# Supplementary material for: Integrated proteogenomic and metabolomic profiling of acute myeloid leukemias to identify molecular subtypes and associated therapy targets
Source: Nat Cancer. 2026 Jun 12;7(6):993–1015. doi: 10.1038/s43018-026-01175-6 (PMC13309276; doi:10.1038/s43018-026-01175-6)
Supplement: Supplementary file 4 — Statistical source data. [file 43018_2026_1175_MOESM4_ESM.xlsx]

## Sheet: c
ID	Description	GeneRatio	BgRatio	pvalue	p.adjust	qvalue	geneID	Count	data	ratio	GO
GO:0030695	GTPase regulator activity	369/10457	486/18496	1.52245e-19	1.18181e-17	7.30177e-18	FAM13B/ARHGEF5/ACAP1/LLGL2/RALGAPA2/GMIP/ARHGAP4/TBC1D10A/SOS2/RIN3/EIF5/RP2/ARL2BP/TSC2/TBC1D17/SIPA1L3/CHN2/WASL/GIT1/RANGRF/ARHGDIB/THG1L/NPRL2/EIF2B4/RGS2/PSD4/PLEKHG3/RAB3IP/CYTH4/SGSM3/ARHGEF6/ARFGEF3/SESN2/TBC1D5/RIN2/SBF2/AGAP2/DOCK10/BCAR3/ARHGAP29/PREB/TBC1D1/HERC2/RASAL1/GNB5/HACD3/ARFGEF1/DNAJA3/ARHGAP44/ARFGAP3/ARHGEF17/FARP2/GPSM2/RAB3GAP1/ARHGAP31/FAM13A/RASGRF2/EGF/ADAP1/SERGEF/EI…	369	Proteome	0.035	MF
GO:0060589	nucleoside-triphosphatase regulator activity	369/10457	486/18496	1.52245e-19	1.18181e-17	7.30177e-18	FAM13B/ARHGEF5/ACAP1/LLGL2/RALGAPA2/GMIP/ARHGAP4/TBC1D10A/SOS2/RIN3/EIF5/RP2/ARL2BP/TSC2/TBC1D17/SIPA1L3/CHN2/WASL/GIT1/RANGRF/ARHGDIB/THG1L/NPRL2/EIF2B4/RGS2/PSD4/PLEKHG3/RAB3IP/CYTH4/SGSM3/ARHGEF6/ARFGEF3/SESN2/TBC1D5/RIN2/SBF2/AGAP2/DOCK10/BCAR3/ARHGAP29/PREB/TBC1D1/HERC2/RASAL1/GNB5/HACD3/ARFGEF1/DNAJA3/ARHGAP44/ARFGAP3/ARHGEF17/FARP2/GPSM2/RAB3GAP1/ARHGAP31/FAM13A/RASGRF2/EGF/ADAP1/SERGEF/EI…	369	Proteome	0.035	MF
GO:0140297	DNA-binding transcription factor binding	357/10457	477/18496	3.1652e-17	1.87199e-15	1.15661e-15	FKBP4/BCL3/KEAP1/TRIP6/CBX5/SIRT1/RBX1/NFKBIA/TAF9/PSMD10/SETD6/KAT8/FIZ1/USF2/BUD31/DHX33/DDX5/KAT2A/HDAC5/WFS1/SPI1/VDR/NCOA7/MAPK14/GMNN/BRD8/HES1/NFYB/FLT3/AHR/HOXA7/PKN1/EXOSC9/MLX/HSPB1/YWHAH/SIRT2/PIAS1/MED17/ACTN4/TAF4/NR1H2/WBP2/VHL/BHLHE40/NOTCH2/TBX3/OASL/LMO2/MED4/PSMA6/SNW1/TRIP4/CCNT1/WIPI1/SMAD2/SMARCD3/YY1/CREBBP/SETD1A/TCF3/MAPK3/HIRA/EP300/KAT2B/TP53BP1/STRN/SLC30A9/BBS7/HDAC4/S…	357	Proteome	0.034	MF
GO:0140098	catalytic activity, acting on RNA	344/10457	395/18496	3.15453e-40	3.91793e-37	2.42069e-37	TSR3/FTSJ1/TARBP1/AQR/YTHDC2/DIMT1/OSGEP/RTCB/ALKBH1/APEX1/POLR2C/MTFMT/AGO2/EXOSC5/SARS2/RNASEH2A/TRMT1/FBL/POLR2I/DHX33/DDX5/PUS3/POLR3B/CNOT2/MTREX/HARS2/NUDT12/THG1L/RARS1/DDX1/WARS2/CPSF3/DDX55/MRM2/DDX39A/EXOSC9/AARS2/DDX49/QTRT1/ERI1/ANGEL1/DHX40/TRNT1/DHX29/DHX58/DHX35/RIDA/IGHMBP2/NARS1/TUT4/CARS2/PAN2/DDX56/BRIP1/TGS1/FDXACB1/DBR1/METTL5/TRMT5/AARS1/CNOT6/MARS1/N4BP1/DHX8/METTL2B/UPF1/S…	344	Proteome	0.033	MF
GO:0016755	aminoacyltransferase activity	343/10457	494/18496	1.6783e-09	2.97779e-08	1.83982e-08	QPCTL/UBR7/MKRN2/KLHL20/CDC34/RBX1/UBOX5/STUB1/MEFV/VPS18/UBR5/UBE2D4/ATE1/MED31/PEX12/TNFAIP1/PRPF19/BIRC2/KCTD10/FANCL/RNF19B/FBXO30/IRF2BPL/RNF11/RNF114/TRAF2/PIAS1/FBXO44/MED17/CUL9/UBE4A/UBE2M/TRIM28/UBE4B/TRIM21/TRIM47/MED10/MKRN1/MED6/VHL/DDB2/RNF138/BARD1/UBE2K/MIB1/HERC2/BFAR/TRIM37/MGRN1/WSB1/SMURF2/RNF167/ITCH/KLHL13/HUWE1/HACE1/PIAS4/GGT5/UBE2R2/PDZRN3/CBL/MUL1/HERC6/HERC5/CUL3/UBE2S/…	343	Proteome	0.033	MF
GO:0030695	GTPase regulator activity	326/7088	486/18496	1.27633e-38	3.12446e-36	2.16574e-36	FAM13B/ARHGEF5/ACAP1/LLGL2/EPS8L1/RALGAPA2/GMIP/ARHGAP4/TBC1D10A/SOS2/RIN3/EIF5/RP2/ARL2BP/TSC2/TBC1D17/SIPA1L3/WASL/GIT1/ARHGDIB/RTKN/ITGB1BP1/PSD4/RAB3IP/SGSM3/ARHGEF6/DOCK7/SBF1/STARD8/TBC1D5/RAP1GAP2/RIN2/LAMTOR5/DOCK10/RALGPS1/BCAR3/ARHGAP29/TBC1D1/IPO5/HERC2/ARFGEF1/DNAJA3/RALGAPB/RASA4/ARFGAP3/CCDC88A/ARHGEF17/FARP2/GPSM2/RAB3GAP1/ARHGAP31/ALS2/ARHGAP24/FAM13A/RAP1GDS1/DEPDC1B/RASGRF2/EGF/…	326	Phosphoproteome	0.046	MF
GO:0060589	nucleoside-triphosphatase regulator activity	326/7088	486/18496	1.27633e-38	3.12446e-36	2.16574e-36	FAM13B/ARHGEF5/ACAP1/LLGL2/EPS8L1/RALGAPA2/GMIP/ARHGAP4/TBC1D10A/SOS2/RIN3/EIF5/RP2/ARL2BP/TSC2/TBC1D17/SIPA1L3/WASL/GIT1/ARHGDIB/RTKN/ITGB1BP1/PSD4/RAB3IP/SGSM3/ARHGEF6/DOCK7/SBF1/STARD8/TBC1D5/RAP1GAP2/RIN2/LAMTOR5/DOCK10/RALGPS1/BCAR3/ARHGAP29/TBC1D1/IPO5/HERC2/ARFGEF1/DNAJA3/RALGAPB/RASA4/ARFGAP3/CCDC88A/ARHGEF17/FARP2/GPSM2/RAB3GAP1/ARHGAP31/ALS2/ARHGAP24/FAM13A/RAP1GDS1/DEPDC1B/RASGRF2/EGF/…	326	Phosphoproteome	0.046	MF
GO:0140297	DNA-binding transcription factor binding	303/7088	477/18496	1.65358e-29	1.83998e-27	1.27539e-27	FKBP4/CRY1/CTDP1/BCL3/KEAP1/TRIP6/CBX5/SIRT1/NFKBIA/TAF9/KAT8/DDX5/KAT2A/HDAC5/WFS1/SPI1/VDR/NCOA7/MAPK14/GMNN/BRD8/TBX2/FLT3/AHR/TWIST1/BHLHE41/PKN1/EXOSC9/MLX/HSPB1/YWHAH/SIRT2/PIAS1/MED17/ACTN4/TAF4/MAP3K10/NFATC1/WBP2/BHLHE40/NOTCH2/LMO2/MED4/PSMA6/SNW1/TRIP4/CCNT1/SMAD2/YY1/CREBBP/SETD1A/TCF3/MAPK3/HIRA/EP300/KAT2B/TP53BP1/STRN/ATF2/GSK3B/HDAC4/STAT3/ADD1/LEF1/TLE4/SRF/CREM/NBN/KAT6A/SRI/GTF…	303	Phosphoproteome	0.043	MF
GO:0004674	protein serine/threonine kinase activity	296/7088	427/18496	2.53348e-39	1.55049e-36	1.07473e-36	MAP4K5/STK10/MAP2K5/EIF2AK1/MAPK12/MAPK1/RIPK3/MARK3/CSNK2A1/BCKDK/RIPK2/GSK3A/RPS6KB1/MAPK14/STK38/NEK4/EIF2AK2/PASK/PRKD3/CDC7/NEK9/PKN1/MKNK2/MAST1/MAP3K10/PRKAB2/DCLK1/CSNK1G2/CDK7/CAMK1/ACVR1B/ALPK3/RIPK1/ITPKA/IRAK3/MAST4/TAOK1/CSNK1A1/MAPK6/PKMYT1/MAP2K4/PRKX/MAP2K2/MAPK3/EEF2K/CILK1/MAP3K8/PRKCQ/EIF2AK4/MAP4K3/STK17B/PIK3CA/GSK3B/PIKFYVE/PRKG2/GRK4/RPS6KA2/CDK2/MAP3K12/TTBK2/SIK1/PLK4/TLK…	296	Phosphoproteome	0.042	MF
GO:0003779	actin binding	269/7088	438/18496	4.09266e-23	2.63653e-21	1.82753e-21	BAIAP2L1/CAMSAP3/VASH1/EPS8L1/VCL/MYH9/FERMT1/SNTA1/CORO1A/MEFV/VPS18/WASL/PFN1/ABI3/MYH1/FRG1/ARPC3/CAP2/TMSB10/FKBP15/WIPF3/VASP/DSTN/AIF1L/PHPT1/YWHAH/CORO7/AFDN/ACTN4/PDLIM4/FHOD1/MYO1G/LIMD2/BIN1/ACTR2/CORO1C/PALLD/MAPT/COTL1/AJUBA/ARPC1A/CNN2/CAPZA1/KIF18A/ACTR3/CCDC88A/CAPG/ADD2/ADD1/RAI14/CSRP3/IQGAP1/SSH2/MYH10/CGN/WIPF1/IQGAP2/PPP1R18/EPS8/CACNB2/PLEKHH2/IMPACT/PDLIM3/KCNMA1/WHAMM/MYO1E…	269	Phosphoproteome	0.038	MF
GO:0045296	cadherin binding	157/3082	334/18496	8.92038e-39	9.57157e-36	6.44145e-36	RPL6/VCL/MYH9/AHSA1/EIF5/CHMP4B/EHD4/EIF3E/PLIN3/YKT6/CHMP5/PFN1/LRRC59/PPFIBP1/RARS1/ENO1/ATIC/ZC3HAV1/VASP/ESYT2/EIF2S3/DNAJB1/ANXA1/BZW2/IDH1/CNN2/CAPZA1/PACSIN2/CHMP2B/CAPG/CBL/CAPZB/YWHAE/RAB10/ADD1/USO1/TMPO/IQGAP1/S100A11/EIF2A/OLA1/CCT8/LRRFIP1/RPL29/FLNB/S100P/GAPVD1/YWHAB/GCN1/GLOD4/USP8/ITGB1/TWF2/FASN/PCBP1/KIF5B/CCS/EEF2/TMOD3/RPL15/HCFC1/ARHGAP1/HDLBP/PAK2/SWAP70/TLN1/RUVBL1/NUDC/EH…	157	Acetylome	0.051	MF
GO:0140297	DNA-binding transcription factor binding	157/3082	477/18496	1.05135e-18	1.25344e-16	8.43537e-17	FKBP4/CTDP1/CBX5/KAT8/BUD31/DDX5/SPI1/MAPK14/CREB1/NFYB/FLT3/PKN1/EXOSC9/HSPB1/YWHAH/ACTN4/TAF4/NFATC1/WBP2/PSMA6/SNW1/PSMD9/CCNT1/SMAD2/YY1/CREBBP/ZMYND8/SMARCB1/HIRA/EP300/TP53BP1/STRN/ATF2/GSK3B/STAT3/ADD1/TLE4/NBN/KAT6A/SRI/GTF2H1/TCF12/NCOR1/AKAP8/UHRF2/MTA2/EIF4E/HHEX/TRIP12/CEBPG/XPC/DTX3L/HMGB2/TCERG1/RAD21/MED1/PPID/FOS/TADA3/HMGA1/HCFC1/CD34/SP3/PSMC5/RELA/PTPN2/TAF7/PRKDC/CIITA/CPNE1/H…	157	Acetylome	0.051	MF
GO:0140098	catalytic activity, acting on RNA	144/3082	395/18496	7.41493e-22	1.32604e-19	8.92393e-20	AQR/RTCB/APEX1/USB1/AGO2/SARS2/RNASEH2A/FBL/DDX5/MTREX/HARS2/THG1L/RARS1/DDX1/SARS1/WARS2/CPSF3/DDX55/DDX39A/EXOSC9/QTRT1/PRORP/TRNT1/RIDA/NARS1/CARS2/RTCA/DBR1/TRMT5/AARS1/MARS1/UPF1/METTL16/DDX18/DCPS/POLR1A/DARS1/NSUN2/TARS1/MED20/REXO2/DHX38/FARS2/LACTB2/NARS2/QTRT2/FARSB/MARS2/EIF4A1/METTL3/MRPL58/RNASE6/ALKBH3/KARS1/DUS1L/FEN1/MRM3/DDX19A/ISG20/QARS1/PDE12/DDX23/PPP1R8/DUS3L/TRMT10C/POLR2B/…	144	Acetylome	0.047	MF
GO:0016887	ATP hydrolysis activity	133/3082	412/18496	2.78283e-15	1.57157e-13	1.05763e-13	RFC2/AQR/PSMC4/MORC2/MCM5/HSP90AA1/SRP54/DDX5/MTREX/DDX1/MSH2/DDX55/VPS4B/ATAD2B/DDX39A/TRAP1/ABCB7/VPS4A/CCT7/ATF7IP/PSMC1/ATP5F1B/ACIN1/UPF1/DDX18/MCM6/MCM2/BTAF1/DHX38/SPG7/AFG3L2/ATP6V1A/CCT6A/CCT5/SMARCA5/OLA1/CCT8/ATAD2/PSMC2/EIF4A1/ATP1A1/CCT3/RFC4/ABCE1/HSPA9/WRN/PSMC3/CCT2/HSP90B1/CLPX/ATP2A3/DDX19A/KIF5B/MCM7/HSPA6/PSMC5/DDX23/ATAD5/SNRNP200/TCP1/RUVBL1/DDX47/SMC1A/HSPA5/EIF4A2/SMCHD1/S…	133	Acetylome	0.043	MF
GO:0003779	actin binding	121/3082	438/18496	3.90747e-09	7.35565e-08	4.95019e-08	ACTN1/VCL/MYH9/CORO1A/BCL7B/PFN1/FRG1/ARPC3/TMSB10/MED28/FKBP15/VASP/DSTN/PHPT1/YWHAH/ACTN4/ACTR3B/MYO1G/LIMD2/BIN1/ACTR2/COTL1/CNN2/CAPZA1/ACTR3/CAPG/CAPZB/ADD1/PDLIM2/IQGAP1/MYH10/GC/IQGAP2/PPP1R18/FLNB/CFL2/MYH11/MAP1A/ITGB1/TWF2/PXK/LSP1/TMOD3/CFL1/LCP1/TLN1/HCLS1/DIAPH2/PLEC/FLII/LASP1/MAP1S/ARPC2/P4HB/FMNL1/FMNL3/EPB41L2/SYNE2/PARVB/EPB41/SHTN1/MYO5A/SPTBN1/GMFB/TPM1/MICAL1/ARPC5/FLNA/MACF1…	121	Acetylome	0.039	MF
GO:0030246	carbohydrate binding	57/1070	273/18496	1.32503e-17	1.2018e-14	9.79125e-15	PLOD1/PLOD3/VTN/CLEC2B/SELL/SIGLEC9/OS9/CD72/CD33/ATRN/NOMO3/P4HA1/SELP/VCAN/GALNT1/ITIH1/MAN2B2/P3H1/GUSB/CLEC12A/LMAN2/GAA/CD34/PRG2/OGFOD3/CALR/CLEC1A/BSG/GANAB/P4HTM/SIGLEC10/IGF2R/HLA-DRB1/SIGLEC14/H6PD/CLN5/CRYBG3/HLA-DRA/MAN2B1/MRC1/MANBA/PYGL/CD69/CANX/APCS/NECTIN1/AMBP/PTX3/SIGLEC7/MRC2/GALNT6/GPI/FCER2/GALNT3/MGAM/MAN2A2/SIGLEC5	57	Glycoproteome	0.053	MF
GO:0033218	amide binding	57/1070	405/18496	4.11544e-10	2.33294e-08	1.90068e-08	CD74/P2RX1/LNPEP/LRP1/SORL1/NUP153/ECE1/NPR3/ITGA2/ERAP1/TPP1/ANPEP/ITGB2/INSR/PPIE/CLU/FKBP10/LILRB2/CALR/HLA-DQA1/FPR2/HLA-DRB1/TLR1/TM2D1/HLA-DQB1/HLA-DRB5/HLA-C/HLA-A/ERAP2/PSAP/HLA-DRA/HLA-DPA1/HLA-B/HLA-DPB1/CD36/PPIA/ITGAM/TLR2/LRPAP1/LBP/MSR1/LHCGR/GRIN2A/PICALM/CACNA1A/PFDN4/PLTP/HLA-E/HLA-F/PRNP/HLA-DOB/HLA-DMB/FKBP7/LDLR/ADNP/IGF1R/ITM2B	57	Glycoproteome	0.053	MF
GO:0004175	endopeptidase activity	55/1070	389/18496	7.05951e-10	3.76646e-08	3.06859e-08	CTSG/GZMH/CTSZ/CTSC/LTF/AZU1/PRTN3/MMP8/ADAM10/ELANE/ECE1/ADAM28/C1RL/GZMA/ACE/NCSTN/ERAP1/TPP1/F2/ADAM17/CTSW/USP9X/PRSS57/LGMN/CTSL/KEL/HP/ERAP2/CTSD/ADAM8/GZMB/USP10/CTSH/F12/CTSV/KLKB1/ST14/USP15/CAPN13/MASP1/CTSF/TPSAB1/DPP4/LONP1/ADAM15/C1S/ADAMTS4/MMP9/CFI/F11/ADAM9/CASP1/C1R/GZMM/SPPL2B	55	Glycoproteome	0.051	MF
GO:0042277	peptide binding	52/1070	325/18496	2.16324e-11	1.63505e-09	1.3321e-09	CD74/LNPEP/LRP1/SORL1/NUP153/ECE1/NPR3/ITGA2/ERAP1/TPP1/ANPEP/ITGB2/INSR/PPIE/CLU/LILRB2/CALR/HLA-DQA1/FPR2/HLA-DRB1/TLR1/TM2D1/HLA-DQB1/HLA-DRB5/HLA-C/HLA-A/ERAP2/HLA-DRA/HLA-DPA1/HLA-B/HLA-DPB1/CD36/PPIA/ITGAM/TLR2/LRPAP1/LBP/MSR1/LHCGR/GRIN2A/PICALM/CACNA1A/PFDN4/HLA-E/HLA-F/PRNP/HLA-DOB/HLA-DMB/LDLR/ADNP/IGF1R/ITM2B	52	Glycoproteome	0.049	MF
GO:0005539	glycosaminoglycan binding	48/1070	240/18496	2.84247e-14	1.28906e-11	1.05022e-11	APOH/SERPIND1/CTSG/MPO/VTN/LTF/HRG/AZU1/SELL/JCHAIN/GNS/THBS1/TWSG1/ELANE/SELP/VCAN/ITIH1/HSD17B12/PTPRC/F2/EFEMP2/PRG2/STAB1/ADGRE2/PRSS57/FN1/APLP2/HDGF/ITIH2/CFH/SERPINC1/ADA2/CD44/ADGRG1/PPIA/KNG1/TLR2/LRPAP1/HMMR/APOB/GPNMB/SERPINA10/PGLYRP2/FBN1/NRP1/PRNP/STAB2/F11	48	Glycoproteome	0.045	MF
GO:0005759	mitochondrial matrix	445/10510	487/19886	2.84775e-78	2.16429e-75	8.24347e-76	NDUFAF7/PDK4/NDUFAB1/OTC/MRPS10/MRPS35/HSD17B10/OXCT1/MRPL28/DLD/ATP5F1D/TXN2/ACO2/GSTZ1/PCK2/IDH3G/ARL2BP/NME4/BCKDK/DECR1/GSR/SARS2/GCDH/OGDH/MRPL32/PITRM1/PPIF/C1QBP/MRPL27/LRRC59/PDHX/MRPL51/ACOT13/HARS2/NR3C1/NDUFS1/NDUFS7/HSPE1/WARS2/ACOT2/MRPS2/MRM2/ACADS/CHPF/ATP5F1E/MCEE/GOT2/ALKBH7/CLPP/ARL2/TRAP1/MTERF1/TST/PMPCB/DHRS2/TRNT1/PCCB/MRPL34/NDUFA10/MRPL4/ACSS2/MRPS25/PTCD3/COQ3/GRSF1/RIDA/…	445	Proteome	0.042	CC
GO:0005743	mitochondrial inner membrane	400/10510	497/19886	1.10003e-38	7.60021e-37	2.89482e-37	NDUFAB1/COX15/OTC/MRPS10/MRPS35/TIMM21/NDUFB4/MRPL28/UQCRC1/ATP5F1D/NDUFB7/TIMM13/SLC25A1/CYP24A1/DHODH/NME4/MRPL32/COA1/SLC25A11/MRPL27/SLC25A3/MRPL51/LDHB/COX6A1/TMEM14C/NDUFS1/NDUFS7/COX7A2L/NDUFB3/ADCK1/MRPS2/SLC25A51/ATP5F1E/SPHK2/TRAP1/COX7C/NDUFB2/GCAT/PMPCB/MTX2/NDUFA2/SLC27A1/MRPL34/NDUFA10/TMEM160/MRPL4/COX4I1/ABCB7/MRPS25/CKMT2/LGALS3/TIMM10B/PTCD3/IMMT/COQ3/ERAL1/SCO1/MRPS36/TIMM10/MR…	400	Proteome	0.038	CC
GO:0005774	vacuolar membrane	391/10510	484/19886	1.50929e-38	9.55881e-37	3.64082e-37	M6PR/STARD3NL/CD74/RB1CC1/GABARAPL2/GOPC/GRN/GNA11/LAPTM4A/OSTM1/CEACAM6/LAMP2/CMTM6/SNAP29/ATP6V1D/EEF1A2/CHMP4B/TLR8/ABCD1/SLC38A7/TSC2/VPS18/RAB3D/CHMP5/SLC15A3/ITFG2/HLA-DOA/GPLD1/TMEM30A/LNPEP/NPRL2/GNB4/SLC11A1/AZU1/ATP6V1B1/CLCN6/TMEM59/SLC39A14/CLTA/LRP1/SLC36A1/CEACAM8/ABCC10/SPHK2/LAMP5/ATG14/ATP6V1F/VPS13C/CD68/AP1M2/PIP4P1/RAP1B/ZFYVE26/BST2/SESN2/GFAP/ATP6V1E1/VPS4A/AP3B1/SBF2/ARL8B/…	391	Proteome	0.037	CC
GO:0005635	nuclear envelope	384/10510	494/19886	4.19091e-31	1.38482e-29	5.2746e-30	RB1CC1/INPP4A/OSBPL6/AAAS/CBX5/SIRT1/THAP7/RTCB/CHMP4B/NXT2/ATP1B4/NUTF2/TMEM147/CHMP5/UTP18/NUP88/LRRC59/TMEM97/TMEM109/NUP107/GAPDH/TENT4A/NUP155/FANCL/ENO1/VPS4B/BNIP1/SCRN1/HOXA7/NUP85/TMX4/MLX/CANX/YEATS4/RAC2/DHRS2/INTS2/XPO7/NUP210/VPS4A/NXT1/XPO4/IPO8/SORT1/LPIN1/CDK4/NUP42/BRIP1/BIN1/TOR1B/SDCBP/SORL1/GCHFR/LRPPRC/OSBPL8/CCND2/LMNB1/NUP133/KPNA3/HACD3/PARP16/NUP153/SEH1L/CSE1L/MAPK3/BAX/…	384	Proteome	0.037	CC
GO:0030055	cell-substrate junction	373/10510	431/19886	3.84282e-51	9.73514e-49	3.70798e-49	RALA/CD9/TSPAN9/FAP/RPS5/TRIP6/RPL6/VCL/MISP/MAPK1/MYH9/ZFYVE21/PTPRA/PROCR/UBOX5/FERMT1/PIK3R2/GIT1/RPL19/PFN1/LAP3/PXN/ARPC3/PTK7/YWHAQ/SORBS3/CAT/ADGRE5/LRP1/RPS29/VASP/ARL2/RRAS/AIF1L/HSPB1/PTPN12/CDC42EP1/RAC2/SNAP23/RPS16/CNN1/NECTIN2/ACTN4/RPL27/PPFIA1/PI4KA/RRAS2/AHNAK/ANXA1/RAC1/SDCBP/ADAM10/BCAR3/ACTR2/ITGAV/RAB21/PALLD/PDGFRB/CORO2B/HACD3/ITGA2B/AJUBA/MAP2K2/TLE2/MAPK3/CNN2/ACTR3/PACSI…	373	Proteome	0.035	CC
GO:0016607	nuclear speck	313/7119	417/19886	3.21201e-61	2.42828e-58	1.2679e-58	FAM76A/KIF22/SF3A1/CBY1/TAB1/PHF5A/APEX1/PABPN1/SRP54/PNN/OIP5/SF3A2/NAMPT/HBP1/CBLL1/DDX5/HDAC5/JADE1/SART3/SRSF9/MAPK14/MTREX/NR3C1/HEATR5B/TARDBP/FYTTD1/DDX39A/ZC3H13/SRSF6/THOC2/NSRP1/PIN1/PIAS1/MBD4/EAPP/ZC3H14/POLDIP3/AFDN/RBM39/THOC6/SNRPA1/RFXAP/TAF5L/SAP130/GTF2H4/BARD1/PPIG/SNW1/PALB2/THOC1/RBM19/CSNK1A1/AAGAB/PRPF40B/RBM25/MAPT/CHD5/SETD1A/ACIN1/ELL/PACSIN2/ITPKC/SNRNP40/ZNF106/COPS4/Z…	313	Phosphoproteome	0.044	CC
GO:0030055	cell-substrate junction	310/7119	431/19886	1.23408e-53	2.33242e-51	1.21785e-51	RALA/BCAR1/RPS5/ITGB4/TRIP6/RPL6/VCL/MAPK1/MYH9/ZFYVE21/PTPRA/UBOX5/FERMT1/PIK3R2/GIT1/RPL19/PFN1/LAP3/PXN/PPFIBP1/ARPC3/IL1RL1/YWHAQ/SORBS3/CAT/ADGRE5/LRP1/RPS29/VASP/ARL2/AIF1L/HSPB1/PTPN12/CDC42EP1/SNAP23/DOCK7/STARD8/NECTIN2/ACTN4/PPFIA1/PI4KA/RRAS2/ANXA1/THSD1/SDCBP/KIF23/ADAM10/BCAR3/ACTR2/RAB21/CORO1C/PALLD/AJUBA/MAP2K2/MAPK3/CNN2/ACTR3/PACSIN2/EPB41L5/SLC9A1/CBL/ITGA6/ARHGAP31/RPL31/YWHAE…	310	Phosphoproteome	0.044	CC
GO:0005925	focal adhesion	307/7119	421/19886	2.73265e-55	1.03294e-52	5.39339e-53	RALA/BCAR1/RPS5/ITGB4/TRIP6/RPL6/VCL/MAPK1/MYH9/ZFYVE21/PTPRA/UBOX5/FERMT1/PIK3R2/GIT1/RPL19/PFN1/LAP3/PXN/PPFIBP1/ARPC3/IL1RL1/YWHAQ/SORBS3/CAT/ADGRE5/LRP1/RPS29/VASP/ARL2/AIF1L/HSPB1/PTPN12/CDC42EP1/SNAP23/DOCK7/STARD8/NECTIN2/ACTN4/PPFIA1/PI4KA/RRAS2/ANXA1/THSD1/SDCBP/KIF23/ADAM10/BCAR3/ACTR2/RAB21/CORO1C/PALLD/AJUBA/MAP2K2/MAPK3/CNN2/ACTR3/PACSIN2/EPB41L5/SLC9A1/CBL/ITGA6/ARHGAP31/RPL31/YWHAE…	307	Phosphoproteome	0.043	CC
GO:0005819	spindle	303/7119	431/19886	5.15882e-49	7.80014e-47	4.07276e-47	CDC27/CTDP1/KIF22/MAP2K5/HMMR/CDC6/AAAS/MAPK1/TTLL12/MYH9/TUBB1/CHMP4B/ARL2BP/PPP2CB/CHMP5/GIT1/CBX1/KAT2A/FBXO5/MAPK14/NR3C1/MAPRE3/CDC7/STAG1/PKD2/VPS4B/CLTA/ENKD1/NUP85/CDC25B/SBDS/DLGAP5/HSPB1/CCDC117/SIRT2/KNSTRN/TUBG2/CDC16/CEP85/HAUS8/VPS4A/KATNBL1/ESPL1/USP44/CKAP2/DCUN1D5/NUSAP1/KIF23/KIF11/ARL3/KIF20B/TOPBP1/YPEL5/CSNK1A1/ANAPC5/TUBGCP3/CSPP1/EML1/INVS/KIF18A/SGO1/KAT2B/CHMP3/CAPG/GPSM2…	303	Phosphoproteome	0.043	CC
GO:0098687	chromosomal region	294/7119	399/19886	1.38935e-54	3.50117e-52	1.82809e-52	KIF22/CBX5/CENPM/MCM5/APEX1/CHMP4B/FMR1/ACD/KAT8/OIP5/CHRAC1/PPP2CB/EZH2/CHMP5/SETX/CBX1/RAD51AP1/NUP107/MSH2/CENPA/ORC2/STAG1/SLF2/HELLS/NUP85/THOC2/SIRT2/KNSTRN/NCAPG/THOC6/SMARCC1/RPA1/H3-3B/TERF2/APC/NAT10/DYNC1LI2/KAT7/SSB/NUP133/PPP2R5A/NDC80/THOC1/CSNK1A1/PTGES3/SEH1L/TELO2/TEP1/UPF1/XRCC1/ZNF330/SMG6/KIF18A/SGO1/KAT2B/TP53BP1/CHMP3/CTCF/SP100/HAT1/MCM6/MCM2/FBXW11/THOC3/SLF1/CENPE/SPDL1/N…	294	Phosphoproteome	0.041	CC
GO:0005759	mitochondrial matrix	257/3084	487/19886	1.60254e-83	1.14101e-80	5.95468e-81	NDUFAB1/OTC/HSD17B10/MRPS34/OXCT1/DLD/ATP5F1D/TXN2/ACO2/GSTZ1/PCK2/IDH3G/BCKDK/GSR/SARS2/GCDH/OGDH/PITRM1/PPIF/C1QBP/MRPL27/LRRC59/PDHX/ACOT13/HARS2/NR3C1/NDUFS1/HSPE1/WARS2/MRPS2/ACADS/ATP5F1E/MCEE/GOT2/MRPS7/CLPP/TRAP1/TST/PRORP/TRNT1/PCCB/NDUFA10/ACSS2/PTCD3/COQ3/RIDA/DGLUCY/MRPS36/CARS2/MRPL53/MRPL44/MRPS9/ALDH1L2/TBRG4/MRPL47/MRPS18B/MRPL15/LRPPRC/TRMT5/MRPS27/ALDH2/ATP5F1B/FECH/DNAJA3/DHTKD…	257	Acetylome	0.083	CC
GO:0098687	chromosomal region	183/3084	399/19886	1.08512e-47	2.57536e-45	1.34403e-45	ZW10/CBX5/MCM5/APEX1/CHMP4B/KAT8/CHRAC1/CHMP5/SETX/CBX1/GAR1/NUP107/MSH2/ORC2/STAG1/DYNLL1/NUP85/THOC2/SMARCC1/RPA1/H3-3B/TERF2/ORC3/NAT10/KAT7/SSB/NUP133/PPP2R5A/THOC1/PTGES3/SEH1L/UPF1/XRCC1/SMARCB1/CHMP2B/TP53BP1/CTCF/HAT1/MCM6/MCM2/THOC3/NBN/MAD1L1/SMARCC2/PML/DYNC1LI1/NHP2/H2BC1/UHRF2/MTA2/SMARCA5/CFDP1/NSMCE2/HMBOX1/LRWD1/THOC7/MEAF6/PBRM1/WDR82/RAD21/WRN/WAPL/ANAPC16/CENPV/TERF2IP/DDB1/MAC…	183	Acetylome	0.059	CC
GO:0016607	nuclear speck	179/3084	417/19886	1.00266e-41	5.94913e-40	3.10473e-40	CDK13/SF3A1/PHF5A/BRD1/APEX1/PABPN1/SRP54/PNN/SNRNP70/SF3A2/NAMPT/CBLL1/DDX5/JADE1/PRPF19/SART3/C12orf57/SRSF9/MAPK14/MTREX/NR3C1/SYF2/TARDBP/DDX39A/THOC2/SNRPB2/PIN1/ZC3H14/POLDIP3/RBM39/SNRPA1/SRSF1/SAP130/PPIG/SNW1/THOC1/RBM19/AAGAB/RBM25/ACIN1/ELL/PACSIN2/LUC7L2/SNRNP40/COPS4/ZNF638/THOC3/RBM27/KAT6A/PRPF6/CPSF6/TCF12/CBX4/MBD1/PRCC/SDE2/NONO/EIF4E/TRIP12/CXXC1/U2AF1/MAML1/NXF1/IFI16/THOC7/TC…	179	Acetylome	0.058	CC
GO:0030055	cell-substrate junction	171/3084	431/19886	1.22616e-34	5.45642e-33	2.8476e-33	CD9/ACTN1/RPS5/RPL6/VCL/MYH9/RPL19/PFN1/PXN/PPFIBP1/ARPC3/YWHAQ/CAT/RPS29/VASP/HSPB1/PTPN12/RAC2/RPS16/ACTN4/RPL27/ANXA1/RAC1/ACTR2/RAB21/ITGA2B/MAP2K2/CNN2/ACTR3/PACSIN2/CBL/RPL31/YWHAE/RAB10/ADD1/SCARB2/PRKAR2A/REXO2/IQGAP1/CLTC/RPS11/FERMT3/CAPN1/ARL14EP/RPL30/ACTC1/NCSTN/CAPN2/FLNB/ANXA5/HSPA9/ARF6/ILK/HSP90B1/PPIB/YWHAB/MAPRE2/PDIA3/MAP2K1/RPS9/IL16/ITGB1/YWHAG/PTPRC/PDCD6IP/HMGA1/CFL1/RPL38…	171	Acetylome	0.055	CC
GO:0005925	focal adhesion	170/3084	421/19886	1.41402e-35	6.71186e-34	3.50279e-34	CD9/ACTN1/RPS5/RPL6/VCL/MYH9/RPL19/PFN1/PXN/PPFIBP1/ARPC3/YWHAQ/CAT/RPS29/VASP/HSPB1/PTPN12/RAC2/RPS16/ACTN4/RPL27/ANXA1/RAC1/ACTR2/RAB21/ITGA2B/MAP2K2/CNN2/ACTR3/PACSIN2/CBL/RPL31/YWHAE/RAB10/ADD1/SCARB2/PRKAR2A/REXO2/IQGAP1/CLTC/RPS11/CAPN1/ARL14EP/RPL30/ACTC1/NCSTN/CAPN2/FLNB/ANXA5/HSPA9/ARF6/ILK/HSP90B1/PPIB/YWHAB/MAPRE2/PDIA3/MAP2K1/RPS9/IL16/ITGB1/YWHAG/PTPRC/PDCD6IP/HMGA1/CFL1/RPL38/RPL4/S…	170	Acetylome	0.055	CC
GO:0005788	endoplasmic reticulum lumen	99/1084	313/19886	6.41085e-49	3.81445e-46	3.02997e-46	FUCA2/CD4/RCN1/ERLEC1/SERPIND1/MAPK1/CTSZ/TIMP1/PDIA2/PLOD3/COL1A1/VTN/CTSC/FLT3/C3/CALU/COLGALT1/OS9/LAMC1/UGGT1/TOR1B/THBS1/ADAM10/ERP29/P4HA1/CP/ARSB/DNAJB11/VCAN/CDH2/SUMF1/SERPING1/TXNDC16/POGLUT1/MELTF/P3H1/ERAP1/HSP90B1/F2/ADAM17/CLU/POGLUT3/FKBP10/EDEM3/CALR/FGG/PNPLA2/FN1/GANAB/MIA3/APLP2/TOR1A/TOR4A/SERPINH1/ITIH2/CES1/COL6A1/TOR3A/SERPINC1/MINPP1/CNPY3/TOR2A/POGLUT2/H6PD/ERAP2/ARSD/EOG…	99	Glycoproteome	0.091	CC
GO:0034774	secretory granule lumen	92/1084	322/19886	2.35353e-41	7.00176e-39	5.56177e-39	FUCA2/GRN/APOH/MAPK1/CTSG/CTSZ/TIMP1/GLA/OLFM4/TGFB1/HGF/MPO/EPX/CTSC/LTF/HRG/AZU1/PRTN3/MMP8/C3/TCN1/GNS/ORM1/GGH/THBS1/VWF/HEXB/LGALS3BP/HUWE1/CNN2/ELANE/MMRN1/ARSB/GALNS/LCN2/SERPING1/LRG1/GUSB/RNASE2/GLB1/FGB/HPSE/CTSW/PPIE/CLU/A2M/PRSS57/PKM/FGG/FN1/EEF1A1/CTSA/HP/GM2A/TOR4A/ILF2/CREG1/DPP7/FUCA1/SERPINA3/SERPINA1/CFP/ADA2/ITIH4/TF/AHSG/MAN2B1/CTSD/PPIA/RNASET2/NPC2/KNG1/DDX3X/PYGL/CTSH/NFKB…	92	Glycoproteome	0.085	CC
GO:0060205	cytoplasmic vesicle lumen	92/1084	325/19886	5.49496e-41	1.08171e-38	8.59244e-39	FUCA2/GRN/APOH/MAPK1/CTSG/CTSZ/TIMP1/GLA/OLFM4/TGFB1/HGF/MPO/EPX/CTSC/LTF/HRG/AZU1/PRTN3/MMP8/C3/TCN1/GNS/ORM1/GGH/THBS1/VWF/HEXB/LGALS3BP/HUWE1/CNN2/ELANE/MMRN1/ARSB/GALNS/LCN2/SERPING1/LRG1/GUSB/RNASE2/GLB1/FGB/HPSE/CTSW/PPIE/CLU/A2M/PRSS57/PKM/FGG/FN1/EEF1A1/CTSA/HP/GM2A/TOR4A/ILF2/CREG1/DPP7/FUCA1/SERPINA3/SERPINA1/CFP/ADA2/ITIH4/TF/AHSG/MAN2B1/CTSD/PPIA/RNASET2/NPC2/KNG1/DDX3X/PYGL/CTSH/NFKB…	92	Glycoproteome	0.085	CC
GO:0031983	vesicle lumen	92/1084	326/19886	7.272e-41	1.08171e-38	8.59244e-39	FUCA2/GRN/APOH/MAPK1/CTSG/CTSZ/TIMP1/GLA/OLFM4/TGFB1/HGF/MPO/EPX/CTSC/LTF/HRG/AZU1/PRTN3/MMP8/C3/TCN1/GNS/ORM1/GGH/THBS1/VWF/HEXB/LGALS3BP/HUWE1/CNN2/ELANE/MMRN1/ARSB/GALNS/LCN2/SERPING1/LRG1/GUSB/RNASE2/GLB1/FGB/HPSE/CTSW/PPIE/CLU/A2M/PRSS57/PKM/FGG/FN1/EEF1A1/CTSA/HP/GM2A/TOR4A/ILF2/CREG1/DPP7/FUCA1/SERPINA3/SERPINA1/CFP/ADA2/ITIH4/TF/AHSG/MAN2B1/CTSD/PPIA/RNASET2/NPC2/KNG1/DDX3X/PYGL/CTSH/NFKB…	92	Glycoproteome	0.085	CC
GO:0030667	secretory granule membrane	86/1084	314/19886	3.88811e-37	3.85571e-35	3.06274e-35	CEACAM1/CEACAM6/P2RX1/TMEM30A/AZU1/SELL/ADGRE5/CEACAM8/CD68/SIGLEC9/ADGRE3/CD63/ADAM10/CD33/ITGA2B/SELP/BST1/ITGAX/CD53/CD109/NCSTN/TMX3/ANPEP/LAIR1/CLEC12A/ITGB2/CD14/GAA/PTPRC/PRCP/ENPP4/LILRB2/ACP3/ADGRG3/LAMP1/BSG/HYAL3/FPR2/APLP2/ITPR1/CD47/ITGAL/IGF2R/SIRPA/SIGLEC14/CR1/LAMP2/HLA-C/CYBB/HGSNAT/ITPR2/PSAP/CD44/HLA-B/ANO6/ABCA13/CD36/ITGAM/ITGB3/ADAM8/PECAM1/MAGT1/TLR2/MANBA/PTPRJ/SPARC/VPS13…	86	Glycoproteome	0.079	CC

## Sheet: e
genomic.aberrations	Freq	direction	type
ABL1-BCR (n=4)	14	Pos	Prot
CBFB-MYH11 (n=5)	25	Pos	Prot
DNMT3A (n=54)	10	Pos	Prot
FLT3_ITD (n=37)	20	Pos	Prot
IDH1 (n=15)	5	Pos	Prot
IDH2 (n=21)	7	Pos	Prot
KMT2A-Fusions (n=7)	8	Pos	Prot
NPM1 (n=51)	172	Pos	Prot
PML-RARA (n=4)	65	Pos	Prot
RUNX1-RUNX1T1 (n=8)	31	Pos	Prot
ABL1-BCR (n=4)	-11	Neg	Prot
CBFB-MYH11 (n=5)	-29	Neg	Prot
DNMT3A (n=54)	-12	Neg	Prot
FLT3_ITD (n=37)	-4	Neg	Prot
IDH1 (n=15)	-3	Neg	Prot
IDH2 (n=21)	-2	Neg	Prot
KMT2A-Fusions (n=7)	-14	Neg	Prot
NPM1 (n=51)	-181	Neg	Prot
PML-RARA (n=4)	-51	Neg	Prot
RUNX1-RUNX1T1 (n=8)	-19	Neg	Prot
ABL1-BCR (n=4)	48	Pos	Phospho
CBFB-MYH11 (n=5)	31	Pos	Phospho
CEBPA (n=18)	3	Pos	Phospho
IDH1 (n=15)	9	Pos	Phospho
KMT2A-Fusions (n=7)	51	Pos	Phospho
NPM1 (n=51)	16	Pos	Phospho
PML-RARA (n=4)	63	Pos	Phospho
RUNX1-RUNX1T1 (n=8)	49	Pos	Phospho
ABL1-BCR (n=4)	-30	Neg	Phospho
CBFB-MYH11 (n=5)	-18	Neg	Phospho
CEBPA (n=18)	-5	Neg	Phospho
IDH1 (n=15)	-9	Neg	Phospho
KMT2A-Fusions (n=7)	-31	Neg	Phospho
NPM1 (n=51)	-48	Neg	Phospho
PML-RARA (n=4)	-50	Neg	Phospho
RUNX1-RUNX1T1 (n=8)	-54	Neg	Phospho
TP53 (n=14)	-7	Neg	Phospho
ABL1-BCR (n=4)	4	Pos	Glyco
ABL1-BCR (n=4)	-3	Neg	Glyco
ABL1-BCR (n=4)	14	Pos	Acetyl
CBFB-MYH11 (n=5)	5	Pos	Acetyl
IDH1 (n=15)	2	Pos	Acetyl
IDH2 (n=21)	1	Pos	Acetyl
KMT2A-Fusions (n=7)	7	Pos	Acetyl
KRAS (n=16)	3	Pos	Acetyl
PML-RARA (n=4)	15	Pos	Acetyl
RUNX1-RUNX1T1 (n=8)	5	Pos	Acetyl
TP53 (n=14)	3	Pos	Acetyl
ABL1-BCR (n=4)	-7	Neg	Acetyl
CBFB-MYH11 (n=5)	-5	Neg	Acetyl
IDH1 (n=15)	-5	Neg	Acetyl
IDH2 (n=21)	-8	Neg	Acetyl
KMT2A-Fusions (n=7)	-8	Neg	Acetyl
KRAS (n=16)	-3	Neg	Acetyl
PML-RARA (n=4)	-22	Neg	Acetyl
RUNX1-RUNX1T1 (n=8)	-16	Neg	Acetyl
TP53 (n=14)	-4	Neg	Acetyl

## Sheet: f
Var1	Var2	Value	type
GMP	Complement	-0.367659938702496	cor
LSC17_score	Complement	-0.0156707706615275	cor
iScore	Complement	-0.0651148857466884	cor
LinClass_7	Complement	-0.664119052842268	cor
HLAII_score	Complement	0.382723140055782	cor
cytolytic_score	Complement	0.255483867988333	cor
primitive_score	Complement	-0.568043292730871	cor
committed_score	Complement	0.878773985817577	cor
CD14_Mono	Complement	0.81445123374026	cor
GMP	DNA repair	0.062502968795056	cor
LSC17_score	DNA repair	0.0190340576915774	cor
iScore	DNA repair	0.050564014668218	cor
LinClass_7	DNA repair	0.466151370804963	cor
HLAII_score	DNA repair	-0.263050761213958	cor
cytolytic_score	DNA repair	-0.208361938585418	cor
primitive_score	DNA repair	0.51696396369324	cor
committed_score	DNA repair	-0.629266963537392	cor
CD14_Mono	DNA repair	-0.539282927080019	cor
GMP	E2F targets	0.243650648664	cor
LSC17_score	E2F targets	0.0982085003426962	cor
iScore	E2F targets	0.175821161864365	cor
LinClass_7	E2F targets	0.134260563255296	cor
HLAII_score	E2F targets	-0.195815227106151	cor
cytolytic_score	E2F targets	-0.165273207111271	cor
primitive_score	E2F targets	0.127639239146048	cor
committed_score	E2F targets	-0.278300594589772	cor
CD14_Mono	E2F targets	-0.302518239691394	cor
GMP	Epithelial mesenchymal transition	-0.122076541746725	cor
LSC17_score	Epithelial mesenchymal transition	0.0930749844739499	cor
iScore	Epithelial mesenchymal transition	-0.0690250206996445	cor
LinClass_7	Epithelial mesenchymal transition	-0.410640252196476	cor
HLAII_score	Epithelial mesenchymal transition	0.122045544429811	cor
cytolytic_score	Epithelial mesenchymal transition	0.201178792953529	cor
primitive_score	Epithelial mesenchymal transition	-0.478165644031934	cor
committed_score	Epithelial mesenchymal transition	0.582754876037769	cor
CD14_Mono	Epithelial mesenchymal transition	0.546502292150625	cor
GMP	G2M checkpoint	0.234696784967437	cor
LSC17_score	G2M checkpoint	0.114495867247066	cor
iScore	G2M checkpoint	0.173977961688297	cor
LinClass_7	G2M checkpoint	0.130459853261208	cor
HLAII_score	G2M checkpoint	-0.30554618561346	cor
cytolytic_score	G2M checkpoint	-0.174019621718341	cor
primitive_score	G2M checkpoint	0.13888029123377	cor
committed_score	G2M checkpoint	-0.292534483568966	cor
CD14_Mono	G2M checkpoint	-0.306591027424673	cor
GMP	Glycolysis	-0.150402175250202	cor
LSC17_score	Glycolysis	0.0360003051127002	cor
iScore	Glycolysis	-0.128276142292233	cor
LinClass_7	Glycolysis	-0.288832773068056	cor
HLAII_score	Glycolysis	0.0318548985015518	cor
cytolytic_score	Glycolysis	0.0425986355734107	cor
primitive_score	Glycolysis	-0.359111840685362	cor
committed_score	Glycolysis	0.397267065494832	cor
CD14_Mono	Glycolysis	0.454012242000559	cor
GMP	Inflammatory response	-0.253202810235101	cor
LSC17_score	Inflammatory response	-0.00615979164106191	cor
iScore	Inflammatory response	-0.0657792293703796	cor
LinClass_7	Inflammatory response	-0.597286757853734	cor
HLAII_score	Inflammatory response	0.431460091512868	cor
cytolytic_score	Inflammatory response	0.180561185956427	cor
primitive_score	Inflammatory response	-0.63848713769023	cor
committed_score	Inflammatory response	0.861252515622787	cor
CD14_Mono	Inflammatory response	0.796673311719781	cor
GMP	Hedgehog signaling	-0.275796287817944	cor
LSC17_score	Hedgehog signaling	0.0389100516408116	cor
iScore	Hedgehog signaling	0.140329287531581	cor
LinClass_7	Hedgehog signaling	-0.333206218859726	cor
HLAII_score	Hedgehog signaling	0.217545391780961	cor
cytolytic_score	Hedgehog signaling	0.188233980611394	cor
primitive_score	Hedgehog signaling	-0.163191048985554	cor
committed_score	Hedgehog signaling	0.399939573961815	cor
CD14_Mono	Hedgehog signaling	0.360271309024309	cor
GMP	MYC targets v1	-0.097369489039645	cor
LSC17_score	MYC targets v1	0.21502977323627	cor
iScore	MYC targets v1	0.118574802404342	cor
LinClass_7	MYC targets v1	0.412861860578419	cor
HLAII_score	MYC targets v1	-0.0904644237936033	cor
cytolytic_score	MYC targets v1	-0.0780576961247171	cor
primitive_score	MYC targets v1	0.567821005364508	cor
committed_score	MYC targets v1	-0.515741955487482	cor
CD14_Mono	MYC targets v1	-0.469125845860129	cor
GMP	MYC targets v2	0.279479935556316	cor
LSC17_score	MYC targets v2	0.143424367109049	cor
iScore	MYC targets v2	0.107016459048994	cor
LinClass_7	MYC targets v2	0.678415622368568	cor
HLAII_score	MYC targets v2	-0.0621109230383685	cor
cytolytic_score	MYC targets v2	-0.175505257441568	cor
primitive_score	MYC targets v2	0.557191585132329	cor
committed_score	MYC targets v2	-0.757585030557244	cor
CD14_Mono	MYC targets v2	-0.738663466309892	cor
GMP	Oxidative phosphorylation	-0.10231073497538	cor
LSC17_score	Oxidative phosphorylation	-0.0103681666209357	cor
iScore	Oxidative phosphorylation	-0.167228382299401	cor
LinClass_7	Oxidative phosphorylation	0.172280700581636	cor
HLAII_score	Oxidative phosphorylation	0.087929071013981	cor
cytolytic_score	Oxidative phosphorylation	-0.0951944989239806	cor
primitive_score	Oxidative phosphorylation	0.304714694734873	cor
committed_score	Oxidative phosphorylation	-0.222939463886378	cor
CD14_Mono	Oxidative phosphorylation	-0.214601015449918	cor
GMP	TNF signaling via NF-kB	-0.208854467749146	cor
LSC17_score	TNF signaling via NF-kB	-0.0777543364565181	cor
iScore	TNF signaling via NF-kB	-0.0898223995105535	cor
LinClass_7	TNF signaling via NF-kB	-0.657367682738741	cor
HLAII_score	TNF signaling via NF-kB	0.342311779308928	cor
cytolytic_score	TNF signaling via NF-kB	0.174357453497507	cor
primitive_score	TNF signaling via NF-kB	-0.664407004391168	cor
committed_score	TNF signaling via NF-kB	0.862569406005716	cor
CD14_Mono	TNF signaling via NF-kB	0.788474169966088	cor
GMP	mTOR signaling	-0.080546604183051	cor
LSC17_score	mTOR signaling	-0.0649320332907426	cor
iScore	mTOR signaling	-0.00839393758214039	cor
LinClass_7	mTOR signaling	-0.41090611444439	cor
HLAII_score	mTOR signaling	0.311433979044928	cor
cytolytic_score	mTOR signaling	0.0417797761225345	cor
primitive_score	mTOR signaling	-0.46260433551918	cor
committed_score	mTOR signaling	0.546391868409054	cor
CD14_Mono	mTOR signaling	0.500844702060934	cor
GMP	DNA damage response (DDR)	0.207817094318134	cor
LSC17_score	DNA damage response (DDR)	-0.016085294301789	cor
iScore	DNA damage response (DDR)	0.0604082535960275	cor
LinClass_7	DNA damage response (DDR)	0.19532226773935	cor
HLAII_score	DNA damage response (DDR)	-0.287768331700888	cor
cytolytic_score	DNA damage response (DDR)	-0.20990391416579	cor
primitive_score	DNA damage response (DDR)	0.149763222014689	cor
committed_score	DNA damage response (DDR)	-0.335847762275204	cor
CD14_Mono	DNA damage response (DDR)	-0.297019027022873	cor
GMP	DDR only ATM dependent	-0.216219368661955	cor
LSC17_score	DDR only ATM dependent	-0.169613492969018	cor
iScore	DDR only ATM dependent	-0.105565505790944	cor
LinClass_7	DDR only ATM dependent	-0.658398876270078	cor
HLAII_score	DDR only ATM dependent	0.255903724983545	cor
cytolytic_score	DDR only ATM dependent	0.176455567189059	cor
primitive_score	DDR only ATM dependent	-0.558894887408426	cor
committed_score	DDR only ATM dependent	0.773048347886252	cor
CD14_Mono	DDR only ATM dependent	0.693339751522759	cor
GMP	Homologus recombination	0.146957385289957	cor
LSC17_score	Homologus recombination	0.038806352341344	cor
iScore	Homologus recombination	0.0643280268957038	cor
LinClass_7	Homologus recombination	0.226570635784534	cor
HLAII_score	Homologus recombination	-0.0437900146937313	cor
cytolytic_score	Homologus recombination	-0.227899214163794	cor
primitive_score	Homologus recombination	0.156302936223768	cor
committed_score	Homologus recombination	-0.303113510918386	cor
CD14_Mono	Homologus recombination	-0.258088326537557	cor
GMP	Non-Homologus end joining	-0.106404410311106	cor
LSC17_score	Non-Homologus end joining	0.042735740554094	cor
iScore	Non-Homologus end joining	-0.0203866708621381	cor
LinClass_7	Non-Homologus end joining	0.2865450669251	cor
HLAII_score	Non-Homologus end joining	-0.0452102087624968	cor
cytolytic_score	Non-Homologus end joining	-0.116419798878897	cor
primitive_score	Non-Homologus end joining	0.480688342577919	cor
committed_score	Non-Homologus end joining	-0.413417895577729	cor
CD14_Mono	Non-Homologus end joining	-0.379344411380606	cor
GMP	SSA	0.258521856880086	cor
LSC17_score	SSA	0.0523659505757558	cor
iScore	SSA	0.114884037405008	cor
LinClass_7	SSA	0.332825305532183	cor
HLAII_score	SSA	-0.26499106954729	cor
cytolytic_score	SSA	-0.241122197773261	cor
primitive_score	SSA	0.274643286802121	cor
committed_score	SSA	-0.499217379948122	cor
CD14_Mono	SSA	-0.453715130212798	cor
GMP	ALT_NHEJ	0.162527306025147	cor
LSC17_score	ALT_NHEJ	0.084300417115911	cor
iScore	ALT_NHEJ	0.0445296572931777	cor
LinClass_7	ALT_NHEJ	0.483488158677609	cor
HLAII_score	ALT_NHEJ	-0.264691775148662	cor
cytolytic_score	ALT_NHEJ	-0.175730383084937	cor
primitive_score	ALT_NHEJ	0.507036852937481	cor
committed_score	ALT_NHEJ	-0.67440440219867	cor
CD14_Mono	ALT_NHEJ	-0.604049269624656	cor
GMP	Spliceosome	-0.0952737274651528	cor
LSC17_score	Spliceosome	0.0486521564632657	cor
iScore	Spliceosome	0.0829121037294297	cor
LinClass_7	Spliceosome	0.440851582821474	cor
HLAII_score	Spliceosome	-0.176945726796057	cor
cytolytic_score	Spliceosome	-0.144407066558636	cor
primitive_score	Spliceosome	0.631462530923339	cor
committed_score	Spliceosome	-0.600739434352024	cor
CD14_Mono	Spliceosome	-0.531359963643567	cor
GMP	Complement	1.48705230227874e-06	pval
LSC17_score	Complement	0.84310453149391	pval
iScore	Complement	0.410375155633379	pval
LinClass_7	Complement	5.79698601527404e-22	pval
HLAII_score	Complement	5.00154641765571e-07	pval
cytolytic_score	Complement	0.00103356771652252	pval
primitive_score	Complement	3.18583825892421e-15	pval
committed_score	Complement	2.83247642320956e-53	pval
CD14_Mono	Complement	1.15679344909425e-39	pval
GMP	DNA repair	0.429442740851362	pval
LSC17_score	DNA repair	0.81001258724261	pval
iScore	DNA repair	0.52282280287206	pval
LinClass_7	DNA repair	4.0668045629957e-10	pval
HLAII_score	DNA repair	0.000719798879022483	pval
cytolytic_score	DNA repair	0.00779675371550006	pval
primitive_score	DNA repair	1.88390370585182e-12	pval
committed_score	DNA repair	3.02448350105213e-19	pval
CD14_Mono	DNA repair	1.32219298856498e-13	pval
GMP	E2F targets	0.00178182330409493	pval
LSC17_score	E2F targets	0.213750426824366	pval
iScore	E2F targets	0.025222852651133	pval
LinClass_7	E2F targets	0.0885033148456115	pval
HLAII_score	E2F targets	0.0125162195099298	pval
cytolytic_score	E2F targets	0.0355733099741615	pval
primitive_score	E2F targets	0.105526938940253	pval
committed_score	E2F targets	0.000335962195081194	pval
CD14_Mono	E2F targets	9.12720754664581e-05	pval
GMP	Epithelial mesenchymal transition	0.121732423186004	pval
LSC17_score	Epithelial mesenchymal transition	0.238781935443218	pval
iScore	Epithelial mesenchymal transition	0.382781068919177	pval
LinClass_7	Epithelial mesenchymal transition	5.71652834718882e-08	pval
HLAII_score	Epithelial mesenchymal transition	0.121827840933101	pval
cytolytic_score	Epithelial mesenchymal transition	0.010256455136829	pval
primitive_score	Epithelial mesenchymal transition	1.23442289591943e-10	pval
committed_score	Epithelial mesenchymal transition	4.10244484401865e-16	pval
CD14_Mono	Epithelial mesenchymal transition	5.36510169152048e-14	pval
GMP	G2M checkpoint	0.00264556701470847	pval
LSC17_score	G2M checkpoint	0.146839668687349	pval
iScore	G2M checkpoint	0.0268188438258195	pval
LinClass_7	G2M checkpoint	0.0979844844180037	pval
HLAII_score	G2M checkpoint	7.69099499709115e-05	pval
cytolytic_score	G2M checkpoint	0.0267818389166952	pval
primitive_score	G2M checkpoint	0.0779813114322004	pval
committed_score	G2M checkpoint	0.000158411513041405	pval
CD14_Mono	G2M checkpoint	7.2466260965766e-05	pval
GMP	Glycolysis	0.0560862538257871	pval
LSC17_score	Glycolysis	0.649247102857858	pval
iScore	Glycolysis	0.103785149449599	pval
LinClass_7	Glycolysis	0.000193359331283764	pval
HLAII_score	Glycolysis	0.687382891709192	pval
cytolytic_score	Glycolysis	0.590412733184809	pval
primitive_score	Glycolysis	2.69418195729121e-06	pval
committed_score	Glycolysis	1.65642087079621e-07	pval
CD14_Mono	Glycolysis	1.29548248458786e-09	pval
GMP	Inflammatory response	0.00115027137972403	pval
LSC17_score	Inflammatory response	0.937991142423739	pval
iScore	Inflammatory response	0.405606008444952	pval
LinClass_7	Inflammatory response	4.88219305703756e-17	pval
HLAII_score	Inflammatory response	9.91859733901495e-09	pval
cytolytic_score	Inflammatory response	0.0214876538781747	pval
primitive_score	Inflammatory response	6.24568249167047e-20	pval
committed_score	Inflammatory response	6.69230575555317e-49	pval
CD14_Mono	Inflammatory response	8.11842496241042e-37	pval
GMP	Hedgehog signaling	0.000381908483962217	pval
LSC17_score	Hedgehog signaling	0.623005414579074	pval
iScore	Hedgehog signaling	0.0748972049886319	pval
LinClass_7	Hedgehog signaling	1.47324838818949e-05	pval
HLAII_score	Hedgehog signaling	0.00542177014579445	pval
cytolytic_score	Hedgehog signaling	0.0164507670750543	pval
primitive_score	Hedgehog signaling	0.0379930708119042	pval
committed_score	Hedgehog signaling	1.34415656784531e-07	pval
CD14_Mono	Hedgehog signaling	2.4880152698763e-06	pval
GMP	MYC targets v1	0.217707943596449	pval
LSC17_score	MYC targets v1	0.00599766029792329	pval
iScore	MYC targets v1	0.132882593173274	pval
LinClass_7	MYC targets v1	4.7686864831194e-08	pval
HLAII_score	MYC targets v1	0.252268349616797	pval
cytolytic_score	MYC targets v1	0.323482695269451	pval
primitive_score	MYC targets v1	3.28349668932236e-15	pval
committed_score	MYC targets v1	2.1668461304335e-12	pval
CD14_Mono	MYC targets v1	3.04034767476659e-10	pval
GMP	MYC targets v2	0.000316149213276167	pval
LSC17_score	MYC targets v2	0.0686397580603123	pval
iScore	MYC targets v2	0.175275664015713	pval
LinClass_7	MYC targets v2	3.46874532831901e-23	pval
HLAII_score	MYC targets v2	0.432348134263514	pval
cytolytic_score	MYC targets v2	0.0254904609664874	pval
primitive_score	MYC targets v2	1.35539183281533e-14	pval
committed_score	MYC targets v2	1.88740162561035e-31	pval
CD14_Mono	MYC targets v2	3.32508204823435e-29	pval
GMP	Oxidative phosphorylation	0.195140319213072	pval
LSC17_score	Oxidative phosphorylation	0.895817352561652	pval
iScore	Oxidative phosphorylation	0.033420978202815	pval
LinClass_7	Oxidative phosphorylation	0.0283640893474151	pval
HLAII_score	Oxidative phosphorylation	0.265861067481044	pval
cytolytic_score	Oxidative phosphorylation	0.228209341995755	pval
primitive_score	Oxidative phosphorylation	8.06272786491031e-05	pval
committed_score	Oxidative phosphorylation	0.00435050292644714	pval
CD14_Mono	Oxidative phosphorylation	0.00610108399858787	pval
GMP	TNF signaling via NF-kB	0.00764909900271035	pval
LSC17_score	TNF signaling via NF-kB	0.32537246968474	pval
iScore	TNF signaling via NF-kB	0.255664156384098	pval
LinClass_7	TNF signaling via NF-kB	2.0783238180708e-21	pval
HLAII_score	TNF signaling via NF-kB	8.24851538897054e-06	pval
cytolytic_score	TNF signaling via NF-kB	0.0264833666474978	pval
primitive_score	TNF signaling via NF-kB	5.48569806302596e-22	pval
committed_score	TNF signaling via NF-kB	3.29731925755017e-49	pval
CD14_Mono	TNF signaling via NF-kB	1.34426204049776e-35	pval
GMP	mTOR signaling	0.308246251221846	pval
LSC17_score	mTOR signaling	0.411693574512703	pval
iScore	mTOR signaling	0.915572875319215	pval
LinClass_7	mTOR signaling	5.59422963360253e-08	pval
HLAII_score	mTOR signaling	5.48350456170143e-05	pval
cytolytic_score	mTOR signaling	0.597580881479542	pval
primitive_score	mTOR signaling	5.73224312836221e-10	pval
committed_score	mTOR signaling	5.44051822233765e-14	pval
CD14_Mono	mTOR signaling	1.14167453574157e-11	pval
GMP	DNA damage response (DDR)	0.00796303396317476	pval
LSC17_score	DNA damage response (DDR)	0.839009856478074	pval
iScore	DNA damage response (DDR)	0.445096441965872	pval
LinClass_7	DNA damage response (DDR)	0.0127443335226863	pval
HLAII_score	DNA damage response (DDR)	0.000204664617572661	pval
cytolytic_score	DNA damage response (DDR)	0.00734274055210691	pval
primitive_score	DNA damage response (DDR)	0.0571507573928989	pval
committed_score	DNA damage response (DDR)	1.2474270197187e-05	pval
CD14_Mono	DNA damage response (DDR)	0.000123967754531426	pval
GMP	DDR only ATM dependent	0.00571885477264491	pval
LSC17_score	DDR only ATM dependent	0.0309457413251155	pval
iScore	DDR only ATM dependent	0.181234413653828	pval
LinClass_7	DDR only ATM dependent	1.71371593285542e-21	pval
HLAII_score	DDR only ATM dependent	0.00101330844545242	pval
cytolytic_score	DDR only ATM dependent	0.0246927059895201	pval
primitive_score	DDR only ATM dependent	1.08360114681416e-14	pval
committed_score	DDR only ATM dependent	1.91215002546726e-33	pval
CD14_Mono	DDR only ATM dependent	1.54004206365617e-24	pval
GMP	Homologus recombination	0.0620241681259216	pval
LSC17_score	Homologus recombination	0.623932783437349	pval
iScore	Homologus recombination	0.416066290868248	pval
LinClass_7	Homologus recombination	0.00374065068303013	pval
HLAII_score	Homologus recombination	0.58005424711163	pval
cytolytic_score	Homologus recombination	0.00353751383939975	pval
primitive_score	Homologus recombination	0.0470076204793519	pval
committed_score	Homologus recombination	8.82641657813324e-05	pval
CD14_Mono	Homologus recombination	0.000913648986326788	pval
GMP	Non-Homologus end joining	0.177771312020024	pval
LSC17_score	Non-Homologus end joining	0.589216383589064	pval
iScore	Non-Homologus end joining	0.79679480836389	pval
LinClass_7	Non-Homologus end joining	0.000218415059734412	pval
HLAII_score	Non-Homologus end joining	0.567817765663354	pval
cytolytic_score	Non-Homologus end joining	0.140124032337274	pval
primitive_score	Non-Homologus end joining	9.55360054529831e-11	pval
committed_score	Non-Homologus end joining	4.55620693342965e-08	pval
CD14_Mono	Non-Homologus end joining	6.41693788372333e-07	pval
GMP	SSA	0.000894975057838293	pval
LSC17_score	SSA	0.508097583945373	pval
iScore	SSA	0.145465459077015	pval
LinClass_7	SSA	1.50883395097016e-05	pval
HLAII_score	SSA	0.00065489438479564	pval
cytolytic_score	SSA	0.00199512624622471	pval
primitive_score	SSA	0.000404960979057115	pval
committed_score	SSA	1.36233755666988e-11	pval
CD14_Mono	SSA	1.33199221831776e-09	pval
GMP	ALT_NHEJ	0.0387930000636375	pval
LSC17_score	ALT_NHEJ	0.286170431197505	pval
iScore	ALT_NHEJ	0.573666160639767	pval
LinClass_7	ALT_NHEJ	7.17097214554243e-11	pval
HLAII_score	ALT_NHEJ	0.000664540992468699	pval
cytolytic_score	ALT_NHEJ	0.025299505214618	pval
primitive_score	ALT_NHEJ	5.77823907115666e-12	pval
committed_score	ALT_NHEJ	7.76666882938266e-23	pval
CD14_Mono	ALT_NHEJ	1.746982134972e-17	pval
GMP	Spliceosome	0.227820642164034	pval
LSC17_score	Spliceosome	0.538680234279602	pval
iScore	Spliceosome	0.294208383673281	pval
LinClass_7	Spliceosome	4.32644126529252e-09	pval
HLAII_score	Spliceosome	0.0242896741192184	pval
cytolytic_score	Spliceosome	0.0667444396011148	pval
primitive_score	Spliceosome	2.08737555326854e-19	pval
committed_score	Spliceosome	2.8977057473298e-17	pval
CD14_Mono	Spliceosome	3.47198715160335e-13	pval

## Sheet: g
sample_name	HALLMARK_MYC_TARGETS_V2	HALLMARK_PI3K_AKT_MTOR_SIGNALING	condition
C3L.04971.35.PB	-0.162962	0.252258	Other
C3L.06074.33.PB	0.287288	0.194595	Primitive
C3L.05819.34.PB	0.36342	0.0727594	Primitive
C3L.00458.58.BMA	-0.355044	0.498714	Committed
C3L.05887.35.BMA	-0.0413253	0.279366	Committed
C3L.06801.34.BMA	-0.127968	0.376837	Primitive
C3L.06954.34.BMA	-0.18389	0.501586	Committed
C3L.06952.34.BMA	-0.0561199	0.358372	Other
C3L.06087.34.PB	0.579422	0.101725	Primitive
C3L.06068.34.BMA	0.061501	0.410436	Committed
C3L.06073.34.BMA	0.155322	0.273926	Primitive
C3L.07588.33.BMA	0.13214	0.104186	Primitive
C3L.03493.57.BMA	0.204585	0.409261	Committed
C3L.06386.34.PB	0.224035	0.223875	Primitive
C3L.06541.34.BMA	-0.416053	0.542732	Committed
C3L.04489.34.PB	-0.191495	0.560457	Committed
RO02191	-0.0273896	-0.100206	Control
C3L.01696.59.BMA	-0.287274	0.537922	Committed
C3L.03496.58.BMA	0.299202	0.259406	Primitive
C3N.00660.34.BMA	-0.213542	0.537386	Committed
C3L.04508.58.BMA	0.0479063	0.423948	Primitive
C3L.06361.33.BMA	-0.258024	0.406639	Committed
C3L.03308.58.BMA	0.163342	0.236961	Other
C3L.05331.34.BMA	0.161221	0.376646	Primitive
C3L.05338.33.BMA	-0.382217	0.576693	Committed
C3L.06543.34.BMA	0.275099	0.148301	Primitive
C3L.01425.33.BMA	0.169254	0.308091	Committed
C3N.00682.33.BMA	0.594208	0.134236	Primitive
C3L.05888.33.BMA	0.201846	0.27805	Primitive
C3L.05894.33.BMA	0.380397	0.210212	Primitive
C3L.06082.34.PB	-0.398894	0.51435	Committed
C3L.07571.33.BMA	-0.110691	0.20473	Committed
C3L.05316.34.BMA	0.384916	0.111833	Primitive
C3L.04242.58.BMA	-0.175027	0.418761	Committed
RO03667	-0.142573	0.0182355	Control
C3L.01201.33.BMA	0.404454	0.325261	Committed
C3L.07012.34.BMA	0.528536	0.273735	Committed
C3L.06067.34.BMA	0.134435	0.102339	Primitive
C3L.05326.34.BMA	-0.0965698	0.164758	Primitive
C3L.06983.33.PB	-0.294456	0.534916	Committed
C3L.05865.34.BMA	0.115553	0.357379	Primitive
C3L.04231.33.BMA	-0.281114	0.517474	Committed
C3L.06070.34.BMA	-0.441789	0.321818	Committed
C3L.04250.34.BMA	0.0400796	0.0820213	Committed
C3L.05898.34.PB	0.145646	0.185995	Primitive
C3L.05315.33.PB	-0.117084	0.241675	Other
C3L.01291.58.BMA	0.337565	0.280889	Primitive
C3L.05861.35.BMA	-0.449113	0.316195	Committed
C3L.06374.33.BMA	-0.193113	0.342474	Committed
C3L.05907.34.BMA	0.25606	0.348563	Primitive
C3L.07488.33.BMA	0.19033	0.434238	Committed
RO02466	0.0394739	-0.240688	Control
C3L.01694.33.PB	-0.238409	0.449086	Committed
C3L.04263.34.BMA	0.40702	0.243845	Primitive
C3N.00659.33.BMA	-0.0887654	0.461745	Committed
C3L.05815.33.PB	0.205003	0.227441	Primitive
C3L.01426.34.PB	-0.125704	0.563098	Primitive
C3L.02135.58.BMA	-0.0393498	0.312933	Primitive
C3L.06951.34.BMA	0.116633	0.434355	Primitive
C3L.05866.35.BMA	-0.203086	0.0783374	Primitive
C3L.05313.33.BMA	-0.0237899	0.206235	Primitive
C3L.06357.33.BMA	0.261622	0.180096	Other
C3L.06089.33.PB	0.42944	0.194301	Primitive
C3L.07438.35.BMA	0.233789	0.208591	Primitive
C3L.06538.34.BMA	0.183333	0.370252	Primitive
C3L.05334.33.BMA	-0.191028	0.446898	Committed
C3L.00452.58.BMA	0.263633	0.342991	Primitive
C3L.06072.33.PB	-0.0856764	0.27607	Primitive
RO03780	-0.199983	-0.0230402	Control
C3L.01182.34.PB	-0.215372	0.400273	Committed
C3L.05678.34.PB	-0.134176	0.420297	Committed
C3L.06984.33.PB	0.318978	0.222482	Primitive
C3L.05386.58.PB	-0.195904	0.513656	Committed
C3L.04265.59.BMA	-0.292107	0.490058	Committed
C3L.06540.34.BMA	-0.0833802	0.485122	Primitive
C3L.06953.34.BMA	-0.00545088	0.357366	Committed
C3N.00681.33.BMA	-0.124181	0.488834	Primitive
C3L.05874.33.BMA	-0.209286	0.100535	Primitive
C3L.06090.34.PB	-0.144192	0.3643	Other
C3L.03491.57.BMA	-0.152862	0.419123	Committed
C3L.07580.33.BMA	0.527322	-0.0544158	Primitive
C3L.03506.33.BMA	0.436575	0.237537	Primitive
C3L.06534.34.BMA	-0.142441	0.223165	Primitive
C3L.05818.34.PB	0.38265	-0.0257848	Primitive
C3N.00466.36.PB	-0.357174	0.481137	Committed
RO03676	-0.00288396	-0.205527	Control
RO02379	-0.413676	0.15798	Control
C3L.06537.34.BMA	-0.0460978	0.172828	Committed
C3L.07439.33.PB	-0.375561	0.527543	Committed
C3L.05884.33.BMA	0.348731	0.194686	Primitive
C3L.06806.34.BMA	-0.139022	0.382691	Other
C3L.04270.33.BMA	-0.1976	0.438087	Committed
C3L.01187.33.BMA	0.405852	0.313302	Primitive
C3L.06981.34.PB	0.490515	0.315039	Primitive
C3L.07019.34.BMA	0.419534	0.00951216	Primitive
C3L.04236.33.BMA	-0.256424	0.256897	Other
C3L.05891.33.BMA	0.450667	0.265593	Committed
C3L.00455.59.BMA	-0.191196	0.477787	Committed
C3L.04486.33.BMA	0.0885132	0.36805	Committed
C3L.06369.35.BMA	0.0643206	0.214266	Committed
C3L.00540.54.PB	0.363651	0.202609	Primitive
C3L.05387.34.PB	-0.300055	0.131921	Committed
C3L.04244.58.BMA	0.0160751	0.542014	Committed
RO02205	-0.280148	0.126898	Control
RO03778	-0.104175	-0.167892	Control
C3L.06367.33.BMA	-0.00227044	0.369362	Committed
C3L.03508.33.BMA	-0.000791166	0.28385	Primitive
C3L.06075.35.PB	0.0203779	0.431166	Committed
C3L.04766.58.BMA	0.56674	0.0684159	Primitive
C3L.06061.34.BMA	-0.154628	0.266217	Committed
C3L.02136.58.BMA	0.476183	0.398227	Primitive
C3L.05880.34.PB	-0.366717	0.492331	Committed
C3L.03303.33.PB	-0.384539	0.498113	Committed
C3L.05892.35.BMA	0.317846	0.208717	Primitive
C3L.05811.33.PB	-0.252556	0.257355	Other
C3L.07013.34.BMA	-0.0991078	0.334775	Committed
C3L.06982.33.PB	0.48895	0.116532	Primitive
C3L.06809.34.BMA	-0.170708	0.518254	Committed
C3L.06081.33.BMA	0.197511	0.119905	Primitive
C3N.00689.34.BMA	-0.288039	0.437083	Committed
C3L.05318.35.PB	-0.109593	0.457715	Committed
C3L.06356.33.BMA	-0.00897129	0.237517	Primitive
RO02209	-0.374988	0.220062	Control
RO02401	-0.304852	0.0953878	Control
C3L.04761.34.BMA	0.176069	-0.030152	Other
C3L.07437.34.PB	-0.368187	0.506462	Committed
C3L.01202.58.BMA	-0.333944	0.523672	Committed
C3L.06064.34.BMA	0.0874153	0.4403	Primitive
C3L.06960.34.PB	0.437306	0.126381	Primitive
C3L.06956.33.PB	-0.0833283	0.392222	Primitive
C3L.05877.33.BMA	-0.348303	0.465925	Committed
C3L.04483.33.BMA	0.423729	0.135507	Primitive
C3L.06368.33.BMA	0.231349	0.211222	Primitive
C3L.05889.33.BMA	0.0464471	0.392343	Other
C3L.06066.34.BMA	-0.202117	0.48471	Committed
C3L.05862.34.PB	0.333766	0.282079	Primitive
C3L.06539.34.BMA	-0.267892	0.492844	Committed
C3L.04976.33.PB	0.230239	0.270234	Primitive
C3L.06352.33.PB	0.317524	0.257782	Primitive
C3L.06807.34.BMA	-0.208333	0.496581	Committed
C3L.05320.33.PB	0.538257	0.068468	Primitive
C3L.00453.59.BMA	0.11461	0.400006	Committed
C3L.06542.34.BMA	0.00430122	0.466844	Committed
C3L.04269.34.PB	-0.46846	0.446946	Committed
C3L.05896.34.PB	0.569123	0.0433564	Primitive
C3L.05816.34.PB	0.0899025	0.314297	Primitive
C3L.01700.58.BMA	-0.451782	0.484953	Committed
C3L.06069.34.BMA	0.234277	0.2062	Primitive
C3L.00810.58.PB	0.252131	0.0932779	Primitive
C3L.05317.33.PB	-0.311357	0.380202	Committed
C3L.00459.59.BMA	-0.156338	0.444689	Committed
C3N.00656.33.BMA	0.503721	0.23101	Primitive
C3L.01427.34.PB	-0.172423	0.371149	Committed
C3L.02779.34.PB	-0.442943	0.519465	Committed
C3L.06364.33.BMA	0.419093	0.230122	Primitive
C3L.01188.33.BMA	0.469501	-0.0366113	Primitive
C3L.05867.34.PB	-0.329823	0.396793	Committed
C3L.06803.34.BMA	0.0118923	0.359366	Committed
C3N.00651.34.BMA	0.133668	0.151321	Other
C3L.04763.34.BMA	0.459862	0.215394	Primitive
C3L.05335.33.BMA	0.592551	-0.0390406	Primitive
C3L.03510.33.BMA	0.243497	0.0505244	Primitive
C3L.06063.34.BMA	0.236611	-0.000458711	Primitive
C3L.05872.33.BMA	0.408811	0.32052	Committed
C3L.05908.34.BMA	-0.26811	0.502726	Committed
C3L.05329.34.BMA	-0.655921	0.426395	Committed
C3L.00614.54.PB	-0.244801	0.522655	Committed
C3L.07490.33.BMA	-0.322287	0.382303	Committed
C3L.05870.34.PB	0.0109713	0.347676	Committed
C3L.05325.34.BMA	0.374416	0.259752	Primitive
C3L.01295.58.BMA	-0.276957	0.521902	Committed
C3L.05905.34.PB	0.405514	0.0188541	Primitive
