# Supplementary material for: Integrated proteogenomic and metabolomic profiling of acute myeloid leukemias to identify molecular subtypes and associated therapy targets
Source: Nat Cancer. 2026 Jun 12;7(6):993–1015. doi: 10.1038/s43018-026-01175-6 (PMC13309276; doi:10.1038/s43018-026-01175-6)
Supplement: Supplementary file 5 — Statistical source data. [file 43018_2026_1175_MOESM5_ESM.xlsx]

## Sheet: b
	query	group	pvalue	odds
odds ratio	ABL1	8	1	1.7758
odds ratio1	ABL1-BCR	8	0.343	3.8052
odds ratio2	AKAP13-start-loss	8	1	0.9865
odds ratio3	ASXL1	8	0.6458	1.6442
odds ratio4	BCOR	8	0.343	3.8052
odds ratio5	BCORL1	8	1	0.9865
odds ratio6	BRAF	8	1	8.8788
odds ratio7	CBFB-MYH11	8	0.4095	2.9596
odds ratio8	CBL	8	0.6009	0.4673
odds ratio9	CDKN2A	8	1	8.8788
odds ratio10	CEBPA	8	0.2202	0.24
odds ratio11	chr11-gain	8	1	1.2684
odds ratio12	chr11p-loss	8	1	8.8788
odds ratio13	chr11q-gain	8	1	0.9865
odds ratio14	chr12p-loss	8	1	1.2684
odds ratio15	chr17-loss	8	1	8.8788
odds ratio16	chr17p-loss	8	0.4095	2.9596
odds ratio17	chr17q-gain	8	0.049	8.8788
odds ratio18	chr19-gain	8	1	1.2684
odds ratio19	chr19p-loss	8	1	8.8788
odds ratio20	chr21-gain	8	1	8.8788
odds ratio21	chr21p-gain	8	1	1.7758
odds ratio22	chr21p-loss	8	1	8.8788
odds ratio23	chr21q-gain	8	1	8.8788
odds ratio24	chr22-gain	8	1	1.7758
odds ratio25	chr22p-loss	8	1	8.8788
odds ratio26	chr22q-gain	8	1	8.8788
odds ratio27	chr4-gain	8	0.343	3.8052
odds ratio28	chr5p-gain	8	1	8.8788
odds ratio29	chr5q-loss	8	1	1.4019
odds ratio30	chr7-loss	8	1	1.5668
odds ratio31	chr7p-gain	8	1	8.8788
odds ratio32	chr7q-loss	8	1	0.683
odds ratio33	chr8-gain	8	0.6458	1.6442
odds ratio34	chr8p-loss	8	1	8.8788
odds ratio35	chr8q-gain	8	1	8.8788
odds ratio36	CSF3R	8	0.4095	2.9596
odds ratio37	CUX1	8	1	8.8788
odds ratio38	DEK-NUP214	8	1	8.8788
odds ratio39	DNMT3A	8	1	0.9865
odds ratio40	ETV6	8	1	0.9865
odds ratio41	EZH2	8	1	1.2684
odds ratio42	FBXW7	8	1	8.8788
odds ratio43	FLT3	8	0.4766	0.5026
odds ratio44	FOXP1	8	1	0.683
odds ratio45	GATA2	8	1	0.683
odds ratio46	IDH1	8	0.3661	0.2864
odds ratio47	IDH2	8	0.6966	0.6497
odds ratio48	IGSF10	8	1	1.13
odds ratio49	JAK2	8	0.4697	2.4215
odds ratio50	JAK2-start-loss	8	1	8.8788
odds ratio51	KIT	8	0	12.1074
odds ratio52	KMT2A-Fusions	8	1	0.5919
odds ratio53	KMT2A-MLLT3	8	1	1.2684
odds ratio54	KRAS	8	1	0.8592
odds ratio55	MAML1-MYB	8	1	8.8788
odds ratio56	MED12L-start-loss	8	1	1.2684
odds ratio57	MLLT10-Other	8	1	1.7758
odds ratio58	NF1	8	1	0.683
odds ratio59	NPIPB4-RNF165	8	1	8.8788
odds ratio60	NPM1	8	0.0227	0.2637
odds ratio61	NRAS	8	0.7037	1.5159
odds ratio62	NSD1-NUP98	8	1	8.8788
odds ratio63	PCDH15	8	0.0001	19.5333
odds ratio64	PHF6	8	1	0.9865
odds ratio65	PIP4K2A-ZNF100	8	1	1.2684
odds ratio66	PML-RARA	8	0.049	8.8788
odds ratio67	PTEN	8	0.5241	2.049
odds ratio68	PTPN11	8	0.6966	0.6497
odds ratio69	PTPRD-RNF130	8	1	8.8788
odds ratio70	RAD21	8	0.4697	2.4215
odds ratio71	RUNX1	8	0.5115	1.4529
odds ratio72	RUNX1-RUNX1T1	8	0	23.0848
odds ratio73	SETBP1	8	1	1.7758
odds ratio74	SF3B1	8	1	0.683
odds ratio75	SMC1A	8	1	0.5919
odds ratio76	SMC3	8	1	0.9865
odds ratio77	SRSF2	8	0.3644	0.3062
odds ratio78	STAG2	8	0.5732	1.7758
odds ratio79	TET2	8	1	1.1727
odds ratio80	TP53	8	0.6321	1.7758
odds ratio81	WT1	8	0.6962	0.7199
odds ratio82	ZEB2	8	1	1.5668
odds ratio83	ZRSR2	8	1	8.8788
odds ratio84	FLT3_ITD	8	0.5295	0.6253
odds ratio85	FLT3_TKD	8	0.6962	0.7199
odds ratio86	splicing	8	0.2295	0.2065
odds ratio87	complex_karyotype	8	0.0826	2.7555
odds ratio88	sAML	8	1	1.0904
odds ratio89	RAS	8	0.7511	1.2684
odds ratio90	IDH	8	0.1974	0.386
odds ratio91	Male	8	0.4341	1.2982
odds ratio92	Female	8	0.4341	0.8496
odds ratio93	Bone Marrow Aspirate	8	1	1.0434
odds ratio94	Primitive	8	0.3	1.3636
odds ratio95	Committed	8	0.1846	0.6008
odds ratio96	Favorable	8	0.1356	1.8124
odds ratio97	Intermediate	8	0.7784	0.8506
odds ratio98	Adverse	8	0.4319	0.7664
odds ratio99	M0	8	0.606	0.3818
odds ratio100	M1	8	0.3132	0.4406
odds ratio101	M2	8	0.3723	1.532
odds ratio102	M3	8	0.0968	5.303
odds ratio103	M4	8	1	0.9153
odds ratio104	M5	8	0.7021	0.6093
odds ratio105	M7	8	1	1.9091
odds ratio106	M1-M2	8	1	0.9875
odds ratio107	M4-M5	8	0.4183	0.7219
odds ratio108	ABL1	5	0.2323	6.9512
odds ratio109	ABL1-BCR	5	0.4128	2.9791
odds ratio110	AKAP13-start-loss	5	0.4128	2.9791
odds ratio111	ASXL1	5	0.4018	1.9463
odds ratio112	BCOR	5	1	0.7724
odds ratio113	BCORL1	5	0.0748	6.9512
odds ratio114	BRAF	5	1	6.9512
odds ratio115	CBFB-MYH11	5	0.0008	20.8537
odds ratio116	CBL	5	1	1.2267
odds ratio117	CDKN2A	5	1	6.9512
odds ratio118	CEBPA	5	1	1.0532
odds ratio119	chr11-gain	5	0.3283	4.1707
odds ratio120	chr11p-loss	5	1	6.9512
odds ratio121	chr11q-gain	5	0.4128	2.9791
odds ratio122	chr12p-loss	5	1	0.993
odds ratio123	chr17-loss	5	1	6.9512
odds ratio124	chr17p-loss	5	1	0.6319
odds ratio125	chr17q-gain	5	1	0.7724
odds ratio126	chr19-gain	5	1	0.993
odds ratio127	chr19p-loss	5	1	6.9512
odds ratio128	chr21-gain	5	1	6.9512
odds ratio129	chr21p-gain	5	1	1.3902
odds ratio130	chr21p-loss	5	1	6.9512
odds ratio131	chr21q-gain	5	1	6.9512
odds ratio132	chr22-gain	5	1	1.3902
odds ratio133	chr22p-loss	5	1	6.9512
odds ratio134	chr22q-gain	5	1	6.9512
odds ratio135	chr4-gain	5	1	0.7724
odds ratio136	chr5p-gain	5	1	6.9512
odds ratio137	chr5q-loss	5	0.3564	2.0445
odds ratio138	chr7-loss	5	0.3071	2.3171
odds ratio139	chr7p-gain	5	1	6.9512
odds ratio140	chr7q-loss	5	0.1604	3.8618
odds ratio141	chr8-gain	5	0.6963	0.7191
odds ratio142	chr8p-loss	5	1	6.9512
odds ratio143	chr8q-gain	5	1	6.9512
odds ratio144	CSF3R	5	1	0.6319
odds ratio145	CUX1	5	1	6.9512
odds ratio146	DEK-NUP214	5	1	6.9512
odds ratio147	DNMT3A	5	0.2128	0.6194
odds ratio148	ETV6	5	0.4128	2.9791
odds ratio149	EZH2	5	1	0.993
odds ratio150	FBXW7	5	1	6.9512
odds ratio151	FLT3	5	0.0477	2.5431
odds ratio152	FOXP1	5	1	0.5347
odds ratio153	GATA2	5	1	0.5347
odds ratio154	IDH1	5	0.6963	0.7191
odds ratio155	IDH2	5	0.4754	0.5086
odds ratio156	IGSF10	5	0.0265	0.114
odds ratio157	JAK2	5	0.5525	1.8958
odds ratio158	JAK2-start-loss	5	1	6.9512
odds ratio159	KIT	5	1	0.9067
odds ratio160	KMT2A-Fusions	5	0.5984	0.4634
odds ratio161	KMT2A-MLLT3	5	1	0.993
odds ratio162	KRAS	5	1	1.1985
odds ratio163	MAML1-MYB	5	1	6.9512
odds ratio164	MED12L-start-loss	5	1	0.993
odds ratio165	MLLT10-Other	5	1	1.3902
odds ratio166	NF1	5	1	0.5347
odds ratio167	NPIPB4-RNF165	5	1	6.9512
odds ratio168	NPM1	5	0.0045	0.2065
odds ratio169	NRAS	5	0.3124	0.4634
odds ratio170	NSD1-NUP98	5	1	6.9512
odds ratio171	PCDH15	5	0.5984	0.4634
odds ratio172	PHF6	5	0.4128	2.9791
odds ratio173	PIP4K2A-ZNF100	5	1	0.993
odds ratio174	PML-RARA	5	1	0.7724
odds ratio175	PTEN	5	0.5984	0.4634
odds ratio176	PTPN11	5	0.0782	0.1617
odds ratio177	PTPRD-RNF130	5	1	6.9512
odds ratio178	RAD21	5	1	0.5347
odds ratio179	RUNX1	5	0.0281	2.5143
odds ratio180	RUNX1-RUNX1T1	5	0.5972	0.4089
odds ratio181	SETBP1	5	1	1.3902
odds ratio182	SF3B1	5	0.0022	12.5122
odds ratio183	SMC1A	5	0.5984	0.4634
odds ratio184	SMC3	5	1	0.7724
odds ratio185	SRSF2	5	1	0.7724
odds ratio186	STAG2	5	0.5972	0.4089
odds ratio187	TET2	5	0.5331	0.6319
odds ratio188	TP53	5	1	0.7724
odds ratio189	WT1	5	0.2592	2.0181
odds ratio190	ZEB2	5	0.0835	3.743
odds ratio191	ZRSR2	5	1	6.9512
odds ratio192	FLT3_ITD	5	0.5698	0.7052
odds ratio193	FLT3_TKD	5	0.0633	2.6367
odds ratio194	splicing	5	0.0268	2.915
odds ratio195	complex_karyotype	5	1	1.0532
odds ratio196	sAML	5	0.0281	2.5143
odds ratio197	RAS	5	0.57	0.7486
odds ratio198	IDH	5	0.2498	0.5187
odds ratio199	Male	5	1	1.0183
odds ratio200	Female	5	1	1.0229
odds ratio201	Bone Marrow Aspirate	5	1	1.0253
odds ratio202	Primitive	5	0.0305	0.4713
odds ratio203	Committed	5	0.0006	2.0765
odds ratio204	Favorable	5	1	0.9924
odds ratio205	Intermediate	5	0.0048	0.2099
odds ratio206	Adverse	5	0.0143	1.8248
odds ratio207	M0	5	0.6328	1.7828
odds ratio208	M1	5	0.7689	0.8593
odds ratio209	M2	5	1	0.9924
odds ratio210	M3	5	1	0.576
odds ratio211	M4	5	0.1631	1.728
odds ratio212	M5	5	1	0.832
odds ratio213	M7	5	0.2184	7.4878
odds ratio214	M1-M2	5	0.64	0.8902
odds ratio215	M4-M5	5	0.461	1.3052
odds ratio216	ABL1	1	1	0.7449
odds ratio217	ABL1-BCR	1	0.5802	0.4138
odds ratio218	AKAP13-start-loss	1	0.1943	3.7246
odds ratio219	ASXL1	1	0.1978	0.3853
odds ratio220	BCOR	1	0.5802	0.4138
odds ratio221	BCORL1	1	0.5802	0.4138
odds ratio222	BRAF	1	1	3.7246
odds ratio223	CBFB-MYH11	1	0.5848	0.3386
odds ratio224	CBL	1	0.0932	3.0474
odds ratio225	CDKN2A	1	1	3.7246
odds ratio226	CEBPA	1	0.1246	0.3193
odds ratio227	chr11-gain	1	1	0.5321
odds ratio228	chr11p-loss	1	1	3.7246
odds ratio229	chr11q-gain	1	0.5802	0.4138
odds ratio230	chr12p-loss	1	1	0.5321
odds ratio231	chr17-loss	1	1	3.7246
odds ratio232	chr17p-loss	1	0.5848	0.3386
odds ratio233	chr17q-gain	1	0.5802	0.4138
odds ratio234	chr19-gain	1	1	0.5321
odds ratio235	chr19p-loss	1	1	3.7246
odds ratio236	chr21-gain	1	1	3.7246
odds ratio237	chr21p-gain	1	0.3767	3.7246
odds ratio238	chr21p-loss	1	1	3.7246
odds ratio239	chr21q-gain	1	1	3.7246
odds ratio240	chr22-gain	1	1	0.7449
odds ratio241	chr22p-loss	1	1	3.7246
odds ratio242	chr22q-gain	1	1	3.7246
odds ratio243	chr4-gain	1	1	1.5963
odds ratio244	chr5p-gain	1	1	3.7246
odds ratio245	chr5q-loss	1	0.1226	0.1774
odds ratio246	chr7-loss	1	0.2061	0.196
odds ratio247	chr7p-gain	1	1	3.7246
odds ratio248	chr7q-loss	1	0.3447	0.2865
odds ratio249	chr8-gain	1	0.7392	0.6897
odds ratio250	chr8p-loss	1	1	3.7246
odds ratio251	chr8q-gain	1	1	3.7246
odds ratio252	CSF3R	1	1	1.2415
odds ratio253	CUX1	1	1	3.7246
odds ratio254	DEK-NUP214	1	1	3.7246
odds ratio255	DNMT3A	1	0	2.5786
odds ratio256	ETV6	1	1	1.5963
odds ratio257	EZH2	1	1	0.5321
odds ratio258	FBXW7	1	1	3.7246
odds ratio259	FLT3	1	0.1177	1.9127
odds ratio260	FOXP1	1	0.6065	2.0692
odds ratio261	GATA2	1	1	1.0158
odds ratio262	IDH1	1	0.3138	1.951
odds ratio263	IDH2	1	1	0.9578
odds ratio264	IGSF10	1	0.1365	0.474
odds ratio265	JAK2	1	0.3447	0.2865
odds ratio266	JAK2-start-loss	1	1	3.7246
odds ratio267	KIT	1	0.0727	0.149
odds ratio268	KMT2A-Fusions	1	0.0359	4.7888
odds ratio269	KMT2A-MLLT3	1	0.5092	2.2348
odds ratio270	KRAS	1	0.1065	2.3057
odds ratio271	MAML1-MYB	1	1	3.7246
odds ratio272	MED12L-start-loss	1	0.1222	0.1619
odds ratio273	MLLT10-Other	1	0.3767	3.7246
odds ratio274	NF1	1	0.3447	0.2865
odds ratio275	NPIPB4-RNF165	1	1	3.7246
odds ratio276	NPM1	1	0	2.6256
odds ratio277	NRAS	1	0.2689	1.693
odds ratio278	NSD1-NUP98	1	1	3.7246
odds ratio279	PCDH15	1	0.3467	0.2483
odds ratio280	PHF6	1	0.5802	0.4138
odds ratio281	PIP4K2A-ZNF100	1	0.1118	6.2077
odds ratio282	PML-RARA	1	0.5802	0.4138
odds ratio283	PTEN	1	1	0.8595
odds ratio284	PTPN11	1	0.0001	4.9008
odds ratio285	PTPRD-RNF130	1	1	3.7246
odds ratio286	RAD21	1	0.0181	6.7043
odds ratio287	RUNX1	1	0.0275	0.3156
odds ratio288	RUNX1-RUNX1T1	1	0.2058	0.2191
odds ratio289	SETBP1	1	1	0.7449
odds ratio290	SF3B1	1	0.3447	0.2865
odds ratio291	SMC1A	1	0.638	1.693
odds ratio292	SMC3	1	1	1.5963
odds ratio293	SRSF2	1	0.0428	0.1284
odds ratio294	STAG2	1	0.6744	1.4326
odds ratio295	TET2	1	0.1388	0.4919
odds ratio296	TP53	1	0.3042	0.4138
odds ratio297	WT1	1	0.1287	0.302
odds ratio298	ZEB2	1	0.686	0.6573
odds ratio299	ZRSR2	1	1	3.7246
odds ratio300	FLT3_ITD	1	0.3584	1.4221
odds ratio301	FLT3_TKD	1	0.0796	2.2348
odds ratio302	splicing	1	0.008	0.0866
odds ratio303	complex_karyotype	1	0.3682	0.5643
odds ratio304	sAML	1	0.0275	0.3156
odds ratio305	RAS	1	0.0363	1.9812
odds ratio306	IDH	1	0.8154	1.1513
odds ratio307	Male	1	0.3327	0.7815
odds ratio308	Female	1	0.3327	1.1804
odds ratio309	Bone Marrow Aspirate	1	0.6462	1.0621
odds ratio310	Primitive	1	0	0.0268
odds ratio311	Committed	1	0	3.3614
odds ratio312	Favorable	1	0.202	1.465
odds ratio313	Intermediate	1	0.2147	1.4477
odds ratio314	Adverse	1	0.0193	0.5247
odds ratio315	M0	1	0.1267	0.1617
odds ratio316	M1	1	0.0004	0.0604
odds ratio317	M2	1	0.0087	0.3253
odds ratio318	M3	1	0.5992	0.311
odds ratio319	M4	1	0.0022	2.5581
odds ratio320	M5	1	0	4.7467
odds ratio321	M7	1	1	0.8087
odds ratio322	M1-M2	1	0	0.185
odds ratio323	M4-M5	1	0	3.2462
odds ratio324	ABL1	6	1	1.4718
odds ratio325	ABL1-BCR	6	1	0.8177
odds ratio326	AKAP13-start-loss	6	1	0.8177
odds ratio327	ASXL1	6	0.003	5.0351
odds ratio328	BCOR	6	0.3959	3.1538
odds ratio329	BCORL1	6	0.3959	3.1538
odds ratio330	BRAF	6	1	7.359
odds ratio331	CBFB-MYH11	6	1	0.669
odds ratio332	CBL	6	0.0732	3.9625
odds ratio333	CDKN2A	6	1	7.359
odds ratio334	CEBPA	6	0.6978	0.6308
odds ratio335	chr11-gain	6	0.0366	12.265
odds ratio336	chr11p-loss	6	1	7.359
odds ratio337	chr11q-gain	6	0.0679	7.359
odds ratio338	chr12p-loss	6	0.0366	12.265
odds ratio339	chr17-loss	6	1	7.359
odds ratio340	chr17p-loss	6	0.4685	2.453
odds ratio341	chr17q-gain	6	1	0.8177
odds ratio342	chr19-gain	6	0.0366	12.265
odds ratio343	chr19p-loss	6	1	7.359
odds ratio344	chr21-gain	6	1	7.359
odds ratio345	chr21p-gain	6	0.2215	7.359
odds ratio346	chr21p-loss	6	1	7.359
odds ratio347	chr21q-gain	6	1	7.359
odds ratio348	chr22-gain	6	0.0131	36.7949
odds ratio349	chr22p-loss	6	1	7.359
odds ratio350	chr22q-gain	6	1	7.359
odds ratio351	chr4-gain	6	1	0.8177
odds ratio352	chr5p-gain	6	1	7.359
odds ratio353	chr5q-loss	6	0.0002	10.6296
odds ratio354	chr7-loss	6	0.0012	8.9943
odds ratio355	chr7p-gain	6	1	7.359
odds ratio356	chr7q-loss	6	0.147	4.0883
odds ratio357	chr8-gain	6	0.0183	3.8547
odds ratio358	chr8p-loss	6	1	7.359
odds ratio359	chr8q-gain	6	1	7.359
odds ratio360	CSF3R	6	0.4685	2.453
odds ratio361	CUX1	6	1	7.359
odds ratio362	DEK-NUP214	6	1	7.359
odds ratio363	DNMT3A	6	0.1194	0.5001
odds ratio364	ETV6	6	1	0.8177
odds ratio365	EZH2	6	0.0366	12.265
odds ratio366	FBXW7	6	1	7.359
odds ratio367	FLT3	6	0.0451	0.1338
odds ratio368	FOXP1	6	0.5329	2.007
odds ratio369	GATA2	6	1	0.5661
odds ratio370	IDH1	6	0.2201	0.2374
odds ratio371	IDH2	6	1	0.9435
odds ratio372	IGSF10	6	0.0255	0.1206
odds ratio373	JAK2	6	1	0.5661
odds ratio374	JAK2-start-loss	6	1	7.359
odds ratio375	KIT	6	1	0.9599
odds ratio376	KMT2A-Fusions	6	1	0.4906
odds ratio377	KMT2A-MLLT3	6	0.3139	4.4154
odds ratio378	KRAS	6	0.0981	2.6492
odds ratio379	MAML1-MYB	6	1	7.359
odds ratio380	MED12L-start-loss	6	0.123	3.0302
odds ratio381	MLLT10-Other	6	1	1.4718
odds ratio382	NF1	6	0.022	7.359
odds ratio383	NPIPB4-RNF165	6	1	7.359
odds ratio384	NPM1	6	0.0009	0.0714
odds ratio385	NRAS	6	1	0.8557
odds ratio386	NSD1-NUP98	6	1	7.359
odds ratio387	PCDH15	6	1	0.4906
odds ratio388	PHF6	6	1	0.8177
odds ratio389	PIP4K2A-ZNF100	6	1	1.0513
odds ratio390	PML-RARA	6	1	0.8177
odds ratio391	PTEN	6	0.1915	3.345
odds ratio392	PTPN11	6	0.4719	0.5385
odds ratio393	PTPRD-RNF130	6	1	7.359
odds ratio394	RAD21	6	1	0.5661
odds ratio395	RUNX1	6	0.2091	1.8758
odds ratio396	RUNX1-RUNX1T1	6	0.5977	0.4329
odds ratio397	SETBP1	6	0.0131	36.7949
odds ratio398	SF3B1	6	0.147	4.0883
odds ratio399	SMC1A	6	1	0.4906
odds ratio400	SMC3	6	1	0.8177
odds ratio401	SRSF2	6	0.215	2.2397
odds ratio402	STAG2	6	1	1.4718
odds ratio403	TET2	6	0.3399	1.652
odds ratio404	TP53	6	0.002	5.6275
odds ratio405	WT1	6	1	1.0513
odds ratio406	ZEB2	6	0.2848	2.453
odds ratio407	ZRSR2	6	1	7.359
odds ratio408	FLT3_ITD	6	0.2478	0.5182
odds ratio409	FLT3_TKD	6	0.1316	0.1887
odds ratio410	splicing	6	0.0766	2.453
odds ratio411	complex_karyotype	6	0.0089	3.8267
odds ratio412	sAML	6	0.0122	2.6618
odds ratio413	RAS	6	0.5632	1.327
odds ratio414	IDH	6	0.3715	0.5492
odds ratio415	Male	6	0.3228	1.3751
odds ratio416	Female	6	0.3228	0.7965
odds ratio417	Bone Marrow Aspirate	6	0.0796	1.2369
odds ratio418	Primitive	6	0.0024	0.2695
odds ratio419	Committed	6	0.0012	2.0299
odds ratio420	Favorable	6	0.0041	0.0852
odds ratio421	Intermediate	6	0.0629	0.3773
odds ratio422	Adverse	6	0	2.4541
odds ratio423	M0	6	0.6243	1.8864
odds ratio424	M1	6	0.535	0.6288
odds ratio425	M2	6	0.1655	1.7493
odds ratio426	M3	6	1	0.6095
odds ratio427	M4	6	0.7711	1.2631
odds ratio428	M5	6	0.4788	0.5057
odds ratio429	M7	6	0.2082	7.9231
odds ratio430	M1-M2	6	0.6273	1.197
odds ratio431	M4-M5	6	0.8019	0.8957
odds ratio432	ABL1	2	0.2323	6.9512
odds ratio433	ABL1-BCR	2	1	0.7724
odds ratio434	AKAP13-start-loss	2	1	0.7724
odds ratio435	ASXL1	2	0.2196	0.2242
odds ratio436	BCOR	2	1	0.7724
odds ratio437	BCORL1	2	1	0.7724
odds ratio438	BRAF	2	1	6.9512
odds ratio439	CBFB-MYH11	2	1	0.6319
odds ratio440	CBL	2	0.6028	0.3659
odds ratio441	CDKN2A	2	1	6.9512
odds ratio442	CEBPA	2	0.7018	0.5958
odds ratio443	chr11-gain	2	1	0.993
odds ratio444	chr11p-loss	2	1	6.9512
odds ratio445	chr11q-gain	2	1	0.7724
odds ratio446	chr12p-loss	2	1	0.993
odds ratio447	chr17-loss	2	1	6.9512
odds ratio448	chr17p-loss	2	1	0.6319
odds ratio449	chr17q-gain	2	1	0.7724
odds ratio450	chr19-gain	2	1	0.993
odds ratio451	chr19p-loss	2	1	6.9512
odds ratio452	chr21-gain	2	1	6.9512
odds ratio453	chr21p-gain	2	1	1.3902
odds ratio454	chr21p-loss	2	1	6.9512
odds ratio455	chr21q-gain	2	1	6.9512
odds ratio456	chr22-gain	2	1	1.3902
odds ratio457	chr22p-loss	2	1	6.9512
odds ratio458	chr22q-gain	2	1	6.9512
odds ratio459	chr4-gain	2	1	0.7724
odds ratio460	chr5p-gain	2	1	6.9512
odds ratio461	chr5q-loss	2	0.6135	0.331
odds ratio462	chr7-loss	2	0.6028	0.3659
odds ratio463	chr7p-gain	2	1	6.9512
odds ratio464	chr7q-loss	2	1	0.5347
odds ratio465	chr8-gain	2	0.0939	2.72
odds ratio466	chr8p-loss	2	1	6.9512
odds ratio467	chr8q-gain	2	1	6.9512
odds ratio468	CSF3R	2	1	0.6319
odds ratio469	CUX1	2	1	6.9512
odds ratio470	DEK-NUP214	2	1	6.9512
odds ratio471	DNMT3A	2	0.127	1.6402
odds ratio472	ETV6	2	0.4128	2.9791
odds ratio473	EZH2	2	1	0.993
odds ratio474	FBXW7	2	1	6.9512
odds ratio475	FLT3	2	1	0.993
odds ratio476	FOXP1	2	0.5525	1.8958
odds ratio477	GATA2	2	0.5525	1.8958
odds ratio478	IDH1	2	0.6963	0.7191
odds ratio479	IDH2	2	0.2984	1.7875
odds ratio480	IGSF10	2	0.0006	3.5604
odds ratio481	JAK2	2	1	0.5347
odds ratio482	JAK2-start-loss	2	1	6.9512
odds ratio483	KIT	2	1	0.9067
odds ratio484	KMT2A-Fusions	2	0.5984	0.4634
odds ratio485	KMT2A-MLLT3	2	1	0.993
odds ratio486	KRAS	2	0.6954	0.6727
odds ratio487	MAML1-MYB	2	1	6.9512
odds ratio488	MED12L-start-loss	2	0.3622	0.3022
odds ratio489	MLLT10-Other	2	1	1.3902
odds ratio490	NF1	2	0.1604	3.8618
odds ratio491	NPIPB4-RNF165	2	1	6.9512
odds ratio492	NPM1	2	0	2.9519
odds ratio493	NRAS	2	0.3124	0.4634
odds ratio494	NSD1-NUP98	2	1	6.9512
odds ratio495	PCDH15	2	0.5984	0.4634
odds ratio496	PHF6	2	1	0.7724
odds ratio497	PIP4K2A-ZNF100	2	1	0.993
odds ratio498	PML-RARA	2	1	0.7724
odds ratio499	PTEN	2	0.5984	0.4634
odds ratio500	PTPN11	2	0.7267	1.3151
odds ratio501	PTPRD-RNF130	2	1	6.9512
odds ratio502	RAD21	2	0.5525	1.8958
odds ratio503	RUNX1	2	0.3703	0.5891
odds ratio504	RUNX1-RUNX1T1	2	1	1.3902
odds ratio505	SETBP1	2	1	1.3902
odds ratio506	SF3B1	2	1	0.5347
odds ratio507	SMC1A	2	0.5984	0.4634
odds ratio508	SMC3	2	0.4128	2.9791
odds ratio509	SRSF2	2	1	0.7724
odds ratio510	STAG2	2	0.2574	2.6735
odds ratio511	TET2	2	0.7599	1.2267
odds ratio512	TP53	2	1	0.7724
odds ratio513	WT1	2	1	0.993
odds ratio514	ZEB2	2	1	1.2267
odds ratio515	ZRSR2	2	1	6.9512
odds ratio516	FLT3_ITD	2	0	4.7886
odds ratio517	FLT3_TKD	2	0.7084	1.4745
odds ratio518	splicing	2	0.4754	0.5086
odds ratio519	complex_karyotype	2	0.1316	0.1879
odds ratio520	sAML	2	0.1271	0.3419
odds ratio521	RAS	2	0.0782	0.3022
odds ratio522	IDH	2	0.7719	1.2535
odds ratio523	Male	2	0.6377	0.8844
odds ratio524	Female	2	0.6377	1.117
odds ratio525	Bone Marrow Aspirate	2	0.145	0.8185
odds ratio526	Primitive	2	0	2.4091
odds ratio527	Committed	2	0.0002	0.1508
odds ratio528	Favorable	2	0.2861	0.6025
odds ratio529	Intermediate	2	0.0013	2.4358
odds ratio530	Adverse	2	0.0519	0.4848
odds ratio531	M0	2	1	0.9767
odds ratio532	M1	2	0.2241	1.7698
odds ratio533	M2	2	1	0.9924
odds ratio534	M3	2	1	0.576
odds ratio535	M4	2	0.7789	1.1937
odds ratio536	M5	2	0.3157	0.4779
odds ratio537	M7	2	1	1.4976
odds ratio538	M1-M2	2	0.4753	1.2571
odds ratio539	M4-M5	2	0.626	0.8464
odds ratio540	ABL1	3	1	1.5622
odds ratio541	ABL1-BCR	3	1	0.8679
odds ratio542	AKAP13-start-loss	3	0.3786	3.3475
odds ratio543	ASXL1	3	0.6745	1.4464
odds ratio544	BCOR	3	1	0.8679
odds ratio545	BCORL1	3	1	0.8679
odds ratio546	BRAF	3	1	7.8108
odds ratio547	CBFB-MYH11	3	1	0.7101
odds ratio548	CBL	3	0.5991	0.4111
odds ratio549	CDKN2A	3	1	7.8108
odds ratio550	CEBPA	3	0.4264	1.7637
odds ratio551	chr11-gain	3	1	1.1158
odds ratio552	chr11p-loss	3	1	7.8108
odds ratio553	chr11q-gain	3	1	0.8679
odds ratio554	chr12p-loss	3	1	1.1158
odds ratio555	chr17-loss	3	1	7.8108
odds ratio556	chr17p-loss	3	1	0.7101
odds ratio557	chr17q-gain	3	1	0.8679
odds ratio558	chr19-gain	3	1	1.1158
odds ratio559	chr19p-loss	3	1	7.8108
odds ratio560	chr21-gain	3	1	7.8108
odds ratio561	chr21p-gain	3	1	1.5622
odds ratio562	chr21p-loss	3	1	7.8108
odds ratio563	chr21q-gain	3	1	7.8108
odds ratio564	chr22-gain	3	1	1.5622
odds ratio565	chr22p-loss	3	1	7.8108
odds ratio566	chr22q-gain	3	1	7.8108
odds ratio567	chr4-gain	3	1	0.8679
odds ratio568	chr5p-gain	3	1	7.8108
odds ratio569	chr5q-loss	3	0.604	0.3719
odds ratio570	chr7-loss	3	0.5991	0.4111
odds ratio571	chr7p-gain	3	1	7.8108
odds ratio572	chr7q-loss	3	1	0.6008
odds ratio573	chr8-gain	3	0.3788	0.252
odds ratio574	chr8p-loss	3	1	7.8108
odds ratio575	chr8q-gain	3	1	7.8108
odds ratio576	CSF3R	3	1	0.7101
odds ratio577	CUX1	3	1	7.8108
odds ratio578	DEK-NUP214	3	1	7.8108
odds ratio579	DNMT3A	3	0.0358	0.3719
odds ratio580	ETV6	3	1	0.8679
odds ratio581	EZH2	3	1	1.1158
odds ratio582	FBXW7	3	1	7.8108
odds ratio583	FLT3	3	0.5061	1.4957
odds ratio584	FOXP1	3	0.5125	2.1302
odds ratio585	GATA2	3	0.0188	7.8108
odds ratio586	IDH1	3	0.2221	2.187
odds ratio587	IDH2	3	0.0619	2.6036
odds ratio588	IGSF10	3	0.0012	3.4513
odds ratio589	JAK2	3	0.5125	2.1302
odds ratio590	JAK2-start-loss	3	1	7.8108
odds ratio591	KIT	3	0.3642	0.3124
odds ratio592	KMT2A-Fusions	3	0.5688	1.8025
odds ratio593	KMT2A-MLLT3	3	0.2993	4.6865
odds ratio594	KRAS	3	0.2202	0.2367
odds ratio595	MAML1-MYB	3	1	7.8108
odds ratio596	MED12L-start-loss	3	0.6131	0.3396
odds ratio597	MLLT10-Other	3	0.2105	7.8108
odds ratio598	NF1	3	0.5125	2.1302
odds ratio599	NPIPB4-RNF165	3	1	7.8108
odds ratio600	NPM1	3	0.0002	2.7389
odds ratio601	NRAS	3	0.7234	1.3336
odds ratio602	NSD1-NUP98	3	1	7.8108
odds ratio603	PCDH15	3	1	0.5207
odds ratio604	PHF6	3	0.3786	3.3475
odds ratio605	PIP4K2A-ZNF100	3	1	1.1158
odds ratio606	PML-RARA	3	1	0.8679
odds ratio607	PTEN	3	0.5688	1.8025
odds ratio608	PTPN11	3	0.2574	2.0085
odds ratio609	PTPRD-RNF130	3	1	7.8108
odds ratio610	RAD21	3	1	0.6008
odds ratio611	RUNX1	3	0.5294	0.6619
odds ratio612	RUNX1-RUNX1T1	3	0.5994	0.4595
odds ratio613	SETBP1	3	1	1.5622
odds ratio614	SF3B1	3	1	0.6008
odds ratio615	SMC1A	3	0.5688	1.8025
odds ratio616	SMC3	3	1	0.8679
odds ratio617	SRSF2	3	0.6568	1.5622
odds ratio618	STAG2	3	0.5994	0.4595
odds ratio619	TET2	3	0.3235	1.7534
odds ratio620	TP53	3	0.3695	0.2693
odds ratio621	WT1	3	1	1.1158
odds ratio622	ZEB2	3	0.5991	0.4111
odds ratio623	ZRSR2	3	1	7.8108
odds ratio624	FLT3_ITD	3	0.7662	0.7924
odds ratio625	FLT3_TKD	3	0.6978	0.6333
odds ratio626	splicing	3	1	1.0014
odds ratio627	complex_karyotype	3	0.2252	0.2111
odds ratio628	sAML	3	0.2008	0.3841
odds ratio629	RAS	3	0.7657	0.8412
odds ratio630	IDH	3	0.0281	2.4143
odds ratio631	Male	3	0.3146	0.7058
odds ratio632	Female	3	0.3146	1.2538
odds ratio633	Bone Marrow Aspirate	3	0.5439	0.9188
odds ratio634	Primitive	3	0.0116	1.8156
odds ratio635	Committed	3	0.0003	0.1692
odds ratio636	Favorable	3	0.0012	2.7229
odds ratio637	Intermediate	3	1	0.9339
odds ratio638	Adverse	3	0.0048	0.2939
odds ratio639	M0	3	1	1.0964
odds ratio640	M1	3	0.3438	1.6221
odds ratio641	M2	3	0.2594	1.596
odds ratio642	M3	3	0.1194	4.6697
odds ratio643	M4	3	0.0141	0.1064
odds ratio644	M5	3	1	0.9339
odds ratio645	M7	3	1	1.6811
odds ratio646	M1-M2	3	0.0796	1.5566
odds ratio647	M4-M5	3	0.0195	0.3417
odds ratio648	ABL1	7	1	1.4718
odds ratio649	ABL1-BCR	7	0.0679	7.359
odds ratio650	AKAP13-start-loss	7	1	0.8177
odds ratio651	ASXL1	7	1	0.7613
odds ratio652	BCOR	7	1	0.8177
odds ratio653	BCORL1	7	0.3959	3.1538
odds ratio654	BRAF	7	1	7.359
odds ratio655	CBFB-MYH11	7	1	0.669
odds ratio656	CBL	7	1	1.2986
odds ratio657	CDKN2A	7	1	7.359
odds ratio658	CEBPA	7	0.1334	0.1989
odds ratio659	chr11-gain	7	1	1.0513
odds ratio660	chr11p-loss	7	1	7.359
odds ratio661	chr11q-gain	7	0.3959	3.1538
odds ratio662	chr12p-loss	7	0.3139	4.4154
odds ratio663	chr17-loss	7	1	7.359
odds ratio664	chr17p-loss	7	0.0119	10.3026
odds ratio665	chr17q-gain	7	0.0679	7.359
odds ratio666	chr19-gain	7	1	1.0513
odds ratio667	chr19p-loss	7	1	7.359
odds ratio668	chr21-gain	7	1	7.359
odds ratio669	chr21p-gain	7	1	1.4718
odds ratio670	chr21p-loss	7	1	7.359
odds ratio671	chr21q-gain	7	1	7.359
odds ratio672	chr22-gain	7	1	1.4718
odds ratio673	chr22p-loss	7	1	7.359
odds ratio674	chr22q-gain	7	1	7.359
odds ratio675	chr4-gain	7	0.0679	7.359
odds ratio676	chr5p-gain	7	1	7.359
odds ratio677	chr5q-loss	7	1	1.1619
odds ratio678	chr7-loss	7	0.6003	0.3873
odds ratio679	chr7p-gain	7	1	7.359
odds ratio680	chr7q-loss	7	0.5329	2.007
odds ratio681	chr8-gain	7	0.2201	0.2374
odds ratio682	chr8p-loss	7	1	7.359
odds ratio683	chr8q-gain	7	1	7.359
odds ratio684	CSF3R	7	0.4685	2.453
odds ratio685	CUX1	7	1	7.359
odds ratio686	DEK-NUP214	7	1	7.359
odds ratio687	DNMT3A	7	1	0.9863
odds ratio688	ETV6	7	0.3959	3.1538
odds ratio689	EZH2	7	0.3139	4.4154
odds ratio690	FBXW7	7	1	7.359
odds ratio691	FLT3	7	1	1.0513
odds ratio692	FOXP1	7	0.5329	2.007
odds ratio693	GATA2	7	1	0.5661
odds ratio694	IDH1	7	0.0183	3.8547
odds ratio695	IDH2	7	0.7163	1.3922
odds ratio696	IGSF10	7	0.204	0.3742
odds ratio697	JAK2	7	0.147	4.0883
odds ratio698	JAK2-start-loss	7	1	7.359
odds ratio699	KIT	7	0.3631	0.2944
odds ratio700	KMT2A-Fusions	7	0.1915	3.345
odds ratio701	KMT2A-MLLT3	7	1	1.0513
odds ratio702	KRAS	7	0.6962	0.7122
odds ratio703	MAML1-MYB	7	1	7.359
odds ratio704	MED12L-start-loss	7	0.0004	8.697
odds ratio705	MLLT10-Other	7	1	1.4718
odds ratio706	NF1	7	1	0.5661
odds ratio707	NPIPB4-RNF165	7	1	7.359
odds ratio708	NPM1	7	0.0009	0.0714
odds ratio709	NRAS	7	1	0.8557
odds ratio710	NSD1-NUP98	7	1	7.359
odds ratio711	PCDH15	7	1	0.4906
odds ratio712	PHF6	7	1	0.8177
odds ratio713	PIP4K2A-ZNF100	7	0.3139	4.4154
odds ratio714	PML-RARA	7	0.0679	7.359
odds ratio715	PTEN	7	0.5898	1.6982
odds ratio716	PTPN11	7	0.1369	0.1711
odds ratio717	PTPRD-RNF130	7	1	7.359
odds ratio718	RAD21	7	1	0.5661
odds ratio719	RUNX1	7	0.2091	1.8758
odds ratio720	RUNX1-RUNX1T1	7	0.5977	0.4329
odds ratio721	SETBP1	7	1	1.4718
odds ratio722	SF3B1	7	1	0.5661
odds ratio723	SMC1A	7	0.0356	5.7236
odds ratio724	SMC3	7	1	0.8177
odds ratio725	SRSF2	7	0.0002	7.359
odds ratio726	STAG2	7	1	1.4718
odds ratio727	TET2	7	0.2013	0.3873
odds ratio728	TP53	7	0.215	2.2397
odds ratio729	WT1	7	0.4705	1.561
odds ratio730	ZEB2	7	0.6003	0.3873
odds ratio731	ZRSR2	7	1	7.359
odds ratio732	FLT3_ITD	7	0.0772	0.3024
odds ratio733	FLT3_TKD	7	1	1.0513
odds ratio734	splicing	7	0.0042	3.8064
odds ratio735	complex_karyotype	7	0.233	2.2838
odds ratio736	sAML	7	0.0122	2.6618
odds ratio737	RAS	7	0.3715	0.5492
odds ratio738	IDH	7	0.0342	2.2746
odds ratio739	Male	7	0.8084	0.9358
odds ratio740	Female	7	0.8084	1.0824
odds ratio741	Bone Marrow Aspirate	7	0.5609	0.9378
odds ratio742	Primitive	7	0	2.5492
odds ratio743	Committed	7	0	0.0525
odds ratio744	Favorable	7	0.0041	0.0852
odds ratio745	Intermediate	7	0.7947	0.8803
odds ratio746	Adverse	7	0.0055	1.9308
odds ratio747	M0	7	0.0294	4.1946
odds ratio748	M1	7	0.0579	2.2424
odds ratio749	M2	7	0.1064	0.4451
odds ratio750	M3	7	0.5079	2.1608
odds ratio751	M4	7	0.2504	0.5282
odds ratio752	M5	7	1	0.8803
odds ratio753	M7	7	1	1.5846
odds ratio754	M1-M2	7	1	1.0676
odds ratio755	M4-M5	7	0.2061	0.5992
odds ratio756	ABL1	4	1	1.7758
odds ratio757	ABL1-BCR	4	1	0.9865
odds ratio758	AKAP13-start-loss	4	1	0.9865
odds ratio759	ASXL1	4	0.3661	0.2864
odds ratio760	BCOR	4	0.049	8.8788
odds ratio761	BCORL1	4	1	0.9865
odds ratio762	BRAF	4	1	8.8788
odds ratio763	CBFB-MYH11	4	1	0.8072
odds ratio764	CBL	4	0.6009	0.4673
odds ratio765	CDKN2A	4	1	8.8788
odds ratio766	CEBPA	4	0	10.9679
odds ratio767	chr11-gain	4	1	1.2684
odds ratio768	chr11p-loss	4	1	8.8788
odds ratio769	chr11q-gain	4	1	0.9865
odds ratio770	chr12p-loss	4	1	1.2684
odds ratio771	chr17-loss	4	1	8.8788
odds ratio772	chr17p-loss	4	1	0.8072
odds ratio773	chr17q-gain	4	1	0.9865
odds ratio774	chr19-gain	4	0.2695	5.3273
odds ratio775	chr19p-loss	4	1	8.8788
odds ratio776	chr21-gain	4	1	8.8788
odds ratio777	chr21p-gain	4	1	1.7758
odds ratio778	chr21p-loss	4	1	8.8788
odds ratio779	chr21q-gain	4	1	8.8788
odds ratio780	chr22-gain	4	1	1.7758
odds ratio781	chr22p-loss	4	1	8.8788
odds ratio782	chr22q-gain	4	1	8.8788
odds ratio783	chr4-gain	4	1	0.9865
odds ratio784	chr5p-gain	4	1	8.8788
odds ratio785	chr5q-loss	4	0.6001	0.4228
odds ratio786	chr7-loss	4	1	1.5668
odds ratio787	chr7p-gain	4	1	8.8788
odds ratio788	chr7q-loss	4	0.4697	2.4215
odds ratio789	chr8-gain	4	1	0.9185
odds ratio790	chr8p-loss	4	1	8.8788
odds ratio791	chr8q-gain	4	1	8.8788
odds ratio792	CSF3R	4	0.4095	2.9596
odds ratio793	CUX1	4	1	8.8788
odds ratio794	DEK-NUP214	4	1	8.8788
odds ratio795	DNMT3A	4	0.0918	0.4228
odds ratio796	ETV6	4	1	0.9865
odds ratio797	EZH2	4	1	1.2684
odds ratio798	FBXW7	4	1	8.8788
odds ratio799	FLT3	4	0.0761	0.1614
odds ratio800	FOXP1	4	1	0.683
odds ratio801	GATA2	4	0.4697	2.4215
odds ratio802	IDH1	4	0.3661	0.2864
odds ratio803	IDH2	4	0.6966	0.6497
odds ratio804	IGSF10	4	0.5004	1.5077
odds ratio805	JAK2	4	0.4697	2.4215
odds ratio806	JAK2-start-loss	4	1	8.8788
odds ratio807	KIT	4	0.3365	2.114
odds ratio808	KMT2A-Fusions	4	1	0.5919
odds ratio809	KMT2A-MLLT3	4	1	1.2684
odds ratio810	KRAS	4	1	0.8592
odds ratio811	MAML1-MYB	4	1	8.8788
odds ratio812	MED12L-start-loss	4	0.6035	0.386
odds ratio813	MLLT10-Other	4	1	1.7758
odds ratio814	NF1	4	1	0.683
odds ratio815	NPIPB4-RNF165	4	1	8.8788
odds ratio816	NPM1	4	0.0031	0.0862
odds ratio817	NRAS	4	0.2487	2.049
odds ratio818	NSD1-NUP98	4	1	8.8788
odds ratio819	PCDH15	4	0.1434	4.0358
odds ratio820	PHF6	4	0.049	8.8788
odds ratio821	PIP4K2A-ZNF100	4	1	1.2684
odds ratio822	PML-RARA	4	1	0.9865
odds ratio823	PTEN	4	0.5241	2.049
odds ratio824	PTPN11	4	0.2295	0.2065
odds ratio825	PTPRD-RNF130	4	1	8.8788
odds ratio826	RAD21	4	1	0.683
odds ratio827	RUNX1	4	0.3119	0.4367
odds ratio828	RUNX1-RUNX1T1	4	0.5732	1.7758
odds ratio829	SETBP1	4	1	1.7758
odds ratio830	SF3B1	4	1	0.683
odds ratio831	SMC1A	4	0.5241	2.049
odds ratio832	SMC3	4	0.049	8.8788
odds ratio833	SRSF2	4	0.3644	0.3062
odds ratio834	STAG2	4	0.5732	1.7758
odds ratio835	TET2	4	0.0425	2.4558
odds ratio836	TP53	4	0.3644	0.3062
odds ratio837	WT1	4	0.0981	2.5777
odds ratio838	ZEB2	4	1	1.5668
odds ratio839	ZRSR2	4	1	8.8788
odds ratio840	FLT3_ITD	4	0.1224	0.3649
odds ratio841	FLT3_TKD	4	0.2204	0.2277
odds ratio842	splicing	4	0.2295	0.2065
odds ratio843	complex_karyotype	4	0.2202	0.24
odds ratio844	sAML	4	0.0433	0.1409
odds ratio845	RAS	4	0.3418	1.6011
odds ratio846	IDH	4	0.1974	0.386
odds ratio847	Male	4	0.0671	1.6566
odds ratio848	Female	4	0.0671	0.6364
odds ratio849	Bone Marrow Aspirate	4	0.3394	0.8747
odds ratio850	Primitive	4	0.0368	1.7019
odds ratio851	Committed	4	0.1846	0.6008
odds ratio852	Favorable	4	0.7668	1.2651
odds ratio853	Intermediate	4	0.2676	1.5072
odds ratio854	Adverse	4	0.1873	0.6181
odds ratio855	M0	4	0.606	0.3818
odds ratio856	M1	4	0.0863	2.2562
odds ratio857	M2	4	0.0136	2.4182
odds ratio858	M3	4	1	0.7343
odds ratio859	M4	4	0.1249	0.3719
odds ratio860	M5	4	0.1321	0.1948
odds ratio861	M7	4	1	1.9091
odds ratio862	M1-M2	4	0.0001	2.2939
odds ratio863	M4-M5	4	0.0066	0.2291

## Sheet: c
Var1	Var2	Value	type
GMP	C1	-0.312387481876837	cor
LSC17_score	C1	-0.169778874636512	cor
iScore	C1	-0.164485490823015	cor
LinClass_7	C1	-0.596821223423717	cor
HLAII_score	C1	0.219332321909853	cor
cytolytic_score	C1	0.119477444866597	cor
primitive_score	C1	-0.667686798682274	cor
committed_score	C1	0.66396913102186	cor
CD14_Mono	C1	0.630391967007457	cor
GMP	C2	-0.0814472491215275	cor
LSC17_score	C2	0.329422051463715	cor
iScore	C2	0.22515048065562	cor
LinClass_7	C2	0.344537552951075	cor
HLAII_score	C2	-0.0120751332278213	cor
cytolytic_score	C2	-0.00907185519535512	cor
primitive_score	C2	0.356565824889982	cor
committed_score	C2	-0.299952314471361	cor
CD14_Mono	C2	-0.238227733496789	cor
GMP	C3	0.0706359790878349	cor
LSC17_score	C3	-0.333689323354476	cor
iScore	C3	-0.289747513007803	cor
LinClass_7	C3	0.0311540454055918	cor
HLAII_score	C3	-0.439834333464073	cor
cytolytic_score	C3	-0.0554966874785205	cor
primitive_score	C3	0.241915596944045	cor
committed_score	C3	-0.21847913115138	cor
CD14_Mono	C3	-0.130528023958216	cor
GMP	C4	0.16427197582687	cor
LSC17_score	C4	-0.335397924392602	cor
iScore	C4	-0.118812567359363	cor
LinClass_7	C4	0.15752969004238	cor
HLAII_score	C4	0.245102611194144	cor
cytolytic_score	C4	-0.113503839298493	cor
primitive_score	C4	0.140753504728846	cor
committed_score	C4	-0.157323600262315	cor
CD14_Mono	C4	-0.141129808430991	cor
GMP	C5	-0.0775061457735684	cor
LSC17_score	C5	0.136664309826351	cor
iScore	C5	0.0707703625231797	cor
LinClass_7	C5	-0.0325589191795849	cor
HLAII_score	C5	0.304984396155691	cor
cytolytic_score	C5	0.182917172568752	cor
primitive_score	C5	-0.0955326422330349	cor
committed_score	C5	0.125774481036617	cor
CD14_Mono	C5	-0.00797394946776158	cor
GMP	C6	-0.0112557270169456	cor
LSC17_score	C6	0.286258302767294	cor
iScore	C6	0.194741113983658	cor
LinClass_7	C6	-0.0742196473252903	cor
HLAII_score	C6	-0.0729947866466921	cor
cytolytic_score	C6	-0.0867285002787542	cor
primitive_score	C6	-0.206819595219794	cor
committed_score	C6	0.210875191795708	cor
CD14_Mono	C6	0.243409496931066	cor
GMP	C7	-0.0788992308630489	cor
LSC17_score	C7	0.204168114226225	cor
iScore	C7	0.0734436691715516	cor
LinClass_7	C7	0.284741833214407	cor
HLAII_score	C7	-0.260937436106805	cor
cytolytic_score	C7	-0.130209272513083	cor
primitive_score	C7	0.352975625431039	cor
committed_score	C7	-0.425176619586838	cor
CD14_Mono	C7	-0.341448818886871	cor
GMP	C8	0.46020034009994	cor
LSC17_score	C8	-0.124191661076836	cor
iScore	C8	0.0330185991669626	cor
LinClass_7	C8	0.0532348889575192	cor
HLAII_score	C8	-0.0735387196708884	cor
cytolytic_score	C8	0.0511620478067128	cor
primitive_score	C8	0.0703172266433994	cor
committed_score	C8	-0.095635015388437	cor
CD14_Mono	C8	-0.204614585157522	cor
GMP	C1	5.18765870895948e-05	pval
LSC17_score	C1	0.0307800470191712	pval
iScore	C1	0.0364729749165162	pval
LinClass_7	C1	5.23546215347654e-17	pval
HLAII_score	C1	0.0054735049133528	pval
cytolytic_score	C1	0.129936154794609	pval
primitive_score	C1	2.91288729052149e-22	pval
committed_score	C1	5.96584424568037e-22	pval
CD14_Mono	C1	2.50201363806393e-19	pval
GMP	C2	0.302850553997775	pval
LSC17_score	C2	1.86484795805051e-05	pval
iScore	C2	0.00396934913350746	pval
LinClass_7	C2	7.13818070074128e-06	pval
HLAII_score	C2	0.879923839095457	pval
cytolytic_score	C2	0.908782708443711	pval
primitive_score	C2	3.20531856020052e-06	pval
committed_score	C2	0.00010536899547947	pval
CD14_Mono	C2	0.00226762743926844	pval
GMP	C3	0.371748095316641	pval
LSC17_score	C3	1.42925556447372e-05	pval
iScore	C3	0.000184111267978667	pval
LinClass_7	C3	0.693912352762945	pval
HLAII_score	C3	6.60169927899668e-09	pval
cytolytic_score	C3	0.483035577611563	pval
primitive_score	C3	0.00192581884430393	pval
committed_score	C3	0.00522093413274173	pval
CD14_Mono	C3	0.0978076175296632	pval
GMP	C4	0.0367201168691402	pval
LSC17_score	C4	1.2834163379317e-05	pval
iScore	C4	0.132101546593505	pval
LinClass_7	C4	0.0452828564061678	pval
HLAII_score	C4	0.00184644879179893	pval
cytolytic_score	C4	0.150396339351803	pval
primitive_score	C4	0.0740131970760672	pval
committed_score	C4	0.0455688609085988	pval
CD14_Mono	C4	0.0732361228243346	pval
GMP	C5	0.326923849670753	pval
LSC17_score	C5	0.0828952001182373	pval
iScore	C5	0.370836657202189	pval
LinClass_7	C5	0.680847091863071	pval
HLAII_score	C5	9.27146330747686e-05	pval
cytolytic_score	C5	0.0198157040093996	pval
primitive_score	C5	0.226553650907665	pval
committed_score	C5	0.110758937048728	pval
CD14_Mono	C5	0.919782660809479	pval
GMP	C6	0.886955872790022	pval
LSC17_score	C6	0.000221760494254557	pval
iScore	C6	0.0130179334213084	pval
LinClass_7	C6	0.347914483113343	pval
HLAII_score	C6	0.360513327694658	pval
cytolytic_score	C6	0.272468822089989	pval
primitive_score	C6	0.00827562736501838	pval
committed_score	C6	0.00706896885113932	pval
CD14_Mono	C6	0.00180123226447953	pval
GMP	C7	0.318277538745019	pval
LSC17_score	C7	0.0091600340027858	pval
iScore	C7	0.352991813339743	pval
LinClass_7	C7	0.000240258140501835	pval
HLAII_score	C7	0.000893491114713039	pval
cytolytic_score	C7	0.098636784889857	pval
primitive_score	C7	4.08465250164781e-06	pval
committed_score	C7	1.70401970613216e-08	pval
CD14_Mono	C7	8.72148640368656e-06	pval
GMP	C8	7.21758398746518e-10	pval
LSC17_score	C8	0.115357230551511	pval
iScore	C8	0.676592374262541	pval
LinClass_7	C8	0.501074539879634	pval
HLAII_score	C8	0.356935815043565	pval
cytolytic_score	C8	0.517911786416605	pval
primitive_score	C8	0.373915489268941	pval
committed_score	C8	0.226054067243235	pval
CD14_Mono	C8	0.0090055011201878	pval

## Sheet: e
feature	group	logFC	adj.P.Val
FCER1G	Primitive	-4.1674	1.01099319925258e-43
RBM47	Primitive	-3.8341	1.08287180468244e-43
NCF2	Primitive	-4.37	2.10352734161323e-42
RCOR3	Committed	-1.4603	2.77327119162992e-42
AKAP13	Primitive	-1.76	9.99296948961512e-42
TP53BP1	Committed	-1.4038	1.19337716973596e-41
FKBP15	Primitive	-1.5159	6.74394737873773e-41
TLR8	Primitive	-4.6805	4.45471342071249e-40
ITGB2	Primitive	-3.1935	5.8066592317714e-40
HCK	Primitive	-3.3131	5.87149050221582e-40
ARAP1	Primitive	-2.2424	1.84723256064374e-39
TCF12	Committed	-1.8129	2.0140138797613e-39
PTPRJ	Primitive	-3.3977	6.16005237173293e-39
CYBA	Primitive	-3.3063	6.16005237173293e-39
THEMIS2	Primitive	-2.743	6.16005237173293e-39
IGSF6	Primitive	-4.8751	6.16005237173293e-39
TFEB	Primitive	-2.6651	1.44352640005377e-38
POLR3E	Committed	-0.9206	1.66758039899864e-38
EHMT2	Committed	-0.8843	1.73345725147028e-38
TRIM28	Committed	-1.2223	2.89035733167703e-38
ZBTB7B	Primitive	-2.7871	3.5812136249018e-38
MAP3K3	Primitive	-1.6782	6.65493135869212e-38
PLEKHO2	Primitive	-1.7316	9.67810750554775e-38
IL1RN	Primitive	-3.8053	1.39096980841051e-37
NCF1	Primitive	-4.2658	1.73093182024316e-37
LILRB1	Primitive	-3.6801	2.28190889809307e-37
FGR	Primitive	-3.8231	2.74376564405429e-37
MEFV	Primitive	-3.8839	3.2658384459499e-37
MPEG1	Primitive	-4.5969	3.51988178230359e-37
HVCN1	Primitive	-3.2062	3.57953708537192e-37
CYBB	Primitive	-4.7121	3.57953708537192e-37
NADK	Primitive	-2.8518	3.57953708537192e-37
EFHD2	Primitive	-1.8613	4.10621723454563e-37
FCGR1A	Primitive	-3.8349	6.39136785136323e-37
EVI2B	Primitive	-2.8241	2.19865318119437e-36
OGFRL1	Primitive	-2.6274	2.19865318119437e-36
KCTD12	Primitive	-3.9617	2.19865318119437e-36
LILRB3	Primitive	-4.0542	2.39360613004929e-36
SNX27	Primitive	-1.6704	2.6717582621105e-36
CD93	Primitive	-4.796	2.74636134947471e-36
EHMT1	Committed	-0.8371	5.2258010007253e-36
MYO1F	Primitive	-2.1684	6.15615739893569e-36
FGD2	Primitive	-4.1354	7.17474922307392e-36
POLR3A	Committed	-0.8872	8.08532314006444e-36
TCEAL1	Committed	-1.7053	9.22280900579843e-36
SIRPA	Primitive	-3.218	2.91573230005772e-35
CEBPB	Primitive	-3.1594	3.97240226659439e-35
SMCR8	Primitive	-1.7908	6.39128630182328e-35
SRGAP2	Primitive	-1.8741	7.04102276634493e-35
ZMYM3	Committed	-1.3974	7.26385701799396e-35
LRP1	Primitive	-4.3788	7.28086898462972e-35
SAMHD1	Primitive	-3.7013	9.53357246667449e-35
MYO5A	Primitive	-1.7227	1.07601613973426e-34
NAGK	Primitive	-1.6621	1.34132252801159e-34
PLEC	Primitive	-2.986	1.56229385078073e-34
TWNK	Committed	-1.672	3.57151835018905e-34
ADNP	Committed	-0.9283	3.5889239012104e-34
FBP1	Primitive	-4.2812	5.36622719289286e-34
FGL2	Primitive	-4.1552	6.60850712714998e-34
URB1	Committed	-1.1617	7.19666940012401e-34
ARHGAP30	Primitive	-1.3785	7.81781716195471e-34
ARHGAP26	Primitive	-2.3515	1.11973124548089e-33
ITGAL	Primitive	-2.7551	1.29995245662573e-33
RIPOR2	Primitive	-2.7198	1.51551892570032e-33
CAPN2	Primitive	-2.6027	1.92632910240559e-33
PILRA	Primitive	-4.2928	2.3205971092858e-33
RP2	Primitive	-1.7367	3.55172282357664e-33
ITGAM	Primitive	-3.3323	5.24824154099498e-33
GTF2I	Committed	-1.228	5.47353963463737e-33
HMG20A	Committed	-0.9849	6.50297056399015e-33
LRRC25	Primitive	-4.2143	8.15580313153814e-33
EHBP1L1	Primitive	-1.5402	8.7929113670894e-33
ADAM9	Primitive	-3.5042	1.0893606585256e-32
OSTF1	Primitive	-1.7686	1.11853582338904e-32
SLC8A1	Primitive	-3.5174	1.29975615389687e-32
MTA1	Committed	-1.1377	1.35637163012301e-32
WIZ	Committed	-0.966	1.53275602331014e-32
TDRD7	Primitive	-2.0942	1.81922660131805e-32
SCPEP1	Primitive	-3.487	2.04165877124354e-32
LILRB2	Primitive	-3.7304	2.45708735713547e-32
C9orf72	Primitive	-2.1568	2.47526009130689e-32
ARHGEF10L	Primitive	-3.8245	2.47526009130689e-32
NCF4	Primitive	-2.8771	3.24736039676294e-32
KIAA0930	Primitive	-2.162	3.29860607355866e-32
GLIPR2	Primitive	-2.1698	3.32649153527408e-32
IKBKG	Primitive	-0.9416	3.68020452353814e-32
NOL8	Committed	-1.2054	3.78631538068422e-32
STXBP2	Primitive	-1.729	4.16088332784982e-32
POLR3B	Committed	-0.882	5.1720863539878e-32
OSBPL11	Primitive	-1.5385	5.76707699870522e-32
ARPC5	Primitive	-1.2123	8.06720345870594e-32
RFX7	Committed	-1.354	9.25722250887275e-32
KLF4	Primitive	-4.31	9.92197731743626e-32
COTL1	Primitive	-2.3354	1.15003526319619e-31
CHD4	Committed	-0.7484	1.38922423463422e-31
CD14	Primitive	-4.6865	1.41079413544051e-31
S100A11	Primitive	-2.9249	1.42136830685465e-31
ACTR3	Primitive	-0.9698	1.47388745921194e-31
IGF2R	Primitive	-3.8598	1.71721021209046e-31
TRIM24	Committed	-1.3466	2.98656258814864e-31
EMB	Primitive	-2.1455	3.72803201262418e-31
EEA1	Primitive	-1.2538	7.6702090635436e-31
TLR2	Primitive	-3.0431	1.19246018650087e-30
PSTPIP1	Primitive	-2.6126	1.31336808564778e-30
HK3	Primitive	-3.9238	1.51396884503018e-30
DDX51	Committed	-0.9787	2.00847789319027e-30
POU2F2	Primitive	-3.0454	2.08409893077952e-30
ENTPD1	Primitive	-3.5565	2.13220970830661e-30
PGAM1	Primitive	-1.3355	2.14212352155617e-30
ITGAX	Primitive	-3.9442	2.18834608032192e-30
IQGAP1	Primitive	-1.9387	2.48355998559187e-30
APAF1	Primitive	-1.7229	2.7517598144622e-30
TCIRG1	Primitive	-2.8846	2.79020497022461e-30
ATP11A	Primitive	-2.0317	3.18227453469137e-30
ATP6V0D1	Primitive	-2.0174	3.6313738471913e-30
MTF1	Primitive	-1.7664	3.99765318927012e-30
SIGLEC9	Primitive	-4.085	4.14789986251883e-30
SNX18	Primitive	-2.0289	4.23213039765516e-30
SMARCAD1	Committed	-0.9937	4.25179536624619e-30
GSE1	Committed	-1.4444	5.05495710739879e-30
ADAP2	Primitive	-3.0218	5.30325271816699e-30
LRRK2	Primitive	-3.2873	7.65173308271163e-30
DOCK10	Primitive	-2.2572	8.23384873495483e-30
PTK2B	Primitive	-1.5088	8.35302793051574e-30
DENND4B	Primitive	-1.3014	8.7443830274548e-30
FMNL1	Primitive	-1.5014	9.1700214641897e-30
LILRB4	Primitive	-5.5008	9.23983496122721e-30
PTPRC	Primitive	-1.6586	9.23983496122721e-30
ARID1B	Committed	-1.4153	1.13306941411908e-29
GRB2	Primitive	-1.1886	1.23767081383041e-29
TYMP	Primitive	-4.0293	1.28443599043167e-29
CD300C	Primitive	-4.1334	1.3576486301804e-29
ATP6V1C1	Primitive	-1.2202	1.80959791096986e-29
SH2D3C	Primitive	-1.8186	1.80959791096986e-29
CCR1	Primitive	-4.8912	2.07798465724652e-29
NLRC4	Primitive	-3.4555	2.40991910921705e-29
TCF3	Committed	-2.1581	2.45252644804197e-29
GAS7	Primitive	-2.7631	2.49331871959663e-29
IFI30	Primitive	-3.6173	2.50216484307153e-29
APOBR	Primitive	-2.4379	2.73447817947392e-29
KLC1	Primitive	-0.9044	2.83486801629729e-29
STX11	Primitive	-2.8105	4.05439921501909e-29
CPM	Primitive	-3.919	5.56494650794815e-29
FCGRT	Primitive	-3.0169	6.16960166205664e-29
KDM3A	Committed	-1.07	6.19867608331138e-29
CARD16	Primitive	-2.0663	6.68916638966886e-29
UPP1	Primitive	-3.1171	6.97395246962333e-29
MICAL1	Primitive	-2.4593	8.06007617172206e-29
LILRA5	Primitive	-4.5484	8.13268763114722e-29
SERPINB8	Primitive	-3.2539	8.13268763114722e-29
ARHGAP45	Primitive	-1.5765	9.05574675805408e-29
UNC119	Primitive	-2.3532	9.69289239715927e-29
VASP	Primitive	-1.6401	1.08982965186156e-28
PARP4	Primitive	-2.3309	1.11621432430485e-28
MAST3	Primitive	-1.8426	1.17160411746114e-28
HMOX1	Primitive	-3.4409	1.39385641697642e-28
PDCD11	Committed	-1.1551	1.44155162402398e-28
URB2	Committed	-1.085	1.44155162402398e-28
SDCBP	Primitive	-2.0801	1.48005505980986e-28
SMARCE1	Committed	-0.8198	1.52762963146309e-28
CYRIB	Primitive	-1.255	1.78742790477261e-28
TSPAN14	Primitive	-2.1179	1.95023709962897e-28
FGD4	Primitive	-2.5569	2.24601072383719e-28
STRBP	Committed	-1.3763	2.31480704055876e-28
CAP1	Primitive	-1.3503	2.37978713424944e-28
NEDD9	Primitive	-2.1582	2.51328918233536e-28
UBTF	Committed	-0.9477	2.63874158275158e-28
CD53	Primitive	-2.3214	2.87337369473504e-28
USP3	Primitive	-1.7093	3.09554909556908e-28
RRAS	Primitive	-2.7556	3.61474551438932e-28
NUMB	Primitive	-1.307	4.23227223552925e-28
ADCY7	Primitive	-1.8305	4.54436033725053e-28
MCEMP1	Primitive	-4.2785	6.37044731525242e-28
WDR18	Committed	-0.989	6.69102647402903e-28
CORO1A	Primitive	-1.6555	7.29639098550522e-28
GIMAP8	Primitive	-3.6826	7.47549550213666e-28
UNC93B1	Primitive	-2.3245	8.94378430918796e-28
ALDH5A1	Committed	-2.201	8.99420450977639e-28
IRAK3	Primitive	-1.7294	1.13250781456692e-27
GGA2	Primitive	-1.8166	1.15845237349698e-27
C19orf38	Primitive	-2.7416	1.19302999062507e-27
ZMYM2	Committed	-0.9792	1.42130739573163e-27
SCAF8	Committed	-0.6917	1.45965397277113e-27
GPSM3	Primitive	-1.9131	1.47855440836409e-27
ACTR2	Primitive	-0.9409	1.51470160342062e-27
DKC1	Committed	-1.0296	1.56315984814357e-27
VCAN	Primitive	-4.8333	1.60765607663258e-27
LAS1L	Committed	-0.8587	1.61492061655446e-27
RHBDF2	Primitive	-2.1805	2.08102535956439e-27
PARP1	Committed	-1.2656	2.19363595499461e-27
SEMA4A	Primitive	-2.802	2.34571313008369e-27
NAIP	Primitive	-3.4903	2.45246573054449e-27
CRYBG1	Primitive	-2.6106	2.62247702576439e-27
ATG3	Primitive	-1.6829	2.80266929786277e-27
ARHGDIA	Primitive	-0.9988	3.18125215423959e-27
LDB1	Committed	-1.7501	3.19078296014668e-27
PTPRE	Primitive	-1.9621	3.33759919370578e-27
PKN1	Primitive	-0.8348	3.62980588125313e-27
CHMP4B	Primitive	-0.9788	3.87265159966487e-27
GABARAP	Primitive	-2.0902	3.97794960409842e-27
ATG7	Primitive	-1.8859	4.34526001401171e-27
LCP1	Primitive	-1.6426	4.81033411679087e-27
MYOF	Primitive	-4.239	5.12410646766644e-27
DHX33	Committed	-1.2759	5.73517122135337e-27
CAB39	Primitive	-1.0327	6.55722858680227e-27
MPHOSPH10	Committed	-1.105	7.72861766993536e-27
MVP	Primitive	-2.9351	8.16510907519507e-27
MAST4	Committed	-1.9497	1.00302245322382e-26
SIGLEC7	Primitive	-3.3674	1.15109850698903e-26
ADAP1	Primitive	-2.3771	1.35707449338047e-26
SIRPB1	Primitive	-3.7878	1.53852612254966e-26
ANXA2	Primitive	-3.3881	1.58363833177501e-26
UBQLN4	Committed	-0.8469	1.66110206127363e-26
SECTM1	Primitive	-4.6876	1.71698390863625e-26
ANXA5	Primitive	-4.0775	1.73912320446744e-26
NLRP12	Primitive	-3.0391	1.77332223527745e-26
ARHGEF1	Primitive	-0.9852	2.35997766543085e-26
MAP2K1	Primitive	-1.5418	2.42506902824638e-26
TNFAIP2	Primitive	-2.809	2.4368620841105e-26
PDPK1	Primitive	-0.889	2.54717486918582e-26
SH3KBP1	Primitive	-1.4904	2.54717486918582e-26
ANKRD44	Primitive	-1.3077	2.55477796696419e-26
CLTB	Primitive	-1.1746	2.671098981565e-26
TMSB4X	Primitive	-1.7209	2.91234515354513e-26
TYK2	Primitive	-1.2094	2.96772906181168e-26
ACAP2	Primitive	-0.9542	3.14814838403102e-26
TEP1	Primitive	-1.889	4.36902155157388e-26
MAP3K2	Primitive	-1.2796	4.39207930596213e-26
TBC1D2	Primitive	-2.1013	4.49581379017185e-26
TRAPPC13	Primitive	-0.6906	4.92288158795475e-26
POLR1A	Committed	-1.2567	4.94288375718036e-26
LILRA2	Primitive	-4.1471	5.1884052527884e-26
KIF5B	Primitive	-0.6567	5.36373024563382e-26
KIF13B	Primitive	-1.2269	5.4253941781413e-26
CTSH	Primitive	-3.6198	5.8378117026599e-26
ANKFY1	Primitive	-1.0726	6.81620321823263e-26
ENSG00000284292	Primitive	-1.2838	7.26500785613665e-26
POLR1B	Committed	-1.1465	7.59020179005709e-26
SLC16A3	Primitive	-2.4628	8.10985806054948e-26
RNH1	Primitive	-1.5985	8.20849745030491e-26
LRRC8C	Primitive	-2.1651	8.53785163328878e-26
MSI2	Committed	-2.1985	1.07237863738121e-25
VDR	Primitive	-2.6157	1.11242141155976e-25
AIF1	Primitive	-2.7686	1.16913828801928e-25
PPFIBP2	Primitive	-2.8625	1.34165088129197e-25
IMP4	Committed	-1.0166	1.38135109558343e-25
BCL6	Primitive	-2.9317	1.69595050725127e-25
CTSS	Primitive	-2.3194	1.81072568658553e-25
AGFG1	Primitive	-1.1997	1.91045822991728e-25
CD300LF	Primitive	-2.7146	2.07502743407747e-25
RAB11FIP1	Primitive	-1.9508	2.40880362409511e-25
HEATR1	Committed	-0.8818	2.45367482773561e-25
ELMO2	Primitive	-1.9927	2.64988632164534e-25
ERP29	Primitive	-1.3542	3.04120639705455e-25
PFKFB4	Primitive	-2.2542	3.26233942357261e-25
TLR4	Primitive	-3.0227	3.35765197341401e-25
LRRFIP1	Primitive	-1.0121	3.66511460348904e-25
RAB3D	Primitive	-1.9425	4.06728504271085e-25
TBC1D8	Primitive	-2.952	4.12096119918607e-25
JAK2	Primitive	-1.4071	4.30923713027501e-25
NOL9	Committed	-0.8426	4.76287148039152e-25
ORC3	Committed	-0.7419	4.76287148039152e-25
ATRX	Committed	-0.7297	5.51046407053042e-25
C5AR1	Primitive	-3.5229	6.6177810521407e-25
RHOA	Primitive	-0.9977	6.86515586091992e-25
MYH9	Primitive	-1.195	7.19418504511457e-25
USP36	Committed	-1.2755	8.19307009173231e-25
HCLS1	Primitive	-1.3756	8.39201006838522e-25
CEBPZ	Committed	-1.0748	1.03431068785192e-24
RAB29	Primitive	-1.8942	1.0613384872334e-24
ACSL4	Primitive	-1.3505	1.10078112098474e-24
MOSPD2	Primitive	-1.5048	1.27543015589629e-24
ARHGAP24	Primitive	-3.1537	1.28909161603576e-24
MEGF9	Primitive	-2.8991	1.36272832317799e-24
NOLC1	Committed	-1.0917	1.41688618454754e-24
GMIP	Primitive	-1.4886	1.44226178810858e-24
JUNB	Primitive	-1.6968	1.44226178810858e-24
CBL	Primitive	-1.3931	1.52203489420558e-24
MEPCE	Committed	-0.8968	1.57687436650196e-24
SETMAR	Committed	-1.4816	1.6749221964076e-24
PPM1M	Primitive	-2.59	1.68370263595135e-24
RGS3	Primitive	-2.2311	1.94455355624543e-24
KDM1A	Committed	-0.6548	1.98913867156021e-24
NAGA	Primitive	-1.7913	2.00870512460388e-24
BYSL	Committed	-0.9849	2.0321579312029e-24
METTL3	Committed	-0.7316	2.24280350001119e-24
OGFR	Primitive	-1.0801	2.32174639074918e-24
DOK2	Primitive	-2.3883	2.36418299666099e-24
HDAC4	Primitive	-1.4043	2.37231040615e-24
LGALS3	Primitive	-3.4751	2.47961678402449e-24
ZNF566	Committed	-1.8614	2.66898440222274e-24
ZKSCAN8	Committed	-1.1288	2.82514535096979e-24
GPCPD1	Primitive	-1.7375	3.0789304963242e-24
KCNQ1	Primitive	-3.578	3.0789304963242e-24
ITPK1	Primitive	-1.7052	3.07936975724949e-24
IRF2BP1	Committed	-0.8801	3.12862264344932e-24
FCGR2A	Primitive	-2.8939	3.41849239047176e-24
ZBTB7A	Primitive	-1.1583	3.44923370057528e-24
ADA2	Primitive	-3.2095	3.55849741092648e-24
POLR3H	Committed	-0.9583	3.79345951633386e-24
SCIMP	Primitive	-3.5218	4.37107276068818e-24
PWP2	Committed	-0.9335	4.61863144601536e-24
SOWAHD	Primitive	-1.8992	4.72445779904015e-24
STAT2	Primitive	-1.3307	5.01271527840269e-24
TYROBP	Primitive	-2.7676	5.03737609091571e-24
CDK6	Committed	-1.9215	5.33886832372459e-24
KDM5B	Committed	-1.5436	5.46244171078569e-24
ARPC3	Primitive	-1.116	5.53660351318516e-24
ADAM10	Primitive	-1.3091	5.73588997764088e-24
WDR43	Committed	-0.8735	5.8821659858539e-24
EVI5	Primitive	-1.88	5.9117966109421e-24
EHD4	Primitive	-2.3536	6.41059175743384e-24
IL17RA	Primitive	-2.3989	6.84504554730087e-24
GNAI2	Primitive	-1.2369	6.92595580612852e-24
UBXN11	Primitive	-2.4309	7.33858616393631e-24
PDXK	Primitive	-1.8713	8.00822862798999e-24
KIF1C	Primitive	-2.4112	9.6187988353782e-24
ACTA1	Primitive	-1.0375	9.77262891263328e-24
DBNL	Primitive	-1.2459	1.03342265560781e-23
LGALS2	Primitive	-3.6433	1.07902556576143e-23
PTAFR	Primitive	-3.5491	1.13186166203024e-23
RGS19	Primitive	-1.5948	1.18845281797487e-23
CBX2	Committed	-3.0685	1.31905121516524e-23
S100A9	Primitive	-3.5637	1.32925591224506e-23
MILR1	Primitive	-2.7618	1.32925591224506e-23
DYSF	Primitive	-3.6613	1.43830493339437e-23
BACH1	Primitive	-1.1677	1.46238690261645e-23
POTEF	Primitive	-1.018	1.49146966859835e-23
METTL14	Committed	-0.753	1.55115973283642e-23
MTMR14	Primitive	-1.0913	1.57230698907558e-23
WDFY2	Primitive	-1.3479	1.67746820950406e-23
MTMR10	Primitive	-1.2788	2.2207359745679e-23
RAB24	Primitive	-1.5885	2.2238445261793e-23
FLII	Primitive	-0.8441	2.37870686040584e-23
MOB3A	Primitive	-1.4965	2.41316258925248e-23
ACTB	Primitive	-1.0386	2.43341089309978e-23
WDR36	Committed	-0.9002	2.51888180250726e-23
CSF2RA	Primitive	-2.6056	2.52148794613796e-23
GCSH	Committed	-1.6064	2.77176753280436e-23
SENP3	Committed	-1.0735	2.79785788897695e-23
METTL9	Primitive	-1.9081	2.87347633029309e-23
SIGLEC10	Primitive	-2.4524	2.9773610743274e-23
PELP1	Committed	-0.8605	2.97750365714395e-23
UTP6	Committed	-0.8002	3.51491950934194e-23
DCAF13	Committed	-1.1237	4.53029151767074e-23
PAK1	Primitive	-2.3292	5.3239859678148e-23
TCEAL4	Committed	-1.735	5.53583323340736e-23
WRN	Committed	-1.188	5.68614924638986e-23
SNX1	Primitive	-0.8573	6.19588684288887e-23
TEX10	Committed	-1.0201	6.19955138794432e-23
AP1B1	Primitive	-0.9592	6.90674655102199e-23
TFAP4	Committed	-1.2304	6.9176143030192e-23
S100A8	Primitive	-3.8097	7.03836719290467e-23
LYN	Primitive	-1.385	7.11248146289122e-23
ORC2	Committed	-0.7844	7.61297083105479e-23
SH3TC1	Primitive	-2.5854	8.05288126911953e-23
MARK2	Primitive	-0.6727	8.05538007217672e-23
TLK2	Committed	-0.7071	8.50262463784633e-23
MNDA	Primitive	-3.2556	9.00287640211937e-23
BAHD1	Committed	-1.0145	1.08290828417818e-22
SGTB	Primitive	-1.6499	1.15027526727573e-22
TOLLIP	Primitive	-1.4962	1.19145990077293e-22
U2SURP	Committed	-0.5367	1.36385413708855e-22
AP3B1	Primitive	-0.734	1.51802431034818e-22
GLA	Primitive	-2.0845	1.57095444696245e-22
SYK	Primitive	-1.4097	1.6243470043679e-22
ZSCAN2	Committed	-1.6919	1.68992084928155e-22
BMS1	Committed	-0.9757	1.70367323687451e-22
MBD3	Committed	-1.3553	1.79373875131247e-22
UTP4	Committed	-0.8297	1.79406075202735e-22
LY86	Primitive	-3.7758	1.8478455786724e-22
CDA	Primitive	-3.5798	2.04382625162288e-22
GRK6	Primitive	-1.4009	2.26317595929813e-22
ARRB2	Primitive	-1.6339	2.26400190466041e-22
TFDP2	Committed	-1.7066	2.31357143011029e-22
MALT1	Primitive	-1.3865	2.41551592692405e-22
CFP	Primitive	-2.8238	2.50040329348376e-22
ASAP1	Primitive	-1.5998	2.50040329348376e-22
FRMD8	Primitive	-1.5723	2.93791285669662e-22
P2RY13	Primitive	-2.839	3.10796046125042e-22
PRKCD	Primitive	-1.9643	3.18633035293087e-22
TIGAR	Primitive	-2.0478	3.27424249452991e-22
UTP15	Committed	-0.9642	3.27800845912788e-22
NIPSNAP1	Committed	-1.4098	3.29574523580367e-22
RPUSD2	Committed	-0.8823	3.48805319888556e-22
ACSL1	Primitive	-2.4353	3.65578769096517e-22
AP3S1	Primitive	-0.7725	4.03128388607127e-22
GYG1	Primitive	-1.3008	4.08492704259431e-22
CCDC88B	Primitive	-2.2101	4.40597262108739e-22
MYL6	Primitive	-1.3056	4.47104898422849e-22
ZNF629	Committed	-1.2093	4.64852290159436e-22
DDX52	Committed	-0.9808	5.23130260261065e-22
CKAP4	Primitive	-3.2889	5.35935572004191e-22
GIMAP4	Primitive	-2.6615	5.66037055638466e-22
NOL6	Committed	-0.9332	5.96493592214079e-22
NBEAL2	Primitive	-1.5734	6.00526998423087e-22
NRBF2	Primitive	-1.1153	6.14031404022419e-22
GATAD2B	Committed	-0.6447	6.38015119256995e-22
SNX17	Primitive	-1.0711	6.55282164039002e-22
FLNA	Primitive	-1.5414	6.62130798410149e-22
SMARCC2	Committed	-0.6664	6.85808816976112e-22
ING4	Committed	-0.9561	6.98865472814972e-22
CDK2AP1	Committed	-0.904	7.11138557751619e-22
MTMR6	Primitive	-0.9902	7.70833375028038e-22
SMARCC1	Committed	-1.1326	7.84956467385164e-22
FCN1	Primitive	-4.0349	1.00915017766857e-21
ZNFX1	Primitive	-0.7324	1.11520948217658e-21
SIRPB2	Primitive	-2.5891	1.11761091499545e-21
AP3D1	Primitive	-0.6505	1.14963368021761e-21
ZFYVE16	Primitive	-1.1426	1.19730453896988e-21
ARHGAP27	Primitive	-1.484	1.38487882334737e-21
TBL3	Committed	-0.8518	1.45345466064248e-21
EML2	Primitive	-1.4954	1.46890744319453e-21
RAB1A	Primitive	-0.8871	1.51518644946773e-21
CERT1	Primitive	-0.8664	1.56300343317474e-21
UTP20	Committed	-0.8985	1.59229510586268e-21
KIAA0513	Primitive	-2.2314	1.62825207909655e-21
SQOR	Primitive	-1.9858	1.63063294818088e-21
ABR	Primitive	-1.6716	1.82036071638642e-21
SLC12A9	Primitive	-2.4079	1.99840691909501e-21
TRAPPC8	Primitive	-0.5716	2.02950837744011e-21
RAI1	Committed	-1.1492	2.04734643666699e-21
IFNGR1	Primitive	-1.8984	2.08724671966047e-21
SHKBP1	Primitive	-1.0661	2.12637804434057e-21
SLC30A1	Primitive	-1.569	2.19387920733635e-21
CAMK1	Primitive	-3.4077	2.31261390592094e-21
AKAP10	Primitive	-0.8448	2.60870126876799e-21
MORC2	Committed	-0.8609	2.63910061732431e-21
BRD8	Committed	-0.6006	2.89110976969909e-21
NOP56	Committed	-0.8725	3.01372616309574e-21
RCL1	Committed	-0.9563	3.15491948975981e-21
POLR3D	Committed	-0.888	3.34588586624476e-21
TLR1	Primitive	-2.1813	3.48964044868581e-21
GPALPP1	Committed	-0.8479	3.57581048523341e-21
UTP25	Committed	-1.173	3.61026423275559e-21
GPSM1	Committed	-2.0417	3.75683900963915e-21
ALDH3B1	Primitive	-2.3935	3.91538447906217e-21
ATP1B3	Primitive	-1.4024	4.0734765671663e-21
GRK3	Primitive	-1.7938	4.32866203841343e-21
LILRA6	Primitive	-2.7637	4.39291421461864e-21
ZFR	Committed	-0.5617	4.45997586641971e-21
PLAUR	Primitive	-2.68	4.52592480206044e-21
CAPZB	Primitive	-0.7291	4.57756412191374e-21
BNIP2	Primitive	-1.0799	4.62064960907679e-21
SYNJ1	Primitive	-0.9734	4.82499744232187e-21
CDC42	Primitive	-1.264	5.18820959799366e-21
UTP14A	Committed	-0.9886	5.86770001530083e-21
PRKCB	Primitive	-1.2874	5.91804006351306e-21
SCMH1	Committed	-1.6074	6.04229941387622e-21
HDAC2	Committed	-0.8808	6.1785185831947e-21
NIBAN2	Primitive	-2.5534	6.19035276509192e-21
PSD4	Primitive	-0.8972	6.22451964888472e-21
FPR2	Primitive	-4.2887	6.52917990421874e-21
DDX10	Committed	-0.9928	7.0310350408411e-21
STX12	Primitive	-1.3165	8.14060244729722e-21
DAPP1	Primitive	-1.9772	9.97418219811884e-21
CSK	Primitive	-1.0364	1.11779760556843e-20
CTSZ	Primitive	-1.7062	1.14437288079644e-20
PEAK3	Primitive	-2.5222	1.16258885748958e-20
PHC1	Committed	-1.5965	1.30023296733845e-20
BCL7A	Committed	-1.6673	1.43831227252653e-20
PPFIA1	Primitive	-1.0111	1.53388621702157e-20
PPP1R12C	Primitive	-0.9197	1.69380287365645e-20
ZNF3	Committed	-1.2157	1.74459610212407e-20
CD180	Primitive	-2.8615	1.80901985786461e-20
SET	Committed	-0.8483	1.87440535191428e-20
INPP4A	Primitive	-1.1353	1.87525781317368e-20
NELFA	Committed	-0.5597	2.12078035653953e-20
NHSL2	Primitive	-2.5882	2.29085320641101e-20
MSN	Primitive	-0.8404	2.30999859695609e-20
PTK7	Committed	-2.1271	2.5236736856643e-20
BASP1	Primitive	-3.9052	2.55658649330022e-20
NAPG	Primitive	-0.8965	2.55658649330022e-20
S100A10	Primitive	-3.07	2.58277064600822e-20
SURF6	Committed	-1.4442	2.74315884759197e-20
KNOP1	Committed	-1.1974	2.74315884759197e-20
ZNF627	Committed	-1.464	2.97074932034735e-20
POGZ	Committed	-0.6546	2.99076922950935e-20
TBC1D1	Primitive	-1.4163	3.0139856082283e-20
POLR1E	Committed	-1.0495	3.09178609175869e-20
TRIM26	Primitive	-1.159	3.12696561052636e-20
POLR3F	Committed	-0.6383	3.1279585047778e-20
NBDY	Committed	-1.1217	3.18768839675847e-20
CDC42EP3	Primitive	-1.7172	3.1936659973507e-20
CASP6	Committed	-1.4961	3.26058883675899e-20
ASH2L	Committed	-0.6336	3.38511440869883e-20
ZNF8	Committed	-1.3974	3.52316989225648e-20
TLR7	Primitive	-2.6941	3.75824059341439e-20
CMSS1	Committed	-1.1223	3.92966101543852e-20
UNG	Committed	-1.3426	3.992882948801e-20
AHDC1	Committed	-1.6651	4.01860226118709e-20
CD86	Primitive	-3.5011	4.13149868265403e-20
NOP58	Committed	-0.7532	4.39808962693654e-20
ATP1A1	Primitive	-1.0264	4.67094404994238e-20
CHAMP1	Committed	-0.696	4.79878519082802e-20
RAD54L2	Committed	-0.6807	5.01296694774256e-20
VAV1	Primitive	-1.0714	5.19061289487433e-20
LTB4R	Primitive	-3.8876	5.40029329351582e-20
RUNX1	Committed	-1.5732	5.70102432280391e-20
PRKCA	Primitive	-2.9457	5.82514872135056e-20
THOC2	Committed	-0.5386	5.95656265355209e-20
CD101	Primitive	-3.1234	6.14680453495015e-20
RAB11FIP5	Primitive	-3.0036	6.50731094311125e-20
IGFLR1	Primitive	-2.6747	6.90776797511899e-20
POLG	Committed	-0.9874	7.03660337256374e-20
PRDM11	Committed	-1.5544	7.22072871474857e-20
CCDC102A	Committed	-2.0567	7.74385752360567e-20
EML4	Primitive	-1.2198	7.77860069763813e-20
GAK	Primitive	-0.7003	7.81082207619635e-20
CTSL	Primitive	-2.9587	8.63651867048937e-20
MSH2	Committed	-0.7674	8.68231928676464e-20
MYD88	Primitive	-0.7554	8.73190593071252e-20
PKM	Primitive	-1.5382	8.7488428994456e-20
UBFD1	Committed	-0.8501	9.18340544363483e-20
WDR48	Committed	-0.6936	9.44473860294072e-20
SORT1	Primitive	-3.7944	9.53775867772839e-20
TUT7	Primitive	-0.8405	9.53775867772839e-20
PHF14	Committed	-0.7399	9.65181233163979e-20
VNN2	Primitive	-3.9592	9.68813028084694e-20
RIPK3	Primitive	-1.5841	9.72056713577701e-20
ABCD1	Primitive	-1.6951	9.79470941587259e-20
RSF1	Committed	-0.73	1.09001881369203e-19
ADGRE5	Primitive	-1.6917	1.10760946923164e-19
TNFRSF1B	Primitive	-2.8844	1.13327097743969e-19
DNAJC7	Primitive	-0.7637	1.13801154492281e-19
CES1	Primitive	-4.9486	1.15633537667052e-19
BCL11A	Committed	-1.907	1.15752185572778e-19
PTPN18	Primitive	-1.5226	1.16187597246863e-19
ANKRD22	Primitive	-3.6075	1.22648706761519e-19
WDFY1	Primitive	-1.4307	1.24711009283427e-19
ZNF607	Committed	-1.7707	1.29205524897345e-19
SOAT1	Primitive	-1.7847	1.33764686015303e-19
PARS2	Committed	-1.2253	1.411423506326e-19
TREM1	Primitive	-2.5024	1.45072029727417e-19
ZCCHC3	Committed	-1.4161	1.51498395031713e-19
TEX2	Primitive	-1.4389	1.51837426069434e-19
ORC4	Committed	-0.6217	1.56714373435523e-19
PHF3	Committed	-0.5122	1.78433460868585e-19
NFAM1	Primitive	-2.5425	2.04259997439817e-19
SUGP2	Committed	-0.8083	2.0628373594307e-19
TPD52L2	Primitive	-0.8818	2.15148426971839e-19
PTPN6	Primitive	-1.0985	2.23555931239756e-19
DIAPH2	Primitive	-1.3421	2.25515845661026e-19
RBM19	Committed	-0.8618	2.41380552070745e-19
TOM1	Primitive	-1.5795	2.44078501383094e-19
ALDH3A2	Primitive	-2.1924	2.44620304046805e-19
SLA	Primitive	-2.0473	2.51498891117524e-19
LGALS1	Primitive	-2.7187	2.62156536477525e-19
PLBD1	Primitive	-4.5914	3.01484325086092e-19
MINK1	Primitive	-1.2132	3.02321909001763e-19
IRF8	Primitive	-3.3687	3.12826529138535e-19
LYL1	Committed	-1.7314	3.19985350168505e-19
MCMBP	Primitive	-1.1836	3.33807901977669e-19
XPO5	Committed	-0.7986	3.5047096740251e-19
CR1	Primitive	-3.0177	3.6254043960247e-19
CCR2	Primitive	-3.4718	3.7604814424493e-19
DDX27	Committed	-0.9877	3.98667326247803e-19
CBFA2T3	Committed	-1.82	4.08404945225685e-19
SSBP3	Committed	-1.6244	4.21290519048598e-19
ATL3	Primitive	-1.0973	4.41296661464069e-19
PUS7	Committed	-1.1954	4.48676874556232e-19
EPM2AIP1	Committed	-1.3218	4.6790565153403e-19
JAML	Primitive	-2.7412	4.68559564987772e-19
EXD2	Committed	-1.2441	4.68664859891385e-19
GNL3	Committed	-1.1233	4.75906940736162e-19
OSCAR	Primitive	-3.0655	5.27356829244735e-19
LARP7	Committed	-0.7009	5.55522168737915e-19
RCCD1	Committed	-0.971	5.74772774393856e-19
SPICE1	Committed	-0.7951	5.78477810970604e-19
SNX5	Primitive	-0.834	6.04048885623503e-19
ILF3	Committed	-0.5618	6.14281626934694e-19
LACTB	Primitive	-1.6383	6.17566340558421e-19
ZBED4	Committed	-1.0186	6.32535136164073e-19
SMIM24	Committed	-2.7392	6.48850841811951e-19
RAB12	Primitive	-1.0619	6.51604674562353e-19
RBM12B	Committed	-0.6474	6.65271509591885e-19
IKBIP	Primitive	-1.7285	7.29209183101758e-19
NOL10	Committed	-0.9836	7.31824376032028e-19
ENSG00000255730	Committed	-1.0147	7.88553085915752e-19
UVRAG	Primitive	-0.7608	8.82888761911064e-19
TRIM25	Primitive	-0.7376	8.82888761911064e-19
MAPKAPK2	Primitive	-1.0083	8.88937234629867e-19
CYRIA	Primitive	-2.3505	9.28679539010794e-19
DENND1A	Primitive	-1.2891	9.3749585302533e-19
SIGLEC5	Primitive	-3.0155	9.54383877603801e-19
NCL	Committed	-0.8271	9.71936906306635e-19
NOL11	Committed	-0.8083	9.71936906306635e-19
FAR1	Primitive	-1.3751	1.07253030958414e-18
NPM1	Committed	-1.2035	1.08060500675683e-18
KIF1B	Primitive	-1.4369	1.19579627084517e-18
POR	Primitive	-1.224	1.24974850131666e-18
RABGGTA	Primitive	-0.8264	1.24974850131666e-18
WDR75	Committed	-0.8734	1.33072353725147e-18
ZMYM4	Committed	-0.6693	1.44999394551846e-18
DNTTIP2	Committed	-0.6987	1.57586302767024e-18
EMG1	Committed	-0.8221	1.60897082497084e-18
KCTD5	Primitive	-1.3076	1.62500406455529e-18
ZSCAN31	Committed	-1.7856	1.66540150877107e-18
DENND4A	Primitive	-0.8837	1.67163430975432e-18
SNX11	Primitive	-1.1661	1.71978333280443e-18
ZBTB12	Committed	-1.6648	1.755835622112e-18
LTA4H	Primitive	-1.4597	1.79688443915237e-18
HELZ2	Primitive	-1.872	1.87810872165149e-18
TBK1	Primitive	-0.7099	2.20473253988458e-18
MSH6	Committed	-0.8484	2.21291313642495e-18
DHX37	Committed	-0.5574	2.3396876237295e-18
CHD9	Committed	-0.7262	2.34791048152101e-18
CEP70	Committed	-1.2553	2.42964231311832e-18
PATZ1	Committed	-1.1603	2.42964231311832e-18
FGL1	Primitive	-3.5864	2.44670751639626e-18
SH2B2	Primitive	-2.286	2.51133019434544e-18
ZFP64	Committed	-0.8549	2.56209958119076e-18
ZFP36	Primitive	-1.8891	2.61427196979805e-18
CAST	Primitive	-2.0521	2.68047113243674e-18
ARAP3	Primitive	-2.3713	3.01043575201192e-18
ARPC2	Primitive	-0.9843	3.01920339357609e-18
POLR1F	Committed	-1.4154	3.0650929929747e-18
ZYX	Primitive	-1.3936	3.32857560509971e-18
GNAI3	Primitive	-1.1119	3.33699033696735e-18
ZNHIT6	Committed	-0.92	3.33807712418278e-18
GMPPA	Primitive	-1.0177	3.40894524824373e-18
GIMAP1	Primitive	-2.1916	3.51303171834223e-18
TBC1D9	Primitive	-2.7018	3.63937838952271e-18
GGT1	Primitive	-3.3453	3.77372524745302e-18
ZNF609	Committed	-1.0522	3.96210107559993e-18
TRAPPC12	Primitive	-0.5811	4.32395456819207e-18
CFLAR	Primitive	-1.3654	4.44768926479198e-18
MGA	Committed	-0.6507	4.6013405993766e-18
ZNF219	Committed	-1.6712	4.66854484875637e-18
NEIL2	Committed	-1.4208	4.96790440579149e-18
ATP6V0A1	Primitive	-1.6908	5.08543580275044e-18
NOC2L	Committed	-1.1019	5.2451248293019e-18
ZNF574	Committed	-0.9319	5.34886149449897e-18
CDKN2AIP	Committed	-0.7032	5.37982669087223e-18
PRKCQ	Committed	-1.756	5.39406695000467e-18
EBNA1BP2	Committed	-1.0603	5.40690684277534e-18
GATA2	Committed	-2.2726	5.5378589891688e-18
RASSF3	Primitive	-1.411	5.64687006963389e-18
IMPDH1	Primitive	-1.1044	5.80876367836499e-18
SMARCAL1	Committed	-0.7246	5.8182312307098e-18
AKNA	Primitive	-0.9464	5.98343579536936e-18
NMI	Primitive	-1.0739	6.07750587316234e-18
CPEB4	Primitive	-1.3912	6.07951675730677e-18
ALOX5AP	Primitive	-2.8069	6.32531593473212e-18
TESPA1	Committed	-2.4134	6.53396295262527e-18
MDN1	Committed	-0.8123	6.71024738858925e-18
SIRT2	Primitive	-0.8898	7.23172339057473e-18
ADAT2	Committed	-1.1573	7.37935435590017e-18
DDX42	Committed	-0.5544	7.49606109845928e-18
POLR1C	Committed	-0.9121	7.64944353176961e-18
CD300A	Primitive	-2.3926	7.67323726884795e-18
SLC27A3	Primitive	-1.9515	7.86952347770932e-18
TRIM21	Primitive	-1.1814	8.29216302982336e-18
PWWP3A	Committed	-1.2216	8.48999128781243e-18
GIMAP1-GIMAP5	Primitive	-2.2425	8.75849762952477e-18
RRP1	Committed	-1.1064	9.32853744136106e-18
WDR7	Primitive	-1.1122	9.91483684481744e-18
TBC1D10B	Primitive	-0.7087	1.0091055772689e-17
ITSN2	Primitive	-0.6542	1.06876776647427e-17
CAMK2D	Primitive	-2.888	1.10610283162394e-17
IFT46	Committed	-1.3411	1.11012818463532e-17
FCAR	Primitive	-3.1213	1.12983108924063e-17
USP25	Primitive	-0.9077	1.17073187019045e-17
EMILIN2	Primitive	-2.6015	1.23352459989519e-17
TTC7A	Primitive	-1.3523	1.25675323529367e-17
NGDN	Committed	-1.0552	1.27357461202766e-17
CHD2	Committed	-0.6401	1.38931471348626e-17
VPS39	Primitive	-0.8803	1.44752138139341e-17
MAPK3	Primitive	-1.0387	1.49139501481263e-17
CHM	Primitive	-0.974	1.49183010074686e-17
IFT81	Committed	-1.3138	1.57522770784071e-17
PITPNM1	Primitive	-1.4915	1.66401919176939e-17
RXRA	Primitive	-2.1464	1.70821681065163e-17
EZR	Primitive	-1.3152	1.72602171293115e-17
S100A4	Primitive	-1.8676	1.8087690155399e-17
SRGAP1	Primitive	-2.516	1.86023007022047e-17
C17orf80	Committed	-1.001	1.87416408106662e-17
IL4I1	Primitive	-3.0949	1.87580834962519e-17
STX3	Primitive	-1.9254	1.93885172840181e-17
OSTM1	Primitive	-1.5457	1.9656701948187e-17
PRMT6	Committed	-0.9927	1.96849871872924e-17
DNASE1L1	Primitive	-2.0489	2.0247180241928e-17
SLC43A2	Primitive	-2.4615	2.03290184509233e-17
NUMA1	Committed	-0.7689	2.13797122343579e-17
FIP1L1	Committed	-0.5441	2.15175698279778e-17
HLTF	Committed	-1.157	2.26322767502633e-17
TFE3	Primitive	-1.0441	2.31286578891881e-17
METTL16	Committed	-0.7714	2.32655814538001e-17
DNAJC13	Primitive	-0.9241	2.36145847813411e-17
RBM10	Committed	-0.489	2.3939115304128e-17
UTP3	Committed	-1.0052	2.39888700491015e-17
PARP14	Primitive	-1.2722	2.56728645730371e-17
MYL6B	Committed	-0.9355	2.57580463100495e-17
MICU1	Primitive	-1.3539	2.58200993166842e-17
BPTF	Committed	-0.5069	2.65968411700038e-17
YLPM1	Committed	-0.5788	2.69695282311107e-17
USB1	Primitive	-1.5697	2.74982037475572e-17
PPP1R18	Primitive	-1.3369	2.82892437085756e-17
S100A6	Primitive	-2.4714	2.83976392509462e-17
CD4	Primitive	-2.1166	2.88014285208007e-17
TARS3	Committed	-1.5304	2.89087457892005e-17
SETD7	Primitive	-2.2035	2.94603173902912e-17
CHMP3	Primitive	-1.0494	2.9472097935766e-17
XRCC1	Committed	-0.6982	3.00878593016564e-17
GNB4	Primitive	-0.8465	3.02333083417023e-17
MRTFA	Primitive	-0.7638	3.06144202078351e-17
HMG20B	Committed	-0.7238	3.1456235927804e-17
MYB	Committed	-1.5101	3.28423629829528e-17
ZNF669	Committed	-1.2238	3.55106588943345e-17
MAPK1	Primitive	-0.7457	3.67401137566239e-17
MLKL	Primitive	-1.5507	3.84469868246678e-17
RIPOR1	Primitive	-1.2285	4.20699657148379e-17
NLRP1	Primitive	-1.8024	4.2308415194162e-17
FTO	Committed	-0.7196	4.34797615665768e-17
ABI3	Primitive	-2.3719	4.81426291736669e-17
PICALM	Primitive	-1.0438	4.8142670944103e-17
AP1M1	Primitive	-0.8694	4.91311014715732e-17
ZNF184	Committed	-1.2157	5.29789063092431e-17
MYO1E	Primitive	-2.5721	5.48184083220525e-17
TREX1	Primitive	-1.2604	5.79604051077598e-17
PSAP	Primitive	-1.3202	5.81825301041615e-17
CMBL	Committed	-2.1429	6.01933748187672e-17
ZNF687	Committed	-0.7513	6.33238394003461e-17
MYBBP1A	Committed	-0.8669	6.3389772455373e-17
AP1G1	Primitive	-0.7487	6.44575597189765e-17
FES	Primitive	-1.331	6.48718715768292e-17
MBLAC2	Committed	-1.1223	6.56642587503249e-17
FAM107B	Primitive	-2.0676	6.97097691689761e-17
AVL9	Primitive	-0.9413	7.19642482006995e-17
TRIM33	Committed	-0.5628	7.20342261604849e-17
GOLPH3L	Committed	-0.9057	7.23547419500691e-17
RENBP	Primitive	-2.3547	7.50880653959408e-17
ISYNA1	Committed	-1.887	7.6284630164716e-17
RINL	Primitive	-1.4263	7.70877553748647e-17
RRP7A	Committed	-0.8631	7.75099595277259e-17
SRFBP1	Committed	-0.7917	7.94730554566525e-17
LTN1	Primitive	-0.6961	7.95901236288582e-17
FTSJ3	Committed	-1.0183	8.31853374889034e-17
CPSF6	Committed	-0.4869	8.3216365272946e-17
MIX23	Committed	-0.7281	8.42264096268552e-17
ZNF326	Committed	-0.776	8.44517854168176e-17
ENSG00000288520	Primitive	-1.9341	8.82130044646473e-17
WDR89	Committed	-0.9799	8.93619001226542e-17
PUM3	Committed	-0.7645	9.0203470421763e-17
FBL	Committed	-0.7158	9.0532943399031e-17
SRSF11	Committed	-0.5347	9.18747680656975e-17
MGAT1	Primitive	-1.2412	9.24021928257172e-17
HTATIP2	Primitive	-1.7179	9.35650015212364e-17
TNFAIP8	Primitive	-1.5686	9.4338805523688e-17
ARMT1	Primitive	-1.0002	9.44156230625602e-17
UBXN2B	Primitive	-1.2902	9.58481544732211e-17
RHOG	Primitive	-1.1261	9.76944574900442e-17
TANK	Primitive	-1.0523	1.01814774695209e-16
SLC44A1	Primitive	-2.2761	1.05833100605806e-16
RAB31	Primitive	-2.2556	1.09422030501422e-16
NOP14	Committed	-0.9968	1.11710329978795e-16
ERG	Committed	-1.9542	1.12166518953123e-16
CXXC5	Committed	-2.1544	1.1694415778796e-16
ARHGAP31	Primitive	-2.4046	1.2314022324594e-16
PTPN9	Primitive	-0.9344	1.24095085622142e-16
FCGR3A	Primitive	-3.3706	1.24628706692186e-16
URI1	Committed	-0.7075	1.31175919253297e-16
RRP9	Committed	-0.8006	1.36283348720196e-16
SETD1A	Committed	-0.5613	1.45758091524738e-16
RTRAF	Committed	-0.6414	1.4990085602997e-16
NLRC5	Primitive	-1.596	1.50691530015054e-16
TFAM	Committed	-1.0744	1.52262059599692e-16
AP1G2	Primitive	-1.1574	1.54397100769695e-16
POLR1G	Committed	-0.8718	1.57184352906514e-16
PAPSS2	Primitive	-2.4178	1.57655691797719e-16
ESF1	Committed	-0.8701	1.64545601656526e-16
MORF4L2	Committed	-0.9171	1.65643972679971e-16
FGD3	Primitive	-0.8848	1.6921874477067e-16
LYZ	Primitive	-3.3421	1.69530246309858e-16
TGIF1	Committed	-1.3745	1.77774608557843e-16
APEX1	Committed	-1.0043	1.86288980537293e-16
VPS41	Primitive	-1.2441	1.92347426809333e-16
ZNF84	Committed	-1.3703	2.03197170463812e-16
RIN1	Primitive	-2.3863	2.06659665468284e-16
VSIR	Primitive	-2.5251	2.07278776203744e-16
PREX1	Primitive	-1.4597	2.09584479580627e-16
TRAFD1	Primitive	-1.0496	2.32220570103966e-16
HNRNPL	Committed	-0.476	2.32607326417622e-16
CSTA	Primitive	-3.1287	2.34066129214655e-16
SNX6	Primitive	-0.8544	2.44519008504233e-16
TRIOBP	Primitive	-1.0783	2.44737396754607e-16
SERPINB2	Primitive	-3.5521	2.47821213417572e-16
RNF2	Committed	-0.7431	2.52382824213996e-16
CHMP2A	Primitive	-0.8718	2.84183076832431e-16
DIAPH1	Primitive	-1.1331	2.88896046515637e-16
ALDH6A1	Committed	-1.0607	2.90615609045467e-16
EPB41L3	Primitive	-2.6504	3.02014482869385e-16
ZNF318	Primitive	-0.8575	3.05122642115993e-16
CEBPD	Primitive	-2.3251	3.08706484952137e-16
CLIP1	Primitive	-0.8553	3.19512275700326e-16
ERO1A	Primitive	-1.2697	3.2092865950197e-16
SH3BP5	Primitive	-2.0038	3.3603953115572e-16
METTL7B	Primitive	-3.0252	3.38407703990268e-16
TSC22D1	Committed	-1.7034	3.4483129747923e-16
FAM117A	Committed	-1.2476	3.6509854084445e-16
RGS14	Primitive	-1.2159	3.66070896738917e-16
GLTP	Primitive	-1.1564	3.6786518656117e-16
TARS2	Committed	-1.0225	3.83657246007177e-16
DDX50	Committed	-0.5938	3.83657246007177e-16
ARID3A	Primitive	-1.3909	3.86642012103803e-16
LRRC8D	Primitive	-1.0338	4.12049861596466e-16
CD48	Primitive	-2.4488	4.12714196561299e-16
LYST	Primitive	-1.7704	4.43417236635261e-16
SEC23B	Primitive	-0.7912	4.56090773308382e-16
PNO1	Committed	-0.8211	4.57425237146333e-16
PECAM1	Primitive	-1.8322	4.63529536118071e-16
ZC4H2	Committed	-1.6017	4.7242135859859e-16
SOX4	Committed	-2.5258	4.80520272415943e-16
TRPM2	Primitive	-1.8045	5.02985420637159e-16
RRP36	Committed	-0.9191	5.04528865518877e-16
SUPV3L1	Committed	-0.9816	5.1023970793783e-16
TRAPPC14	Primitive	-0.9578	5.17271613193725e-16
PHF20	Committed	-0.6776	5.2720220589187e-16
LMO2	Committed	-1.3743	5.35804894697284e-16
SPEN	Committed	-0.4403	5.49529173280845e-16
G6PD	Primitive	-1.1835	5.75927397752713e-16
DNAJC3	Primitive	-1.3143	5.75927397752713e-16
MTMR3	Primitive	-0.9017	6.32102416393705e-16
FAM151B	Primitive	-1.5917	6.51523439324937e-16
MARCKS	Primitive	-2.778	6.61601254092903e-16
AGTPBP1	Primitive	-1.5228	6.74039492838443e-16
ZNF250	Committed	-0.9047	6.79168751562763e-16
RAB35	Primitive	-0.8928	6.79484730399745e-16
CD36	Primitive	-3.5904	6.88216444841679e-16
ZNF738	Committed	-1.8018	7.03378968249949e-16
HS1BP3	Primitive	-1.0893	7.08025405183914e-16
SNTB1	Primitive	-1.047	7.08025405183914e-16
PWP1	Committed	-0.6792	7.25517963947121e-16
FPR1	Primitive	-2.7016	7.3467612981135e-16
ITPR2	Committed	-1.2287	7.35612128773797e-16
TPR	Committed	-0.4153	7.57789730612762e-16
ZBED3	Committed	-2.2216	8.22140308462527e-16
MATR3	Committed	-0.649	8.67142383149146e-16
ALKBH2	Committed	-1.5302	8.78158580088777e-16
RNASEL	Primitive	-1.0312	8.88663924003515e-16
DPF2	Committed	-0.6985	9.08471535234612e-16
GIMAP7	Primitive	-2.5368	9.15659607082923e-16
ARPC1B	Primitive	-1.2786	9.16447030373681e-16
SMARCA4	Committed	-0.7827	9.16846848852579e-16
DUSP11	Committed	-0.5607	1.03127157693152e-15
BRIX1	Committed	-1.0034	1.05053406037221e-15
CASP1	Primitive	-2.114	1.08611061730536e-15
RAVER2	Committed	-1.4165	1.10224586536519e-15
RAB5C	Primitive	-0.7952	1.13808554605002e-15
SIGLEC14	Primitive	-2.3034	1.13972334351031e-15
ADGRE3	Primitive	-3.1715	1.14917448539511e-15
WDR12	Committed	-0.9144	1.15310011945158e-15
OARD1	Committed	-0.9387	1.16588435484942e-15
YWHAH	Primitive	-0.8245	1.24071821259297e-15
RFX3	Committed	-1.1353	1.25985119441741e-15
POLR1D	Committed	-0.6608	1.27544996792278e-15
GRK2	Primitive	-0.9712	1.27968770033067e-15
STK17B	Primitive	-1.5755	1.28688987483555e-15
ZNF217	Primitive	-1.0314	1.35770842177991e-15
NADK2	Committed	-1.2659	1.36757554058581e-15
GNPDA1	Primitive	-1.7186	1.37987350466932e-15
RAVER1	Committed	-0.6271	1.52612001568228e-15
CUTC	Committed	-1.1034	1.5368112300387e-15
SDF2L1	Primitive	-1.3356	1.54315423470687e-15
NLRP3	Primitive	-1.4966	1.56958395377589e-15
KHDRBS1	Committed	-0.5348	1.60298920943261e-15
NFKB1	Primitive	-0.8124	1.619984907361e-15
ZC3HAV1L	Committed	-1.1928	1.63994806807095e-15
AATF	Committed	-0.8857	1.64916705957527e-15
YTHDC1	Committed	-0.51	1.66486886230861e-15
ORC5	Committed	-0.6971	1.68522438362569e-15
ST14	Primitive	-3.3756	1.68761262004859e-15
CD163	Primitive	-3.6785	1.74901918405116e-15
BTN2A1	Primitive	-1.473	1.75845837020828e-15
ADAM8	Primitive	-2.4877	1.79055187649223e-15
POLR2E	Committed	-0.5276	1.88287958077596e-15
UEVLD	Primitive	-1.2799	1.90104296202386e-15
FAM204A	Committed	-0.8046	1.93896942118874e-15
FBRSL1	Committed	-1.5911	1.93896942118874e-15
SIN3A	Committed	-0.5061	1.95003994830034e-15
CORO7-PAM16	Primitive	-0.8582	1.96205430861398e-15
CYTH4	Primitive	-1.6587	1.99060539740778e-15
SMAP2	Primitive	-1.1012	2.02475494757269e-15
WDR74	Committed	-0.8914	2.05283270189582e-15
PTPN12	Primitive	-1.1891	2.07085096193106e-15
IRF5	Primitive	-1.4549	2.13784781584994e-15
THRAP3	Committed	-0.4597	2.20766522506193e-15
CD55	Primitive	-1.6316	2.21539525393863e-15
XRCC6	Committed	-0.5052	2.22768808880241e-15
NAF1	Committed	-0.8477	2.24060762852012e-15
VTI1B	Primitive	-0.9169	2.26430847124998e-15
APOBEC3A	Primitive	-2.2911	2.26430847124998e-15
DDAH2	Committed	-1.7367	2.31991176482571e-15
SERPINB10	Primitive	-3.2259	2.3566627285288e-15
LST1	Primitive	-2.0359	2.38968828453015e-15
MTMR9	Primitive	-0.9549	2.38968828453015e-15
GPR84	Primitive	-3.4494	2.42062298797899e-15
RBM12	Committed	-0.4545	2.44959049953575e-15
RAB4B	Primitive	-0.9578	2.55457465261867e-15
GLE1	Committed	-0.4424	2.5780070338492e-15
SLCO4C1	Primitive	-2.5922	2.86578513561471e-15
ZNF644	Committed	-0.613	2.93407568667409e-15
SETD3	Primitive	-0.7147	2.9397748953025e-15
ARHGAP12	Primitive	-1.449	3.04366861841394e-15
HNRNPR	Committed	-0.5772	3.071828337134e-15
CCR5	Primitive	-3.1339	3.11257549901289e-15
ACSS2	Primitive	-1.2497	3.23057512191363e-15
C1orf162	Primitive	-2.5862	3.37468963789397e-15
EVI2A	Primitive	-1.6539	3.40278310204723e-15
GAR1	Committed	-1.2563	3.50499258171786e-15
DNAJB12	Primitive	-0.8706	3.53543890221902e-15
ERP44	Primitive	-1.0336	3.55120858434724e-15
ABT1	Committed	-0.8385	3.67785774793881e-15
TRAPPC9	Primitive	-0.587	3.81989637002619e-15
VHL	Primitive	-1.5916	3.95677271360458e-15
CCDC88C	Primitive	-0.9414	3.95677271360458e-15
FAM120A	Primitive	-0.5356	4.15606418043035e-15
DPYD	Primitive	-1.7535	4.15767110068423e-15
TLK1	Committed	-0.7205	4.36898044809223e-15
HIBCH	Committed	-1.0132	4.45294704452763e-15
SRGN	Primitive	-2.222	4.45714555049566e-15
RNF213	Primitive	-0.943	4.47761306951175e-15
USP11	Committed	-1.0412	4.54287842088829e-15
RAB33B	Primitive	-1.0045	4.55856823662617e-15
GNG5	Primitive	-1.0736	4.61510323421445e-15
CBFA2T2	Committed	-0.9545	4.72718913281103e-15
CTSA	Primitive	-1.5167	4.93876806450717e-15
ZZEF1	Primitive	-0.7563	4.93876806450717e-15
NONO	Committed	-0.4409	4.95223352378447e-15
HEXB	Primitive	-1.5998	5.16047386277803e-15
LMAN2L	Committed	-0.9728	5.17574951455597e-15
DCUN1D4	Committed	-0.8017	5.28446468263733e-15
GRIPAP1	Primitive	-0.5665	5.5682808600948e-15
SCAI	Committed	-1.0303	5.65934699747596e-15
PFN1	Primitive	-0.9071	5.67254362467834e-15
ERBIN	Primitive	-0.8062	5.9224856617498e-15
DBT	Committed	-0.8787	6.08735142605763e-15
PRKRA	Committed	-0.7075	6.20147751784956e-15
ZNF616	Committed	-1.2633	6.20257510876146e-15
WAS	Primitive	-0.7241	6.26180449092175e-15
PYROXD1	Primitive	-1.2552	6.51896355823549e-15
BCR	Committed	-1.263	6.52023163673458e-15
GSN	Primitive	-1.6041	6.66809451639591e-15
C18orf32	Primitive	-1.2062	6.70871721314457e-15
ERGIC1	Committed	-1.536	6.77657146010448e-15
NOC4L	Committed	-0.8468	6.97147801525243e-15
PDHX	Committed	-0.7788	6.97147801525243e-15
UBAP2	Committed	-0.7328	7.08739579429919e-15
GABPB1	Committed	-0.8281	7.09260008523072e-15
THNSL1	Committed	-1.2662	7.40426061698285e-15
SNTB2	Primitive	-1.9562	7.48181747209474e-15
CHD6	Committed	-0.7427	8.30185829848174e-15
FYN	Primitive	-1.7772	8.51054554592142e-15
PIK3R5	Primitive	-1.5559	8.55424518503589e-15
P2RX7	Primitive	-2.0483	8.63659834239652e-15
LAIR1	Primitive	-1.5929	8.83408816049441e-15
NEK3	Primitive	-1.322	8.93476784559653e-15
TRAPPC11	Primitive	-0.4896	8.95738305881822e-15
SPIN1	Committed	-1.1521	9.28149370825309e-15
WARS1	Primitive	-1.6845	9.39687808722465e-15
LIMK1	Primitive	-1.3785	9.46662045252883e-15
ZNF280C	Committed	-0.8086	9.88674751016998e-15
MACROD1	Committed	-1.737	1.01887717865254e-14
ARFIP1	Primitive	-0.9152	1.02164914168217e-14
SLC2A3	Primitive	-2.0646	1.03247452850505e-14
MTARC1	Primitive	-2.8926	1.03835294258786e-14
ATP11B	Primitive	-1.1734	1.06087357446623e-14
AHNAK	Primitive	-1.8759	1.0931431768662e-14
CCDC117	Committed	-0.7787	1.16089350905172e-14
MLH1	Committed	-0.5752	1.16381204774009e-14
ACTBL2	Primitive	-0.9626	1.181191757929e-14
ZC3H8	Committed	-0.9177	1.21719103536103e-14
CCDC86	Committed	-0.9459	1.24176993445713e-14
DENND11	Committed	-1.1464	1.2492019598634e-14
NBN	Committed	-0.624	1.29844284073783e-14
RBM4	Committed	-0.6498	1.31649758423835e-14
MICU2	Primitive	-1.1421	1.32809298607579e-14
IFI35	Primitive	-1.0228	1.35272662889434e-14
ZNF106	Primitive	-0.6763	1.36513052994497e-14
PPP4R1	Primitive	-0.6436	1.39310635740567e-14
TNIP1	Primitive	-0.8487	1.40483584202534e-14
ZNF773	Committed	-1.3321	1.40938640215049e-14
SMARCD2	Committed	-0.6557	1.41493836567949e-14
TK2	Primitive	-1.4322	1.47490048346581e-14
THOC5	Committed	-0.4933	1.50673837287311e-14
ACBD5	Primitive	-0.8653	1.51607766076021e-14
KAT8	Committed	-0.5005	1.54460459942843e-14
INPPL1	Primitive	-0.8026	1.55661440547422e-14
DMAP1	Committed	-0.4559	1.55752001201447e-14
POLR3C	Committed	-0.6409	1.60797203227742e-14
STK4	Primitive	-0.6372	1.66202833177783e-14
GPRIN3	Primitive	-2.0155	1.67422558895708e-14
GNA15	Committed	-1.3034	1.77932071129503e-14
SMYD3	Committed	-1.0854	1.78167799807492e-14
ATP13A3	Primitive	-1.0126	1.78330394239045e-14
NPL	Primitive	-2.0345	1.82564686639816e-14
ZNF768	Committed	-1.2366	1.83671743198324e-14
COMMD8	Primitive	-0.7091	1.93355913606784e-14
ATP6V1E1	Primitive	-0.8785	2.01208310544109e-14
ACSS1	Committed	-1.1804	2.0171306775885e-14
NSUN4	Committed	-0.9757	2.06860851951686e-14
CDC5L	Committed	-0.4717	2.08213280968892e-14
MCUB	Primitive	-1.9372	2.10247121897418e-14
PBRM1	Committed	-0.5525	2.10995284787476e-14
ARHGAP1	Primitive	-0.9676	2.13746651463043e-14
IQSEC2	Primitive	-1.1453	2.17422757977807e-14
RRS1	Committed	-1.3046	2.20179839600275e-14
NLE1	Committed	-0.8611	2.20304298641681e-14
ZNF696	Committed	-1.1718	2.32098494587567e-14
GABPA	Committed	-0.5729	2.32962582598721e-14
ZC3H11A	Committed	-0.5683	2.33094377059536e-14
CPPED1	Primitive	-1.3157	2.332993497043e-14
MTG1	Committed	-0.943	2.35126049516618e-14
LANCL1	Committed	-0.8942	2.4106656324262e-14
DNAJC5	Primitive	-1.671	2.49102216868246e-14
REXO4	Committed	-0.9623	2.50070435033963e-14
MAP1A	Committed	-2.7819	2.50070435033963e-14
LPCAT1	Primitive	-1.4258	2.57657651209404e-14
ZNF813	Committed	-1.1501	2.59055337084847e-14
SCML2	Committed	-1.2785	2.60282548577966e-14
AKAP8L	Committed	-0.601	2.69454459438613e-14
NOP10	Committed	-0.8561	2.70830704468036e-14
PPP1R9B	Primitive	-0.8086	2.71598760536683e-14
COQ8A	Committed	-0.9429	2.82314465333267e-14
BICD2	Primitive	-0.6598	2.86693287669024e-14
ARHGDIB	Primitive	-0.9632	2.93743385908802e-14
TOMM70	Committed	-0.6337	3.05258932717494e-14
STX10	Primitive	-1.035	3.05375741071969e-14
THOC7	Committed	-0.4865	3.25655847614067e-14
GASK1B	Primitive	-2.1959	3.28178751795527e-14
ADCY9	Primitive	-2.425	3.31011240477408e-14
S100A12	Primitive	-4.0159	3.37625176682548e-14
NFKB2	Primitive	-1.1727	3.46494517908768e-14
MRTO4	Committed	-0.7722	3.52029616992082e-14
SLC15A4	Primitive	-1.0927	3.55162622274041e-14
KAT7	Committed	-0.5322	3.65180194861668e-14
MBTD1	Committed	-0.716	3.66626454844098e-14
PRNP	Primitive	-1.6126	3.69824826654961e-14
PBXIP1	Committed	-1.9914	3.70718700733807e-14
GALM	Primitive	-2.4955	3.77941102844441e-14
TIMM9	Committed	-0.7631	3.79483506169888e-14
ATP6V1B2	Primitive	-1.0522	3.83326088261677e-14
ARHGEF11	Primitive	-2.2158	3.87490025739225e-14
RAB8B	Primitive	-1.0594	3.94326886770269e-14
SAR1B	Primitive	-0.877	4.17719199098386e-14
SART3	Committed	-0.5426	4.22064774709898e-14
EXOSC10	Committed	-0.4129	4.25667103910414e-14
IVD	Committed	-0.822	4.32209050385397e-14
CAMSAP1	Primitive	-0.6675	4.33252935888274e-14
ZHX1	Committed	-0.699	4.33905924027255e-14
ZNF146	Committed	-1.001	4.34520507739184e-14
R3HDM1	Committed	-0.5267	4.40911195935538e-14
RUBCN	Primitive	-0.9244	4.53841464722598e-14
TRIM14	Primitive	-1.2595	4.64372231813295e-14
LARS2	Committed	-0.757	4.67047481621263e-14
MRM1	Committed	-0.8967	4.69811636320375e-14
MYL12A	Primitive	-0.963	4.89695905879493e-14
LRWD1	Committed	-0.8042	4.95306531000223e-14
SLC49A4	Primitive	-2.08	5.02317225944158e-14
COPA	Primitive	-0.5696	5.02367164055247e-14
TMEM120A	Primitive	-2.1547	5.0958416840489e-14
SNX4	Primitive	-1.0093	5.0958416840489e-14
SMAD1	Committed	-1.0516	5.1623031928208e-14
WDR3	Committed	-0.8422	5.18121228012725e-14
DDX17	Committed	-0.4657	5.45909531618922e-14
WRNIP1	Committed	-1.3161	5.51078258823425e-14
ZNF292	Committed	-0.8135	5.63685235102135e-14
CHERP	Committed	-0.4863	5.65745098317747e-14
PRKACA	Primitive	-0.9924	5.78458105555121e-14
STARD3	Primitive	-1.0366	5.79213377851742e-14
RSRC2	Committed	-0.4871	5.79696779949228e-14
RTCB	Committed	-0.4663	5.82788636198648e-14
TRAPPC10	Primitive	-0.6607	6.03057755379628e-14
TTC39C	Primitive	-1.152	6.03921959997238e-14
EDC3	Committed	-0.4595	6.04149936227023e-14
DOK1	Primitive	-0.777	6.23829378182344e-14
STK10	Primitive	-0.9698	6.25562603958936e-14
SLC27A2	Committed	-1.5113	6.2944292714152e-14
CST3	Primitive	-1.9563	6.32135002654642e-14
BST1	Primitive	-2.4783	6.39291268281027e-14
TCOF1	Committed	-0.78	6.40428272022465e-14
NUDT16	Primitive	-1.0586	6.48143232116333e-14
VGLL4	Committed	-1.1738	6.51758746024263e-14
CTSB	Primitive	-1.4991	6.5689619479018e-14
KDM8	Committed	-0.8617	6.57004452049527e-14
TRMT1	Committed	-0.7818	6.83886307722301e-14
RPUSD3	Committed	-1.2568	6.97839098281148e-14
APBB1IP	Primitive	-0.8211	7.06593057998796e-14
CCDC115	Primitive	-0.935	7.21685827998663e-14
ZNF131	Committed	-0.6526	7.48761961579439e-14
TRUB1	Committed	-0.902	7.52828049772043e-14
TTF1	Committed	-0.6757	7.63016603393047e-14
RASSF1	Committed	-1.05	7.66932460585622e-14
ZNF660	Committed	-1.7339	8.08832060145303e-14
MOV10	Committed	-1.0773	8.16896161621112e-14
SPPL2A	Primitive	-1.3984	8.29869950857306e-14
NUP188	Committed	-0.4112	8.39217715510494e-14
CC2D1B	Primitive	-0.5191	8.50501328218034e-14
ZNF100	Committed	-1.086	8.62001976420119e-14
POLB	Committed	-1.0566	8.63959033500494e-14
PYCARD	Primitive	-1.2346	8.65765961586493e-14
EHD1	Primitive	-0.9077	8.79736919908156e-14
CUL4B	Committed	-0.4845	8.84324186873009e-14
EMP3	Primitive	-1.555	8.89742184468523e-14
SSB	Committed	-0.585	9.6943761802224e-14
COPB2	Primitive	-0.6056	9.7662923079109e-14
AARS2	Committed	-0.6915	1.00023253966585e-13
TEX30	Committed	-1.4356	1.03124164093202e-13
PLXNB2	Primitive	-1.176	1.05562494520513e-13
SH3BP1	Primitive	-1.0409	1.05562494520513e-13
CCDC69	Primitive	-1.4215	1.05562494520513e-13
GPATCH8	Committed	-0.4795	1.05869936949868e-13
ABTB1	Primitive	-1.6169	1.10323818282115e-13
CTDSP1	Primitive	-0.8106	1.10323818282115e-13
NAT10	Committed	-0.692	1.11158543754535e-13
VPS35	Primitive	-0.5834	1.12938883110903e-13
BCL10	Primitive	-0.6604	1.16291755497966e-13
ASDURF	Committed	-0.6878	1.20769676339123e-13
SNRNP70	Committed	-0.4505	1.2245568325251e-13
RASGRP4	Primitive	-1.4909	1.24690559830806e-13
PAK2	Primitive	-0.5051	1.2511468879126e-13
GDAP2	Primitive	-0.8757	1.27499949434869e-13
CCDC174	Committed	-0.4759	1.28653290546698e-13
EPDR1	Committed	-1.7593	1.42208237826806e-13
TRAF3IP1	Committed	-1.1435	1.42892653309989e-13
RBM28	Committed	-1.1207	1.44199477361341e-13
CBX5	Committed	-0.8353	1.4933762026986e-13
TBC1D22A	Primitive	-0.4977	1.5417383755496e-13
EVI5L	Primitive	-0.7281	1.55231650574161e-13
SLX9	Committed	-0.8229	1.56174430336872e-13
FYB1	Primitive	-1.4293	1.70104022208701e-13
ZFYVE19	Primitive	-0.7594	1.72181596184363e-13
TRNT1	Committed	-0.8842	1.75354723097317e-13
CLCN5	Primitive	-1.4682	1.78001864364685e-13
LIG3	Committed	-0.7859	1.82553865711548e-13
RASSF4	Primitive	-2.3149	1.82597599957406e-13
SPATS2	Committed	-1.3054	1.87503658601112e-13
CCDC127	Committed	-0.8842	1.9026674241569e-13
CHD1L	Committed	-1.0682	1.92085015370982e-13
LZTFL1	Committed	-0.9183	1.93037732330873e-13
ATP1B1	Committed	-1.7803	1.96190796380451e-13
TBC1D14	Primitive	-1.378	2.00950609176844e-13
CYLD	Primitive	-0.7219	2.03274040150321e-13
CUX1	Committed	-0.5833	2.11448925703662e-13
ZNF816	Committed	-1.2629	2.1491420707827e-13
RNPEP	Primitive	-1.1553	2.15598366007487e-13
PIK3R4	Primitive	-0.4745	2.16596546189139e-13
ETV6	Committed	-1.1131	2.19093319848134e-13
ARMC10	Committed	-0.8585	2.21874124808723e-13
ATP6AP1	Primitive	-1.0457	2.21891865527606e-13
ANP32A	Committed	-0.5956	2.26126549268744e-13
SORD	Committed	-1.0897	2.31172794302909e-13
RPRD2	Committed	-0.4328	2.34307325803725e-13
USP22	Committed	-0.8293	2.34336997828822e-13
PADI2	Primitive	-2.7503	2.39045046388703e-13
HSPE1	Committed	-0.9074	2.44271399153407e-13
RIF1	Committed	-0.7586	2.4977316874412e-13
TCEA1	Committed	-0.5742	2.52152387907565e-13
UTP18	Committed	-0.6983	2.5286443079263e-13
TCERG1	Committed	-0.463	2.60852868528028e-13
MFAP1	Committed	-0.4709	2.63820422680629e-13
TANGO6	Primitive	-1.1264	2.67857015061655e-13
DNAJA3	Committed	-0.6809	2.71619420240479e-13
RRP15	Committed	-0.9151	2.75677640184022e-13
PRCC	Committed	-0.6188	2.92729703937657e-13
CARD6	Primitive	-1.1207	2.9743145920019e-13
DDX18	Committed	-0.7245	3.04150395477458e-13
DEPTOR	Committed	-1.5409	3.19159472608443e-13
BOP1	Committed	-0.6775	3.29908194370037e-13
DPYSL2	Primitive	-2.1156	3.30367031369919e-13
ZCRB1	Committed	-0.666	3.33629014682006e-13
DDX56	Committed	-0.8489	3.35362860520653e-13
BPHL	Committed	-1.0292	3.57054774395912e-13
THOC1	Committed	-0.4369	3.57229659737115e-13
PLCL2	Primitive	-1.2336	3.58078975229975e-13
OSBPL8	Primitive	-0.7385	3.74038494318507e-13
WTAP	Committed	-0.3876	3.75565756394626e-13
GTF3C4	Committed	-0.477	3.75735251231374e-13
RNPEPL1	Primitive	-1.0721	3.76833243176242e-13
FUBP1	Committed	-0.5047	3.81238324123784e-13
FPGT	Primitive	-0.9833	4.09730075383244e-13
PPP1R3D	Primitive	-1.2958	4.16854423703896e-13
LGMN	Primitive	-2.6001	4.40191933620541e-13
ENSG00000254692	Primitive	-0.5396	4.46698532384565e-13
CDC42SE1	Primitive	-1.3521	4.50021640587109e-13
SMPDL3A	Primitive	-2.7112	4.68065329268211e-13
ZNF346	Committed	-0.5849	4.8030237663347e-13
SULF2	Primitive	-2.7173	4.86888634600234e-13
RBBP5	Committed	-0.4377	4.92214046051909e-13
CSGALNACT2	Primitive	-1.2302	5.12841352705665e-13
NSA2	Committed	-1.0273	5.26411752394943e-13
SNRNP48	Committed	-0.6114	5.3939468734446e-13
SNX2	Primitive	-0.7596	5.42961404565977e-13
ZBED8	Committed	-1.041	5.4519712115241e-13
MAGED1	Committed	-2.0793	5.47089332671136e-13
RBM15B	Committed	-0.5977	5.53451345191971e-13
HADH	Committed	-0.8187	5.59966797621523e-13
ROCK1	Primitive	-0.6314	5.72214327536227e-13
HPS5	Primitive	-0.6197	5.74175152936473e-13
ZSCAN26	Committed	-0.8201	5.99032387279198e-13
ZBTB9	Committed	-0.826	6.20945802694522e-13
HSPD1	Committed	-0.7583	6.2594516833686e-13
ZNF638	Committed	-0.4317	6.55681669325244e-13
AFTPH	Primitive	-0.6011	6.58148053752141e-13
TCEA2	Committed	-1.1673	6.7206604988457e-13
VAV2	Primitive	-1.9909	6.72081269742191e-13
IKBKB	Primitive	-0.5859	6.73283328449021e-13
DNAJC19	Committed	-0.8277	6.84877233734793e-13
OASL	Primitive	-2.2385	7.01119435367338e-13
KCTD21	Primitive	-1.1622	7.28716647444724e-13
RBM34	Committed	-1.0028	7.51565835123429e-13
UHRF1BP1L	Primitive	-0.9643	7.62753186587477e-13
ZBTB40	Committed	-0.6947	7.64933368574555e-13
AP1S3	Primitive	-2.9425	7.67423565349043e-13
ZDHHC20	Primitive	-1.0603	7.69670487267699e-13
SNRPA	Committed	-0.4635	7.97125770610944e-13
ATP6V1G1	Primitive	-1.0011	8.12309131721771e-13
CLEC12A	Primitive	-1.7662	8.22912548635614e-13
ZNF852	Committed	-0.9999	8.2829625878639e-13
CRYBG3	Primitive	-1.9378	8.41021234925974e-13
GSR	Primitive	-1.0702	8.48694169225861e-13
UTRN	Primitive	-0.7232	8.53705242636758e-13
ALDH18A1	Committed	-0.9096	8.62835063391621e-13
TPP1	Primitive	-1.0251	9.05067687553469e-13
TOR3A	Primitive	-0.8826	9.08762634741023e-13
ZNF709	Committed	-1.2691	9.15247105555413e-13
SRA1	Primitive	-0.9961	9.4142413985524e-13
TRUB2	Committed	-0.9465	9.74340736373865e-13
DNMT3B	Committed	-1.5349	9.75935524370872e-13
PTMA	Committed	-0.7858	9.93835701006482e-13
EP400	Committed	-0.3938	1.00528762012555e-12
SSBP2	Committed	-2.0821	1.02451370005263e-12
HLA-F	Primitive	-1.6501	1.03854830775862e-12
DENND1C	Primitive	-0.9989	1.0685956991981e-12
TMOD3	Primitive	-0.6003	1.07117457237351e-12
KAT2B	Primitive	-0.7207	1.07506839338994e-12
SENP7	Committed	-0.6973	1.13861133686537e-12
NTHL1	Committed	-1.1002	1.13898756364459e-12
CIRBP	Committed	-0.9941	1.16961725253469e-12
GLG1	Primitive	-0.9163	1.17206414104675e-12
VPS53	Primitive	-0.5331	1.17953895544879e-12
BCL2	Committed	-1.6213	1.19485225245679e-12
RMDN2	Primitive	-2.1409	1.2317887483058e-12
RAMAC	Committed	-0.6288	1.23233893932225e-12
FAM114A1	Primitive	-1.912	1.2401658832324e-12
SNX30	Primitive	-1.0257	1.25585085582127e-12
RREB1	Committed	-0.6119	1.26238679497215e-12
PGP	Primitive	-0.8378	1.31089223663894e-12
TIMM10	Committed	-0.6755	1.31858885546188e-12
MCCC2	Committed	-0.7779	1.336090733614e-12
MRE11	Committed	-0.7084	1.35006589233693e-12
MCCC1	Committed	-1.0223	1.36102734661441e-12
BSG	Primitive	-1.0792	1.3777603254203e-12
SREK1	Committed	-0.5283	1.3903918260418e-12
ZBTB17	Committed	-0.7873	1.39160761584933e-12
SNAPC4	Committed	-0.7452	1.39836315967459e-12
TEC	Committed	-1.0589	1.42179629688698e-12
CBX8	Committed	-0.8013	1.44706643535581e-12
TMEM9B	Primitive	-1.0033	1.48321994535775e-12
BLVRA	Primitive	-1.852	1.49641643601504e-12
ATP6V1A	Primitive	-0.894	1.49753392889698e-12
ZKSCAN1	Committed	-0.7594	1.5340675557053e-12
TAOK1	Primitive	-0.6688	1.56562930384256e-12
SHTN1	Primitive	-3.0829	1.58908590739012e-12
XRCC4	Primitive	-0.7567	1.66989792689039e-12
BECN1	Primitive	-0.5505	1.70085437056306e-12
CLINT1	Primitive	-0.5518	1.77109129030625e-12
DTX3L	Primitive	-1.028	1.79306729260273e-12
NUP153	Committed	-0.4211	1.81073762771159e-12
DNMT3A	Committed	-1.1874	1.82679272847931e-12
SAFB	Committed	-0.4328	1.85840028084951e-12
GGA1	Primitive	-0.6985	1.87221292476276e-12
NRGN	Primitive	-2.7017	1.92713349397527e-12
NUP205	Committed	-0.384	1.95259002128206e-12
WDR59	Committed	-0.5623	1.97271514397757e-12
DDX60L	Primitive	-1.3651	2.00888480802511e-12
RTF1	Committed	-0.5322	2.0508661056488e-12
SAR1A	Primitive	-0.7387	2.16607320569635e-12
SMARCD1	Committed	-0.6856	2.16863213050495e-12
RAB1B	Primitive	-0.7796	2.17873955520472e-12
TOX	Committed	-2.2799	2.19180582957455e-12
RBBP6	Committed	-0.4507	2.22328979377773e-12
TKT	Primitive	-1.1575	2.25198628342274e-12
ACOT8	Primitive	-0.8136	2.26889435097814e-12
GMFG	Primitive	-1.1007	2.29354587395573e-12
RELB	Primitive	-1.163	2.31665515844382e-12
SLC26A6	Primitive	-1.5395	2.37868930991422e-12
ZNF302	Committed	-1.1401	2.43256181914352e-12
CWC15	Committed	-0.4756	2.56763247378949e-12
NOP53	Committed	-1.1914	2.63369634882004e-12
TRMT1L	Committed	-0.6329	2.73994344343492e-12
CLTC	Primitive	-0.7459	2.82512393761794e-12
SAE1	Committed	-0.4554	2.83800619132947e-12
NAA35	Committed	-0.4263	2.88330175235867e-12
GNB2	Primitive	-1.3129	2.88448222997067e-12
WIPF1	Primitive	-0.6583	2.89804710531312e-12
RBM17	Committed	-0.3779	2.91026498964902e-12
RAB27A	Primitive	-1.5761	2.94484772476313e-12
MX2	Primitive	-2.1959	2.95611113868109e-12
PDRG1	Committed	-0.8148	3.05426956067929e-12
ANKRD27	Committed	-1.0528	3.05649377408491e-12
BRD7	Committed	-0.5125	3.12555178628479e-12
MAPK7	Primitive	-0.9889	3.13142202969843e-12
RBMX	Committed	-0.5489	3.15194536021537e-12
LIMA1	Committed	-1.1661	3.16261841626972e-12
SLC1A4	Primitive	-1.757	3.218041246507e-12
PEA15	Primitive	-1.4567	3.28254922088736e-12
AK3	Committed	-0.8351	3.31389599624291e-12
RSAD1	Committed	-1.0704	3.3490890891011e-12
NACC2	Primitive	-1.9421	3.37750336273038e-12
ANO6	Primitive	-1.2592	3.45301475067385e-12
SF3A2	Committed	-0.4281	3.59369678612731e-12
GOLIM4	Committed	-0.9295	3.59786299364774e-12
OCIAD2	Committed	-1.8944	3.64960934302329e-12
EXTL2	Committed	-1.4436	3.67967895008712e-12
UHRF2	Committed	-0.7618	3.7439324419376e-12
CAPG	Primitive	-1.9138	3.75726541965754e-12
NAB1	Committed	-0.8728	3.85208246360508e-12
MLF2	Committed	-0.6152	3.89859371225393e-12
WARS2	Committed	-0.8347	3.92318981125673e-12
PNN	Committed	-0.3942	3.98701453855431e-12
SEC24A	Primitive	-0.8339	3.98887572698346e-12
NEK7	Primitive	-0.5956	3.99017656259544e-12
NEDD4	Committed	-1.2137	4.00498802037068e-12
ACP3	Primitive	-2.0405	4.03133004233516e-12
CALU	Committed	-1.2576	4.06748934151921e-12
SRSF3	Committed	-0.4262	4.15980793853875e-12
ZNF280D	Committed	-0.689	4.1767062684143e-12
BST2	GMP	-1.8891	4.25004991922789e-12
AUH	Committed	-1.1028	4.43352254804053e-12
SRRT	Committed	-0.3986	4.48525209022616e-12
AVEN	Committed	-0.7114	4.48525209022616e-12
DFFA	Committed	-0.6837	4.5958571927807e-12
NSF	Primitive	-0.6128	4.72979024050335e-12
ICAM1	Primitive	-1.3276	4.77507824548111e-12
MON2	Primitive	-0.4933	4.84307789016035e-12
GLIPR1	Primitive	-1.6921	4.843236041967e-12
AZI2	Primitive	-1.0803	4.88111881961515e-12
RCBTB2	Primitive	-1.3076	4.92791912303317e-12
AOAH	Primitive	-1.8774	4.9479863421923e-12
PARP10	Primitive	-0.6777	4.95096436914579e-12
SCP2	Primitive	-0.8706	5.01324423538978e-12
ATG12	Primitive	-0.6468	5.01324423538978e-12
BST2	Primitive	-2.1679	5.0894251349278e-12
LRPAP1	Primitive	-1.4924	5.11773639054978e-12
SH3GL1	Primitive	-0.6485	5.13827548734986e-12
OAS1	Primitive	-2.0795	5.22304477144066e-12
SLC35F6	Primitive	-1.4188	5.25776546331718e-12
PARVG	Primitive	-0.7964	5.34260936796438e-12
DLAT	Committed	-0.7781	5.42402970317168e-12
CLEC16A	Primitive	-0.5188	5.49779441357481e-12
NEPRO	Committed	-0.6391	5.66341019864137e-12
RNASE6	Primitive	-2.6399	5.69277626211708e-12
COPS7B	Committed	-0.5435	5.80409704692545e-12
NOP16	Committed	-0.6994	5.88287880123888e-12
CHUK	Primitive	-0.8067	5.94547712260318e-12
FIZ1	Committed	-0.9839	5.95755905519096e-12
AUTS2	Committed	-1.5706	5.98995191900292e-12
SLC2A9	Primitive	-1.9249	6.0052812758717e-12
OGFOD1	Committed	-0.8094	6.09538889477512e-12
DOCK7	Committed	-0.9191	6.15918579845855e-12
RIOX1	Committed	-0.8475	6.20472985685924e-12
ZC3H12D	Primitive	-1.4114	6.32035172384904e-12
NELFB	Committed	-0.397	6.48432900836033e-12
DDX28	Committed	-0.7724	6.50388132586878e-12
APLF	Committed	-0.9893	6.62103650522857e-12
GNG10	Primitive	-1.1789	6.76056176884917e-12
PPAT	Committed	-0.7761	6.79967505258467e-12
ATP6V1F	Primitive	-0.7414	6.9610704892612e-12
STX17	Committed	-0.632	6.98446785033251e-12
TTC26	Committed	-1.1405	7.00698901695883e-12
BIRC6	Primitive	-0.42	7.03592181972674e-12
CASP2	Committed	-0.8735	7.03895186572865e-12
DDX54	Committed	-1.0387	7.13757226047609e-12
PLSCR3	Primitive	-1.1584	7.22913922264392e-12
CTNNBL1	Committed	-0.4765	7.51152350976419e-12
FAM50A	Primitive	-0.725	7.67639438227622e-12
MYO1C	Primitive	-1.7342	7.68400138332049e-12
CDCA7L	Committed	-1.434	7.70463595745588e-12
MAST2	Primitive	-0.9785	7.86223544845581e-12
FAM98B	Committed	-0.6874	7.94835020323907e-12
NRDE2	Committed	-0.4758	8.18892536653716e-12
CIZ1	Committed	-0.5757	8.43872549071148e-12
SNX3	Primitive	-0.5547	8.54656816224954e-12
NAB2	Committed	-1.328	9.06704505492779e-12
MRPL1	Committed	-0.7996	9.07221521981925e-12
TNFAIP8L2	Primitive	-0.9195	9.25830530510086e-12
GTPBP6	Committed	-0.8177	9.35862732281615e-12
YARS2	Committed	-0.746	9.6129048275739e-12
ANXA6	Primitive	-1.4233	9.65625255942722e-12
RPS6KA1	Primitive	-0.9095	9.7118213256787e-12
OXR1	Primitive	-0.859	9.90361549157033e-12
NOC3L	Committed	-1.0666	9.93926599261658e-12
ZNF792	Committed	-1.3957	1.00920365333559e-11
PGGT1B	Primitive	-0.7561	1.06557035909593e-11
MEN1	Committed	-0.5575	1.11767921016025e-11
ANKMY2	Committed	-0.7905	1.11802192630274e-11
ZMYND11	Committed	-0.659	1.12068378364552e-11
PLEKHM2	Primitive	-0.4955	1.13902085145904e-11
METTL15	Committed	-0.7926	1.14984242585965e-11
CEP41	Committed	-0.8959	1.16648909216306e-11
TOPORS	Committed	-0.7354	1.19629241674694e-11
HERC2	Committed	-0.6352	1.20045087830714e-11
IFT140	Committed	-1.1748	1.23297672183342e-11
PRKAR2A	Primitive	-0.5886	1.24237863967167e-11
RASSF2	Primitive	-0.8118	1.24981889625697e-11
TDP2	Committed	-0.6189	1.26507892661199e-11
ZNF618	Committed	-1.1647	1.28094595767211e-11
HHEX	Committed	-1.2447	1.28266335760868e-11
PUM2	Committed	-0.4226	1.28837758429369e-11
VIRMA	Committed	-0.3859	1.29444556599819e-11
MIOS	Committed	-0.4743	1.3173405530886e-11
CYP27A1	Primitive	-3.3081	1.32282967360085e-11
SF3B3	Committed	-0.3332	1.38470151089856e-11
RSBN1L	Committed	-0.5483	1.38540258737232e-11
ALDH16A1	Primitive	-0.6769	1.38792507140006e-11
UBA2	Committed	-0.4932	1.39681945529831e-11
TMEM104	Primitive	-1.9235	1.40054286330259e-11
LUC7L3	Committed	-0.4916	1.46259151472705e-11
ZSCAN18	Committed	-1.5967	1.48068710257997e-11
GTPBP10	Committed	-0.8493	1.50393184240843e-11
PI4K2A	Primitive	-1.6377	1.50785178067523e-11
LMBRD2	Primitive	-0.9079	1.50871265287446e-11
FAIM	Committed	-1.3764	1.52216286012281e-11
TRPV2	Primitive	-1.2251	1.53174655215591e-11
OTUD1	Primitive	-1.2059	1.53608292107673e-11
ATM	Primitive	-1.0948	1.56672467073525e-11
PMS1	Committed	-0.6251	1.57696995251456e-11
DIABLO	Committed	-0.7839	1.61834288295873e-11
ATF2	Committed	-0.57	1.6475324925626e-11
EIF4G1	Primitive	-0.5159	1.65264014371002e-11
ADH5	Committed	-0.6343	1.65980960662693e-11
DOK3	Primitive	-1.0572	1.677545364857e-11
MRPL46	Committed	-0.6115	1.69804025787278e-11
HACD3	Committed	-0.879	1.70280110824977e-11
BCKDHB	Committed	-1.2048	1.75640010455572e-11
COPG1	Primitive	-0.6493	1.75724717404771e-11
PUDP	Primitive	-1.3547	1.77893378388862e-11
SMARCB1	Committed	-0.7225	1.78060039369094e-11
VPS37C	Primitive	-1.0439	1.80320960193462e-11
WDR19	Committed	-1.0807	1.81485137516311e-11
ZDHHC18	Primitive	-1.0394	1.89932971842066e-11
TRMT2B	Committed	-1.3599	1.91097297055956e-11
ADNP2	Committed	-0.7781	1.91825234135905e-11
SAMD1	Committed	-0.7439	1.9350020989062e-11
CHST12	Committed	-1.4722	2.01341834158169e-11
BCLAF1	Committed	-0.4299	2.01992133906121e-11
ZNF134	Committed	-0.9141	2.02611589394061e-11
PDHA1	Committed	-0.6644	2.02611589394061e-11
PLRG1	Committed	-0.431	2.05916352167922e-11
DNAAF5	Committed	-0.7653	2.08310795350421e-11
NCEH1	Primitive	-1.474	2.09631684310261e-11
SUV39H2	Committed	-0.8704	2.15124334320438e-11
RUFY1	Primitive	-0.5508	2.19461185083107e-11
ME3	Committed	-2.0369	2.21903480699928e-11
SPECC1	Primitive	-1.2174	2.23053869555337e-11
CEP55	Primitive	-1.5788	2.25561708341758e-11
MAP3K6	Primitive	-1.6621	2.25561708341758e-11
RRP1B	Committed	-0.8148	2.26992372281981e-11
TIMP2	Primitive	-1.3362	2.2942375079726e-11
COLGALT1	Primitive	-1.134	2.3715861420913e-11
MGME1	Committed	-0.5822	2.38872259080921e-11
SAP18	Committed	-0.4005	2.39366092051748e-11
SH3BP2	Primitive	-0.9272	2.51962693278153e-11
WDR41	Primitive	-0.9346	2.58093182631705e-11
AP2A1	Primitive	-0.6488	2.67896440129063e-11
RAD17	Committed	-0.4035	2.69891266955045e-11
SRCAP	Committed	-0.3991	2.69991038075613e-11
RAD50	Committed	-0.696	2.70261362224891e-11
RAB43	Primitive	-1.7263	2.75953475010405e-11
FBXW5	Primitive	-0.8595	2.85495416845933e-11
VCPIP1	Primitive	-0.5081	2.90288486819294e-11
EMSY	Committed	-0.4276	2.94740504515014e-11
QPRT	Committed	-2.4444	2.96198190819059e-11
CAPZA2	GMP	-1.0398	2.96492529823459e-11
MICAL2	Primitive	-1.7217	3.07234887946065e-11
MBIP	Committed	-0.5214	3.11233689415216e-11
REL	Primitive	-0.7479	3.16131155294082e-11
ANKS1A	Primitive	-0.6131	3.16853760817782e-11
PIK3CG	Primitive	-0.7959	3.23724515745415e-11
PUS1	Committed	-0.6033	3.31445336355763e-11
DHRS11	Committed	-1.261	3.31606333375206e-11
DNAJB11	Primitive	-0.7532	3.38487664761114e-11
NARS2	Committed	-0.9855	3.51339583088568e-11
UNK	Committed	-0.5919	3.5761793472993e-11
DICER1	Primitive	-0.5836	3.63850030489952e-11
GOLGA1	Primitive	-0.7772	3.65729698646251e-11
FASTKD2	Committed	-0.7058	3.66427866586274e-11
BRD2	Committed	-0.4887	3.67931483054416e-11
AP2M1	Primitive	-0.6547	3.70003233015254e-11
SMAP1	Primitive	-0.5957	3.75414884619518e-11
FAM136A	Committed	-0.8343	3.87475043395155e-11
ADA	Committed	-1.8362	3.87534948288715e-11
KIF21B	Primitive	-1.1501	3.96577161040721e-11
ZNF430	Committed	-0.8415	3.99781657521321e-11
PDLIM2	Primitive	-1.3367	4.01755520268918e-11
RBM5	Committed	-0.3721	4.04402729535978e-11
SHPRH	Committed	-0.5679	4.09991468836995e-11
C11orf68	Committed	-0.5329	4.21039393579034e-11
RCC1L	Committed	-0.7152	4.25343146132557e-11
PMS2	Committed	-0.5862	4.27393768874904e-11
IFT74	Committed	-0.7205	4.28836957501623e-11
VPS37B	Committed	-0.7869	4.48396090912819e-11
KLF13	Primitive	-0.8773	4.50456148565504e-11
ROGDI	Primitive	-1.8667	4.73532386158395e-11
HIBADH	Committed	-0.8584	4.76305825814964e-11
SLC2A6	Primitive	-2.7414	4.93368336794703e-11
MRNIP	Committed	-0.8028	4.9474417460835e-11
SERAC1	Committed	-1.2426	4.97948725217086e-11
CASP4	Primitive	-0.7775	4.99084742112177e-11
BIN2	Primitive	-0.9735	5.02420323680136e-11
BAG3	Primitive	-2.1366	5.02549778340866e-11
BEND5	Committed	-1.4415	5.10935655807668e-11
PARP9	Primitive	-1.1701	5.11425116562976e-11
SLC25A29	Committed	-1.306	5.14737906126671e-11
ATXN2	Committed	-0.448	5.17611557039919e-11
ZFP36L1	Primitive	-1.7334	5.26338658176361e-11
RBMS1	Primitive	-0.8307	5.30789104818668e-11
RAB18	Primitive	-0.7237	5.33077310181092e-11
SOS2	Primitive	-0.6749	5.36582353919561e-11
APOL3	Primitive	-1.751	5.38406033563756e-11
NCOR1	Committed	-0.3645	5.4265913523443e-11
SMARCA2	Committed	-0.6184	5.48318621884005e-11
ARID2	Committed	-0.4728	5.49957298499659e-11
HERC3	Primitive	-0.865	5.55197857381862e-11
ZNF888	Committed	-0.9301	5.5779157634251e-11
RSL1D1	Committed	-0.8475	5.78855637365423e-11
NUP35	Committed	-0.4289	5.83823511919475e-11
USP4	Primitive	-0.5322	5.9110612461228e-11
ZC3HC1	Committed	-0.4716	6.03278438367752e-11
ZNF189	Committed	-0.8371	6.0716198889138e-11
C1S	Primitive	-2.2359	6.13462073408621e-11
TRAF5	Committed	-1.4915	6.13666508416592e-11
SP100	Primitive	-0.7209	6.30600538564342e-11
TMLHE	Committed	-1.1936	6.32577827917051e-11
VMP1	Primitive	-1.0793	6.32748525368644e-11
CCDC22	Primitive	-0.6308	6.359858527492e-11
HMBOX1	Committed	-0.9257	6.50713624726975e-11
CHMP2B	Primitive	-0.7188	6.5906304631381e-11
PPP1R12A	Primitive	-0.6281	6.62843475353299e-11
IFT88	Committed	-1.1128	6.76792160091156e-11
STOML2	Committed	-0.6046	6.79542451789766e-11
RAB2A	Primitive	-0.7129	6.95651393012621e-11
MRGBP	Committed	-0.5296	7.08954824541477e-11
CYBC1	Primitive	-0.8492	7.10428354154571e-11
AGPAT5	Committed	-1.1445	7.22201921444949e-11
PADI4	Primitive	-2.4143	7.24791247580146e-11
CAMKK2	Primitive	-0.9971	7.3196463511352e-11
NDUFAF2	Committed	-0.742	7.32640514271187e-11
TNFSF13B	Primitive	-1.5528	7.36819871696712e-11
CSTF3	Committed	-0.4956	7.38072732693527e-11
KIT	Committed	-1.945	7.44568837669861e-11
PLSCR1	Primitive	-1.3121	7.50339720748542e-11
DYNC2I1	Committed	-1.0587	7.59554971632556e-11
SIRT3	Committed	-0.8428	7.61777022668394e-11
HECTD3	Primitive	-0.7521	7.70427597282537e-11
SF3B1	Committed	-0.3204	7.78858547240917e-11
TRIP12	Primitive	-0.4846	7.9009234699755e-11
CD99	Committed	-1.3897	8.02656087670357e-11
B4GALT1	Primitive	-1.096	8.06630836793235e-11
DDX49	Committed	-0.6918	8.30395862764037e-11
SH3BGRL3	GMP	-1.076	8.55063530805905e-11
SLFN5	Primitive	-1.5558	8.76073186053995e-11
PPM1B	Primitive	-0.4657	8.99291865248144e-11
PHACTR4	Committed	-0.5966	9.00463031944923e-11
MRM3	Committed	-0.7453	9.37819579597106e-11
ZNF691	Committed	-0.7332	9.52788571710739e-11
LGALS12	Primitive	-2.1196	9.56625019359328e-11
CRCP	Committed	-0.7541	9.62867359207061e-11
RABGGTB	Primitive	-0.6959	9.84494768416977e-11
LAP3	Primitive	-0.9931	9.85012880601193e-11
SIDT2	Primitive	-1.3233	9.85628298278317e-11
ERI3	Committed	-0.6852	9.92376723688997e-11
NEK6	Primitive	-1.2702	1.02210438215475e-10
OVCA2	Primitive	-1.0585	1.0300476285228e-10
CAPN7	Primitive	-0.6028	1.039285782098e-10
ZC3H7A	Primitive	-0.4453	1.0413361592652e-10
NOP2	Committed	-0.6455	1.06527539308891e-10
YEATS2	Committed	-0.4933	1.0791539893399e-10
SAP30BP	Committed	-0.4235	1.08453242287552e-10
DNM1	Committed	-1.8055	1.08453242287552e-10
IQSEC1	Primitive	-1.0196	1.099289146227e-10
UPF3A	Committed	-0.8833	1.09935092565068e-10
AP4B1	Primitive	-0.5251	1.12295645462988e-10
U2AF2	Committed	-0.4595	1.1338594607813e-10
EFR3A	Primitive	-0.6933	1.14410554432272e-10
FHIP1B	Primitive	-1.4442	1.16204094587844e-10
UBL3	Primitive	-1.2426	1.16993594493204e-10
THYN1	Committed	-0.6968	1.20584865071358e-10
SHC1	Primitive	-0.7531	1.20925860203499e-10
SPATA13	Primitive	-1.0939	1.22154821596625e-10
PRPF38A	Committed	-0.3977	1.22298933361742e-10
MAP3K1	Primitive	-0.7761	1.22851265000047e-10
ICAM3	Primitive	-1.4819	1.24890685146984e-10
TUT4	Committed	-0.662	1.25816696939522e-10
TTC3	Committed	-0.9253	1.26037104739107e-10
CCDC93	Primitive	-0.6244	1.30520339749847e-10
OTULIN	Primitive	-0.5046	1.31782335162055e-10
ARHGAP9	Primitive	-0.9229	1.34471171163351e-10
REPIN1	Committed	-0.804	1.35657475169398e-10
NME7	Committed	-0.5753	1.40384104856066e-10
HECTD3	GMP	-0.6448	1.4041774335135e-10
PLP2	Primitive	-1.1717	1.40623134369391e-10
DMXL2	Primitive	-1.8099	1.4330907908809e-10
AKR1C3	Committed	-1.8167	1.46563213476385e-10
AP4E1	Primitive	-0.5936	1.4703193927916e-10
ZNF140	Committed	-0.8696	1.50351350392471e-10
VPS35L	Primitive	-0.5547	1.50661917752563e-10
NOTCH2	Primitive	-0.8816	1.51955237201856e-10
TFB2M	Committed	-0.7047	1.53110406037867e-10
PDPR	Committed	-0.7056	1.57619171841371e-10
FAS	Primitive	-1.2852	1.59080261643517e-10
PHACTR2	Primitive	-0.903	1.59743060672844e-10
MTRFR	Committed	-0.9648	1.61029123415301e-10
TPM3	Primitive	-0.6048	1.63151777769454e-10
FPGS	Committed	-0.8472	1.67140593181439e-10
ADAM15	Primitive	-1.06	1.68625174822574e-10
MAK16	Committed	-1.1386	1.72390316369816e-10
MDC1	Committed	-0.5399	1.79601904314678e-10
DDX31	Committed	-0.6953	1.85828375559868e-10
WDR46	Committed	-0.7595	1.85965518923917e-10
TRIM4	Primitive	-0.6121	1.95980991381229e-10
SARS2	Committed	-0.7224	1.96421024418784e-10
MAGOHB	Committed	-0.3933	2.02978751175299e-10
ZNF670	Committed	-1.3786	2.06346495735755e-10
MSL2	Committed	-0.6054	2.10500603352399e-10
DLST	Committed	-0.7652	2.11716059354666e-10
IQGAP3	Primitive	-1.4081	2.15969847910683e-10
STRN	GMP	-0.5155	2.16201511327739e-10
RASSF5	Primitive	-0.7603	2.2419348421108e-10
DDX1	Committed	-0.5901	2.24820039502886e-10
LSP1	Primitive	-1.9672	2.30068800820341e-10
PECR	Primitive	-1.6754	2.32199124202443e-10
HP	Primitive	-2.3139	2.33899742027613e-10
BBX	Committed	-0.8844	2.38819383986331e-10
FKBP7	Committed	-0.9247	2.39874488333246e-10
UBE2E1	Committed	-0.7069	2.40600575847906e-10
INVS	Committed	-0.8653	2.42553679637501e-10
ZC3H13	Committed	-0.3963	2.44390269266784e-10
SLC39A10	Committed	-0.8521	2.45768227997851e-10
PHKB	Primitive	-0.7627	2.48324836464818e-10
OPLAH	Primitive	-1.6691	2.54336791049063e-10
ZFP1	Committed	-1.1359	2.54393906218121e-10
PLEKHB2	Primitive	-1.4706	2.55250636203112e-10
PPME1	Committed	-0.7834	2.56396873943787e-10
KLHL8	Primitive	-0.7697	2.57928094102842e-10
LSM6	Committed	-0.4558	2.61347938810595e-10
RPUSD4	Committed	-0.7136	2.6192357706373e-10
GTF2IRD2	Committed	-1.0364	2.64781774912255e-10
STAT1	Primitive	-1.0887	2.69133879693818e-10
STX8	Primitive	-0.5952	2.7042038915771e-10
CXCR4	Primitive	-1.7381	2.76676158320385e-10
HNRNPK	Committed	-0.3953	2.7784485535191e-10
IGLL1	Committed	-2.5849	2.78121810670827e-10
PEX12	Committed	-0.8696	2.79473932761072e-10
KIAA1143	Committed	-0.5204	2.83214831176441e-10
SNX29	Primitive	-0.6602	2.8673258618731e-10
RANBP2	Committed	-0.3281	2.90225843224106e-10
SGK3	Primitive	-0.97	2.90657069070721e-10
NAAA	Primitive	-1.4064	2.92979700959215e-10
ZNF408	Committed	-0.6869	2.93162155125219e-10
GAA	Primitive	-1.3532	2.93280672224065e-10
POGK	Committed	-0.5845	2.95382365171887e-10
SBF2	Primitive	-1.1236	2.97141559970387e-10
ZNF451	Committed	-0.6195	2.98261988781095e-10
ALOX5	Primitive	-1.9525	3.02376287456506e-10
SSNA1	Primitive	-0.8633	3.04422651017679e-10
NUDT14	Primitive	-1.3769	3.06553460136932e-10
GIMAP6	Primitive	-1.669	3.09419009068761e-10
GYS1	Primitive	-1.087	3.11877597407579e-10
DOCK11	Primitive	-0.5692	3.13716228552154e-10
CORO2A	Primitive	-1.9545	3.2159001496556e-10
MCAT	Committed	-0.695	3.2530329020028e-10
NUP155	Committed	-0.3204	3.30023027273928e-10
RHOB	Primitive	-1.6288	3.31164570487829e-10
FLOT2	Primitive	-1.5016	3.3324607383274e-10
NOL7	Committed	-0.73	3.39609457464527e-10
TPK1	Primitive	-1.4202	3.41944832911908e-10
TRAPPC5	Primitive	-0.8574	3.50082123889247e-10
RPL7L1	Committed	-0.8366	3.55295404048775e-10
TMEM263	Committed	-1.1723	3.56632450812439e-10
ZNF316	Committed	-0.7293	3.56720880947819e-10
DNAJB6	Committed	-0.7215	3.63023844275657e-10
TRIP11	Primitive	-0.4615	3.65825348732315e-10
CABLES1	Committed	-1.7913	3.65986641366716e-10
HABP2	Primitive	-1.9384	3.69194401462477e-10
MSL1	Committed	-0.5564	3.76563753779988e-10
PPP1R21	Primitive	-0.5559	3.7667104607202e-10
RBM22	Committed	-0.4007	3.78811779058529e-10
RBMXL1	Committed	-0.7582	3.82537765578469e-10
HNRNPM	Committed	-0.3564	3.93448916006926e-10
ARL14EP	Committed	-0.5345	3.94658395647762e-10
RNPS1	Committed	-0.3982	3.95749143878072e-10
DUSP6	Primitive	-1.7002	4.00887332405506e-10
PTGR3	Committed	-0.8575	4.01580371318207e-10
POTEJ	Primitive	-1.0809	4.08888059175369e-10
SUDS3	Committed	-0.4639	4.10466379000732e-10
PEA15	GMP	-1.1535	4.14515513487368e-10
RNF141	Primitive	-1.112	4.16853135667761e-10
ARID4B	Committed	-0.4824	4.2477653092515e-10
CHMP7	Primitive	-0.497	4.25197451936288e-10
KANK1	Committed	-1.2417	4.31597055048019e-10
EIF4E3	Primitive	-1.8359	4.37550338641745e-10
CDK19	Committed	-0.6766	4.40947385391176e-10
PANX1	Primitive	-1.7482	4.44401884387575e-10
HSPA5	Primitive	-0.7317	4.44401884387575e-10
GRWD1	Committed	-0.6641	4.44684092679517e-10
ZNF675	Committed	-1.0963	4.45902391211827e-10
HOOK3	Primitive	-0.6166	4.49671096742438e-10
PDLIM5	Primitive	-1.2163	4.50080025565468e-10
ZNF714	Committed	-1.3961	4.50487532878117e-10
TRMT10C	Committed	-0.6183	4.53661820656345e-10
TNKS1BP1	Committed	-1.0492	4.55981192827907e-10
NUP214	Committed	-0.3091	4.57344874872753e-10
CPNE3	Primitive	-1.5035	4.59671204596526e-10
USP16	Primitive	-0.5436	4.68008581382618e-10
SRSF6	Committed	-0.4157	4.79559858085232e-10
CCAR1	Committed	-0.3882	4.79916897318202e-10
ANKRD13A	Primitive	-0.7548	4.82401609913268e-10
P4HB	Primitive	-1.3354	4.82401609913268e-10
JDP2	Primitive	-1.6991	4.84872511239454e-10
ARF6	Primitive	-0.6064	4.85775925419828e-10
PIK3AP1	Primitive	-0.9753	4.88827109040824e-10
HMGN3	Committed	-1.1876	4.91059364171842e-10
SF3B2	Committed	-0.3531	5.09971559540731e-10
CARMIL2	Committed	-1.1726	5.12071913722394e-10
RAB3GAP1	Primitive	-0.4106	5.14093525118984e-10
ZNF24	Committed	-0.5329	5.15818497610511e-10
C12orf73	Committed	-0.7858	5.15818497610511e-10
SF3A3	Committed	-0.4129	5.15818497610511e-10
PHKA2	Primitive	-0.7632	5.18372277864853e-10
C1orf131	Committed	-0.8037	5.28587010153481e-10
ZNF48	Committed	-0.9583	5.29792023264239e-10
NDRG2	Primitive	-1.8037	5.3310976568838e-10
RUSF1	Committed	-0.7878	5.35623931023663e-10
PRDM15	Committed	-0.9403	5.38255178637075e-10
HNMT	Primitive	-3.036	5.4684187527598e-10
JOSD2	Primitive	-1.4357	5.4684187527598e-10
C1R	Primitive	-2.4426	5.49223527850141e-10
TOM1L2	Primitive	-0.7888	5.5407189424877e-10
MAP3K8	Primitive	-0.746	5.77411768659275e-10
GCC1	Primitive	-0.4793	5.92298205955168e-10
GATAD2A	Committed	-0.3903	6.0456011925625e-10
TLN1	Primitive	-1.0694	6.05888906098804e-10
SLC39A3	Committed	-1.3566	6.15254181443723e-10
GTF3C3	Committed	-0.3749	6.15254181443723e-10
TMEM30A	Primitive	-0.9069	6.22394531655293e-10
MAPK3	GMP	-0.6939	6.24342797392377e-10
SPATS2L	Primitive	-1.7464	6.25181621827661e-10
GMPPB	Primitive	-0.8026	6.26898452354915e-10
GKAP1	Committed	-1.4167	6.27387800306596e-10
SPI1	Primitive	-1.1786	6.31571673399294e-10
CSRP1	Primitive	-0.9559	6.32397318317016e-10
LRRC41	Committed	-0.8105	6.3377185938694e-10
ALDOA	Primitive	-0.5095	6.38284041910408e-10
TIAL1	Committed	-0.3518	6.42758430543126e-10
EGLN1	Primitive	-1.4419	6.494741528909e-10
PES1	Committed	-0.5866	6.53995067461383e-10
MTA2	Committed	-0.3693	6.64091012438537e-10
DOCK8	Primitive	-0.5299	6.66135414924001e-10
PHF10	Committed	-0.5079	7.09436314047027e-10
PRPF8	Committed	-0.2431	7.21745233703966e-10
HDAC1	Committed	-0.3795	7.28644876560635e-10
ZNF740	Committed	-0.5956	7.28644876560635e-10
ARAF	Primitive	-0.404	7.28904175015144e-10
OAS2	Primitive	-2.0473	7.40689166956765e-10
SMPD4	Committed	-0.6194	7.41628140428089e-10
SNRPA1	Committed	-0.4159	7.43105678697395e-10
RECQL5	Committed	-0.4908	7.43742469925047e-10
MMUT	Committed	-0.6616	7.44296868816703e-10
VPS33A	Primitive	-0.5428	7.52750502694706e-10
MIEN1	Primitive	-0.654	7.55817326801159e-10
TASP1	Committed	-0.7903	7.58697315831892e-10
UTP23	Committed	-0.7386	7.78289571724728e-10
ACSF3	Committed	-0.8018	7.85035972512938e-10
SLC36A1	Primitive	-1.834	7.85427125480683e-10
MYO9B	Primitive	-0.5777	7.87021739176929e-10
GATB	Committed	-0.5893	7.93909576869703e-10
LPP	GMP	-0.755	7.9784299251819e-10
NPTN	Primitive	-0.8787	8.06100373328935e-10
RAF1	Primitive	-0.5406	8.15192117549568e-10
IFT172	Committed	-0.9569	8.16967294197038e-10
TNIP2	Primitive	-0.7657	8.27316817708972e-10
ANKRD28	Committed	-0.7193	8.32659252256358e-10
DIMT1	Committed	-0.7818	8.38200789147397e-10
CEMIP2	Primitive	-1.2364	8.59042688621409e-10
CIB1	Primitive	-0.9505	8.73553390663736e-10
ZBTB44	Committed	-0.7747	8.81088755945587e-10
FRMD3	Primitive	-2.3319	8.84664472375842e-10
LASP1	Primitive	-0.5903	8.89294435164995e-10
PIK3CD	Primitive	-0.6622	8.89294435164995e-10
FNBP4	Committed	-0.4126	8.92909272116098e-10
RAB10	Primitive	-0.7101	9.09795767842242e-10
TGFBI	Primitive	-2.164	9.12571350054623e-10
ZFPM1	Committed	-1.5278	9.17243297461324e-10
CBLL1	Committed	-0.4475	9.28375094954514e-10
RASA2	Primitive	-0.7572	9.30766139649905e-10
SCCPDH	Committed	-1.0522	9.5353239820412e-10
RNF220	Committed	-0.9381	9.67731595880781e-10
GTPBP3	Committed	-0.7858	1.00136551625494e-09
MSRB1	Primitive	-2.0588	1.02143065993669e-09
ARPC4	Primitive	-1.0582	1.07967867211967e-09
MAP4K4	Primitive	-0.911	1.08823484787658e-09
TTC33	Committed	-0.6719	1.09156198641044e-09
CD58	Primitive	-1.1114	1.09793080577962e-09
IL16	Primitive	-0.9453	1.09793080577962e-09
PARP12	Primitive	-0.7665	1.10208382344994e-09
FAM98C	Primitive	-1.0655	1.10654359454569e-09
RABL3	Committed	-0.5128	1.11082429906967e-09
HIP1R	Committed	-1.3261	1.16459597572675e-09
ASRGL1	Primitive	-1.7941	1.19049660488339e-09
CAPNS1	GMP	-0.8698	1.19338677037203e-09
ZSWIM1	Committed	-0.5976	1.19757914135496e-09
RBM8A	Committed	-0.5309	1.2100827618615e-09
PLCG2	Primitive	-0.733	1.21738574886904e-09
BZW2	Committed	-0.6231	1.219060157186e-09
SEMA4B	Primitive	-1.5833	1.23472164193346e-09
PXN	Primitive	-1.163	1.23691770358085e-09
NIFK	Committed	-0.8467	1.23709468090699e-09
PEBP1	Committed	-0.9413	1.26270129546777e-09
GRN	Primitive	-2.0114	1.27872725205488e-09
SYNE3	Primitive	-1.0505	1.28425469161922e-09
RAPGEF1	Primitive	-0.8681	1.29227000518723e-09
SNRPB2	Committed	-0.353	1.30863776196001e-09
UIMC1	Committed	-0.6523	1.32037160688037e-09
FRYL	Primitive	-0.4639	1.32203166502666e-09
ABHD11	GMP	-1.0222	1.35146554269511e-09
TLN1	GMP	-0.91	1.35146554269511e-09
EPS8	Primitive	-2.162	1.38433970151536e-09
PDE4A	Primitive	-1.5937	1.40021498046371e-09
PLEKHA5	Committed	-1.0456	1.42747620190343e-09
CLUAP1	Committed	-1.3012	1.45107142861088e-09
PATL1	Primitive	-0.6437	1.46864510560454e-09
VSIG4	Primitive	-3.0292	1.49246318985646e-09
TACC1	Primitive	-0.484	1.50367778051954e-09
THUMPD1	Committed	-0.7135	1.56281917885256e-09
AKR1B1	GMP	-0.9602	1.57103469922528e-09
BID	Primitive	-0.7185	1.59823834195516e-09
MACO1	Committed	-0.656	1.60720304074796e-09
FBXW9	Committed	-0.8213	1.63468184440788e-09
COMMD4	Primitive	-0.6216	1.65396157153455e-09
SF3A1	Committed	-0.3606	1.66304160615408e-09
PPP1R10	Committed	-0.427	1.66362563185268e-09
RELT	Primitive	-1.369	1.67183103947233e-09
LRG1	Primitive	-1.8778	1.68153439928339e-09
POLG2	Committed	-0.8642	1.68603581190136e-09
JPT2	Committed	-0.5312	1.68603581190136e-09
NLRC3	Committed	-1.194	1.73012960494812e-09
DOCK9	Primitive	-1.2121	1.76482578892206e-09
AKTIP	Primitive	-1.3763	1.78994236800698e-09
PPP1R14B	Committed	-0.8433	1.79116617717491e-09
ZSCAN29	Committed	-0.7688	1.79598098977558e-09
KPNB1	GMP	-0.4672	1.83401733782447e-09
LSM4	GMP	-1.2475	1.85897016095894e-09
CLTC	GMP	-0.5683	1.85897016095894e-09
GEMIN5	Committed	-0.4999	1.88232530165376e-09
PGD	Primitive	-0.8635	1.90207807144444e-09
ARSK	Committed	-1.2406	1.91782692661879e-09
CSDE1	Primitive	-0.4674	1.92180099802791e-09
CFL1	Primitive	-0.7553	1.92704764932653e-09
TASL	Primitive	-1.149	1.92704764932653e-09
JUP	Committed	-1.5539	1.9393512006846e-09
HTATSF1	Committed	-0.4885	1.94511176760933e-09
RCOR1	Committed	-0.4938	1.95530398524296e-09
IFRD2	Committed	-1.0107	1.96435042304779e-09
CYTH1	Primitive	-0.7724	1.97555339321675e-09
NUDT21	Committed	-0.4915	1.9887488396281e-09
PPT2	Committed	-1.4703	1.99850928320294e-09
YWHAZ	GMP	-0.7119	2.00167900256621e-09
YWHAG	GMP	-0.4849	2.02505095928803e-09
LCP2	Primitive	-0.8071	2.08157272369408e-09
NOB1	Committed	-0.792	2.10102031228507e-09
AP3M1	Primitive	-0.6769	2.11801366155535e-09
GCSAML	Committed	-2.2443	2.12203446153604e-09
PDS5A	Committed	-0.3764	2.13179636548643e-09
GFPT1	Primitive	-0.9766	2.13950326093442e-09
NHP2	Committed	-0.8648	2.167322130569e-09
DFFB	Committed	-0.8764	2.17560347455918e-09
FLCN	Primitive	-0.5568	2.19340684585378e-09
ERF	Committed	-0.7903	2.20380355366107e-09
RNMT	Committed	-0.552	2.20380355366107e-09
DCAF1	Committed	-0.5823	2.20380355366107e-09
CRELD2	Primitive	-1.361	2.23597260750636e-09
GMFB	GMP	-0.7285	2.27358138746268e-09
PDXP	Committed	-0.7007	2.27954421211928e-09
FOSL2	Primitive	-1.4463	2.32625590416709e-09
DUS3L	Committed	-0.5699	2.32763737909443e-09
SNAP29	Primitive	-0.5118	2.33461190602287e-09
SEC24D	Primitive	-0.8899	2.40030120253937e-09
CORO1C	Primitive	-1.0798	2.40210071312881e-09
LIPT2	Committed	-0.9287	2.40403148475763e-09
DYNC1H1	Primitive	-0.3315	2.42706058072103e-09
BCAS2	Committed	-0.4146	2.42738387783908e-09
MCRIP1	Committed	-0.5431	2.43454202520279e-09
SHANK3	Committed	-2.1871	2.43454202520279e-09
CGGBP1	Committed	-0.5332	2.46174988581692e-09
RPRD1A	Committed	-0.5119	2.51909298542125e-09
AGPAT3	Primitive	-1.3225	2.56737195169984e-09
C2orf49	Committed	-0.5172	2.59697916266318e-09
EARS2	Committed	-0.9072	2.63261328930423e-09
FOXJ3	Committed	-0.5754	2.63856298811892e-09
CYB5R4	Primitive	-0.7087	2.63858810485117e-09
ARF1	Primitive	-0.4493	2.63858810485117e-09
HEATR3	Primitive	-1.11	2.66306786923218e-09
MICAL3	Committed	-0.9828	2.6660889855711e-09
TASOR2	Committed	-0.5191	2.7022476368224e-09
NR2C2	Committed	-0.426	2.70954560998937e-09
MYSM1	Committed	-0.5015	2.70974586767792e-09
ST13	Committed	-0.5852	2.72701157580164e-09
DYNC1LI2	Primitive	-0.7	2.74146995023202e-09
ARRDC1	Primitive	-0.6661	2.74916980766344e-09
ABCC1	Committed	-0.836	2.76143096842551e-09
SPATA2L	Primitive	-0.8648	2.79971226340884e-09
RPS19BP1	Committed	-0.9143	2.83544890198727e-09
DNM2	Primitive	-0.4653	2.83620755035975e-09
GTF3C1	Committed	-0.3349	2.8514777169093e-09
TRMT11	Committed	-0.7547	2.85283533600269e-09
CASP3	Committed	-1.3995	2.85630048035115e-09
PLXNC1	Primitive	-1.3131	2.85997622738641e-09
CTPS2	Committed	-0.7649	2.91512314904588e-09
TAF9B	Committed	-0.7112	2.91617136764132e-09
SYNCRIP	Committed	-0.2976	2.93887660036095e-09
DPH2	Committed	-0.5834	2.96953704587276e-09
TTYH3	Primitive	-1.4184	2.98927193993949e-09
RNPC3	Committed	-0.3665	2.99508313973965e-09
ATG9A	Primitive	-0.9358	3.02404584887522e-09
KLC2	Primitive	-0.7661	3.04619517267864e-09
PCMT1	Primitive	-0.777	3.05973037239427e-09
ACTR1B	GMP	-0.8154	3.07344717728561e-09
S100A6	GMP	-1.5908	3.07344717728561e-09
CLTA	Primitive	-0.6204	3.10813162943104e-09
ACSL3	Primitive	-0.6827	3.10813162943104e-09
ARL2BP	Committed	-0.7731	3.11910682365249e-09
RETSAT	Primitive	-0.9713	3.15301936256691e-09
GRB10	Committed	-1.4862	3.17628161728813e-09
ZNF141	Committed	-1.2399	3.18847167490994e-09
STX7	Primitive	-0.5962	3.21228184106245e-09
PI4KA	Primitive	-0.508	3.24068073609538e-09
REXO2	Committed	-1.1293	3.29372409385508e-09
AP1B1	GMP	-0.5509	3.31430232306073e-09
CBR1	Primitive	-1.3076	3.32140300357168e-09
GNB1	Primitive	-0.8483	3.32140300357168e-09
SYNRG	Primitive	-0.4144	3.32201132226423e-09
RCN2	Committed	-0.775	3.35466760321304e-09
DYRK1B	Committed	-0.5098	3.37507108488277e-09
ADD3	Primitive	-0.8923	3.37586385152638e-09
AFF1	Committed	-0.6135	3.3911334807279e-09
CCDC59	Committed	-1.0625	3.41320632497192e-09
ATF7IP	Committed	-0.4937	3.42936372461988e-09
ZNF785	Committed	-1.414	3.43019015129171e-09
HSD17B8	Committed	-0.9193	3.47886198813367e-09
KIAA1109	Primitive	-0.6519	3.4803410458161e-09
UBE2R2	GMP	-0.464	3.50809177713369e-09
PPP1R7	GMP	-0.4892	3.50809177713369e-09
UBXN7	Committed	-0.4984	3.55996367217742e-09
BEND3	Committed	-1.1096	3.60949967853223e-09
SSBP1	Committed	-0.7767	3.61855059857975e-09
JRKL	Committed	-0.847	3.66009070310147e-09
TMEM177	Committed	-0.8854	3.66152647732695e-09
DPH1	Committed	-0.786	3.7160034273884e-09
MATK	Committed	-1.2799	3.73107046333594e-09
DHX30	Committed	-0.4953	3.73518458281292e-09
RDH14	Committed	-0.4959	3.73518458281292e-09
PSMC6	GMP	-0.6004	3.80855415122756e-09
PSMA5	GMP	-0.7118	3.80855415122756e-09
NOL4L	Committed	-1.3218	3.82180560186815e-09
CIAO1	Primitive	-0.5585	3.85378763722033e-09
TPMT	Primitive	-0.9038	3.87557416522272e-09
MAPK13	Primitive	-1.5185	3.87557416522272e-09
TAF1C	Committed	-0.712	3.88059469893357e-09
PLD3	Primitive	-2.0337	4.06485238430721e-09
HDGFL2	Committed	-0.4861	4.09577109419315e-09
MED1	Committed	-0.3332	4.12746280306759e-09
RBFA	Committed	-0.7578	4.17712441337856e-09
PPP1R8	Committed	-0.3383	4.1785687284953e-09
CDAN1	Committed	-0.5953	4.19578458345888e-09
RCAN1	Primitive	-1.2901	4.2570005782399e-09
B3GNT8	Primitive	-1.1939	4.3360898478169e-09
KRAS	Primitive	-0.7045	4.36766033608681e-09
KHSRP	Committed	-0.3625	4.42140423065553e-09
MTERF1	Committed	-0.8354	4.42865119332051e-09
FOXK2	Committed	-0.5046	4.45697218381039e-09
SPCS3	Primitive	-0.8077	4.46719028230918e-09
FOXRED1	Committed	-0.6515	4.46840293691629e-09
USP32	Primitive	-0.6767	4.51645377070602e-09
VPS16	Primitive	-0.4532	4.55314659358739e-09
RAB7A	Primitive	-0.5484	4.55521983797823e-09
HDLBP	Primitive	-0.5575	4.56740911005858e-09
BLOC1S1	Primitive	-0.5687	4.56799577028168e-09
PLGRKT	Committed	-0.7899	4.60308173503172e-09
UAP1L1	Primitive	-1.0859	4.66878504521059e-09
PGLS	GMP	-0.8768	4.69562352731643e-09
CARD9	Primitive	-1.4676	4.74740218952986e-09
PIK3C2A	Primitive	-0.6189	4.75315482264775e-09
IDH2	Committed	-0.7731	4.75344490166759e-09
HLA-DMB	Primitive	-2.0775	4.79270054043602e-09
ATG5	Primitive	-0.4444	4.93123380219175e-09
CCDC88A	Primitive	-0.6584	4.93602500914536e-09
CFAP36	Committed	-0.7642	4.99021717904244e-09
[truncated: 94,691 more rows]

## Sheet: f
V1	ID	scAML_EoBasoMast	scAML_EarlyEry	scAML_EarlyLymphoid	scAML_GMP	scAML_HSCMPP	scAML_LMPP	scAML_LateEry	scAML_MEPMkP	scAML_Monocyte	scAML_ProBPreB	scAML_ProMono	scAML_cDC	scAML_pDC	clust
1	C3L.00452	-0.242572	0.286378	-1.41545	0.96312	-0.637498	0.627935	0.684852	-1.23845	0.495556	-0.786211	0.720382	-0.611361	-1.23305	C8
2	C3L.00453	-0.401698	-0.440478	0.330806	-0.346902	0.131724	0.185826	-0.537993	-0.422598	-0.00457184	0.251588	0.151657	0.871415	0.225493	C5
3	C3L.00455	-0.396557	0.662117	0.286787	-0.444308	0.143067	0.244711	-0.84295	0.472487	0.839766	0.268111	0.190897	0.330346	0.411671	C1
4	C3L.00458	0.283681	0.937981	-2.8073	1.017	-1.83372	-0.0296718	0.47243	-1.54377	0.78085	-3.7398	0.360737	-1.03657	-2.63812	C6
5	C3L.00459	0.416303	1.16941	-1.85704	0.650356	-1.65496	-0.868378	0.669476	-0.603191	-0.631495	-1.75174	-0.464809	-0.640984	-2.09801	C6
6	C3L.00540	0.496997	-0.0949317	0.21985	-0.251726	0.278188	-0.588172	0.479005	-0.0436252	-0.680098	-0.0941383	-0.570204	-0.468499	-0.218552	C2
7	C3L.00614	-2.26652	-0.365634	0.0820539	-0.523514	-0.464094	1.24709	-2.7192	-0.421317	2.61181	0.43826	1.18648	1.59707	0.500332	C1
8	C3L.00810	0.786465	-1.60427	-0.0493367	-0.0996747	-0.149727	-0.835708	1.28316	0.303156	-0.940126	-0.332158	-0.787041	-0.396913	-0.599826	C3
9	C3L.01182	-0.0191689	1.23272	0.88027	-0.670795	0.521998	-1.07807	1.13994	0.013438	-0.892729	1.90169	-1.01363	-0.233991	0.764342	C5
10	C3L.01187	0.354033	-0.695638	0.526829	-0.463624	0.223814	-0.956326	0.347243	0.226857	-0.883741	0.496486	-0.864009	0.0683424	0.406542	C3
11	C3L.01188	1.49761	2.0431	0.243093	-0.671893	1.05979	-0.979202	1.2851	4.70832	-1.00722	-0.307247	-1.07822	-1.60085	0.195067	C7
12	C3L.01201	-0.143124	0.38594	0.437543	-0.531002	0.271295	-0.213441	-0.407077	1.27142	0.191406	0.11875	-0.237909	0.190903	0.510352	C6
13	C3L.01202	-0.498796	0.450263	0.549278	-0.672027	0.310893	1.08211	-0.980685	-0.455524	1.00097	0.969378	0.878421	0.591104	0.698011	C1
14	C3L.01291	0.94599	0.661798	-0.96629	0.592612	-0.963175	-0.357015	0.97115	-0.244064	-0.533064	-1.60071	-0.112499	-0.852119	-1.30058	C3
15	C3L.01295	-1.32218	-0.380129	-1.2138	0.344549	-1.82694	2.37296	-0.863354	-1.27908	2.09113	-1.44547	2.36187	1.74135	-1.15104	C1
16	C3L.01425	0.0783547	0.743148	0.440206	-0.40242	0.0105833	-0.190896	0.310361	-0.631203	-0.175476	0.315537	-0.268636	0.260892	1.05313	C5
17	C3L.01426	1.24414	0.0101846	0.672279	-0.445522	0.832447	-0.843741	1.00783	0.628629	-0.888896	0.57944	-0.903303	-0.836402	0.544132	C7
18	C3L.01427	-0.595606	0.190975	-0.194386	-0.165519	0.153704	-0.012296	-1.47236	-0.117037	0.743437	0.18632	0.0319745	-0.0464939	0.198961	C6
19	C3L.01694	-0.947961	0.675055	-0.762246	0.23156	-1.059	0.206756	-0.380285	-1.53455	0.370675	-0.754289	0.365358	1.2024	-0.83024	C1
20	C3L.01696	-1.79063	-0.445561	0.289136	-0.653879	-0.0378534	2.13	-1.60495	-0.579873	1.72817	0.864966	1.9026	1.74569	0.569317	C1
21	C3L.01700	-1.25119	-0.0942424	0.275047	-0.716969	0.230405	0.165054	-2.01819	-0.690358	0.970322	0.884609	0.119996	1.74268	0.778676	C1
22	C3L.02135	0.260684	-0.145213	0.737154	-0.728145	0.452293	-0.685542	0.523025	0.86443	-0.567478	0.685718	-0.731278	-0.511604	0.655624	C3
23	C3L.02136	0.563038	0.81432	0.428399	0.555789	0.579199	0.060947	0.671094	-0.0817081	-0.247173	0.418284	-0.0900898	-0.901776	0.329416	C4
24	C3L.02779	-0.100417	-0.738041	-0.0194021	-0.355687	0.098531	-0.104664	-0.224677	-0.131494	-0.00998423	0.14933	-0.116198	0.310146	0.0849284	C5
25	C3L.03303	-1.22119	0.0520886	-0.771293	0.0835996	-1.23805	0.532299	-0.561125	-0.954538	0.730505	-0.759123	0.722171	0.908925	-0.971191	C1
26	C3L.03308	0.406995	0.654947	-1.38977	1.49781	-0.897992	0.718222	0.690318	-0.870507	0.262148	-0.926446	0.83845	-0.60918	-1.04376	C8
27	C3L.03491	0.0431283	-0.339474	0.537698	-0.0572048	0.466929	-0.36507	-0.396822	-0.288237	-0.325706	0.473519	-0.429873	0.248133	0.552129	C5
28	C3L.03493	-0.58057	-1.17814	0.666206	-0.100915	0.224227	1.80656	-0.994785	-0.514727	1.11448	0.764114	1.53601	1.52466	0.678154	C4
29	C3L.03496	0.468809	-0.590862	0.295647	-0.225954	0.32728	-0.975898	0.322822	0.210212	-0.997904	0.0820487	-0.939127	-1.07118	-0.134012	C2
30	C3L.03506	0.257112	0.291855	0.944585	0.259648	0.364478	-0.73195	0.534652	-0.488777	-0.80698	0.850146	-0.772251	0.189768	0.967989	C4
31	C3L.03508	0.367175	0.616729	-0.211429	0.944315	-0.0740866	0.654959	0.332281	0.566558	0.619156	-0.589776	0.568304	-1.08285	-0.730502	C8
32	C3L.03510	0.643873	-0.315776	-0.903346	0.486432	-0.64983	0.23254	0.939732	-0.747472	-0.074964	-1.05096	0.3078	-0.991659	-1.02888	C6
33	C3L.04231	-0.825413	0.295386	-0.210958	-0.369055	-0.325627	1.22999	-1.05122	-0.561591	0.927008	-0.0472465	1.13874	1.20989	-0.106816	C1
34	C3L.04236	0.572272	-1.14058	-0.793885	-0.178015	-0.280285	-0.535169	0.224399	0.199764	-0.442573	-0.625866	-0.423812	-0.12669	-0.143385	C3
35	C3L.04242	-0.12267	0.455064	-2.19307	1.51932	-2.10069	1.55184	0.00972494	-2.0474	0.954103	-2.12184	1.79006	0.116529	-2.31973	C8
36	C3L.04244	-0.569863	-0.39314	0.0459259	0.565275	-0.0706578	0.946164	-0.562655	-0.30438	0.752848	0.422575	0.825372	0.408057	0.28823	C1
37	C3L.04250	-0.076002	-1.94268	0.178368	0.0185773	0.199677	-0.524371	0.224241	-0.20459	-0.494369	0.130363	-0.507411	0.466917	0.0676724	C3
38	C3L.04263	1.60482	0.584371	0.0752925	0.960906	0.501191	-0.353793	1.03903	0.0856804	-0.521911	-0.0701385	-0.425548	-1.46716	0.00373587	C8
39	C3L.04265	-0.6365	0.353233	-0.434815	-0.0489639	-0.810034	1.54911	-0.34977	-0.641302	1.34102	-0.625785	1.51481	0.288682	-0.59583	C1
40	C3L.04269	-1.50952	-0.747936	-0.0331716	-0.638227	0.0106505	1.56669	-1.36823	-0.710055	1.42825	0.558334	1.35612	2.8803	0.794541	C5
41	C3L.04270	0.155808	1.35346	0.263739	-0.497543	0.204499	-0.079979	-0.000882397	0.524872	0.136252	0.359988	-0.121309	-0.565041	0.145207	C6
42	C3L.04483	0.837747	1.09497	0.677048	-0.443179	0.746788	-0.887992	1.24733	0.730426	-0.993466	0.638907	-0.962523	-1.06536	0.594597	C7
43	C3L.04486	-0.200969	0.0211106	0.0244509	0.071728	0.146816	-0.341109	0.256331	-0.511339	-0.314946	0.364646	-0.313504	0.762923	0.447955	C5
44	C3L.04489	0.00179171	-0.0245454	0.767995	-0.720578	0.0288665	-0.571351	-0.451072	0.434439	-0.454572	0.824788	-0.568145	-0.13417	1.11287	C5
45	C3L.04508	1.9787	0.325971	0.765589	-0.676224	1.20773	-0.873093	0.711582	0.744603	-0.896948	0.401011	-1.03466	-1.01161	0.543084	C7
46	C3L.04761	-0.15395	-1.88839	-0.448624	0.665639	-0.147763	0.247246	-0.377847	-0.281644	0.222568	-0.292446	0.259921	0.266272	-0.17107	C8
47	C3L.04763	0.84733	0.788491	0.299011	0.908877	0.17921	-0.391362	0.911767	-0.112776	-0.591223	0.111118	-0.442486	-0.849243	0.170469	C4
48	C3L.04766	0.804472	-0.299635	-0.122135	0.613476	-0.0521915	-0.909108	1.30709	0.314997	-0.98524	-0.191901	-0.84315	-1.30736	-0.373486	C2
49	C3L.04971	-0.921323	0.480998	0.167813	-0.418851	-0.394553	-1.04962	0.932592	-1.83847	-0.950843	0.0468578	-0.804279	1.31011	0.134883	C3
50	C3L.04976	0.603657	0.0960964	0.48662	-0.537806	0.852246	-0.779826	0.224496	0.757483	-0.845815	0.182088	-0.839484	-0.892191	0.133428	C2
51	C3L.05313	1.73036	-0.938673	0.420613	-0.482694	0.573516	-0.945922	1.35943	1.16685	-1.01588	0.374091	-0.955014	-1.2581	0.555643	C3
52	C3L.05315	-0.204854	1.09412	-1.41655	2.17529	-1.87196	0.851865	0.627946	-0.496041	0.970115	-1.03928	1.11479	-0.889002	-2.83766	C8
53	C3L.05316	0.614031	-0.0248116	-0.198525	-0.275064	0.185448	-0.505486	0.696	1.01048	-0.631314	-0.480452	-0.485476	-0.624864	-0.717323	C2
54	C3L.05317	-0.672725	0.0410903	-0.301825	-0.468859	0.0115146	1.0803	-0.692168	-0.0399282	1.01837	-0.196013	0.934965	0.624737	-0.191831	C1
55	C3L.05318	-0.274824	0.769298	-1.60073	0.415597	-1.43417	-0.140741	0.133561	-1.39898	-0.00889321	-2.08154	0.159071	0.364126	-1.77756	C1
56	C3L.05320	0.968715	2.20642	0.746296	-0.154653	0.734938	-0.809414	0.637922	0.853653	-0.913762	0.612694	-0.886748	-0.513119	0.628126	C4
57	C3L.05325	-0.208744	-0.420815	0.495789	-0.295585	0.498375	-0.237498	0.0289606	-0.0824454	-0.298062	0.589884	-0.321213	1.27207	0.45305	C4
58	C3L.05326	0.538748	-1.42922	-0.482098	-0.300223	-0.0133966	-0.504594	0.147906	0.41353	-0.416782	-0.346382	-0.444779	0.053373	0.104297	C3
59	C3L.05329	-1.41718	0.000294638	0.000739412	-0.463483	-0.142067	2.13867	-1.39238	-0.424085	1.66279	0.214692	1.91851	1.75424	0.172109	C1
60	C3L.05331	0.642526	-0.230734	0.524651	-0.139414	0.426451	-0.831859	-0.00594506	0.127942	-0.937266	0.235898	-0.834424	-0.860829	0.40283	C7
61	C3L.05334	-0.855777	0.330671	0.278293	0.564232	0.0220733	2.08082	-0.0171361	-0.118305	1.46548	0.491234	1.82125	0.55827	0.333865	C4
62	C3L.05335	0.341816	-0.0980822	0.735047	-0.21543	0.590294	-0.644268	0.184596	-0.253669	-0.723639	0.609297	-0.699068	-0.422225	0.369906	C4
63	C3L.05338	-1.83818	-1.00031	0.06825	-0.440903	-0.18404	1.68729	-1.66938	0.00419747	1.45779	0.263969	1.5512	1.36876	0.00219085	C1
64	C3L.05386	-0.0362296	0.0123781	0.841581	0.320935	0.542394	-0.185938	-0.310086	-0.395551	-0.185461	0.808532	-0.302466	0.135274	0.829611	C5
65	C3L.05387	0.33845	-0.867691	-7.58891	8.91941	-7.61977	1.72152	-0.306236	-3.71683	1.30388	-5.53845	3.33965	-0.528533	-5.66338	C8
66	C3L.05678	-0.796936	0.0825389	0.576657	-0.635702	0.203174	0.520344	-0.966294	-0.298396	0.50562	0.907269	0.458943	0.723683	0.667016	C1
67	C3L.05811	0.298321	-1.94353	-0.403755	-0.0860962	-0.299919	0.631281	0.180551	0.133862	0.964854	-1.17386	0.639616	-0.399697	-0.325432	C3
68	C3L.05815	1.46981	0.989853	0.824721	-0.666151	1.2938	-0.921175	0.643916	2.7958	-1.09655	0.431261	-1.09786	-1.29753	0.71639	C7
69	C3L.05816	1.64847	-1.31382	-0.0655264	-0.0919566	-0.0258759	-0.936836	1.22563	0.26609	-1.01004	-0.242301	-0.837315	-0.821035	-0.575288	C3
70	C3L.05818	0.806945	0.937158	0.859528	-0.65127	1.36621	-0.877283	0.927625	0.714011	-1.01121	0.737413	-1.01779	-1.56574	0.395317	C2
71	C3L.05819	0.545175	0.452031	0.538371	-0.671312	1.54764	-0.684343	0.180205	0.885607	-0.851712	0.92734	-0.911465	-0.786377	0.852825	C7
72	C3L.05861	-0.432369	-0.707468	0.254141	-0.248275	0.173251	-0.770632	-0.400392	0.042023	-0.532039	0.201405	-0.657857	0.789738	0.272796	C1
73	C3L.05862	0.476366	0.80391	-0.200835	-0.1902	0.0595087	-0.391784	0.402068	-0.104383	-0.418904	-0.731347	-0.353935	-0.766649	-1.04949	C2
74	C3L.05865	0.207643	0.384542	0.436376	-0.3197	0.0372641	-0.975383	-0.115145	0.588636	-0.985079	0.181247	-0.857221	-0.169424	-0.565638	C7
75	C3L.05866	0.810432	-0.023063	-1.26102	1.62179	-1.22703	-0.482441	1.15374	-0.464056	-0.510575	-1.98953	-0.116319	-0.37498	-1.20147	C3
76	C3L.05867	-0.380785	0.0129538	-0.982372	0.323916	-1.19819	0.38063	-0.313149	-1.20835	0.388558	-1.11769	0.548604	0.420204	-1.2172	C1
77	C3L.05870	-1.19263	-0.188536	-0.0186454	-0.093975	-0.154765	0.759198	-1.25706	-0.344455	1.10186	-0.000675774	0.693086	1.60147	0.135347	C6
78	C3L.05872	-0.294248	-0.380382	0.785793	-0.233016	0.480005	-0.278924	-0.0516185	-0.167494	-0.207288	1.0039	-0.314191	0.484582	0.910487	C5
79	C3L.05874	1.40046	1.56745	0.483157	-0.65998	1.10387	-0.970037	0.582331	3.91934	-1.02714	-0.0631147	-1.04671	-1.11986	0.503935	C7
80	C3L.05877	-2.88134	-0.478092	0.202085	-0.64614	0.141067	-0.404311	-2.5558	-0.199348	1.16997	0.794412	-0.280974	1.59711	0.7058	C1
81	C3L.05880	-1.41854	0.793109	-0.0327164	-0.636104	0.0502885	0.72405	-1.46334	-1.1401	1.29586	0.626935	0.612607	1.36828	0.665701	C1
82	C3L.05884	0.294358	0.0569266	-0.0392361	0.124138	0.2646	-0.691433	0.80979	0.00546061	-0.765038	0.126083	-0.651859	-0.3514	-0.140079	C2
83	C3L.05887	-0.463668	-0.631621	-0.830244	-0.582015	-0.952141	0.943025	-0.918458	-0.699693	0.855616	-0.0716515	0.994562	1.53704	0.101559	C6
84	C3L.05888	0.750008	-1.31477	-1.44655	0.386938	-0.863945	-0.551125	0.830347	-0.802521	-0.750583	-1.53877	-0.257651	-0.852783	-1.73284	C2
85	C3L.05889	1.33998	0.61095	-0.368505	-0.254134	-0.422984	-0.405257	0.722195	0.148949	-0.419153	-2.05237	-0.215346	-0.0588902	-0.774114	C2
86	C3L.05891	-1.0129	-0.939303	0.918096	-0.748907	-0.338587	0.0455223	-0.182574	-1.37992	-0.107595	0.920821	0.0149761	2.48392	1.41907	C5
87	C3L.05892	1.20518	0.24227	0.450161	-0.512697	0.920881	-0.871473	1.26057	1.16512	-0.938007	0.0771101	-0.940467	-1.14658	-0.22109	C2
88	C3L.05894	1.00181	1.14295	0.651738	-0.646894	0.885589	-0.907732	1.03894	1.00286	-1.01509	0.436493	-1.02492	-0.99049	0.71831	C7
89	C3L.05896	0.92641	0.555195	0.501009	-0.463972	0.670031	-0.928158	1.27049	0.666907	-1.06761	-0.0343949	-0.979231	-1.05278	0.118235	C2
90	C3L.05898	0.963264	-0.736912	-0.0148283	-0.0675014	0.0188937	-0.903705	1.48637	0.417849	-0.934394	-0.1772	-0.825729	-0.80507	-0.136604	C3
91	C3L.05905	0.258341	-0.783048	-0.708939	0.467438	-1.38747	0.630347	0.19131	-0.0664059	0.370522	-0.8661	0.849947	-0.242134	-0.843897	C3
92	C3L.05907	0.590155	-0.529818	1.07898	-0.42724	0.595142	-0.996579	0.553307	0.299735	-1.04925	0.79905	-1.02516	-0.641038	0.807651	C7
93	C3L.05908	-0.25145	0.162193	0.977413	-0.612361	0.496645	-0.647759	0.628059	-0.301186	-0.593057	0.820307	-0.693013	0.283191	0.775271	C5
94	C3L.06061	-0.381105	0.708835	-0.387736	0.54852	-0.369567	0.0803635	-0.06534	0.251214	0.343997	-0.49562	0.153667	-0.51757	-0.650579	C6
95	C3L.06063	1.01373	-1.38354	-0.834208	0.526132	-0.850653	-0.826675	1.26621	0.211682	-0.897023	-0.702064	-0.609148	-0.658892	-0.590978	C3
96	C3L.06064	0.754769	0.0988085	0.821917	-0.557434	0.741163	-0.969957	0.266686	0.242105	-1.06599	0.172752	-1.01657	-1.19939	0.625566	C2
97	C3L.06066	-0.766006	0.212414	0.277745	-0.52577	0.157116	0.13061	-0.247789	0.0717553	0.0374359	0.338559	0.146268	0.586049	0.043869	C1
98	C3L.06067	0.155091	0.77526	-2.56126	2.50697	-1.52337	-0.65849	0.6078	-1.2973	-0.516721	-1.71159	-0.165398	-0.679446	-2.14242	C8
99	C3L.06068	-2.54198	-0.746803	0.10825	0.046556	-0.443079	0.359447	-1.59312	-0.717633	0.713885	0.301971	0.476169	1.59616	0.0652812	C1
100	C3L.06069	0.856404	-1.59028	0.247329	0.46632	0.321474	-0.779461	1.38436	0.695974	-0.87487	0.246212	-0.768645	-0.872411	0.171511	C3
101	C3L.06070	-1.5545	-0.654877	-0.0893908	-0.391797	-0.507632	1.68032	-1.1397	-0.463414	1.21371	0.0821769	1.62097	1.29512	-0.13591	C1
102	C3L.06072	0.112648	-3.22115	-0.281697	2.65388	-0.356996	-0.775732	0.199848	0.043578	-0.807152	-0.023216	-0.582303	-0.49941	-0.00122602	C8
103	C3L.06073	1.3026	-0.131679	0.149624	-0.000591726	0.433615	-0.626022	1.04338	0.0181552	-0.706636	0.600184	-0.630585	-1.02071	0.470798	C8
104	C3L.06074	0.285792	-0.309102	0.674727	0.571186	0.688489	-0.470341	0.433697	0.0493936	-0.661239	0.372325	-0.623835	-0.521945	0.517901	C5
105	C3L.06075	0.23206	0.0972247	0.461271	-0.473242	0.419649	-0.294994	0.332669	-0.0690168	-0.334767	0.273668	-0.362755	-0.381854	0.261532	C2
106	C3L.06081	1.44973	-0.71489	0.40719	1.57103	0.264763	-0.966222	1.26933	0.108978	-1.0433	0.394161	-0.91244	-0.717916	0.266097	C7
107	C3L.06082	-2.21464	0.712604	-1.09037	1.34009	-1.54525	3.75054	-0.492307	-0.77667	3.97667	-0.290766	3.83487	0.173032	-0.693958	C6
108	C3L.06087	0.134201	0.718266	0.674648	-0.194466	0.474526	-0.276653	0.271911	0.0825643	-0.250035	0.413742	-0.356105	-0.713405	0.482504	C7
109	C3L.06089	1.15055	0.72474	0.835091	1.06997	0.921048	-0.780306	0.470551	0.640076	-0.936951	0.370739	-0.923491	-1.08181	0.565755	C4
110	C3L.06090	1.12442	2.11845	0.533363	-0.711199	0.576015	-0.503339	0.225859	1.40552	-0.462687	0.625934	-0.59535	-0.01843	0.600046	C4
111	C3L.06352	0.272966	-0.0586946	0.651707	0.377278	0.772097	-0.562252	0.296152	-0.302531	-0.596059	0.733639	-0.669473	-0.221441	0.684116	C4
112	C3L.06356	1.12602	0.503229	-4.63553	1.76854	-4.70716	1.5916	1.12398	-3.41575	0.811688	-6.17321	2.29737	-0.893377	-6.13414	C8
113	C3L.06357	0.0322316	-2.41341	0.0937047	-0.672385	0.456126	-1.02474	-0.146315	0.812222	-0.696028	0.959341	-0.921725	-0.364925	0.868071	C7
114	C3L.06361	-1.18028	-0.225943	-0.219744	-0.594335	0.0243232	1.08721	-1.29744	-0.138139	1.72651	0.37781	0.943641	0.305652	0.0578289	C6
115	C3L.06364	0.62482	0.579548	0.881121	-0.693725	1.52646	-0.765252	0.335913	0.116977	-0.916369	0.39208	-1.04175	-0.886854	0.872473	C5
116	C3L.06367	0.253287	-0.516743	0.340546	-0.417531	0.314138	-0.667609	-0.335919	-0.0846625	-0.44682	0.391298	-0.644803	0.0450882	0.284575	C1
117	C3L.06368	0.684997	-0.526924	0.687203	-0.603665	0.962326	-0.901386	0.510544	0.896669	-0.948889	0.482811	-1.00433	-0.906595	0.392796	C8
118	C3L.06369	-1.18615	-0.692959	0.187873	-0.671132	-0.0959921	-0.0693595	-0.626632	-0.157081	0.36388	0.680084	0.0329583	2.36073	0.376211	C1
119	C3L.06374	-0.410222	0.283282	-0.731305	-0.156767	-0.598834	-0.786867	0.151585	-0.576441	-0.757139	-0.291892	-0.524235	0.315958	-0.579193	C6
120	C3L.06386	0.994592	1.19836	-0.143329	-0.157053	0.642132	0.0159111	0.691357	0.673515	-0.150365	-0.261626	-0.0838637	-0.772719	-0.161871	C8
121	C3L.06534	0.486172	-0.78276	0.404795	-0.211403	0.589983	-0.635513	0.387665	0.718911	-0.683845	0.0944562	-0.670156	-0.55676	-0.19427	C2
122	C3L.06537	0.273185	0.217891	-1.08433	1.41311	-0.675032	0.557563	0.48331	-0.909624	0.347723	-0.773805	0.622019	-0.749105	-1.00465	C8
123	C3L.06538	-1.26946	-0.0183567	1.01375	-0.660379	0.413253	-0.878889	0.815905	-0.569343	-0.884503	0.935123	-0.899284	0.296063	0.935797	C5
124	C3L.06539	-0.414913	-1.03462	-0.289425	0.417771	-0.477203	1.58981	-1.6094	-0.687522	1.09405	-0.0574108	1.51939	0.589083	-0.168808	C1
125	C3L.06540	0.442603	0.00205059	0.825372	-0.664897	1.08127	-0.830606	-0.0371419	0.374868	-0.85398	0.798296	-0.970151	-0.360304	0.743368	C5
126	C3L.06541	-0.987251	0.183912	0.465977	-0.747547	0.254449	0.24818	-1.36464	-0.397896	0.675021	0.847454	0.194469	1.11219	0.694953	C1
127	C3L.06542	-0.211725	-1.04613	0.569814	-0.0502489	0.520557	-0.065816	-0.331688	0.242305	-0.183539	0.561006	-0.208237	0.718676	0.603628	C4
128	C3L.06543	1.32393	-0.384132	0.870593	-0.713834	0.911774	-0.963072	0.977045	0.264105	-1.0394	0.304636	-1.02872	-1.15862	0.520415	C2
129	C3L.06801	0.535917	0.477642	0.75744	-0.557668	0.832809	-0.651757	0.943516	0.724708	-0.779286	0.711502	-0.744542	-0.681505	0.612755	C7
130	C3L.06803	0.0923405	0.366094	0.474113	-0.57577	0.467824	-0.425809	-0.0739656	0.461991	-0.345705	0.314174	-0.442964	0.884237	0.522951	C6
131	C3L.06806	-1.87001	-2.83657	-0.0832725	-0.592917	0.326886	0.667635	-0.650136	0.14492	0.536501	0.387502	0.529515	2.35947	0.370862	C3
132	C3L.06807	0.319702	-3.195	0.163109	-0.555113	0.629565	-0.993341	0.317663	3.01134	-0.556584	-0.70426	-0.878318	-0.792748	0.26828	C6
133	C3L.06809	-1.22545	-0.128032	0.0289336	-0.378177	-0.4209	2.65533	-1.56804	-0.652463	2.00855	0.340983	2.39605	1.51392	-0.041596	C1
134	C3L.06951	-0.265588	1.01888	0.61635	-0.0702019	0.317914	-0.156483	0.40838	0.720852	0.201352	0.240884	-0.236484	-0.965908	0.431833	C6
135	C3L.06952	0.498857	0.309399	0.813837	-0.532023	0.695886	-0.424583	0.19794	0.807546	-0.463167	0.654687	-0.552772	-0.283095	0.686451	C6
136	C3L.06953	-0.142454	-0.691343	0.450889	-0.277924	0.268157	-0.29525	-0.676586	-0.29584	-0.230377	0.521741	-0.315259	0.814495	0.335096	C5
137	C3L.06954	-0.8633	-0.610833	0.450566	-0.647061	0.192312	-0.365097	-1.14256	-0.531275	0.168211	0.914004	-0.402307	2.03264	1.12006	C5
138	C3L.06956	0.390561	-0.0156771	-0.280896	0.348814	-0.178096	-0.425974	0.83511	-0.17209	-0.467874	-0.224092	-0.344261	-0.240963	-0.319835	C3
139	C3L.06960	0.527255	0.400536	0.56292	-0.647603	0.975564	-0.498516	0.393981	1.81052	-0.580734	0.116669	-0.648157	-1.00507	-0.195475	C2
140	C3L.06981	1.6926	-0.382699	0.188027	0.674733	0.502264	-0.510423	1.11512	0.107097	-0.814676	-0.103491	-0.615352	-1.39365	-0.0462047	C4
141	C3L.06982	0.729315	-2.05053	-0.720286	2.5549	-0.883112	-0.947519	0.647037	-0.341029	-0.987438	-0.653381	-0.672044	-0.789458	-0.890996	C7
142	C3L.06983	-3.31916	-0.114597	0.228363	-0.478459	-0.541726	2.72784	-3.34344	-0.392714	2.77695	0.812955	2.49908	1.29516	0.553961	C1
143	C3L.06984	0.519652	1.20001	0.84261	-0.612356	1.06199	-0.855941	0.670674	0.335501	-0.970293	0.19454	-0.999695	-1.1234	0.23298	C2
144	C3L.07012	-0.538378	-0.121958	0.265652	-0.553559	0.152972	0.599221	-0.389615	0.121224	0.324872	0.465998	0.470713	0.649615	0.320949	C1
145	C3L.07013	-0.654098	-1.24718	0.444062	-0.533909	-0.223014	1.02383	-4.26948	-0.14442	1.39994	0.0102451	0.98569	1.77543	0.881137	C5
146	C3L.07019	0.104103	0.582541	-1.12366	1.41636	-0.272724	1.74246	0.920654	-0.601082	1.08128	-0.38222	1.64876	-0.838629	-0.730188	C2
147	C3L.07437	-3.15003	1.44009	0.279743	-0.682419	0.107625	4.0247	-1.86407	-0.48072	4.21442	0.80905	3.50529	1.34511	0.761172	C1
148	C3L.07438	0.895628	0.684801	0.822466	-0.636883	1.1004	-0.610698	-0.701771	0.558927	-0.760301	0.783244	-0.785606	-1.15223	0.813275	C7
149	C3L.07439	-2.04362	-0.434965	0.308939	-0.603785	0.199647	1.45388	-2.01929	-0.384338	1.65973	0.724481	1.31604	1.51558	0.535559	C1
150	C3L.07488	-0.192	-0.192506	0.293135	0.346341	0.348248	0.423855	-0.0877025	-0.199098	0.279007	0.36553	0.2976	0.52443	0.47957	C4
151	C3L.07490	-1.02874	-0.114407	-0.318276	-0.179059	-0.611663	0.804494	-1.95682	-0.643872	1.25876	-0.36715	0.806004	0.704217	-0.0522792	C6
152	C3L.07571	-0.857679	-0.0796322	-0.224723	-0.0322743	-0.504487	0.412701	-0.225646	-1.0054	0.365715	-0.232456	0.449321	0.858642	-0.226376	C8
153	C3L.07580	1.91202	5.14993	0.232546	-0.738127	0.145639	-1.13757	1.26597	3.49292	-0.911207	0.0585461	-0.972456	-1.16236	0.703835	C7
154	C3L.07588	0.616521	0.0814354	0.578697	-0.456507	0.927196	-0.276895	0.809966	0.15914	-0.432291	0.736624	-0.479029	-1.04468	0.782558	C7
155	C3N.00466	-1.11166	0.6943	-0.540123	-0.389073	-0.57349	1.03172	-1.71923	-0.910531	1.31972	-0.198094	1.00995	0.631378	-0.139823	C1
156	C3N.00651	0.256779	1.16333	0.130807	0.173653	0.0848509	-0.295408	0.98901	0.353108	-0.379719	0.222924	-0.267305	-0.239342	0.221098	C6
157	C3N.00656	1.11449	1.03489	0.750193	-0.241188	0.649281	-0.531681	0.776555	1.08399	-0.694025	0.448462	-0.63994	-0.854281	0.670119	C4
158	C3N.00659	-0.108177	0.791563	0.37741	-0.173131	0.59519	0.447916	-0.545369	0.0815905	0.678689	0.447195	0.281757	0.169993	0.637961	C5
159	C3N.00660	-0.263489	0.604336	0.0363245	-0.264373	0.134162	-0.314486	-0.579494	-0.162823	-0.132642	0.302346	-0.311625	-0.11148	0.125939	C6
160	C3N.00681	0.0904706	0.705629	0.810082	-0.271731	0.449674	-0.596875	0.667569	0.0915188	-0.635018	0.638405	-0.622098	0.390535	0.778374	C4
161	C3N.00682	1.04469	0.31077	1.00367	-0.57358	1.10888	-0.929863	1.02986	1.20997	-1.08424	0.265444	-1.04725	-1.49786	0.357897	C2
162	C3N.00689	-0.936582	0.387393	0.0604348	-0.500125	-0.228044	1.17762	-1.30765	-0.205606	1.0988	0.331838	1.07293	2.26872	0.271732	C1

## Sheet: g
subtype	feature	avg	p.value	p.adjust	log10q	sig
C1	CD93	1.39144155303177	4.99947377736642e-16	8.99905279925956e-15	14.0458032000833	TRUE
C1	CD163	1.10537619527911	1.24082631216161e-06	1.24082631216161e-05	4.90628900572843	TRUE
C1	CCR1	1.36086542515523	1.08563172129113e-15	1.84557392619492e-14	13.733868554047	TRUE
C1	SLC7A7	1.37526547136315	6.8198165561832e-12	1.02297248342748e-10	9.99013604806333	TRUE
C1	LILRB4	1.31215779198529	2.6244170973808e-13	4.19906735580928e-12	11.3768471589363	TRUE
C1	SLC37A2	1.18682870634058	8.88678098752914e-10	1.24414933825408e-08	7.90512748709932	TRUE
C1	GLI2	-0.974650378150943	0.000992962822334019	0.00595777693400411	2.22491576129967	TRUE
C1	MAP1A	-0.897456498537582	7.4401019388808e-09	9.67213252054504e-08	7.0144777617185	TRUE
C1	AIF1L	-0.897456498537582	7.4401019388808e-09	9.67213252054504e-08	7.0144777617185	TRUE
C1	STON2	-0.658502626707516	6.15305790147341e-06	5.53775211132607e-05	4.25666648865775	TRUE
C1	SOCS2	-0.632702348335467	0.00124381564973265	0.00621907824866326	2.20627397884351	TRUE
C1	DOCK1	-0.702367086985294	7.69124567573972e-07	8.46037024331369e-06	5.07261063091964	TRUE
C1	CLDN10	-1.00611460875	0.0098801738104827	0.0197603476209654	1.70420541964013	TRUE
C1	SNCAIP	-0.918876992051852	0.000510955853686937	0.00357669097580856	2.4465185810416	TRUE
C1	PLXNB1	-0.939490430851648	0.00183285366015209	0.00733141464060834	2.13481221753718	TRUE
C1	DPPA4	-0.919978653611926	0.00339789429311437	0.0101936828793431	1.99166888123325	TRUE
C1	FOXC1	-0.960306863406085	2.78891238796022e-05	0.000223112991036818	3.65147514163303	TRUE
C1	GPC4	-0.448918661590909	0.202973574539925	0.202973574539925	0.692560499912046	FALSE
C2	CD93	-1.21447633142451	7.6865627198576e-05	0.000691790644787184	3.16002531532654	TRUE
C2	CD163	-1.76569075073593	0.00281785223387003	0.0225428178709603	1.64699179772565	TRUE
C2	CCR1	-1.38071639663889	1.11285624781491e-05	0.000122414187259641	3.91216824647543	TRUE
C2	SLC7A7	-1.48058718234375	2.96003484571396e-07	4.14404878399955e-06	5.38257514069113	TRUE
C2	LILRB4	-1.56320668975	9.7367332422473e-07	1.16840798906968e-05	4.93240548217006	TRUE
C2	SLC37A2	-0.927520875098814	0.0101298985235379	0.0709092896647655	1.14929686515737	FALSE
C2	GLI2	1.690186391428	6.27368165390033e-07	8.15578615007043e-06	5.08853417022371	TRUE
C2	MAP1A	1.46670262913889	1.59312974307546e-08	2.70832056322829e-07	6.56729993282231	TRUE
C2	AIF1L	1.46670262913889	1.59312974307546e-08	2.70832056322829e-07	6.56729993282231	TRUE
C2	STON2	1.45916461152778	1.3105041083341e-09	2.35890739500138e-08	7.62728910813065	TRUE
C2	SOCS2	1.41204757652817	1.79792677022e-05	0.000179792677022	3.74522800111059	TRUE
C2	DOCK1	1.29580552125	3.28552876224961e-08	4.92829314337442e-07	6.30730346749064	TRUE
C2	CLDN10	-0.661957808571428	0.504053820941866	1	0	FALSE
C2	SNCAIP	-0.835134181851852	0.062005214846461	0.310026074232305	0.508601779007638	FALSE
C2	PLXNB1	-0.582637303928571	0.309014174231566	1	0	FALSE
C2	DPPA4	-0.159866278868093	0.838881130334442	1	0	FALSE
C2	FOXC1	-0.149677227202381	0.730125850755353	1	0	FALSE
C2	GPC4	-0.924127304848485	0.0168665912112647	0.101199547267588	0.994821430377918	FALSE
C3	CD93	-1.27886034303279	0.000128223255208849	0.00166690231771503	2.77808984955432	TRUE
C3	CD163	-1.23461606502164	0.0159141470320558	0.143227323288502	0.84397412433621	FALSE
C3	CCR1	-1.03639425125	0.000891609240575127	0.00891609240575127	2.04982543917117	TRUE
C3	SLC7A7	-0.68473033484375	0.056618268612219	0.396327880285533	0.401945375487501	FALSE
C3	LILRB4	-0.741623951805556	0.018258694509185	0.14606955607348	0.835440290616218	FALSE
C3	SLC37A2	-1.66192357509881	6.83376670324236e-05	0.00095672733845393	3.01921181590876	TRUE
C3	GLI2	-0.860809109262054	0.110804004559468	0.664824027356808	0.177293293135032	FALSE
C3	MAP1A	0.0655260204166667	0.720623422221027	1	0	FALSE
C3	AIF1L	0.0655260204166667	0.720623422221027	1	0	FALSE
C3	STON2	-0.377455717916667	0.209500110045894	1	0	FALSE
C3	SOCS2	-0.408987446416275	0.431608104169649	1	0	FALSE
C3	DOCK1	-0.113090525972222	0.779785714515916	1	0	FALSE
C3	CLDN10	1.88468530909091	0.00047002115640472	0.00517023272045192	2.28648990817619	TRUE
C3	SNCAIP	1.94079617550109	9.50388289846299e-10	1.71069892172334e-08	7.76682641836065	TRUE
C3	PLXNB1	1.7454666027381	5.79131013913623e-07	9.26609622261796e-06	5.03310319423269	TRUE
C3	DPPA4	1.73539250015152	0.00037296854110941	0.00447562249331292	2.34914655216719	TRUE
C3	FOXC1	1.63084776696429	3.04732077020242e-07	5.18044530934412e-06	5.28563290684192	TRUE
C3	GPC4	2.09657382131818	6.07192296000249e-06	9.10788444000373e-05	4.0405824883102	TRUE

## Sheet: h
patientID	proteogenomic_subtype	FOXC1_TF_activity	POU2F1_TF_activity
C3L.04971	3	-0.721861	0.308184
C3L.06074	5	-0.865936	-0.481216
C3L.05819	7	-0.298027	0.0165357
C3L.00458	6	-0.00275617	-0.370874
C3L.05887	6	-0.559847	0.0180211
C3L.06801	7	-0.295478	-0.280145
C3L.06954	5	-0.810911	-0.432896
C3L.06952	6	0.811818	0.313247
C3L.06087	7	0.216894	-0.181201
C3L.06068	1	-0.663929	-0.429167
C3L.06073	8	-0.565008	-0.0993537
C3L.07588	7	-0.239489	-0.504345
C3L.03493	4	-0.771663	-0.427924
C3L.06386	8	-0.300125	-0.530173
C3L.06541	1	-0.516635	-0.505588
C3L.04489	5	-0.677017	-0.766165
C3L.01696	1	-0.153671	-0.090684
C3L.03496	2	0.662349	0.195205
C3N.00660	6	-0.340555	-0.39758
C3L.04508	7	-0.398253	-0.193114
C3L.06361	6	-0.40758	-0.0561566
C3L.03308	8	-0.865812	0.0661896
C3L.05331	7	-0.163697	-0.345774
C3L.05338	1	0.197013	-0.343986
C3L.06543	2	1.93603	1.22275
C3L.01425	5	-0.824341	-0.671374
C3N.00682	2	-0.20366	-0.64976
C3L.05888	2	-0.436398	-0.593407
C3L.05894	7	-0.194132	-0.0869554
C3L.06082	6	-0.72357	-0.625115
C3L.07571	8	-0.367865	-0.050003
C3L.05316	2	1.11017	0.27884
C3L.04242	8	-0.488796	-0.646729
C3L.01201	6	0.152294	-0.272081
C3L.07012	1	0.3647	0.019749
C3L.06067	8	-0.784191	0.0693725
C3L.05326	3	3.68163	3.90382
C3L.06983	1	-0.667846	-0.0259642
C3L.05865	7	0.00695873	0.177926
C3L.04231	1	-0.239147	-0.620174
C3L.06070	1	-0.0274242	-0.186384
C3L.04250	3	1.48664	1.68543
C3L.05898	3	2.21857	2.5454
C3L.05315	8	-0.691861	-0.448598
C3L.01291	3	0.0487716	-0.231097
C3L.05861	1	0.455025	0.512468
C3L.06374	6	-0.667348	-0.529839
C3L.05907	7	-0.996831	-0.955899
C3L.07488	4	-0.41815	-0.437443
C3L.01694	1	-0.300545	0.0886218
C3L.04263	8	-0.380363	0.176198
C3N.00659	5	-0.1918	-0.75892
C3L.05815	7	0.00229558	-0.26617
C3L.01426	7	-0.704358	-0.415465
C3L.02135	3	2.49195	2.89634
C3L.06951	6	-0.360202	-1.03562
C3L.05866	3	2.2095	2.51145
C3L.05313	3	2.84532	2.73589
C3L.06357	7	-0.550723	0.497493
C3L.06089	4	-0.748145	-0.759163
C3L.07438	7	-0.532801	-0.660037
C3L.06538	5	-0.906397	-1.01583
C3L.05334	4	-0.649302	-0.526201
C3L.00452	8	-0.779513	-0.396065
C3L.06072	8	-0.360342	0.188657
C3L.01182	5
C3L.05678	1	-0.719513	-0.230946
C3L.06984	2	0.0905535	-0.656187
C3L.05386	5	-0.936583	-0.499192
C3L.04265	1	-0.059973	-0.304456
C3L.06540	5	0.420938	-0.348896
C3L.06953	5	0.0969731	0.738306
C3N.00681	4	-0.776311	-0.618173
C3L.05874	7	-0.157448	-0.620811
C3L.06090	4	-0.540215	-0.48649
C3L.03491	5	-0.753088	-0.456086
C3L.07580	7	-0.307167	-0.509438
C3L.03506	4	-0.717773	-0.404522
C3L.06534	2	0.659038	-0.390123
C3L.05818	2	1.05878	0.0188092
C3N.00466	1	-0.344798	-0.764104
C3L.06537	8	-0.42432	-0.133032
C3L.07439	1	-0.462341	0.0674325
C3L.05884	2	0.96878	0.440261
C3L.06806	3	3.26474	3.64254
C3L.04270	6	-0.160137	-0.545451
C3L.01187	3	-0.291654	0.261986
C3L.06981	4	-0.561075	-0.00141003
C3L.07019	2	-0.847906	-0.355808
C3L.04236	3	3.51775	3.61717
C3L.05891	5	-1.21973	-0.850528
C3L.00455	1	-0.300918	-0.631299
C3L.04486	5	-0.97538	-0.594135
C3L.06369	1	-0.347285	0.31455
C3L.00540	2	-0.292571	-0.290512
C3L.05387	8	-0.637675	-0.377058
C3L.04244	1	-0.749389	-0.20145
C3L.06367	1	-0.393963	-0.0337245
C3L.03508	8	-0.452766	-0.742096
C3L.06075	2	-0.287815	-0.323615
C3L.04766	2	2.13309	1.41494
C3L.06061	6	-0.373617	-0.687471
C3L.02136	4	-0.493024	-0.466787
C3L.05880	1	-0.239629	-0.225004
C3L.03303	1	0.151858	0.152008
C3L.05892	2	0.015399	-0.549695
C3L.05811	3	3.64361	4.10052
C3L.07013	5	-0.546682	-0.710964
C3L.06982	7	-0.265307	0.272899
C3L.06809	1	-0.285296	-0.277962
C3L.06081	7	-0.222049	-0.43426
C3N.00689	1	0.0147462	0.0133528
C3L.05318	1	0.130967	-0.174168
C3L.06356	8	-0.151309	-0.47482
C3L.04761	8	-0.448755	-0.431562
C3L.07437	1	-0.540309	-0.15692
C3L.01202	1	-0.296923	-0.145188
C3L.06064	2	-0.693819	-0.483702
C3L.06960	2	0.928428	0.107659
C3L.06956	3	2.74746	2.78612
C3L.05877	1	-0.723446	-0.56758
C3L.04483	7	0.276582	-0.308579
C3L.06368	8	1.55309	0.629904
C3L.05889	2	-0.162345	-0.824095
C3L.06066	1	-0.295291	-0.778109
C3L.05862	2	0.0167669	-0.130486
C3L.06539	1	-0.556443	-0.55215
C3L.04976	2	0.140465	-0.306275
C3L.06352	4	-0.452268	-0.42368
C3L.06807	6	0.0226114	-0.197449
C3L.05320	4	-0.766829	-0.546087
C3L.00453	5	-0.414606	-0.712146
C3L.06542	4	-0.646084	-0.615021
C3L.04269	5	-0.0583254	-0.112601
C3L.05896	2	-0.312685	-0.445718
C3L.05816	3	1.90037	1.6713
C3L.01700	1	-0.679022	-0.0274192
C3L.06069	3	2.59734	2.75484
C3L.00810	3	2.66342	2.56192
C3L.05317	1	0.761208	-0.15216
C3L.00459	6	-0.459418	-0.845708
C3N.00656	4	-0.440812	-0.376088
C3L.01427	6	-0.0310926	-0.0356342
C3L.02779	5	-0.177593	-0.216395
C3L.06364	5	-0.787875	-0.777684
C3L.01188	7	-0.307089	-0.670161
C3L.05867	1	-0.205137	-0.0845
C3L.06803	6	-0.139402	-0.631026
C3N.00651	6	0.686737	0.0115642
C3L.04763	4	-0.559319	-0.431683
C3L.05335	4	-0.3157	-0.0579452
C3L.03510	6	-0.405606	-0.515895
C3L.06063	3	2.73697	2.76087
C3L.05872	5	-0.787176	-0.574794
C3L.05908	5	-0.88361	-1.01501
C3L.05329	1	-0.0547814	-0.330648
C3L.00614	1	-0.225453	0.328161
C3L.07490	6	-0.546713	-0.802602
C3L.05870	6	-0.0464188	-0.485399
C3L.05325	4	-0.488936	-0.722059
C3L.01295	1	0.509973	0.317339
C3L.05905	3	2.71351	3.38018

## Sheet: i
ID	C3_vs_C2_log2fc	C3_vs_C1_log2fc	C3_vs_C2_q.mod	C3_vs_C1_q.mod	C3_vs_C2.signed.q.mod	C3_vs_C1.signed.q.mod	gene_name	group
ENSP00000000442	0.167339	-0.331355	0.293006	0.0056833	0.533123	-2.2454	ESRRA	Significant compared to C1
ENSP00000162391	0.277048	0.211177	0.0175314	0.0129835	1.75618	1.88661	FOXJ2	Not significant
ENSP00000164227	-0.169816	-0.354723	0.368304	0.0195533	-0.433793	-1.70878	BCL3	Not significant
ENSP00000174618	0.133571	0.256073	0.151569	3.77772e-05	0.819391	4.42277	MNT	Significant compared to C1
ENSP00000177694	0.147548	0.0120167	0.606769	0.976262	0.216977	0.0104338	TBX21	Not significant
ENSP00000204517	0.12216	0.667351	0.39142	9.52909e-06	0.407357	5.02095	TFAP4	Significant compared to C1
ENSP00000206513	0.305328	-0.290414	0.520085	0.35935	0.283926	-0.444482	CEBPE	Not significant
ENSP00000215919	-0.70933	0.224944	0.0239451	0.42475	-1.62078	0.371867	PATZ1	Not significant
ENSP00000216133	0.399486	-0.184972	0.294786	0.523722	0.530494	-0.280899	CBX7	Not significant
ENSP00000216923	0.198699	0.474437	0.105596	2.16619e-06	0.976354	5.6643	ZFP64	Significant compared to C1
ENSP00000218894	0.297216	0.172043	0.000782757	0.0076875	3.10637	2.11422	SUPT20H	Significant compared to both C1 and C2
ENSP00000219782	0.334547	0.448503	0.00772202	2.32187e-05	2.11227	4.63416	MAZ	Significant compared to both C1 and C2
ENSP00000220429	0.308672	0.523535	0.00949683	1.89225e-08	2.02242	7.72302	GABPB1	Significant compared to both C1 and C2
ENSP00000220659	0.186064	0.362109	0.259848	0.00340328	0.58528	2.4681	BRF2	Significant compared to C1
ENSP00000221232	0.150215	0.1544	0.00607661	0.000332643	2.21634	3.47802	CNOT3	Significant compared to both C1 and C2
ENSP00000221452	-0.0721434	-0.613488	0.69097	2.39954e-05	-0.160541	-4.61987	RELB	Significant compared to C1
ENSP00000222122	0.127396	0.0702869	0.546642	0.766454	0.262297	0.115514	DBP	Not significant
ENSP00000222329	0.188109	0.594289	0.17336	9.47537e-09	0.76105	8.0234	ERF	Significant compared to C1
ENSP00000222584	0.139345	0.460443	0.531082	0.00451489	0.274839	2.34535	SP4	Significant compared to C1
ENSP00000225916	0.3978	0.532176	0.000347175	1.35751e-06	3.45945	5.86726	KAT2A	Significant compared to both C1 and C2
ENSP00000226574	0.0565215	-0.459611	0.625895	3.62507e-07	0.203498	-6.44068	NFKB1	Significant compared to C1
ENSP00000227163	0.209836	-0.523976	0.203398	1.89821e-05	0.691653	-4.72166	SPI1	Significant compared to C1
ENSP00000229418	0.0423021	0.416517	0.933537	0.234572	0.0298686	0.629723	NFYA	Not significant
ENSP00000229446	0.0770726	-0.021706	0.695502	0.863141	0.157702	-0.0639183	BCLAF1	Not significant
ENSP00000231509	0.454854	0.21466	0.00158469	0.0155363	2.80006	1.80865	NR3C1	Significant compared to C2
ENSP00000232424	0.453894	0.378647	0.402915	0.2678	0.394786	0.572189	HES1	Not significant
ENSP00000239144	1.75178	1.90316	0.0786593	0.00193883	1.10425	2.71246	HOXB8	Significant compared to C1
ENSP00000239151	0.0713811	0.71207	0.941212	0.149204	0.0263125	0.826219	HOXB5	Not significant
ENSP00000239882	0.0747	0.221399	0.514329	0.00338181	0.288759	2.47085	ELF1	Significant compared to C1
ENSP00000240055	0.186491	0.284455	0.332017	0.10168	0.47884	0.992765	NFYB	Not significant
ENSP00000240499	0.200981	0.806501	0.525307	0.000222695	0.279587	3.65229	ZNF141	Significant compared to C1
ENSP00000240731	0.402853	0.217848	0.14994	0.32682	0.824083	0.485691	ZNF211	Not significant
ENSP00000242159	0.0192297	0.0524635	0.96841	0.877846	0.0139406	0.0565814	HOXA7	Not significant
ENSP00000244745	1.13832	2.08846	3.03014e-05	7.60927e-13	4.51854	12.1187	SOX4	Significant compared to both C1 and C2
ENSP00000245414	-0.0704771	-0.302864	0.682778	0.0554137	-0.165721	-1.25638	IRF1	Not significant
ENSP00000246912	-0.112573	-0.137217	0.632637	0.326407	-0.198845	-0.486241	MLX	Not significant
ENSP00000248071	0.120236	-0.040824	0.701845	0.862605	0.153759	-0.0641882	KLF2	Not significant
ENSP00000249499	0.35653	0.70473	0.294782	0.00522315	0.5305	2.28207	HOXD9	Significant compared to C1
ENSP00000250916	0.318734	0.18013	0.0159454	0.102377	1.79737	0.989799	KLF16	Not significant
ENSP00000252818	-0.148729	0.0455725	0.231794	0.706591	-0.634898	0.150832	JUND	Not significant
ENSP00000253727	0.0819949	-0.0598854	0.707074	0.721937	0.150535	-0.141501	NR1H2	Not significant
ENSP00000254325	0.0670061	0.134018	0.422956	0.0108368	0.373705	1.9651	RFX1	Not significant
ENSP00000255476	0.0900278	0.143901	0.715918	0.288878	0.145137	0.539285	RFXAP	Not significant
ENSP00000257749	0.866353	0.258709	0.00498623	0.32562	2.30223	0.487288	BACH2	Significant compared to C2
ENSP00000261438	-0.250789	0.0242627	0.0897954	0.865974	-1.04675	0.0624954	KLF3	Not significant
ENSP00000262053	0.0976134	0.0931101	0.412022	0.32045	0.385079	0.49424	ATF1	Not significant
ENSP00000262238	0.0751342	0.18917	0.446913	0.00394433	0.349777	2.40403	YY1	Significant compared to C1
ENSP00000262241	0.0202205	0.21307	0.854922	0.00111285	0.0680736	2.95356	RCOR1	Significant compared to C1
ENSP00000262904	-0.0559543	0.155975	0.611568	0.0297088	-0.213555	1.52711	E2F3	Not significant
ENSP00000263253	0.121708	-0.0209007	0.0389462	0.655045	1.40954	-0.183729	EP300	Not significant
ENSP00000263620	0.700471	-0.268637	0.000389701	0.037242	3.40927	-1.42897	ARID3A	Significant compared to C2
ENSP00000264010	0.231481	0.327236	0.154455	0.000760383	0.811199	3.11897	CTCF	Significant compared to C1
ENSP00000264515	0.105533	0.204753	0.111985	4.43467e-05	0.950839	4.35314	RBBP5	Significant compared to C1
ENSP00000264637	0.224228	0.0939083	0.404439	0.656784	0.393147	0.182578	THRA	Not significant
ENSP00000264657	-0.0165387	-0.0840942	0.895542	0.287813	-0.0479142	-0.540889	STAT3	Not significant
ENSP00000264716	0.941397	-0.327637	0.000535787	0.063966	3.27101	-1.19405	FOSL2	Significant compared to C2
ENSP00000264720	0.14836	0.292273	0.068985	1.1757e-05	1.16125	4.9297	GTF3C2	Significant compared to C1
ENSP00000264834	0.568737	0.415599	0.228363	0.0544721	0.641375	1.26383	KLF1	Not significant
ENSP00000265165	0.880989	0.124379	0.00277824	0.566628	2.55623	0.246702	LEF1	Significant compared to C2
ENSP00000265354	0.342142	0.367068	0.178138	0.00604121	0.749244	2.21888	SRF	Significant compared to C1
ENSP00000266269	0.404253	0.742714	0.00385149	4.73611e-08	2.41437	7.32458	PATZ1	Significant compared to both C1 and C2
ENSP00000267064	0.0946233	0.407139	0.275768	8.57105e-09	0.559456	8.06697	SMARCC2	Significant compared to C1
ENSP00000267569	0.1686	-0.807895	0.652095	0.000379504	0.185689	-3.42078	JDP2	Significant compared to C1
ENSP00000268058	-0.241628	0.101813	0.0737102	0.350933	-1.13247	0.454776	PML	Not significant
ENSP00000268059	0.130473	0.291487	0.495643	0.0137704	0.304831	1.86105	PML	Not significant
ENSP00000268489	0.958056	0.735138	0.274207	0.126513	0.561921	0.897866	ZFHX3	Not significant
ENSP00000268638	0.241661	-1.37058	0.579366	2.75112e-06	0.237047	-5.56049	IRF8	Significant compared to C1
ENSP00000269305	-0.191835	-0.0222257	0.67518	0.96391	-0.170581	-0.0159633	TP53	Not significant
ENSP00000269468	0.199267	0.0731334	0.431444	0.677844	0.365076	0.16887	MBD1	Not significant
ENSP00000270649	0.0147858	0.429145	0.93536	0.00724423	0.0290212	2.14001	ZNF614	Significant compared to C1
ENSP00000270722	-2.67	-1.38151	4.23888e-09	2.44854e-05	-8.37275	-4.61109	PRDM16	Significant compared to both C1 and C2
ENSP00000271640	0.0232765	0.153422	0.834827	0.016067	0.0784037	1.79407	SETDB1	Not significant
ENSP00000272369	-0.0753513	0.407015	0.721577	0.0270875	-0.141717	1.56723	MEIS1	Not significant
ENSP00000283921	0.657825	0.978956	0.00023187	5.98129e-06	3.63475	5.22321	HOXA10	Significant compared to both C1 and C2
ENSP00000284000	0.458286	-0.180984	0.0558692	0.474755	1.25283	-0.323531	CEBPG	Not significant
ENSP00000286800	0.348144	-0.396145	0.00546579	0.00064399	2.26235	-3.19112	BACH1	Significant compared to both C1 and C2
ENSP00000288319	-0.73857	0.524198	0.00115087	0.0253158	-2.93897	1.59661	ERG	Significant compared to C2
ENSP00000289703	0.380991	0.119076	0.155375	0.663873	0.808618	0.177915	ELK4	Not significant
ENSP00000290858	0.421643	0.167937	0.314801	0.59079	0.501964	0.228567	CBFB	Not significant
ENSP00000290921	0.125745	0.131842	0.473437	0.278894	0.324738	0.55456	CTBP1	Not significant
ENSP00000291442	0.501391	0.367122	0.310321	0.411902	0.508189	0.385206	NR2F6	Not significant
ENSP00000291547	0.0815154	0.204514	0.318206	0.00787509	0.497291	2.10374	PKNOX1	Significant compared to C1
ENSP00000292476	-0.122667	0.0543165	0.225997	0.616111	-0.645896	0.210341	CPSF4	Not significant
ENSP00000293328	-0.0143851	0.0111282	0.9141	0.901914	-0.0390063	0.0448348	STAT5B	Not significant
ENSP00000294339	-0.10467	0.330928	0.839572	0.186495	-0.075942	0.729333	TAL1	Not significant
ENSP00000294409	0.127919	0.16275	0.192719	0.00591408	0.715075	2.22811	GMEB1	Significant compared to C1
ENSP00000295025	0.283769	-0.232232	0.304177	0.217252	0.516874	-0.663036	REL	Not significant
ENSP00000296503	0.449481	0.141413	0.00517425	0.212204	2.28615	0.673247	HMGB2	Significant compared to C2
ENSP00000297338	0.237619	0.206587	0.0396307	0.00358596	1.40197	2.44539	RAD21	Significant compared to C1
ENSP00000297689	0.30192	0.426653	0.531037	0.224733	0.274875	0.648333	NFIL3	Not significant
ENSP00000299237	0.236223	0.106031	0.0896469	0.301014	1.04746	0.521413	ZNF319	Not significant
ENSP00000300134	-0.0114789	-0.188332	0.900157	0.0071484	-0.0456819	-2.14579	STAT6	Significant compared to C1
ENSP00000300659	0.010211	-0.075263	0.935733	0.310849	0.0288482	-0.50745	NFATC3	Not significant
ENSP00000300849	0.203118	0.29907	0.0636749	0.000744342	1.19603	3.12823	ZNF668	Significant compared to C1
ENSP00000301149	-0.165429	-1.26547	0.839572	0.185369	-0.075942	-0.731964	GPD1	Not significant
ENSP00000301727	0.0276714	0.157813	0.883244	0.117	0.0539194	0.931816	E4F1	Not significant
ENSP00000302456	0.359343	-0.189223	0.0269345	0.124503	1.56969	-0.904819	KLF13	Not significant
ENSP00000302919	-0.0358795	0.520805	0.826576	8.17057e-07	-0.0827174	6.08775	SMARCC2	Significant compared to C1
ENSP00000303315	0.455152	-0.443742	0.0089448	0.000541238	2.04843	-3.26661	JUNB	Significant compared to both C1 and C2
ENSP00000303758	0.120827	0.265092	0.180266	3.9387e-06	0.744087	5.40465	LUZP1	Significant compared to C1
ENSP00000304689	0.208287	0.207418	0.207087	0.0435039	0.683847	1.36147	THAP11	Not significant
ENSP00000304769	-0.19724	-0.577146	0.446458	0.00393295	-0.350219	-2.40528	ZNF467	Significant compared to C1
ENSP00000305422	0.531307	-1.23126	0.0554598	8.6241e-08	1.25602	-7.06429	CEBPB	Significant compared to C1
ENSP00000306245	0.368035	-0.292006	0.167169	0.176513	0.776845	-0.753224	FOS	Not significant
ENSP00000306335	0.555579	1.04434	0.00308189	1.33327e-08	2.51118	7.87508	RFX2	Significant compared to both C1 and C2
ENSP00000308051	0.084448	-0.128139	0.72542	0.45966	0.13941	-0.337563	RUNX3	Not significant
ENSP00000309439	1.68953	1.74729	0.155956	0.00876462	0.806998	2.05727	HOXB9	Significant compared to C1
ENSP00000309555	0.315822	0.180774	0.0129342	0.105422	1.88826	0.977068	HCFC1	Not significant
ENSP00000310301	0.35302	0.251416	0.0889824	0.0717735	1.0507	1.14404	SP3	Not significant
ENSP00000311280	0.287177	-0.00794349	0.0504265	0.949688	1.29734	-0.022419	ELF4	Not significant
ENSP00000311816	0.132397	0.371864	0.273452	6.12217e-05	0.563118	4.21309	REST	Significant compared to C1
ENSP00000312617	0.0917685	0.238299	0.590739	0.0172957	0.228604	1.76206	NFYC	Not significant
ENSP00000312709	0.147081	0.148158	0.138469	0.0511784	0.858648	1.29091	TAF7	Not significant
ENSP00000314129	0.119073	-0.339898	0.382029	0.00499424	0.417904	-2.30153	TFE3	Significant compared to C1
ENSP00000314480	-0.238025	-0.304403	0.46653	0.178221	-0.331121	-0.749041	UNCX	Not significant
ENSP00000314709	0.665794	0.840919	0.000102751	8.30216e-11	3.98822	10.0808	ZHX2	Significant compared to both C1 and C2
ENSP00000315768	0.0321533	-0.630573	0.817383	4.74835e-06	0.0875746	-5.32346	STAT2	Significant compared to C1
ENSP00000319248	-0.525989	0.375175	0.0188614	0.0461934	-1.72443	1.33542	ZEB1	Not significant
ENSP00000319974	0.107783	0.506948	0.536806	2.21103e-06	0.270182	5.65541	BBX	Significant compared to C1
ENSP00000320050	0.666741	0.757631	0.00914936	0.000388746	2.03861	3.41033	ZNF580	Significant compared to both C1 and C2
ENSP00000320096	0.337658	0.373952	0.0324901	0.00292931	1.48825	2.53323	ZNF784	Significant compared to C1
ENSP00000320188	0.0858368	0.629238	0.610018	7.57438e-06	0.214657	5.12065	ZNF579	Significant compared to C1
ENSP00000321187	-0.178286	0.0777307	0.468415	0.675831	-0.329369	0.170162	ZNF274	Not significant
ENSP00000321650	0.468558	0.416575	0.0249459	0.00111918	1.603	2.9511	ZNF384	Significant compared to C1
ENSP00000323670	-0.00430949	-0.578217	0.977947	1.0428e-09	-0.00968475	-8.9818	ZBTB7A	Significant compared to C1
ENSP00000324578	0.321443	0.203985	0.199777	0.389834	0.699454	0.40912	ETS1	Not significant
ENSP00000326328	0.66747	0.867153	2.39378e-05	1.71086e-07	4.62092	6.76679	MYB	Significant compared to both C1 and C2
ENSP00000327850	-0.272674	0.014671	0.0487762	0.900313	-1.31179	0.0456063	NFATC1	Not significant
ENSP00000328928	-0.556486	0.239559	0.119337	0.598595	-0.923226	0.222867	HOXB4	Not significant
ENSP00000329357	0.123317	-0.0210939	0.311615	0.846257	0.506382	-0.0724979	SP1	Not significant
ENSP00000331057	-0.0892734	0.862581	0.582468	4.1481e-09	-0.234728	8.38215	TCF12	Significant compared to C1
ENSP00000331614	0.106457	-0.114951	0.373355	0.174682	0.427878	-0.757751	IKZF1	Not significant
ENSP00000331803	-0.192971	-0.157287	0.438236	0.423274	-0.358292	-0.373378	IRF7	Not significant
ENSP00000332973	-0.081893	-0.369397	0.748691	0.00753718	-0.125698	-2.12279	SMAD3	Significant compared to C1
ENSP00000334061	0.12529	0.128906	0.200465	0.0553821	0.697961	1.25663	HDAC6	Not significant
ENSP00000334474	-0.196693	0.0892519	0.0313619	0.276838	-1.5036	0.557775	ZMIZ1	Not significant
ENSP00000337332	-0.0317984	-0.16523	0.831588	0.0574039	-0.0800917	-1.24106	SIRT6	Not significant
ENSP00000337889	-0.0281162	0.24709	0.885666	0.0844668	-0.0527301	1.07331	MXD4	Not significant
ENSP00000338774	-0.293816	0.904956	0.0880478	1.70884e-07	-1.05528	6.7673	BCL11A	Significant compared to C1
ENSP00000339369	0.333543	-1.4334	0.270139	2.87656e-09	0.568412	-8.54113	POU2F2	Significant compared to C1
ENSP00000339631	0.210841	0.749066	0.1518	5.95763e-08	0.818729	7.22493	TGIF1	Significant compared to C1
ENSP00000341990	-0.0483858	0.379639	0.81787	0.0284851	-0.0873158	1.54538	PBX3	Not significant
ENSP00000342209	0.0117731	0.457393	0.985148	0.258164	0.00649833	0.588104	FOXO4	Not significant
ENSP00000342351	0.401896	0.344048	1.74268e-05	3.32155e-06	4.75878	5.47866	NRF1	Significant compared to both C1 and C2
ENSP00000342828	0.0945556	0.805594	0.831515	0.0137319	0.0801297	1.86227	NKX2-3	Not significant
ENSP00000342876	0.51106	0.886631	0.273078	0.00495346	0.563713	2.30509	IKZF2	Significant compared to C1
ENSP00000343288	-0.0794885	-0.375802	0.776098	0.0290037	-0.110084	-1.53755	FOXN3	Not significant
ENSP00000343896	0.0661911	0.406623	0.665297	8.77916e-06	0.176984	5.05655	SMARCA4	Significant compared to C1
ENSP00000344097	0.221376	0.246073	0.423126	0.172704	0.373531	0.762698	ZNF76	Not significant
ENSP00000344308	0.0303013	0.0251743	0.949887	0.944947	0.0223283	0.0245927	ZNF341	Not significant
ENSP00000345681	0.150964	1.23075	0.741228	1.55922e-06	0.130048	5.80709	GATA2	Significant compared to C1
ENSP00000347949	-0.121484	-0.46618	0.722129	0.0299172	-0.141385	-1.52408	TCF7L2	Not significant
ENSP00000348069	-0.465958	-0.23092	0.105546	0.357344	-0.976558	-0.446913	SREBF1	Not significant
ENSP00000348442	-0.0357112	-0.0945565	0.798064	0.210361	-0.0979624	-0.677035	PSMD12	Not significant
ENSP00000350283	0.102241	-0.10698	0.690613	0.578049	0.160765	-0.238036	BRCA1	Not significant
ENSP00000350369	0.178998	-0.204468	0.152543	0.0251456	0.816606	-1.59954	MAFG	Not significant
ENSP00000350844	0.945972	0.680109	0.192489	0.128639	0.715593	0.890627	PAX5	Not significant
ENSP00000351307	-0.925113	0.662356	0.00053516	0.00600645	-3.27152	2.22138	BCL11A	Significant compared to both C1 and C2
ENSP00000351407	0.272522	0.146594	0.00189179	0.019709	2.72313	1.70534	ARNT	Significant compared to C2
ENSP00000351458	0.217585	0.316496	0.0825158	0.00104037	1.08346	2.98281	ELF2	Significant compared to C1
ENSP00000351490	-0.077439	0.253307	0.48157	0.000821153	-0.317341	3.08558	MAX	Significant compared to C1
ENSP00000351575	0.382321	0.402309	0.0299318	0.00150548	1.52387	2.82232	BDP1	Significant compared to C1
ENSP00000351742	0.22823	-1.01086	0.364484	8.19622e-08	0.438321	-7.08639	TFEB	Significant compared to C1
ENSP00000351923	-0.0157509	0.0609088	0.944619	0.663445	-0.0247434	0.178195	GABPB1	Not significant
ENSP00000352514	0.097415	-0.00736079	0.595814	0.963844	0.224889	-0.0159934	RUNX2	Not significant
ENSP00000353401	0.148392	0.414035	0.202201	6.49575e-07	0.694217	6.18737	CUX1	Significant compared to C1
ENSP00000353491	-0.0985927	0.260317	0.561063	0.0519352	-0.250989	1.28454	ZNF460	Not significant
ENSP00000354206	0.546638	1.35235	0.0210938	5.37224e-10	1.67585	9.26984	ZNF219	Significant compared to C1
ENSP00000354394	0.195135	-0.423821	0.0628598	0.0176775	1.20163	-1.75258	STAT1	Not significant
ENSP00000354449	0.140251	0.32344	0.214941	2.21662e-05	0.667681	4.65431	FOXJ3	Significant compared to C1
ENSP00000354476	0.233349	0.24294	0.440445	0.233785	0.356109	0.631183	SREBF2	Not significant
ENSP00000354586	-2.551	0.113841	0.00451673	0.840725	-2.34518	0.075346	GLI2	Significant compared to C2
ENSP00000355179	0.387027	0.589198	0.00206021	8.57105e-09	2.68609	8.06697	ZFP64	Significant compared to both C1 and C2
ENSP00000356132	0.348746	0.539535	0.10382	0.00499003	0.983717	2.3019	RBBP5	Significant compared to C1
ENSP00000356233	0.0151379	0.901809	0.924013	1.97174e-08	0.0343217	7.70515	KDM5B	Significant compared to C1
ENSP00000356575	0.355219	0.377412	0.34158	0.235975	0.466507	0.627134	HIVEP2	Not significant
ENSP00000356836	0.459491	0.449902	1.24103e-05	1.33465e-06	4.90622	5.87463	POU2F1	Significant compared to both C1 and C2
ENSP00000356919	-0.0384086	0.136778	0.911302	0.511034	-0.0403379	0.291551	ATF6	Not significant
ENSP00000356998	0.0621201	-0.0693408	0.612748	0.39552	0.212718	-0.402831	USF1	Not significant
ENSP00000357175	0.224182	0.298114	0.0789881	0.0169037	1.10244	1.77202	ETV3	Not significant
ENSP00000357596	0.167879	0.175373	0.68898	0.495968	0.161793	0.304547	CREB3L4	Not significant
ENSP00000357950	0.0788305	0.323119	0.595814	0.00242488	0.224889	2.61531	CERS2	Significant compared to C1
ENSP00000359001	0.161447	0.233682	0.0382382	7.3527e-05	1.4175	4.13355	HCFC1	Significant compared to C1
ENSP00000359086	0.0819706	0.0697114	0.536401	0.452783	0.27051	0.34411	GMEB2	Not significant
ENSP00000361446	-0.0504238	0.41572	0.636618	1.23815e-08	-0.196121	7.90723	POLR3A	Significant compared to C1
ENSP00000361626	-0.170718	-0.16607	0.139105	0.0479701	-0.856658	-1.31903	YBX1	Not significant
ENSP00000362410	0.0721238	-1.67179	0.901668	0.000288	0.0449536	-3.54061	MAFB	Significant compared to C1
ENSP00000362895	0.116096	0.126262	0.107159	0.0125992	0.969969	1.89966	TAF1	Not significant
ENSP00000362922	-0.0468183	-0.0140725	0.926336	0.970442	-0.0332314	-0.0130303	GMEB1	Not significant
ENSP00000363286	-0.0992091	-0.0205494	0.443655	0.849344	-0.352955	-0.0709163	POLE3	Not significant
ENSP00000363804	0.169292	-1.73477	0.781231	5.92904e-08	0.107221	-7.22702	KLF4	Significant compared to C1
ENSP00000363812	0.0700244	-0.121392	0.529745	0.0955578	0.275933	-1.01973	RXRB	Not significant
ENSP00000364347	-0.169317	-0.131873	0.719269	0.582967	-0.143108	-0.234356	ATF6B	Not significant
ENSP00000364519	-0.127782	-0.150068	0.245508	0.0349903	-0.609935	-1.45605	TFDP1	Not significant
ENSP00000364578	0.146556	0.222424	0.0225221	9.22856e-05	1.64739	4.03487	NELFE	Significant compared to C1
ENSP00000364677	0.320625	0.901881	0.0515963	6.61187e-07	1.28738	6.17968	ZBTB12	Significant compared to C1
ENSP00000364885	0.193673	0.452416	0.118708	3.53183e-06	0.925521	5.452	ZBTB17	Significant compared to C1
ENSP00000365858	-0.882139	-0.318482	0.0660578	0.404859	-1.18008	-0.392697	GATA1	Not significant
ENSP00000365931	0.241534	0.196712	0.0315457	0.032378	1.50106	1.48975	SP2	Not significant
ENSP00000366182	0.0546016	0.107494	0.766299	0.393039	0.115602	0.405564	ELK1	Not significant
ENSP00000366344	0.0662493	-0.070355	0.623367	0.374862	0.205256	-0.426128	IRF3	Not significant
ENSP00000366413	0.378131	-0.382637	0.42317	0.204811	0.373485	-0.688647	POU4F1	Not significant
ENSP00000368370	-0.554496	0.862507	0.160552	0.00145368	-0.794383	2.83753	WT1	Significant compared to C1
ENSP00000368686	-0.421349	0.00441378	0.000320197	0.96176	-3.49458	0.0169331	E2F4	Significant compared to C2
ENSP00000368880	0.09148	-0.384121	0.673239	0.0110824	0.171831	-1.95537	FOXO1	Not significant
ENSP00000369270	0.0958212	0.321298	0.268593	1.16338e-05	0.570906	4.93428	RREB1	Significant compared to C1
ENSP00000370343	0.442819	-0.0596344	0.040993	0.768839	1.38729	-0.114165	IRF4	Not significant
ENSP00000370936	-0.185862	0.371859	0.364799	0.0433513	-0.437947	1.363	E2F6	Not significant
ENSP00000375942	0.0402477	0.117351	0.790635	0.227829	0.102024	0.642392	TBP	Not significant
ENSP00000376134	-0.585497	0.224679	0.0731371	0.314568	-1.13586	0.502286	STAT4	Not significant
ENSP00000376136	-0.00444459	-0.736127	0.990854	0.103727	-0.0039903	-0.984106	STAT1	Not significant
ENSP00000377218	0.0860396	-0.0844503	0.372029	0.271127	0.429423	-0.566828	IRF2	Not significant
ENSP00000377648	-0.0270712	-0.739279	0.910334	2.85796e-06	-0.0407991	-5.54394	RARA	Significant compared to C1
ENSP00000377747	-0.00684394	0.310358	0.955963	1.36729e-06	-0.0195587	5.86414	CHD2	Significant compared to C1
ENSP00000377969	-0.0913485	0.181431	0.333355	0.00358596	-0.477093	2.44539	GTF2F1	Significant compared to C1
ENSP00000377977	0.235245	-0.0292527	0.433149	0.904968	0.363362	-0.0433669	NR3C1	Not significant
ENSP00000377989	0.132703	-0.321446	0.220093	0.000360817	0.657393	-3.44271	REL	Significant compared to C1
ENSP00000378402	0.210709	0.32504	0.00366828	5.9454e-08	2.43554	7.22582	SIN3A	Significant compared to both C1 and C2
ENSP00000379344	-0.66502	-0.30548	0.595814	0.784057	-0.224889	-0.105653	XRCC4	Not significant
ENSP00000379578	0.0823298	0.133055	0.37626	0.0320756	0.424513	1.49382	PHF8	Not significant
ENSP00000379658	-0.021407	0.607394	0.889287	8.81035e-08	-0.0509579	7.05501	ETV6	Significant compared to C1
ENSP00000379843	0.292951	0.211374	0.00769081	0.00345465	2.11403	2.4616	ZNF143	Significant compared to both C1 and C2
ENSP00000380073	-0.0063957	-0.262097	0.971086	0.0555713	-0.0127424	-1.25515	IRF9	Not significant
ENSP00000381877	-0.780296	0.356672	0.000185493	0.118807	-3.73167	0.925157	ERG	Significant compared to C2
ENSP00000382688	-0.0939506	0.0426745	0.291519	0.467143	-0.535333	0.33055	KDM5A	Not significant
ENSP00000382948	0.112829	0.353088	0.238666	2.47927e-07	0.62221	6.60568	GABPA	Significant compared to C1
ENSP00000384273	-0.0191562	-0.101378	0.834262	0.0588886	-0.0786973	-1.22997	RELA	Not significant
ENSP00000384680	1.1223	0.434186	0.103913	0.339746	0.98333	0.468845	NFIA	Not significant
ENSP00000385352	-0.418402	-1.09999	0.0263357	1.76925e-10	-1.57946	-9.75221	IRF5	Significant compared to C1
ENSP00000385823	0.135688	0.211645	0.623601	0.150188	0.205093	0.823366	MTA3	Not significant
ENSP00000385824	-0.183703	-0.0474226	0.244643	0.731683	-0.611467	-0.135677	FOXO3	Not significant
ENSP00000386165	0.875934	-0.76576	0.00932323	7.21041e-05	2.03043	-4.14204	CEBPD	Significant compared to both C1 and C2
ENSP00000386326	-0.140788	0.143384	0.251531	0.0909789	-0.599409	1.04106	ATF2	Not significant
ENSP00000387699	0.301479	0.304965	0.0357801	0.00379756	1.44636	2.4205	CREB1	Significant compared to C1
ENSP00000388387	0.209391	0.134667	0.221477	0.579199	0.654671	0.237172	NR2C2	Not significant
ENSP00000389130	0.0985254	0.111778	0.318859	0.105993	0.496401	0.974725	RFX5	Not significant
ENSP00000389610	0.170557	-0.100417	0.606008	0.723534	0.217522	-0.140541	MEF2C	Not significant
ENSP00000390669	0.00085667	0.525538	0.994718	1.73673e-09	0.00230014	8.76027	UBTF	Significant compared to C1
ENSP00000395535	0.373135	0.491014	0.0521122	0.000213506	1.28306	3.67059	MECP2	Significant compared to C1
ENSP00000395576	0.00667255	0.10493	0.974189	0.493395	0.0113568	0.306805	PML	Not significant
ENSP00000396363	0.0688683	0.989296	0.72136	1.71086e-07	0.141848	6.76679	TCF3	Significant compared to C1
ENSP00000396471	-0.602731	0.123911	0.000123351	0.415915	-3.90886	0.380995	NFATC2	Significant compared to C2
ENSP00000396554	0.14727	-0.307481	0.596514	0.0658025	0.224379	-1.18176	IKZF1	Not significant
ENSP00000397185	-0.322006	0.258462	0.131848	0.11968	-0.879928	0.921979	NFE2	Not significant
ENSP00000401947	0.137864	0.309473	0.654246	0.0899438	0.184259	1.04603	ZNF223	Not significant
ENSP00000406286	0.140778	-1.17852	0.582145	1.23368e-09	0.234969	-8.9088	ZBTB7B	Significant compared to C1
ENSP00000410256	0.204088	-0.436338	0.629233	0.152684	0.201188	-0.816206	NFKB2	Not significant
ENSP00000414091	0.0777946	-0.0142123	0.498947	0.877586	0.301945	-0.0567105	CUX1	Not significant
ENSP00000415151	0.325215	0.229354	0.000871375	0.000830343	3.0598	3.08074	CBFB	Significant compared to both C1 and C2
ENSP00000419692	0.222043	-0.79973	0.406345	5.33655e-05	0.391105	-4.27274	RXRA	Significant compared to C1
ENSP00000419711	-0.223093	-0.221955	0.124006	0.0215134	-0.906558	-1.66729	EZH2	Not significant
ENSP00000419923	-0.217567	0.243972	0.740562	0.434884	-0.130438	0.361627	KLF6	Not significant
ENSP00000420176	0.0924391	-0.287256	0.777753	0.1065	0.109159	-0.972652	POLE4	Not significant
ENSP00000421491	-0.0444767	-0.394275	0.633277	2.98682e-07	-0.198406	-6.52479	XRCC4	Significant compared to C1
ENSP00000422148	0.10699	0.152972	0.401445	0.120209	0.396373	0.920065	CTBP1	Not significant
ENSP00000422390	-0.779976	-0.50591	0.0254918	0.0441224	-1.5936	-1.35534	MEF2C	Not significant
ENSP00000427514	0.696994	0.354771	0.000100521	0.00127179	3.99775	2.89558	CEBPA	Significant compared to both C1 and C2
ENSP00000429803	-0.147607	0.308718	0.690613	0.250663	-0.160765	0.60091	ZNF260	Not significant
ENSP00000430432	0.0924244	0.392563	0.434196	1.59219e-05	0.362314	4.79801	HDAC2	Significant compared to C1
ENSP00000431512	-0.285079	-0.123	0.00375023	0.137173	-2.42594	-0.86273	HSF1	Significant compared to C2
ENSP00000431539	0.0811914	0.618049	0.568203	6.59357e-07	0.245496	6.18088	UBTF	Significant compared to C1
ENSP00000432950	0.244358	0.390836	0.154737	0.00237596	0.810405	2.62416	FLI1	Significant compared to C1
ENSP00000434826	0.0421021	0.306549	0.574033	6.52098e-09	0.241063	8.18569	BCLAF1	Significant compared to C1
ENSP00000437949	0.345129	0.850149	0.0359835	1.81759e-08	1.4439	7.7405	ZNF84	Significant compared to C1
ENSP00000439656	-0.783288	0.561359	0.00820039	0.0192611	-2.08617	1.71532	TCF4	Significant compared to C2
ENSP00000441954	0.428727	0.372436	0.00383882	0.0433291	2.4158	1.36322	SMAD5	Significant compared to C2
ENSP00000446335	0.553651	0.428022	0.0565474	0.0328689	1.24759	1.48321	ZNF362	Not significant
ENSP00000448387	-0.0909643	0.206437	0.372029	0.00712686	-0.429423	2.1471	BRF1	Significant compared to C1
ENSP00000450969	0.275425	0.512283	0.0827832	3.43877e-05	1.08206	4.4636	ZBTB33	Significant compared to C1
ENSP00000453281	-0.112929	0.538852	0.431374	1.22806e-05	-0.365146	4.91078	RFX7	Significant compared to C1
ENSP00000453441	0.206909	-0.0158504	0.33823	0.94728	0.470788	-0.0235215	MEF2A	Not significant
ENSP00000455838	-0.169885	-0.0175529	0.331972	0.899867	-0.478898	-0.0458216	PML	Not significant
ENSP00000465437	-0.366578	-0.0393284	0.000226759	0.66763	-3.64443	-0.175464	STAT5A	Significant compared to C2
ENSP00000465552	0.540012	0.990786	0.0840737	0.000175178	1.07534	3.75652	FOSB	Significant compared to C1
ENSP00000466389	-1.17219	0.0866029	4.97281e-05	0.776203	-4.3034	0.110025	NFIX	Significant compared to C2
ENSP00000468785	0.166235	0.251485	0.156892	0.000254617	0.804399	3.59411	MBD1	Significant compared to C1
ENSP00000471000	0.167202	0.773487	0.305869	2.53505e-08	0.514464	7.59601	ZNF616	Significant compared to C1
ENSP00000478557	0.156516	0.248164	0.118013	0.000550522	0.928071	3.25923	ZNF787	Significant compared to C1
ENSP00000482598	0.0133233	0.762184	0.959322	3.47789e-08	0.0180355	7.45868	RFX3	Significant compared to C1
ENSP00000483059	0.100549	0.24795	0.31016	4.92849e-05	0.508414	4.30729	NR2C2	Significant compared to C1
ENSP00000486104	0.3368	-0.30721	0.213488	0.658057	0.670627	-0.181737	MECOM	Not significant
ENSP00000493906	1.78052	2.59115	0.00758699	2.22036e-09	2.11993	8.65358	FOXC1	Significant compared to both C1 and C2
ENSP00000494049	0.0835754	0.449826	0.572231	1.35242e-06	0.242429	5.86889	SMARCB1	Significant compared to C1
ENSP00000496168	-0.486031	0.925667	0.0198824	4.24015e-06	-1.70153	5.37262	BCL11A	Significant compared to C1
ENSP00000496655	-0.0864141	-0.332869	0.782139	0.0518733	-0.106716	-1.28506	IKZF1	Not significant
ENSP00000499182	-0.551205	0.105853	0.0338016	0.66689	-1.47106	0.175946	MYC	Not significant
ENSP00000499294	-0.0818228	-0.717522	0.553877	1.63557e-06	-0.256586	-5.78633	NFKB2	Significant compared to C1
ENSP00000502190	0.163792	0.2047	0.00914936	7.9979e-06	2.03861	5.09702	POLR2A	Significant compared to both C1 and C2
ENSP00000503237	0.0385009	-0.129455	0.87975	0.30183	0.0556405	-0.520237	STAT3	Not significant
ENSP00000507838	0.276682	0.637929	0.669848	0.0973217	0.174024	1.01179	ZNF836	Not significant
ENSP00000513017	0.0516015	0.0118372	0.598752	0.853308	0.222753	0.0688941	FLI1	Not significant
ENSP00000515495	-0.00787349	0.334152	0.959169	4.96595e-07	-0.018105	6.304	MGA	Significant compared to C1

## Sheet: j
ID	C7_vs_C6_log2fc	C2_vs_C1_log2fc	C7_vs_C6_q.mod	C2_vs_C1_q.mod	C7_vs_C6.signed.q.mod	C2_vs_C1.signed.q.mod	gene_name	is_TF	group
ENSP00000000233	-0.0195132	-0.203539	0.944896	0.0252977	-0.0246162	-1.59692	ARF5	FALSE	Not significant
ENSP00000000412	-0.211752	-0.406589	0.273064	0.000390888	-0.563736	-3.40795	M6PR	FALSE	Significant for C2 vs C1
ENSP00000000442	-0.231813	-0.498694	0.27942	1.08051e-06	-0.553743	-5.96637	ESRRA	TRUE	Significant for C2 vs C1
ENSP00000001008	0.3872	0.626385	0.107531	1.26269e-07	0.968468	6.8987	FKBP4	FALSE	Significant for C2 vs C1
ENSP00000002125	0.339974	0.0956469	0.021494	0.260443	1.66768	0.584288	NDUFAF7	FALSE	Not significant
ENSP00000002165	-0.358361	-0.00495922	0.0945838	0.972177	-1.02418	-0.0122545	FUCA2	FALSE	Not significant
ENSP00000003302	0.137441	-0.0118942	0.607236	0.886759	0.216642	-0.0521943	USP28	FALSE	Not significant
ENSP00000005082	0.169768	0.449102	0.32656	0.0930639	0.486037	1.03122	ZNF195	FALSE	Not significant
ENSP00000005178	-0.489758	-1.59864	0.378741	3.20612e-05	-0.421658	-4.49402	PDK4	FALSE	Significant for C2 vs C1
ENSP00000005257	0.491394	0.249923	0.0216217	0.0157175	1.66511	1.80362	RALA	FALSE	Not significant
ENSP00000005259	-0.116903	0.0324818	0.626161	0.812698	-0.203314	0.090071	BCAP29	FALSE	Not significant
ENSP00000005340	0.256504	0.395154	0.0294071	6.89184e-08	1.53155	7.16166	DVL2	FALSE	Significant for C2 vs C1
ENSP00000005386	0.0729535	0.17397	0.414263	5.05707e-05	0.382724	4.2961	RPAP3	FALSE	Significant for C2 vs C1
ENSP00000005587	-0.764448	-0.300089	0.00112401	0.0050297	-2.94923	-2.29846	SKAP2	FALSE	Significant for both C2 vs C1 and C7 vs C6
ENSP00000005995	-0.550634	1.26082	0.480868	0.00334181	-0.317974	2.47602	PRSS21	FALSE	Significant for C2 vs C1
ENSP00000006275	-0.352263	-0.0716621	0.313829	0.478168	-0.503306	-0.32042	TRAPPC6A	FALSE	Not significant
ENSP00000006526	0.218006	0.161434	0.67906	0.575223	0.168092	0.240164	WDR54	FALSE	Not significant
ENSP00000006658	0.360538	0.369613	0.272218	0.0499385	0.565082	1.30156	SPATA20	FALSE	Not significant
ENSP00000006750	-0.194067	0.0032581	0.666703	0.987886	-0.176068	0.005293	CD79B	FALSE	Not significant
ENSP00000006777	0.193384	0.0236941	0.553551	0.905505	0.256842	0.0431091	RHBDD2	FALSE	Not significant
ENSP00000007264	0.167754	-0.0865508	0.686583	0.735071	0.163307	-0.133671	RPUSD1	FALSE	Not significant
ENSP00000007390	0.205868	-0.0868372	0.333373	0.474818	0.47707	-0.323473	TSR3	FALSE	Not significant
ENSP00000007414	0.215451	0.259183	0.179063	0.000965918	0.746994	3.01506	OSBPL7	FALSE	Significant for C2 vs C1
ENSP00000007516	0.385286	0.117586	0.0765204	0.39688	1.11622	0.401341	NDUFAB1	FALSE	Not significant
ENSP00000008938	-1.36506	-0.368191	0.0080115	0.160814	-2.09629	-0.793677	PGLYRP1	FALSE	Significant for C7 vs C6
ENSP00000009041	0.0975526	-0.173522	0.659605	0.218187	0.180716	-0.66117	STARD3NL	FALSE	Not significant
ENSP00000009180	-0.367482	-0.4886	0.534856	0.106252	-0.271763	-0.973663	CD9	FALSE	Not significant
ENSP00000009530	-0.419414	-0.0195368	0.16669	0.918936	-0.778092	-0.0367148	CD74	FALSE	Not significant
ENSP00000009589	-0.0101882	0.0446415	0.962391	0.667211	-0.0166483	0.175737	RPS20	FALSE	Not significant
ENSP00000011619	-0.0746268	-0.0464529	0.647861	0.35574	-0.188518	-0.448867	RANBP9	FALSE	Not significant
ENSP00000011653	-0.76898	-0.855335	0.018264	9.17831e-07	-1.7384	-6.03724	CD4	FALSE	Significant for C2 vs C1
ENSP00000011691	0.0563879	0.169483	0.851917	0.453553	0.0696025	0.343372	SS18L2	FALSE	Not significant
ENSP00000011898	-0.276596	0.0775106	0.709524	0.889364	-0.149033	0.0509203	TSPAN9	FALSE	Not significant
ENSP00000012049	0.140166	0.330659	0.545008	0.0141147	0.263597	1.85033	QPCTL	FALSE	Not significant
ENSP00000012443	-0.0935101	0.025944	0.419324	0.70754	-0.377451	0.150249	PPP5C	FALSE	Not significant
ENSP00000013070	0.138428	0.101558	0.257975	0.159623	0.588423	0.796906	UBR7	FALSE	Not significant
ENSP00000013125	0.265926	0.101391	0.0849045	0.197055	1.07107	0.705413	MAP4K5	FALSE	Not significant
ENSP00000014930	0.100468	0.275136	0.737064	0.0138147	0.132495	1.85966	HEBP1	FALSE	Not significant
ENSP00000016171	0.0773561	0.186081	0.675945	0.0810363	0.170088	1.09132	COX15	FALSE	Not significant
ENSP00000017003	-0.0475527	-0.274672	0.918737	0.278874	-0.0368087	-0.554593	XYLT2	FALSE	Not significant
ENSP00000019019	0.100652	-0.0294958	0.641274	0.720733	0.192957	-0.142225	FTSJ1	FALSE	Not significant
ENSP00000022615	0.282581	0.301451	0.0545922	0.00015077	1.26287	3.82168	VDAC3	FALSE	Significant for C2 vs C1
ENSP00000023939	-0.0593934	-0.0612175	0.645657	0.275833	-0.189998	-0.559353	RTF2	FALSE	Not significant
ENSP00000025008	-0.0719246	-0.0981598	0.546889	0.173017	-0.262101	-0.761911	RB1CC1	FALSE	Not significant
ENSP00000025301	0.181877	0.319931	0.230117	0.000560319	0.638051	3.25156	AKAP11	FALSE	Significant for C2 vs C1
ENSP00000029410	0.106577	0.0390167	0.745238	0.752066	0.127705	0.123744	B4GALT7	FALSE	Not significant
ENSP00000035307	0.0922284	0.154974	0.557261	0.104899	0.253941	0.979228	CHPF2	FALSE	Not significant
ENSP00000037243	-0.135638	-0.351397	0.479421	0.00398769	-0.319283	-2.39928	GABARAPL2	FALSE	Significant for C2 vs C1
ENSP00000037869	0.264798	0.610189	0.0803805	5.64869e-08	1.09485	7.24805	FAM136A	FALSE	Significant for C2 vs C1
ENSP00000038176	-0.230217	-0.00546837	0.0932099	0.949157	-1.03054	-0.0226622	NSMAF	FALSE	Not significant
ENSP00000039007	-1.27803	-0.191941	0.0247422	0.699306	-1.60656	-0.155333	OTC	FALSE	Not significant
ENSP00000040663	-0.102443	0.390429	0.659331	9.48688e-05	-0.180896	4.02288	MRI1	FALSE	Significant for C2 vs C1
ENSP00000040877	-0.309075	0.201259	0.1821	0.033337	-0.739691	1.47707	TARBP1	FALSE	Not significant
ENSP00000044462	0.242202	-0.0381138	0.096671	0.661632	1.0147	-0.179383	PSMA4	FALSE	Not significant
ENSP00000046794	-0.32554	-0.540106	0.109805	4.14657e-08	-0.959377	-7.38231	LCP2	FALSE	Significant for C2 vs C1
ENSP00000052569	0.39998	0.197649	0.000292162	0.00791249	3.53438	2.10169	GOPC	FALSE	Significant for both C2 vs C1 and C7 vs C6
ENSP00000053468	0.233186	0.370505	0.134523	3.32751e-05	0.871204	4.47788	MRPS10	FALSE	Significant for C2 vs C1
ENSP00000053867	-1.29945	-1.1277	0.000934709	6.87519e-08	-3.02932	-7.16272	GRN	FALSE	Significant for both C2 vs C1 and C7 vs C6
ENSP00000054650	0.24355	0.2587	0.214505	0.0365595	0.668563	1.437	THAP3	FALSE	Not significant
ENSP00000054666	-0.409584	-0.56831	0.0562065	1.93211e-05	-1.25021	-4.71397	VAMP3	FALSE	Significant for C2 vs C1
ENSP00000054950	0.221817	0.43987	0.477782	0.000103011	0.32077	3.98712	RCN1	FALSE	Significant for C2 vs C1
ENSP00000055077	0.161161	0.144693	0.129667	0.081685	0.887169	1.08786	RFC2	FALSE	Not significant
ENSP00000056217	-0.431992	0.712924	0.599838	0.0544488	-0.221966	1.26401	ARHGEF5	FALSE	Not significant
ENSP00000060969	0.0418183	-0.135159	0.773069	0.0272883	0.111782	-1.56402	SIKE1	FALSE	Not significant
ENSP00000064778	0.0772214	0.0152626	0.747332	0.889567	0.126487	0.0508212	FAM168A	FALSE	Not significant
ENSP00000064780	-0.93192	-0.449311	0.00101791	0.0408531	-2.99229	-1.38877	RELT	FALSE	Significant for C7 vs C6
ENSP00000066544	0.2351	-0.01227	0.0711923	0.8895	1.14757	-0.0508543	CDC27	FALSE	Not significant
ENSP00000070846	-0.622115	-0.773656	0.320649	0.0092343	-0.493971	-2.0346	PKP2	FALSE	Significant for C2 vs C1
ENSP00000074304	-0.431684	-0.462644	0.0114213	4.21592e-09	-1.94228	-8.37511	INPP4A	FALSE	Significant for C2 vs C1
ENSP00000075120	-0.862172	-1.11399	0.00550873	1.7823e-07	-2.25895	-6.74902	SLC2A3	FALSE	Significant for both C2 vs C1 and C7 vs C6
ENSP00000078429	0.0946145	-0.136793	0.828187	0.526621	0.0818714	-0.278501	GNA11	FALSE	Not significant
ENSP00000081029	0.108989	0.31229	0.497478	0.000214398	0.303226	3.66878	MRPS35	FALSE	Significant for C2 vs C1
ENSP00000083182	0.0976163	-0.0591934	0.734959	0.508759	0.133737	-0.293488	APPBP2	FALSE	Not significant
ENSP00000085079	-0.307457	-0.426984	0.399574	0.0146546	-0.398402	-1.83403	EPN1	FALSE	Not significant
ENSP00000155093	0.204656	0.126032	0.510653	0.848265	0.291874	0.0714685	ZFY	FALSE	Not significant
ENSP00000155840	-1.69	-1.5788	6.46684e-05	2.56361e-10	-4.18931	-9.59115	KCNQ1	FALSE	Significant for both C2 vs C1 and C7 vs C6
ENSP00000156084	0.345159	0.0542574	0.0268041	0.67255	1.5718	0.172275	OTUD5	FALSE	Not significant
ENSP00000156109	0.0988261	0.0729168	0.386108	0.0741016	0.413291	1.13017	GPKOW	FALSE	Not significant
ENSP00000156471	0.210363	-0.0092853	0.00389763	0.834309	2.4092	-0.0786729	AQR	FALSE	Significant for C7 vs C6
ENSP00000157600	-0.542781	0.103945	0.545008	0.902509	-0.263597	0.0445486	LMCD1	FALSE	Not significant
ENSP00000157812	0.219584	0.0587035	0.130315	0.349793	0.885005	0.456189	PSMC4	FALSE	Not significant
ENSP00000158762	-0.0568219	0.178327	0.801446	0.0272328	-0.0961257	1.56491	ACAP1	FALSE	Not significant
ENSP00000158771	-0.0666888	0.161017	0.858406	0.34	-0.0663073	0.468521	DERL2	FALSE	Not significant
ENSP00000159087	-0.0841269	-0.580446	0.717055	0.00891978	-0.144448	-2.04965	ANO8	FALSE	Significant for C2 vs C1
ENSP00000160262	-0.928977	-0.319202	0.000302268	0.0617695	-3.51961	-1.20923	ICAM3	FALSE	Significant for C7 vs C6
ENSP00000160827	-0.0464584	-0.520616	0.895553	0.0122781	-0.0479085	-1.91087	KIF22	FALSE	Not significant
ENSP00000161559	-1.99202	-0.287385	0.00101791	0.327858	-2.99229	-0.484315	CEACAM1	FALSE	Significant for C7 vs C6
ENSP00000161863	-0.0604895	-0.326193	0.797498	7.95737e-05	-0.0982705	-4.09923	YTHDC2	FALSE	Significant for C2 vs C1
ENSP00000162044	0.160312	0.388136	0.64322	0.0203119	0.19164	1.69225	TMEM161A	FALSE	Not significant
ENSP00000162391	0.0777166	-0.0658715	0.585776	0.312547	0.232268	-0.505084	FOXJ2	TRUE	Not significant
ENSP00000162749	-0.285219	-0.549773	0.161356	1.32949e-05	-0.792216	-4.87631	TNFRSF1A	FALSE	Significant for C2 vs C1
ENSP00000163416	-0.149699	-0.20245	0.0651657	0.000756978	-1.18598	-3.12092	GOLGA5	FALSE	Significant for C2 vs C1
ENSP00000164133	-0.0102325	-0.109367	0.975762	0.563933	-0.010656	-0.248772	PPP2R5B	FALSE	Not significant
ENSP00000164227	-0.227781	-0.184907	0.360401	0.146095	-0.443214	-0.835364	BCL3	TRUE	Not significant
ENSP00000164305	0.0581047	0.0381338	0.887055	0.867485	0.0520497	0.061738	PIGB	FALSE	Not significant
ENSP00000166345	-0.157851	-0.355402	0.496393	0.0103552	-0.304174	-1.98484	TRIP13	FALSE	Not significant
ENSP00000167462	0.687332	0.107857	0.0141275	0.479935	1.84994	0.318817	LLGL2	FALSE	Not significant
ENSP00000167586	0.0858938	0.742571	0.935856	0.418102	0.028791	0.378718	KRT14	FALSE	Not significant
ENSP00000168216	0.272412	0.187659	0.104453	0.0945136	0.98108	1.02451	HSD17B10	FALSE	Not significant
ENSP00000169298	0.2046	-0.356516	0.600605	0.0107469	0.221411	-1.96872	ST6GAL1	FALSE	Not significant
ENSP00000169551	-0.0396673	0.299221	0.820425	0.000406596	-0.0859609	3.39084	TIMM21	FALSE	Significant for C2 vs C1
ENSP00000170168	0.294459	0.10774	0.100917	0.108181	0.996036	0.96585	REXO1	FALSE	Not significant
ENSP00000170447	0.158584	0.0715962	0.215284	0.297442	0.666988	0.526598	MKRN2	FALSE	Not significant
ENSP00000170564	0.152296	0.0424442	0.166781	0.49198	0.777853	0.308052	GPATCH1	FALSE	Not significant
ENSP00000171111	0.30829	-0.0136506	0.189437	0.881444	0.722535	-0.0548051	KEAP1	FALSE	Not significant
ENSP00000173527	0.405419	0.290183	0.0147153	0.000254891	1.83223	3.59365	ISOC1	FALSE	Significant for C2 vs C1
ENSP00000174618	0.237712	0.122502	0.0319548	0.0078155	1.49546	2.10704	MNT	TRUE	Significant for C2 vs C1
ENSP00000175756	-0.79968	-0.708732	6.96609e-05	1.68169e-08	-4.15701	-7.77425	PTPN18	FALSE	Significant for both C2 vs C1 and C7 vs C6
ENSP00000176643	-0.729707	-1.29114	0.0329688	2.03911e-11	-1.4819	-10.6906	ALDH3A2	FALSE	Significant for C2 vs C1
ENSP00000176763	-0.438527	-0.294551	0.00339165	0.000354809	-2.46959	-3.45001	STK10	FALSE	Significant for both C2 vs C1 and C7 vs C6
ENSP00000177694	0.126938	-0.135531	0.733387	0.56889	0.134667	-0.244972	TBX21	TRUE	Not significant
ENSP00000178640	-0.0138583	0.114656	0.942111	0.221781	-0.0258979	0.654075	MAP2K5	FALSE	Not significant
ENSP00000179259	-0.792431	-0.942024	0.000892736	4.29114e-10	-3.04928	-9.36743	TIGAR	FALSE	Significant for both C2 vs C1 and C7 vs C6
ENSP00000181839	0.271882	0.10504	0.00648706	0.0354869	2.18795	1.44993	CDK13	FALSE	Significant for C7 vs C6
ENSP00000182290	-0.559268	-0.269829	0.153212	0.212946	-0.814707	-0.671731	TSPAN32	FALSE	Not significant
ENSP00000182527	0.388342	-0.381903	0.147101	0.00364378	0.832385	-2.43845	TRAM2	FALSE	Significant for C2 vs C1
ENSP00000184266	0.0840778	0.25568	0.685136	0.0121956	0.164223	1.9138	NDUFB4	FALSE	Not significant
ENSP00000184956	-0.112696	0.347129	0.487874	1.81478e-05	-0.311692	4.74118	HEATR6	FALSE	Significant for C2 vs C1
ENSP00000185150	0.179096	-0.0571415	0.452951	0.449542	0.343949	-0.34723	ERLEC1	FALSE	Not significant
ENSP00000185942	-0.0650922	-0.741165	0.884791	0.00310077	-0.0531595	-2.50853	HMMR	FALSE	Significant for C2 vs C1
ENSP00000186436	-0.0895102	0.148784	0.652085	0.18224	-0.185696	0.739356	TMEM131	FALSE	Not significant
ENSP00000187397	1.54027	0.160285	0.00785062	0.648813	2.1051	0.187881	ARPP21	FALSE	Significant for C7 vs C6
ENSP00000188312	0.150639	0.113312	0.0729176	0.0181046	1.13717	1.74221	ACTR6	FALSE	Not significant
ENSP00000189978	-1.43219	-0.299199	0.0257422	0.536834	-1.58935	-0.27016	MUSK	FALSE	Not significant
ENSP00000192788	-0.220132	0.0231158	0.108127	0.737935	-0.966067	0.131982	UHRF1BP1	FALSE	Not significant
ENSP00000193322	-0.638787	-0.693727	0.00114109	7.63182e-07	-2.94268	-6.11737	OSTM1	FALSE	Significant for both C2 vs C1 and C7 vs C6
ENSP00000194214	0.0459939	0.0353563	0.852587	0.757451	0.0692613	0.120646	HSPB11	FALSE	Not significant
ENSP00000194900	0.30101	-0.08235	0.523318	0.704597	0.281234	-0.152059	DLG3	FALSE	Not significant
ENSP00000195654	-0.155829	-0.289836	0.398654	0.0100122	-0.399404	-1.99947	DOP1A	FALSE	Not significant
ENSP00000196061	-0.462935	-0.302079	0.0400886	0.00276533	-1.39698	-2.55825	PLOD1	FALSE	Significant for C2 vs C1
ENSP00000196371	0.0874272	0.447785	0.652838	3.73512e-05	0.185195	4.4277	OXCT1	FALSE	Significant for C2 vs C1
ENSP00000196482	0.223326	0.237425	0.231459	0.0165647	0.635526	1.78082	ZNF324	FALSE	Not significant
ENSP00000196551	0.0118841	0.0760761	0.914475	0.188468	0.038828	0.724762	RPS5	FALSE	Not significant
ENSP00000198536	-1.40608	-2.43431	9.57437e-05	7.19132e-14	-4.01889	-13.1432	PILRA	FALSE	Significant for both C2 vs C1 and C7 vs C6
ENSP00000198767	0.495097	0.296074	0.00541063	0.00991312	2.26675	2.00379	RRN3	FALSE	Significant for both C2 vs C1 and C7 vs C6
ENSP00000199320	0.627608	0.308151	1.06432e-05	4.21551e-06	4.97293	5.37515	DIMT1	FALSE	Significant for both C2 vs C1 and C7 vs C6
ENSP00000199389	0.200294	0.131704	0.60205	0.549196	0.220368	0.260273	EIF2AK1	FALSE	Not significant
ENSP00000199448	0.86023	0.997662	0.00538799	1.91548e-07	2.26857	6.71772	EPDR1	FALSE	Significant for both C2 vs C1 and C7 vs C6
ENSP00000199706	0.32836	0.335171	0.0480787	0.00616725	1.31805	2.20991	MRPL28	FALSE	Significant for C2 vs C1
ENSP00000199708	0.109156	-0.126361	0.467587	0.429516	0.330137	-0.367021	HBQ1	FALSE	Not significant
ENSP00000199764	-1.34397	0.224012	0.00384451	0.439165	-2.41516	0.357372	CEACAM6	FALSE	Significant for C7 vs C6
ENSP00000199814	0.262296	0.188864	0.0078457	9.51005e-08	2.10537	7.02182	RBM22	FALSE	Significant for both C2 vs C1 and C7 vs C6
ENSP00000200135	-0.00932155	0.0518267	0.93007	0.308142	-0.0314842	0.511249	ZW10	FALSE	Not significant
ENSP00000200453	-1.19455	-0.123355	0.0559188	0.786938	-1.25244	-0.104059	PPP1R15A	FALSE	Not significant
ENSP00000200457	-0.335155	-0.979941	0.378967	0.000278588	-0.421398	-3.55504	TRIP6	FALSE	Significant for C2 vs C1
ENSP00000200639	-0.64145	-0.373537	0.0377516	0.127424	-1.42307	-0.894749	LAMP2	FALSE	Not significant
ENSP00000200676	-0.542775	0.180247	0.228933	0.631055	-0.640292	0.199932	CETP	FALSE	Not significant
ENSP00000201586	-0.142286	0.391921	0.749749	0.194355	-0.125084	0.711404	SULT2B1	FALSE	Not significant
ENSP00000201963	0.39663	1.0868	0.197364	7.43918e-09	0.704732	8.12847	DNMT3B	FALSE	Significant for C2 vs C1
ENSP00000202017	0.228629	0.507995	0.0495146	1.03918e-07	1.30527	6.98331	PDRG1	FALSE	Significant for C2 vs C1
ENSP00000202556	1.10248	0.779502	0.19842	0.0627331	0.702415	1.2025	PPP1R13B	FALSE	Not significant
ENSP00000202677	-0.437402	-0.199136	0.00366557	0.00285841	-2.43586	-2.54388	RALGAPA2	FALSE	Significant for both C2 vs C1 and C7 vs C6
ENSP00000202773	0.100644	0.152742	0.467997	0.00893835	0.329757	2.04874	RPL6	FALSE	Significant for C2 vs C1
ENSP00000203001	0.18905	0.311364	0.101064	3.50946e-06	0.995406	5.45476	TRMT6	FALSE	Significant for C2 vs C1
ENSP00000203407	0.167524	0.180978	0.283054	0.0323965	0.548131	1.4895	UQCRC1	FALSE	Not significant
ENSP00000203556	-0.921166	-0.623136	2.69672e-05	2.08747e-09	-4.56916	-8.68038	GMIP	FALSE	Significant for both C2 vs C1 and C7 vs C6
ENSP00000203630	0.160086	0.315176	0.149683	1.36529e-06	0.824829	5.86478	MLF2	FALSE	Significant for C2 vs C1
ENSP00000203786	-0.454237	-0.121731	0.0867671	0.101558	-1.06164	-0.993287	ARHGAP4	FALSE	Not significant
ENSP00000204517	0.431628	0.545191	0.000275842	9.98423e-05	3.55934	4.00069	TFAP4	TRUE	Significant for both C2 vs C1 and C7 vs C6
ENSP00000204549	0.31794	0.225356	0.00326356	0.000345833	2.48631	3.46113	PDCD7	FALSE	Significant for both C2 vs C1 and C7 vs C6
ENSP00000204566	-0.628942	-0.534992	0.0001766	1.60502e-09	-3.75301	-8.79452	SPG21	FALSE	Significant for both C2 vs C1 and C7 vs C6
ENSP00000204679	-0.00140918	-0.230421	0.994395	0.0118243	-0.00244117	-1.92723	GNPTG	FALSE	Not significant
ENSP00000204961	0.102757	0.476616	0.749682	0.0012089	0.125123	2.91761	EFNB1	FALSE	Significant for C2 vs C1
ENSP00000205061	-0.0198372	-0.398256	0.923921	1.6707e-05	-0.0343652	-4.7771	GLG1	FALSE	Significant for C2 vs C1
ENSP00000205194	0.175154	0.522985	0.480128	0.000854938	0.318643	3.06807	NAT14	FALSE	Significant for C2 vs C1
ENSP00000205214	-0.219208	0.143643	0.189799	0.162592	-0.721706	0.788901	AASDH	FALSE	Not significant
ENSP00000205402	0.448958	0.341309	0.00695242	3.06532e-05	2.15786	4.51352	DLD	FALSE	Significant for both C2 vs C1 and C7 vs C6
ENSP00000205636	-0.121967	-0.312654	0.711845	0.113984	-0.147614	-0.943158	CMTM6	FALSE	Not significant
ENSP00000205948	-0.51027	-0.921726	0.130028	0.0068791	-0.885964	-2.16247	APOH	FALSE	Significant for C2 vs C1
ENSP00000206020	0.212285	0.14137	0.137252	0.0683949	0.862481	1.16498	SPAG7	FALSE	Not significant
ENSP00000206380	-0.0329883	-0.0266189	0.90868	0.865646	-0.041589	-0.0626599	TMEM101	FALSE	Not significant
ENSP00000206513	-1.80911	-0.595743	0.000147308	0.017735	-3.83177	-1.75117	CEBPE	TRUE	Significant for C7 vs C6
ENSP00000206542	-0.110308	0.263094	0.310148	1.48634e-05	-0.508431	4.82788	OSGEP	FALSE	Significant for C2 vs C1
ENSP00000207549	-0.673658	-0.280436	0.000644125	0.00466161	-3.19103	-2.33146	UNC13D	FALSE	Significant for both C2 vs C1 and C7 vs C6
ENSP00000207870	-0.496206	-0.190643	0.0480508	0.21431	-1.3183	-0.668957	XYLB	FALSE	Not significant
ENSP00000209873	0.0949397	0.115608	0.435163	0.0396726	0.361348	1.40151	AAAS	FALSE	Not significant
ENSP00000209875	0.159966	0.328354	0.294164	0.000195811	0.53141	3.70816	CBX5	FALSE	Significant for C2 vs C1
ENSP00000209884	-0.344328	-0.53494	0.0488892	0.0291742	-1.31079	-1.535	KLHL20	FALSE	Not significant
ENSP00000210060	0.24827	-0.145211	0.0717411	0.112352	1.14423	-0.949419	DHPS	FALSE	Not significant
ENSP00000210313	0.109202	0.115459	0.556426	0.231484	0.254593	0.635479	PSMD5	FALSE	Not significant
ENSP00000210444	-0.0274033	-0.13837	0.905217	0.0875516	-0.0432473	-1.05774	NANS	FALSE	Not significant
ENSP00000211287	-0.20745	-0.899866	0.621521	0.000108265	-0.206544	-3.96551	MAPK13	FALSE	Significant for C2 vs C1
ENSP00000211379	0.185222	-0.0424932	0.0685288	0.458118	1.16413	-0.339022	BAG6	FALSE	Not significant
ENSP00000211998	-0.670213	-0.502891	0.0113807	0.00245946	-1.94383	-2.60916	VCL	FALSE	Significant for C2 vs C1
ENSP00000212015	0.198801	-0.0799339	0.0691209	0.137792	1.16039	-0.860775	SIRT1	FALSE	Not significant
ENSP00000214869	0.327576	0.30526	0.100823	0.00270027	0.996442	2.56859	TMED1	FALSE	Significant for C2 vs C1
ENSP00000215071	0.174107	0.097697	0.179539	0.0907244	0.74584	1.04228	PSMD8	FALSE	Not significant
ENSP00000215115	-0.205866	0.23472	0.218152	0.135674	-0.661242	0.867502	BCL7C	FALSE	Not significant
ENSP00000215375	0.38042	0.168734	0.0210922	0.136537	1.67588	0.864748	ATP5F1D	FALSE	Not significant
ENSP00000215531	0.983547	1.34149	0.00738297	1.01783e-07	2.13177	6.99233	SMIM24	FALSE	Significant for both C2 vs C1 and C7 vs C6
ENSP00000215565	-0.0296598	0.0213591	0.904531	0.907032	-0.0435768	0.0423776	NDUFB7	FALSE	Not significant
ENSP00000215567	-0.169138	0.129706	0.413589	0.232548	-0.383432	0.633488	TECR	FALSE	Not significant
ENSP00000215570	0.0155018	0.335599	0.919637	5.60423e-06	0.0363834	5.25148	TIMM13	FALSE	Significant for C2 vs C1
ENSP00000215574	0.155311	-0.251656	0.480866	0.0906604	0.317976	-1.04258	CDC34	FALSE	Not significant
ENSP00000215659	0.070501	0.693106	0.807449	4.17698e-07	0.092885	6.37914	MAPK12	FALSE	Significant for C2 vs C1
ENSP00000215727	-0.554976	-0.629123	0.182137	0.155171	-0.739601	-0.809189	SERPIND1	FALSE	Not significant
ENSP00000215730	-0.17444	-0.21213	0.104664	0.00380621	-0.980204	-2.41951	SNAP29	FALSE	Significant for C2 vs C1
ENSP00000215742	0.0744403	0.291281	0.889478	0.476477	0.0508647	0.321959	THAP7	FALSE	Not significant
ENSP00000215754	0.201911	0.350308	0.0980744	2.69011e-06	1.00844	5.57023	MIF	FALSE	Significant for C2 vs C1
ENSP00000215790	0.0356453	-0.287707	0.858686	0.00152682	0.0661657	-2.81621	TBC1D10A	FALSE	Significant for C2 vs C1
ENSP00000215793	0.161072	0.158846	0.0308268	6.77948e-05	1.51107	4.1688	SF3A1	FALSE	Significant for C2 vs C1
ENSP00000215829	0.00693102	0.155492	0.985122	0.30248	0.00651003	0.519303	SNRPD3	FALSE	Not significant
ENSP00000215832	-0.277435	-0.384212	0.00333737	3.72719e-09	-2.4766	-8.42862	MAPK1	FALSE	Significant for both C2 vs C1 and C7 vs C6
ENSP00000215838	-0.137909	-1.08823	0.743387	0.000729158	-0.128785	-3.13718	TCN2	FALSE	Significant for C2 vs C1
ENSP00000215882	0.213669	-0.0383483	0.301083	0.807027	0.521314	-0.0931122	SLC25A1	FALSE	Not significant
ENSP00000215886	-0.974976	-1.94853	0.00147211	8.02551e-08	-2.83206	-7.09553	LGALS2	FALSE	Significant for both C2 vs C1 and C7 vs C6
ENSP00000215904	0.47574	0.111111	0.00233298	0.150249	2.63209	0.823188	PDXP	FALSE	Significant for C7 vs C6
ENSP00000215906	-1.84397	-1.03201	0.00288759	0.000172172	-2.53946	-3.76404	ASPHD2	FALSE	Significant for both C2 vs C1 and C7 vs C6
ENSP00000215909	-0.452875	-1.66771	0.28552	7.56624e-12	-0.544364	-11.1211	LGALS1	FALSE	Significant for C2 vs C1
ENSP00000215917	-0.179771	0.037902	0.774849	0.900984	-0.110783	0.0452828	SRRD	FALSE	Not significant
ENSP00000215919	0.146699	0.934274	0.719885	0.000485832	0.142737	3.31351	PATZ1	TRUE	Significant for C2 vs C1
ENSP00000215941	0.321397	0.115515	0.0139231	0.182035	1.85626	0.739844	ANKRD54	FALSE	Not significant
ENSP00000215957	-0.164402	-0.140144	0.303882	0.020117	-0.517295	-1.69644	MICALL1	FALSE	Not significant
ENSP00000215980	-0.253775	-0.475598	0.133421	0.000343631	-0.874776	-3.46391	CENPM	FALSE	Significant for C2 vs C1
ENSP00000216014	0.585601	0.300532	0.281389	0.548503	0.550693	0.260821	KDELR3	FALSE	Not significant
ENSP00000216027	0.37159	0.225489	0.00673776	0.00688124	2.17148	2.16233	HSCB	FALSE	Significant for both C2 vs C1 and C7 vs C6
ENSP00000216034	0.224761	0.223782	0.103862	0.000394354	0.983542	3.40411	TOMM22	FALSE	Significant for C2 vs C1
ENSP00000216038	0.205801	0.219407	0.0307998	2.77693e-06	1.51145	5.55643	RTCB	FALSE	Significant for C2 vs C1
ENSP00000216044	0.24705	0.166001	0.0775236	0.052068	1.11057	1.28343	GTPBP1	FALSE	Not significant
ENSP00000216068	0.100369	0.524183	0.708629	0.00170794	0.149581	2.76753	DNAL4	FALSE	Significant for C2 vs C1
ENSP00000216083	-0.341463	0.188525	0.139897	0.167811	-0.854192	0.775179	CBX6	FALSE	Not significant
ENSP00000216085	-0.0279425	0.325389	0.922462	0.000288215	-0.0350515	3.54028	RHBDD3	FALSE	Significant for C2 vs C1
ENSP00000216099	0.334732	0.331301	0.126803	0.0211118	0.89687	1.67547	APOBEC3D	FALSE	Not significant
ENSP00000216106	0.37766	0.0726385	0.00146577	0.28593	2.83394	0.54374	HMGXB4	FALSE	Significant for C7 vs C6
ENSP00000216117	-0.834383	-1.89348	0.0053353	1.69543e-09	-2.27284	-8.77072	HMOX1	FALSE	Significant for both C2 vs C1 and C7 vs C6
ENSP00000216121	0.531413	0.830819	0.00244918	1.65204e-10	2.61098	9.78198	NIPSNAP1	FALSE	Significant for both C2 vs C1 and C7 vs C6
ENSP00000216122	0.114928	0.293341	0.470226	0.0251541	0.327693	1.59939	MCM5	FALSE	Not significant
ENSP00000216124	-0.286519	0.0690996	0.338477	0.739622	-0.470471	0.13099	ARSA	FALSE	Not significant
ENSP00000216129	0.167889	0.22308	0.286444	0.0185276	0.54296	1.73218	TTLL12	FALSE	Not significant
ENSP00000216133	-0.530025	-0.584458	0.563702	0.0189303	-0.24895	-1.72284	CBX7	TRUE	Not significant
ENSP00000216160	0.0982018	-0.23822	0.335347	7.95153e-07	0.474506	-6.09955	TAB1	FALSE	Significant for C2 vs C1
ENSP00000216181	-0.496944	-0.637609	3.09676e-05	8.90283e-11	-4.50909	-10.0505	MYH9	FALSE	Significant for both C2 vs C1 and C7 vs C6
ENSP00000216185	0.148668	0.0184539	0.306941	0.869824	0.512945	0.0605688	TXN2	FALSE	Not significant
ENSP00000216190	0.0293966	-0.0430277	0.76766	0.507926	0.114831	-0.294199	EIF3D	FALSE	Not significant
ENSP00000216218	0.3195	0.197851	0.0435101	0.0063282	1.36141	2.19872	ST13	FALSE	Significant for C2 vs C1
ENSP00000216225	-0.0826015	0.095512	0.535521	0.182593	-0.271224	0.738515	RBX1	FALSE	Not significant
ENSP00000216237	0.29543	0.301158	0.200059	0.00425604	0.698843	2.37099	L3MBTL2	FALSE	Significant for C2 vs C1
ENSP00000216252	-0.00316445	0.121751	0.984278	0.0464917	-0.00688232	1.33262	PHF5A	FALSE	Not significant
ENSP00000216254	0.268554	0.0603869	0.0756114	0.525051	1.12141	0.279798	ACO2	FALSE	Not significant
ENSP00000216259	-0.677624	-0.757103	0.251567	0.0436825	-0.599346	-1.35969	PMM1	FALSE	Not significant
ENSP00000216264	-0.320939	-0.323805	0.286444	0.0315479	-0.54296	-1.50103	CERK	FALSE	Not significant
ENSP00000216267	0.0993019	0.0553449	0.29604	0.206817	0.52865	0.684415	BRD1	FALSE	Not significant
ENSP00000216268	0.429994	0.324945	0.00366557	3.01071e-05	2.43586	4.52133	ZBED4	FALSE	Significant for both C2 vs C1 and C7 vs C6
ENSP00000216271	-0.255741	-0.16016	0.153418	0.134358	-0.814123	-0.871738	HDAC10	FALSE	Not significant
ENSP00000216274	-0.859101	-0.557263	6.50171e-05	3.18104e-06	-4.18697	-5.49743	RIPK3	FALSE	Significant for both C2 vs C1 and C7 vs C6
ENSP00000216277	0.154234	0.0519236	0.0943065	0.238235	1.02546	0.622995	PAPOLA	FALSE	Not significant
ENSP00000216281	0.0743355	0.0721678	0.483535	0.134708	0.315572	0.870607	HSP90AA1	FALSE	Not significant
ENSP00000216286	0.19781	-0.160675	0.775771	0.606881	0.110267	-0.216897	NID2	FALSE	Not significant
ENSP00000216288	0.445666	0.0186313	0.113464	0.924136	0.945141	0.034264	MARK3	FALSE	Not significant
ENSP00000216294	0.385338	0.494612	0.109341	0.00396086	0.961218	2.40221	SNAPC1	FALSE	Significant for C2 vs C1
ENSP00000216297	0.086272	0.213582	0.480128	1.44446e-06	0.318643	5.84029	SUPT16H	FALSE	Significant for C2 vs C1
ENSP00000216336	-1.23653	-0.269645	0.0106016	0.425535	-1.97463	-0.371064	CTSG	FALSE	Not significant
ENSP00000216338	-0.658566	-0.237694	0.0355159	0.353478	-1.44958	-0.451638	GZMH	FALSE	Not significant
ENSP00000216341	-0.517424	-0.289564	0.11231	0.337383	-0.949581	-0.471877	GZMB	FALSE	Not significant
ENSP00000216361	0.166327	-0.133812	0.719074	0.777723	0.143226	-0.109175	COCH	FALSE	Not significant
ENSP00000216367	0.125899	-0.0169305	0.620852	0.92265	0.207012	-0.0349628	POLE2	FALSE	Not significant
ENSP00000216373	-0.322541	-0.530859	0.0118393	1.93586e-09	-1.92668	-8.71313	SOS2	FALSE	Significant for C2 vs C1
ENSP00000216392	-0.393885	-0.345102	0.13495	0.0150896	-0.869827	-1.82132	PYGL	FALSE	Not significant
ENSP00000216410	-0.0102921	0.522461	0.969757	1.94015e-05	-0.0133369	4.71216	GNPNAT1	FALSE	Significant for C2 vs C1
ENSP00000216442	-0.0711171	-0.207088	0.75396	0.0506245	-0.122652	-1.29564	ATP6V1D	FALSE	Not significant
ENSP00000216446	0.927867	0.415559	0.0872943	0.312462	1.05901	0.505203	PLEK2	FALSE	Not significant
ENSP00000216452	-0.0212985	0.101124	0.950489	0.541983	-0.0220531	0.266014	PIGH	FALSE	Not significant
ENSP00000216455	0.142865	0.0207715	0.319815	0.797237	0.495101	0.0984127	PSMA3	FALSE	Not significant
ENSP00000216465	0.159765	0.037109	0.362951	0.720135	0.440152	0.142586	GSTZ1	FALSE	Not significant
ENSP00000216468	-0.143085	-0.23451	0.405635	0.0254526	-0.391865	-1.59427	TMED8	FALSE	Not significant
ENSP00000216479	0.125145	0.151392	0.301083	0.00504481	0.521314	2.29716	AHSA1	FALSE	Significant for C2 vs C1
ENSP00000216484	-0.232242	-0.135775	0.176972	0.0893076	-0.752095	-1.04911	SPTLC2	FALSE	Not significant
ENSP00000216487	-0.355785	-0.238422	0.0535198	0.00789161	-1.27149	-2.10283	RIN3	FALSE	Significant for C2 vs C1
ENSP00000216489	0.100955	-0.14489	0.718719	0.350313	0.143441	-0.455544	ALKBH1	FALSE	Not significant
ENSP00000216554	0.094171	0.140561	0.393253	0.026428	0.405328	1.57794	EIF5	FALSE	Not significant
ENSP00000216602	0.103224	-0.0881602	0.65125	0.43403	0.186252	-0.362481	ZFYVE21	FALSE	Not significant
ENSP00000216714	0.0858045	0.550767	0.551079	1.67022e-08	0.258786	7.77723	APEX1	FALSE	Significant for C2 vs C1
ENSP00000216727	-0.177923	0.11949	0.577789	0.763054	-0.23823	0.117445	PABPN1	FALSE	Not significant
ENSP00000216774	-0.0557459	0.053131	0.617328	0.119386	-0.209484	0.923048	SRP54	FALSE	Not significant
ENSP00000216780	0.0733478	-0.296785	0.817415	0.0174293	0.0875575	-1.75872	PCK2	FALSE	Not significant
ENSP00000216797	0.263476	-0.265345	0.419842	0.134708	0.376915	-0.870607	NFKBIA	FALSE	Not significant
ENSP00000216802	0.0144048	-0.277373	0.935286	0.000545631	0.0290557	-3.2631	PSME2	FALSE	Significant for C2 vs C1
ENSP00000216807	0.538156	0.349541	0.0445545	0.0160798	1.35111	1.79372	BRMS1L	FALSE	Not significant
ENSP00000216832	0.172004	0.144861	0.0269512	9.94337e-05	1.56942	4.00247	PNN	FALSE	Significant for C2 vs C1
ENSP00000216840	-0.263509	-0.419667	0.0195229	1.47425e-07	-1.70946	-6.83143	RABGGTA	FALSE	Significant for C2 vs C1
ENSP00000216862	-1.00858	0.0595547	0.157046	0.915809	-0.803972	0.0381953	CYP24A1	FALSE	Not significant
ENSP00000216877	0.0747337	0.133539	0.649331	0.0800183	0.187534	1.09681	PTPRA	FALSE	Not significant
ENSP00000216879	0.0925785	0.0225504	0.628169	0.779197	0.201923	0.108353	NSFL1C	FALSE	Not significant
ENSP00000216923	0.488075	0.275738	0.000961125	6.34853e-05	3.01722	4.19733	ZFP64	TRUE	Significant for both C2 vs C1 and C7 vs C6
ENSP00000216962	0.145629	-0.0902552	0.385866	0.243476	0.413563	-0.613543	PYGB	FALSE	Not significant
ENSP00000216968	-0.179475	-0.155251	0.786462	0.589585	-0.104322	-0.229454	PROCR	FALSE	Not significant
ENSP00000217073	-0.114982	-0.137288	0.793793	0.403285	-0.100293	-0.394388	PABPC1L	FALSE	Not significant
ENSP00000217109	0.162138	0.370582	0.0840713	5.4408e-11	1.07535	10.2643	CSTF1	FALSE	Significant for C2 vs C1
ENSP00000217121	-0.265213	-0.533008	0.0255367	2.2823e-09	-1.59284	-8.64163	TPD52L2	FALSE	Significant for C2 vs C1
ENSP00000217131	-0.598313	-0.856201	0.00772234	1.22745e-09	-2.11225	-8.911	CTSZ	FALSE	Significant for both C2 vs C1 and C7 vs C6
ENSP00000217133	-0.264987	-0.390391	0.588999	0.225287	-0.229885	-0.647264	TUBB1	FALSE	Not significant
ENSP00000217173	0.0990427	0.00214707	0.686583	0.980883	0.163307	0.00838265	UBOX5	FALSE	Not significant
ENSP00000217182	0.143186	0.0450331	0.675175	0.841462	0.170583	0.0749657	EEF1A2	FALSE	Not significant
ENSP00000217195	-0.803887	-0.555431	0.00101791	3.2084e-05	-2.99229	-4.49371	C20orf27	FALSE	Significant for both C2 vs C1 and C7 vs C6
ENSP00000217244	0.178615	0.110451	0.0751269	0.025858	1.1242	1.5874	CSNK2A1	FALSE	Not significant
ENSP00000217315	0.132206	-0.0810393	0.360674	0.429042	0.442885	-0.3675	TM9SF4	FALSE	Not significant
ENSP00000217372	0.171245	0.195692	0.250715	0.0202063	0.60082	1.69451	CDK5RAP1	FALSE	Not significant
ENSP00000217381	-0.0061744	0.468822	0.993973	0.0624773	-0.00262543	1.20428	SNTA1	FALSE	Not significant
ENSP00000217402	-0.35005	-0.512461	0.00142201	5.24568e-09	-2.8471	-8.2802	CHMP4B	FALSE	Significant for both C2 vs C1 and C7 vs C6
ENSP00000217407	-1.06037	-0.295412	0.0488167	0.466174	-1.31143	-0.331452	LBP	FALSE	Not significant
ENSP00000217426	-0.0831258	0.119708	0.501477	0.0580764	-0.299749	1.236	AHCY	FALSE	Not significant
ENSP00000217446	0.188336	-0.0487475	0.525512	0.772998	0.279418	-0.111822	PIGU	FALSE	Not significant
ENSP00000217455	-0.355958	-0.36703	0.012124	5.57219e-06	-1.91635	-5.25397	ACOT8	FALSE	Significant for C2 vs C1
ENSP00000217456	-0.428292	0.25911	0.0480637	0.0736268	-1.31818	1.13296	APMAP	FALSE	Not significant
ENSP00000217515	0.298186	0.345509	0.0780372	1.70987e-05	1.1077	4.76704	TXNL1	FALSE	Significant for C2 vs C1
ENSP00000217893	0.223795	-0.0317283	0.00987898	0.405371	2.00529	-0.392147	TAF9	FALSE	Significant for C7 vs C6
ENSP00000217901	0.278588	0.0287469	0.152253	0.737935	0.817434	0.131982	IDH3G	FALSE	Not significant
ENSP00000217958	0.150944	0.0162608	0.327356	0.844824	0.48498	0.073234	PSMD10	FALSE	Not significant
ENSP00000217971	-0.19555	0.0314208	0.286488	0.821193	-0.542893	0.085555	PGRMC1	FALSE	Not significant
ENSP00000218004	-0.259525	-0.0941962	0.0698224	0.255	-1.15601	-0.59346	NXT2	FALSE	Not significant
ENSP00000218032	-1.64973	-2.62229	2.02166e-07	1.37712e-13	-6.69429	-12.861	TLR8	FALSE	Significant for both C2 vs C1 and C7 vs C6
ENSP00000218099	-0.188789	-0.743004	0.517229	0.0309281	-0.286317	-1.50965	F9	FALSE	Not significant
ENSP00000218104	-0.601977	-0.957868	0.00508875	5.36671e-10	-2.29339	-9.27029	ABCD1	FALSE	Significant for both C2 vs C1 and C7 vs C6
ENSP00000218340	-0.788798	-0.957094	1.40186e-05	9.12065e-12	-4.85329	-11.04	RP2	FALSE	Significant for both C2 vs C1 and C7 vs C6
ENSP00000218348	0.549748	0.636103	0.00366557	3.33112e-09	2.43586	8.47741	USP11	FALSE	Significant for both C2 vs C1 and C7 vs C6
ENSP00000218364	0.109153	0.338561	0.36688	8.07579e-07	0.435476	6.09281	HTATSF1	FALSE	Significant for C2 vs C1
ENSP00000218388	-0.106141	-0.699569	0.808361	0.000140925	-0.0923949	-3.85101	TIMP1	FALSE	Significant for C2 vs C1
ENSP00000218516	-0.857369	-0.957828	0.00018402	4.59231e-09	-3.73513	-8.33797	GLA	FALSE	Significant for both C2 vs C1 and C7 vs C6
ENSP00000218894	0.114726	-0.125173	0.239942	0.0109007	0.619894	-1.96255	SUPT20H	TRUE	Not significant
ENSP00000219022	-1.2824	-0.149487	0.141965	0.752066	-0.847817	-0.123744	OLFM4	FALSE	Not significant
ENSP00000219066	0.579803	0.571249	0.00533969	2.95686e-07	2.27248	6.52917	NTHL1	FALSE	Significant for both C2 vs C1 and C7 vs C6
ENSP00000219069	0.20568	-0.125575	0.334003	0.442671	0.476249	-0.353919	ZNF263	FALSE	Not significant
ENSP00000219070	0.052199	1.84021	0.958034	2.73309e-05	0.0186192	4.56335	MMP2	FALSE	Significant for C2 vs C1
ENSP00000219097	-0.0508652	-0.459926	0.838983	0.00887853	-0.0762468	-2.05166	ORC6	FALSE	Significant for C2 vs C1
ENSP00000219139	-0.0217048	0.0307009	0.907879	0.671189	-0.0419722	0.173155	PHAF1	FALSE	Not significant
ENSP00000219150	-0.818972	-0.782033	1.74668e-05	5.61342e-10	-4.75779	-9.25077	CORO1A	FALSE	Significant for both C2 vs C1 and C7 vs C6
ENSP00000219169	0.475315	0.194426	0.00474114	0.0791431	2.32412	1.10159	NUTF2	FALSE	Significant for C7 vs C6
ENSP00000219204	0.367325	0.51886	0.0117744	3.99583e-09	1.92906	8.39839	ARL2BP	FALSE	Significant for C2 vs C1
ENSP00000219240	0.414696	0.552166	0.00841461	5.78804e-09	2.07497	8.23747	DHODH	FALSE	Significant for both C2 vs C1 and C7 vs C6
ENSP00000219251	-0.0262496	-0.0183896	0.856528	0.851251	-0.0672585	-0.0699422	ACD	FALSE	Not significant
ENSP00000219252	0.179785	0.0334801	0.0574646	0.473819	1.2406	0.324387	POLR2C	FALSE	Not significant
ENSP00000219302	-0.0239952	0.278992	0.936827	0.0147205	-0.0283405	1.83208	NME3	FALSE	Not significant
ENSP00000219313	0.131347	-0.0214927	0.447416	0.778175	0.349288	-0.108923	PSMD7	FALSE	Not significant
ENSP00000219315	0.395369	0.304016	0.0449478	0.0978334	1.34729	1.00951	SETD6	FALSE	Not significant
ENSP00000219320	-0.369978	-0.296719	0.2017	0.143791	-0.695294	-0.842267	SLC38A7	FALSE	Not significant
ENSP00000219343	-0.212548	0.196294	0.501477	0.295747	-0.299749	0.52908	SLC7A6	FALSE	Not significant
ENSP00000219345	0.113789	-0.411143	0.613456	2.11477e-05	0.212216	-4.67474	PLA2G15	FALSE	Significant for C2 vs C1
ENSP00000219400	0.327525	0.236945	0.257049	0.0155748	0.589984	1.80758	CMC2	FALSE	Not significant
ENSP00000219439	0.173438	-0.340955	0.466041	0.00145294	0.331576	-2.83775	HSDL1	FALSE	Significant for C2 vs C1
ENSP00000219473	0.107381	-0.0629973	0.264724	0.23737	0.577207	-0.624574	USP10	FALSE	Not significant
ENSP00000219476	-0.0321746	-0.0498923	0.790049	0.281211	-0.102346	-0.550968	TSC2	FALSE	Not significant
ENSP00000219478	0.43231	0.666026	0.179829	8.91545e-05	0.745141	4.04986	ZNF500	FALSE	Significant for C2 vs C1
ENSP00000219479	-0.093416	0.117447	0.809642	0.436654	-0.091707	0.359863	NME4	FALSE	Not significant
ENSP00000219481	0.0858022	0.184119	0.778301	0.227437	0.108852	0.64314	DECR2	FALSE	Not significant
ENSP00000219548	-0.0778946	-0.13042	0.631143	0.126113	-0.199872	-0.899242	STUB1	FALSE	Not significant
ENSP00000219596	-1.71948	-1.82543	2.35453e-06	2.73724e-10	-5.6281	-9.56269	MEFV	FALSE	Significant for both C2 vs C1 and C7 vs C6
ENSP00000219611	0.0254736	-0.00153439	0.885677	0.981206	0.0527244	-0.00823963	CAPN15	FALSE	Not significant
ENSP00000219782	0.245225	0.113956	0.0562191	0.180196	1.25012	0.744255	MAZ	TRUE	Not significant
ENSP00000219789	-0.130762	0.146399	0.453304	0.233832	-0.343611	0.631096	CDIPT	FALSE	Not significant
ENSP00000219794	-0.187926	-0.0301609	0.378967	0.801092	-0.421398	-0.0963175	BCKDK	FALSE	Not significant
ENSP00000219797	0.268185	0.160744	0.00812116	0.00210111	2.09038	2.67755	KAT8	FALSE	Significant for both C2 vs C1 and C7 vs C6
ENSP00000219837	0.442224	0.635769	0.0018178	4.52581e-07	2.74045	6.3443	KNOP1	FALSE	Significant for both C2 vs C1 and C7 vs C6
ENSP00000220003	-0.267894	-0.529296	0.0234847	2.58965e-09	-1.62922	-8.58676	CSK	FALSE	Significant for C2 vs C1
ENSP00000220058	0.536143	0.382457	0.00888431	0.000698948	2.05138	3.15556	MTFMT	FALSE	Significant for both C2 vs C1 and C7 vs C6
ENSP00000220166	-0.713822	-2.16659	0.0679043	8.62926e-11	-1.1681	-10.064	CTSH	FALSE	Significant for C2 vs C1
ENSP00000220325	-0.576425	-1.28275	0.0146299	9.34694e-10	-1.83476	-9.02933	EHD4	FALSE	Significant for C2 vs C1
ENSP00000220429	0.490265	0.214864	0.00130404	0.00136678	2.88471	2.8643	GABPB1	TRUE	Significant for both C2 vs C1 and C7 vs C6
ENSP00000220496	0.147157	-0.0137396	0.190761	0.833411	0.71951	-0.0791409	DNAJC17	FALSE	Not significant
ENSP00000220509	-0.291405	-0.199967	0.00698702	0.000730389	-2.15571	-3.13645	VPS18	FALSE	Significant for both C2 vs C1 and C7 vs C6
ENSP00000220514	-0.472963	-0.4279	0.386108	0.201785	-0.413291	-0.695112	OIP5	FALSE	Not significant
ENSP00000220531	-0.164355	-0.0996905	0.130658	0.346726	-0.883863	-0.460014	BLOC1S6	FALSE	Not significant
ENSP00000220562	0.0881519	-0.561202	0.573823	0.000738707	0.241222	-3.13153	EXTL3	FALSE	Significant for C2 vs C1
ENSP00000220584	-0.0543694	0.429272	0.828187	0.000145905	-0.0818714	3.83593	FDFT1	FALSE	Significant for C2 vs C1
ENSP00000220592	0.177157	0.00195324	0.234283	0.985715	0.63026	0.00624854	AGO2	FALSE	Not significant
ENSP00000220597	-0.328157	-0.860712	0.208296	2.06925e-06	-0.68132	-5.68419	PAG1	FALSE	Significant for C2 vs C1
ENSP00000220659	0.167647	0.176045	0.41453	0.106008	0.382444	0.97466	BRF2	TRUE	Not significant
ENSP00000220669	0.229688	0.22836	0.145521	0.0117313	0.837075	1.93066	ZFAND1	FALSE	Not significant
ENSP00000220751	0.185753	0.202655	0.125193	0.00829383	0.902421	2.08124	RIPK2	FALSE	Significant for C2 vs C1
ENSP00000220763	-0.473938	-0.306474	0.196795	0.0396726	-0.705985	-1.40151	CPQ	FALSE	Not significant
ENSP00000220764	0.326004	0.0344021	0.0175887	0.773759	1.75477	0.111394	DECR1	FALSE	Not significant
ENSP00000220822	-0.232067	0.562416	0.453696	2.7643e-05	-0.343235	4.55841	GDAP1	FALSE	Significant for C2 vs C1
ENSP00000220847	0.186376	-0.10459	0.0970268	0.121185	1.01311	-0.916553	PHF20L1	FALSE	Not significant
ENSP00000220849	0.0387269	-0.0410055	0.690888	0.483084	0.160592	-0.315977	EIF3E	FALSE	Not significant
ENSP00000220853	-0.180681	-0.122393	0.0568889	0.0181264	-1.24497	-1.74169	EMC2	FALSE	Not significant
ENSP00000220913	-0.162785	-0.00597755	0.346881	0.961377	-0.459819	-0.0171065	CHRAC1	FALSE	Not significant
ENSP00000220931	-0.073587	0.533571	0.802914	0.00919356	-0.0953309	2.03652	NCALD	FALSE	Significant for C2 vs C1
ENSP00000220959	0.147502	0.174387	0.0892882	9.99227e-05	1.04921	4.00034	UBR5	FALSE	Significant for C2 vs C1
ENSP00000221086	-0.472291	-0.495347	0.00389763	2.2961e-07	-2.4092	-6.63901	MTMR9	FALSE	Significant for both C2 vs C1 and C7 vs C6
ENSP00000221114	0.041544	-0.123269	0.772666	0.0344075	0.112008	-1.46335	DCTN6	FALSE	Not significant
ENSP00000221130	-0.341977	-0.752286	0.0171731	2.45931e-10	-1.76515	-9.60919	GSR	FALSE	Significant for C2 vs C1
ENSP00000221132	-0.46574	-0.0645939	0.436211	0.812588	-0.360303	-0.0901297	TNFRSF10A	FALSE	Not significant
ENSP00000221138	-0.0561981	-0.0976588	0.718104	0.138176	-0.143813	-0.859568	PPP2CB	FALSE	Not significant
ENSP00000221200	-0.184351	-0.188313	0.381939	0.0997779	-0.418006	-1.00097	KCTD9	FALSE	Not significant
ENSP00000221232	0.00269374	0.00418501	0.979857	0.924264	0.00883711	0.0342042	CNOT3	TRUE	Not significant
ENSP00000221233	0.13873	0.0882214	0.153212	0.14174	0.814707	0.848506	EXOSC5	FALSE	Not significant
ENSP00000221265	0.1315	0.0609296	0.196957	0.115326	0.705629	0.938073	PAF1	FALSE	Not significant
ENSP00000221283	-0.783149	-0.820458	2.73262e-06	4.13501e-10	-5.56342	-9.38352	STXBP2	FALSE	Significant for both C2 vs C1 and C7 vs C6
ENSP00000221307	-1.60769	-0.246169	0.00113248	0.283375	-2.94597	-0.547639	CYP4F3	FALSE	Significant for C7 vs C6
ENSP00000221315	-0.217918	0.46425	0.550265	0.0465749	-0.259428	1.33185	ZNF432	FALSE	Not significant
ENSP00000221327	0.0277528	0.192933	0.944488	0.185583	0.0248034	0.731463	ZNF180	FALSE	Not significant
ENSP00000221418	0.18072	0.167474	0.193525	0.0637164	0.713262	1.19575	ECH1	FALSE	Not significant
ENSP00000221419	0.199486	0.1785	0.0127297	2.54528e-06	1.89518	5.59426	HNRNPL	FALSE	Significant for C2 vs C1
ENSP00000221431	0.344707	0.532356	0.0173337	5.89928e-08	1.76111	7.2292	SARS2	FALSE	Significant for C2 vs C1
ENSP00000221448	0.539516	0.0917027	0.0876986	0.781413	1.05701	0.107119	SNRNP70	FALSE	Not significant
ENSP00000221452	-0.535112	-0.541345	0.00508875	2.34762e-05	-2.29339	-4.62937	RELB	TRUE	Significant for both C2 vs C1 and C7 vs C6
ENSP00000221455	0.269439	0.0820561	0.0175289	0.196564	1.75625	0.706496	CLASRP	FALSE	Not significant
ENSP00000221462	-0.0773583	-0.178481	0.635701	0.0629173	-0.196747	-1.20123	PPP1R37	FALSE	Not significant
ENSP00000221466	-0.909668	-2.05903	0.000494493	2.62394e-11	-3.30584	-10.581	FCGRT	FALSE	Significant for both C2 vs C1 and C7 vs C6
ENSP00000221476	0.190975	0.388013	0.683039	0.270014	0.165554	0.568613	CKM	FALSE	Not significant
ENSP00000221486	-0.0678925	0.0542638	0.692516	0.488494	-0.15957	0.31114	RNASEH2A	FALSE	Not significant
ENSP00000221494	0.213115	0.145456	0.0145795	0.000865983	1.83626	3.06249	SF3A2	FALSE	Significant for C2 vs C1
ENSP00000221504	0.243511	0.485827	0.0668951	4.18547e-08	1.17461	7.37826	TRMT1	FALSE	Significant for C2 vs C1
ENSP00000221515	-1.68644	-1.06723	0.013399	0.0150989	-1.87293	-1.82105	RETN	FALSE	Not significant
ENSP00000221543	0.419604	0.309195	0.0178426	0.00180323	1.74854	2.74395	TBC1D17	FALSE	Significant for C2 vs C1
ENSP00000221554	0.291147	0.0677274	0.084721	0.356701	1.07201	0.447696	YJU2B	FALSE	Not significant
ENSP00000221566	0.135125	0.174257	0.310758	0.023654	0.507578	1.6261	SGTA	FALSE	Not significant
ENSP00000221573	0.148834	0.434395	0.419324	0.000159305	0.377451	3.79777	SNAPC2	FALSE	Significant for C2 vs C1
ENSP00000221665	0.426212	0.40477	0.0204737	0.0002161	1.6888	3.66534	FIZ1	FALSE	Significant for C2 vs C1
ENSP00000221735	-0.113843	0.448405	0.808498	0.132378	-0.0923211	0.878184	ZNF419	FALSE	Not significant
ENSP00000221801	0.177758	0.501976	0.0795646	3.14284e-10	1.09928	9.50268	FBL	FALSE	Significant for C2 vs C1
ENSP00000221804	-0.751819	-0.420548	0.0527513	0.245231	-1.27777	-0.610424	CLC	FALSE	Not significant
ENSP00000221855	0.0768279	-0.0747162	0.578009	0.256277	0.238065	-0.591291	TBCB	FALSE	Not significant
ENSP00000221859	0.115077	0.00184334	0.616974	0.986058	0.209733	0.00609739	POLR2I	FALSE	Not significant
ENSP00000221930	-0.37527	0.172827	0.151238	0.203625	-0.820338	0.69117	TGFB1	FALSE	Not significant
ENSP00000221943	0.0199629	0.279937	0.893553	0.0016005	0.0488796	2.79574	DMAC2	FALSE	Significant for C2 vs C1
ENSP00000221954	-0.967793	-0.554948	0.0246199	0.0931839	-1.60871	-1.03066	CEACAM4	FALSE	Not significant
ENSP00000221957	0.181312	-0.0461463	0.338292	0.571176	0.470708	-0.24323	PLIN3	FALSE	Not significant
ENSP00000221980	-0.556326	-0.515306	0.231632	0.172867	-0.635201	-0.762287	ICAM5	FALSE	Not significant
ENSP00000222005	-0.245574	-0.113843	0.0812018	0.0333563	-1.09043	-1.47682	CDC37	FALSE	Not significant
ENSP00000222008	-0.00973326	0.118469	0.96758	0.205721	-0.0143132	0.686722	RABAC1	FALSE	Not significant
ENSP00000222120	-1.12921	-0.814059	2.29356e-07	3.91448e-08	-6.63949	-7.40733	RAB3D	FALSE	Significant for both C2 vs C1 and C7 vs C6
ENSP00000222122	-0.135954	-0.0571091	0.649344	0.776844	-0.187525	-0.109666	DBP	TRUE	Not significant
ENSP00000222190	-0.301176	0.265098	0.382372	0.262936	-0.417514	0.58015	WDR83OS	FALSE	Not significant
ENSP00000222214	0.265162	0.510692	0.14702	1.91512e-07	0.832623	6.7178	GCDH	FALSE	Significant for C2 vs C1
ENSP00000222219	0.319435	0.57764	0.44179	0.00718766	0.354784	2.14341	DNASE2	FALSE	Significant for C2 vs C1
ENSP00000222224	-0.0960728	-0.0945464	0.488119	0.15325	-0.311475	-0.8146	LENG1	FALSE	Not significant
ENSP00000222247	-0.0739866	0.017243	0.562473	0.852643	-0.249898	0.0692328	RPL18A	FALSE	Not significant
ENSP00000222254	-0.352782	-0.174892	0.105895	0.0181079	-0.975126	-1.74213	PIK3R2	FALSE	Not significant
ENSP00000222284	-0.17835	0.0969043	0.634424	0.683236	-0.19762	0.165429	TMEM147	FALSE	Not significant
ENSP00000222286	-0.28522	-0.635767	0.26724	0.000250817	-0.573099	-3.60064	GAPDHS	FALSE	Significant for C2 vs C1
ENSP00000222305	0.0055929	-0.00457063	0.970439	0.939942	0.013032	-0.0268991	USF2	FALSE	Not significant
ENSP00000222329	0.23172	0.40618	0.12185	6.86507e-06	0.914174	5.16336	ERF	TRUE	Significant for C2 vs C1
ENSP00000222330	0.0273451	-0.197363	0.870341	0.0179695	0.0603104	-1.74546	GSK3A	FALSE	Not significant
ENSP00000222339	0.263721	0.403823	0.0370898	1.19983e-05	1.43075	4.92088	ZNF574	FALSE	Significant for C2 vs C1
ENSP00000222345	-0.2783	-0.852571	0.258487	9.90275e-13	-0.587562	-12.0042	SIPA1L3	FALSE	Significant for C2 vs C1
ENSP00000222381	-0.358317	-0.38074	0.505379	0.317675	-0.296382	-0.498016	PON1	FALSE	Not significant
ENSP00000222388	0.00269071	-0.0955857	0.985013	0.146525	0.00655805	-0.834088	ABCF2-H2BK1	FALSE	Not significant
ENSP00000222390	0.0416273	-0.484158	0.954115	0.0547478	0.0203992	-1.26163	HGF	FALSE	Not significant
ENSP00000222402	-0.191384	-0.721184	0.668328	0.00934485	-0.17501	-2.02943	UBE2D4	FALSE	Significant for C2 vs C1
ENSP00000222511	0.264573	0.500802	0.0709132	4.28633e-07	1.14927	6.36791	GTPBP10	FALSE	Significant for C2 vs C1
ENSP00000222547	0.129435	-0.024166	0.661755	0.88051	0.179303	-0.0552657	BET1	FALSE	Not significant
ENSP00000222553	-0.262378	-0.474077	0.385911	0.00461631	-0.413513	-2.33571	NAMPT	FALSE	Significant for C2 vs C1
ENSP00000222567	0.554442	0.773907	0.00154623	5.20055e-08	2.81072	7.28395	POLR1F	FALSE	Significant for both C2 vs C1 and C7 vs C6
ENSP00000222574	0.29903	-0.109955	0.229684	0.28157	0.638869	-0.550414	HBP1	FALSE	Not significant
ENSP00000222584	0.562228	0.321098	0.00114557	0.0124001	2.94098	1.90657	SP4	TRUE	Significant for C7 vs C6
ENSP00000222644	0.265017	0.550957	0.487171	0.00491453	0.312319	2.30852	PALS2	FALSE	Significant for C2 vs C1
ENSP00000222673	0.212787	-0.155667	0.166212	0.0427222	0.779339	-1.36935	OGDH	FALSE	Not significant
ENSP00000222690	0.292706	-0.0812516	0.143223	0.391748	0.843986	-0.406993	H2AZ2	FALSE	Not significant
ENSP00000222725	-0.762175	-0.867203	0.154621	0.000712736	-0.810731	-3.14707	LFNG	FALSE	Significant for C2 vs C1
ENSP00000222792	0.451519	0.306948	0.181778	0.168996	0.740458	0.772124	CHN2	FALSE	Not significant
ENSP00000222800	0.169842	-0.0445396	0.573527	0.770149	0.241446	-0.113425	ABHD11	FALSE	Not significant
ENSP00000222968	0.259834	0.0570197	0.100012	0.442947	0.999947	0.353648	PDAP1	FALSE	Not significant
ENSP00000222969	0.185832	-0.0677154	0.2956	0.519338	0.529295	-0.28455	BUD31	FALSE	Not significant
ENSP00000222990	0.0359609	-0.107113	0.883356	0.200743	0.0538645	-0.69736	SNX8	FALSE	Not significant
ENSP00000223023	0.383347	-0.288014	0.0296136	0.0413424	1.52851	-1.3836	WASL	FALSE	Not significant
ENSP00000223029	0.0226479	-0.0146577	0.811158	0.779701	0.0908944	-0.108072	AIMP2	FALSE	Not significant
ENSP00000223051	0.417001	0.974483	0.564201	0.000743828	0.248566	3.12853	TFR2	FALSE	Significant for C2 vs C1
ENSP00000223073	0.357418	0.642637	0.0574646	4.61675e-07	1.2406	6.33566	RBM28	FALSE	Significant for C2 vs C1
ENSP00000223095	0.059453	-0.119548	0.922645	0.717667	0.0349656	-0.144077	SERPINE1	FALSE	Not significant
ENSP00000223127	-0.186007	-0.423837	0.430666	1.02448e-06	-0.365859	-5.98949	PLOD3	FALSE	Significant for C2 vs C1
ENSP00000223129	0.453495	0.158703	0.0510558	0.252234	1.29196	0.598196	RPA3	FALSE	Not significant
ENSP00000223136	0.340914	0.27693	0.077972	0.0061831	1.10806	2.20879	FIS1	FALSE	Significant for C2 vs C1
ENSP00000223145	0.049254	-0.147107	0.897416	0.449314	0.047006	-0.34745	GLCCI1	FALSE	Not significant
ENSP00000223208	0.509966	0.263313	0.000535695	0.00562167	3.27108	2.25013	CEP41	FALSE	Significant for both C2 vs C1 and C7 vs C6
ENSP00000223210	-0.598486	0.449327	0.258728	0.279401	-0.587156	0.553771	ZNF862	FALSE	Not significant
ENSP00000223215	0.169014	0.381901	0.786771	0.138176	0.104152	0.859568	MEST	FALSE	Not significant
ENSP00000223271	-0.4203	-0.771217	0.23705	0.000499783	-0.625161	-3.30122	RARRES2	FALSE	Significant for C2 vs C1
ENSP00000223273	0.685889	0.510915	0.0204322	0.00079058	1.68968	3.10205	YAE1	FALSE	Significant for C2 vs C1
ENSP00000223293	-0.224053	-0.29161	0.371294	0.0129738	-0.430282	-1.88693	GIMAP2	FALSE	Not significant
ENSP00000223321	0.0586527	-0.0644373	0.660581	0.329527	0.180074	-0.482109	PSMA2	FALSE	Not significant
ENSP00000223324	0.0749747	0.305314	0.654517	0.00115199	0.184079	2.93855	MRPL32	FALSE	Significant for C2 vs C1
ENSP00000223336	0.47123	0.400431	0.0448428	0.00117211	1.34831	2.93103	COA1	FALSE	Significant for C2 vs C1
ENSP00000223357	0.791409	1.42963	0.390926	0.0181931	0.407906	1.74009	AEBP1	FALSE	Not significant
ENSP00000223368	0.316474	-0.17883	0.0197159	0.00820348	1.70518	-2.086	BCL7B	FALSE	Significant for C2 vs C1
ENSP00000223369	0.019018	-0.20368	0.936264	0.00243037	0.0286016	-2.61433	YKT6	FALSE	Significant for C2 vs C1
ENSP00000223398	0.522752	0.849517	0.0377516	1.09632e-07	1.42307	6.96006	CLIP2	FALSE	Significant for C2 vs C1
ENSP00000223423	-0.0477714	0.318179	0.927644	0.231806	-0.0326187	0.634874	PTGS1	FALSE	Not significant
ENSP00000223459	-0.144034	-0.0240429	0.446683	0.850582	-0.350001	-0.0702839	ZNF688	FALSE	Not significant
ENSP00000223500	0.215302	-0.239694	0.298024	0.0122988	0.525749	-1.91014	CHMP5	FALSE	Not significant
ENSP00000223641	-0.155995	0.0149267	0.433548	0.914466	-0.362963	0.0388326	SEC61B	FALSE	Not significant
ENSP00000223642	-0.678644	-0.642387	0.0446779	0.0850107	-1.34991	-1.07053	C5	FALSE	Not significant
ENSP00000223795	-0.731411	-0.429004	0.0668862	0.176155	-1.17466	-0.754104	TNFSF8	FALSE	Not significant
ENSP00000223836	0.130361	-0.151054	0.706521	0.435326	0.150875	-0.361185	AK1	FALSE	Not significant
ENSP00000223864	0.299632	0.496083	0.15068	8.56386e-07	0.821944	6.06733	PLGRKT	FALSE	Significant for C2 vs C1
ENSP00000223951	-0.423824	-0.0629739	0.39295	0.889194	-0.405663	-0.0510034	ELAVL2	FALSE	Not significant
ENSP00000224073	0.0829614	-0.0341356	0.531657	0.574987	0.274368	-0.240342	EDF1	FALSE	Not significant
ENSP00000224140	0.204538	-0.232248	0.043514	5.97958e-05	1.36137	-4.22333	SETX	FALSE	Significant for C2 vs C1
ENSP00000224337	-0.538848	-0.1259	0.0779379	0.64542	-1.10825	-0.190158	BLNK	FALSE	Not significant
ENSP00000224652	0.213121	0.239525	0.0812378	0.00293178	1.09024	2.53287	ATE1	FALSE	Significant for C2 vs C1
ENSP00000224949	0.295914	0.829764	0.11375	7.474e-09	0.94405	8.12645	PITRM1	FALSE	Significant for C2 vs C1
ENSP00000224950	0.198178	0.419427	0.14072	9.59682e-08	0.851645	7.01787	STN1	FALSE	Significant for C2 vs C1
ENSP00000225171	0.236507	1.24528	0.778803	0.00510108	0.108573	2.29234	DNAJC12	FALSE	Significant for C2 vs C1
ENSP00000225174	0.0205355	-0.147791	0.925136	0.125137	0.0337944	-0.902613	PPIF	FALSE	Not significant
ENSP00000225275	-0.906572	-0.232142	0.108402	0.413662	-0.964962	-0.383355	MPO	FALSE	Not significant
ENSP00000225296	0.538599	0.638517	8.29224e-05	1.50304e-09	4.08133	8.82303	DHX33	FALSE	Significant for both C2 vs C1 and C7 vs C6
ENSP00000225298	0.323969	0.336069	0.00323143	2.04787e-06	2.4906	5.6887	UTP18	FALSE	Significant for both C2 vs C1 and C7 vs C6
ENSP00000225371	-0.812008	-0.435433	0.193763	0.312513	-0.712729	-0.505131	EPX	FALSE	Not significant
ENSP00000225388	-0.0797034	-0.232088	0.430666	1.17153e-05	-0.365859	-4.93125	NUFIP2	FALSE	Significant for C2 vs C1
ENSP00000225394	0.137174	-0.0671353	0.233114	0.206713	0.632431	-0.684632	GIT1	FALSE	Not significant
ENSP00000225430	0.151865	0.19372	0.371868	0.0761369	0.429612	1.1184	RPL19	FALSE	Not significant
ENSP00000225504	0.390488	0.0867526	0.0448813	0.608555	1.34793	0.2157	SUPT4H1	FALSE	Not significant
ENSP00000225519	0.18543	0.134049	0.321273	0.222697	0.493126	0.652286	SHPK	FALSE	Not significant
ENSP00000225525	0.0365675	-0.0721277	0.858406	0.518316	0.0663073	-0.285406	TAX1BP3	FALSE	Not significant
ENSP00000225538	-0.382482	-0.650068	0.41128	0.00135832	-0.385862	-2.867	P2RX1	FALSE	Significant for C2 vs C1
ENSP00000225567	-0.0631008	0.135345	0.725454	0.0594467	-0.13939	1.22587	GOSR2	FALSE	Not significant
ENSP00000225577	0.411406	0.0178639	7.10091e-06	0.783885	5.14869	0.105748	RPS6KB1	FALSE	Significant for C7 vs C6
ENSP00000225603	0.154755	0.0763593	0.359282	0.303427	0.444565	0.517945	CBX1	FALSE	Not significant
ENSP00000225655	-0.507819	-0.428552	0.000205706	5.49251e-09	-3.68675	-8.26023	PFN1	FALSE	Significant for both C2 vs C1 and C7 vs C6
ENSP00000225665	0.243524	0.119913	0.221062	0.300984	0.655485	0.521457	SLC25A11	FALSE	Not significant
ENSP00000225696	0.139294	0.147067	0.518156	0.128332	0.285539	0.891666	NUP88	FALSE	Not significant
ENSP00000225698	0.613613	0.564338	0.00969907	2.5014e-05	2.01327	4.60182	C1QBP	FALSE	Significant for both C2 vs C1 and C7 vs C6
ENSP00000225719	-0.00116034	0.0169216	0.997365	0.920694	-0.00114569	0.0358846	CPD	FALSE	Not significant
ENSP00000225726	0.0297743	0.121409	0.878676	0.107696	0.0561711	0.967802	CCDC47	FALSE	Not significant
ENSP00000225728	0.212717	0.010804	0.158956	0.855959	0.798722	0.0675472	MED31	FALSE	Not significant
ENSP00000225729	0.120286	-0.0352425	0.408401	0.51301	0.388913	-0.289874	DRG2	FALSE	Not significant
ENSP00000225737	-0.135386	-0.480426	0.30768	2.11003e-09	-0.5119	-8.67571	AKAP10	FALSE	Significant for C2 vs C1
ENSP00000225777	0.0852166	-0.254459	0.788155	0.204006	0.103388	-0.690356	SYNGR2	FALSE	Not significant
ENSP00000225792	0.061965	-0.0186203	0.549085	0.744449	0.260361	-0.128165	DDX5	FALSE	Not significant
ENSP00000225873	0.35712	0.486296	0.0561964	2.17764e-05	1.25029	4.66201	PEX12	FALSE	Significant for C2 vs C1
ENSP00000225916	0.16871	0.134376	0.28552	0.185583	0.544364	0.731463	KAT2A	TRUE	Not significant
ENSP00000225927	0.130284	-0.107856	0.587233	0.30544	0.231189	-0.515075	NAGLU	FALSE	Not significant
ENSP00000225941	-0.524708	-1.19731	0.030507	7.61291e-06	-1.5156	-5.11845	ABI3	FALSE	Significant for C2 vs C1
ENSP00000225964	-1.06774	-0.401186	0.158177	0.453369	-0.800858	-0.343548	COL1A1	FALSE	Not significant
ENSP00000225969	0.251602	0.312599	0.0551444	0.00122534	1.2585	2.91174	MRPL27	FALSE	Significant for C2 vs C1
ENSP00000225972	-0.199347	-0.198586	0.281949	0.0668478	-0.549829	-1.17491	LRRC59	FALSE	Not significant
ENSP00000225983	0.156132	-0.0442537	0.36688	0.466049	0.435476	-0.331568	HDAC5	FALSE	Not significant
ENSP00000226004	-0.0516874	-0.0566141	0.819409	0.584183	-0.0864995	-0.233451	DUSP3	FALSE	Not significant
ENSP00000226105	0.134463	-0.130203	0.514805	0.0892885	0.288357	-1.0492	RANGRF	FALSE	Not significant
ENSP00000226218	-0.3329	-0.682973	0.22904	0.0283766	-0.640089	-1.54704	VTN	FALSE	Not significant
ENSP00000226230	0.253438	0.322387	0.510461	0.129757	0.292038	0.886868	TMEM97	FALSE	Not significant
ENSP00000226253	-0.666302	0.0349969	0.0609642	0.854325	-1.21493	0.068377	ALDOC	FALSE	Not significant
ENSP00000226279	-0.0973388	-0.49569	0.761606	0.00374346	-0.118269	-2.42673	CD38	FALSE	Significant for C2 vs C1
ENSP00000226299	0.0686661	-0.400314	0.748595	0.00440058	0.125753	-2.35649	LAP3	FALSE	Significant for C2 vs C1
ENSP00000226319	0.342044	-0.0269397	0.00633216	0.776844	2.19845	-0.109666	JADE1	FALSE	Significant for C7 vs C6
ENSP00000226355	-0.225663	-0.614314	0.481814	0.233664	-0.317121	-0.631409	AFM	FALSE	Not significant
ENSP00000226359	-0.75928	0.030573	0.438062	0.972175	-0.358464	0.0122554	AFP	FALSE	Not significant
ENSP00000226382	-0.60325	0.0785241	0.299677	0.857531	-0.523347	0.0667499	PHOX2B	FALSE	Not significant
ENSP00000226524	-0.432127	-0.202325	0.553601	0.652162	-0.256803	-0.185644	PF4V1	FALSE	Not significant
ENSP00000226574	-0.215913	-0.516132	0.117659	8.74712e-11	-0.929376	-10.0581	NFKB1	TRUE	Significant for C2 vs C1
ENSP00000226725	-0.742133	-1.03723	0.00718298	0.000334962	-2.1437	-3.475	KLHL2	FALSE	Significant for both C2 vs C1 and C7 vs C6
ENSP00000226796	0.728208	0.645844	0.000344213	2.76015e-08	3.46317	7.55907	GAR1	FALSE	Significant for both C2 vs C1 and C7 vs C6
ENSP00000226798	0.152525	0.0115778	0.165881	0.854699	0.780202	0.0681866	FRG1	FALSE	Not significant
ENSP00000227135	-0.364529	0.0289072	0.348143	0.949421	-0.458243	0.0225413	SPA17	FALSE	Not significant
ENSP00000227155	-0.0548781	0.247238	0.841847	0.14174	-0.0747668	0.848506	CD82	FALSE	Not significant
ENSP00000227163	-0.756598	-0.733812	0.0080115	7.43902e-09	-2.09629	-8.12848	SPI1	TRUE	Significant for both C2 vs C1 and C7 vs C6
ENSP00000227322	0.107061	0.16883	0.482721	0.000644124	0.316304	3.19103	ZPR1	FALSE	Significant for C2 vs C1
ENSP00000227471	-0.84194	-0.838408	0.000950985	5.17131e-10	-3.02183	-9.2864	UNC93B1	FALSE	Significant for both C2 vs C1 and C7 vs C6
ENSP00000227474	-0.378315	0.0422521	0.041602	0.610443	-1.38089	0.214355	PUS3	FALSE	Not significant
ENSP00000227520	0.318317	0.505739	0.019623	6.89184e-08	1.70724	7.16166	CCDC86	FALSE	Significant for C2 vs C1
ENSP00000227524	0.243708	0.18176	0.00538799	0.00023793	2.26857	3.62355	PRPF19	FALSE	Significant for both C2 vs C1 and C7 vs C6
ENSP00000227525	-0.0806367	-0.240763	0.729277	0.16516	-0.137108	-0.782096	TMEM109	FALSE	Not significant
ENSP00000227758	-0.108001	0.147174	0.377988	0.0511268	-0.422522	1.29135	BIRC2	FALSE	Not significant
ENSP00000227868	0.392224	0.419877	0.00351198	6.89085e-08	2.45445	7.16173	PDHX	FALSE	Significant for both C2 vs C1 and C7 vs C6
ENSP00000228136	0.235974	0.278415	0.0692321	2.6185e-06	1.15969	5.58195	C11orf58	FALSE	Significant for C2 vs C1
ENSP00000228251	0.265557	0.10564	0.320318	0.396893	0.494418	0.401327	YBX3	FALSE	Not significant
ENSP00000228264	-0.0761192	-0.0834218	0.749682	0.613507	-0.125123	-0.21218	DDX11	FALSE	Not significant
ENSP00000228284	0.404082	0.202862	4.64014e-06	1.49284e-06	5.33347	5.82599	SART3	FALSE	Significant for both C2 vs C1 and C7 vs C6
ENSP00000228307	-0.81529	-0.216331	0.00120578	0.147542	-2.91873	-0.831083	PXN	FALSE	Significant for C7 vs C6
ENSP00000228318	0.071314	0.328948	0.70884	0.000650167	0.149452	3.18697	SLC25A3	FALSE	Significant for C2 vs C1
ENSP00000228347	0.304137	0.464167	0.00346707	2.53276e-10	2.46004	9.59641	POLR3B	FALSE	Significant for both C2 vs C1 and C7 vs C6
ENSP00000228434	0.0618054	1.08699	0.90961	4.38289e-06	0.0411448	5.35824	CD69	FALSE	Significant for C2 vs C1
ENSP00000228438	-0.343466	0.4342	0.388524	0.013837	-0.410583	1.85896	CLEC2B	FALSE	Not significant
ENSP00000228463	-0.276944	-0.316405	0.244577	0.00360253	-0.611584	-2.44339	SELPLG	FALSE	Significant for C2 vs C1
ENSP00000228495	-0.166083	-0.354204	0.214216	1.3426e-05	-0.669148	-4.87205	KCTD10	FALSE	Significant for C2 vs C1
ENSP00000228506	-0.0801753	0.107769	0.711456	0.340023	-0.147852	0.468491	MLEC	FALSE	Not significant
ENSP00000228510	-0.125575	-0.0158177	0.638514	0.889567	-0.194829	-0.0508212	MVK	FALSE	Not significant
ENSP00000228705	0.25929	0.681071	0.621476	0.000405804	0.206575	3.39168	PPM1H	FALSE	Significant for C2 vs C1
ENSP00000228740	-0.838875	-0.64147	3.07574e-05	3.70557e-06	-4.51205	-5.43115	LTA4H	FALSE	Significant for both C2 vs C1 and C7 vs C6
ENSP00000228799	0.249816	0.182754	0.102101	0.0315026	0.990972	1.50165	ITFG2	FALSE	Not significant
ENSP00000228825	-0.506701	-0.534863	0.000321995	1.39099e-08	-3.49215	-7.85668	ARPC3	FALSE	Significant for both C2 vs C1 and C7 vs C6
ENSP00000228827	-0.333839	-0.122687	0.450605	0.682758	-0.346204	-0.165733	GPN3	FALSE	Not significant
ENSP00000228843	-0.281109	-0.549496	0.253765	0.00670913	-0.595569	-2.17333	RAD51AP1	FALSE	Significant for C2 vs C1
ENSP00000228872	-0.022976	0.348655	0.93869	0.00424134	-0.0274779	2.3725	CDKN1B	FALSE	Significant for C2 vs C1
ENSP00000228918	-0.245407	-0.46783	0.2227	4.28722e-07	-0.652279	-6.36782	LTBR	FALSE	Significant for C2 vs C1
ENSP00000228922	0.247927	0.50099	0.099452	4.5696e-07	1.00239	6.34012	OGFOD2	FALSE	Significant for C2 vs C1
ENSP00000228928	-0.135958	-0.0242432	0.738478	0.909981	-0.131663	-0.0409675	OAS3	FALSE	Not significant
ENSP00000228945	-0.551992	-0.608016	0.00381414	3.48745e-10	-2.4186	-9.45749	ARHGDIB	FALSE	Significant for both C2 vs C1 and C7 vs C6
ENSP00000229022	-0.931397	-1.52016	0.0111937	9.30886e-10	-1.95103	-9.0311	VDR	FALSE	Significant for C2 vs C1
ENSP00000229179	0.169706	0.125555	0.0277453	0.00112094	1.55681	2.95042	NUP107	FALSE	Significant for C2 vs C1
ENSP00000229195	0.115988	0.00958424	0.23705	0.829697	0.625161	0.0810805	CNOT2	FALSE	Not significant
ENSP00000229201	-0.114576	-0.17638	0.544182	0.320167	-0.264256	-0.494623	TIMELESS	FALSE	Not significant
ENSP00000229214	0.389703	0.379601	0.0545922	0.000289959	1.26287	3.53766	KRR1	FALSE	Significant for C2 vs C1
ENSP00000229238	0.765946	0.268837	0.00194538	0.23236	2.711	0.633838	MRPL51	FALSE	Significant for C7 vs C6
ENSP00000229239	-0.087358	-0.385129	0.577106	3.93808e-05	-0.238744	-4.40472	GAPDH	FALSE	Significant for C2 vs C1
ENSP00000229266	-0.193699	0.0355116	0.701542	0.914991	-0.153947	0.0385834	CHPT1	FALSE	Not significant
ENSP00000229270	0.105902	-0.0415093	0.360631	0.444416	0.442937	-0.35221	TPI1	FALSE	Not significant
ENSP00000229277	0.205289	-0.182897	0.313549	0.123593	0.503695	-0.908007	ENO2	FALSE	Not significant
ENSP00000229281	0.324947	0.0775694	0.0641662	0.519328	1.19269	0.284558	C12orf57	FALSE	Not significant
ENSP00000229314	-0.156417	-0.105875	0.387869	0.271887	-0.411315	-0.565611	GOLT1B	FALSE	Not significant
ENSP00000229319	0.128326	0.311276	0.492457	0.00220215	0.307632	2.65715	LDHB	FALSE	Significant for C2 vs C1
ENSP00000229328	0.225757	-0.275791	0.0728365	0.00114617	1.13765	-2.94075	PRKAB1	FALSE	Significant for C2 vs C1
ENSP00000229329	0.124363	0.179164	0.622316	0.0635194	0.205989	1.19709	CMAS	FALSE	Not significant
ENSP00000229330	-0.0356491	-0.11601	0.851965	0.067624	-0.0695782	-1.1699	HCFC2	FALSE	Not significant
ENSP00000229332	-1.55597	-1.26299	0.0264586	0.000167438	-1.57743	-3.77615	CLEC4A	FALSE	Significant for C2 vs C1
ENSP00000229340	-0.188544	-0.564477	0.158349	2.11003e-09	-0.800384	-8.67571	RAB35	FALSE	Significant for C2 vs C1
ENSP00000229379	-0.0282619	0.0412887	0.870343	0.720602	-0.0603097	0.142304	COX6A1	FALSE	Not significant
ENSP00000229390	0.323481	0.149398	0.00631689	0.00287059	2.1995	2.54203	SRSF9	FALSE	Significant for both C2 vs C1 and C7 vs C6
ENSP00000229395	-0.387102	-0.817927	0.151117	7.26994e-07	-0.820686	-6.13847	FGFR1OP2	FALSE	Significant for C2 vs C1
ENSP00000229418	0.835222	0.374215	0.0650937	0.201796	1.18646	0.695087	NFYA	TRUE	Not significant
ENSP00000229446	-0.154605	-0.0987785	0.300448	0.323742	-0.52223	-0.4898	BCLAF1	TRUE	Not significant
ENSP00000229563	0.444889	0.225688	0.0652983	0.309749	1.1851	0.50899	TMEM14C	FALSE	Not significant
ENSP00000229595	0.251679	0.332236	0.25201	0.000929438	0.598583	3.03178	ASF1A	FALSE	Significant for C2 vs C1
ENSP00000229633	-0.0859042	-0.121611	0.703562	0.36567	-0.152698	-0.436911	HINT3	FALSE	Not significant
ENSP00000229634	0.0852645	0.186716	0.785628	0.0788879	0.104783	1.10299	NCOA7	FALSE	Not significant
ENSP00000229758	0.359976	-0.944796	0.435729	0.00690181	0.360784	-2.16104	FBXO5	FALSE	Significant for C2 vs C1
ENSP00000229794	-0.320932	-0.280817	0.029803	0.000159585	-1.52574	-3.79701	MAPK14	FALSE	Significant for C2 vs C1
ENSP00000229795	-0.0220235	-0.123909	0.951402	0.520211	-0.0216359	-0.283821	MAPK14	FALSE	Not significant
ENSP00000229812	-0.0942629	-0.400839	0.457662	5.32855e-07	-0.339455	-6.27339	STK38	FALSE	Significant for C2 vs C1
ENSP00000229829	0.142279	0.023152	0.731431	0.933111	0.135827	0.0300665	HLA-DOA	FALSE	Not significant
ENSP00000229903	-0.16228	0.210734	0.481563	0.169603	-0.317347	0.770566	SAYSD1	FALSE	Not significant
ENSP00000229922	-0.507197	-0.410723	0.201419	0.123769	-0.6959	-0.907388	CAP2	FALSE	Not significant
ENSP00000230036	-0.458208	0.0373203	0.34312	0.889128	-0.464554	0.0510356	GPLD1	FALSE	Not significant
ENSP00000230048	0.566535	0.476605	0.00920596	0.00120532	2.03593	2.9189	ACOT13	FALSE	Significant for both C2 vs C1 and C7 vs C6
ENSP00000230050	-0.147092	-0.0569984	0.47698	0.629696	-0.3215	-0.200869	RPS12	FALSE	Not significant
ENSP00000230056	-0.106852	-0.653912	0.76996	0.00344891	-0.113532	-2.46232	GMNN	FALSE	Significant for C2 vs C1
ENSP00000230085	-0.22529	-0.274599	0.0324096	2.53342e-05	-1.48933	-4.59629	SNX3	FALSE	Significant for C2 vs C1
ENSP00000230122	0.223523	0.25675	0.188543	0.0309304	0.724589	1.50961	ZBTB24	FALSE	Not significant
ENSP00000230248	0.0828078	-0.055189	0.545987	0.564998	0.262818	-0.247953	CEP43	FALSE	Not significant
ENSP00000230340	0.45519	0.601139	1.796e-05	6.44322e-09	4.74569	8.1909	BYSL	FALSE	Significant for both C2 vs C1 and C7 vs C6
ENSP00000230419	0.478064	1.30381	0.103946	3.02284e-10	0.98319	9.51958	PTK7	FALSE	Significant for C2 vs C1
ENSP00000230431	-0.0779264	0.1295	0.772514	0.201145	-0.112094	0.696492	DNPH1	FALSE	Not significant
ENSP00000230449	-0.0143297	-0.0315978	0.922856	0.487699	-0.034866	-0.311848	EXOC2	FALSE	Not significant
ENSP00000230461	-0.608465	-0.435452	0.000501713	1.06575e-06	-3.29954	-5.97234	TMEM30A	FALSE	Significant for both C2 vs C1 and C7 vs C6
ENSP00000230568	-1.00894	-2.21399	0.0940475	3.96779e-09	-1.02665	-8.40145	LY86	FALSE	Significant for C2 vs C1
ENSP00000230640	0.238021	0.090148	0.0045766	0.0471843	2.33946	1.3262	MTREX	FALSE	Significant for C7 vs C6
ENSP00000230685	-0.568807	0.0909813	0.191429	0.70354	-0.717993	0.152711	CD74	FALSE	Not significant
ENSP00000230771	0.346993	0.347196	0.0776604	2.08729e-05	1.1098	4.68042	HARS2	FALSE	Significant for C2 vs C1
ENSP00000230792	-0.278925	0.151494	0.452416	0.512438	-0.344462	0.290358	NUDT12	FALSE	Not significant
ENSP00000230859	-0.284976	-0.253286	0.545455	0.171541	-0.263241	-0.765632	TENT4A	FALSE	Not significant
ENSP00000230895	0.0218552	-0.0288654	0.907844	0.773629	0.0419888	-0.111467	DAP	FALSE	Not significant
ENSP00000230901	0.313487	0.246109	0.00101791	2.1556e-08	2.99229	7.66643	BRD8	FALSE	Significant for both C2 vs C1 and C7 vs C6
ENSP00000231009	-0.911575	-0.504373	0.0698224	0.0819756	-1.15601	-1.08632	GZMK	FALSE	Not significant
ENSP00000231061	-0.201053	-0.126469	0.730649	0.702426	-0.136291	-0.1534	SPARC	FALSE	Not significant
ENSP00000231198	0.239398	0.200159	0.243888	0.0189798	0.61281	1.72171	THG1L	FALSE	Not significant
ENSP00000231238	0.0460079	0.0234052	0.754253	0.728175	0.122483	0.137765	TTC1	FALSE	Not significant
ENSP00000231368	0.0819298	-0.171656	0.559581	0.00805295	0.252137	-2.09405	LNPEP	FALSE	Significant for C2 vs C1
ENSP00000231461	0.190222	-0.634826	0.52216	1.5313e-06	0.282196	-5.81494	ST8SIA4	FALSE	Significant for C2 vs C1
ENSP00000231498	0.114257	0.15881	0.137802	4.19598e-05	0.860746	4.37717	NUP155	FALSE	Significant for C2 vs C1
ENSP00000231509	0.145242	-0.240194	0.468849	0.00049669	0.328967	-3.30391	NR3C1	TRUE	Significant for C2 vs C1
ENSP00000231512	0.117216	0.000604319	0.796613	0.998213	0.0987526	0.000776954	C5orf15	FALSE	Not significant
ENSP00000231526	-0.267945	-0.457872	0.301664	0.00259732	-0.520476	-2.58547	TRAPPC13	FALSE	Significant for C2 vs C1
ENSP00000231572	0.0454813	-0.0752452	0.651399	0.118732	0.186153	-0.925434	RARS1	FALSE	Not significant
ENSP00000231751	-1.34297	-0.615283	0.105895	0.0773956	-0.975126	-1.11128	LTF	FALSE	Not significant
ENSP00000231790	0.261603	0.359537	0.00773168	6.52058e-08	2.11173	7.18571	MLH1	FALSE	Significant for both C2 vs C1 and C7 vs C6
ENSP00000231887	-0.790717	0.0701926	0.0135231	0.592544	-1.86892	0.22728	EHHADH	FALSE	Not significant
ENSP00000231948	0.341735	0.292644	0.0191597	0.00034721	1.71761	3.45941	CRBN	FALSE	Significant for C2 vs C1
ENSP00000232003	-0.538147	-0.917632	0.191668	0.00515331	-0.71745	-2.28791	HRG	FALSE	Significant for C2 vs C1
ENSP00000232125	-0.111008	0.508186	0.594478	1.58261e-06	-0.225864	5.80063	FAM162A	FALSE	Significant for C2 vs C1
ENSP00000232375	-1.03013	-1.12555	0.000120553	1.34701e-09	-3.91882	-8.87063	PFKFB4	FALSE	Significant for both C2 vs C1 and C7 vs C6
ENSP00000232424	-0.80403	-0.0752463	0.0939698	0.854372	-1.02701	-0.0683528	HES1	TRUE	Not significant
ENSP00000232501	-0.00734794	0.0387301	0.970863	0.710843	-0.0128419	0.148226	NPRL2	FALSE	Not significant
ENSP00000232564	-0.351637	-0.391775	0.00381414	1.32366e-06	-2.4186	-5.87822	GNB4	FALSE	Significant for both C2 vs C1 and C7 vs C6
ENSP00000232607	0.0499727	0.0803573	0.690091	0.165109	0.161094	0.782229	UMPS	FALSE	Not significant
ENSP00000232744	-0.882217	-0.463925	0.00101791	0.00134826	-2.99229	-2.87023	ABTB1	FALSE	Significant for both C2 vs C1 and C7 vs C6
ENSP00000232766	0.109677	-0.152804	0.68524	0.278099	0.164157	-0.5558	KLHL18	FALSE	Not significant
ENSP00000232854	0.455195	0.575076	0.0348569	0.00687882	1.45771	2.16249	HEMK1	FALSE	Significant for C2 vs C1
ENSP00000232888	0.293999	0.545257	0.0123661	1.9309e-10	1.90777	9.71424	RRP9	FALSE	Significant for C2 vs C1
ENSP00000232905	-0.0458242	0.515982	0.893476	0.000114148	-0.048917	3.94253	EIF1B	FALSE	Significant for C2 vs C1
ENSP00000232978	0.175066	0.253364	0.0475625	1.48666e-06	1.32274	5.82779	NKTR	FALSE	Significant for C2 vs C1
ENSP00000233027	0.0434812	-0.497562	0.853643	6.20319e-07	0.0687235	-6.20738	NEK4	FALSE	Significant for C2 vs C1
ENSP00000233055	-0.594176	-0.896171	0.00113248	1.73924e-10	-2.94597	-9.75964	WDFY1	FALSE	Significant for both C2 vs C1 and C7 vs C6
ENSP00000233057	0.273014	0.195805	0.0377009	0.00571543	1.42365	2.24295	EIF2AK2	FALSE	Significant for C2 vs C1
ENSP00000233078	0.134778	0.12229	0.318698	0.0238686	0.49662	1.62217	DAZAP1	FALSE	Not significant
ENSP00000233084	0.280577	0.287869	0.0209842	8.00406e-06	1.67811	5.09669	DDX1	FALSE	Significant for C2 vs C1
ENSP00000233099	-0.1568	0.014906	0.0522955	0.765451	-1.28154	0.116082	HEATR5B	FALSE	Not significant
ENSP00000233114	0.035871	0.0541204	0.837554	0.482255	0.0769873	0.316723	MDH1	FALSE	Not significant
ENSP00000233121	-0.221109	-0.256648	0.391055	0.0934484	-0.407762	-1.02943	MAPRE3	FALSE	Not significant
ENSP00000233143	0.0666781	-0.490785	0.728022	3.10275e-06	0.137855	-5.50825	TMSB10	FALSE	Significant for C2 vs C1
ENSP00000233146	0.27756	0.327015	0.00513449	4.50081e-05	2.2895	4.34671	MSH2	FALSE	Significant for both C2 vs C1 and C7 vs C6
ENSP00000233154	-0.0989116	0.166742	0.666646	0.171263	-0.176105	0.766337	NCK2	FALSE	Not significant
ENSP00000233156	0.587256	0.934885	0.277457	0.00733148	0.556804	2.13481	TFPI	FALSE	Significant for C2 vs C1
ENSP00000233190	0.182475	0.287683	0.1576	0.00175631	0.802444	2.7554	NDUFS1	FALSE	Significant for C2 vs C1
ENSP00000233202	-0.55038	-1.09725	0.121234	3.77453e-05	-0.916374	-4.42314	SLC11A1	FALSE	Significant for C2 vs C1
ENSP00000233242	-0.283528	-0.353619	0.383521	0.282611	-0.416211	-0.54881	APOB	FALSE	Not significant
ENSP00000233331	-0.0872915	0.0484163	0.526778	0.491376	-0.278372	0.308586	INO80B	FALSE	Not significant
ENSP00000233336	0.0423917	-0.317259	0.815225	0.000190458	0.0887224	-3.7202	TTL	FALSE	Significant for C2 vs C1
ENSP00000233379	0.350335	0.429365	0.0599894	2.52144e-05	1.22193	4.59835	FAHD2A	FALSE	Significant for C2 vs C1
ENSP00000233468	0.213653	0.171767	0.0996848	0.00154417	1.00137	2.8113	SF3B6	FALSE	Significant for C2 vs C1
ENSP00000233505	0.0177943	0.694137	0.975146	0.002635	0.0109301	2.57922	CENPA	FALSE	Significant for C2 vs C1
ENSP00000233552	0.0571149	0.00172607	0.663591	0.977636	0.1781	0.00982267	EIF2B4	FALSE	Not significant
ENSP00000233575	-0.124238	-0.569028	0.363667	7.05189e-09	-0.439296	-8.15169	SNX17	FALSE	Significant for C2 vs C1
ENSP00000233596	0.607968	0.0472312	0.380013	0.889567	0.420202	0.0508212	REEP6	FALSE	Not significant
ENSP00000233612	-1.13255	-0.495834	0.000215006	0.000488866	-3.66755	-3.31081	GCA	FALSE	Significant for both C2 vs C1 and C7 vs C6
ENSP00000233623	-0.293528	0.0055191	0.322051	0.978929	-0.492075	0.00924871	TTC31	FALSE	Not significant
ENSP00000233627	0.164767	0.12017	0.279742	0.123285	0.553243	0.90909	NDUFS7	FALSE	Not significant
ENSP00000233630	-0.0703771	0.150633	0.772514	0.164205	-0.112094	0.784614	PCGF1	FALSE	Not significant
ENSP00000233668	-0.534886	-0.317918	2.52817e-05	1.70426e-05	-4.59719	-4.76847	DOK1	FALSE	Significant for both C2 vs C1 and C7 vs C6
ENSP00000233741	0.0143426	0.0883766	0.952594	0.626817	0.0210922	0.202859	FANCL	FALSE	Not significant
ENSP00000233809	-1.03289	0.0336059	0.0586072	0.92928	-1.23205	0.0318534	IGFBP2	FALSE	Not significant
ENSP00000233838	-0.114034	0.022763	0.820425	0.918525	-0.0859609	0.0369091	GGCX	FALSE	Not significant
ENSP00000233893	0.457256	0.597777	0.00339165	4.2014e-09	2.46959	8.37661	HSPE1	FALSE	Significant for both C2 vs C1 and C7 vs C6
ENSP00000233997	-1.00091	-0.491919	0.0679043	0.083584	-1.1681	-1.07788	AZU1	FALSE	Not significant
ENSP00000234038	-0.0262101	-0.0733347	0.885888	0.236132	-0.0526212	-0.626844	PPP1R7	FALSE	Not significant
ENSP00000234040	-0.113336	-0.00872748	0.484393	0.935875	-0.314802	-0.0287823	PASK	FALSE	Not significant
ENSP00000234115	-0.948703	-0.734589	0.000191316	4.3222e-06	-3.71825	-5.36429	PLEKHB2	FALSE	Significant for both C2 vs C1 and C7 vs C6
ENSP00000234160	0.108044	0.0164691	0.26724	0.773629	0.573099	0.111467	GORASP2	FALSE	Not significant
ENSP00000234170	0.38782	0.622011	0.00277983	2.39341e-10	2.55598	9.62098	CEBPZ	FALSE	Significant for both C2 vs C1 and C7 vs C6
ENSP00000234179	0.225988	0.34672	0.580513	0.249471	0.236188	0.602979	PRKD3	FALSE	Not significant
ENSP00000234256	-0.458087	-1.1646	0.186047	1.76497e-08	-0.730377	-7.75326	SLC1A4	FALSE	Significant for C2 vs C1
ENSP00000234296	0.29541	0.387914	0.00538752	1.97329e-09	2.26861	8.70481	ORC2	FALSE	Significant for both C2 vs C1 and C7 vs C6
ENSP00000234301	0.0459395	0.266318	0.813821	0.0380879	0.0894709	1.41921	COX7A2L	FALSE	Not significant
ENSP00000234313	-0.118476	-0.147353	0.734123	0.379648	-0.134231	-0.420619	PLEK	FALSE	Not significant
ENSP00000234347	-1.5263	-0.338666	0.00508875	0.262796	-2.29339	-0.580381	PRTN3	FALSE	Significant for C7 vs C6
ENSP00000234392	0.598346	-0.122024	0.295187	0.666853	0.529903	-0.17597	VAX2	FALSE	Not significant
ENSP00000234420	0.320346	0.341546	0.00467221	0.000606864	2.33048	3.21691	MSH6	FALSE	Significant for both C2 vs C1 and C7 vs C6
ENSP00000234453	-0.351178	-0.0713946	0.126669	0.588402	-0.89733	-0.230326	PLEKHA3	FALSE	Not significant
ENSP00000234454	-0.411509	-0.320268	0.264724	0.0994849	-0.577207	-1.00224	SPR	FALSE	Not significant
ENSP00000234488	0.318183	-0.191587	0.244577	0.395147	0.611584	-0.403241	CLCN6	FALSE	Not significant
ENSP00000234590	-0.251357	-0.182819	0.0188424	0.00207122	-1.72486	-2.68377	ENO1	FALSE	Significant for C2 vs C1
ENSP00000234626	0.234096	-0.286902	0.570968	0.168519	0.243389	-0.773351	CDC7	FALSE	Not significant
ENSP00000234739	0.34752	0.624773	0.41453	0.0273435	0.382444	1.56315	BCL9	FALSE	Not significant
ENSP00000234831	-0.0964062	-0.0236789	0.749392	0.869327	-0.125291	-0.0608168	TMEM59	FALSE	Not significant
ENSP00000235090	0.0587626	0.248454	0.708537	0.00259736	0.149637	2.58547	WDR77	FALSE	Significant for C2 vs C1
ENSP00000235307	0.934236	0.231321	0.0140682	0.535536	1.85176	0.271211	C1orf21	FALSE	Not significant
ENSP00000235329	0.0513602	-0.0223153	0.640694	0.674469	0.19335	-0.171038	MFN2	FALSE	Not significant
ENSP00000235332	-0.333426	-0.412107	0.563522	0.26994	-0.249089	-0.568733	MIIP	FALSE	Not significant
ENSP00000235345	1.02835	-0.243531	0.0191361	0.614203	1.71815	-0.211688	SLC35D1	FALSE	Not significant
ENSP00000235521	0.352308	0.453603	0.0364271	6.13531e-06	1.43858	5.21216	WARS2	FALSE	Significant for C2 vs C1
ENSP00000235835	0.0244616	-0.37739	0.904937	2.4635e-06	0.0433815	-5.60845	AKR7A2	FALSE	Significant for C2 vs C1
ENSP00000236051	0.2662	0.55086	0.0439974	5.39109e-09	1.35657	8.26832	EBNA1BP2	FALSE	Significant for C2 vs C1
ENSP00000236192	0.183464	-0.0676766	0.224026	0.545919	0.649702	-0.262872	VAMP4	FALSE	Not significant
ENSP00000236273	0.142784	0.0713527	0.166777	0.169891	0.777864	0.769829	SYF2	FALSE	Not significant
ENSP00000236342	-0.0198166	-0.186945	0.952445	0.365219	-0.02116	-0.437447	DHDDS	FALSE	Not significant
ENSP00000236826	-2.00239	-0.740095	0.000353951	0.0276848	-3.45106	-1.55776	MMP8	FALSE	Significant for C7 vs C6
ENSP00000236850	-0.233389	-0.250303	0.530633	0.540279	-0.275206	-0.267382	APOA1	FALSE	Not significant
ENSP00000236959	0.076486	0.247904	0.608362	0.000130319	0.215838	3.88499	ATIC	FALSE	Significant for C2 vs C1
ENSP00000237014	-0.196768	-0.574142	0.528787	0.0814889	-0.27672	-1.0889	TTR	FALSE	Not significant
ENSP00000237264	0.454983	0.000437669	0.0731539	0.997249	1.13576	0.00119652	TBPL1	FALSE	Not significant
ENSP00000237281	0.0792048	-0.167827	0.686583	0.132629	0.163307	-0.877362	FBXO30	FALSE	Not significant
ENSP00000237283	0.450379	0.619741	0.0261001	3.85847e-08	1.58336	7.41358	ADAT2	FALSE	Significant for C2 vs C1
ENSP00000237353	-0.848569	-0.191489	0.228589	0.700828	-0.640945	-0.154389	PMFBP1	FALSE	Not significant
ENSP00000237380	0.118994	0.0325942	0.439154	0.803833	0.357383	0.0948341	MED28	FALSE	Not significant
ENSP00000237536	0.200354	-0.0980091	0.247322	0.373667	0.606738	-0.427516	SOGA1	FALSE	Not significant
ENSP00000237596	-0.244383	0.646276	0.373303	1.60769e-05	-0.427939	4.7938	PKD2	FALSE	Significant for C2 vs C1
ENSP00000237642	-1.01794	-0.0252522	0.00442938	0.860248	-2.35366	-0.0653766	STBD1	FALSE	Significant for C7 vs C6
ENSP00000237853	0.0502692	0.602771	0.945834	0.00555687	0.0241851	2.25517	ELL2	FALSE	Significant for C2 vs C1
ENSP00000237858	-0.27472	-0.538641	0.351387	0.000479705	-0.454214	-3.31903	GLRX	FALSE	Significant for C2 vs C1
ENSP00000237889	0.0126578	0.201115	0.952594	0.0644578	0.0210922	1.19072	NDUFB3	FALSE	Not significant
ENSP00000238081	0.224401	0.132357	0.0650624	0.0377222	1.18667	1.4234	YWHAQ	FALSE	Not significant
ENSP00000238112	0.116657	0.107341	0.212669	0.0178223	0.672296	1.74904	CPSF3	FALSE	Not significant
ENSP00000238146	0.051688	0.0983562	0.709418	0.138911	0.149098	0.857264	DDX55	FALSE	Not significant
ENSP00000238156	0.383374	-0.107903	0.101609	0.455155	0.993069	-0.341841	CCDC92	FALSE	Not significant
ENSP00000238256	-0.520251	-0.832509	1.05821e-05	3.99722e-13	-4.97543	-12.3982	FKBP15	FALSE	Significant for both C2 vs C1 and C7 vs C6
ENSP00000238497	0.0103502	-0.246236	0.936903	0.00010547	0.0283052	-3.97687	VPS4B	FALSE	Significant for C2 vs C1
ENSP00000238508	-1.74295	-1.97804	0.000109735	4.61192e-10	-3.95965	-9.33612	SERPINB10	FALSE	Significant for both C2 vs C1 and C7 vs C6
ENSP00000238561	0.0515418	0.0511406	0.870545	0.763095	0.060209	0.117422	ADCK1	FALSE	Not significant
ENSP00000238616	0.0741492	-0.0495934	0.699065	0.420493	0.155482	-0.376241	NEK9	FALSE	Not significant
ENSP00000238633	-0.905691	-0.525512	0.00134294	0.000169298	-2.87194	-3.77135	NPC2	FALSE	Significant for both C2 vs C1 and C7 vs C6
ENSP00000238647	0.0423192	0.0393033	0.860312	0.701634	0.0653438	0.153889	IRF2BPL	FALSE	Not significant
ENSP00000238651	0.28461	0.703984	0.270951	3.25882e-07	0.567109	6.48694	ACOT2	FALSE	Significant for C2 vs C1
ENSP00000238688	0.229576	0.25211	0.140205	0.00025401	0.853235	3.59515	SLIRP	FALSE	Significant for C2 vs C1
ENSP00000238714	0.101048	0.142047	0.285989	0.010742	0.543651	1.96892	PAPOLG	FALSE	Not significant
ENSP00000238721	0.178844	-0.205043	0.653022	0.263482	0.185072	-0.579249	TP53I3	FALSE	Not significant
ENSP00000238788	-0.0307577	-0.0333489	0.870962	0.788103	-0.0600006	-0.103417	TMEM214	FALSE	Not significant
ENSP00000238789	0.0953993	-0.236201	0.580513	0.00022806	0.236188	-3.64195	ATAD2B	FALSE	Significant for C2 vs C1
ENSP00000238823	0.14117	0.0896091	0.517616	0.405863	0.285993	0.391621	FAM98A	FALSE	Not significant
ENSP00000238831	0.0259743	-0.153465	0.853096	0.0337626	0.0690019	-1.47156	YIPF4	FALSE	Not significant
ENSP00000238856	-0.178163	-0.150673	0.108408	0.00121775	-0.964937	-2.91444	AFTPH	FALSE	Significant for C2 vs C1
ENSP00000238875	-0.219549	0.0557708	0.707253	0.878583	-0.150425	0.0562174	LGALSL	FALSE	Not significant
ENSP00000238892	0.188036	0.0417504	0.360631	0.736516	0.442937	0.132818	CRIPT	FALSE	Not significant
ENSP00000238961	0.25837	-0.140262	0.134602	0.474006	0.870949	-0.324216	SLF2	FALSE	Not significant
ENSP00000239027	-0.0586193	-0.216076	0.783609	0.268146	-0.1059	-0.571629	HELLS	FALSE	Not significant
ENSP00000239144	-0.382251	0.151383	0.726491	0.812866	-0.13877	0.089981	HOXB8	TRUE	Not significant
ENSP00000239151	-0.972622	0.640689	0.152043	0.219296	-0.818034	0.658969	HOXB5	TRUE	Not significant
ENSP00000239215	0.132191	0.0620363	0.495693	0.573026	0.304787	0.241825	BNIP1	FALSE	Not significant
ENSP00000239223	0.0366281	-0.419121	0.946733	0.183847	0.0237723	-0.735543	DUSP1	FALSE	Not significant
ENSP00000239440	-1.16241	-1.45107	0.000604201	3.8125e-10	-3.21882	-9.41879	ARAP3	FALSE	Significant for both C2 vs C1 and C7 vs C6
ENSP00000239614	0.454192	-0.544719	0.09994	0.000851457	1.00026	-3.06984	MSANTD2	FALSE	Significant for C2 vs C1
ENSP00000239666	0.407479	0.275538	0.00948457	0.00846204	2.02298	2.07252	PDZD11	FALSE	Significant for both C2 vs C1 and C7 vs C6
ENSP00000239690	0.191625	0.427852	0.299669	1.00162e-05	0.523358	4.9993	NUDCD1	FALSE	Significant for C2 vs C1
ENSP00000239830	0.278371	-0.0121102	0.0181941	0.905758	1.74007	-0.0429879	CCDC77	FALSE	Not significant
ENSP00000239878	-0.157337	0.0276499	0.411506	0.719373	-0.385624	0.143046	UFM1	FALSE	Not significant
ENSP00000239882	0.187825	0.146699	0.199248	0.0218715	0.700607	1.66012	ELF1	TRUE	Not significant
ENSP00000239940	-0.254357	0.328791	0.728998	0.274461	-0.137274	0.56152	PFN2	FALSE	Not significant
ENSP00000240055	0.313283	0.0979634	0.266653	0.506286	0.574053	0.295604	NFYB	TRUE	Not significant
ENSP00000240079	-0.220685	-0.266426	0.142756	9.18093e-05	-0.845405	-4.03711	WASHC3	FALSE	Significant for C2 vs C1
ENSP00000240095	0.235559	0.208785	0.493041	0.211474	0.307117	0.674742	SLC39A14	FALSE	Not significant
ENSP00000240123	-0.697661	-0.604408	0.0826394	0.00334753	-1.08281	-2.47528	SORBS3	FALSE	Significant for C2 vs C1
ENSP00000240139	0.0426699	-0.241978	0.907225	0.0229862	0.042285	-1.63853	PPP3CC	FALSE	Not significant
ENSP00000240185	0.191078	0.177967	0.00952481	4.81436e-05	2.02114	4.31746	TARDBP	FALSE	Significant for both C2 vs C1 and C7 vs C6
ENSP00000240316	0.132837	0.146773	0.253037	0.0242622	0.596816	1.61507	COIL	FALSE	Not significant
ENSP00000240364	0.483268	0.764515	0.0288033	5.10614e-10	1.54056	9.29191	FAM117A	FALSE	Significant for C2 vs C1
ENSP00000240499	0.248508	0.60552	0.302672	0.000381381	0.519027	3.41864	ZNF141	TRUE	Significant for C2 vs C1
ENSP00000240587	0.386925	0.468752	0.487904	0.370851	0.311665	0.430801	TSHZ3	FALSE	Not significant
ENSP00000240617	-1.93591	-2.55004	6.50171e-05	1.00079e-06	-4.18697	-5.99966	PLBD1	FALSE	Significant for both C2 vs C1 and C7 vs C6
ENSP00000240651	-0.474802	-0.712278	0.04096	5.66145e-07	-1.38764	-6.24707	PYROXD1	FALSE	Significant for C2 vs C1
ENSP00000240719	0.462395	0.360031	0.0517919	0.0281768	1.28574	1.55011	ZNF549	FALSE	Not significant
ENSP00000240731	-0.183538	-0.185005	0.675175	0.306988	-0.170583	-0.512879	ZNF211	TRUE	Not significant
ENSP00000240851	0.112293	0.187398	0.399923	0.00177426	0.398024	2.75098	TFG	FALSE	Significant for C2 vs C1
ENSP00000240922	0.23576	0.0742297	0.0281515	0.209984	1.5505	0.677814	NAA50	FALSE	Not significant
ENSP00000241041	-0.324293	-0.156586	0.00861037	0.0912553	-2.06498	-1.03974	PEX16	FALSE	Significant for C7 vs C6
ENSP00000241051	0.157353	0.149972	0.769557	0.559141	0.113759	0.252479	DEPDC7	FALSE	Not significant
ENSP00000241052	-0.229893	-0.0783635	0.45904	0.647316	-0.338149	-0.188884	CAT	FALSE	Not significant
ENSP00000241069	-0.51571	-0.335808	0.160392	0.206716	-0.794816	-0.684626	ACHE	FALSE	Not significant
ENSP00000241261	-0.534103	-1.51294	0.0660014	2.2504e-09	-1.18045	-8.64774	TNFSF10	FALSE	Significant for C2 vs C1
ENSP00000241337	-0.148015	0.499843	0.70708	0.0316004	-0.150531	1.50031	GSTM2	FALSE	Not significant
ENSP00000241436	-0.0286086	-0.0615401	0.807213	0.44288	-0.0930119	-0.353714	POLK	FALSE	Not significant
ENSP00000241453	0.269145	-0.119408	0.5719	0.564998	0.24268	-0.247953	FLT3	FALSE	Not significant
ENSP00000241502	-0.0463117	0.317596	0.829236	0.00125201	-0.0813221	2.90239	FYTTD1	FALSE	Significant for C2 vs C1
ENSP00000241600	0.116913	0.289091	0.509222	0.000233478	0.293093	3.63175	MRPS2	FALSE	Significant for C2 vs C1
ENSP00000241704	-0.127726	-0.246601	0.302383	7.16064e-07	-0.519443	-6.14505	COPA	FALSE	Significant for C2 vs C1
ENSP00000242057	-0.194409	-0.0284126	0.570968	0.906413	-0.243389	-0.0426737	AHR	FALSE	Not significant
ENSP00000242059	-0.0820623	0.299215	0.906027	0.528814	-0.0428589	0.276697	SCRN1	FALSE	Not significant
ENSP00000242067	-0.0615369	0.348312	0.91442	0.0852688	-0.0388544	1.06921	BBS9	FALSE	Not significant
ENSP00000242108	-0.302935	-0.25989	0.210222	0.0324846	-0.677322	-1.48832	EEPD1	FALSE	Not significant
ENSP00000242159	0.222495	0.0332338	0.531346	0.917817	0.274623	0.0372437	HOXA7	TRUE	Not significant
ENSP00000242209	0.106864	-1.22265	0.86398	1.35525e-05	0.0634963	-4.86798	FKBP9	FALSE	Significant for C2 vs C1
ENSP00000242248	0.0225643	0.0462994	0.927644	0.720733	0.0326187	0.142225	POLM	FALSE	Not significant
ENSP00000242257	0.407524	0.323481	0.0129718	6.50129e-05	1.887	4.187	MRM2	FALSE	Significant for C2 vs C1
ENSP00000242275	-0.100592	0.412327	0.678132	0.000552456	-0.168686	3.2577	SLC25A51	FALSE	Significant for C2 vs C1
ENSP00000242284	-0.206414	-0.193822	0.108451	0.00318734	-0.964768	-2.49657	CLTA	FALSE	Significant for C2 vs C1
ENSP00000242465	-1.26664	-1.2913	2.52817e-05	1.14833e-10	-4.59719	-9.93993	SRGN	FALSE	Significant for both C2 vs C1 and C7 vs C6
ENSP00000242576	0.493187	-0.263831	0.175358	0.355957	0.756075	-0.448603	UNG	FALSE	Not significant
ENSP00000242577	0.0224519	0.298962	0.926436	0.00318734	0.0331848	2.49657	DYNLL1	FALSE	Significant for C2 vs C1
ENSP00000242591	0.359658	0.815143	0.0449114	2.82126e-08	1.34764	7.54956	IFT81	FALSE	Significant for C2 vs C1
ENSP00000242592	0.0248664	0.563301	0.907709	0.000100772	0.0420532	3.99666	ACADS	FALSE	Significant for C2 vs C1
ENSP00000242607	-0.770904	-1.75968	0.00422875	3.04978e-13	-2.37379	-12.5157	HVCN1	FALSE	Significant for both C2 vs C1 and C7 vs C6
ENSP00000242719	0.0202878	-0.0500438	0.967821	0.860687	0.0142049	-0.0651546	RNF11	FALSE	Not significant
ENSP00000242776	0.0399314	-0.263126	0.820425	0.000679583	0.0859609	-3.16776	DDX39A	FALSE	Significant for C2 vs C1
ENSP00000242783	-0.430835	-0.358016	0.00011719	1.78172e-08	-3.93111	-7.74916	PKN1	FALSE	Significant for both C2 vs C1 and C7 vs C6
ENSP00000242784	0.0105745	0.0516821	0.947895	0.418102	0.0232397	0.378718	TRIR	FALSE	Not significant
ENSP00000242786	-0.79387	-0.620395	0.000808727	5.14531e-06	-3.0922	-5.28859	ADGRE5	FALSE	Significant for both C2 vs C1 and C7 vs C6
ENSP00000242810	0.314836	0.00417853	0.0659966	0.97885	1.18048	0.00928406	KLHL24	FALSE	Not significant
ENSP00000243045	0.00626215	-0.0106572	0.99153	0.951464	0.00369416	-0.0216074	ORMDL2	FALSE	Not significant
ENSP00000243052	-0.842325	-0.288873	0.152613	0.596178	-0.816409	-0.224624	PDE1B	FALSE	Not significant
ENSP00000243077	-1.1353	-2.43992	0.000857312	1.15036e-11	-3.06686	-10.9392	LRP1	FALSE	Significant for both C2 vs C1 and C7 vs C6
ENSP00000243167	-0.774416	-0.465208	0.157029	0.12995	-0.804021	-0.886224	FAAH	FALSE	Not significant
ENSP00000243189	0.448588	-0.0119929	0.356061	0.972537	0.448475	-0.0120937	RSRP1	FALSE	Not significant
ENSP00000243253	-0.213586	0.0193595	0.2227	0.883867	-0.652279	0.0536129	SEC61A1	FALSE	Not significant
ENSP00000243298	-0.182808	0.311237	0.797494	0.430954	-0.0982726	0.365569	RAB9B	FALSE	Not significant
ENSP00000243344	0.0119685	0.51743	0.961917	1.11691e-06	0.0168625	5.95198	TTC21B	FALSE	Significant for C2 vs C1
ENSP00000243346	-0.294419	-0.544295	0.0480508	1.4899e-07	-1.3183	-6.82684	NMI	FALSE	Significant for C2 vs C1
ENSP00000243347	-1.27504	-1.25273	0.0789348	0.0221511	-1.10273	-1.65461	TNFAIP6	FALSE	Not significant
ENSP00000243389	-0.598581	-1.50127	0.141965	1.40104e-08	-0.847817	-7.85355	SLC36A1	FALSE	Significant for C2 vs C1
ENSP00000243498	0.264807	0.0541006	0.0316257	0.425849	1.49996	0.370745	EXOSC9	FALSE	Not significant
ENSP00000243563	0.120459	0.243318	0.250382	1.9908e-07	0.601397	6.70097	SNRPA	FALSE	Significant for C2 vs C1
ENSP00000243644	0.065938	0.329429	0.843427	0.0777878	0.0739526	1.10909	ZNF350	FALSE	Not significant
ENSP00000243662	0.0785673	1.73154	0.888902	1.21836e-09	0.0511459	8.91423	RAB38	FALSE	Significant for C2 vs C1
ENSP00000243810	0.0959528	-0.268437	0.547279	0.0015116	0.261791	-2.82056	SP140L	FALSE	Significant for C2 vs C1
ENSP00000243903	0.0482801	0.0838864	0.690245	0.13444	0.160997	0.871472	ACTR5	FALSE	Not significant
ENSP00000243918	-0.121471	0.10775	0.501477	0.209318	-0.299749	0.679194	SYS1	FALSE	Not significant
ENSP00000243997	0.988084	0.0197172	0.00506461	0.939244	2.29545	0.0272218	ATP5F1E	FALSE	Significant for C7 vs C6
ENSP00000244007	0.330219	-0.225802	0.399628	0.161652	0.398344	-0.791419	PLCG1	FALSE	Not significant
ENSP00000244020	0.0973594	0.264335	0.345676	5.78804e-09	0.461331	8.23747	SRSF6	FALSE	Significant for C2 vs C1
ENSP00000244040	-0.0816886	-0.187247	0.624992	0.0074422	-0.204126	-2.1283	RAB22A	FALSE	Significant for C2 vs C1
ENSP00000244051	0.176307	0.199179	0.173391	0.000418217	0.760974	3.3786	MOCS3	FALSE	Significant for C2 vs C1
ENSP00000244061	-0.00750059	-0.192829	0.967802	0.0171185	-0.0142134	-1.76654	RNF114	FALSE	Not significant
ENSP00000244204	-0.688767	-0.947035	1.70657e-05	1.33415e-11	-4.76788	-10.8748	NAGK	FALSE	Significant for both C2 vs C1 and C7 vs C6
ENSP00000244217	0.23854	0.0773086	0.155251	0.549995	0.808966	0.259642	MCEE	FALSE	Not significant
ENSP00000244227	0.14117	0.0431534	0.17313	0.42742	0.761627	0.369146	SNRNP27	FALSE	Not significant
ENSP00000244230	0.482253	0.539339	1.75251e-05	4.79369e-10	4.75634	9.31933	MPHOSPH10	FALSE	Significant for both C2 vs C1 and C7 vs C6
ENSP00000244289	-0.872597	-0.261167	0.0638019	0.206558	-1.19517	-0.684957	LIPE	FALSE	Not significant
ENSP00000244336	-2.06346	-0.443112	0.000563729	0.189747	-3.24893	-0.721825	CEACAM8	FALSE	Significant for C7 vs C6
ENSP00000244458	-0.407759	0.227251	0.58667	0.44772	-0.231606	0.348994	PACSIN1	FALSE	Not significant
ENSP00000244496	0.126587	0.47547	0.376708	6.48316e-06	0.423995	5.18821	RRP36	FALSE	Significant for C2 vs C1
ENSP00000244519	-0.0632748	-0.0272685	0.812219	0.849077	-0.0903269	-0.0710528	BTN3A3	FALSE	Not significant
ENSP00000244520	0.121346	0.180792	0.282465	0.0346789	0.549036	1.45993	SNRPC	FALSE	Not significant
ENSP00000244533	-0.706996	-0.717272	0.107405	0.000282257	-0.968974	-3.54936	ABCC10	FALSE	Significant for C2 vs C1
ENSP00000244534	-0.210472	-0.0613926	0.722124	0.866355	-0.141388	-0.0623041	H1-3	FALSE	Not significant
ENSP00000244571	0.249998	0.477482	0.0453313	2.01444e-08	1.3436	7.69585	AARS2	FALSE	Significant for C2 vs C1
ENSP00000244573	-0.706428	-0.118305	0.22717	0.784021	-0.64365	-0.105672	H1-1	FALSE	Not significant
ENSP00000244576	-0.253059	0.299998	0.486599	0.213528	-0.312828	0.670544	ZNF391	FALSE	Not significant
ENSP00000244709	-0.790153	-1.16798	0.00910842	6.90337e-06	-2.04056	-5.16094	TREM1	FALSE	Significant for both C2 vs C1 and C7 vs C6
ENSP00000244741	0.943622	-0.473357	0.213751	0.374501	0.670091	-0.426547	CDKN1A	FALSE	Not significant
ENSP00000244745	0.707356	0.950143	0.0648384	9.5751e-06	1.18817	5.01886	SOX4	TRUE	Significant for C2 vs C1
ENSP00000244763	-0.0201244	-0.00886056	0.940755	0.954001	-0.0265235	-0.0204511	SSR1	FALSE	Not significant
ENSP00000245046	-0.197786	0.0146459	0.190021	0.884568	-0.721199	0.0532689	EMC3	FALSE	Not significant
ENSP00000245105	-0.696319	-1.02919	0.0110119	4.47938e-07	-1.95814	-6.34878	SH3TC1	FALSE	Significant for C2 vs C1
ENSP00000245185	-0.0894228	-0.810618	0.867763	0.000147722	-0.0615991	-3.83055	MT2A	FALSE	Significant for C2 vs C1
ENSP00000245206	0.390038	0.620216	0.0500611	0.00077844	1.3005	3.10877	GOT2	FALSE	Significant for C2 vs C1
ENSP00000245222	-0.0631859	0.00238504	0.861386	0.989574	-0.0648023	0.00455187	SPHK2	FALSE	Not significant
ENSP00000245304	0.539644	-0.451319	0.0650937	0.0241879	1.18646	-1.6164	RAP2A	FALSE	Not significant
ENSP00000245414	0.106916	-0.232387	0.762627	0.115607	0.117688	-0.937014	IRF1	TRUE	Not significant
ENSP00000245418	0.00118741	0.281094	0.992177	9.2547e-06	0.0034109	5.03364	UPF3B	FALSE	Significant for C2 vs C1
ENSP00000245457	-0.682384	-0.865742	0.0110509	4.28971e-05	-1.9566	-4.36757	PTGER2	FALSE	Significant for C2 vs C1
ENSP00000245458	-0.17241	0.0524787	0.316475	0.593352	-0.49966	0.226688	RPS29	FALSE	Not significant
ENSP00000245544	0.0849352	0.0955216	0.383986	0.0317373	0.415685	1.49843	NUP85	FALSE	Not significant
ENSP00000245551	-0.476672	-0.151468	0.0043403	0.0499177	-2.36248	-1.30175	MIF4GD	FALSE	Significant for C7 vs C6
ENSP00000245552	0.406206	0.279721	0.0495146	0.00207131	1.30527	2.68375	NT5C	FALSE	Significant for C2 vs C1
ENSP00000245564	0.160933	0.130054	0.513067	0.203418	0.289826	0.691611	MSTO1	FALSE	Not significant
ENSP00000245615	0.152031	0.380473	0.544789	0.0304444	0.263772	1.51649	MBOAT7	FALSE	Not significant
ENSP00000245620	-1.6828	-2.10433	7.42802e-07	1.1723e-11	-6.12913	-10.931	LILRB3	FALSE	Significant for both C2 vs C1 and C7 vs C6
ENSP00000245621	-1.04139	-1.68056	0.00507531	2.20911e-07	-2.29454	-6.65578	LILRA6	FALSE	Significant for both C2 vs C1 and C7 vs C6
ENSP00000245663	0.228222	0.640041	0.575609	0.0141417	0.239872	1.8495	ZBTB46	FALSE	Not significant
ENSP00000245787	-0.209877	-0.12852	0.459881	0.47128	-0.337354	-0.326721	INSIG2	FALSE	Not significant
ENSP00000245796	-0.374813	-0.376217	0.000604201	1.67996e-07	-3.21882	-6.7747	PSD4	FALSE	Significant for both C2 vs C1 and C7 vs C6
ENSP00000245812	0.184242	0.0255854	0.509631	0.857002	0.292744	0.0670182	ALKBH7	FALSE	Not significant
ENSP00000245816	0.23914	0.115395	0.10129	0.0643262	0.994432	1.19161	CLPP	FALSE	Not significant
ENSP00000245838	0.240154	0.301353	0.0084093	5.52814e-12	2.07524	11.2574	THOC2	FALSE	Significant for both C2 vs C1 and C7 vs C6
ENSP00000245907	-0.315332	-0.403844	0.272114	0.227437	-0.565249	-0.64314	C3	FALSE	Not significant
ENSP00000245923	-0.826334	-0.28095	0.0195229	0.184157	-1.70946	-0.734812	RTN2	FALSE	Not significant
ENSP00000245925	-0.754012	-0.579463	0.0147555	7.3974e-06	-1.83105	-5.13092	EML2	FALSE	Significant for C2 vs C1
ENSP00000245932	-0.817862	-0.917994	2.35453e-06	4.18198e-11	-5.6281	-10.3786	VASP	FALSE	Significant for both C2 vs C1 and C7 vs C6
ENSP00000245934	0.133102	0.160689	0.176345	2.4399e-05	0.753637	4.61263	SYMPK	FALSE	Significant for C2 vs C1
ENSP00000246006	-1.7404	-2.60592	2.57149e-05	7.00005e-12	-4.58982	-11.1549	CD93	FALSE	Significant for both C2 vs C1 and C7 vs C6
ENSP00000246015	0.141597	0.155491	0.384917	0.112336	0.414633	0.949481	PSMF1	FALSE	Not significant
ENSP00000246024	0.211145	-0.286928	0.423506	0.0501716	0.37314	-1.29954	TMX4	FALSE	Not significant
ENSP00000246069	-0.0292248	0.00522119	0.922856	0.963357	-0.034866	0.0162128	DSTN	FALSE	Not significant
ENSP00000246071	0.137292	0.180189	0.0766872	1.95329e-05	1.11528	4.70923	SNRPB2	FALSE	Significant for C2 vs C1
ENSP00000246115	-0.638745	-0.487603	0.405105	0.20701	-0.392433	-0.684008	S1PR4	FALSE	Not significant
ENSP00000246117	-0.116532	0.0822662	0.577763	0.396969	-0.238251	0.401244	NCLN	FALSE	Not significant
ENSP00000246151	0.178482	0.183429	0.349592	0.127772	0.456438	0.893566	PITHD1	FALSE	Not significant
ENSP00000246166	-0.215207	-0.0405936	0.0755559	0.642228	-1.12173	-0.192311	FNTB	FALSE	Not significant
ENSP00000246194	0.298966	0.00231503	0.012322	0.97431	1.90932	0.0113027	RALY	FALSE	Not significant
ENSP00000246229	-0.0303367	-0.31406	0.920543	0.00573977	-0.035956	-2.24111	PLAGL2	FALSE	Significant for C2 vs C1
ENSP00000246337	0.193496	0.483347	0.32858	1.61185e-05	0.483359	4.79268	UROD	FALSE	Significant for C2 vs C1
ENSP00000246532	-1.05898	-1.68399	0.00764764	3.04978e-13	-2.11647	-12.5157	IGFLR1	FALSE	Significant for both C2 vs C1 and C7 vs C6
ENSP00000246533	-0.0626409	-0.450097	0.772514	4.94411e-05	-0.112094	-4.30591	CAPNS1	FALSE	Significant for C2 vs C1
ENSP00000246535	0.193938	0.318134	0.39295	0.00400461	0.405663	2.39744	PDCD2L	FALSE	Significant for C2 vs C1
ENSP00000246548	0.263207	0.230216	0.0107933	1.51192e-06	1.96685	5.82047	UBA2	FALSE	Significant for C2 vs C1
ENSP00000246551	-1.6824	-1.15945	4.04049e-05	2.02102e-05	-4.39357	-4.69443	HCST	FALSE	Significant for both C2 vs C1 and C7 vs C6
ENSP00000246662	-0.35886	-0.324406	0.557497	0.417056	-0.253757	-0.379806	KRT9	FALSE	Not significant
ENSP00000246747	0.0154039	-0.163082	0.945285	0.026428	0.0244371	-1.57794	ARL2	FALSE	Not significant
ENSP00000246785	0.0997898	-0.732768	0.749621	1.3493e-05	0.125159	-4.86989	BCL2L12	FALSE	Significant for C2 vs C1
ENSP00000246792	-0.77365	-1.52844	0.00137044	8.54846e-10	-2.86314	-9.06811	RRAS	FALSE	Significant for both C2 vs C1 and C7 vs C6
ENSP00000246802	0.42016	0.574678	0.0128778	6.14588e-06	1.89016	5.21142	NOP53	FALSE	Significant for C2 vs C1
ENSP00000246868	0.161521	0.0425925	0.356736	0.496517	0.447652	0.304066	SBDS	FALSE	Not significant
ENSP00000246912	0.179432	-0.0246441	0.143223	0.840329	0.843986	-0.0755506	MLX	TRUE	Not significant
ENSP00000246957	-0.152012	0.378238	0.432714	0.000426422	-0.363799	3.37016	TRAP1	FALSE	Significant for C2 vs C1
ENSP00000247001	0.0796505	0.138871	0.340381	0.000110468	0.468034	3.95676	SUGP1	FALSE	Significant for C2 vs C1
ENSP00000247003	0.149113	0.404142	0.392584	4.14071e-07	0.406068	6.38293	DDX49	FALSE	Significant for C2 vs C1
ENSP00000247020	0.123091	-0.095984	0.486055	0.263752	0.313314	-0.578805	SDF2	FALSE	Not significant
ENSP00000247026	0.0283287	0.103449	0.835242	0.0591745	0.0781879	1.22787	NSRP1	FALSE	Not significant
ENSP00000247178	0.0481524	-0.0626572	0.816448	0.587307	0.0880713	-0.231135	ATG14	FALSE	Not significant
ENSP00000247194	-0.293215	-0.239355	0.387508	0.0483022	-0.41172	-1.31603	L3HYPDH	FALSE	Not significant
ENSP00000247207	-0.0752751	-0.0418796	0.845703	0.787339	-0.072782	-0.103838	HSPA2	FALSE	Not significant
ENSP00000247225	-0.39599	-0.0678086	0.600303	0.818545	-0.22163	-0.0869572	SGPP1	FALSE	Not significant
ENSP00000247226	-0.783489	-0.758913	0.0323942	0.00136067	-1.48953	-2.86625	PLEKHG3	FALSE	Significant for C2 vs C1
ENSP00000247270	-0.458562	-0.891095	0.122197	2.05115e-09	-0.91294	-8.688	EVI2A	FALSE	Significant for C2 vs C1
ENSP00000247291	0.257442	2.17552	0.568111	2.39947e-09	0.245567	8.61989	AIF1L	FALSE	Significant for C2 vs C1
ENSP00000247461	-0.166606	-0.0944241	0.657652	0.787757	-0.182004	-0.103608	CANX	FALSE	Not significant
ENSP00000247470	-0.590079	-0.536083	0.00168196	2.63785e-06	-2.77418	-5.57875	PYCARD	FALSE	Significant for both C2 vs C1 and C7 vs C6
ENSP00000247655	0.0473763	0.188542	0.789982	0.0930928	0.102383	1.03108	COX7C	FALSE	Not significant
ENSP00000247665	-0.126616	0.00354688	0.64114	0.970674	-0.193047	0.0129265	PHPT1	FALSE	Not significant
ENSP00000247668	0.0146152	0.102843	0.935112	0.384675	0.0291364	0.414906	TRAF2	FALSE	Not significant
ENSP00000247815	-0.440305	-0.186142	0.0683374	0.057994	-1.16534	-1.23662	HELB	FALSE	Not significant
ENSP00000247833	-0.521697	-0.459689	0.118218	0.00949687	-0.927316	-2.02242	RAB3IP	FALSE	Significant for C2 vs C1
ENSP00000247843	0.306333	0.0737633	0.0080115	0.23736	2.09629	0.624592	YEATS4	FALSE	Significant for C7 vs C6
ENSP00000247866	0.0905907	-0.0189426	0.772514	0.934014	0.112094	-0.0296466	NDUFB2	FALSE	Not significant
ENSP00000247930	0.186515	0.2464	0.291659	0.0194301	0.535124	1.71152	ZNF777	FALSE	Not significant
ENSP00000247956	0.0156493	0.469102	0.968828	0.0148887	0.0137535	1.82714	ZNF317	FALSE	Not significant
ENSP00000247970	0.123516	-0.104236	0.381983	0.187416	0.417956	-0.727193	PIN1	FALSE	Not significant
ENSP00000248054	0.103932	-0.0107975	0.341231	0.854317	0.466951	-0.068381	SIN3B	FALSE	Not significant
ENSP00000248070	0.168017	0.126929	0.609936	0.410858	0.214716	0.386308	EPS15L1	FALSE	Not significant
ENSP00000248071	-0.492486	-0.16106	0.0989085	0.271131	-1.00477	-0.56682	KLF2	TRUE	Not significant
ENSP00000248098	0.232297	0.20751	0.0650937	0.00732964	1.18646	2.13492	JPT2	FALSE	Significant for C2 vs C1
ENSP00000248114	0.0105591	0.0882527	0.966916	0.466559	0.0146111	0.331094	GFER	FALSE	Not significant
ENSP00000248139	-0.466653	-0.475082	0.0397245	0.000151085	-1.40094	-3.82078	RAB40C	FALSE	Significant for C2 vs C1
ENSP00000248244	0.015872	-0.432482	0.973447	0.00224514	0.0116876	-2.64876	TICAM1	FALSE	Significant for C2 vs C1
ENSP00000248248	-0.329403	-0.312469	0.0106786	0.00123691	-1.97149	-2.90766	MON1B	FALSE	Significant for C2 vs C1
ENSP00000248306	-0.191601	-0.204443	0.364016	0.125296	-0.438879	-0.902062	METTL25	FALSE	Not significant
ENSP00000248342	-0.0878926	-0.146548	0.531559	0.0938406	-0.274448	-1.02761	EIF3K	FALSE	Not significant
ENSP00000248378	-0.114822	0.0236264	0.663588	0.898521	-0.178101	0.0464717	EMC6	FALSE	Not significant
ENSP00000248437	-0.144483	-0.366254	0.634226	0.00526462	-0.197756	-2.27863	TUBA4A	FALSE	Significant for C2 vs C1
ENSP00000248450	0.189761	-0.0222462	0.127455	0.776968	0.894645	-0.109597	AAMP	FALSE	Not significant
ENSP00000248451	-0.193218	0.0104404	0.541679	0.968552	-0.266258	0.0138771	PNKD	FALSE	Not significant
ENSP00000248553	0.794612	-0.448152	0.128464	0.181437	0.89122	-0.741273	HSPB1	FALSE	Not significant
ENSP00000248564	0.518517	0.138819	0.407029	0.755887	0.390374	0.121543	GNG11	FALSE	Not significant
ENSP00000248594	-0.4668	-0.622337	0.00280689	4.85073e-08	-2.55177	-7.31419	PTPN12	FALSE	Significant for both C2 vs C1 and C7 vs C6
ENSP00000248598	-1.27494	-2.28945	0.000241977	1.18044e-11	-3.61623	-10.928	FGL2	FALSE	Significant for both C2 vs C1 and C7 vs C6
ENSP00000248633	-0.0151566	0.0288505	0.932369	0.681088	-0.030412	0.166797	PEX1	FALSE	Not significant
ENSP00000248643	0.40099	0.42589	0.00583432	8.65993e-05	2.23401	4.06249	MTERF1	FALSE	Significant for both C2 vs C1 and C7 vs C6
ENSP00000248846	-0.0716663	-0.0219796	0.454122	0.74134	-0.342827	-0.129983	TUBGCP6	FALSE	Not significant
ENSP00000248879	-0.0924661	0.347323	0.73867	0.00795257	-0.131549	2.09949	DGCR6L	FALSE	Significant for C2 vs C1
ENSP00000248899	-1.59802	-1.28278	1.13189e-07	2.28123e-10	-6.9462	-9.64183	NCF4	FALSE	Significant for both C2 vs C1 and C7 vs C6
ENSP00000248901	-0.796791	-0.810054	0.0004325	3.89562e-08	-3.36401	-7.40942	CYTH4	FALSE	Significant for both C2 vs C1 and C7 vs C6
ENSP00000248924	0.584763	1.27259	0.435016	0.00691874	0.361495	2.15997	GCAT	FALSE	Significant for C2 vs C1
ENSP00000248929	-0.0212971	-0.0393007	0.920752	0.732408	-0.0358572	-0.135247	SGSM3	FALSE	Not significant
ENSP00000248958	-0.409701	-0.636711	0.117809	6.24857e-08	-0.928821	-7.20422	SDF2L1	FALSE	Significant for C2 vs C1
ENSP00000248975	-0.407368	-0.437072	0.00108446	3.28718e-08	-2.96479	-7.48318	YWHAH	FALSE	Significant for both C2 vs C1 and C7 vs C6
ENSP00000249042	0.196838	-0.165038	0.390665	0.154086	0.408196	-0.812237	TST	FALSE	Not significant
ENSP00000249064	0.355835	0.333909	0.00353008	0.000241795	2.45222	3.61655	CCDC117	FALSE	Significant for both C2 vs C1 and C7 vs C6
ENSP00000249116	-0.21209	-1.28855	0.368351	3.31988e-06	-0.433738	-5.47888	APOBEC3A	FALSE	Significant for C2 vs C1
ENSP00000249269	0.191551	0.40382	0.067837	4.6479e-07	1.16853	6.33274	PMPCB	FALSE	Significant for C2 vs C1
ENSP00000249289	-0.371142	-0.336589	0.00767258	3.22339e-06	-2.11506	-5.49169	ATP6V1F	FALSE	Significant for both C2 vs C1 and C7 vs C6
ENSP00000249299	0.673631	0.21968	0.00323143	0.0512076	2.4906	1.29067	LSM8	FALSE	Significant for C7 vs C6
ENSP00000249344	0.519036	-0.423665	0.285781	0.112595	0.543967	-0.948481	STRIP2	FALSE	Not significant
ENSP00000249356	0.117503	0.0390119	0.762627	0.761006	0.117688	0.118612	DNAJB9	FALSE	Not significant
ENSP00000249364	0.71733	0.99125	0.00146745	4.77913e-12	2.83344	11.3207	CALU	FALSE	Significant for both C2 vs C1 and C7 vs C6
ENSP00000249396	-0.236757	-0.498044	0.0670797	1.51105e-07	-1.17341	-6.82072	SIRT2	FALSE	Significant for C2 vs C1
ENSP00000249442	0.216242	0.234801	0.0308309	2.09003e-06	1.51101	5.67985	MTX2	FALSE	Significant for C2 vs C1
ENSP00000249499	0.38949	0.3482	0.308143	0.0763429	0.511247	1.11723	HOXD9	TRUE	Not significant
ENSP00000249636	0.124862	-0.0268249	0.361158	0.693857	0.442303	-0.15873	PIAS1	FALSE	Not significant
ENSP00000249647	-0.210783	-0.0455927	0.135419	0.667256	-0.868322	-0.175708	SNAP23	FALSE	Not significant
ENSP00000249700	-0.324806	-0.540639	0.268382	0.000790801	-0.571246	-3.10193	TMOD2	FALSE	Significant for C2 vs C1
ENSP00000249776	0.119919	-0.594962	0.689682	0.00499719	0.161351	-2.30127	KNSTRN	FALSE	Significant for C2 vs C1
ENSP00000249786	-0.0123961	-0.414471	0.975762	0.0023253	-0.010656	-2.63352	SERF2	FALSE	Significant for C2 vs C1
ENSP00000249806	0.0834373	-0.241243	0.77864	0.0375144	0.108663	-1.4258	CLN6	FALSE	Not significant
ENSP00000249822	0.288288	0.237459	0.0148164	0.000537548	1.82926	3.26958	ARPP19	FALSE	Significant for C2 vs C1
ENSP00000249837	0.0843141	-0.111932	0.64114	0.200846	0.193047	-0.697136	VPS13C	FALSE	Not significant
ENSP00000250092	-0.923907	-0.7806	0.0641724	0.0162351	-1.19265	-1.78954	CD68	FALSE	Not significant
ENSP00000250101	-0.155944	-0.0332349	0.313542	0.776844	-0.503705	-0.109666	TXNDC17	FALSE	Not significant
ENSP00000250111	-0.902777	0.616685	0.146776	0.232555	-0.833344	0.633475	ATP1B2	FALSE	Not significant
ENSP00000250124	-0.309232	0.00601311	0.133373	0.96871	-0.874931	0.0138061	MPDU1	FALSE	Not significant
ENSP00000250237	0.36911	0.322467	0.017358	2.39616e-06	1.7605	5.62048	QTRT1	FALSE	Significant for C2 vs C1
ENSP00000250263	-0.0245382	0.453528	0.915064	6.51662e-06	-0.0385487	5.18598	ERI1	FALSE	Significant for C2 vs C1
ENSP00000250340	-0.202205	-0.549287	0.766012	0.0263866	-0.115764	-1.57862	CLEC11A	FALSE	Not significant
ENSP00000250360	-1.47119	-2.16142	2.52817e-05	1.72545e-11	-4.59719	-10.7631	SIGLEC9	FALSE	Significant for both C2 vs C1 and C7 vs C6
ENSP00000250378	-1.41058	0.00616588	0.0585377	0.992926	-1.23256	0.00308326	CMA1	FALSE	Not significant
ENSP00000250379	-0.12295	0.136177	0.368922	0.0919542	-0.433066	1.03643	GEMIN2	FALSE	Not significant
ENSP00000250383	-0.686606	-0.212219	0.0905045	0.470724	-1.04333	-0.327233	DHRS2	FALSE	Not significant
ENSP00000250416	0.28397	0.123068	0.108919	0.231581	0.962897	0.635297	PARP2	FALSE	Not significant
ENSP00000250454	0.0483324	0.218802	0.735933	0.000440234	0.133162	3.35632	EAPP	FALSE	Significant for C2 vs C1
ENSP00000250489	-0.217717	-0.292129	0.205468	0.011124	-0.687257	-1.95374	PIP4P1	FALSE	Not significant
ENSP00000250495	-0.111118	0.0304159	0.287875	0.526143	-0.540795	0.278896	NEDD8	FALSE	Not significant
ENSP00000250498	-0.036127	0.206223	0.903769	0.252317	-0.0439426	0.598054	DAD1	FALSE	Not significant
ENSP00000250559	-0.116657	-0.0860699	0.50549	0.430134	-0.296287	-0.366396	RAP1B	FALSE	Not significant
ENSP00000250572	-1.12273	-0.394784	0.00449687	0.134222	-2.34709	-0.872177	ADGRE1	FALSE	Significant for C7 vs C6
ENSP00000250617	-0.146483	-0.338094	0.384468	5.40941e-07	-0.415139	-6.26685	ARHGEF6	FALSE	Significant for C2 vs C1
ENSP00000250784	0.195691	-0.752655	0.709762	0.00563218	0.148887	-2.24932	RPS4Y1	FALSE	Significant for C2 vs C1
ENSP00000250894	0.392302	-0.0654323	0.189659	0.54093	0.722026	-0.266859	MAPK8IP3	FALSE	Not significant
ENSP00000250896	-0.0942026	-0.200195	0.838789	0.464815	-0.0763472	-0.33272	MKNK2	FALSE	Not significant
ENSP00000250916	0.0915278	-0.138604	0.532183	0.133747	0.273939	-0.873717	KLF16	TRUE	Not significant
ENSP00000250974	-0.257664	-0.197369	0.0572986	0.00864305	-1.24186	-2.06333	ABHD17A	FALSE	Significant for C2 vs C1
ENSP00000251038	0.0461068	0.109263	0.672437	0.00543667	0.172348	2.26467	ZC3H14	FALSE	Significant for C2 vs C1
ENSP00000251047	0.227122	0.300646	0.341408	0.0218364	0.466726	1.66082	LMAN1	FALSE	Not significant
ENSP00000251108	-0.0205775	0.391008	0.942781	0.0019018	-0.0255891	2.72083	CDADC1	FALSE	Significant for C2 vs C1
ENSP00000251119	-0.16827	-0.19518	0.182768	0.00369018	-0.738099	-2.43295	ZFYVE26	FALSE	Significant for C2 vs C1
ENSP00000251241	0.164372	0.291364	0.311409	0.000180314	0.506669	3.74397	DHX40	FALSE	Significant for C2 vs C1
ENSP00000251268	-0.0343386	0.411198	0.92739	0.00543667	-0.0327375	2.26467	MEGF8	FALSE	Significant for C2 vs C1
ENSP00000251334	-0.0665507	0.108096	0.638216	0.0249177	-0.195033	1.60349	INTS2	FALSE	Not significant
ENSP00000251363	-0.189411	1.14224	0.861386	0.0469265	-0.0648023	1.32858	CERS4	FALSE	Not significant
ENSP00000251376	-2.2013	-2.3777	1.7066e-08	6.35796e-12	-7.76787	-11.1967	LILRA2	FALSE	Significant for both C2 vs C1 and C7 vs C6
ENSP00000251413	0.119442	-0.121644	0.228955	0.0244509	0.64025	-1.6117	TUBG1	FALSE	Not significant
ENSP00000251453	0.0138091	0.011126	0.918506	0.868911	0.0369181	0.0610246	RPS16	FALSE	Not significant
ENSP00000251496	-0.194192	-0.508505	0.205997	0.000520339	-0.686139	-3.28371	NCAPG	FALSE	Significant for C2 vs C1
ENSP00000251535	0.158875	-0.334064	0.795352	0.364395	0.0994405	-0.438427	ALOX12	FALSE	Not significant
ENSP00000251588	-0.160427	-0.143191	0.196795	0.0286702	-0.705985	-1.54257	CIAO3	FALSE	Not significant
ENSP00000251607	0.339459	0.333615	0.00803738	1.6752e-05	2.09489	4.77593	TRNT1	FALSE	Significant for both C2 vs C1 and C7 vs C6
ENSP00000251636	0.118508	-0.0455027	0.360927	0.548516	0.442581	-0.26081	DHX29	FALSE	Not significant
ENSP00000251642	-0.0371598	-0.201132	0.923235	0.196747	-0.0346875	-0.706092	DHX58	FALSE	Not significant
ENSP00000251654	0.455177	0.640389	0.00357428	1.52628e-05	2.44681	4.81637	PCCB	FALSE	Significant for both C2 vs C1 and C7 vs C6
ENSP00000251775	-0.20467	-0.934221	0.129305	5.82221e-14	-0.888384	-13.2349	SNX4	FALSE	Significant for C2 vs C1
ENSP00000251810	-0.014356	-0.330183	0.944605	0.000842261	-0.0247496	-3.07455	RRM2B	FALSE	Significant for C2 vs C1
ENSP00000251849	-0.156144	-0.395139	0.178288	1.07897e-08	-0.748878	-7.96699	RAF1	FALSE	Significant for C2 vs C1
ENSP00000251871	0.139964	0.0398	0.084721	0.342413	1.07201	0.46545	MED17	FALSE	Not significant
ENSP00000251900	0.470653	0.605534	0.0215655	7.13283e-06	1.66624	5.14674	SCML2	FALSE	Significant for C2 vs C1
ENSP00000251968	0.117752	0.113203	0.403358	0.0538717	0.394309	1.26864	TSG101	FALSE	Not significant
ENSP00000252011	0.105421	-0.00880445	0.329199	0.895559	0.482541	-0.0479059	DHX35	FALSE	Not significant
ENSP00000252015	-0.0320975	-0.235022	0.893476	0.0409638	-0.048917	-1.3876	TRPC4AP	FALSE	Not significant
ENSP00000252029	-1.14889	-2.023	0.00239092	9.80852e-11	-2.62143	-10.0084	TYMP	FALSE	Significant for both C2 vs C1 and C7 vs C6
ENSP00000252050	-0.0506418	0.337048	0.813608	1.82949e-05	-0.0895848	4.73767	CUL9	FALSE	Significant for C2 vs C1
ENSP00000252102	0.141301	0.167029	0.308444	0.0452135	0.510824	1.34473	NDUFA2	FALSE	Not significant
ENSP00000252108	-0.127752	-0.0515451	0.431284	0.331518	-0.365237	-0.479493	UBE4A	FALSE	Not significant
ENSP00000252115	0.0701942	0.130214	0.483203	0.00321697	0.31587	2.49255	POLDIP3	FALSE	Significant for C2 vs C1
ENSP00000252116	0.1833	0.0940548	0.645657	0.533697	0.189998	0.272705	POLDIP3	FALSE	Not significant
ENSP00000252137	0.130794	0.0535397	0.232105	0.254795	0.634315	0.593809	ESS2	FALSE	Not significant
ENSP00000252211	0.425782	0.476073	0.308772	0.204228	0.510363	0.689884	ZKSCAN3	FALSE	Not significant
ENSP00000252242	-0.376606	0.136285	0.585776	0.816175	-0.232268	0.0882168	KRT5	FALSE	Not significant
ENSP00000252244	-0.201722	-0.0550565	0.742825	0.893947	-0.129113	-0.0486884	KRT1	FALSE	Not significant
ENSP00000252288	0.333407	0.526313	0.036017	0.00121775	1.44349	2.91444	GAMT	FALSE	Significant for C2 vs C1
ENSP00000252457	0.00588483	0.022252	0.956293	0.717975	0.0194088	0.14389	CDC16	FALSE	Not significant
ENSP00000252483	0.14208	-0.509351	0.739895	0.00560454	0.13083	-2.25146	NECTIN2	FALSE	Significant for C2 vs C1
ENSP00000252486	-0.275103	-0.759134	0.387508	0.00276054	-0.41172	-2.55901	APOE	FALSE	Significant for C2 vs C1
ENSP00000252490	0.0273787	-0.573315	0.961895	0.048953	0.0168724	-1.31022	APOC2	FALSE	Not significant
ENSP00000252512	0.0202183	0.245075	0.937492	0.0160118	0.0280324	1.79556	XPO7	FALSE	Not significant
ENSP00000252530	-0.175018	-0.635162	0.589931	3.93362e-06	-0.229199	-5.40521	FAM98C	FALSE	Significant for C2 vs C1
ENSP00000252542	0.188545	0.145499	0.0519677	0.00116816	1.28427	2.9325	SAFB2	FALSE	Significant for C2 vs C1
ENSP00000252543	0.558728	0.225392	0.0496143	0.213723	1.30439	0.67015	RPL36	FALSE	Not significant
ENSP00000252575	1.10246	-0.214101	0.521809	0.80902	0.282488	-0.0920408	NCAN	FALSE	Not significant
ENSP00000252590	1.42611	0.65715	0.155836	0.308072	0.807331	0.511347	PLVAP	FALSE	Not significant
ENSP00000252593	0.0569804	-0.887768	0.889946	7.50638e-06	0.0506362	-5.12457	BST2	FALSE	Significant for C2 vs C1
ENSP00000252595	0.0391613	-0.460388	0.887355	7.68975e-06	0.0519026	-5.11409	SLC27A1	FALSE	Significant for C2 vs C1
ENSP00000252599	-0.472294	-0.764567	0.0785775	1.29685e-12	-1.1047	-11.8871	COLGALT1	FALSE	Significant for C2 vs C1
ENSP00000252602	0.462888	0.180409	0.180335	0.417314	0.743919	0.379537	MRPL34	FALSE	Not significant
ENSP00000252603	0.208495	-0.317525	0.322586	0.0056906	0.491354	-2.24484	PGLS	FALSE	Significant for C2 vs C1
ENSP00000252622	0.449814	0.145024	0.00580642	0.0997779	2.23609	1.00097	LSM7	FALSE	Significant for C7 vs C6
ENSP00000252674	0.120725	0.11998	0.299511	0.0983589	0.523588	1.00719	MLLT1	FALSE	Not significant
ENSP00000252699	-0.254749	-0.158426	0.0180044	0.00246187	-1.74462	-2.60874	ACTN4	FALSE	Significant for C2 vs C1
ENSP00000252711	0.123089	0.190176	0.344864	0.0287556	0.462352	1.54128	NDUFA10	FALSE	Not significant
ENSP00000252804	-0.00515231	0.045578	0.994632	0.876237	-0.00233774	0.0573782	PXDN	FALSE	Not significant
ENSP00000252807	0.0693737	0.462042	0.838167	2.51664e-05	0.0766694	4.59918	SSBP4	FALSE	Significant for C2 vs C1
ENSP00000252818	0.215526	0.194301	0.193525	0.0273493	0.713262	1.56305	JUND	TRUE	Not significant
ENSP00000252840	-0.136468	0.12933	0.766057	0.833092	-0.115739	0.0793072	ZNF557	FALSE	Not significant
ENSP00000252891	-0.190103	-0.227704	0.261469	0.0490547	-0.58258	-1.30932	NUMBL	FALSE	Not significant
ENSP00000252934	0.204824	0.281385	0.0954118	9.6418e-05	1.0204	4.01584	ATXN10	FALSE	Significant for C2 vs C1
ENSP00000252936	0.12053	-0.12084	0.236512	0.0419635	0.626146	-1.37713	TUBGCP2	FALSE	Not significant
ENSP00000252951	-0.533725	0.121648	0.192517	0.720135	-0.71553	0.142586	HBZ	FALSE	Not significant
ENSP00000252979	0.347864	0.663511	0.52216	0.0928469	0.282196	1.03223	ZNF337	FALSE	Not significant
ENSP00000252992	-0.045067	-0.0383314	0.689428	0.525938	-0.161511	-0.279066	CEP85	FALSE	Not significant
ENSP00000252996	0.290122	-0.0191453	0.00143919	0.65694	2.84188	-0.182474	TAF4	FALSE	Significant for C7 vs C6
ENSP00000252998	-0.39913	0.754495	0.588253	0.045576	-0.230436	1.34126	RBBP8NL	FALSE	Not significant
ENSP00000253003	0.0345484	0.114255	0.774013	0.015721	0.111252	1.80352	ADRM1	FALSE	Not significant
ENSP00000253004	0.832157	-0.385799	0.26375	0.22567	0.578808	-0.646526	ASS1	FALSE	Not significant
ENSP00000253023	-0.00322457	0.121409	0.976791	0.0305705	-0.0101983	1.5147	UBE2M	FALSE	Not significant
ENSP00000253024	0.332609	0.606987	0.00267946	1.31189e-10	2.57195	9.8821	TRIM28	FALSE	Significant for both C2 vs C1 and C7 vs C6
ENSP00000253039	0.0041153	-0.110768	0.978238	0.0992648	0.00955545	-1.0032	EIF2S3	FALSE	Not significant
ENSP00000253047	0.123688	0.0548218	0.578947	0.74283	0.237361	0.12911	TMEM160	FALSE	Not significant
ENSP00000253048	0.124272	0.125136	0.179495	0.000301231	0.745947	3.5211	ZC3H4	FALSE	Significant for C2 vs C1
ENSP00000253083	0.648458	0.468997	0.00966576	0.00011203	2.01476	3.95067	HIP1R	FALSE	Significant for both C2 vs C1 and C7 vs C6
ENSP00000253099	0.35575	0.2442	0.0125115	0.00400306	1.90269	2.39761	MRPL4	FALSE	Significant for C2 vs C1
ENSP00000253108	0.0845198	-0.0349906	0.417377	0.555587	0.379471	-0.255248	EIF3G	FALSE	Not significant
ENSP00000253110	0.189354	0.169215	0.227553	0.0488314	0.642917	1.3113	SHFL	FALSE	Not significant
ENSP00000253115	0.305586	0.339881	0.648492	0.269522	0.188096	0.569405	ZNF426	TRUE	Not significant
ENSP00000253159	-0.0218444	-0.0345108	0.942484	0.841605	-0.0257261	-0.0748919	ZNF236	FALSE	Not significant
ENSP00000253233	0.505182	0.639505	0.00874834	3.09486e-07	2.05807	6.50936	MTRFR	FALSE	Significant for both C2 vs C1 and C7 vs C6
ENSP00000253237	0.302009	0.390931	0.0346221	1.5459e-05	1.46065	4.81082	GRWD1	FALSE	Significant for C2 vs C1
ENSP00000253247	0.331198	0.415968	0.00178917	1.72611e-07	2.74735	6.76293	NOL11	FALSE	Significant for both C2 vs C1 and C7 vs C6
ENSP00000253251	0.0110498	-0.00810716	0.928295	0.886847	0.0323139	-0.0521514	UBE4B	FALSE	Not significant
ENSP00000253329	0.251333	0.166968	0.0194038	0.00110978	1.71211	2.95476	PPIL4	FALSE	Significant for C2 vs C1
ENSP00000253363	0.138237	0.103445	0.139859	0.0110516	0.85431	1.95657	RBM39	FALSE	Not significant
ENSP00000253382	-0.384316	-0.596117	0.0932666	3.31764e-07	-1.03027	-6.47917	ACSS2	FALSE	Significant for C2 vs C1
ENSP00000253413	-0.363295	-0.35371	0.0107382	1.37339e-05	-1.96907	-4.86221	ATP6V1E1	FALSE	Significant for C2 vs C1
ENSP00000253452	0.0301724	0.11802	0.876788	0.289337	0.0571053	0.538596	COX4I1	FALSE	Not significant
ENSP00000253457	-0.137604	-0.086715	0.356839	0.144777	-0.447528	-0.839301	EMC8	FALSE	Not significant
ENSP00000253458	0.482523	0.701334	0.0149319	8.11436e-11	1.82588	10.0907	GSE1	FALSE	Significant for C2 vs C1
ENSP00000253462	-0.00660656	-0.220462	0.971287	0.139765	-0.0126524	-0.854602	GINS2	FALSE	Not significant
ENSP00000253496	-0.693154	-0.891523	0.176353	0.012246	-0.753617	-1.912	F12	FALSE	Not significant
ENSP00000253577	0.240066	0.327737	0.0804123	0.000242846	1.09468	3.61467	ABCB7	FALSE	Significant for C2 vs C1
ENSP00000253669	0.0267478	-0.294271	0.897268	0.00111985	0.0470779	-2.95084	HAUS8	FALSE	Significant for C2 vs C1
ENSP00000253673	-1.57017	-1.75719	0.00024551	5.36486e-06	-3.60993	-5.27044	ADGRE3	FALSE	Significant for both C2 vs C1 and C7 vs C6
ENSP00000253686	0.244316	0.360988	0.103764	3.28723e-05	0.983952	4.48317	MRPS25	FALSE	Significant for C2 vs C1
ENSP00000253692	-0.157159	-0.147756	0.193182	0.00611062	-0.714033	-2.21391	TBC1D5	FALSE	Significant for C2 vs C1
ENSP00000253693	-0.180719	-0.294104	0.207264	4.62286e-06	-0.683476	-5.33509	CAPN7	FALSE	Significant for C2 vs C1
ENSP00000253699	-0.177893	-0.155627	0.224646	0.0189853	-0.648502	-1.72158	RBSN	FALSE	Not significant
ENSP00000253727	-0.457016	-0.14188	0.0445545	0.32534	-1.35111	-0.487662	NR1H2	TRUE	Not significant
ENSP00000253788	0.0314853	0.176465	0.875235	0.0808311	0.0578753	1.09242	RPL27	FALSE	Not significant
ENSP00000253792	0.245629	-0.101987	0.0961628	0.0530054	1.01699	-1.27568	ACLY	FALSE	Not significant
ENSP00000253794	0.132734	-0.276652	0.363668	0.000163388	0.439295	-3.78678	VPS25	FALSE	Significant for C2 vs C1
ENSP00000253861	-0.00291091	0.0285336	0.975762	0.568071	-0.010656	0.245598	EXOC4	FALSE	Not significant
ENSP00000253925	-0.477033	-0.553614	0.00212314	2.04528e-09	-2.67302	-8.68925	PPFIA1	FALSE	Significant for both C2 vs C1 and C7 vs C6
ENSP00000253928	0.899792	-0.410045	0.0103335	0.0787225	1.98575	-1.1039	FLYWCH1	FALSE	Not significant
ENSP00000254029	-0.00245141	-0.234056	0.98828	6.74788e-05	-0.00511991	-4.17083	WDR44	FALSE	Significant for C2 vs C1
ENSP00000254090	-0.620863	-0.344231	0.0410801	0.0574677	-1.38637	-1.24058	FMO5	FALSE	Not significant
ENSP00000254101	-0.599382	-0.254483	0.00204175	0.00392381	-2.69	-2.40629	PRKAB2	FALSE	Significant for both C2 vs C1 and C7 vs C6
ENSP00000254108	0.190548	0.0233708	0.0892882	0.734784	1.04921	0.13384	FUS	FALSE	Not significant
ENSP00000254190	0.282815	0.034142	0.0575858	0.803538	1.23968	0.0949938	CHSY1	FALSE	Not significant
ENSP00000254193	0.235014	0.170531	0.00425393	0.0007129	2.37121	3.14697	SNRPA1	FALSE	Significant for both C2 vs C1 and C7 vs C6
ENSP00000254286	-0.0786873	-0.146167	0.628169	0.0195852	-0.201923	-1.70807	ACTR10	FALSE	Not significant
ENSP00000254301	-0.627739	-2.0598	0.0991723	6.1517e-10	-1.00361	-9.211	LGALS3	FALSE	Significant for C2 vs C1
ENSP00000254321	0.0353087	0.112802	0.918892	0.478885	0.0367357	0.319769	ZNF700	FALSE	Not significant
ENSP00000254322	0.162508	0.0196717	0.237389	0.786938	0.624539	0.104059	DNAJB1	FALSE	Not significant
ENSP00000254325	0.158069	0.0670118	0.11571	0.17872	0.936629	0.747827	RFX1	TRUE	Not significant
ENSP00000254337	0.249474	0.0689255	0.106235	0.451169	0.973731	0.345661	DCAF15	FALSE	Not significant
ENSP00000254436	-0.390796	-0.677194	0.0737704	1.103e-09	-1.13212	-8.95742	TRIM21	FALSE	Significant for C2 vs C1
ENSP00000254442	-0.373527	-0.46132	0.00803811	3.9827e-05	-2.09485	-4.39982	WDR7	FALSE	Significant for both C2 vs C1 and C7 vs C6
ENSP00000254480	0.374726	0.459822	0.0151522	1.65106e-06	1.81952	5.78224	SMARCC1	FALSE	Significant for C2 vs C1
ENSP00000254508	0.114751	0.0319115	0.511112	0.766013	0.291484	0.115764	NUP210	FALSE	Not significant
ENSP00000254521	-0.062621	-0.0214908	0.730717	0.836102	-0.13625	-0.0777407	HSD17B7	FALSE	Not significant
ENSP00000254528	-0.715681	-1.86166	0.047402	1.00205e-12	-1.3242	-11.9991	EMILIN2	FALSE	Significant for C2 vs C1
ENSP00000254605	0.190908	0.279136	0.138651	2.88328e-05	0.858077	4.54011	RRP8	FALSE	Significant for C2 vs C1
ENSP00000254616	0.252841	0.279622	0.0440418	2.46227e-05	1.35614	4.60866	TIMM10B	FALSE	Significant for C2 vs C1
ENSP00000254624	-0.101911	-0.449148	0.552268	1.85057e-07	-0.25785	-6.7327	EFR3A	FALSE	Significant for C2 vs C1
ENSP00000254630	0.167564	0.333526	0.190761	0.000151234	0.71951	3.82035	PTCD3	FALSE	Significant for C2 vs C1
ENSP00000254636	0.351782	0.320707	0.0440968	0.000861309	1.35559	3.06484	IMMT	FALSE	Significant for C2 vs C1
ENSP00000254654	0.157957	0.10766	0.184043	0.0419623	0.73508	1.37714	ILKAP	FALSE	Not significant
ENSP00000254657	-0.156703	0.26826	0.760974	0.392	-0.11863	0.406714	PER2	FALSE	Not significant
ENSP00000254667	-0.652294	-1.01622	0.000672685	5.39161e-10	-3.17219	-9.26828	PTPRE	FALSE	Significant for both C2 vs C1 and C7 vs C6
ENSP00000254691	-0.670726	-0.408735	0.00273575	8.68122e-05	-2.56292	-4.06142	CARD6	FALSE	Significant for both C2 vs C1 and C7 vs C6
ENSP00000254718	0.277597	0.507374	0.026368	1.10459e-08	1.57892	7.9568	MYBBP1A	FALSE	Significant for C2 vs C1
ENSP00000254719	0.264916	0.196413	0.0561623	0.00430935	1.25055	2.36559	RPA1	FALSE	Significant for C2 vs C1
ENSP00000254722	-1.22252	-1.10989	0.0101184	0.00537901	-1.99489	-2.2693	SERPINF1	FALSE	Significant for C2 vs C1
ENSP00000254730	0.0450642	-0.125198	0.745238	0.0610891	0.127705	-1.21404	EEFSEC	FALSE	Not significant
ENSP00000254759	0.218101	0.48556	0.208745	8.74601e-06	0.680384	5.05819	COQ3	FALSE	Significant for C2 vs C1
ENSP00000254770	0.196061	0.116038	0.207282	0.172593	0.683439	0.762976	LANCL2	FALSE	Not significant
ENSP00000254799	0.270388	0.0379764	0.0435591	0.539066	1.36092	0.268358	GRSF1	FALSE	Not significant
ENSP00000254801	0.115487	-0.2157	0.841413	0.506732	0.0749907	-0.295222	JCHAIN	FALSE	Not significant
ENSP00000254803	0.470801	0.465725	0.00109837	3.19494e-07	2.95925	6.49554	UTP3	FALSE	Significant for both C2 vs C1 and C7 vs C6
ENSP00000254806	-0.179076	-0.411648	0.274899	6.4331e-05	-0.560826	-4.19158	WBP2	FALSE	Significant for C2 vs C1
ENSP00000254810	-0.394199	0.344546	0.43629	0.234759	-0.360225	0.629377	H3-3B	FALSE	Not significant
ENSP00000254816	0.337267	0.00220666	0.491046	0.994116	0.308878	0.00256279	TRIM47	FALSE	Not significant
ENSP00000254846	-0.182977	-0.196789	0.487324	0.0668088	-0.312182	-1.17517	KDM6B	FALSE	Not significant
ENSP00000254878	-0.281311	0.599302	0.355379	8.85885e-05	-0.449309	4.05262	RIDA	FALSE	Significant for C2 vs C1
ENSP00000254908	0.478577	-0.0111504	0.043707	0.926512	1.35945	-0.0331488	PCBD2	FALSE	Not significant
ENSP00000254928	0.124201	0.503477	0.562092	9.34901e-07	0.250192	6.02923	ERAL1	FALSE	Significant for C2 vs C1
ENSP00000254940	0.292558	0.47259	0.0236585	2.2599e-08	1.62601	7.64591	NIP7	FALSE	Significant for C2 vs C1
ENSP00000254942	0.256883	0.317141	0.0121662	7.64613e-07	1.91484	6.11656	TERF2	FALSE	Significant for C2 vs C1
ENSP00000254950	0.0989432	-0.330975	0.374238	7.60744e-08	0.426852	-7.11876	VPS4A	FALSE	Significant for C2 vs C1
ENSP00000254958	-0.557172	0.953836	0.169499	0.00032576	-0.770832	3.4871	JAG1	FALSE	Significant for C2 vs C1
ENSP00000255006	-0.765533	-0.686134	0.02184	0.0425539	-1.66075	-1.37106	RIN2	FALSE	Not significant
ENSP00000255030	-0.750569	-0.235115	0.193545	0.567765	-0.713219	-0.245832	CRP	FALSE	Not significant
ENSP00000255040	-0.534372	-0.529821	0.359035	0.0741319	-0.444863	-1.12999	APCS	FALSE	Not significant
ENSP00000255078	0.0291008	0.108805	0.817283	0.0680752	0.0876273	1.16701	IGHMBP2	FALSE	Not significant
ENSP00000255082	-0.351502	0.213192	0.357577	0.452123	-0.446631	0.344744	ACY3	FALSE	Not significant
ENSP00000255087	0.0694294	0.0375426	0.834617	0.864105	0.0785127	0.0634335	TESMIN	FALSE	Not significant
ENSP00000255108	0.305716	0.354301	0.0109287	3.19292e-06	1.96143	5.49581	DPH2	FALSE	Significant for C2 vs C1
ENSP00000255120	0.0906715	0.246883	0.678033	0.000205018	0.168749	3.68821	NASP	FALSE	Significant for C2 vs C1
ENSP00000255121	-0.0298945	0.161539	0.948007	0.233428	-0.0231886	0.631848	NASP	FALSE	Not significant
ENSP00000255129	-0.412002	0.0048051	0.463459	0.992465	-0.333989	0.00328492	ZNF334	FALSE	Not significant
ENSP00000255152	0.239974	0.1179	0.273049	0.184895	0.56376	0.733074	ZSWIM3	FALSE	Not significant
ENSP00000255194	-0.309416	-0.34096	0.0080115	4.76497e-09	-2.09629	-8.32194	AP3B1	FALSE	Significant for both C2 vs C1 and C7 vs C6
ENSP00000255198	0.861638	0.882075	0.00134082	0.000134473	2.87263	3.87137	ZBED3	FALSE	Significant for both C2 vs C1 and C7 vs C6
ENSP00000255305	0.0352205	0.130531	0.813821	0.0101443	0.0894709	1.99378	XPO4	FALSE	Not significant
ENSP00000255389	0.283345	0.389828	0.4726	0.0849546	0.325507	1.07081	PEMT	FALSE	Not significant
ENSP00000255390	0.328487	0.431167	0.120999	0.000160824	0.917219	3.79365	SCO1	FALSE	Significant for C2 vs C1
ENSP00000255409	-2.38835	-0.368501	0.00711621	0.326601	-2.14775	-0.485983	CHI3L1	FALSE	Significant for C7 vs C6
ENSP00000255465	0.9241	-1.42296	0.427962	0.0243268	0.368594	-1.61391	CCNA1	FALSE	Not significant
ENSP00000255476	0.361028	0.0538731	0.0821896	0.747898	1.08518	0.126158	RFXAP	TRUE	Not significant
ENSP00000255608	0.187414	-0.128713	0.175753	0.0447878	0.755097	-1.34884	BTBD2	FALSE	Not significant
ENSP00000255613	0.174668	-0.293232	0.28552	0.00364573	0.544364	-2.43822	KMT5C	FALSE	Significant for C2 vs C1
ENSP00000255641	-0.133344	-0.397626	0.467575	7.66533e-06	-0.330149	-5.11547	CSNK1G2	FALSE	Significant for C2 vs C1
ENSP00000255674	0.332841	0.165577	0.00687224	0.118597	2.1629	0.925925	RTTN	FALSE	Significant for C7 vs C6
ENSP00000255681	0.663329	0.810138	0.0347857	8.13963e-07	1.4586	6.0894	MACROD1	FALSE	Significant for C2 vs C1
ENSP00000255759	0.225128	0.338163	0.352722	0.0343408	0.452568	1.46419	CEP20	FALSE	Not significant
ENSP00000255764	0.235291	-0.00209536	0.0253415	0.972683	1.59617	-0.0120289	MED10	FALSE	Not significant
ENSP00000255784	0.0347402	-0.0553078	0.849132	0.497103	0.0710248	-0.303553	CCDC134	FALSE	Not significant
ENSP00000255858	0.148994	-0.00708263	0.518591	0.977636	0.285175	-0.00982267	SEC14L4	FALSE	Not significant
ENSP00000255882	0.0192846	-0.391993	0.885616	4.17685e-08	0.0527546	-7.37915	PI4KA	FALSE	Significant for C2 vs C1
ENSP00000255945	-0.823542	-1.37988	0.00339165	8.50144e-08	-2.46959	-7.07051	GIMAP4	FALSE	Significant for both C2 vs C1 and C7 vs C6
ENSP00000255977	0.0589403	-0.118523	0.771095	0.277014	0.112892	-0.557498	MKRN1	FALSE	Not significant
ENSP00000256001	-0.204662	0.368896	0.261133	0.000344862	-0.583139	3.46235	ACTR3B	FALSE	Significant for C2 vs C1
ENSP00000256015	-0.431899	-1.0022	0.191203	1.63726e-05	-0.718505	-4.78588	BTG1	FALSE	Significant for C2 vs C1
ENSP00000256079	-0.246358	0.0406152	0.0615193	0.568055	-1.21099	0.245609	IPO8	FALSE	Not significant
ENSP00000256104	-0.688131	-1.36725	0.252841	0.00064315	-0.597152	-3.19169	FABP4	FALSE	Significant for C2 vs C1
ENSP00000256108	0.0956986	0.0584525	0.624652	0.643158	0.204362	0.191682	IMPA1	FALSE	Not significant
ENSP00000256151	0.217893	0.609832	0.309832	2.21124e-05	0.508874	4.65536	CCDC59	FALSE	Significant for C2 vs C1
ENSP00000256190	-0.558278	-0.473873	0.0131331	0.000110824	-1.88163	-3.95537	SBF2	FALSE	Significant for C2 vs C1
ENSP00000256196	-0.509591	0.0893776	0.224751	0.807651	-0.648298	0.0927762	RRAS2	FALSE	Not significant
ENSP00000256255	0.023226	-0.0602839	0.94884	0.824163	0.0228071	-0.0839867	SARAF	FALSE	Not significant
ENSP00000256319	0.188815	0.240966	0.617504	0.305023	0.20936	0.515668	ERG28	FALSE	Not significant
ENSP00000256324	0.145434	0.234284	0.740526	0.396884	0.13046	0.401336	DGLUCY	FALSE	Not significant
ENSP00000256366	0.0576231	0.314713	0.883753	0.189954	0.0536692	0.721352	SYNJ2BP	FALSE	Not significant
ENSP00000256367	0.0959672	0.213583	0.876038	0.359068	0.0574769	0.444823	TTC9	FALSE	Not significant
ENSP00000256379	0.124005	0.0359173	0.327914	0.417747	0.484239	0.379087	MED6	FALSE	Not significant
ENSP00000256383	0.0558226	-0.129746	0.690949	0.0424564	0.160554	-1.37206	EIF2S1	FALSE	Not significant
ENSP00000256398	-0.00176221	0.0167436	0.990257	0.832238	-0.00425191	0.0797522	ELP3	FALSE	Not significant
ENSP00000256413	0.140737	0.157109	0.45904	0.0642448	0.338149	1.19216	CTIF	FALSE	Not significant
ENSP00000256429	-0.110517	-0.156938	0.399638	0.0117315	-0.398333	-1.93065	MBD2	FALSE	Not significant
ENSP00000256433	0.0877865	-0.273054	0.745118	0.0525323	0.127775	-1.27957	IER3IP1	FALSE	Not significant
ENSP00000256441	0.259038	-0.003113	0.0256543	0.973015	1.59084	-0.0118803	MRPS36	FALSE	Not significant
ENSP00000256442	-0.21363	-0.893975	0.613996	0.00318538	-0.211835	-2.49684	CCNB1	FALSE	Significant for C2 vs C1
ENSP00000256443	0.125325	0.0372289	0.394084	0.571245	0.404411	0.243178	CDK7	FALSE	Not significant
ENSP00000256447	-0.68238	-1.39353	0.0643187	1.01089e-10	-1.19166	-9.99529	CD180	FALSE	Significant for C2 vs C1
ENSP00000256460	-0.574756	-2.063	0.0477576	3.39459e-10	-1.32096	-9.46921	CAMK1	FALSE	Significant for C2 vs C1
ENSP00000256474	-0.383019	-1.00286	0.207248	9.61427e-08	-0.68351	-7.01708	VHL	FALSE	Significant for C2 vs C1
ENSP00000256496	-0.523843	-0.311515	0.000974751	0.000254318	-3.01111	-3.59462	ARL8B	FALSE	Significant for both C2 vs C1 and C7 vs C6
ENSP00000256497	-0.300475	-0.334327	0.302902	0.0120389	-0.518698	-1.91941	EDEM1	FALSE	Not significant
ENSP00000256538	0.00608802	-0.223967	0.979249	0.0598337	0.00910699	-1.22305	DPH6	FALSE	Not significant
ENSP00000256544	-0.295359	-0.106558	0.070153	0.398399	-1.15395	-0.399681	KATNBL1	FALSE	Not significant
ENSP00000256545	0.00712979	-0.127317	0.972717	0.349684	0.0120136	-0.456324	EMC7	FALSE	Not significant
ENSP00000256593	-0.0905887	1.08639	0.935112	0.102878	-0.0291364	0.987676	GSTM5	FALSE	Not significant
ENSP00000256637	-1.32157	-1.34611	0.00192358	2.47836e-05	-2.71589	-4.60583	SORT1	FALSE	Significant for both C2 vs C1 and C7 vs C6
ENSP00000256646	-0.437258	-0.444017	0.022624	1.65571e-05	-1.64543	-4.78102	NOTCH2	FALSE	Significant for C2 vs C1
ENSP00000256689	0.146802	-0.525714	0.573573	6.20127e-05	0.241411	-4.20752	SLC38A2	FALSE	Significant for C2 vs C1
ENSP00000256707	-0.202667	-0.0848192	0.207998	0.222987	-0.681941	-0.651721	KIDINS220	FALSE	Not significant
ENSP00000256720	0.043603	0.784271	0.880958	3.36998e-07	0.0550446	6.47237	LPIN1	FALSE	Significant for C2 vs C1
ENSP00000256722	0.744725	0.141167	0.00120578	0.310087	2.91873	0.508516	CMPK2	FALSE	Significant for C7 vs C6
ENSP00000256733	-0.435976	-0.114474	0.477782	0.846528	-0.32077	-0.0723587	SAA2	FALSE	Not significant
ENSP00000256785	-0.233396	-0.63931	0.630631	0.00172457	-0.200225	-2.76332	CFHR5	FALSE	Significant for C2 vs C1
ENSP00000256854	0.0227093	-0.099852	0.887531	0.109074	0.0518165	-0.962279	NARS1	FALSE	Not significant
ENSP00000256858	-0.0416048	-0.275438	0.795624	9.61381e-06	-0.0992924	-5.0171	RELCH	FALSE	Significant for C2 vs C1
ENSP00000256897	0.223016	-0.0286466	0.0617933	0.640869	1.20906	-0.193231	CCNH	FALSE	Not significant
ENSP00000256925	0.3705	1.72128	0.303237	2.74272e-12	0.518218	11.5618	CABLES1	FALSE	Significant for C2 vs C1
ENSP00000256996	0.10934	-0.192939	0.62741	0.0231532	0.202449	-1.63539	DDB2	FALSE	Not significant
ENSP00000257013	0.576852	-0.593155	0.471448	0.28772	0.326566	-0.541029	RTL8C	FALSE	Not significant
ENSP00000257017	-0.375556	-0.43198	0.23583	0.0210249	-0.627401	-1.67727	RAB33A	FALSE	Not significant
ENSP00000257075	0.166493	0.0876897	0.0331574	0.0129842	1.47942	1.88658	PUM1	FALSE	Not significant
ENSP00000257118	0.150061	-0.0223191	0.407191	0.830818	0.390202	-0.080494	PHC2	FALSE	Not significant
ENSP00000257177	0.0627419	0.369627	0.594399	1.14802e-06	0.225922	5.94005	TUT4	FALSE	Significant for C2 vs C1
ENSP00000257181	0.149405	0.153632	0.0696379	0.000575649	1.15715	3.23984	PRPF38A	FALSE	Significant for C2 vs C1
ENSP00000257191	0.027545	-0.00243993	0.837768	0.97528	0.076876	-0.0108709	ELP2	FALSE	Not significant
ENSP00000257245	0.208558	0.3983	0.110344	8.3388e-10	0.95725	9.0789	TIMM10	FALSE	Significant for C2 vs C1
ENSP00000257247	-0.248065	-0.443462	0.602358	0.0964571	-0.220145	-1.01567	AHNAK	FALSE	Not significant
ENSP00000257264	-1.85805	-0.664434	0.00823076	0.041873	-2.08456	-1.37807	TCN1	FALSE	Significant for C7 vs C6
ENSP00000257287	0.168585	-0.155504	0.148735	0.00171177	0.827587	-2.76655	CEP135	FALSE	Significant for C2 vs C1
ENSP00000257347	0.0868325	-0.0944288	0.696149	0.584296	0.157298	-0.233367	CARS2	FALSE	Not significant
ENSP00000257430	-0.165477	-0.374963	0.336707	5.6765e-05	-0.472748	-4.24592	APC	FALSE	Significant for C2 vs C1
ENSP00000257497	-0.396294	0.282748	0.105718	0.0228494	-0.975851	1.64112	ANXA1	FALSE	Not significant
ENSP00000257548	0.34399	0.573444	0.0872943	5.83531e-05	1.05901	4.23394	USP30	FALSE	Significant for C2 vs C1
ENSP00000257570	-0.359058	-1.25903	0.351901	1.06753e-07	-0.453579	-6.97162	OASL	FALSE	Significant for C2 vs C1
ENSP00000257626	0.110687	0.0424354	0.746848	0.801083	0.126768	0.0963227	GSAP	FALSE	Not significant
ENSP00000257694	-0.0886552	-0.676312	0.858406	0.0196508	-0.0663073	-1.70662	PNPLA8	FALSE	Not significant
ENSP00000257700	0.244751	0.195489	0.0367793	0.00115001	1.4344	2.9393	RINT1	FALSE	Significant for C2 vs C1
ENSP00000257749	0.142656	-0.607644	0.748674	0.00631857	0.125707	-2.19938	BACH2	TRUE	Significant for C2 vs C1
ENSP00000257770	-0.4066	-0.378107	0.453032	0.17099	-0.343871	-0.76703	NT5E	FALSE	Not significant
ENSP00000257787	-0.0457232	-0.106367	0.902905	0.529138	-0.0443578	-0.276431	AKIRIN2	FALSE	Not significant
ENSP00000257818	0.406628	0.60669	0.100825	1.65513e-05	0.996434	4.78117	LMO2	FALSE	Significant for C2 vs C1
ENSP00000257829	0.279357	0.500467	0.0164601	8.90283e-11	1.78357	10.0505	NAT10	FALSE	Significant for C2 vs C1
ENSP00000257857	-0.986589	-0.559521	0.00147145	0.00012666	-2.83225	-3.89736	CD63	FALSE	Significant for both C2 vs C1 and C7 vs C6
ENSP00000257860	-0.240271	-0.242068	0.45904	0.0599281	-0.338149	-1.22237	PRPH	FALSE	Not significant
ENSP00000257897	0.029128	0.586431	0.887055	1.68581e-10	0.0520497	9.77319	AGAP2	FALSE	Significant for C2 vs C1
ENSP00000257904	0.583063	0.0987048	0.0211416	0.324443	1.67486	0.488861	CDK4	FALSE	Not significant
ENSP00000257910	0.066618	0.00566734	0.809974	0.968528	0.0915291	0.0138876	TSPAN31	FALSE	Not significant
ENSP00000257915	0.0485098	-0.137925	0.703562	0.0419141	0.152698	-1.37764	TFCP2	FALSE	Not significant
ENSP00000257931	-0.00502174	-0.0645998	0.967802	0.292101	-0.0142134	-0.534468	PAN2	FALSE	Not significant
ENSP00000257940	0.10236	0.0599812	0.566404	0.475987	0.246874	0.322405	ZC3H10	FALSE	Not significant
ENSP00000257966	0.126161	-0.257161	0.747332	0.0877067	0.126487	-1.05697	OS9	FALSE	Not significant
ENSP00000257974	0.527888	0.549136	0.680059	0.413543	0.167453	0.383479	KRT82	FALSE	Not significant
ENSP00000258052	-0.0743607	0.0109226	0.777944	0.945471	-0.109052	0.024352	SMPD2	FALSE	Not significant
ENSP00000258080	0.165699	0.362976	0.349202	0.000392625	0.456923	3.40602	HTRA2	FALSE	Significant for C2 vs C1
ENSP00000258091	0.268567	0.0788547	0.0673815	0.283689	1.17146	0.547158	CCT7	FALSE	Not significant
ENSP00000258098	-0.690474	-1.77743	0.0530644	1.64153e-06	-1.2752	-5.78475	RAB11FIP5	FALSE	Significant for C2 vs C1
ENSP00000258105	0.3681	0.274126	0.00888444	0.000884284	2.05137	3.05341	MRPL53	FALSE	Significant for both C2 vs C1 and C7 vs C6
ENSP00000258123	-0.101713	-0.257066	0.779675	0.0739992	-0.108087	-1.13077	USP15	FALSE	Not significant
ENSP00000258145	-0.282607	-0.437004	0.0832281	3.7978e-07	-1.07973	-6.42047	GNS	FALSE	Significant for C2 vs C1
ENSP00000258169	0.0855512	0.122614	0.461646	0.0555418	0.335691	1.25538	MPHOSPH6	FALSE	Not significant
ENSP00000258198	-0.182679	-0.501707	0.196029	3.91177e-09	-0.707679	-8.40763	DYNC1LI2	FALSE	Significant for C2 vs C1
ENSP00000258200	0.195719	-0.00615989	0.451115	0.968416	0.345712	-0.0139381	FBXL8	FALSE	Not significant
ENSP00000258201	0.201953	-0.03553	0.219651	0.737629	0.658266	-0.132162	FHOD1	FALSE	Not significant
ENSP00000258214	0.699747	1.49193	0.006102	4.84353e-12	2.21453	11.3148	CCDC102A	FALSE	Significant for both C2 vs C1 and C7 vs C6
ENSP00000258243	0.34482	0.669405	0.00204598	2.5078e-10	2.6891	9.60071	URB2	FALSE	Significant for both C2 vs C1 and C7 vs C6
ENSP00000258281	0.112577	-0.0793605	0.370418	0.139431	0.431308	-0.855641	TAF5L	FALSE	Not significant
ENSP00000258301	-0.147862	-0.306224	0.36827	0.00269164	-0.433834	-2.56998	STX6	FALSE	Significant for C2 vs C1
ENSP00000258341	0.13527	-0.531803	0.830989	0.141307	0.0804049	-0.849838	LAMC1	FALSE	Not significant
ENSP00000258362	-0.0675111	0.355346	0.796864	0.000276214	-0.0986157	3.55875	PNKD	FALSE	Significant for C2 vs C1
ENSP00000258381	-0.0563618	-0.320741	0.811158	0.00098744	-0.0908944	-3.00549	SP110	FALSE	Significant for C2 vs C1
ENSP00000258383	0.217517	0.290482	0.0757857	0.000111529	1.12041	3.95261	MRPL44	FALSE	Significant for C2 vs C1
ENSP00000258390	-0.531683	-1.39749	0.00712652	2.96108e-12	-2.14712	-11.5285	DOCK10	FALSE	Significant for both C2 vs C1 and C7 vs C6
ENSP00000258399	0.0928498	-0.288364	0.742825	0.265714	0.129113	-0.575586	USP37	FALSE	Not significant
ENSP00000258405	-0.273725	0.666136	0.609446	0.084257	-0.215065	1.07439	SERPINE2	FALSE	Not significant
ENSP00000258412	-0.169127	-0.0802738	0.67906	0.694404	-0.168092	-0.158388	TMBIM1	FALSE	Not significant
ENSP00000258415	-1.48042	-1.41348	0.00841461	0.00162005	-2.07497	-2.79047	CYP27A1	FALSE	Significant for both C2 vs C1 and C7 vs C6
ENSP00000258416	-0.121339	-0.0826894	0.545273	0.513958	-0.263386	-0.289072	EIF4E2	FALSE	Not significant
ENSP00000258418	-0.315796	-0.639353	0.00455083	2.66771e-10	-2.34191	-9.57386	CAB39	FALSE	Significant for both C2 vs C1 and C7 vs C6
ENSP00000258424	0.0642654	0.117167	0.716618	0.16461	0.144713	0.783545	COX5B	FALSE	Not significant
ENSP00000258428	0.0522757	0.311512	0.808031	0.00262371	0.0925717	2.58108	REV1	FALSE	Significant for C2 vs C1
ENSP00000258436	0.029573	0.201623	0.945834	0.285185	0.0241851	0.544873	MFSD9	FALSE	Not significant
ENSP00000258455	0.219638	0.330969	0.0908281	0.000183608	1.04178	3.73611	MRPS9	FALSE	Significant for C2 vs C1
ENSP00000258457	0.220612	0.331783	0.0332348	5.26221e-07	1.47841	6.27883	C2orf49	FALSE	Significant for C2 vs C1
ENSP00000258484	0.157581	0.0984881	0.143223	0.0350059	0.843986	1.45586	EPC2	FALSE	Not significant
ENSP00000258494	-0.0203967	-0.268971	0.97576	0.233109	-0.0106569	-0.632441	ALDH1L2	FALSE	Not significant
ENSP00000258526	-0.443799	-0.53899	0.0477576	0.00170507	-1.32096	-2.76826	PLXNC1	FALSE	Significant for C2 vs C1
ENSP00000258530	-0.0104411	-0.189804	0.962391	0.0436256	-0.0166483	-1.36026	APPL2	FALSE	Not significant
ENSP00000258534	-0.0470224	-0.705829	0.888917	0.00996116	-0.0511388	-2.00169	DRAM1	FALSE	Significant for C2 vs C1
ENSP00000258607	-0.0396935	-0.803292	0.919942	0.000848736	-0.0362397	-3.07123	CKAP2	FALSE	Significant for C2 vs C1
ENSP00000258648	0.258494	0.0528301	0.0111702	0.324901	1.95194	0.48825	MED4	FALSE	Not significant
ENSP00000258654	0.0774724	-0.0569847	0.494054	0.241071	0.306226	-0.617855	COG3	FALSE	Not significant
ENSP00000258662	0.0708896	-0.0220649	0.758261	0.899682	0.120181	-0.0459111	NUDT15	FALSE	Not significant
ENSP00000258729	-0.439545	-0.635487	0.804187	0.339595	-0.0946431	-0.469039	IGF2BP3	FALSE	Not significant
ENSP00000258733	0.160694	-1.70809	0.801364	3.1113e-05	0.0961704	-4.50706	GPNMB	FALSE	Significant for C2 vs C1
ENSP00000258737	0.0990159	-0.631885	0.67414	2.98458e-05	0.17125	-4.52512	RAC1	FALSE	Significant for C2 vs C1
ENSP00000258739	-0.535428	-0.389891	0.196033	0.117312	-0.707672	-0.930658	KDELR2	FALSE	Not significant
ENSP00000258742	0.587378	0.0888248	0.000300879	0.292262	3.52161	0.534227	NUP42	FALSE	Significant for C7 vs C6
ENSP00000258761	0.287782	0.328872	0.0875283	1.42463e-06	1.05785	5.8463	BZW2	FALSE	Significant for C2 vs C1
ENSP00000258770	0.334455	0.315181	0.0652099	0.000136877	1.18569	3.86367	TBRG4	FALSE	Significant for C2 vs C1
ENSP00000258772	0.50696	0.512399	2.69672e-05	5.76182e-09	4.56916	8.23944	DDX56	FALSE	Significant for both C2 vs C1 and C7 vs C6
ENSP00000258774	0.039563	-0.0113001	0.842994	0.889194	0.0741753	-0.0510034	HUS1	FALSE	Not significant
ENSP00000258781	0.245716	-0.152767	0.12724	0.0867954	0.895378	-1.0615	CCM2	FALSE	Not significant
ENSP00000258787	-0.211832	-0.505364	0.464585	6.69945e-08	-0.332935	-7.17396	MYO1G	FALSE	Significant for C2 vs C1
ENSP00000258796	-0.530244	-0.847616	0.0973882	6.44337e-10	-1.01149	-9.19089	TTYH3	FALSE	Significant for C2 vs C1
ENSP00000258821	0.0875221	0.196655	0.398536	0.000935295	0.399532	3.02905	TTC5	FALSE	Significant for C2 vs C1
ENSP00000258874	0.15212	0.0528467	0.430849	0.738163	0.365675	0.131848	MTHFS	FALSE	Not significant
ENSP00000258886	-0.124292	-0.135649	0.543028	0.312462	-0.265178	-0.505203	IREB2	FALSE	Not significant
ENSP00000258947	-0.144592	-0.3391	0.477782	3.34489e-05	-0.32077	-4.47562	CALCOCO2	FALSE	Significant for C2 vs C1
ENSP00000258955	0.455374	0.629908	0.0138699	8.27432e-05	1.85793	4.08227	RSAD1	FALSE	Significant for C2 vs C1
ENSP00000258960	0.0662853	-0.243896	0.573196	0.000124854	0.241697	-3.9036	NMT1	FALSE	Significant for C2 vs C1
ENSP00000258962	0.291281	0.100461	0.00312025	0.112879	2.50581	0.947386	SRSF1	FALSE	Significant for C7 vs C6
ENSP00000258975	0.224276	0.209568	0.0731648	0.044129	1.1357	1.35528	TACO1	FALSE	Not significant
ENSP00000259006	-0.355663	-0.320572	0.0927254	0.00232439	-1.0328	-2.63369	LIMD2	FALSE	Significant for C2 vs C1
ENSP00000259008	0.108467	0.0232299	0.626775	0.91761	0.202889	0.0373421	BRIP1	FALSE	Not significant
ENSP00000259021	0.199678	0.191927	0.0315418	0.000628568	1.50111	3.20165	KAT7	FALSE	Significant for C2 vs C1
ENSP00000259030	-0.18192	0.15614	0.815462	0.675052	-0.0885962	0.170663	RTP4	FALSE	Not significant
ENSP00000259037	0.114942	0.235936	0.514492	0.0136172	0.288621	1.86591	NDUFB5	FALSE	Not significant
ENSP00000259038	0.163374	0.455647	0.308772	2.83092e-06	0.510363	5.54807	MRPL47	FALSE	Significant for C2 vs C1
ENSP00000259154	-0.407333	-0.0466353	0.377236	0.858698	-0.423387	-0.0661595	KCTD3	FALSE	Not significant
ENSP00000259199	0.0216654	-0.275542	0.934703	0.00278965	0.0293265	-2.55445	CBWD2	FALSE	Significant for C2 vs C1
ENSP00000259206	-1.49342	-2.02374	5.71354e-05	1.27358e-13	-4.24309	-12.895	IL1RN	FALSE	Significant for both C2 vs C1 and C7 vs C6
ENSP00000259229	-0.190429	-0.576303	0.179495	1.92257e-08	-0.745947	-7.71612	CCDC115	FALSE	Significant for C2 vs C1
ENSP00000259237	-0.106453	0.645913	0.78438	0.0006303	-0.105473	3.20045	BIN1	FALSE	Significant for C2 vs C1
ENSP00000259239	0.42305	0.506418	0.000174507	4.2724e-09	3.75819	8.36933	IMP4	FALSE	Significant for both C2 vs C1 and C7 vs C6
ENSP00000259241	0.812371	0.00514555	0.00948457	0.988242	2.02298	0.00513678	HS6ST1	FALSE	Significant for C7 vs C6
ENSP00000259253	-0.150973	-0.178034	0.151252	0.00442712	-0.820299	-2.35388	UGGT1	FALSE	Significant for C2 vs C1
ENSP00000259254	0.246135	-0.14465	0.373303	0.67247	0.427939	-0.172327	GYPC	FALSE	Not significant
ENSP00000259339	-0.147779	-0.528009	0.268219	2.17837e-08	-0.571511	-7.66187	TOR1B	FALSE	Significant for C2 vs C1
ENSP00000259365	0.0880829	-0.420574	0.666336	0.0225755	0.176306	-1.64636	TMOD1	FALSE	Not significant
ENSP00000259395	0.10234	0.318567	0.538971	7.92439e-06	0.268435	5.10103	ZNF189	FALSE	Significant for C2 vs C1
ENSP00000259396	-0.625926	-0.422935	0.0976219	0.220977	-1.01045	-0.655653	ORM1	FALSE	Not significant
ENSP00000259400	0.36594	0.318285	0.00358142	1.15548e-05	2.44594	4.93724	STX17	FALSE	Significant for both C2 vs C1 and C7 vs C6
ENSP00000259457	0.0395744	0.279261	0.872579	0.000745947	0.0591952	3.12729	PSMB7	FALSE	Significant for C2 vs C1
ENSP00000259467	0.236852	0.107101	0.084721	0.186714	1.07201	0.728822	PDCL	FALSE	Not significant
ENSP00000259469	-0.0916482	0.249017	0.691052	0.0778771	-0.16049	1.10859	RPL35	FALSE	Not significant
ENSP00000259512	-0.297981	-0.110487	0.269315	0.474827	-0.56974	-0.323465	DERL1	FALSE	Not significant
ENSP00000259569	0.0663267	-0.325828	0.661457	0.00185222	0.179498	-2.73231	RANBP6	FALSE	Significant for C2 vs C1
ENSP00000259632	0.0100539	-0.156207	0.953883	0.013838	0.0205049	-1.85893	DCTN3	FALSE	Not significant
ENSP00000259633	-0.432988	-0.340585	0.26273	0.312189	-0.580491	-0.505582	CD72	FALSE	Not significant
ENSP00000259667	0.399592	0.157849	0.0160294	0.0155748	1.79508	1.80758	HINT2	FALSE	Not significant
ENSP00000259727	0.375786	0.421231	0.271533	0.0307518	0.566177	1.51213	GMPR	FALSE	Not significant
ENSP00000259808	-0.105969	-0.185386	0.28339	1.47032e-05	-0.547615	-4.83259	RIPK1	FALSE	Significant for C2 vs C1
ENSP00000259870	-1.04722	-0.31415	0.0877375	0.477446	-1.05681	-0.321076	C6orf15	FALSE	Not significant
ENSP00000259873	0.0590768	0.289668	0.774849	0.00381212	0.110783	2.41883	MRPS18B	FALSE	Significant for C2 vs C1
ENSP00000259895	0.236561	0.122841	0.0670603	0.0541557	1.17353	1.26636	GTF2H4	FALSE	Not significant
ENSP00000259963	-0.000509852	0.0576164	0.998665	0.768154	-0.000580269	0.114552	FAM8A1	FALSE	Not significant
ENSP00000260045	0.0844072	0.14755	0.46801	0.00391945	0.329745	2.40677	THAP12	FALSE	Significant for C2 vs C1
ENSP00000260102	0.302842	0.405328	0.0230125	1.39076e-06	1.63804	5.85675	MRPL15	FALSE	Significant for C2 vs C1
ENSP00000260118	-0.232509	-0.037604	0.302383	0.779503	-0.519443	-0.108182	GGH	FALSE	Not significant
ENSP00000260129	-0.0353469	0.191726	0.732047	0.00273456	-0.135461	2.56311	TGS1	FALSE	Significant for C2 vs C1
ENSP00000260197	-0.821961	-0.433706	0.00928928	0.00412899	-2.03202	-2.38416	SORL1	FALSE	Significant for both C2 vs C1 and C7 vs C6
ENSP00000260210	0.026991	-0.0436448	0.8419	0.360814	0.0747393	-0.442716	BUD13	FALSE	Not significant
ENSP00000260247	-0.0789241	0.226669	0.718104	0.00272232	-0.143813	2.56506	DCUN1D5	FALSE	Significant for C2 vs C1
ENSP00000260270	-0.180443	-0.216393	0.443213	0.0842968	-0.353388	-1.07419	FDX1	FALSE	Not significant
ENSP00000260324	-0.7449	-0.724066	0.0139237	1.82387e-05	-1.85625	-4.73901	SQOR	FALSE	Significant for C2 vs C1
ENSP00000260327	0.215485	-0.140732	0.048322	0.0803238	1.31586	-1.09516	CTDSPL2	FALSE	Not significant
ENSP00000260356	-0.890395	-0.58274	0.102589	0.121008	-0.988899	-0.917186	THBS1	FALSE	Not significant
ENSP00000260359	-0.359491	-0.842635	0.28552	0.00340078	-0.544364	-2.46842	NUSAP1	FALSE	Significant for C2 vs C1
ENSP00000260361	0.313596	0.209699	0.1044	0.023734	0.981299	1.62463	NDUFAF1	FALSE	Not significant
ENSP00000260372	-0.103606	-0.194033	0.429857	0.00459683	-0.366676	-2.33754	HAUS2	FALSE	Significant for C2 vs C1
ENSP00000260383	0.149539	0.159547	0.233465	0.00983745	0.631778	2.00712	TUBGCP4	FALSE	Significant for C2 vs C1
ENSP00000260402	-0.387448	-0.00500586	0.0627903	0.966408	-1.20211	-0.0148393	PLCB2	FALSE	Not significant
ENSP00000260403	-0.176506	-0.0671978	0.387148	0.693857	-0.412123	-0.15873	TMEM62	FALSE	Not significant
ENSP00000260408	-0.439828	-0.779077	0.00147211	1.3753e-10	-2.83206	-9.8616	ADAM10	FALSE	Significant for both C2 vs C1 and C7 vs C6
ENSP00000260443	0.484496	0.556712	0.0621794	1.76421e-05	1.20635	4.75345	RSL24D1	FALSE	Significant for C2 vs C1
ENSP00000260447	-0.50801	-0.909321	0.210015	0.0159083	-0.677749	-1.79838	GCHFR	FALSE	Not significant
ENSP00000260506	0.0758027	0.0198653	0.854456	0.939942	0.0683103	0.0268991	FNBP1L	FALSE	Not significant
ENSP00000260508	0.194652	0.273587	0.459657	0.112122	0.337566	0.950307	KYAT3	FALSE	Not significant
ENSP00000260570	0.0023925	0.757727	0.993057	1.82937e-07	0.00302596	6.7377	IFT172	FALSE	Significant for C2 vs C1
ENSP00000260585	-0.13826	0.0547523	0.60004	0.668917	-0.22182	0.174628	SELENOI	FALSE	Not significant
ENSP00000260599	0.5409	0.0534596	0.0901858	0.686703	1.04486	0.163231	KHK	FALSE	Not significant
ENSP00000260605	-0.247689	0.636759	0.647925	0.012985	-0.188476	1.88656	DYNC2LI1	FALSE	Not significant
ENSP00000260641	-0.473169	-0.466942	2.07129e-05	2.56361e-10	-4.68376	-9.59115	ACTR2	FALSE	Significant for both C2 vs C1 and C7 vs C6
ENSP00000260643	-0.0954038	-0.0235643	0.545831	0.790207	-0.262942	-0.102259	PREB	FALSE	Not significant
ENSP00000260665	0.166395	0.34766	0.253217	4.48527e-06	0.596507	5.34821	LRPPRC	FALSE	Significant for C2 vs C1
ENSP00000260731	-0.147314	-0.725163	0.636479	0.00217877	-0.196216	-2.66179	KIF11	FALSE	Significant for C2 vs C1
ENSP00000260743	-0.0698731	-0.821316	0.895553	0.0155841	-0.0479085	-1.80732	CALHM2	FALSE	Not significant
ENSP00000260746	0.0413224	0.163584	0.816142	0.0702255	0.0882341	1.15351	ARL3	FALSE	Not significant
ENSP00000260753	0.0020698	-0.0282452	0.993001	0.880884	0.00305015	-0.0550814	KIF20B	FALSE	Not significant
ENSP00000260762	0.0203225	0.0297665	0.885616	0.658027	0.0527546	0.181757	EXOC6	FALSE	Not significant
ENSP00000260803	0.248855	0.127382	0.026821	0.00608043	1.57152	2.21607	DBR1	FALSE	Significant for C2 vs C1
ENSP00000260810	-0.0411357	-0.101241	0.822581	0.276088	-0.0848212	-0.558953	TOPBP1	FALSE	Not significant
ENSP00000260818	-0.699461	-0.406901	1.1699e-06	5.05431e-08	-5.93185	-7.29634	DNAJC13	FALSE	Significant for both C2 vs C1 and C7 vs C6
ENSP00000260947	-0.168341	-0.201828	0.537276	0.333211	-0.269802	-0.47728	BARD1	FALSE	Not significant
ENSP00000260952	-0.296617	0.102413	0.436211	0.563213	-0.360303	0.249328	ASNSD1	FALSE	Not significant
ENSP00000260953	0.302799	0.296625	0.0656329	0.000489109	1.18288	3.31059	METTL5	FALSE	Significant for C2 vs C1
ENSP00000260956	0.202837	0.488987	0.0246199	1.70404e-12	1.60871	11.7685	SSB	FALSE	Significant for C2 vs C1
ENSP00000260970	0.157798	0.083663	0.07757	0.101682	1.11031	0.992754	PPIG	FALSE	Not significant
ENSP00000260985	-0.368549	0.00930488	0.0142128	0.950272	-1.84732	0.0221519	IDH1	FALSE	Not significant
ENSP00000261015	0.29061	0.469269	0.0379787	1.19182e-07	1.42046	6.92379	WDR12	FALSE	Significant for C2 vs C1
ENSP00000261017	0.339423	1.11852	0.306123	8.56316e-10	0.514104	9.06737	ABI2	FALSE	Significant for C2 vs C1
ENSP00000261023	0.145827	-0.11557	0.668311	0.577553	0.175021	-0.238408	ITGAV	FALSE	Not significant
ENSP00000261024	-0.106165	0.0767005	0.715622	0.651987	-0.145316	0.185761	SLC40A1	FALSE	Not significant
ENSP00000261038	-1.02456	-1.05586	0.000329066	1.15854e-05	-3.48272	-4.93609	SLC49A4	FALSE	Significant for both C2 vs C1 and C7 vs C6
ENSP00000261070	-0.0642337	-0.0535134	0.856045	0.747701	-0.0675032	-0.126272	COX17	FALSE	Not significant
ENSP00000261167	0.124053	0.0919533	0.15087	0.0160557	0.821397	1.79437	WBP11	FALSE	Not significant
ENSP00000261168	0.0865181	0.273531	0.39524	3.28955e-06	0.403139	5.48286	ATF7IP	FALSE	Significant for C2 vs C1
ENSP00000261183	-0.258236	-0.4647	0.012124	3.11225e-06	-1.91635	-5.50693	OSBPL8	FALSE	Significant for C2 vs C1
ENSP00000261191	0.0820147	0.307906	0.506225	7.57955e-09	0.295656	8.12036	INTS13	FALSE	Significant for C2 vs C1
ENSP00000261192	0.593574	1.13969	0.187432	0.000159649	0.727157	3.79683	BCAT1	FALSE	Significant for C2 vs C1
ENSP00000261208	-1.02294	-0.823648	0.0212532	0.00172198	-1.67258	-2.76397	HAL	FALSE	Significant for C2 vs C1
ENSP00000261211	0.355323	0.0388564	0.0832806	0.745037	1.07946	0.127822	CDK17	FALSE	Not significant
ENSP00000261233	-0.761962	-0.924123	0.00011719	2.43173e-12	-3.93111	-11.6141	IRAK3	FALSE	Significant for both C2 vs C1 and C7 vs C6
ENSP00000261234	0.2147	0.241053	0.754184	0.398243	0.122523	0.399852	RXYLT1	FALSE	Not significant
ENSP00000261245	0.0308169	0.108876	0.843614	0.0800492	0.0738565	1.09664	MNAT1	FALSE	Not significant
ENSP00000261249	-0.18299	0.625832	0.353029	5.60686e-11	-0.45219	10.2513	TRMT5	FALSE	Significant for C2 vs C1
ENSP00000261250	-0.348717	-0.156778	0.000504411	0.0043868	-3.29722	-2.35785	C12orf4	FALSE	Significant for both C2 vs C1 and C7 vs C6
ENSP00000261263	-0.251165	-0.20084	0.188671	0.00717627	-0.724295	-2.1441	RAB21	FALSE	Significant for C2 vs C1
ENSP00000261267	-2.01536	-1.90127	1.98657e-06	1.88774e-08	-5.7019	-7.72406	LYZ	FALSE	Significant for both C2 vs C1 and C7 vs C6
ENSP00000261296	0.058593	-0.0118601	0.889478	0.972797	0.0508647	-0.0119777	TGDS	FALSE	Not significant
ENSP00000261303	0.144601	-0.0035759	0.284229	0.96257	0.546332	-0.0165677	PSMC1	FALSE	Not significant
ENSP00000261304	-0.0952691	-0.112534	0.802387	0.56357	-0.0956159	-0.249052	GALC	FALSE	Not significant
ENSP00000261308	0.15739	0.0952759	0.113676	0.0149328	0.944333	1.82586	PPWD1	FALSE	Not significant
ENSP00000261313	0.419592	0.589669	0.00339165	7.8072e-07	2.46959	6.1075	PEBP1	FALSE	Significant for both C2 vs C1 and C7 vs C6
ENSP00000261332	0.358587	0.171899	0.000716057	0.000390939	3.14505	3.40789	ZNF24	FALSE	Significant for both C2 vs C1 and C7 vs C6
ENSP00000261336	-0.326064	0.486691	0.691052	0.492605	-0.16049	0.307501	PZP	FALSE	Not significant
ENSP00000261353	-0.0520537	-0.072157	0.793793	0.371838	-0.100293	-0.429646	YPEL5	FALSE	Not significant
ENSP00000261366	0.209354	-0.32667	0.194526	8.01078e-07	0.711023	-6.09633	LMNB1	FALSE	Significant for C2 vs C1
ENSP00000261367	-0.543894	0.0837428	0.170246	0.808652	-0.768924	0.0922383	SNCAIP	FALSE	Not significant
ENSP00000261381	0.178809	-0.286237	0.517836	0.123285	0.285808	-0.90909	XYLT1	FALSE	Not significant
ENSP00000261386	-0.204593	0.020087	0.352997	0.905622	-0.452228	0.043053	GDE1	FALSE	Not significant
ENSP00000261396	0.204426	0.166314	0.00766315	1.4853e-05	2.11559	4.82819	NUP133	FALSE	Significant for both C2 vs C1 and C7 vs C6
ENSP00000261405	-0.487413	-0.258286	0.378606	0.590884	-0.421813	-0.228498	VWF	FALSE	Not significant
ENSP00000261407	-0.058548	0.0250873	0.816555	0.873308	-0.0880146	0.0588326	LPCAT3	FALSE	Not significant
ENSP00000261413	0.280298	0.390397	0.0367325	8.15818e-06	1.43495	5.08841	MRPS27	FALSE	Significant for C2 vs C1
ENSP00000261416	-0.678782	-0.886074	0.0119525	1.36763e-09	-1.92254	-8.86403	HEXB	FALSE	Significant for C2 vs C1
ENSP00000261424	0.132825	0.154784	0.205468	0.046927	0.687257	1.32858	RFC1	FALSE	Not significant
ENSP00000261427	0.0919304	-0.034668	0.576487	0.574931	0.239211	-0.240385	UBE2K	FALSE	Not significant
ENSP00000261435	0.450844	0.0474404	0.00107047	0.636701	2.97043	0.196064	N4BP2	FALSE	Significant for C7 vs C6
ENSP00000261438	0.0799386	0.275051	0.690944	0.0115323	0.160557	1.93808	KLF3	TRUE	Not significant
ENSP00000261439	-0.322012	-0.751003	0.151072	3.84395e-10	-0.820815	-9.41522	TBC1D1	FALSE	Significant for C2 vs C1
ENSP00000261455	0.0539487	-0.24458	0.820921	0.03675	0.0856988	-1.43474	PACC1	FALSE	Not significant
ENSP00000261461	-0.125423	-0.315931	0.383466	2.21771e-05	-0.416273	-4.6541	PPP2R5A	FALSE	Significant for C2 vs C1
ENSP00000261464	0.640179	0.64903	0.011178	5.53102e-05	1.95164	4.25719	TRAF5	FALSE	Significant for C2 vs C1
ENSP00000261475	-0.109163	-0.270072	0.412497	0.00559579	-0.38458	-2.25214	PPP2R3C	FALSE	Significant for C2 vs C1
ENSP00000261479	0.027718	-0.00249445	0.851965	0.968032	0.0695782	-0.0141103	PSMA6	FALSE	Not significant
ENSP00000261483	-0.00241285	-0.252888	0.994893	0.0104382	-0.00222381	-1.98137	MAN2A1	FALSE	Not significant
ENSP00000261489	0.640866	1.34209	0.00530334	7.43918e-09	2.27545	8.12847	TSC22D1	FALSE	Significant for both C2 vs C1 and C7 vs C6
ENSP00000261491	0.269805	-0.423335	0.435087	0.0405667	0.361423	-1.39183	DGKH	FALSE	Not significant
ENSP00000261495	-0.109088	-0.678417	0.822681	0.0282436	-0.0847686	-1.54908	EPN2	FALSE	Not significant
ENSP00000261497	0.511015	0.0885023	0.00188708	0.280648	2.72421	0.551838	USP22	FALSE	Significant for C7 vs C6
ENSP00000261507	0.294944	0.415002	0.321273	0.0519749	0.493126	1.28421	MSMO1	FALSE	Not significant
ENSP00000261509	-0.174451	-0.797026	0.743342	0.00534872	-0.128811	-2.27175	PALLD	FALSE	Significant for C2 vs C1
ENSP00000261514	-0.243501	-0.258321	0.164813	0.0216501	-0.783008	-1.66454	CLCN3	FALSE	Not significant
ENSP00000261520	0.251971	0.156743	0.0181911	0.00851686	1.74014	2.06972	ICE2	FALSE	Significant for C2 vs C1
ENSP00000261530	0.267624	0.174551	0.157029	0.0311132	0.804021	1.50706	GPATCH2L	FALSE	Not significant
ENSP00000261531	0.157202	0.106787	0.0641911	0.00166157	1.19253	2.77948	SNW1	FALSE	Significant for C2 vs C1
ENSP00000261534	0.237815	0.67385	0.588823	2.92588e-05	0.230015	4.53374	POMT2	FALSE	Significant for C2 vs C1
ENSP00000261537	0.0807074	-0.000540466	0.501477	0.993823	0.299749	-0.00269085	MIB1	FALSE	Not significant
ENSP00000261556	-0.462825	0.372342	0.179829	0.0967088	-0.745141	1.01453	TMEM260	FALSE	Not significant
ENSP00000261558	-0.120109	-0.30297	0.273318	2.88215e-06	-0.563331	-5.54028	AP5M1	FALSE	Significant for C2 vs C1
ENSP00000261560	0.106544	0.267855	0.517229	0.00198686	0.286317	2.70183	ZNF430	FALSE	Significant for C2 vs C1
ENSP00000261584	0.230898	-0.106954	0.263164	0.430184	0.579773	-0.366346	PALB2	FALSE	Not significant
ENSP00000261588	-0.339366	-0.278818	0.147649	0.0660957	-0.83077	-1.17983	KATNIP	FALSE	Not significant
ENSP00000261593	-0.128119	-0.0606257	0.601079	0.644828	-0.221068	-0.190556	RNF138	FALSE	Not significant
ENSP00000261597	-0.221324	-0.827783	0.362951	2.73456e-05	-0.440152	-4.56311	NDC80	FALSE	Significant for C2 vs C1
ENSP00000261600	0.216723	0.265678	0.0202706	1.39656e-08	1.69313	7.85494	THOC1	FALSE	Significant for C2 vs C1
ENSP00000261601	0.272653	0.100309	0.085058	0.177711	1.07029	0.750285	USP14	FALSE	Not significant
ENSP00000261609	0.187854	0.376216	0.143223	1.30233e-05	0.843986	4.88528	HERC2	FALSE	Significant for C2 vs C1
ENSP00000261622	0.402109	0.13204	0.271118	0.445109	0.566841	0.351533	SLC7A5	FALSE	Not significant
ENSP00000261623	-1.3403	-1.70788	7.38604e-06	2.17877e-11	-5.13159	-10.6618	CYBA	FALSE	Significant for both C2 vs C1 and C7 vs C6
ENSP00000261632	0.147517	0.794883	0.501096	5.7676e-07	0.300079	6.239	IFT88	FALSE	Significant for C2 vs C1
ENSP00000261636	0.0871924	0.0855429	0.781975	0.489953	0.106807	0.309846	ARL1	FALSE	Not significant
ENSP00000261637	0.485422	0.457978	1.89349e-05	1.86291e-10	4.72274	9.72981	UTP20	FALSE	Significant for both C2 vs C1 and C7 vs C6
ENSP00000261647	0.462747	0.496615	0.0211324	3.80194e-07	1.67505	6.41999	TTC19	FALSE	Significant for C2 vs C1
ENSP00000261653	0.125199	-0.447691	0.649331	0.00404866	0.187534	-2.39269	STX2	FALSE	Significant for C2 vs C1
ENSP00000261667	0.118747	-0.0574272	0.661994	0.69788	0.179146	-0.156219	KPNA3	FALSE	Not significant
ENSP00000261674	0.223239	0.017749	0.0279053	0.66737	1.55431	0.175634	SFSWAP	FALSE	Not significant
ENSP00000261693	0.0665414	0.668378	0.788706	4.36679e-05	0.103085	4.35984	SCARB1	FALSE	Significant for C2 vs C1
ENSP00000261700	0.295204	0.302158	0.0152779	2.99556e-06	1.81593	5.52352	RTRAF	FALSE	Significant for C2 vs C1
ENSP00000261708	0.269174	0.427341	0.00305677	8.60341e-08	2.51474	7.06533	UTP6	FALSE	Significant for both C2 vs C1 and C7 vs C6
ENSP00000261712	0.171312	0.000298994	0.157029	0.996113	0.804021	0.00169125	PSMD11	FALSE	Not significant
ENSP00000261714	0.182508	0.177071	0.302198	0.0234579	0.519709	1.62971	BLMH	FALSE	Not significant
ENSP00000261716	-0.305093	-0.247099	0.022008	2.45461e-05	-1.65742	-4.61002	TAOK1	FALSE	Significant for C2 vs C1
ENSP00000261721	0.0444722	0.0321305	0.861386	0.836102	0.0648023	0.0777407	BTBD1	FALSE	Not significant
ENSP00000261726	-1.19066	-0.162759	0.195016	0.740064	-0.709931	-0.130731	CUX2	FALSE	Not significant
ENSP00000261733	-0.981703	0.0407278	0.0261001	0.921828	-1.58336	0.0353503	ALDH2	FALSE	Not significant
ENSP00000261735	-0.501551	-0.680621	0.00758928	3.27719e-11	-2.1198	-10.4845	ERP29	FALSE	Significant for both C2 vs C1 and C7 vs C6
ENSP00000261739	-0.117597	-0.487455	0.421498	1.92716e-09	-0.375205	-8.71508	ANKRD13A	FALSE	Significant for C2 vs C1
ENSP00000261741	0.345625	0.476854	0.00425252	1.85358e-09	2.37135	8.73199	RBM19	FALSE	Significant for both C2 vs C1 and C7 vs C6
ENSP00000261745	0.180488	0.150039	0.0400944	0.0151377	1.39692	1.81994	NAA25	FALSE	Not significant
ENSP00000261749	0.0855604	-0.185282	0.590379	0.0164717	0.228869	-1.78326	ZFAND6	FALSE	Not significant
ENSP00000261758	0.0916718	0.0756556	0.431827	0.136904	0.36469	0.863585	MESD	FALSE	Not significant
ENSP00000261772	0.355856	0.0946185	0.0739834	0.353948	1.13087	0.451061	AARS1	FALSE	Not significant
ENSP00000261776	0.0826478	-0.154806	0.40646	0.00497344	0.390982	-2.30334	VAC14	FALSE	Significant for C2 vs C1
ENSP00000261778	-0.451952	-0.403261	0.0422957	0.000440449	-1.3737	-3.3561	TANGO6	FALSE	Significant for C2 vs C1
ENSP00000261799	0.010809	1.72425	0.993265	0.00690532	0.00293483	2.16082	PDGFRB	FALSE	Significant for C2 vs C1
ENSP00000261811	-1.02891	-1.17365	0.0344826	4.8372e-06	-1.4624	-5.31541	CYSTM1	FALSE	Significant for C2 vs C1
ENSP00000261813	0.0303927	-0.11871	0.86891	0.0503336	0.0610254	-1.29814	PFDN1	FALSE	Not significant
ENSP00000261819	0.128069	0.151895	0.16338	0.00444423	0.786802	2.3522	ANAPC5	FALSE	Significant for C2 vs C1
ENSP00000261839	0.515378	1.8479	0.206424	1.41274e-10	0.68524	9.84994	MYO5C	FALSE	Significant for C2 vs C1
ENSP00000261842	-0.128075	-0.368465	0.273771	4.93285e-05	-0.562612	-4.3069	AP4E1	FALSE	Significant for C2 vs C1
ENSP00000261854	-0.552077	-0.657671	0.00695416	1.27268e-07	-2.15776	-6.89528	SPPL2A	FALSE	Significant for both C2 vs C1 and C7 vs C6
ENSP00000261858	-0.317627	-0.0672494	0.36823	0.716411	-0.433881	-0.144838	GLCE	FALSE	Not significant
ENSP00000261866	-0.132769	-0.155137	0.186001	0.00303821	-0.730485	-2.51738	SPG11	FALSE	Significant for C2 vs C1
ENSP00000261868	0.0627583	0.128462	0.689763	0.0795338	0.1613	1.09945	EIF3J	FALSE	Not significant
ENSP00000261875	0.199075	0.534329	0.229579	1.43364e-06	0.639068	5.84356	HACD3	FALSE	Significant for C2 vs C1
ENSP00000261879	-0.0873525	-0.210089	0.782732	0.266276	-0.106387	-0.574667	APH1B	FALSE	Not significant
ENSP00000261880	-0.163076	-0.104737	0.232194	0.222662	-0.634149	-0.652355	AAGAB	FALSE	Not significant
ENSP00000261881	-0.20163	-0.0164504	0.32556	0.940744	-0.487369	-0.0265283	TIPIN	FALSE	Not significant
ENSP00000261884	0.0622552	-0.128439	0.573196	0.0058141	0.241697	-2.23552	TRIP4	FALSE	Significant for C2 vs C1
ENSP00000261888	0.42838	0.306216	0.0151823	0.00604824	1.81866	2.21837	PARP16	FALSE	Significant for C2 vs C1
ENSP00000261893	-0.157241	-1.00865	0.506483	4.77913e-12	-0.295436	-11.3207	LACTB	FALSE	Significant for C2 vs C1
ENSP00000261897	0.0656392	0.0323664	0.822556	0.857286	0.0848344	0.0668741	PRPF40B	FALSE	Not significant
ENSP00000261900	0.124105	0.152578	0.303032	0.00668607	0.518512	2.17483	CCNT1	FALSE	Significant for C2 vs C1
ENSP00000261908	0.228418	-0.453463	0.842906	0.293408	0.0742209	-0.532528	NEO1	FALSE	Not significant
ENSP00000261918	0.416079	1.31644	0.182477	5.64565e-09	0.738791	8.24829	SEMA7A	FALSE	Significant for C2 vs C1
ENSP00000261942	0.115987	0.0125378	0.353098	0.84686	0.452104	0.0721886	FAF2	FALSE	Not significant
ENSP00000261951	-0.118844	0.00843775	0.653088	0.953342	-0.185028	0.0207511	CNOT6	FALSE	Not significant
ENSP00000261965	-0.0554212	-0.0554215	0.578986	0.350327	-0.237332	-0.455526	TUBGCP3	FALSE	Not significant
ENSP00000261973	0.0881319	0.0769571	0.326482	0.0282336	0.48614	1.54923	RBM25	FALSE	Not significant
ENSP00000262013	-0.699303	-0.270764	0.0727003	0.0594883	-1.13846	-1.22557	SPAG9	FALSE	Not significant
ENSP00000262027	0.168374	-0.224153	0.141674	0.000300724	0.848708	-3.52183	MARS1	FALSE	Significant for C2 vs C1
ENSP00000262030	0.370086	0.241409	0.00192645	0.00276533	2.71524	2.55825	ATP5F1B	FALSE	Significant for both C2 vs C1 and C7 vs C6
ENSP00000262031	-0.00680776	0.118949	0.994395	0.517938	-0.00244117	0.285722	RBMS2	FALSE	Not significant
ENSP00000262033	-0.0200056	0.0650715	0.890092	0.265631	-0.0505651	0.575721	PTGES3	FALSE	Not significant
ENSP00000262039	-0.0693222	-0.191564	0.438656	1.93211e-05	-0.357876	-4.71397	PIK3C3	FALSE	Significant for C2 vs C1
ENSP00000262043	0.192845	0.256867	0.0123223	1.27016e-08	1.90931	7.89614	PHF3	FALSE	Significant for C2 vs C1
ENSP00000262053	0.022203	-0.00450332	0.903452	0.966639	0.0440948	-0.0147356	ATF1	TRUE	Not significant
ENSP00000262055	0.195705	0.42694	0.283551	6.50643e-06	0.547369	5.18666	LETMD1	FALSE	Significant for C2 vs C1
ENSP00000262056	-0.0254725	-0.0158907	0.817396	0.764366	-0.0875675	-0.116698	EIF4B	FALSE	Not significant
ENSP00000262059	0.296539	0.339137	0.111979	0.00860642	0.950865	2.06518	CALCOCO1	FALSE	Significant for C2 vs C1
ENSP00000262067	0.426664	0.643583	0.377979	0.0219413	0.422533	1.65874	TSPAN13	FALSE	Not significant
ENSP00000262077	0.162792	0.226548	0.0568254	7.92716e-06	1.24546	5.10088	NUP153	FALSE	Significant for C2 vs C1
ENSP00000262094	-0.144481	0.803167	0.795724	0.00204181	-0.0992375	2.68998	RAB27B	FALSE	Significant for C2 vs C1
ENSP00000262096	-0.600163	-0.404067	0.00558842	0.000474732	-2.25271	-3.32355	ZDHHC2	FALSE	Significant for both C2 vs C1 and C7 vs C6
ENSP00000262101	-1.19353	-1.68421	0.0124016	0.0128067	-1.90652	-1.89256	MSR1	FALSE	Not significant
ENSP00000262109	0.197113	0.0244106	0.114505	0.793935	0.941177	0.100215	ERICH1	FALSE	Not significant
ENSP00000262120	0.297186	0.504629	0.315207	6.78297e-05	0.501404	4.16858	TWSG1	FALSE	Significant for C2 vs C1
ENSP00000262124	0.193958	0.0935817	0.0109398	0.0352039	1.96099	1.45341	SEH1L	FALSE	Not significant
ENSP00000262126	0.0513198	0.0478994	0.659751	0.455783	0.18062	0.341242	ANKRD12	FALSE	Not significant
ENSP00000262127	0.00663627	-0.210121	0.966363	0.019468	0.0148596	-1.71068	CEP76	FALSE	Not significant
ENSP00000262133	-0.0438243	0.115007	0.717055	0.0184303	-0.144448	1.73447	RBL2	FALSE	Not significant
ENSP00000262134	-0.613078	0.33137	0.0917147	0.00150734	-1.03756	2.82179	LPCAT2	FALSE	Significant for C2 vs C1
ENSP00000262135	0.227312	1.78381	0.843682	0.0658603	0.073821	1.18138	RPGRIP1L	FALSE	Not significant
ENSP00000262139	-0.189765	-0.465928	0.589539	0.0018422	-0.229488	-2.73466	WIPI1	FALSE	Significant for C2 vs C1
ENSP00000262144	0.216157	0.296531	0.0498421	1.20995e-06	1.3024	5.91723	WDR59	FALSE	Significant for C2 vs C1
ENSP00000262146	0.431079	0.134583	0.0413157	0.142531	1.38389	0.846092	MTFR1	FALSE	Not significant
ENSP00000262160	0.0705483	0.0104424	0.660924	0.86958	0.179849	0.0606906	SMAD2	FALSE	Not significant
ENSP00000262177	0.435089	0.194339	0.00593177	0.0162135	2.22682	1.79012	DNAJB6	FALSE	Significant for C7 vs C6
ENSP00000262187	-0.0862019	-0.537171	0.673437	6.19744e-07	-0.171703	-6.20779	RHEB	FALSE	Significant for C2 vs C1
ENSP00000262189	0.154937	-0.0722111	0.0881182	0.206153	1.05493	-0.685809	KMT2C	FALSE	Not significant
ENSP00000262193	0.140481	-0.0279625	0.285885	0.641062	0.543809	-0.1931	PSMB1	FALSE	Not significant
ENSP00000262198	0.25032	0.267787	0.14708	0.00119788	0.832447	2.92159	ADNP2	FALSE	Significant for C2 vs C1
ENSP00000262213	-0.0367382	0.287021	0.895684	0.0394162	-0.0478453	1.40433	TRAM1	FALSE	Not significant
ENSP00000262215	-0.390725	-0.0967557	0.00410569	0.128749	-2.38661	-0.890255	ARFGEF1	FALSE	Significant for C7 vs C6
ENSP00000262219	-1.35566	-1.29111	0.0672184	0.00285842	-1.17251	-2.54387	ANXA13	FALSE	Significant for C2 vs C1
ENSP00000262225	-0.112702	0.0723937	0.501032	0.472912	-0.300135	0.32522	TMED2	FALSE	Not significant
ENSP00000262238	0.078244	0.114036	0.577181	0.0205814	0.238688	1.68653	YY1	TRUE	Not significant
ENSP00000262239	-0.158186	0.0161221	0.632547	0.95949	-0.198907	0.0179597	PPP2R5C	FALSE	Not significant
ENSP00000262241	0.209383	0.192849	0.0712682	0.000177129	1.1471	3.75171	RCOR1	TRUE	Significant for C2 vs C1
ENSP00000262244	-0.485363	-0.171165	0.246228	0.600241	-0.608662	-0.221674	MOB3B	FALSE	Not significant
ENSP00000262259	0.223632	0.410558	0.443213	0.00421701	0.353388	2.375	ZNF175	FALSE	Significant for C2 vs C1
ENSP00000262262	-0.914112	-0.290899	0.0198491	0.112879	-1.70226	-0.947386	CD33	FALSE	Not significant
ENSP00000262265	0.0354093	0.133397	0.795624	0.0149317	0.0992924	1.82589	PIH1D1	FALSE	Not significant
ENSP00000262288	-1.03578	-2.04963	0.00101791	1.34622e-14	-2.99229	-13.8709	SCPEP1	FALSE	Significant for both C2 vs C1 and C7 vs C6
ENSP00000262291	-0.350716	-0.439714	0.0562015	0.00101041	-1.25025	-2.9955	VMP1	FALSE	Significant for C2 vs C1
ENSP00000262293	-1.11861	-0.391877	0.0210013	0.39094	-1.67775	-0.40789	PRR11	FALSE	Not significant
ENSP00000262294	-0.0364138	-0.0818751	0.875809	0.618066	-0.0575908	-0.208965	TRIM37	FALSE	Not significant
ENSP00000262300	-0.292365	-0.694486	0.285781	0.00954303	-0.543967	-2.02031	PKMYT1	FALSE	Significant for C2 vs C1
ENSP00000262302	0.185638	-0.250137	0.306515	0.000518395	0.513548	-3.28534	NUBP2	FALSE	Significant for C2 vs C1
ENSP00000262315	0.0217709	0.115428	0.91543	0.355195	0.0383751	0.449533	CHTF18	FALSE	Not significant
ENSP00000262319	-0.238351	-0.0854982	0.135414	0.328048	-0.868335	-0.484062	TELO2	FALSE	Not significant
ENSP00000262320	0.0664561	-0.226622	0.617818	0.0239029	0.20914	-1.62155	AXIN1	FALSE	Not significant
ENSP00000262348	-2.06947	-0.87046	0.0355519	0.0290929	-1.44914	-1.53621	WLS	FALSE	Not significant
ENSP00000262367	-0.0243377	-0.112281	0.83602	0.00566049	-0.0777832	-2.24715	CREBBP	FALSE	Significant for C2 vs C1
ENSP00000262370	-0.0777142	-0.200537	0.709163	0.0482647	-0.149254	-1.31637	MGRN1	FALSE	Not significant
ENSP00000262374	-0.439467	-0.00173177	0.0108223	0.988303	-1.96568	-0.00510995	ALG1	FALSE	Not significant
ENSP00000262375	0.245481	0.505781	0.0375757	2.08396e-09	1.42509	8.68111	DNAJA3	FALSE	Significant for C2 vs C1
ENSP00000262376	-0.163789	0.0498999	0.101609	0.292307	-0.993069	0.534161	UBN1	FALSE	Not significant
ENSP00000262384	-0.0682114	-0.307889	0.595255	2.94637e-07	-0.225297	-6.53071	N4BP1	FALSE	Significant for C2 vs C1
ENSP00000262394	0.163129	-0.17974	0.690888	0.261263	0.160592	-0.582922	WSB1	FALSE	Not significant
ENSP00000262407	-0.124432	-0.129062	0.847153	0.770672	-0.0720379	-0.11313	ITGA2B	FALSE	Not significant
ENSP00000262415	0.128164	-0.155532	0.166376	0.000451337	0.778909	-3.3455	DHX8	FALSE	Significant for C2 vs C1
ENSP00000262418	0.107876	0.0150274	0.51297	0.926988	0.289908	0.0329259	SLC4A1	FALSE	Not significant
ENSP00000262424	-1.00858	-2.07807	0.0251403	3.40394e-08	-1.59963	-7.46802	CRISPLD2	FALSE	Significant for C2 vs C1
ENSP00000262428	-1.00177	-1.22091	7.42802e-07	7.71215e-10	-6.12913	-9.11282	COTL1	FALSE	Significant for both C2 vs C1 and C7 vs C6
ENSP00000262430	0.463123	0.0756108	0.00357064	0.407217	2.44725	0.390174	MLYCD	FALSE	Significant for C7 vs C6
ENSP00000262432	0.134704	0.0665108	0.304149	0.41296	0.516913	0.384092	METTL2B	FALSE	Not significant
ENSP00000262435	0.238647	-0.085217	0.291438	0.455499	0.535453	-0.341513	SMURF2	FALSE	Not significant
ENSP00000262445	0.0370071	-0.158092	0.820921	0.00829383	0.0856988	-2.08124	MAP2K4	FALSE	Significant for C2 vs C1
ENSP00000262455	-0.34497	-0.473203	0.0339156	1.47162e-07	-1.4696	-6.8322	ERP44	FALSE	Significant for C2 vs C1
ENSP00000262457	0.420213	0.30942	0.00966576	0.00939908	2.01476	2.02691	INVS	FALSE	Significant for both C2 vs C1 and C7 vs C6
ENSP00000262460	-0.0170835	-0.146166	0.93857	0.322047	-0.0275331	-0.492081	GINS1	FALSE	Not significant
ENSP00000262461	-0.175711	0.455424	0.562065	0.000269114	-0.250213	3.57006	SLC12A2	FALSE	Significant for C2 vs C1
ENSP00000262462	-0.198743	0.130575	0.772771	0.730629	-0.111949	0.136303	SLC27A6	FALSE	Not significant
ENSP00000262464	-1.62979	-1.01763	0.00960391	0.00317153	-2.01755	-2.49873	FBN2	FALSE	Significant for both C2 vs C1 and C7 vs C6
ENSP00000262482	-0.180953	0.29483	0.374238	5.52861e-05	-0.426852	4.25738	RNF167	FALSE	Significant for C2 vs C1
ENSP00000262498	0.357126	0.254819	0.0199918	0.0118766	1.69915	1.92531	CFAP20	FALSE	Not significant
ENSP00000262506	0.116927	-0.0796055	0.378566	0.134826	0.421858	-0.870225	CSNK2A2	FALSE	Not significant
ENSP00000262507	0.119644	0.445119	0.368886	4.90693e-07	0.433108	6.30919	COQ9	FALSE	Significant for C2 vs C1
ENSP00000262510	-0.656422	-0.734784	0.00326356	2.31879e-06	-2.48631	-5.63474	NLRC5	FALSE	Significant for both C2 vs C1 and C7 vs C6
ENSP00000262518	0.185953	0.0615861	0.0256937	0.149643	1.59017	0.824943	SRCAP	FALSE	Not significant
ENSP00000262519	0.292565	0.142622	0.00323143	0.0013795	2.4906	2.86028	SETD1A	FALSE	Significant for both C2 vs C1 and C7 vs C6
ENSP00000262525	0.128529	0.652709	0.372449	4.6866e-10	0.428933	9.32914	ZNF629	FALSE	Significant for C2 vs C1
ENSP00000262554	-0.689855	-0.449358	0.208608	0.184641	-0.68067	-0.733671	SPTLC1	FALSE	Not significant
ENSP00000262577	-0.441748	0.225509	0.139811	0.302764	-0.854458	0.518896	ZC3H3	FALSE	Not significant
ENSP00000262605	-0.259481	-0.0133547	0.193228	0.92666	-0.713929	-0.0330794	TTPAL	FALSE	Not significant
ENSP00000262613	-0.153708	-0.122129	0.403067	0.152303	-0.394622	-0.817292	SLC9A3R1	FALSE	Not significant
ENSP00000262633	0.298442	0.118739	0.0800105	0.201147	1.09685	0.696487	RBM42	FALSE	Not significant
ENSP00000262644	0.164919	-0.067847	0.502649	0.49103	0.298735	-0.308892	BPNT2	FALSE	Not significant
ENSP00000262646	-0.291905	-0.447008	0.0170575	6.29349e-09	-1.76808	-8.20111	RAB2A	FALSE	Significant for C2 vs C1
ENSP00000262650	0.00793891	-0.213188	0.951697	0.00041272	0.0215011	-3.38434	ITCH	FALSE	Significant for C2 vs C1
ENSP00000262653	0.425504	0.406937	0.006399	1.30097e-07	2.19389	6.88573	CBFA2T2	FALSE	Significant for both C2 vs C1 and C7 vs C6
ENSP00000262679	-0.173065	0.0701833	0.168028	0.273388	-0.774619	0.563221	NRDC	FALSE	Not significant
ENSP00000262715	-0.626539	-0.860124	0.000795436	7.06109e-11	-3.09939	-10.1511	TEP1	FALSE	Significant for both C2 vs C1 and C7 vs C6
ENSP00000262719	0.220123	0.26495	0.302165	0.0243398	0.519756	1.61368	PHLPP1	FALSE	Not significant
ENSP00000262764	-0.021184	0.181042	0.920657	0.0400959	-0.0359022	1.3969	PGS1	FALSE	Not significant
ENSP00000262768	-0.851809	-0.758672	0.000239132	2.82006e-07	-3.62136	-6.54974	TIMP2	FALSE	Significant for both C2 vs C1 and C7 vs C6
ENSP00000262776	-0.0869293	1.07637	0.908527	0.00107576	-0.0416623	2.96829	LGALS3BP	FALSE	Significant for C2 vs C1
ENSP00000262803	0.0426661	-0.0840492	0.679085	0.0347642	0.168076	-1.45887	UPF1	FALSE	Not significant
ENSP00000262809	0.0328978	-0.0999822	0.851185	0.029142	0.0699761	-1.53548	ELL	FALSE	Not significant
ENSP00000262812	-0.0179182	-0.208789	0.913223	2.74144e-05	-0.039423	-4.56202	COPE	FALSE	Significant for C2 vs C1
ENSP00000262815	-0.0243981	-0.00430789	0.855642	0.948675	-0.0677081	-0.0228823	MAU2	FALSE	Not significant
ENSP00000262844	0.372758	-0.157164	0.301578	0.280648	0.5206	-0.551838	AMMECR1	FALSE	Not significant
ENSP00000262848	0.441109	-0.215421	0.030507	0.121268	1.5156	-0.916255	PRKX	FALSE	Not significant
ENSP00000262854	-0.0304943	0.065357	0.86293	0.173829	-0.0640243	0.759878	HUWE1	FALSE	Not significant
ENSP00000262865	-1.4924	-0.587897	0.00441169	0.0628375	-2.3554	-1.20178	BPI	FALSE	Significant for C7 vs C6
ENSP00000262866	0.942624	1.42113	0.084254	0.000937687	1.07441	3.02794	SLA2	FALSE	Significant for C2 vs C1
ENSP00000262887	0.298742	0.415352	0.00798909	4.42528e-10	2.0975	9.35406	XRCC1	FALSE	Significant for both C2 vs C1 and C7 vs C6
ENSP00000262890	0.404643	0.110801	0.077972	0.370801	1.10806	0.430859	PAFAH1B3	FALSE	Not significant
ENSP00000262891	-0.0107243	-0.387796	0.967295	0.0125163	-0.0144409	-1.90252	MARK4	FALSE	Not significant
ENSP00000262894	0.147739	0.193527	0.488429	0.154363	0.311199	0.811456	ZNF225	FALSE	Not significant
ENSP00000262903	-0.208276	-0.0479715	0.181721	0.637067	-0.740595	-0.195815	HACE1	FALSE	Not significant
ENSP00000262904	0.00700352	0.21193	0.969246	0.00105907	0.0135661	2.97508	E2F3	TRUE	Significant for C2 vs C1
ENSP00000262919	-0.195783	-0.297383	0.24619	0.00296738	-0.608729	-2.52763	ATRN	FALSE	Significant for C2 vs C1
ENSP00000262932	-0.13988	-0.202425	0.631753	0.0182312	-0.199453	-1.73918	CNPY4	FALSE	Not significant
ENSP00000262941	0.112324	0.474409	0.741992	0.025675	0.129601	1.59049	ZSCAN25	FALSE	Not significant
ENSP00000262942	-0.0446197	0.160589	0.884205	0.0552305	-0.053447	1.25782	ARPC1A	FALSE	Not significant
ENSP00000262947	-0.192391	-0.358441	0.428949	2.14818e-06	-0.367594	-5.66793	MYDGF	FALSE	Significant for C2 vs C1
ENSP00000262948	-0.0147756	-0.146489	0.944647	0.0574428	-0.0247303	-1.24076	MAP2K2	FALSE	Not significant
ENSP00000262953	-0.43176	-0.566837	0.106568	0.00840027	-0.972374	-2.07571	TLE2	FALSE	Significant for C2 vs C1
ENSP00000262958	0.361608	0.768203	0.190761	4.58006e-10	0.71951	9.33913	GNA15	FALSE	Significant for C2 vs C1
ENSP00000262960	-0.0569146	-0.387134	0.690949	7.35245e-09	-0.160554	-8.13357	DPP9	FALSE	Significant for C2 vs C1
ENSP00000262962	0.0414236	0.126899	0.745929	0.0281768	0.127303	1.55011	YJU2	FALSE	Not significant
ENSP00000262966	0.115751	0.0264784	0.589918	0.821193	0.229209	0.085555	MPND	FALSE	Not significant
ENSP00000262971	0.0364696	-0.237766	0.81132	0.00138786	0.0908081	-2.85766	PIAS4	FALSE	Significant for C2 vs C1
ENSP00000262982	0.148392	0.0412871	0.182137	0.382938	0.739601	0.416872	CSE1L	FALSE	Not significant
ENSP00000262990	-0.000823158	-0.0338542	0.99724	0.759591	-0.00120015	-0.11942	ZNF330	FALSE	Not significant
ENSP00000262992	0.349135	0.865518	0.563689	0.0107903	0.24896	1.96696	INPP4B	FALSE	Not significant
ENSP00000262994	0.393833	0.283555	0.0080115	0.00253285	2.09629	2.59639	GAB1	FALSE	Significant for both C2 vs C1 and C7 vs C6
ENSP00000263012	-0.528532	0.0599477	0.35402	0.886992	-0.450972	0.0520802	NOMO3	FALSE	Not significant
ENSP00000263025	-0.245173	-0.479236	0.0540292	7.2207e-07	-1.26737	-6.14142	MAPK3	FALSE	Significant for C2 vs C1
ENSP00000263026	-0.193875	0.328529	0.249298	0.00245358	-0.603282	2.6102	EEF2K	FALSE	Significant for C2 vs C1
ENSP00000263035	0.47371	0.389307	0.165781	0.0254771	0.780465	1.59385	DHTKD1	FALSE	Not significant
ENSP00000263038	0.0236449	0.0710431	0.943103	0.519412	0.0254408	0.284488	PHYH	FALSE	Not significant
ENSP00000263045	-0.761385	-0.244742	0.37244	0.489693	-0.428944	-0.310076	CRISP3	FALSE	Not significant
ENSP00000263056	-0.248153	-0.46707	0.0986411	4.22323e-06	-1.00594	-5.37436	MAP3K8	FALSE	Significant for C2 vs C1
ENSP00000263063	0.151982	0.265804	0.274673	0.00303064	0.561184	2.51847	MTPAP	FALSE	Significant for C2 vs C1
ENSP00000263071	0.102567	0.860403	0.793239	1.22275e-05	0.100596	4.91266	SCARF1	FALSE	Significant for C2 vs C1
ENSP00000263073	0.0624145	0.137467	0.652085	0.00324764	0.185696	2.48843	SMG6	FALSE	Significant for C2 vs C1
ENSP00000263083	0.491612	0.4791	0.000604201	3.65204e-07	3.21882	6.43746	DPH1	FALSE	Significant for both C2 vs C1 and C7 vs C6
ENSP00000263087	-0.276278	0.739696	0.545508	0.00880226	-0.263199	2.05541	ITGAE	FALSE	Significant for C2 vs C1
ENSP00000263088	-0.472509	-1.69682	0.400333	6.13284e-07	-0.397579	-6.21234	PLD2	FALSE	Significant for C2 vs C1
ENSP00000263092	0.418916	0.365604	0.000951758	7.22895e-09	3.02147	8.14092	METTL16	FALSE	Significant for both C2 vs C1 and C7 vs C6
ENSP00000263095	0.316277	0.330277	0.0588072	0.000869792	1.23057	3.06058	ZNF264	FALSE	Significant for C2 vs C1
ENSP00000263097	-0.650958	-0.594949	0.000692736	2.06234e-05	-3.15943	-4.68564	CNN2	FALSE	Significant for both C2 vs C1 and C7 vs C6
ENSP00000263100	-0.340121	-0.688107	0.210315	0.0451548	-0.677131	-1.3453	A1BG	FALSE	Not significant
ENSP00000263102	-0.139072	0.0426687	0.325801	0.585333	-0.487047	0.232597	CCDC6	FALSE	Not significant
ENSP00000263112	0.058954	0.757627	0.890092	0.0174241	0.0505651	1.75885	GGT5	FALSE	Not significant
ENSP00000263119	-0.0260821	0.16223	0.829981	0.00107765	-0.0809319	2.96752	CABIN1	FALSE	Significant for C2 vs C1
ENSP00000263125	0.555208	1.19705	0.0375757	3.01414e-11	1.42509	10.5208	PRKCQ	FALSE	Significant for C2 vs C1
ENSP00000263150	0.0333884	-0.388439	0.897515	0.000324207	0.0469581	-3.48918	WDR37	FALSE	Significant for C2 vs C1
ENSP00000263168	-0.19737	-0.312423	0.295651	0.00101034	-0.529221	-2.99553	CAPZA1	FALSE	Significant for C2 vs C1
ENSP00000263181	-0.315201	-0.635355	0.452004	0.0597021	-0.344858	-1.22401	KIF18A	FALSE	Not significant
ENSP00000263196	-0.115977	0.0621215	0.783609	0.90376	-0.1059	0.0439468	DGCR2	FALSE	Not significant
ENSP00000263201	0.012329	-0.233379	0.962209	0.233467	0.0167304	-0.631775	CDC45	FALSE	Not significant
ENSP00000263202	0.0419075	-0.0615881	0.693421	0.167552	0.159003	-0.775849	UFD1	FALSE	Not significant
ENSP00000263205	0.114146	0.0218398	0.279003	0.66442	0.554391	0.177557	MED15	FALSE	Not significant
ENSP00000263207	0.0835655	1.13322	0.820425	0.000231069	0.0859609	3.63626	ARVCF	FALSE	Significant for C2 vs C1
ENSP00000263208	-0.0614226	0.0507324	0.446246	0.196747	-0.350426	0.706092	HIRA	FALSE	Not significant
ENSP00000263209	-0.0177358	-0.00994851	0.907844	0.892945	-0.0419888	-0.0491751	DGCR8	FALSE	Not significant
ENSP00000263212	0.0200253	0.0980782	0.936264	0.407217	0.0286016	0.390174	PPM1F	FALSE	Not significant
ENSP00000263228	0.127808	-0.170821	0.299511	0.0134765	0.523588	-1.87042	UBE2R2	FALSE	Not significant
ENSP00000263238	-0.399936	-0.487057	0.000115405	2.09622e-10	-3.93777	-9.67856	ACTR3	FALSE	Significant for both C2 vs C1 and C7 vs C6
ENSP00000263239	0.148465	0.396584	0.280183	4.07066e-06	0.552558	5.39034	DDX18	FALSE	Significant for C2 vs C1
ENSP00000263245	-0.0819394	-0.222822	0.685194	0.000277776	-0.164186	-3.5563	ARFGAP3	FALSE	Significant for C2 vs C1
ENSP00000263246	-0.0417648	-0.091933	0.75396	0.130882	-0.122652	-0.883122	PACSIN2	FALSE	Not significant
ENSP00000263253	-0.0982359	-0.142608	0.227553	0.000156984	-0.642917	-3.80414	EP300	TRUE	Significant for C2 vs C1
ENSP00000263256	-0.503356	-0.743776	0.203807	1.46524e-05	-0.690782	-4.83409	DESI1	FALSE	Significant for C2 vs C1
ENSP00000263262	-0.0845979	-0.206182	0.617818	0.0248775	-0.20914	-1.60419	BAX	FALSE	Not significant
ENSP00000263265	-0.502851	-0.395668	0.264724	0.212897	-0.577207	-0.671831	PLEKHA4	FALSE	Not significant
ENSP00000263270	-0.116573	-0.337876	0.384825	0.000141284	-0.414737	-3.84991	AP2S1	FALSE	Significant for C2 vs C1
ENSP00000263275	0.2957	0.0899826	0.0863794	0.368917	1.06359	0.433071	OPA3	FALSE	Not significant
ENSP00000263276	-1.03615	-0.364381	1.3738e-05	0.000442496	-4.86208	-3.35409	GYS1	FALSE	Significant for both C2 vs C1 and C7 vs C6
ENSP00000263277	0.0634891	1.08596	0.916084	7.37578e-05	0.0380646	4.13219	EHD2	FALSE	Significant for C2 vs C1
ENSP00000263280	0.100087	0.0869517	0.428572	0.247314	0.367976	0.606751	STRN4	FALSE	Not significant
ENSP00000263341	0.636066	0.656005	0.195385	0.128332	0.709108	0.891666	IL1B	FALSE	Not significant
ENSP00000263346	0.320264	0.0534013	0.0187611	0.523651	1.72674	0.280958	TCF25	FALSE	Not significant
ENSP00000263354	-0.0193069	-0.498398	0.911435	2.65031e-07	-0.0402743	-6.5767	NAPA	FALSE	Significant for C2 vs C1
ENSP00000263368	0.176935	-0.290894	0.521425	0.0183278	0.282808	-1.73689	BLVRB	FALSE	Not significant
ENSP00000263370	-0.416704	-0.0989283	0.0113725	0.529087	-1.94414	-0.276473	ITPKC	FALSE	Not significant
ENSP00000263379	0.124313	-0.056668	0.732889	0.696077	0.134962	-0.157342	IL27RA	FALSE	Not significant
ENSP00000263382	-0.401777	-0.804268	0.075729	7.64288e-05	-1.12074	-4.11674	ASF1B	FALSE	Significant for C2 vs C1
ENSP00000263383	-0.313561	-0.198124	0.0192866	0.0125135	-1.71474	-1.90262	ILVBL	FALSE	Not significant
ENSP00000263384	0.246962	-0.138554	0.0581046	0.0701345	1.23579	-1.15407	FAM32A	FALSE	Not significant
ENSP00000263388	-1.97056	-0.00687266	0.10094	0.994955	-0.995936	-0.00219664	NOTCH3	FALSE	Not significant
ENSP00000263390	0.0624712	-0.11478	0.716363	0.207813	0.144867	-0.682328	MED26	FALSE	Not significant
ENSP00000263398	0.159709	-0.758792	0.620492	1.18178e-07	0.207264	-6.92746	CD44	FALSE	Significant for C2 vs C1
ENSP00000263401	-0.163925	-0.324484	0.188191	3.95587e-05	-0.725401	-4.40276	COMMD9	FALSE	Significant for C2 vs C1
ENSP00000263408	-0.517447	-0.505461	0.0734829	0.0736382	-1.13381	-1.1329	C9	FALSE	Not significant
ENSP00000263433	-0.365334	-0.512776	0.00194787	5.76182e-09	-2.71044	-8.23944	PPP1R12C	FALSE	Significant for both C2 vs C1 and C7 vs C6
ENSP00000263440	-0.297553	0.316484	0.189777	0.0301969	-0.721757	1.52004	ALG6	FALSE	Not significant
ENSP00000263441	0.633127	0.532911	0.102763	0.0155761	0.988164	1.80754	DNAJC6	FALSE	Not significant
ENSP00000263461	-0.150954	-0.199636	0.157029	0.00151286	-0.804021	-2.8202	WDR11	FALSE	Significant for C2 vs C1
ENSP00000263549	-0.0529328	-0.492692	0.732373	1.80014e-06	-0.135268	-5.74469	PARP12	FALSE	Significant for C2 vs C1
ENSP00000263556	0.0637351	0.0551644	0.838161	0.74298	0.0766723	0.129023	P4HA1	FALSE	Not significant
ENSP00000263559	-0.141148	-0.174591	0.221781	0.0153501	-0.654075	-1.81389	VPS26A	FALSE	Not significant
ENSP00000263563	0.0197936	0.715568	0.971513	0.003189	0.0125514	2.49635	PALD1	FALSE	Significant for C2 vs C1
ENSP00000263578	0.225882	0.380994	0.0545922	1.98448e-05	1.26287	4.70235	FOXRED1	FALSE	Significant for C2 vs C1
ENSP00000263579	0.0225241	0.0426971	0.927044	0.665076	0.0328995	0.177129	DCPS	FALSE	Not significant
ENSP00000263593	-0.0955302	-0.774622	0.824443	0.00201142	-0.0838392	-2.6965	SIAE	FALSE	Significant for C2 vs C1
ENSP00000263620	-0.887473	-0.969108	2.55231e-05	6.35796e-12	-4.59307	-11.1967	ARID3A	TRUE	Significant for both C2 vs C1 and C7 vs C6
ENSP00000263621	-1.1816	-0.236372	0.025705	0.455045	-1.58998	-0.341946	ELANE	FALSE	Not significant
ENSP00000263629	0.297529	0.421637	0.0389046	4.5133e-06	1.41	5.34551	MTIF2	FALSE	Significant for C2 vs C1
ENSP00000263634	0.151588	-0.208422	0.530936	0.340282	0.274957	-0.468161	ASB3	FALSE	Not significant
ENSP00000263635	0.242316	-0.0572287	0.538568	0.851865	0.268759	-0.0696293	TANC1	FALSE	Not significant
ENSP00000263636	0.214396	-0.0747847	0.524197	0.65145	0.280506	-0.186119	LY75	FALSE	Not significant
ENSP00000263645	0.262664	-0.26968	0.422689	0.118732	0.373979	-0.925434	CD81	FALSE	Not significant
ENSP00000263650	-0.204097	-0.0884432	0.545967	0.514246	-0.262833	-0.288829	OSBPL5	FALSE	Not significant
ENSP00000263655	0.738495	0.204117	0.23053	0.525439	0.637272	0.279477	CNRIP1	FALSE	Not significant
ENSP00000263657	0.491528	0.491547	0.000136778	9.41775e-09	3.86399	8.02605	PNO1	FALSE	Significant for both C2 vs C1 and C7 vs C6
ENSP00000263663	0.0617302	0.482714	0.864988	0.00680625	0.0629901	2.16709	TAF1B	FALSE	Significant for C2 vs C1
ENSP00000263672	-0.143173	-0.247203	0.62741	0.0137165	-0.202449	-1.86276	SPCS2	FALSE	Not significant
ENSP00000263674	0.0330484	0.651925	0.935856	0.000805006	0.028791	3.0942	ARHGEF17	FALSE	Significant for C2 vs C1
ENSP00000263681	-0.150024	-0.169734	0.239555	0.0536814	-0.620594	-1.27018	POLD3	FALSE	Not significant
ENSP00000263686	-0.596028	-0.378535	0.304149	0.35867	-0.516913	-0.445305	SELP	FALSE	Not significant
ENSP00000263688	-0.258985	0.0674519	0.32625	0.66661	-0.48645	0.176128	SUCO	FALSE	Not significant
ENSP00000263694	0.154988	0.0861991	0.0618653	0.0546999	1.20855	1.26201	SNRNP40	FALSE	Not significant
ENSP00000263697	0.06878	0.134286	0.614532	0.00164153	0.211455	2.78475	DNAJC8	FALSE	Significant for C2 vs C1
ENSP00000263702	0.228844	0.28701	0.122551	0.00220967	0.911684	2.65567	MECR	FALSE	Significant for C2 vs C1
ENSP00000263733	0.216607	0.18651	0.139859	0.111447	0.85431	0.952932	FAM20B	FALSE	Not significant
ENSP00000263736	0.0244592	0.160805	0.852092	0.0158421	0.0695136	1.80019	SRBD1	FALSE	Not significant
ENSP00000263754	-0.392436	-0.312593	0.00206983	6.55175e-06	-2.68407	-5.18364	KAT2B	FALSE	Significant for both C2 vs C1 and C7 vs C6
ENSP00000263773	0.204196	0.229769	0.028408	1.19071e-05	1.54656	4.92419	FNBP4	FALSE	Significant for C2 vs C1
ENSP00000263774	0.376189	0.0957154	0.00432463	0.26497	2.36405	0.576804	NDUFS3	FALSE	Significant for C7 vs C6
ENSP00000263776	1.01373	0.671719	0.0148164	0.00109522	1.82926	2.9605	ACCS	FALSE	Significant for C2 vs C1
ENSP00000263780	-0.168968	-0.274738	0.241772	0.000538843	-0.616594	-3.26854	CHMP2B	FALSE	Significant for C2 vs C1
ENSP00000263791	0.190731	0.314501	0.0370898	2.40171e-08	1.43075	7.61948	EIF2AK4	FALSE	Significant for C2 vs C1
ENSP00000263795	-0.00857093	-0.530191	0.972985	0.00462791	-0.011894	-2.33462	WDR76	FALSE	Significant for C2 vs C1
ENSP00000263801	0.602927	0.531176	0.0638889	0.0213146	1.19457	1.67132	TP53BP1	FALSE	Not significant
ENSP00000263831	-0.0293235	-0.0795421	0.924622	0.596918	-0.0340356	-0.224086	DESI2	FALSE	Not significant
ENSP00000263837	0.402087	0.539525	0.00171876	4.59662e-09	2.76479	8.33756	NOL10	FALSE	Significant for both C2 vs C1 and C7 vs C6
ENSP00000263847	-0.0759428	0.00129429	0.528706	0.974093	-0.276786	0.0113995	OSBP	FALSE	Not significant
ENSP00000263849	-0.45859	-0.752309	0.473797	0.0153021	-0.324408	-1.81525	ZC2HC1A	FALSE	Not significant
ENSP00000263856	-0.505388	-0.534079	0.000166225	1.96205e-06	-3.7793	-5.70729	CHMP3	FALSE	Significant for both C2 vs C1 and C7 vs C6
ENSP00000263857	0.497814	0.765018	0.000898796	1.26553e-10	3.04634	9.89773	POLR1A	FALSE	Significant for both C2 vs C1 and C7 vs C6
ENSP00000263863	-0.250987	-0.085994	0.660924	0.719821	-0.179849	-0.142775	GNLY	FALSE	Not significant
ENSP00000263864	-0.450063	-0.538435	0.0160703	5.25206e-09	-1.79398	-8.27967	VAMP8	FALSE	Significant for C2 vs C1
ENSP00000263867	-0.411925	-1.46031	0.182507	4.0607e-13	-0.73872	-12.3914	CAPG	FALSE	Significant for C2 vs C1
ENSP00000263881	0.380953	0.0187103	0.425354	0.962874	0.37125	0.0164305	MAP4K3	FALSE	Not significant
ENSP00000263897	0.148889	0.23981	0.383093	0.0103747	0.416695	1.98403	USE1	FALSE	Not significant
ENSP00000263904	-0.208639	-0.222942	0.130048	0.00485544	-0.885896	-2.31377	STAM2	FALSE	Significant for C2 vs C1
ENSP00000263918	0.121024	-0.0447249	0.323199	0.461546	0.49053	-0.335785	STRN	FALSE	Not significant
ENSP00000263921	0.792297	0.149031	0.0481527	0.720733	1.31738	0.142225	CHIC2	FALSE	Not significant
ENSP00000263932	-1.37728	-1.12166	0.00282365	0.00124873	-2.54919	-2.90353	TNFRSF8	FALSE	Significant for both C2 vs C1 and C7 vs C6
ENSP00000263955	-0.664081	-0.850622	0.013399	2.01669e-06	-1.87293	-5.69536	STK17B	FALSE	Significant for C2 vs C1
ENSP00000263956	0.203669	0.20647	0.0210013	1.62607e-06	1.67775	5.78886	GTF3C3	FALSE	Significant for C2 vs C1
ENSP00000263960	-0.0995712	-0.310676	0.659331	0.0391955	-0.180896	-1.40676	COQ10B	FALSE	Not significant
ENSP00000263966	0.55907	-0.0803681	0.00116571	0.678687	2.93341	-0.168331	USP13	FALSE	Significant for C7 vs C6
ENSP00000263967	0.270249	0.167938	0.0622315	0.022377	1.20599	1.6502	PIK3CA	FALSE	Not significant
ENSP00000263980	-0.337579	-0.401658	0.0277453	0.00215184	-1.55681	-2.66719	SLC9A1	FALSE	Significant for C2 vs C1
ENSP00000263985	0.337533	0.426817	0.0111937	1.65483e-07	1.95103	6.78125	GATB	FALSE	Significant for C2 vs C1
ENSP00000263997	0.180952	-0.123858	0.311409	0.328056	0.506669	-0.484052	SLC7A6OS	FALSE	Not significant
ENSP00000264001	-0.506887	-0.0706718	0.100991	0.753527	-0.995715	-0.122901	CKLF	FALSE	Not significant
ENSP00000264010	-0.0643744	0.0957545	0.787929	0.368054	-0.103513	0.434089	CTCF	TRUE	Not significant
ENSP00000264020	0.446851	0.845971	0.0227691	4.61675e-07	1.64265	6.33566	IFT46	FALSE	Significant for C2 vs C1
ENSP00000264025	0.2526	0.143913	0.490999	0.334656	0.308919	0.475401	NECTIN1	FALSE	Not significant
ENSP00000264027	-0.369744	0.273303	0.153721	0.00879705	-0.813266	2.05566	SC5D	FALSE	Significant for C2 vs C1
ENSP00000264028	-0.0821222	-0.209545	0.594478	3.57905e-05	-0.225864	-4.44623	ARCN1	FALSE	Significant for C2 vs C1
ENSP00000264033	-0.680685	-0.849572	0.000507723	7.8191e-12	-3.29437	-11.1068	CBL	FALSE	Significant for both C2 vs C1 and C7 vs C6
ENSP00000264042	-0.287541	-1.5015	0.492197	0.00871277	-0.307861	-2.05984	FARP2	FALSE	Significant for C2 vs C1
ENSP00000264052	-0.687015	-0.499845	0.100002	0.0216863	-0.999993	-1.66381	SP100	FALSE	Not significant
ENSP00000264065	-0.126449	-0.0827183	0.441773	0.483084	-0.354801	-0.315977	DNAJC10	FALSE	Not significant
ENSP00000264071	0.108949	-0.171454	0.436211	0.0229306	0.360303	-1.63959	TUBB4A	FALSE	Not significant
ENSP00000264079	-0.319202	-0.627346	0.194623	0.000604452	-0.710805	-3.21864	MCOLN1	FALSE	Significant for C2 vs C1
ENSP00000264080	-0.266264	-0.29485	0.194217	0.00422619	-0.711713	-2.37405	GPR108	FALSE	Significant for C2 vs C1
ENSP00000264093	0.280418	0.311979	0.116813	0.000520376	0.932511	3.28368	DGUOK	FALSE	Significant for C2 vs C1
ENSP00000264094	-1.30181	-1.05045	0.00120578	9.32713e-05	-2.91873	-4.03025	LOXL3	FALSE	Significant for both C2 vs C1 and C7 vs C6
ENSP00000264108	-0.193402	-0.104951	0.139859	0.164465	-0.85431	-0.783927	HAT1	FALSE	Not significant
ENSP00000264126	-0.00385746	-0.0985338	0.990309	0.723212	-0.00422919	-0.140734	GPSM2	FALSE	Not significant
ENSP00000264151	0.37067	0.0334316	0.017358	0.748912	1.7605	0.125569	OSGEPL1	FALSE	Not significant
ENSP00000264156	0.149439	0.306223	0.451091	0.0317642	0.345736	1.49806	MCM6	FALSE	Not significant
ENSP00000264157	0.112847	-0.252919	0.856528	0.477626	0.0672585	-0.320912	CCNT2	FALSE	Not significant
ENSP00000264158	-0.175434	-0.1248	0.0575943	0.00140246	-1.23962	-2.85311	RAB3GAP1	FALSE	Significant for C2 vs C1
ENSP00000264159	0.0390114	0.506486	0.907879	0.153536	0.0419722	0.81379	ZRANB3	FALSE	Not significant
ENSP00000264161	0.101657	0.155837	0.161349	0.000726522	0.792234	3.13875	DARS1	FALSE	Significant for C2 vs C1
ENSP00000264167	-0.346827	-0.0487776	0.00897066	0.558393	-2.04718	-0.25306	AGPS	FALSE	Significant for C7 vs C6
ENSP00000264170	-0.156106	-0.843672	0.772089	0.000156984	-0.112332	-3.80414	KYNU	FALSE	Significant for C2 vs C1
ENSP00000264183	0.371849	0.0975692	5.92222e-05	0.0256098	4.22752	1.59159	ARID4B	FALSE	Significant for C7 vs C6
ENSP00000264187	-0.579062	-1.44219	0.216903	1.59419e-06	-0.663734	-5.79746	NID1	FALSE	Significant for C2 vs C1
ENSP00000264192	-0.304912	-0.338073	0.191118	0.00527824	-0.718698	-2.27751	CYTIP	FALSE	Significant for C2 vs C1
ENSP00000264198	0.0543421	-0.0383049	0.71076	0.735696	0.148277	-0.133301	MUL1	FALSE	Not significant
ENSP00000264202	-0.36428	-0.352584	5.33234e-05	3.28873e-08	-4.27308	-7.48297	CAPZB	FALSE	Significant for both C2 vs C1 and C7 vs C6
ENSP00000264205	-0.146913	-0.179584	0.705279	0.374501	-0.151639	-0.426547	ECE1	FALSE	Not significant
ENSP00000264220	0.401834	0.505579	0.00122734	2.67458e-07	2.91103	6.57274	PPAT	FALSE	Significant for both C2 vs C1 and C7 vs C6
ENSP00000264228	0.506723	0.417304	0.136087	0.0158056	0.866183	1.80119	SRD5A3	FALSE	Not significant
ENSP00000264230	0.0923345	0.411328	0.610956	1.27412e-05	0.21399	4.89479	NOA1	FALSE	Significant for C2 vs C1
ENSP00000264245	-0.491207	-1.52694	0.215618	5.34605e-07	-0.666315	-6.27197	ARHGAP31	FALSE	Significant for C2 vs C1
ENSP00000264249	0.218192	0.695971	0.686583	0.00317666	0.163307	2.49803	CHST10	FALSE	Significant for C2 vs C1
ENSP00000264254	0.281384	-0.0541197	0.0535198	0.386866	1.27149	-0.41244	PDCL3	FALSE	Not significant
ENSP00000264255	-0.0575775	-0.0923878	0.638216	0.21499	-0.195033	-0.667583	TXNDC9	FALSE	Not significant
ENSP00000264258	-0.183643	0.121576	0.187775	0.195247	-0.726361	0.709415	RPL31	FALSE	Not significant
ENSP00000264265	0.000441421	0.631484	0.998665	3.13323e-05	0.000580269	4.50401	LXN	FALSE	Significant for C2 vs C1
ENSP00000264279	0.171777	0.502949	0.0854848	1.07273e-11	1.06811	10.9695	NOP58	FALSE	Significant for C2 vs C1
ENSP00000264312	0.198336	0.343053	0.0753132	1.91512e-07	1.12313	6.7178	OCIAD1	FALSE	Significant for C2 vs C1
ENSP00000264313	0.120198	-0.132217	0.260736	0.0213877	0.583799	-1.66984	SLAIN2	FALSE	Not significant
ENSP00000264316	0.0708489	0.14254	0.890092	0.432372	0.0505651	0.364142	TXK	FALSE	Not significant
ENSP00000264335	0.0883302	0.0740534	0.576808	0.214136	0.238968	0.66931	YWHAE	FALSE	Not significant
ENSP00000264344	-0.203597	0.816373	0.775839	0.240692	-0.110228	0.618539	FAM13A	FALSE	Not significant
ENSP00000264350	0.195437	-0.730301	0.64243	0.000492753	0.192174	-3.30737	HERC5	FALSE	Significant for C2 vs C1
ENSP00000264376	0.350114	0.903316	0.583504	0.0320224	0.233956	1.49455	CRYGD	FALSE	Not significant
ENSP00000264380	0.018673	0.0431246	0.907844	0.333707	0.0419888	0.476634	PIKFYVE	FALSE	Not significant
ENSP00000264389	0.271237	0.107804	0.0223346	0.140488	1.65102	0.852359	COPS4	FALSE	Not significant
ENSP00000264409	-1.10834	0.203716	0.00225311	0.293835	-2.64722	0.531896	GPAT3	FALSE	Significant for C7 vs C6
ENSP00000264414	0.102716	0.0874398	0.457501	0.232555	0.339608	0.633475	CUL3	FALSE	Not significant
ENSP00000264424	0.686281	1.73686	0.0937485	6.39099e-09	1.02804	8.19443	GUCY1B1	FALSE	Significant for C2 vs C1
ENSP00000264434	-0.0651107	0.246577	0.753336	0.0210639	-0.123011	1.67646	C2orf42	FALSE	Not significant
ENSP00000264436	0.251147	0.0188807	0.26375	0.916341	0.578808	0.0379431	ADD2	FALSE	Not significant
ENSP00000264444	-0.907635	-0.400869	0.00287432	0.00318589	-2.54146	-2.49677	MXD1	FALSE	Significant for both C2 vs C1 and C7 vs C6
ENSP00000264447	0.0407136	0.27166	0.677288	2.66771e-10	0.169227	9.57386	ZNF638	FALSE	Significant for C2 vs C1
ENSP00000264449	-0.753098	0.127981	0.0172367	0.302393	-1.76355	0.519428	ATP8A1	FALSE	Not significant
ENSP00000264451	0.427727	0.26855	0.0232219	0.00868516	1.6341	2.06122	SLC30A9	FALSE	Significant for C2 vs C1
ENSP00000264474	-2.22977	-1.34167	1.13189e-07	2.48443e-07	-6.9462	-6.60477	CSTA	FALSE	Significant for both C2 vs C1 and C7 vs C6
ENSP00000264499	-0.33314	0.237874	0.456778	0.286617	-0.340295	0.542698	BBS7	FALSE	Not significant
ENSP00000264515	0.218687	0.0992201	0.00585146	0.0173949	2.23274	1.75958	RBBP5	TRUE	Significant for C7 vs C6
ENSP00000264538	-0.0398609	0.698934	0.858406	2.83414e-08	-0.0663073	7.54758	IFT57	FALSE	Significant for C2 vs C1
ENSP00000264552	-0.0286053	-0.331065	0.924268	0.0465466	-0.0342019	-1.33211	UBE2S	FALSE	Not significant
ENSP00000264553	-0.45508	-0.396693	0.251205	0.050312	-0.599971	-1.29833	GZMM	FALSE	Not significant
ENSP00000264555	0.188648	0.0107914	0.134602	0.854733	0.870949	0.0681695	PHRF1	FALSE	Not significant
ENSP00000264595	0.0340593	-0.0474443	0.929933	0.750777	0.0315484	-0.124489	AGA	FALSE	Not significant
ENSP00000264606	-0.614573	-0.934119	9.57437e-05	5.29662e-15	-4.01889	-14.276	HDAC4	FALSE	Significant for both C2 vs C1 and C7 vs C6
ENSP00000264607	-0.156877	-0.532532	0.503665	0.000255165	-0.297858	-3.59318	ASB1	FALSE	Significant for C2 vs C1
ENSP00000264613	-0.340588	-0.660948	0.157029	0.0329912	-0.804021	-1.4816	CP	FALSE	Not significant
ENSP00000264637	-0.235917	-0.13032	0.550498	0.441845	-0.259244	-0.35473	THRA	TRUE	Not significant
ENSP00000264639	0.113699	0.0316286	0.375842	0.568638	0.424995	0.245164	PSMD3	FALSE	Not significant
ENSP00000264645	0.137368	-0.0473156	0.131774	0.420136	0.880171	-0.37661	CASC3	FALSE	Not significant
ENSP00000264649	-0.841909	-0.578802	5.29403e-06	8.64184e-05	-5.27621	-4.06339	ATP6V0A1	FALSE	Significant for both C2 vs C1 and C7 vs C6
ENSP00000264657	-0.081102	-0.0675554	0.606493	0.240163	-0.217175	-0.619493	STAT3	TRUE	Not significant
ENSP00000264658	0.0830207	0.0547824	0.657237	0.598859	0.182278	0.222675	FBXL20	FALSE	Not significant
ENSP00000264668	-0.135168	-0.0991422	0.595493	0.474827	-0.225123	-0.323465	MTRR	FALSE	Not significant
ENSP00000264669	0.450251	0.279914	0.00465684	0.0289555	2.33191	1.53827	FASTKD3	FALSE	Significant for C7 vs C6
ENSP00000264670	0.152406	0.101516	0.120307	0.028292	0.91971	1.54834	NSUN2	FALSE	Not significant
ENSP00000264689	0.145577	0.11631	0.317474	0.147746	0.498292	0.830484	UFSP2	FALSE	Not significant
ENSP00000264705	0.10244	0.237396	0.273173	0.00228577	0.563563	2.64097	CAD	FALSE	Significant for C2 vs C1
ENSP00000264710	-0.288647	-0.283449	0.0215403	0.000312996	-1.66675	-3.50446	RAB10	FALSE	Significant for C2 vs C1
ENSP00000264712	-0.175972	0.15364	0.719638	0.474342	-0.142886	0.323908	KIF3C	FALSE	Not significant
ENSP00000264716	-0.413654	-1.26903	0.149111	2.97049e-11	-0.826489	-10.5272	FOSL2	TRUE	Significant for C2 vs C1
ENSP00000264718	0.109251	0.100377	0.380323	0.181658	0.419848	0.740745	GPN1	FALSE	Not significant
ENSP00000264720	0.118072	0.143913	0.191668	0.00311695	0.71745	2.50627	GTF3C2	TRUE	Significant for C2 vs C1
ENSP00000264741	0.0843316	0.450259	0.871015	0.0187715	0.0599744	1.7265	ITGA9	FALSE	Not significant
ENSP00000264779	0.0486469	0.040753	0.708068	0.55734	0.149925	0.25388	GPBP1	FALSE	Not significant
ENSP00000264784	-1.05213	-0.682095	0.00695416	0.00085611	-2.15776	-3.06747	SLC2A9	FALSE	Significant for both C2 vs C1 and C7 vs C6
ENSP00000264790	-0.191051	-0.354758	0.772089	0.286617	-0.112332	-0.542698	MMRN1	FALSE	Not significant
ENSP00000264819	0.0508238	-0.169916	0.885888	0.18995	0.0526212	-0.721362	MIER2	FALSE	Not significant
ENSP00000264824	0.595999	0.950784	0.00935809	1.56052e-06	2.02881	5.80673	LYL1	FALSE	Significant for both C2 vs C1 and C7 vs C6
ENSP00000264827	0.0952799	0.571411	0.599446	9.53743e-06	0.22225	5.02057	HOOK2	FALSE	Significant for C2 vs C1
ENSP00000264832	-0.432192	-0.649992	0.0234847	0.000183575	-1.62922	-3.73619	ICAM1	FALSE	Significant for C2 vs C1
ENSP00000264834	0.55269	-0.153138	0.478899	0.62273	0.319756	-0.2057	KLF1	TRUE	Not significant
ENSP00000264864	-0.0950652	-0.23404	0.607236	0.0125694	-0.216642	-1.90069	PI4K2B	FALSE	Not significant
ENSP00000264868	-0.581511	0.371212	0.0774117	0.0503159	-1.11119	1.29829	SEL1L3	FALSE	Not significant
ENSP00000264870	-0.264001	-0.299273	0.647187	0.339595	-0.18897	-0.469039	F13A1	FALSE	Not significant
ENSP00000264883	0.239676	0.0157731	0.0160119	0.769773	1.79556	0.113638	NUP54	FALSE	Not significant
ENSP00000264893	0.282938	0.124576	0.24481	0.25415	0.61117	0.594909	SEPTIN11	FALSE	Not significant
ENSP00000264896	0.209672	0.0316281	0.360401	0.827715	0.443214	0.082119	SCARB2	FALSE	Not significant
ENSP00000264908	-2.43021	-0.651939	0.000102217	0.0416542	-3.99048	-1.38034	ANXA3	FALSE	Significant for C7 vs C6
ENSP00000264914	-0.468425	-0.312711	0.0332216	0.00911162	-1.47858	-2.0404	ARSB	FALSE	Significant for C2 vs C1
ENSP00000264926	0.0185718	0.160826	0.942401	0.271572	0.0257644	0.566115	RAD18	FALSE	Not significant
ENSP00000264930	0.139832	0.189009	0.453652	0.189046	0.343277	0.723432	SLC12A7	FALSE	Not significant
ENSP00000264932	0.12559	0.0466325	0.20837	0.557867	0.681164	0.253469	SDHA	FALSE	Not significant
ENSP00000264933	0.145275	-0.0335707	0.360369	0.70669	0.443252	-0.150771	PDCD6	FALSE	Not significant
ENSP00000264935	0.0156164	0.10908	0.967993	0.771118	0.0141279	0.112879	CEP72	FALSE	Not significant
ENSP00000264951	0.0704583	-0.167529	0.575798	0.00170576	0.23973	-2.76808	XRN1	FALSE	Significant for C2 vs C1
ENSP00000264954	-0.114586	-0.242483	0.617328	0.0195501	-0.209484	-1.70885	GRPEL1	FALSE	Not significant
ENSP00000264963	0.563419	0.532394	0.000410684	1.33066e-05	3.38649	4.87593	LMAN2L	FALSE	Significant for both C2 vs C1 and C7 vs C6
ENSP00000264972	-0.111813	-0.00160696	0.671576	0.993732	-0.172905	-0.00273072	ZAP70	FALSE	Not significant
ENSP00000264982	0.727676	0.55284	0.00911699	0.000159262	2.04015	3.79789	CEP70	FALSE	Significant for both C2 vs C1 and C7 vs C6
ENSP00000264990	0.556667	1.26656	0.27315	0.00112053	0.563599	2.95058	ACAD11	FALSE	Significant for C2 vs C1
ENSP00000264992	0.103838	-0.0637293	0.562707	0.576704	0.249718	-0.239047	ASTE1	FALSE	Not significant
ENSP00000264993	-0.0582979	-0.0868086	0.703106	0.113947	-0.152979	-0.943298	CDV3	FALSE	Not significant
ENSP00000265000	0.144901	0.0497878	0.517976	0.666722	0.28569	0.176056	GALNT7	FALSE	Not significant
ENSP00000265016	-1.87559	-0.947822	5.56735e-06	1.81534e-05	-5.25435	-4.74104	BST1	FALSE	Significant for both C2 vs C1 and C7 vs C6
ENSP00000265022	-0.623708	-0.70958	0.0178931	9.48602e-05	-1.74732	-4.02292	DGKG	FALSE	Significant for C2 vs C1
ENSP00000265028	-0.356432	-0.474344	0.0295645	7.8885e-10	-1.52923	-9.10301	DNAJB11	FALSE	Significant for C2 vs C1
ENSP00000265044	-0.259887	-0.0400546	0.265819	0.773759	-0.575414	-0.111394	SSR3	FALSE	Not significant
ENSP00000265056	0.180349	0.303626	0.302501	0.0266769	0.519274	1.57387	MCM2	FALSE	Not significant
ENSP00000265062	-0.389399	-0.329928	0.0024889	6.58527e-07	-2.60399	-6.18143	RAB7A	FALSE	Significant for both C2 vs C1 and C7 vs C6
ENSP00000265069	0.262503	0.291315	0.00363696	9.45885e-11	2.43926	10.0242	ZFR	FALSE	Significant for both C2 vs C1 and C7 vs C6
ENSP00000265070	0.0319894	-0.18463	0.853608	0.00329048	0.0687418	-2.48274	GOLPH3	FALSE	Significant for C2 vs C1
ENSP00000265073	0.12995	-0.131937	0.602039	0.0412781	0.220375	-1.38428	SUB1	FALSE	Not significant
ENSP00000265074	0.332036	0.76846	0.658461	0.0227551	0.18147	1.64292	NPR3	FALSE	Not significant
ENSP00000265077	-1.3323	-2.53985	0.00287898	1.52791e-10	-2.54076	-9.8159	VCAN	FALSE	Significant for both C2 vs C1 and C7 vs C6
ENSP00000265081	-0.00522682	0.167354	0.976791	0.00377073	-0.0101983	2.42357	MSH3	FALSE	Significant for C2 vs C1
ENSP00000265085	-0.505761	-0.664834	0.0212669	1.70949e-05	-1.6723	-4.76713	CPEB4	FALSE	Significant for C2 vs C1
ENSP00000265097	0.220719	0.28794	0.0574646	3.50949e-05	1.2406	4.45476	THOC3	FALSE	Significant for C2 vs C1
ENSP00000265100	-0.201865	-0.120722	0.470777	0.441661	-0.327185	-0.354911	RPL26L1	FALSE	Not significant
ENSP00000265107	0.122238	0.26171	0.299492	5.09599e-05	0.523615	4.29277	WDR70	FALSE	Significant for C2 vs C1
ENSP00000265109	-0.91377	0.0905821	0.248168	0.914346	-0.605254	0.0388893	RAI14	FALSE	Not significant
ENSP00000265112	0.19024	0.237581	0.22617	0.000443204	0.645565	3.3534	TARS1	FALSE	Significant for C2 vs C1
ENSP00000265132	-0.097058	-0.791226	0.858406	0.0365578	-0.0663073	-1.43702	AMBP	FALSE	Not significant
ENSP00000265148	-0.182698	-0.116997	0.569265	0.671189	-0.244685	-0.173155	CENPE	FALSE	Not significant
ENSP00000265162	0.167019	-1.22349	0.822556	0.00217173	0.0848344	-2.66319	ENPEP	FALSE	Significant for C2 vs C1
ENSP00000265164	0.681766	0.569249	2.66883e-05	4.50785e-06	4.57368	5.34603	CASP6	FALSE	Significant for both C2 vs C1 and C7 vs C6
ENSP00000265165	0.215169	-0.756609	0.646845	0.000176312	0.1892	-3.75372	LEF1	TRUE	Significant for C2 vs C1
ENSP00000265174	0.138511	-0.273653	0.310148	0.00660121	0.508431	-2.18038	PAPSS1	FALSE	Significant for C2 vs C1
ENSP00000265175	0.138332	-0.0540647	0.0718679	0.271897	1.14346	-0.565596	SEC24B	FALSE	Not significant
ENSP00000265192	-0.202582	0.10987	0.192535	0.149551	-0.715491	0.825209	PAIP2	FALSE	Not significant
ENSP00000265245	0.200135	0.178202	0.0719316	0.000614395	1.14308	3.21155	LSG1	FALSE	Significant for C2 vs C1
ENSP00000265260	0.198204	0.165166	0.127901	0.00268842	0.893128	2.5705	PCNP	FALSE	Significant for C2 vs C1
ENSP00000265271	0.200944	0.290177	0.056519	3.87105e-08	1.24781	7.41217	RBM27	FALSE	Significant for C2 vs C1
ENSP00000265276	0.148957	0.0690566	0.361873	0.443079	0.441444	0.353519	GPAM	FALSE	Not significant
ENSP00000265295	-0.00319064	-0.156512	0.990701	0.339466	-0.00405739	-0.469204	SPDL1	FALSE	Not significant
ENSP00000265304	0.501666	0.427928	0.0053106	5.50825e-07	2.27486	6.25899	SSBP1	FALSE	Significant for both C2 vs C1 and C7 vs C6
ENSP00000265316	0.718398	0.195521	0.0357407	0.4092	1.44684	0.388064	ABCB6	FALSE	Not significant
ENSP00000265322	-0.376783	-1.02329	0.278552	8.38582e-05	-0.555094	-4.07645	PECR	FALSE	Significant for C2 vs C1
ENSP00000265333	0.509426	0.510197	0.00416119	1.35028e-07	2.38078	6.86958	VDAC1	FALSE	Significant for both C2 vs C1 and C7 vs C6
ENSP00000265339	0.186995	0.0106046	0.497534	0.92928	0.303178	0.0318534	UBE2B	FALSE	Not significant
[truncated: 8,192 more rows]

## Sheet: k
patientID	proteogenomic_subtype	GATA2	TCF12
[truncated: 162 more rows]

[truncated: 1 more sheets: l]
