# Supplementary material for: Integrated proteogenomic and metabolomic profiling of acute myeloid leukemias to identify molecular subtypes and associated therapy targets
Source: Nat Cancer. 2026 Jun 12;7(6):993–1015. doi: 10.1038/s43018-026-01175-6 (PMC13309276; doi:10.1038/s43018-026-01175-6)
Supplement: Supplementary file 6 — Statistical source data. [file 43018_2026_1175_MOESM6_ESM.xlsx]

## Sheet: c
V1	F1	F2	F3	F4	F5	F6	F7	F8
Pentose/glucuronate conversion	1	0	0	0	0	0	0	0
Pentose phosphate pathway	1	0	0	0	0	0	0	0
OXPHOS	0.833333	0	0	0	0	0.166667	0	0
Tryptophan	0.5	0	0	0.25	0.25	0	0	0
alpha-Linolenic acid	0.5	0	0	0	0	0.5	0	0
Purine	0.409091	0	0.0454545	0.0454545	0	0.363636	0	0
Glutathione	0.4	0	0	0	0	0.4	0	0
Tyrosine	0.333333	0	0	0.333333	0	0.333333	0	0
Amino sugar and nucleotide sugar	0.2	0	0.2	0.2	0.2	0.2	0	0
Pyruvate	0	1	0	0	0	0	0	0
Glycolysis/Gluconeogenesis	0	0.75	0	0	0	0.25	0	0
Butanoate	0	0	0.5	0	0	0	0	0.5
beta-Alanine	0	0	0.5	0	0.5	0	0	0
TCA	0	0	0	1	0	0	0	0
Fatty acid degradation	0	0	0	1	0	0	0	0
Folate biosynthesis	0	0	0	1	0	0	0	0
Fructose and mannose	0	0	0	1	0	0	0	0
Propanoate	0	0	0	1	0	0	0	0
Pyrimidine	0.222222	0	0	0.333333	0.222222	0.111111	0	0
Histidine	0.1	0	0.1	0.2	0.2	0.1	0.2	0.1
Taurine and hypotaurine	0	0	0	0	1	0	0	0
Sphingolipid	0	0	0	0	0.5	0	0	0
Bile secretion	0	0	0	0	0	1	0	0
Caffeine	0	0	0	0	0	1	0	0
Insulin resistance	0	0	0	0	0	1	0	0
Protein digestion/absorption	0	0	0	0	0	1	0	0
Val, Leu, Isoleu degradation	0	0	0	0	0	1	0	0
Glyoxylate and dicarboxylate	0.142857	0	0	0.142857	0	0.714286	0	0
Arginine and proline	0	0	0.0833333	0.166667	0.0833333	0.666667	0	0
Sulfur	0	0.333333	0	0	0	0.666667	0	0
Glycerophospholipid	0.181818	0	0	0	0	0.636364	0.0909091	0.0909091
Glycine, serine and threonine	0.0833333	0	0.0833333	0.166667	0	0.583333	0	0
Nicotinate and nicotinamide	0	0	0.25	0	0	0.5	0	0
Alanine, aspartate and glutamate	0	0	0.111111	0.222222	0	0.444444	0.222222	0
Arginine biosynthesis	0	0	0.285714	0.285714	0	0.428571	0	0
Phenylalanine	0	0.2	0.2	0.2	0	0.4	0	0
Cysteine and methionine	0.166667	0	0	0	0.0833333	0.25	0	0.25
Taste transduction	0	0	0	0	0	0	1	0
Val, Leu, Isoleu biosynthesis	0	0	0	0	0	0	1	0
Riboflavin	0	0	0	0	0	0	0.333333	0
Ascorbate and aldarate	0	0	0	0	0	0	0	1
Lysine degradation	0	0.25	0	0.125	0	0.125	0.125	0.375

## Sheet: d
V1	Peroxisome	Protein Secretion	IFR	P53 Pathway	Il6 Stat3 Signaling	Hypoxia	Mtor Signaling	Glycolysis	ROS Pathway	Hedgehog Signaling	Myc Targets V2	Myc Targets V1	G2m Checkpoint	Fatty Acid	OXPHOS
F1	0.370603	0.429002	0.370369	0.351636	0.344752	0.277965	0.302423	0.148724	-0.064577	-0.14525	-0.427473	-0.366075	-0.115439	-0.0210662	0.0169243
F2	0.113762	0.249245	0.0764116	0.190166	0.161236	0.246435	0.328138	0.216528	0.179009	0.17603	-0.264546	0.0558645	-0.104126	0.113943	-0.169498
F3	0.0949679	-0.0270119	0.030353	0.0852443	-0.0360971	-0.0928899	0.00910913	-0.026428	0.0832199	-0.0443373	-0.0334691	0.0233019	-0.00925986	0.117806	0.0262381
F4	-0.297914	-0.620815	-0.669651	-0.596763	-0.690928	-0.559562	-0.624847	-0.462396	-0.420355	0.0447186	0.507792	0.22346	0.319395	-0.154065	0.0746055
F5	-0.0411925	-0.00565839	0.0129582	-0.032982	-0.00748903	0.0398209	-0.0123548	0.0119537	0.00826874	0.0458245	0.00884514	-0.127358	-0.151348	0.00413986	-0.030989
F6	-0.0706047	-0.176023	-0.20538	-0.260816	-0.189072	-0.106108	-0.21744	-0.226737	-0.236135	0.057711	0.1844	-0.0235378	-0.0553453	0.0130717	0.0517415
F7	0.0423067	0.0854993	0.0863332	-0.00704765	-0.0629548	0.16889	-0.121377	0.0306787	-0.156734	0.0124957	-0.176486	-0.451683	0.105082	-0.409035	-0.315673
F8	-0.082492	-0.02369	-0.148842	-0.181808	-0.144674	-0.0748605	-0.163446	-0.0993379	-0.104961	0.0309141	0.0476758	0.0661826	0.308853	-0.0452539	-0.0276583

## Sheet: e
feature	logFC	AveExpr	t	P.Value	adj.P.Val	B	group	log10p	signlog10p	sig	rank	type	factor
HILIC:PC(2:0/0:0)	-3.35393	-2.33065	-7.00378	5.31872e-10	1.75518e-07	12.5644	Committed	6.75568	-6.75568	TRUE	2	Phenotype	F4
HILIC:L-beta-aspartyl-L-glycine	-1.68145	0.356013	-4.63634	1.16071e-05	0.000494238	3.0275	Committed	3.30606	-3.30606	TRUE	14	Phenotype	F4
RP:Choline	-1.13475	8.30642	-4.40964	2.78943e-05	0.00098188	2.20146	Committed	3.00794	-3.00794	TRUE	17	Phenotype	F6
RP:Glycerophosphocholine	-3.48024	2.19414	-4.26378	4.83865e-05	0.00141934	1.68412	Committed	2.84791	-2.84791	TRUE	18	Phenotype	F1
HILIC:Uridine Diphosphate Glucose (UDP glucose)	-2.03222	2.89929	-4.21788	5.74154e-05	0.00164757	1.5237	Committed	2.78316	-2.78316	TRUE	20	Phenotype	F1
HILIC:Homoproline	-1.32837	0.10668	-3.93525	0.000160657	0.00349081	0.562062	Committed	2.45707	-2.45707	TRUE	26	Phenotype	F2
RP:N-Acetyl-L-aspartic acid	-1.87147	2.73651	-3.86737	0.00020436	0.00409086	0.338069	Committed	2.38819	-2.38819	TRUE	27	Phenotype	F7
HILIC:Glycerophosphocholine	-2.12948	6.01039	-3.86607	0.000205302	0.00409086	0.33379	Committed	2.38819	-2.38819	TRUE	28	Phenotype	F6
HILIC:Choline	-1.77262	10.5165	-3.8001	0.000258728	0.00481016	0.118828	Committed	2.31784	-2.31784	TRUE	33	Phenotype	F6
HILIC:Prolylglycine	-1.77011	1.77304	-3.67571	0.000399514	0.0065106	-0.269017	Committed	2.18638	-2.18638	TRUE	36	Phenotype	F8
HILIC:Homoserine lactone	-1.18644	1.98513	-3.6092	0.00049815	0.00755813	-0.487971	Committed	2.12159	-2.12159	TRUE	39	Phenotype	F1
RP:Methylthioadenosine	-1.24091	3.10744	-3.59033	0.000530859	0.00781763	-0.5467	Committed	2.10692	-2.10692	TRUE	42	Phenotype	F5
RP:Proline	-0.954724	8.61255	-3.56464	0.000578672	0.00830268	-0.626285	Committed	2.08078	-2.08078	TRUE	43	Phenotype	F6
HILIC:Adenosine triphosphate (ATP)	-2.4783	-3.11827	-3.4274	0.000911002	0.0116137	-1.04401	Committed	1.93503	-1.93503	TRUE	52	Phenotype	F1
HILIC:Methylthioadenosine	-1.17578	7.49067	-3.40348	0.000984826	0.0119825	-1.11554	Committed	1.92145	-1.92145	TRUE	55	Phenotype	F6
HILIC:Cytidine Diphosphate (CDP)	-2.53777	-3.39918	-3.37969	0.00108547	0.0128504	-1.15131	Committed	1.89108	-1.89108	TRUE	59	Phenotype	F1
RP:Targinine	-1.06441	0.462177	-3.32929	0.00125117	0.014551	-1.33491	Committed	1.83711	-1.83711	TRUE	62	Phenotype	F4
RP:Phosphorylcholine	-1.39977	7.67084	-3.23026	0.0017128	0.0189749	-1.62179	Committed	1.72182	-1.72182	TRUE	66	Phenotype	F6
RP:N-Acetylaspartylglutamic acid	-2.23537	-0.1255	-3.21289	0.00182058	0.0197791	-1.67241	Committed	1.70379	-1.70379	TRUE	68	Phenotype	F4
RP:Lysyl-Valine	-1.24056	-0.0376935	-3.16822	0.00207857	0.0213518	-1.79803	Committed	1.67057	-1.67057	TRUE	72	Phenotype	F4
HILIC:Cytidine	-1.54854	2.62175	-3.14543	0.0022303	0.0223924	-1.86208	Committed	1.6499	-1.6499	TRUE	76	Phenotype	F4
HILIC:Uridine	-1.59554	4.0463	-3.1072	0.00250824	0.0241669	-1.96869	Committed	1.61678	-1.61678	TRUE	84	Phenotype	F4
HILIC:Uracil	-1.56419	5.31248	-3.07288	0.00278488	0.0259791	-2.06352	Committed	1.58538	-1.58538	TRUE	88	Phenotype	F4
HILIC:N-Acetylaspartylglutamic acid	-2.17776	0.97827	-2.987	0.00361501	0.0313935	-2.29859	Committed	1.50316	-1.50316	TRUE	101	Phenotype	F4
RP:Oxidized glutathione	-1.43321	-0.137479	-2.94067	0.00413659	0.0335377	-2.42074	Committed	1.47447	-1.47447	TRUE	115	Phenotype	F1
RP:N-Carboxyethyl-gamma-aminobutyric acid	-1.88199	2.68894	-2.93816	0.00416725	0.0335413	-2.42739	Committed	1.47442	-1.47442	TRUE	116	Phenotype	F2
HILIC:Alanine	-0.71733	6.06233	-2.90283	0.00462245	0.0356112	-2.52058	Committed	1.44841	-1.44841	TRUE	122	Phenotype	F6
RP:Galaxolidone	-0.68763	-1.29301	-2.89953	0.00466723	0.0356112	-2.52924	Committed	1.44841	-1.44841	TRUE	124	Phenotype	F4
HILIC:4-Indolecarbaldehyde	-0.881835	-0.571115	-2.7926	0.00636587	0.0444403	-2.80292	Committed	1.35222	-1.35222	TRUE	142	Phenotype	F4
RP:S-Lactoylglutathione	-2.29403	2.07833	-2.78795	0.00643749	0.0447236	-2.81714	Committed	1.34946	-1.34946	TRUE	143	Phenotype	F2
HILIC:Adenosine diphosphate (ADP)	-1.11063	3.3083	-2.70909	0.00803841	0.0525282	-3.01489	Committed	1.27961	-1.27961	TRUE	156	Phenotype	F1
HILIC:Glutathione oxidized	-1.55181	3.72216	-2.70369	0.00816026	0.0526726	-3.02825	Committed	1.27842	-1.27842	TRUE	159	Phenotype	F1
HILIC:Uridine Diphosphate (UDP)	-1.86071	1.84089	-2.67617	0.00880799	0.0554056	-3.09602	Committed	1.25645	-1.25645	TRUE	166	Phenotype	F1
HILIC:Phosphorylcholine	-0.805374	9.61608	-2.61087	0.0105353	0.0620832	-3.25441	Committed	1.20703	-1.20703	TRUE	179	Phenotype	F6
HILIC:Phenylethyl alcohol	-0.6222	2.18449	-2.59936	0.0108696	0.0632062	-3.28197	Committed	1.19924	-1.19924	TRUE	182	Phenotype	F1
HILIC:N-Acetyl-L-aspartic acid	-1.22393	-0.784575	-2.53233	0.0130932	0.0718629	-3.43737	Committed	1.1435	-1.1435	TRUE	191	Phenotype	F7
RP:L-Tyrosine methyl ester	-0.867356	-2.69082	-2.52372	0.0134599	0.0728157	-3.43097	Committed	1.13777	-1.13777	TRUE	194	Phenotype	F4
RP:Asymmetric dimethylarginine	-1.08796	1.87669	-2.46133	0.0156953	0.0814369	-3.60438	Committed	1.08918	-1.08918	TRUE	204	Phenotype	F4
RP:S-Adenosylmethionine	-0.927316	0.0570812	-2.45579	0.0159242	0.0819183	-3.61702	Committed	1.08662	-1.08662	TRUE	206	Phenotype	F8
HILIC:Benzaldehyde	-1.0591	0.843712	-2.45116	0.0161173	0.0826205	-3.62753	Committed	1.08291	-1.08291	TRUE	207	Phenotype	F4
HILIC:Tri(butoxyethyl) phosphate	-1.61676	-0.110881	-2.43777	0.0166882	0.0848881	-3.65789	Committed	1.07115	-1.07115	TRUE	210	Phenotype	F4
RP:O-Succinyl-Homoserine	-1.78788	1.45786	-2.38541	0.0190979	0.0935991	-3.77516	Committed	1.02873	-1.02873	TRUE	220	Phenotype	F2
RP:Phosphoric acid	-0.611653	7.02735	-2.37003	0.0198621	0.0962127	-3.80918	Committed	1.01677	-1.01677	TRUE	223	Phenotype	F6
RP:L-Glutathione (reduced)	-1.64407	4.87501	-2.36258	0.0202421	0.0973057	-3.8256	Committed	1.01186	-1.01186	TRUE	226	Phenotype	F8
RP:3-(3,4-dihydroxyphenyl)propanoic acid	-0.831897	1.48513	-2.34756	0.0210274	0.0998425	-3.85854	Committed	1.00068	-1.00068	TRUE	230	Phenotype	F4
RP:Diethyl iminodiacetate	-0.944175	0.104126	-2.29703	0.0238721	0.110179	-3.96803	Committed	0.957901	-0.957901	TRUE	237	Phenotype	F2
RP:4-Hydroxy-1-(2-hydroxyethyl)-2,2,6,6-tetramethylpiperidine	-1.60035	1.35126	-2.2615	0.0260696	0.11665	-4.04372	Committed	0.933114	-0.933114	TRUE	248	Phenotype	F4
RP:Adenosine Triphosphate (ATP)	-1.64017	-2.06834	-2.24079	0.0274317	0.121306	-4.08738	Committed	0.916118	-0.916118	TRUE	253	Phenotype	F1
HILIC:PPG n4	-0.894288	0.817372	-2.17031	0.0325428	0.135718	-4.23318	Committed	0.867362	-0.867362	TRUE	272	Phenotype	F4
RP:2,3-Bisphosphoglycerate	-1.18025	-2.33125	-2.12905	0.0359052	0.145555	-4.31661	Committed	0.836974	-0.836974	TRUE	287	Phenotype	F1
HILIC:Caprolactam	-0.494295	8.62245	-2.10714	0.0378095	0.151238	-4.36031	Committed	0.820339	-0.820339	TRUE	293	Phenotype	F6
HILIC:Methionine sulfoxide	-0.956298	4.24605	-2.08043	0.0402495	0.15899	-4.41304	Committed	0.798631	-0.798631	TRUE	299	Phenotype	F6
RP:Adenine	-0.666661	2.89849	-2.07217	0.0410312	0.159525	-4.42923	Committed	0.797172	-0.797172	TRUE	306	Phenotype	F6
HILIC:Proline	-0.547954	8.713	-2.06246	0.0419667	0.161504	-4.44818	Committed	0.791816	-0.791816	TRUE	307	Phenotype	F6
HILIC:Citrulline	-1.00824	6.40887	-2.02747	0.0454899	0.16913	-4.51578	Committed	0.771779	-0.771779	TRUE	317	Phenotype	F6
RP:Adenosine Diphosphate (ADP)	-0.739144	2.77434	-2.00324	0.0480765	0.176036	-4.56199	Committed	0.754398	-0.754398	TRUE	320	Phenotype	F1
RP:Ornithine	-0.809388	-1.01882	-1.98335	0.0502917	0.182377	-4.59952	Committed	0.739031	-0.739031	FALSE	325	Phenotype	F4
RP:Ophthalmate	-0.987016	-0.533348	-1.9823	0.0504112	0.182512	-4.60149	Committed	0.73871	-0.73871	FALSE	327	Phenotype	F1
HILIC:6-Methylnicotinamide	-1.33548	4.05246	-1.96874	0.0519747	0.186431	-4.62689	Committed	0.729482	-0.729482	FALSE	330	Phenotype	F6
HILIC:Quinoline	-0.583496	0.49117	-1.96679	0.0522028	0.186876	-4.63052	Committed	0.728446	-0.728446	FALSE	332	Phenotype	F4
RP:Spermine	-0.57419	6.20699	-1.96257	0.0526995	0.188009	-4.63839	Committed	0.725821	-0.725821	FALSE	334	Phenotype	F6
RP:Phenylethylamine	-0.632958	-0.450482	-1.91885	0.0580851	0.200713	-4.71891	Committed	0.697425	-0.697425	FALSE	346	Phenotype	F3
RP:Tyrosine	-0.657465	5.09444	-1.90873	0.0593955	0.203236	-4.7373	Committed	0.691999	-0.691999	FALSE	352	Phenotype	F6
RP:Valyl-Serine	-0.681745	0.110984	-1.88933	0.0619776	0.207378	-4.77232	Committed	0.683238	-0.683238	FALSE	364	Phenotype	F7
HILIC:Prolyl-Alanine	-1.44409	1.63742	-1.87042	0.0645854	0.213132	-4.80614	Committed	0.671351	-0.671351	FALSE	368	Phenotype	F7
RP:trans-4-Hydroxy-L-proline	-0.478081	2.45828	-1.86329	0.0655932	0.215649	-4.81882	Committed	0.666253	-0.666253	FALSE	371	Phenotype	F3
HILIC:Valyl-Serine	-0.794396	0.369202	-1.84595	0.0680963	0.221943	-4.84945	Committed	0.653758	-0.653758	FALSE	374	Phenotype	F4
RP:Nicotinamide	-0.396616	6.46349	-1.83931	0.0690753	0.223789	-4.8611	Committed	0.650161	-0.650161	FALSE	378	Phenotype	F6
HILIC:Aminopurine	-1.16928	3.19196	-1.77559	0.079087	0.244484	-4.97098	Committed	0.611749	-0.611749	FALSE	395	Phenotype	F1
RP:Threonine	-0.610602	5.39333	-1.76626	0.0806503	0.24729	-4.98678	Committed	0.606794	-0.606794	FALSE	400	Phenotype	F6
RP:PPG n4	-0.533686	0.115184	-1.75149	0.0831747	0.251518	-5.01161	Committed	0.59943	-0.59943	FALSE	405	Phenotype	F7
RP:Caprolactam	-0.30826	9.82866	-1.7487	0.0836586	0.251988	-5.01627	Committed	0.598619	-0.598619	FALSE	407	Phenotype	F6
HILIC:N-Acetylserotonin	-0.908938	0.368171	-1.74801	0.0837779	0.251988	-5.01742	Committed	0.598619	-0.598619	FALSE	408	Phenotype	F1
HILIC:4-Guanidinobutyric acid	-0.781003	1.15157	-1.7361	0.0858744	0.255881	-5.03727	Committed	0.591962	-0.591962	FALSE	414	Phenotype	F5
HILIC:Tributyl phosphate	-0.389065	0.409291	-1.73609	0.0858752	0.255881	-5.03728	Committed	0.591962	-0.591962	FALSE	415	Phenotype	F1
RP:SEROTONIN CREATININE SULFATE COMPLEX	-0.5772	-1.91819	-1.69164	0.0943544	0.269584	-5.06043	Committed	0.569306	-0.569306	FALSE	442	Phenotype	F6
HILIC:Aspartate	-0.420211	6.54539	-1.68199	0.0959414	0.271765	-5.12582	Committed	0.565806	-0.565806	FALSE	445	Phenotype	F6
HILIC:Sarcosine	-0.569928	0.0698156	-1.6807	0.0961934	0.271896	-5.1279	Committed	0.565598	-0.565598	FALSE	446	Phenotype	F1
RP:Tributyl phosphate	-0.270584	1.00763	-1.6314	0.106205	0.291457	-5.20624	Committed	0.535426	-0.535426	FALSE	465	Phenotype	F1
HILIC:L-Glutathione (reduced)	-1.5458	2.66773	-1.62825	0.10687	0.292068	-5.21116	Committed	0.534516	-0.534516	FALSE	468	Phenotype	F8
HILIC:Ophthalmate	-0.956188	1.45641	-1.62561	0.107432	0.292432	-5.21528	Committed	0.533975	-0.533975	FALSE	469	Phenotype	F1
HILIC:Vinyl Carbamate	-0.413412	2.84128	-1.58692	0.115942	0.307008	-5.27503	Committed	0.512851	-0.512851	FALSE	481	Phenotype	F6
HILIC:S-Lactoylglutathione	-1.47419	2.29601	-1.57912	0.117835	0.310463	-5.25984	Committed	0.50799	-0.50799	FALSE	486	Phenotype	F2
RP:Alanyl-Proline	-0.900986	-0.504034	-1.5749	0.118692	0.311787	-5.2933	Committed	0.506141	-0.506141	FALSE	489	Phenotype	F7
RP:Methionine sulfoxide	-0.828842	0.204603	-1.5455	0.125638	0.324227	-5.33746	Committed	0.489151	-0.489151	FALSE	501	Phenotype	F8
HILIC:4-(Dimethylamino)pyridine	-0.788438	-0.403361	-1.5349	0.128296	0.328517	-5.34715	Committed	0.483442	-0.483442	FALSE	506	Phenotype	F4
HILIC:Guanosine Diphosphate (GDP)	-0.537473	-0.987797	-1.51244	0.13383	0.338266	-5.38618	Committed	0.470742	-0.470742	FALSE	517	Phenotype	F1
HILIC:Serine	-0.52306	5.68361	-1.50795	0.134974	0.339687	-5.39271	Committed	0.468922	-0.468922	FALSE	519	Phenotype	F6
HILIC:Dipropylene glycol dimethyl ether	-0.361629	0.630296	-1.50526	0.135663	0.340772	-5.39662	Committed	0.467537	-0.467537	FALSE	520	Phenotype	F1
HILIC:(S)-1-carbamoylpyrrolidine-2-carboxylic acid	-0.50514	4.32653	-1.46633	0.145948	0.357581	-5.45243	Committed	0.446625	-0.446625	FALSE	535	Phenotype	F6
HILIC:Maleamate	-0.395111	2.50118	-1.43734	0.153993	0.368579	-5.49309	Committed	0.433469	-0.433469	FALSE	551	Phenotype	F3
HILIC:3-Ureidopropionic acid	-0.508304	1.68169	-1.41628	0.160051	0.377825	-5.52214	Committed	0.422709	-0.422709	FALSE	558	Phenotype	F4
RP:Valyl-Aspartate	-1.34604	3.585	-1.4126	0.161128	0.379125	-5.52718	Committed	0.421217	-0.421217	FALSE	560	Phenotype	F2
HILIC:Trans-Cyclohexane-1,2-Diol	-0.39796	-0.404829	-1.3643	0.175782	0.401787	-5.59209	Committed	0.396004	-0.396004	FALSE	583	Phenotype	F1
HILIC:Bis(2-butoxyethyl) ether	-0.371736	1.67906	-1.36146	0.176673	0.402084	-5.59583	Committed	0.395683	-0.395683	FALSE	585	Phenotype	F1
RP:Uridine	-0.603539	0.16191	-1.30269	0.195912	0.429932	-5.67173	Committed	0.3666	-0.3666	FALSE	613	Phenotype	F4
HILIC:Triisopropanolamine	-0.212453	3.56142	-1.22287	0.224484	0.468488	-5.76965	Committed	0.329301	-0.329301	FALSE	641	Phenotype	F6
HILIC:3-Hydroxypyridine	-0.372024	0.841659	-1.19944	0.233417	0.477483	-5.79725	Committed	0.321042	-0.321042	FALSE	656	Phenotype	F5
HILIC:4-Hydroxybenzaldehyde	-0.647406	0.102558	-1.18585	0.238966	0.483055	-5.76897	Committed	0.316003	-0.316003	FALSE	663	Phenotype	F4
HILIC:Propham	-0.445862	1.44281	-1.18353	0.239629	0.483954	-5.8157	Committed	0.315196	-0.315196	FALSE	664	Phenotype	F8
HILIC:Asparaginyl-lysine	-0.452964	-1.35791	-1.17384	0.243502	0.487742	-5.81961	Committed	0.31181	-0.31181	FALSE	670	Phenotype	F7
RP:Citraconic acid	-0.628053	2.37828	-1.15612	0.250608	0.495214	-5.84693	Committed	0.305207	-0.305207	FALSE	682	Phenotype	F7
RP:Amino-Sugars-C8	-0.474677	1.35212	-1.12801	0.262233	0.50979	-5.87822	Committed	0.292609	-0.292609	FALSE	696	Phenotype	F8
HILIC:Ornithine	-0.490376	1.65809	-1.12307	0.264315	0.51271	-5.88364	Committed	0.290128	-0.290128	FALSE	699	Phenotype	F3
HILIC:Indole	-0.494919	-0.202861	-1.1073	0.271034	0.521904	-5.90078	Committed	0.282409	-0.282409	FALSE	703	Phenotype	F4
RP:N-Octyl-2-pyrrolidone	-0.193513	-1.22307	-1.10663	0.271322	0.522077	-5.90151	Committed	0.282266	-0.282266	FALSE	704	Phenotype	F6
RP:Arginine	-0.466875	5.75492	-1.08185	0.282132	0.533162	-5.92796	Committed	0.273141	-0.273141	FALSE	712	Phenotype	F6
HILIC:Methyl jasmonate	-0.24854	-0.764893	-1.04824	0.297257	0.549166	-5.96291	Committed	0.260296	-0.260296	FALSE	730	Phenotype	F1
HILIC:Homocysteine Thiolactone	-0.569196	2.30811	-1.04265	0.299828	0.55209	-5.96862	Committed	0.25799	-0.25799	FALSE	732	Phenotype	F8
HILIC:Pipecolic acid	-0.383519	2.43488	-1.00898	0.315617	0.568368	-6.00237	Committed	0.24537	-0.24537	FALSE	750	Phenotype	F2
HILIC:Prolinamide	-0.261696	-0.418459	-0.996926	0.321399	0.574861	-6.01419	Committed	0.240437	-0.240437	FALSE	756	Phenotype	F6
RP:Serine	-0.418383	4.25017	-0.983807	0.327775	0.577968	-6.02689	Committed	0.238097	-0.238097	FALSE	770	Phenotype	F4
HILIC:Cytosine	-0.508498	4.56159	-0.934299	0.352581	0.605998	-6.07336	Committed	0.217528	-0.217528	FALSE	783	Phenotype	F5
RP:Histidine	-0.315401	3.4858	-0.931206	0.35417	0.607542	-6.07618	Committed	0.216423	-0.216423	FALSE	784	Phenotype	F4
HILIC:O-Succinyl-Homoserine	-0.6344	0.869813	-0.928832	0.355445	0.60856	-6.06191	Committed	0.215697	-0.215697	FALSE	787	Phenotype	F2
RP:Octadecanamine	-0.399009	-1.97549	-0.926237	0.356898	0.61024	-6.04808	Committed	0.214499	-0.214499	FALSE	789	Phenotype	F6
HILIC:Tryptophan	-0.705365	2.65806	-0.894764	0.373234	0.624104	-6.10877	Committed	0.204743	-0.204743	FALSE	808	Phenotype	F4
HILIC:Arginine	-0.285766	8.46742	-0.880932	0.380637	0.631987	-6.12081	Committed	0.199292	-0.199292	FALSE	817	Phenotype	F6
RP:Creatine	-0.385016	6.56358	-0.878461	0.381969	0.632309	-6.12294	Committed	0.199071	-0.199071	FALSE	819	Phenotype	F6
HILIC:Nicotinamide	-0.211252	9.05837	-0.857106	0.3936	0.644206	-6.1411	Committed	0.190975	-0.190975	FALSE	829	Phenotype	F6
HILIC:Methionine methyl ester	-0.438895	0.250085	-0.830352	0.4085	0.66	-6.16224	Committed	0.180456	-0.180456	FALSE	847	Phenotype	F8
RP:Ascorbic acid	-0.732603	2.06934	-0.829623	0.408983	0.660376	-6.15389	Committed	0.180209	-0.180209	FALSE	848	Phenotype	F8
HILIC:Histamine	-0.238388	1.59196	-0.828203	0.409686	0.6605	-6.16499	Committed	0.180127	-0.180127	FALSE	850	Phenotype	F7
HILIC:Indolelactic acid	-0.512545	2.25765	-0.781122	0.436838	0.687138	-6.17	Committed	0.162956	-0.162956	FALSE	874	Phenotype	F4
HILIC:Leucyl-Proline	-0.487515	1.31012	-0.745916	0.457629	0.704455	-6.20869	Committed	0.152147	-0.152147	FALSE	894	Phenotype	F7
RP:C8 H9 N	-0.352966	2.90732	-0.731362	0.466405	0.711329	-6.23914	Committed	0.14793	-0.14793	FALSE	906	Phenotype	F4
HILIC:PEG n6__A	-0.322715	5.04427	-0.724812	0.470396	0.714937	-6.24383	Committed	0.145732	-0.145732	FALSE	908	Phenotype	F6
HILIC:Histidinyl-Isoleucine	-0.534164	-0.439916	-0.710979	0.478945	0.722523	-6.232	Committed	0.141148	-0.141148	FALSE	912	Phenotype	F7
HILIC:2-Amino-4-methylpyrimidine	-0.298921	2.79847	-0.658293	0.511984	0.747694	-6.28906	Committed	0.126276	-0.126276	FALSE	943	Phenotype	F4
HILIC:N-Acetylthreonine	-0.43598	4.13126	-0.650029	0.517284	0.751998	-6.29438	Committed	0.123783	-0.123783	FALSE	946	Phenotype	F2
HILIC:Dipropyleneglycol dibenzoate	-0.316483	-1.35966	-0.602465	0.54837	0.773259	-6.31883	Committed	0.111675	-0.111675	FALSE	981	Phenotype	F4
RP:Phenylacetaldehyde	-0.231386	2.47552	-0.571568	0.569	0.785972	-6.34156	Committed	0.104593	-0.104593	FALSE	1005	Phenotype	F4
RP:Indoline	-0.229086	6.24742	-0.57078	0.569532	0.785972	-6.34201	Committed	0.104593	-0.104593	FALSE	1006	Phenotype	F6
RP:Glyceraldehyde 3-Phosphate	-0.331142	3.20119	-0.566559	0.572385	0.788261	-6.34437	Committed	0.10333	-0.10333	FALSE	1008	Phenotype	F2
RP:Methionine	-0.257918	6.4336	-0.562625	0.57505	0.790282	-6.34656	Committed	0.102218	-0.102218	FALSE	1010	Phenotype	F6
RP:Phenylalanine	-0.215482	8.55979	-0.561392	0.575887	0.791021	-6.34724	Committed	0.101812	-0.101812	FALSE	1011	Phenotype	F6
RP:Glutamine	-0.281753	6.13244	-0.555607	0.57982	0.793122	-6.35042	Committed	0.10066	-0.10066	FALSE	1016	Phenotype	F6
HILIC:Histidine	-0.26416	6.11039	-0.550088	0.583584	0.794975	-6.35343	Committed	0.0996464	-0.0996464	FALSE	1020	Phenotype	F6
RP:Tryptophan	-0.182418	5.96291	-0.544195	0.587616	0.798408	-6.35661	Committed	0.0977751	-0.0977751	FALSE	1023	Phenotype	F6
HILIC:Ethylenediaminetetraacetic acid (EDTA)	-0.562451	-1.52332	-0.491308	0.624372	0.825779	-6.38359	Committed	0.0831359	-0.0831359	FALSE	1049	Phenotype	F8
HILIC:Histidinyl-Valine	-0.366104	-0.372323	-0.480944	0.63177	0.832687	-6.3467	Committed	0.0795181	-0.0795181	FALSE	1053	Phenotype	F7
RP:trans-3-Indoleacrylic acid	-0.155675	4.20235	-0.458348	0.647777	0.844509	-6.39903	Committed	0.0733959	-0.0733959	FALSE	1064	Phenotype	F6
HILIC:Isoleucine/Leucine	-0.194406	8.79465	-0.452596	0.651899	0.846673	-6.40161	Committed	0.0722841	-0.0722841	FALSE	1067	Phenotype	F6
RP:Piperidine	-0.166172	6.48519	-0.449657	0.654009	0.848199	-6.40292	Committed	0.0715021	-0.0715021	FALSE	1068	Phenotype	F6
HILIC:Cytidine 5'-diphosphocholine	-0.153667	3.83631	-0.408956	0.683517	0.864631	-6.42016	Committed	0.0631693	-0.0631693	FALSE	1092	Phenotype	F7
RP:Isoleucine/Leucine	-0.143801	8.75145	-0.396451	0.692685	0.868081	-6.42513	Committed	0.0614398	-0.0614398	FALSE	1103	Phenotype	F6
RP:Asparagine	-0.195637	1.36634	-0.392234	0.695787	0.870146	-6.42677	Committed	0.060408	-0.060408	FALSE	1106	Phenotype	F3
RP:N-Fructosyl isoleucine	-0.157042	-2.66633	-0.362865	0.717551	0.88314	-6.43504	Committed	0.0539705	-0.0539705	FALSE	1122	Phenotype	F4
RP:Pantothenate	-0.138531	-0.261391	-0.319759	0.749872	0.902307	-6.45224	Committed	0.0446457	-0.0446457	FALSE	1151	Phenotype	F3
HILIC:Threoninyl-Glutamine	-0.195455	-0.731165	-0.295179	0.768533	0.910241	-6.44911	Committed	0.0408435	-0.0408435	FALSE	1167	Phenotype	F7
HILIC:L-Phenylalanyl-L-proline	-0.218813	-0.980167	-0.288067	0.774009	0.913456	-6.35726	Committed	0.0393125	-0.0393125	FALSE	1173	Phenotype	F7
HILIC:gamma-Glutamylalanine	-0.193077	2.70228	-0.272579	0.785784	0.918402	-6.46603	Committed	0.036967	-0.036967	FALSE	1186	Phenotype	F2
HILIC:N,N,N-Trimethyllysine	-0.10589	2.87962	-0.234144	0.815391	0.931069	-6.47565	Committed	0.0310181	-0.0310181	FALSE	1213	Phenotype	F8
HILIC:Valine	-0.0654704	7.8229	-0.220041	0.826324	0.936797	-6.47882	Committed	0.0283546	-0.0283546	FALSE	1221	Phenotype	F6
RP:Leucyl-Proline	-0.134097	2.07972	-0.196249	0.84485	0.945487	-6.4636	Committed	0.0243442	-0.0243442	FALSE	1233	Phenotype	F7
HILIC:Cinnamic acid	-0.0674593	-0.113702	-0.15117	0.880171	0.962888	-6.49145	Committed	0.0164241	-0.0164241	FALSE	1266	Phenotype	F2
RP:N,N,N-Trimethyllysine	-0.0563554	-0.256608	-0.143507	0.886202	0.965518	-6.49257	Committed	0.0152394	-0.0152394	FALSE	1272	Phenotype	F8
HILIC:Serylalanine	-0.0673354	-0.199775	-0.112111	0.910981	0.974864	-6.47641	Committed	0.011056	-0.011056	FALSE	1295	Phenotype	F7
HILIC:1-Methylxanthine	-0.0326099	-1.59106	-0.0857726	0.931832	0.977963	-6.49911	Committed	0.00967754	-0.00967754	FALSE	1325	Phenotype	F6
RP:PPG n8	-0.00871703	-1.4252	-0.040661	0.967654	0.98939	-6.50193	Committed	0.00463235	-0.00463235	FALSE	1362	Phenotype	F6
HILIC:Thymine	-0.0107517	0.246806	-0.0274708	0.978143	0.99281	-6.50237	Committed	0.00313392	-0.00313392	FALSE	1373	Phenotype	F5
HILIC:L-Homocarnosine	-0.0110628	-2.05783	-0.0205014	0.983691	0.996142	-6.45306	Committed	0.00167858	-0.00167858	FALSE	1376	Phenotype	F6
RP:Spermidine	-0.00356454	6.47579	-0.0155614	0.987618	0.997823	-6.50262	Committed	0.000946578	-0.000946578	FALSE	1381	Phenotype	F6
HILIC:Diethyleneglycol dibenzoate	-0.000640482	-0.0636971	-0.00130196	0.998964	1	-6.50126	Committed	0	0	FALSE	1399	Phenotype	F5
HILIC:Inosine-5'-monophosphate (IMP)	0.0122567	5.17717	0.0324137	0.974212	0.991589	-6.50222	Committed	0.00366834	0.00366834	FALSE	1418	Phenotype	F6
HILIC:ADP-ribose	0.023818	-3.12387	0.0410685	0.96733	0.98939	-6.50191	Committed	0.00463235	0.00463235	FALSE	1422	Phenotype	F1
HILIC:Similarity to Pipecolate	0.0146612	3.74064	0.0437881	0.965168	0.988763	-6.5018	Committed	0.00490775	0.00490775	FALSE	1424	Phenotype	F4
RP:Diethyleneglycol dibenzoate	0.0200559	0.956162	0.0449474	0.964246	0.988362	-6.50174	Committed	0.00508403	0.00508403	FALSE	1426	Phenotype	F2
HILIC:Valyl-Glycine	0.0281562	0.16343	0.0567822	0.954841	0.984967	-6.50115	Committed	0.00657817	0.00657817	FALSE	1433	Phenotype	F7
HILIC:Aminoadipate	0.0392421	0.0109108	0.0859411	0.931699	0.977963	-6.49909	Committed	0.00967754	0.00967754	FALSE	1450	Phenotype	F4
HILIC:Adenine	0.0428147	5.16292	0.100796	0.91993	0.975413	-6.49772	Committed	0.0108113	0.0108113	FALSE	1465	Phenotype	F6
RP:Lysine	0.0504265	4.51402	0.126906	0.89929	0.969031	-6.49478	Committed	0.0136625	0.0136625	FALSE	1482	Phenotype	F6
HILIC:Threoninyl-Serine	0.0959089	1.14184	0.153564	0.878295	0.961821	-6.46939	Committed	0.016906	0.016906	FALSE	1493	Phenotype	F7
RP:Nonyltrimethylammonium	0.057795	-1.00315	0.175994	0.860683	0.951908	-6.48744	Committed	0.021405	0.021405	FALSE	1505	Phenotype	F8
HILIC:Tyrosine	0.0954426	1.09167	0.190927	0.849006	0.947727	-6.48308	Committed	0.0233166	0.0233166	FALSE	1511	Phenotype	F1
RP:PPG n7	0.0467373	-0.669625	0.215265	0.830035	0.939259	-6.47985	Committed	0.0272145	0.0272145	FALSE	1532	Phenotype	F6
HILIC:Histidylserine	0.130701	0.832702	0.22123	0.825406	0.936797	-6.45845	Committed	0.0283546	0.0283546	FALSE	1535	Phenotype	F7
RP:Inosine-5'-monophosphate (IMP)	0.120266	3.60904	0.222344	0.824536	0.936797	-6.47832	Committed	0.0283546	0.0283546	FALSE	1536	Phenotype	F3
RP:2,4,6-Tris(allyloxy)-1,3,5-triazine	0.0479886	-2.23077	0.24027	0.810652	0.927263	-6.47422	Committed	0.0327972	0.0327972	FALSE	1543	Phenotype	F6
HILIC:Allopurinol	0.0897797	3.78617	0.269586	0.788079	0.918962	-6.46684	Committed	0.0367027	0.0367027	FALSE	1566	Phenotype	F6
RP:Uridine Diphosphate-N-Acetylglucosamine	0.141571	1.33542	0.32503	0.745892	0.898373	-6.45056	Committed	0.0465432	0.0465432	FALSE	1606	Phenotype	F3
RP:N1-Acetylspermine	0.259862	2.7695	0.34382	0.731762	0.891554	-6.44435	Committed	0.0498522	0.0498522	FALSE	1610	Phenotype	F7
RP:L-beta-aspartyl-L-leucine	0.18101	0.951125	0.365091	0.715877	0.882212	-6.43691	Committed	0.0544269	0.0544269	FALSE	1619	Phenotype	F7
HILIC:Aspartame	0.163548	-0.634462	0.396525	0.692631	0.868081	-6.4251	Committed	0.0614398	0.0614398	FALSE	1637	Phenotype	F7
RP:Deoxyadenosine	0.25105	4.12362	0.402878	0.687967	0.865676	-6.42259	Committed	0.0626445	0.0626445	FALSE	1642	Phenotype	F1
RP:Methyl jasmonate	0.074047	-0.995537	0.409778	0.682916	0.864443	-6.41982	Committed	0.0632638	0.0632638	FALSE	1646	Phenotype	F6
HILIC:Hypotaurine	0.192081	2.62132	0.411913	0.681356	0.863138	-6.41896	Committed	0.0639198	0.0639198	FALSE	1650	Phenotype	F5
RP:N-Lauryldiethanolamine	0.0761089	4.54951	0.440563	0.660557	0.850789	-6.40691	Committed	0.0701783	0.0701783	FALSE	1672	Phenotype	F6
HILIC:Leucyl-Leucine	0.271498	0.03803	0.469954	0.639612	0.836758	-6.32664	Committed	0.0774004	0.0774004	FALSE	1684	Phenotype	F7
HILIC:Lysyl-Leucine	0.337513	-0.533426	0.487327	0.627218	0.828342	-6.37286	Committed	0.0817905	0.0817905	FALSE	1692	Phenotype	F7
HILIC:Creatine	0.168297	7.97515	0.521327	0.603384	0.811067	-6.36861	Committed	0.0909435	0.0909435	FALSE	1709	Phenotype	F6
HILIC:PPG n7	0.180974	-2.29212	0.533685	0.594896	0.806225	-6.33247	Committed	0.0935437	0.0935437	FALSE	1717	Phenotype	F6
HILIC:Glycylleucine	0.459459	0.873019	0.568414	0.571161	0.786986	-6.32327	Committed	0.104033	0.104033	FALSE	1732	Phenotype	F7
HILIC:Triethylphosphate	0.447142	1.27836	0.576652	0.565605	0.784655	-6.32801	Committed	0.105321	0.105321	FALSE	1737	Phenotype	F8
HILIC:Diphenylphosphinic acid	0.249531	-0.223568	0.585338	0.559745	0.782196	-6.33372	Committed	0.106684	0.106684	FALSE	1744	Phenotype	F5
HILIC:Glycyl-leucine	0.491455	0.339321	0.590631	0.556255	0.780274	-6.29885	Committed	0.107753	0.107753	FALSE	1748	Phenotype	F7
RP:GABA	0.247608	3.47408	0.640018	0.523742	0.753915	-6.30074	Committed	0.122678	0.122678	FALSE	1764	Phenotype	F3
HILIC:N6-Acetyl-L-lysine	0.461397	1.20442	0.672231	0.503129	0.740391	-6.26901	Committed	0.130539	0.130539	FALSE	1779	Phenotype	F7
HILIC:S-Methyl-L-cysteine-S-oxide	0.332695	0.342919	0.688651	0.492804	0.733713	-6.24119	Committed	0.134474	0.134474	FALSE	1788	Phenotype	F2
HILIC:Uridine Monophosphate (UMP)	0.281073	6.61634	0.715557	0.476066	0.720426	-6.25038	Committed	0.142411	0.142411	FALSE	1806	Phenotype	F6
RP:1-Vinylimidazole	0.565846	-1.38235	0.71813	0.474486	0.719496	-6.24857	Committed	0.142971	0.142971	FALSE	1810	Phenotype	F8
HILIC:Histidinyl-Alanine	0.399148	0.145245	0.768642	0.444106	0.692243	-6.20308	Committed	0.159741	0.159741	FALSE	1827	Phenotype	F7
HILIC:epsilon-(gamma-Glutamyl)lysine	0.417657	0.72047	0.785211	0.434357	0.68616	-6.17917	Committed	0.163574	0.163574	FALSE	1841	Phenotype	F7
RP:N-Acetylserotonin	0.378427	-0.624957	0.85727	0.39351	0.644206	-6.14097	Committed	0.190975	0.190975	FALSE	1857	Phenotype	F5
RP:Trans-Aconitate	0.36952	-3.36179	0.86499	0.389521	0.639772	-6.10725	Committed	0.193975	0.193975	FALSE	1860	Phenotype	F6
HILIC:Isoleucylprolyllysine (IPK or LPK)	0.569407	-0.389644	0.879641	0.381408	0.632089	-6.10937	Committed	0.199222	0.199222	FALSE	1866	Phenotype	F7
HILIC:2-(4-aminotetrahydro-2H-pyran-4-yl)acetic acid	0.724669	1.97295	0.880058	0.381107	0.631987	-6.12156	Committed	0.199292	0.199292	FALSE	1867	Phenotype	F7
HILIC:Guanidoacetic acid	0.77888	1.56503	0.912068	0.364102	0.615599	-6.09346	Committed	0.210702	0.210702	FALSE	1878	Phenotype	F3
HILIC:N-Methylalanine	0.377708	5.84872	0.959066	0.340024	0.590957	-6.05041	Committed	0.228444	0.228444	FALSE	1897	Phenotype	F6
HILIC:Alanyl-Alanine	0.565535	0.885683	0.962015	0.338604	0.588877	-6.02782	Committed	0.229976	0.229976	FALSE	1898	Phenotype	F7
HILIC:Isovaleryl-L-carnitine	0.44711	2.88021	0.97695	0.331141	0.579736	-6.03347	Committed	0.23677	0.23677	FALSE	1906	Phenotype	F5
HILIC:1-Acetylimidazole	0.335342	4.27124	0.978751	0.330255	0.579449	-6.03175	Committed	0.236985	0.236985	FALSE	1908	Phenotype	F6
RP:Citric acid	0.43734	-2.23545	0.981793	0.328789	0.577968	-6.02719	Committed	0.238097	0.238097	FALSE	1911	Phenotype	F4
HILIC:Phosphocreatine	0.681535	0.228276	0.983473	0.327938	0.577968	-6.02721	Committed	0.238097	0.238097	FALSE	1912	Phenotype	F4
RP:Glycylvaline	0.665233	0.542172	0.98938	0.325085	0.577079	-6.00181	Committed	0.238765	0.238765	FALSE	1915	Phenotype	F7
HILIC:Alanylvaline	0.706931	2.1489	1.00166	0.319121	0.572336	-6.00956	Committed	0.242349	0.242349	FALSE	1922	Phenotype	F7
HILIC:Leucylphenylalanine	0.731518	-0.109066	1.00367	0.318335	0.571506	-5.97515	Committed	0.242979	0.242979	FALSE	1924	Phenotype	F7
HILIC:Glycylvaline	0.703444	1.69082	1.02795	0.30665	0.5587	-5.98348	Committed	0.252821	0.252821	FALSE	1934	Phenotype	F7
HILIC:dTDP-alpha-D-glucose	0.455149	2.26359	1.03801	0.30197	0.553974	-5.97333	Committed	0.256511	0.256511	FALSE	1938	Phenotype	F7
RP:Aspartame	0.476078	-0.38776	1.05772	0.292938	0.544617	-5.95316	Committed	0.263909	0.263909	FALSE	1946	Phenotype	F7
HILIC:Diaminopimelic acid	0.656124	-0.225512	1.06655	0.28901	0.541509	-5.93511	Committed	0.266394	0.266394	FALSE	1949	Phenotype	F7
RP:Uridine Monophosphate (UMP)	0.617231	5.02963	1.09267	0.277376	0.527953	-5.91648	Committed	0.277404	0.277404	FALSE	1963	Phenotype	F5
RP:Histamine	1.09634	1.02982	1.09461	0.27653	0.527104	-5.91442	Committed	0.278104	0.278104	FALSE	1964	Phenotype	F7
HILIC:Cytidine 2',3'-Cyclic Phosphate	0.590206	0.478786	1.10076	0.274018	0.524969	-5.86756	Committed	0.279866	0.279866	FALSE	1970	Phenotype	F5
HILIC:N-Acetyl-D-lactosamine	0.401976	-2.94304	1.11768	0.26666	0.515361	-5.87869	Committed	0.287889	0.287889	FALSE	1976	Phenotype	F6
HILIC:Succinylcarnitine	0.697112	-1.50957	1.11978	0.26594	0.514658	-5.83456	Committed	0.288481	0.288481	FALSE	1977	Phenotype	F4
HILIC:1-Methylguanosine	0.566903	-0.872714	1.17289	0.243951	0.488273	-5.81158	Committed	0.311338	0.311338	FALSE	1992	Phenotype	F1
RP:5-Oxoproline	0.439866	5.41734	1.19032	0.236965	0.480114	-5.80786	Committed	0.318656	0.318656	FALSE	2001	Phenotype	F6
RP:2,6-Dimethylpyrazine	1.08426	-0.293058	1.2069	0.230797	0.476216	-5.73567	Committed	0.322196	0.322196	FALSE	2010	Phenotype	F1
RP:N-Acetyl-L-methionine	0.687841	1.39504	1.20584	0.230987	0.476216	-5.78967	Committed	0.322196	0.322196	FALSE	2011	Phenotype	F7
HILIC:Glutamic acid	0.294055	9.64025	1.25088	0.214132	0.455758	-5.73597	Committed	0.341266	0.341266	FALSE	2032	Phenotype	F6
RP:Glycylleucine	0.998592	1.87789	1.27571	0.205249	0.442332	-5.70549	Committed	0.354251	0.354251	FALSE	2041	Phenotype	F7
HILIC:Tiglylcarnitine	0.501926	0.201402	1.29416	0.198831	0.433812	-5.68249	Committed	0.362698	0.362698	FALSE	2048	Phenotype	F5
RP:Alanylvaline	0.887666	0.801769	1.31961	0.190219	0.423066	-5.65021	Committed	0.373592	0.373592	FALSE	2055	Phenotype	F7
RP:Uracil	0.781126	3.28847	1.35148	0.179835	0.406824	-5.60895	Committed	0.390593	0.390593	FALSE	2063	Phenotype	F1
RP:Cytidine monophosphate (CMP)	0.621383	1.50397	1.41837	0.15944	0.37717	-5.51927	Committed	0.423463	0.423463	FALSE	2082	Phenotype	F1
RP:Isovaleryl-L-carnitine	0.783155	2.07856	1.42705	0.15693	0.372127	-5.50733	Committed	0.429309	0.429309	FALSE	2083	Phenotype	F1
RP:Serylleucine	0.905027	0.583353	1.43073	0.155874	0.370728	-5.50225	Committed	0.430944	0.430944	FALSE	2085	Phenotype	F7
HILIC:Propanoylcarnitine	0.768079	5.56233	1.45428	0.149252	0.362823	-5.46943	Committed	0.440305	0.440305	FALSE	2093	Phenotype	F6
HILIC:Methylimidazoleacetic acid	0.791774	1.81387	1.4559	0.148804	0.362401	-5.46715	Committed	0.44081	0.44081	FALSE	2095	Phenotype	F4
HILIC:Adenosine monophosphate (AMP)	0.462348	8.11447	1.46141	0.147291	0.359378	-5.45939	Committed	0.444448	0.444448	FALSE	2097	Phenotype	F6
HILIC:Stachydrine	1.39317	5.83818	1.59379	0.114392	0.305045	-5.26451	Committed	0.515636	0.515636	FALSE	2127	Phenotype	F6
HILIC:Adenosine	0.966327	6.07893	1.62555	0.107447	0.292432	-5.21539	Committed	0.533975	0.533975	FALSE	2140	Phenotype	F6
RP:Aminoadipate	0.736161	4.0545	1.64118	0.104153	0.287196	-5.19087	Committed	0.541822	0.541822	FALSE	2146	Phenotype	F2
HILIC:Amino-Sugars-C8	0.665774	0.83726	1.64072	0.104249	0.287196	-5.19159	Committed	0.541822	0.541822	FALSE	2147	Phenotype	F5
HILIC:Leucyl-Valine	1.20205	-0.0412193	1.68512	0.0956105	0.271703	-5.07024	Committed	0.565906	0.565906	FALSE	2155	Phenotype	F7
HILIC:Valyl-Valine	1.13392	0.377777	1.68574	0.0954904	0.271654	-5.07836	Committed	0.565984	0.565984	FALSE	2156	Phenotype	F7
RP:Hydroxyisovalerylcarnitine	0.792292	-0.853579	1.70123	0.0922563	0.266765	-5.09463	Committed	0.573871	0.573871	FALSE	2160	Phenotype	F4
HILIC:Deoxycytidine	0.867476	0.922952	1.70745	0.0912824	0.265086	-5.04797	Committed	0.576613	0.576613	FALSE	2161	Phenotype	F4
HILIC:Gamma-glutamylleucine	0.893435	0.0432044	1.74943	0.0835321	0.251988	-5.01505	Committed	0.598619	0.598619	FALSE	2172	Phenotype	F7
RP:Threoninyl-Leucine	1.10695	-0.448911	1.78796	0.0773652	0.240854	-4.90796	Committed	0.618246	0.618246	FALSE	2186	Phenotype	F7
RP:Triethylphosphate	1.06791	2.43661	1.81972	0.072034	0.229242	-4.89526	Committed	0.639706	0.639706	FALSE	2195	Phenotype	F4
RP:D-Erythro-sphingosine 1-phosphate	1.29877	-0.100789	1.82238	0.0716615	0.229039	-4.88145	Committed	0.64009	0.64009	FALSE	2197	Phenotype	F4
HILIC:Hypoxanthine	1.14923	11.9813	1.82798	0.0707744	0.227087	-4.8809	Committed	0.643808	0.643808	FALSE	2200	Phenotype	F6
RP:Leucylalanine	0.996918	-0.293637	1.85078	0.0673908	0.220188	-4.84094	Committed	0.657207	0.657207	FALSE	2205	Phenotype	F7
HILIC:Possible Carnitine__B	1.22218	0.945491	1.87286	0.0643138	0.212768	-4.78213	Committed	0.672095	0.672095	FALSE	2210	Phenotype	F5
HILIC:N-Acetylputrescine	0.925279	1.56798	1.8875	0.0622267	0.207688	-4.77561	Committed	0.682589	0.682589	FALSE	2215	Phenotype	F4
HILIC:Valylthreonine	1.26244	2.01236	1.89821	0.0607852	0.205734	-4.75635	Committed	0.686693	0.686693	FALSE	2218	Phenotype	F7
RP:δ-Valerolactam	0.879738	1.88855	1.92418	0.0574041	0.19888	-4.70917	Committed	0.701408	0.701408	FALSE	2223	Phenotype	F4
HILIC:Hydroxyhexanoycarnitine	1.36863	0.570264	1.93757	0.0557248	0.195111	-4.68464	Committed	0.709719	0.709719	FALSE	2226	Phenotype	F5
RP:Alanyltyrosine	1.07663	0.356224	1.942	0.0554277	0.194328	-4.61194	Committed	0.711464	0.711464	FALSE	2227	Phenotype	F7
RP:Acetoacetic acid	0.908893	1.03101	1.94799	0.0544456	0.192418	-4.66541	Committed	0.715754	0.715754	FALSE	2231	Phenotype	F8
RP:N(6)-Methyllysine	0.691193	0.135487	1.9811	0.0505477	0.182553	-4.60374	Committed	0.738612	0.738612	FALSE	2237	Phenotype	F3
RP:Gamma-glutamylleucine	1.37495	-0.0172381	2.00626	0.0477469	0.175315	-4.55625	Committed	0.75618	0.75618	TRUE	2242	Phenotype	F7
RP:Glucosamine 6-Phosphate	1.01038	-0.734479	2.03838	0.0443652	0.166864	-4.49482	Committed	0.777637	0.777637	TRUE	2256	Phenotype	F3
HILIC:Alanyl-Glutamine	1.02629	-0.551005	2.05981	0.0423191	0.162387	-4.42718	Committed	0.789448	0.789448	TRUE	2261	Phenotype	F7
HILIC:Flavin adenine dinucleotide (FAD)	0.636874	-0.0847593	2.06552	0.0417317	0.160835	-4.43751	Committed	0.79362	0.79362	TRUE	2263	Phenotype	F7
HILIC:Guanosine monophosphate (GMP)	0.94398	5.95033	2.06652	0.0415732	0.160835	-4.44027	Committed	0.79362	0.79362	TRUE	2264	Phenotype	F1
RP:1-Methylhistamine	2.16154	3.65467	2.10861	0.0377092	0.151066	-4.33961	Committed	0.820835	0.820835	TRUE	2274	Phenotype	F8
RP:N-Acetylneuraminate	0.82365	0.885237	2.16416	0.0330259	0.136387	-4.24571	Committed	0.865226	0.865226	TRUE	2278	Phenotype	F5
HILIC:Acetyl-L-carnitine	0.740399	9.11929	2.17643	0.0320682	0.134381	-4.22069	Committed	0.871662	0.871662	TRUE	2281	Phenotype	F6
RP:Acetyl-L-carnitine	0.955433	8.19307	2.20349	0.0300419	0.128751	-4.16507	Committed	0.890249	0.890249	TRUE	2289	Phenotype	F6
HILIC:Neopterin	1.35458	-1.62174	2.22163	0.0288576	0.125504	-4.09268	Committed	0.901342	0.901342	TRUE	2292	Phenotype	F4
RP:Hypoxanthine	1.09026	9.82944	2.25952	0.0261977	0.117025	-4.04792	Committed	0.931721	0.931721	TRUE	2298	Phenotype	F6
HILIC:3-hydroxyisovalerylcarnitine	0.981239	1.72845	2.26212	0.0260304	0.11665	-4.04243	Committed	0.933114	0.933114	TRUE	2299	Phenotype	F4
HILIC:Threoninyl-Leucine	1.42781	1.03194	2.28278	0.0247841	0.113201	-3.98164	Committed	0.946151	0.946151	TRUE	2303	Phenotype	F7
HILIC:Lenticin	2.08142	2.45465	2.31905	0.0225933	0.105011	-3.92058	Committed	0.978765	0.978765	TRUE	2308	Phenotype	F4
RP:Palmitoylcarnitine	1.17367	-0.984597	2.32766	0.0221099	0.103127	-3.90192	Committed	0.986626	0.986626	TRUE	2311	Phenotype	F4
RP:Valyl-Valine	1.31314	0.146843	2.33417	0.0217747	0.102469	-3.87065	Committed	0.989407	0.989407	TRUE	2312	Phenotype	F7
HILIC:1-Methylhistamine	2.40595	3.41839	2.35477	0.0206472	0.0985688	-3.84275	Committed	1.00626	1.00626	TRUE	2316	Phenotype	F1
RP:Cartinine	1.06148	8.10288	2.36846	0.0199419	0.0963849	-3.81266	Committed	1.01599	1.01599	TRUE	2318	Phenotype	F6
HILIC:D-Ribose 5-Phosphate	0.992922	2.05902	2.38517	0.0191098	0.0935991	-3.77571	Committed	1.02873	1.02873	TRUE	2322	Phenotype	F1
HILIC:2,6-Dimethylpyrazine	1.39004	1.33002	2.43406	0.0168497	0.0852496	-3.66627	Committed	1.06931	1.06931	TRUE	2331	Phenotype	F2
RP:Alanyl-Leucine	1.70425	1.02258	2.46108	0.0157263	0.0814369	-3.58826	Committed	1.08918	1.08918	TRUE	2337	Phenotype	F7
HILIC:Octanoyl-L-carnitine	1.69537	-1.78667	2.4717	0.0154051	0.0808536	-3.54504	Committed	1.0923	1.0923	TRUE	2340	Phenotype	F4
HILIC:Alanyl-Glycine	1.17552	7.00839	2.4906	0.0145355	0.0769616	-3.53729	Committed	1.11373	1.11373	TRUE	2342	Phenotype	F6
RP:Propionyl-L-carnitine	1.37045	5.98444	2.49376	0.0144151	0.076571	-3.53001	Committed	1.11594	1.11594	TRUE	2343	Phenotype	F4
HILIC:Phosphoric acid	1.69676	4.8569	2.50204	0.0141036	0.0752192	-3.51088	Committed	1.12367	1.12367	TRUE	2345	Phenotype	F1
HILIC:Alanyl-Leucine	1.85494	1.3832	2.52114	0.0134273	0.0727884	-3.44527	Committed	1.13794	1.13794	TRUE	2347	Phenotype	F7
HILIC:Guanidinoethyl sulfonate	1.29366	-0.29441	2.60443	0.0107384	0.0628067	-3.26987	Committed	1.20199	1.20199	TRUE	2370	Phenotype	F4
HILIC:2-Acetamido-N-β-aspartyl-2-deoxyhexopyranosylamine	0.98034	0.639648	2.61279	0.0104803	0.0620357	-3.24979	Committed	1.20736	1.20736	TRUE	2372	Phenotype	F4
HILIC:3-Methylpyrazole	0.898628	2.68793	2.63217	0.00994066	0.0595087	-3.2031	Committed	1.22542	1.22542	TRUE	2375	Phenotype	F3
HILIC:Hydroxybutyrylcarnitine	1.67443	6.57494	2.6352	0.00985866	0.0592867	-3.19577	Committed	1.22704	1.22704	TRUE	2376	Phenotype	F4
RP:Lenticin	1.73653	4.22042	2.64249	0.00966382	0.0585148	-3.17812	Committed	1.23273	1.23273	TRUE	2379	Phenotype	F4
HILIC:Gabapentin	1.50077	-2.19792	2.64811	0.00953195	0.0578491	-3.15123	Committed	1.2377	1.2377	TRUE	2381	Phenotype	F6
RP:Leucyl-Serine	1.43965	0.0896415	2.64827	0.00952793	0.0578491	-3.16497	Committed	1.2377	1.2377	TRUE	2382	Phenotype	F7
HILIC:Gamma-glutamylglutamate	1.31186	3.3404	2.67121	0.00892951	0.0555988	-3.10816	Committed	1.25493	1.25493	TRUE	2387	Phenotype	F2
RP:Hydroxyhexanoycarnitine	1.75342	0.988	2.67561	0.00883695	0.0554146	-3.08151	Committed	1.25638	1.25638	TRUE	2388	Phenotype	F5
RP:Guanosine Monophosphate	1.24405	4.25476	2.7131	0.00794905	0.0522027	-3.00496	Committed	1.28231	1.28231	TRUE	2395	Phenotype	F1
RP:Decanoylcarnitine	1.78934	-0.984107	2.74517	0.00740295	0.0499841	-2.89368	Committed	1.30117	1.30117	TRUE	2401	Phenotype	F4
HILIC:Ergothioneine	2.21366	0.820126	2.818	0.00597297	0.0421622	-2.72075	Committed	1.37508	1.37508	TRUE	2406	Phenotype	F5
RP:Hydroxybutyrylcarnitine	1.74071	4.93307	2.82426	0.00580337	0.0412962	-2.72449	Committed	1.38409	1.38409	TRUE	2408	Phenotype	F4
HILIC:Ectoine	1.20253	1.43104	2.88113	0.0049243	0.0369322	-2.57736	Committed	1.43259	1.43259	TRUE	2416	Phenotype	F4
RP:Stachydrine	2.24031	4.01902	2.89772	0.00469203	0.0356973	-2.534	Committed	1.44736	1.44736	TRUE	2418	Phenotype	F4
HILIC:1-Palmitoyl-sn-glycero-3-phosphocholine	0.958254	-0.280873	2.911	0.00454558	0.0355161	-2.4926	Committed	1.44957	1.44957	TRUE	2423	Phenotype	F1
HILIC:Guanine	1.81915	6.35502	2.90924	0.00454714	0.0355161	-2.50399	Committed	1.44957	1.44957	TRUE	2424	Phenotype	F1
RP:Amino-Sugars-C6	1.44258	-1.14987	2.91484	0.00446291	0.0351734	-2.48902	Committed	1.45379	1.45379	TRUE	2425	Phenotype	F8
RP:Gamma-glutamylglutamate	1.39348	-0.82511	2.96518	0.00384746	0.0323988	-2.35549	Committed	1.48947	1.48947	TRUE	2436	Phenotype	F1
RP:Tetradecanoylcarnitine	1.82962	-0.761941	2.97878	0.00372376	0.0318927	-2.30657	Committed	1.49631	1.49631	TRUE	2437	Phenotype	F4
HILIC:Trigonelline	1.88515	3.19113	3.1022	0.00254693	0.024274	-1.98258	Committed	1.61486	1.61486	TRUE	2449	Phenotype	F4
RP:Octanoyl-L-carnitine	2.33368	0.213979	3.14095	0.00227517	0.0226659	-1.87057	Committed	1.64463	1.64463	TRUE	2453	Phenotype	F4
RP:Guanosine	2.02601	4.53	3.19045	0.00193987	0.020485	-1.7352	Committed	1.68856	1.68856	TRUE	2460	Phenotype	F1
RP:Guanine	1.68574	4.06516	3.20452	0.00185659	0.0199244	-1.69525	Committed	1.70061	1.70061	TRUE	2464	Phenotype	F1
HILIC:Thioproline	1.97446	2.49211	3.2535	0.00159199	0.0178087	-1.55507	Committed	1.74937	1.74937	TRUE	2470	Phenotype	F1
HILIC:2-Hexenoylcarnitine	1.68927	-0.238559	3.25856	0.00157763	0.0177232	-1.52178	Committed	1.75146	1.75146	TRUE	2471	Phenotype	F4
RP:Dodecanoylcarnitine	1.91276	-1.05512	3.43874	0.000905153	0.0116	-1.00485	Committed	1.93554	1.93554	TRUE	2485	Phenotype	F4
HILIC:Hexanoylcarnitine	2.32201	2.15502	3.46177	0.000814016	0.010745	-0.94057	Committed	1.96879	1.96879	TRUE	2489	Phenotype	F4
HILIC:Inosine	2.67401	8.31362	3.48694	0.000749259	0.0101961	-0.86432	Committed	1.99157	1.99157	TRUE	2492	Phenotype	F1
HILIC:5-Aminovaleric acid betaine	1.58063	4.67832	3.49888	0.000720276	0.00990379	-0.828009	Committed	2.0042	2.0042	TRUE	2494	Phenotype	F4
RP:5-Aminovaleric acid betaine	1.73921	2.84599	3.58912	0.00053302	0.00781763	-0.550451	Committed	2.10692	2.10692	TRUE	2503	Phenotype	F4
RP:Thioproline	1.89666	3.29164	3.5965	0.000519955	0.00775527	-0.527538	Committed	2.1104	2.1104	TRUE	2504	Phenotype	F1
RP:1-Palmitoyl-sn-glycero-3-phosphocholine	1.41326	2.18881	3.62054	0.000479424	0.0073586	-0.452573	Committed	2.1332	2.1332	TRUE	2507	Phenotype	F1
RP:Ergothioneine	2.02716	4.39305	3.62793	0.000467595	0.00722458	-0.429484	Committed	2.14119	2.14119	TRUE	2508	Phenotype	F4
RP:Taurine	1.2688	6.95477	3.64071	0.000447764	0.0070363	-0.389426	Committed	2.15266	2.15266	TRUE	2510	Phenotype	F6
RP:Deoxycarnitine	1.68695	4.56081	3.67437	0.000399282	0.0065106	-0.283419	Committed	2.18638	2.18638	TRUE	2515	Phenotype	F4
RP:Gamma-Glutamylcysteine	1.59338	0.320041	3.71635	0.000345785	0.00594217	-0.150211	Committed	2.22606	2.22606	TRUE	2521	Phenotype	F2
RP:Hexanoylcarnitine	2.62893	2.22552	3.73468	0.00032463	0.00567566	-0.0917027	Committed	2.24598	2.24598	TRUE	2523	Phenotype	F4
HILIC:N-Acetylglutamic acid	1.10033	-1.4405	3.79793	0.000265334	0.00489847	0.110248	Committed	2.30994	2.30994	TRUE	2531	Phenotype	F4
RP:Prolylleucine	1.32222	3.08278	3.86498	0.000206093	0.00409086	0.330216	Committed	2.38819	2.38819	TRUE	2537	Phenotype	F4
RP:Inosine	3.16952	6.11676	3.92055	0.000169288	0.00357535	0.513319	Committed	2.44668	2.44668	TRUE	2543	Phenotype	F1
HILIC:Deoxycarnitine	1.36608	7.37955	4.05219	0.000105505	0.0025093	0.954371	Committed	2.60045	2.60045	TRUE	2554	Phenotype	F6
HILIC:N-Acetylneuraminate	1.66874	3.08813	4.10225	8.79238e-05	0.00219839	1.12474	Committed	2.6579	2.6579	TRUE	2558	Phenotype	F4
HILIC:Prolylleucine	1.52483	3.75224	4.10166	8.81135e-05	0.00219839	1.12272	Committed	2.6579	2.6579	TRUE	2559	Phenotype	F4
HILIC:Homostachydrine	2.09286	0.99317	4.13652	7.75489e-05	0.00208535	1.24219	Committed	2.68082	2.68082	TRUE	2563	Phenotype	F4
HILIC:Taurine	0.891466	9.78418	4.1754	6.7202e-05	0.00186751	1.37624	Committed	2.72874	2.72874	TRUE	2566	Phenotype	F6
HILIC:Isobutyryl-L-carnitine	2.58571	4.80796	4.2644	4.82755e-05	0.00141934	1.68627	Committed	2.84791	2.84791	TRUE	2570	Phenotype	F4
HILIC:Guanosine	3.59164	5.05858	4.28113	4.61419e-05	0.00140017	1.73636	Committed	2.85382	2.85382	TRUE	2571	Phenotype	F1
HILIC:S-Adenosylhomocysteine	1.79424	0.979839	4.37403	3.19407e-05	0.00105404	2.07411	Committed	2.97714	2.97714	TRUE	2578	Phenotype	F1
HILIC:Malonylcarnitine	2.32759	-0.13557	4.4148	2.73503e-05	0.00097574	2.21998	Committed	3.01067	3.01067	TRUE	2583	Phenotype	F4
HILIC:Carnitine	1.40807	10.0378	4.56274	1.54711e-05	0.000609608	2.75647	Committed	3.21495	3.21495	TRUE	2588	Phenotype	F6
RP:Sugars-Hexoses-Phosphate	3.82968	3.95328	4.59027	1.38983e-05	0.000565737	2.85755	Committed	3.24739	3.24739	TRUE	2591	Phenotype	F1
RP:Isobutyryl-L-carnitine	2.9562	4.11514	4.67253	1.00686e-05	0.000443017	3.16173	Committed	3.35358	3.35358	TRUE	2593	Phenotype	F4
HILIC:Glucosamine 6-Phosphate	3.8744	2.55166	4.73064	8.87457e-06	0.000411033	3.33004	Committed	3.38612	3.38612	TRUE	2596	Phenotype	F1
HILIC:N-Methylglutamate	2.74217	2.63505	5.18048	1.28782e-06	7.9066e-05	5.10947	Committed	4.10201	4.10201	TRUE	2605	Phenotype	F5
RP:Valeryl-L-carnitine	2.88067	0.0621473	5.37947	5.59238e-07	4.10108e-05	5.90239	Committed	4.3871	4.3871	TRUE	2611	Phenotype	F4
HILIC:Sugars-Hexoses-Phosphate	4.10001	6.56695	5.56784	2.50554e-07	2.00443e-05	6.66686	Committed	4.69801	4.69801	TRUE	2614	Phenotype	F1
RP:Betaine	1.30475	9.21848	5.63379	1.88605e-07	1.66166e-05	6.93755	Committed	4.77946	4.77946	TRUE	2616	Phenotype	F6
HILIC:Phloroglucinol	4.4222	4.98033	5.65961	1.68685e-07	1.59046e-05	7.04396	Committed	4.79848	4.79848	TRUE	2618	Phenotype	F1
HILIC:Betaine	1.37178	9.26413	5.79177	9.49602e-08	1.06592e-05	7.59202	Committed	4.97228	4.97228	TRUE	2621	Phenotype	F6
HILIC:gamma-Glutamylglutamine	3.47446	2.75605	5.86922	6.7635e-08	9.12896e-06	7.9159	Committed	5.03958	5.03958	TRUE	2624	Phenotype	F1
RP:Deoxycarnitine	-1.35667	4.56081	-3.5861	0.000538409	0.0104273	-0.382791	GMP	1.98183	-1.98183	TRUE	40	Phenotype	F4
HILIC:Neopterin	-1.60807	-1.62174	-3.43775	0.000895646	0.0145062	-0.834226	GMP	1.83845	-1.83845	TRUE	50	Phenotype	F4
HILIC:Deoxycarnitine	-0.960076	7.37955	-3.3863	0.00104116	0.0160741	-0.977636	GMP	1.79387	-1.79387	TRUE	51	Phenotype	F6
HILIC:Taurine	-0.569674	9.78418	-3.13084	0.00233268	0.0266445	-1.69956	GMP	1.57439	-1.57439	TRUE	70	Phenotype	F6
HILIC:2,6-Dimethylpyrazine	-1.3908	1.33002	-3.01167	0.00334933	0.0326282	-2.02083	GMP	1.48641	-1.48641	TRUE	81	Phenotype	F2
HILIC:Guanidinoethyl sulfonate	-1.21223	-0.29441	-3.00202	0.00345644	0.0335478	-2.04697	GMP	1.47434	-1.47434	TRUE	82	Phenotype	F4
HILIC:N-Acetylneuraminate	-1.03913	3.08813	-2.99559	0.00351441	0.0335629	-2.06343	GMP	1.47414	-1.47414	TRUE	83	Phenotype	F4
RP:Ergothioneine	-1.39398	4.39305	-2.97434	0.00374398	0.0350501	-2.1194	GMP	1.45531	-1.45531	TRUE	85	Phenotype	F4
HILIC:Prolylleucine	-0.895603	3.75224	-2.80998	0.00604542	0.0474997	-2.54129	GMP	1.32331	-1.32331	TRUE	98	Phenotype	F4
RP:N-Acetylneuraminate	-0.861437	0.885237	-2.79915	0.00623526	0.048273	-2.56839	GMP	1.3163	-1.3163	TRUE	99	Phenotype	F5
RP:2,6-Dimethylpyrazine	-1.94302	-0.293058	-2.79026	0.00649191	0.0496773	-2.57788	GMP	1.30384	-1.30384	TRUE	100	Phenotype	F1
HILIC:Flavin adenine dinucleotide (FAD)	-0.695699	-0.0847593	-2.77045	0.00679195	0.0510847	-2.63241	GMP	1.29171	-1.29171	TRUE	102	Phenotype	F7
RP:Taurine	-0.804386	6.95477	-2.7311	0.00755815	0.0552729	-2.73663	GMP	1.25749	-1.25749	TRUE	106	Phenotype	F6
RP:Gamma-Glutamylcysteine	-0.986506	0.320041	-2.71457	0.00791615	0.0574139	-2.77699	GMP	1.24098	-1.24098	TRUE	108	Phenotype	F2
RP:1-Methylhistamine	-2.16772	3.65467	-2.64999	0.00948254	0.0655338	-2.93013	GMP	1.18353	-1.18353	TRUE	119	Phenotype	F8
HILIC:Methylimidazoleacetic acid	-1.10999	1.81387	-2.54084	0.0127225	0.0799055	-3.18834	GMP	1.09742	-1.09742	TRUE	132	Phenotype	F4
HILIC:dTDP-alpha-D-glucose	-0.878848	2.26359	-2.50652	0.0139372	0.0845842	-3.26682	GMP	1.07271	-1.07271	TRUE	138	Phenotype	F7
HILIC:2-Hexenoylcarnitine	-1.06358	-0.238559	-2.4961	0.0143659	0.086392	-3.28468	GMP	1.06353	-1.06353	TRUE	141	Phenotype	F4
HILIC:Gabapentin	-1.12355	-2.19792	-2.42948	0.0170717	0.0979766	-3.43663	GMP	1.00888	-1.00888	TRUE	150	Phenotype	F6
RP:Prolylleucine	-0.681936	3.08278	-2.31546	0.022797	0.120852	-3.6867	GMP	0.917747	-0.917747	TRUE	164	Phenotype	F4
HILIC:Alanyl-Glycine	-0.880145	7.00839	-2.25716	0.0263496	0.134401	-3.80895	GMP	0.871597	-0.871597	TRUE	173	Phenotype	F6
HILIC:gamma-Glutamylglutamine	-1.24844	2.75605	-2.25091	0.0267577	0.135549	-3.82189	GMP	0.867903	-0.867903	TRUE	175	Phenotype	F1
HILIC:3-Methylpyrazole	-0.636594	2.68793	-2.24782	0.0269619	0.13558	-3.82828	GMP	0.867805	-0.867805	TRUE	176	Phenotype	F3
HILIC:Betaine	-0.49114	9.26413	-2.21821	0.0289861	0.144383	-3.88908	GMP	0.840483	-0.840483	TRUE	178	Phenotype	F6
HILIC:Malonylcarnitine	-1.01656	-0.13557	-2.18777	0.0312045	0.15427	-3.95084	GMP	0.81172	-0.81172	TRUE	181	Phenotype	F4
HILIC:N-Methylglutamate	-1.02182	2.63505	-2.11867	0.0367959	0.174401	-4.08817	GMP	0.758452	-0.758452	TRUE	192	Phenotype	F5
RP:Hydroxyhexanoycarnitine	-1.12157	0.988	-2.08606	0.0397536	0.184392	-4.14797	GMP	0.734257	-0.734257	TRUE	200	Phenotype	F5
RP:Hydroxybutyrylcarnitine	-1.06618	4.93307	-2.06671	0.0415535	0.190123	-4.18881	GMP	0.720964	-0.720964	TRUE	205	Phenotype	F4
HILIC:Gamma-glutamylglutamate	-0.838007	3.3404	-2.04616	0.0435763	0.195316	-4.22799	GMP	0.709261	-0.709261	TRUE	213	Phenotype	F2
RP:Gamma-glutamylglutamate	-0.772116	-0.82511	-1.9501	0.0541898	0.225648	-4.4064	GMP	0.646568	-0.646568	FALSE	232	Phenotype	F1
RP:Dodecanoylcarnitine	-0.889359	-1.05512	-1.89067	0.0620519	0.247066	-4.49564	GMP	0.607188	-0.607188	FALSE	252	Phenotype	F4
HILIC:Possible Carnitine__B	-0.983151	0.945491	-1.85872	0.0663135	0.25936	-4.56196	GMP	0.586098	-0.586098	FALSE	262	Phenotype	F5
RP:Acetyl-L-carnitine	-0.664418	8.19307	-1.85145	0.0672929	0.260871	-4.58139	GMP	0.583574	-0.583574	FALSE	265	Phenotype	F6
HILIC:1-Methylhistamine	-1.54298	3.41839	-1.81745	0.072383	0.27377	-4.63975	GMP	0.562615	-0.562615	FALSE	273	Phenotype	F1
RP:5-Aminovaleric acid betaine	-0.752401	2.84599	-1.80165	0.074856	0.281109	-4.66654	GMP	0.551125	-0.551125	FALSE	277	Phenotype	F4
HILIC:Ergothioneine	-1.11576	0.820126	-1.71526	0.0898346	0.317063	-4.79761	GMP	0.498854	-0.498854	FALSE	306	Phenotype	F5
RP:Lenticin	-0.930625	4.22042	-1.68782	0.0948111	0.327149	-4.85302	GMP	0.485255	-0.485255	FALSE	320	Phenotype	F4
HILIC:Hydroxyhexanoycarnitine	-0.977316	0.570264	-1.67612	0.0970897	0.330043	-4.87156	GMP	0.481429	-0.481429	FALSE	325	Phenotype	F5
RP:GABA	-0.522726	3.47408	-1.66526	0.0992418	0.332908	-4.88864	GMP	0.477676	-0.477676	FALSE	333	Phenotype	F3
HILIC:Deoxycytidine	-0.671968	0.922952	-1.65138	0.102242	0.339521	-4.89858	GMP	0.469133	-0.469133	FALSE	339	Phenotype	F4
RP:Hexanoylcarnitine	-1.00273	2.22552	-1.63999	0.104402	0.341237	-4.92799	GMP	0.466944	-0.466944	FALSE	347	Phenotype	F4
HILIC:N-Methylalanine	-0.520861	5.84872	-1.62445	0.107679	0.346674	-4.9519	GMP	0.460078	-0.460078	FALSE	357	Phenotype	F6
RP:Ascorbic acid	-1.15309	2.06934	-1.59985	0.113194	0.356176	-4.97722	GMP	0.448335	-0.448335	FALSE	366	Phenotype	F8
RP:Isobutyryl-L-carnitine	-0.905999	4.11514	-1.58942	0.115375	0.359186	-5.00503	GMP	0.444681	-0.444681	FALSE	370	Phenotype	F4
HILIC:Ectoine	-0.552673	1.43104	-1.56428	0.121165	0.370225	-5.04249	GMP	0.431534	-0.431534	FALSE	382	Phenotype	F4
HILIC:Hydroxybutyrylcarnitine	-0.823912	6.57494	-1.5419	0.12651	0.382136	-5.07535	GMP	0.417782	-0.417782	FALSE	389	Phenotype	F4
HILIC:Aminopurine	-0.836423	3.19196	-1.53993	0.126989	0.382325	-5.07823	GMP	0.417568	-0.417568	FALSE	392	Phenotype	F1
RP:Adenine	-0.407772	2.89849	-1.52673	0.130238	0.388506	-5.09737	GMP	0.410602	-0.410602	FALSE	399	Phenotype	F6
HILIC:Hypotaurine	-0.553887	2.62132	-1.46108	0.14738	0.417047	-5.19029	GMP	0.379815	-0.379815	FALSE	428	Phenotype	F5
HILIC:Glutamic acid	-0.276069	9.64025	-1.43218	0.155459	0.425494	-5.22995	GMP	0.371107	-0.371107	FALSE	447	Phenotype	F6
HILIC:N-Acetyl-L-aspartic acid	-0.577044	-0.784575	-1.40288	0.164148	0.434655	-5.25278	GMP	0.361856	-0.361856	FALSE	468	Phenotype	F7
RP:Tetradecanoylcarnitine	-0.724737	-0.761941	-1.39704	0.165852	0.437849	-5.26513	GMP	0.358675	-0.358675	FALSE	471	Phenotype	F4
HILIC:Succinylcarnitine	-0.707473	-1.50957	-1.39008	0.16811	0.440725	-5.2384	GMP	0.355832	-0.355832	FALSE	477	Phenotype	F4
HILIC:Octanoyl-L-carnitine	-0.781288	-1.78667	-1.3616	0.176858	0.455074	-5.28604	GMP	0.341918	-0.341918	FALSE	492	Phenotype	F4
HILIC:5-Aminovaleric acid betaine	-0.528737	4.67832	-1.35205	0.179652	0.460018	-5.33598	GMP	0.337225	-0.337225	FALSE	494	Phenotype	F4
HILIC:Homostachydrine	-0.601102	0.99317	-1.34152	0.183034	0.464179	-5.34949	GMP	0.333315	-0.333315	FALSE	502	Phenotype	F4
HILIC:Carnitine	-0.368709	10.0378	-1.32618	0.188043	0.469662	-5.36896	GMP	0.328215	-0.328215	FALSE	515	Phenotype	F6
HILIC:3-Hydroxypyridine	-0.320464	0.841659	-1.25826	0.211462	0.502485	-5.45263	GMP	0.298877	-0.298877	FALSE	554	Phenotype	F5
RP:Phenylethylamine	-0.340679	-0.450482	-1.24284	0.217067	0.510291	-5.47104	GMP	0.292182	-0.292182	FALSE	562	Phenotype	F3
HILIC:S-Adenosylhomocysteine	-0.451713	0.979839	-1.23013	0.221765	0.518564	-5.48604	GMP	0.285198	-0.285198	FALSE	566	Phenotype	F1
HILIC:Cytidine 5'-diphosphocholine	-0.370251	3.83631	-1.20758	0.230285	0.528194	-5.5123	GMP	0.277207	-0.277207	FALSE	580	Phenotype	F7
RP:N-Acetylaspartylglutamic acid	-0.708869	-0.1255	-1.18601	0.238722	0.539576	-5.53412	GMP	0.267947	-0.267947	FALSE	590	Phenotype	F4
RP:Trans-Aconitate	-0.418057	-3.36179	-1.18048	0.241158	0.54276	-5.50611	GMP	0.265392	-0.265392	FALSE	594	Phenotype	F6
RP:Octanoyl-L-carnitine	-0.730986	0.213979	-1.14787	0.254046	0.557044	-5.57158	GMP	0.25411	-0.25411	FALSE	613	Phenotype	F4
RP:PPG n4	-0.287916	0.115184	-1.13913	0.257588	0.559362	-5.58911	GMP	0.252307	-0.252307	FALSE	619	Phenotype	F7
RP:Decanoylcarnitine	-0.615911	-0.984107	-1.10498	0.272339	0.572432	-5.57393	GMP	0.242276	-0.242276	FALSE	642	Phenotype	F4
RP:Adenosine Diphosphate (ADP)	-0.33607	2.77434	-1.09224	0.27756	0.579172	-5.63921	GMP	0.237192	-0.237192	FALSE	651	Phenotype	F1
HILIC:Isobutyryl-L-carnitine	-0.591046	4.80796	-1.09183	0.277739	0.579172	-5.63964	GMP	0.237192	-0.237192	FALSE	652	Phenotype	F4
HILIC:Tyrosine	-0.434014	1.09167	-1.06098	0.291489	0.595324	-5.66805	GMP	0.225246	-0.225246	FALSE	669	Phenotype	F1
RP:Citric acid	-0.384185	-2.23545	-1.04845	0.297191	0.600293	-5.68073	GMP	0.221637	-0.221637	FALSE	680	Phenotype	F4
HILIC:L-Homocarnosine	-0.447835	-2.05783	-1.04771	0.297687	0.600741	-5.66589	GMP	0.221312	-0.221312	FALSE	681	Phenotype	F6
HILIC:(S)-1-carbamoylpyrrolidine-2-carboxylic acid	-0.297584	4.32653	-1.04541	0.298556	0.601055	-5.68721	GMP	0.221086	-0.221086	FALSE	684	Phenotype	F6
RP:N-Acetyl-L-aspartic acid	-0.440573	2.73651	-1.03423	0.303723	0.606985	-5.69836	GMP	0.216822	-0.216822	FALSE	690	Phenotype	F7
RP:Betaine	-0.223881	9.21848	-1.02061	0.310098	0.615726	-5.71179	GMP	0.210613	-0.210613	FALSE	697	Phenotype	F6
RP:2,4,6-Tris(allyloxy)-1,3,5-triazine	-0.163943	-2.23077	-1.00317	0.318392	0.625878	-5.72874	GMP	0.20351	-0.20351	FALSE	708	Phenotype	F6
HILIC:Acetyl-L-carnitine	-0.278096	9.11929	-0.975327	0.33194	0.639856	-5.7552	GMP	0.193917	-0.193917	FALSE	724	Phenotype	F6
RP:Valeryl-L-carnitine	-0.469317	0.0621473	-0.935622	0.351902	0.658192	-5.79167	GMP	0.181647	-0.181647	FALSE	753	Phenotype	F4
RP:Palmitoylcarnitine	-0.396174	-0.984597	-0.933986	0.352741	0.658258	-5.79314	GMP	0.181604	-0.181604	FALSE	757	Phenotype	F4
HILIC:Methyl jasmonate	-0.178001	-0.764893	-0.911899	0.36419	0.666258	-5.81275	GMP	0.176358	-0.176358	FALSE	773	Phenotype	F1
HILIC:Adenosine diphosphate (ADP)	-0.316895	3.3083	-0.909678	0.365355	0.666258	-5.81469	GMP	0.176358	-0.176358	FALSE	777	Phenotype	F1
RP:N-Lauryldiethanolamine	-0.128839	4.54951	-0.90953	0.365432	0.666258	-5.81482	GMP	0.176358	-0.176358	FALSE	778	Phenotype	F6
RP:Methyl jasmonate	-0.134456	-0.995537	-0.907687	0.3664	0.667226	-5.81644	GMP	0.175727	-0.175727	FALSE	779	Phenotype	F6
RP:Ophthalmate	-0.37123	-0.533348	-0.892721	0.374321	0.674901	-5.8294	GMP	0.17076	-0.17076	FALSE	789	Phenotype	F1
HILIC:N-Acetylaspartylglutamic acid	-0.529988	0.97827	-0.847643	0.398846	0.69443	-5.86662	GMP	0.158371	-0.158371	FALSE	824	Phenotype	F4
RP:PPG n7	-0.148734	-0.669625	-0.836069	0.405269	0.697464	-5.87656	GMP	0.156478	-0.156478	FALSE	834	Phenotype	F6
RP:Spermine	-0.20368	6.20699	-0.83313	0.406915	0.699386	-5.87893	GMP	0.155283	-0.155283	FALSE	836	Phenotype	F6
HILIC:Ethylenediaminetetraacetic acid (EDTA)	-0.757571	-1.52332	-0.807452	0.421476	0.711606	-5.89923	GMP	0.147761	-0.147761	FALSE	852	Phenotype	F8
HILIC:Glucosamine 6-Phosphate	-0.561845	2.55166	-0.784283	0.435065	0.720026	-5.88786	GMP	0.142652	-0.142652	FALSE	873	Phenotype	F1
HILIC:1-Methylguanosine	-0.307957	-0.872714	-0.77723	0.439071	0.721956	-5.91216	GMP	0.141489	-0.141489	FALSE	881	Phenotype	F1
HILIC:Hexanoylcarnitine	-0.427767	2.15502	-0.732649	0.465623	0.740182	-5.9548	GMP	0.130662	-0.130662	FALSE	913	Phenotype	F4
RP:Hydroxyisovalerylcarnitine	-0.275694	-0.853579	-0.711516	0.478554	0.745492	-5.96954	GMP	0.127557	-0.127557	FALSE	928	Phenotype	F4
HILIC:Vinyl Carbamate	-0.144876	2.84128	-0.669177	0.505048	0.764039	-5.99777	GMP	0.116885	-0.116885	FALSE	959	Phenotype	F6
RP:Adenosine Triphosphate (ATP)	-0.411665	-2.06834	-0.668454	0.505507	0.764039	-5.99824	GMP	0.116885	-0.116885	FALSE	961	Phenotype	F1
HILIC:Adenine	-0.225288	5.16292	-0.646998	0.519234	0.7714	-6.01188	GMP	0.11272	-0.11272	FALSE	978	Phenotype	F6
RP:Thioproline	-0.275548	3.29164	-0.596936	0.552007	0.794505	-6.04199	GMP	0.0999032	-0.0999032	FALSE	1013	Phenotype	F1
HILIC:Trigonelline	-0.306973	3.19113	-0.586375	0.559051	0.799509	-6.04803	GMP	0.0971766	-0.0971766	FALSE	1021	Phenotype	F4
RP:1-Palmitoyl-sn-glycero-3-phosphocholine	-0.191794	2.18881	-0.560676	0.576373	0.815236	-6.06229	GMP	0.0887169	-0.0887169	FALSE	1034	Phenotype	F1
HILIC:Thioproline	-0.294335	2.49211	-0.560264	0.576653	0.815236	-6.06252	GMP	0.0887169	-0.0887169	FALSE	1035	Phenotype	F1
HILIC:PPG n7	-0.157894	-2.29212	-0.555139	0.580199	0.816753	-6.01678	GMP	0.0879092	-0.0879092	FALSE	1038	Phenotype	F6
HILIC:N-Acetylserotonin	-0.240089	0.368171	-0.553922	0.580967	0.81713	-6.06593	GMP	0.0877086	-0.0877086	FALSE	1041	Phenotype	F1
HILIC:Aspartate	-0.11348	6.54539	-0.545208	0.586922	0.821131	-6.07057	GMP	0.0855877	-0.0855877	FALSE	1047	Phenotype	F6
HILIC:Ophthalmate	-0.265317	1.45641	-0.542292	0.58892	0.822619	-6.0721	GMP	0.0848014	-0.0848014	FALSE	1049	Phenotype	F1
RP:Asymmetric dimethylarginine	-0.196211	1.87669	-0.524239	0.601365	0.832691	-6.08142	GMP	0.079516	-0.079516	FALSE	1059	Phenotype	F4
RP:Spermidine	-0.0964015	6.47579	-0.512615	0.609441	0.833813	-6.08726	GMP	0.0789313	-0.0789313	FALSE	1069	Phenotype	F6
HILIC:S-Methyl-L-cysteine-S-oxide	-0.197169	0.342919	-0.506268	0.613898	0.835074	-6.08221	GMP	0.0782748	-0.0782748	FALSE	1075	Phenotype	F2
RP:N-Acetylserotonin	-0.179258	-0.624957	-0.492984	0.623191	0.839829	-6.09682	GMP	0.0758092	-0.0758092	FALSE	1086	Phenotype	F5
HILIC:Diphenylphosphinic acid	-0.160962	-0.223568	-0.459256	0.647127	0.854635	-6.11237	GMP	0.0682193	-0.0682193	FALSE	1112	Phenotype	F5
RP:Uracil	-0.217206	3.28847	-0.453541	0.651221	0.855335	-6.1149	GMP	0.0678639	-0.0678639	FALSE	1119	Phenotype	F1
HILIC:Phosphocreatine	-0.254837	0.228276	-0.445842	0.656752	0.856814	-6.11826	GMP	0.0671133	-0.0671133	FALSE	1130	Phenotype	F4
RP:Tributyl phosphate	-0.0601309	1.00763	-0.434828	0.664699	0.860064	-6.12296	GMP	0.0654691	-0.0654691	FALSE	1138	Phenotype	F1
HILIC:Creatine	-0.114423	7.97515	-0.431133	0.667374	0.860064	-6.12451	GMP	0.0654691	-0.0654691	FALSE	1140	Phenotype	F6
HILIC:Trans-Cyclohexane-1,2-Diol	-0.101687	-0.404829	-0.420383	0.67518	0.863184	-6.12894	GMP	0.0638967	-0.0638967	FALSE	1151	Phenotype	F1
HILIC:Tributyl phosphate	-0.0685499	0.409291	-0.3664	0.714902	0.885658	-6.14953	GMP	0.052734	-0.052734	FALSE	1183	Phenotype	F1
RP:N-Octyl-2-pyrrolidone	-0.0526231	-1.22307	-0.363639	0.716957	0.885892	-6.15051	GMP	0.0526192	-0.0526192	FALSE	1196	Phenotype	F6
RP:Stachydrine	-0.234647	4.01902	-0.354036	0.724117	0.885892	-6.15385	GMP	0.0526192	-0.0526192	FALSE	1199	Phenotype	F4
HILIC:2-Acetamido-N-β-aspartyl-2-deoxyhexopyranosylamine	-0.109416	0.639648	-0.34274	0.732571	0.887557	-6.15767	GMP	0.0518035	-0.0518035	FALSE	1206	Phenotype	F4
RP:Nonyltrimethylammonium	-0.0902422	-1.00315	-0.334563	0.738712	0.892521	-6.16035	GMP	0.0493818	-0.0493818	FALSE	1209	Phenotype	F8
RP:SEROTONIN CREATININE SULFATE COMPLEX	-0.093191	-1.91819	-0.332499	0.740325	0.892871	-6.1237	GMP	0.0492114	-0.0492114	FALSE	1210	Phenotype	F6
HILIC:Guanosine Diphosphate (GDP)	-0.0974288	-0.987797	-0.329813	0.742287	0.892871	-6.16188	GMP	0.0492114	-0.0492114	FALSE	1214	Phenotype	F1
HILIC:Citrulline	-0.131369	6.40887	-0.314828	0.753601	0.899008	-6.16657	GMP	0.0462363	-0.0462363	FALSE	1224	Phenotype	F6
RP:Phosphoric acid	-0.06502	7.02735	-0.297762	0.766552	0.911165	-6.17164	GMP	0.0404032	-0.0404032	FALSE	1231	Phenotype	F6
HILIC:1-Methylxanthine	-0.0895548	-1.59106	-0.286806	0.774902	0.91573	-6.17475	GMP	0.0382326	-0.0382326	FALSE	1241	Phenotype	F6
HILIC:Adenosine triphosphate (ATP)	-0.171292	-3.11827	-0.27178	0.786396	0.921885	-6.17882	GMP	0.0353231	-0.0353231	FALSE	1253	Phenotype	F1
RP:Caprolactam	-0.0385503	9.82866	-0.261637	0.794182	0.925261	-6.18144	GMP	0.0337358	-0.0337358	FALSE	1261	Phenotype	F6
RP:N(6)-Methyllysine	-0.0724061	0.135487	-0.247463	0.805098	0.932313	-6.18495	GMP	0.0304381	-0.0304381	FALSE	1269	Phenotype	F3
HILIC:N-Acetylglutamic acid	-0.0596942	-1.4405	-0.235201	0.81459	0.935425	-6.18084	GMP	0.0289909	-0.0289909	FALSE	1280	Phenotype	F4
RP:Alanyltyrosine	-0.102373	0.356224	-0.231288	0.817643	0.935996	-6.16523	GMP	0.0287262	-0.0287262	FALSE	1285	Phenotype	F7
RP:Diethyl iminodiacetate	-0.0725564	0.104126	-0.20903	0.834884	0.941805	-6.19346	GMP	0.026039	-0.026039	FALSE	1305	Phenotype	F2
HILIC:Tiglylcarnitine	-0.0658077	0.201402	-0.204721	0.83824	0.944028	-6.19433	GMP	0.0250152	-0.0250152	FALSE	1308	Phenotype	F5
HILIC:Adenosine	-0.0953313	6.07893	-0.192533	0.847746	0.948521	-6.19668	GMP	0.0229532	-0.0229532	FALSE	1315	Phenotype	F6
HILIC:1-Palmitoyl-sn-glycero-3-phosphocholine	-0.0499609	-0.280873	-0.178608	0.858649	0.955341	-6.19696	GMP	0.0198415	-0.0198415	FALSE	1321	Phenotype	F1
RP:5-Oxoproline	-0.0526666	5.41734	-0.172174	0.863676	0.95843	-6.20028	GMP	0.0184394	-0.0184394	FALSE	1326	Phenotype	F6
RP:Sugars-Hexoses-Phosphate	-0.118974	3.95328	-0.156713	0.875812	0.961743	-6.20275	GMP	0.0169411	-0.0169411	FALSE	1338	Phenotype	F1
HILIC:N-Acetylputrescine	-0.053417	1.56798	-0.130174	0.896711	0.966379	-6.20644	GMP	0.0148523	-0.0148523	FALSE	1372	Phenotype	F4
RP:Cartinine	-0.0480727	8.10288	-0.126791	0.899381	0.966379	-6.20687	GMP	0.0148523	-0.0148523	FALSE	1376	Phenotype	F6
HILIC:2-(4-aminotetrahydro-2H-pyran-4-yl)acetic acid	-0.0803966	1.97295	-0.118381	0.906022	0.966379	-6.20787	GMP	0.0148523	-0.0148523	FALSE	1379	Phenotype	F7
RP:PPG n8	-0.0208257	-1.4252	-0.118148	0.906207	0.966379	-6.20789	GMP	0.0148523	-0.0148523	FALSE	1380	Phenotype	F6
HILIC:Dipropyleneglycol dibenzoate	-0.0344826	-1.35966	-0.0789497	0.937247	0.98388	-6.19718	GMP	0.00705803	-0.00705803	FALSE	1399	Phenotype	F4
RP:D-Erythro-sphingosine 1-phosphate	-0.0431776	-0.100789	-0.0728467	0.942087	0.98609	-6.20736	GMP	0.00608345	-0.00608345	FALSE	1404	Phenotype	F4
HILIC:Phosphoric acid	-0.0256309	4.8569	-0.0445316	0.964577	0.994774	-6.21371	GMP	0.00227539	-0.00227539	FALSE	1419	Phenotype	F1
HILIC:Amino-Sugars-C8	-0.0129032	0.83726	-0.0381534	0.969648	0.99586	-6.21397	GMP	0.00180175	-0.00180175	FALSE	1427	Phenotype	F5
HILIC:Adenosine monophosphate (AMP)	-0.00934471	8.11447	-0.0355367	0.971728	0.995989	-6.21406	GMP	0.00174567	-0.00174567	FALSE	1428	Phenotype	F6
HILIC:Sugars-Hexoses-Phosphate	-0.0165955	6.56695	-0.0237473	0.981105	0.997706	-6.2144	GMP	0.000997266	-0.000997266	FALSE	1438	Phenotype	F1
HILIC:Maleamate	-0.00508441	2.50118	-0.0222575	0.98229	0.997706	-6.21443	GMP	0.000997266	-0.000997266	FALSE	1441	Phenotype	F3
HILIC:3-hydroxyisovalerylcarnitine	-0.00227493	1.72845	-0.00621428	0.995055	1	-6.21465	GMP	0	0	FALSE	1468	Phenotype	F4
HILIC:Cytosine	-0.00173569	4.56159	-0.003864	0.996925	1	-6.21466	GMP	0	0	FALSE	1471	Phenotype	F5
HILIC:Guanosine	0.0123499	5.05858	0.0163583	0.986985	0.997706	-6.20672	GMP	0.000997266	0.000997266	FALSE	1482	Phenotype	F1
HILIC:Diethyleneglycol dibenzoate	0.0190456	-0.0636971	0.0471882	0.962466	0.994774	-6.21336	GMP	0.00227539	0.00227539	FALSE	1503	Phenotype	F5
HILIC:Cytidine	0.019458	2.62175	0.0457306	0.963623	0.994774	-6.21366	GMP	0.00227539	0.00227539	FALSE	1505	Phenotype	F4
HILIC:PPG n4	0.0546527	0.817372	0.157504	0.875191	0.961743	-6.20263	GMP	0.0169411	0.0169411	FALSE	1577	Phenotype	F4
HILIC:Guanine	0.0885134	6.35502	0.16433	0.869833	0.961131	-6.19683	GMP	0.0172176	0.0172176	FALSE	1579	Phenotype	F1
HILIC:Phloroglucinol	0.143316	4.98033	0.192509	0.847765	0.948521	-6.19668	GMP	0.0229532	0.0229532	FALSE	1596	Phenotype	F1
HILIC:Aminoadipate	0.075952	0.0109108	0.202507	0.839965	0.944117	-6.19476	GMP	0.0249742	0.0249742	FALSE	1604	Phenotype	F4
HILIC:Phenylethyl alcohol	0.0426733	2.18449	0.209415	0.834584	0.941805	-6.19338	GMP	0.026039	0.026039	FALSE	1608	Phenotype	F1
RP:Hypoxanthine	0.0869728	9.82944	0.213653	0.831288	0.941465	-6.19251	GMP	0.0261958	0.0261958	FALSE	1612	Phenotype	F6
RP:Oxidized glutathione	0.0934949	-0.137479	0.223378	0.823734	0.938912	-6.19045	GMP	0.0273753	0.0273753	FALSE	1615	Phenotype	F1
RP:Octadecanamine	0.0844206	-1.97549	0.233362	0.816031	0.935425	-6.13929	GMP	0.0289909	0.0289909	FALSE	1621	Phenotype	F6
HILIC:Cinnamic acid	0.0888847	-0.113702	0.242495	0.808933	0.934079	-6.18613	GMP	0.0296163	0.0296163	FALSE	1625	Phenotype	F2
HILIC:Stachydrine	0.174934	5.83818	0.240443	0.810518	0.934079	-6.18661	GMP	0.0296163	0.0296163	FALSE	1626	Phenotype	F6
HILIC:4-Guanidinobutyric acid	0.102641	1.15157	0.273421	0.785139	0.921639	-6.17838	GMP	0.0354391	0.0354391	FALSE	1644	Phenotype	F5
HILIC:L-beta-aspartyl-L-glycine	0.0987176	0.356013	0.298599	0.765915	0.910818	-6.1714	GMP	0.0405686	0.0405686	FALSE	1651	Phenotype	F4
HILIC:Guanidoacetic acid	0.230356	1.56503	0.327127	0.74431	0.893793	-6.16274	GMP	0.0487632	0.0487632	FALSE	1660	Phenotype	F3
RP:Guanine	0.151894	4.06516	0.333685	0.739372	0.892521	-6.16064	GMP	0.0493818	0.0493818	FALSE	1664	Phenotype	F1
RP:δ-Valerolactam	0.128551	1.88855	0.335809	0.737775	0.892224	-6.15995	GMP	0.049526	0.049526	FALSE	1665	Phenotype	F4
HILIC:Cytidine 2',3'-Cyclic Phosphate	0.153791	0.478786	0.353879	0.72428	0.885892	-6.13223	GMP	0.0526192	0.0526192	FALSE	1677	Phenotype	F5
HILIC:PEG n6__A	0.129271	5.04427	0.352646	0.725155	0.885892	-6.15433	GMP	0.0526192	0.0526192	FALSE	1685	Phenotype	F6
HILIC:D-Ribose 5-Phosphate	0.122841	2.05902	0.348848	0.727995	0.885892	-6.15562	GMP	0.0526192	0.0526192	FALSE	1689	Phenotype	F1
HILIC:Tri(butoxyethyl) phosphate	0.2098	-0.110881	0.373596	0.709559	0.883185	-6.14695	GMP	0.0539482	0.0539482	FALSE	1698	Phenotype	F4
HILIC:3-Ureidopropionic acid	0.112004	1.68169	0.37605	0.70774	0.882169	-6.14606	GMP	0.0544481	0.0544481	FALSE	1699	Phenotype	F4
RP:Galaxolidone	0.0770697	-1.29301	0.378812	0.705695	0.880451	-6.14505	GMP	0.055295	0.055295	FALSE	1701	Phenotype	F4
HILIC:Triisopropanolamine	0.0559293	3.56142	0.388479	0.698554	0.878244	-6.14145	GMP	0.0563846	0.0563846	FALSE	1709	Phenotype	F6
RP:Amino-Sugars-C6	0.167536	-1.14987	0.394707	0.693967	0.875333	-6.13909	GMP	0.0578266	0.0578266	FALSE	1712	Phenotype	F8
HILIC:Isovaleryl-L-carnitine	0.154684	2.88021	0.40968	0.682987	0.868121	-6.13325	GMP	0.0614199	0.0614199	FALSE	1721	Phenotype	F5
RP:Uridine Diphosphate-N-Acetylglucosamine	0.166608	1.33542	0.465873	0.6424	0.852658	-6.10941	GMP	0.069225	0.069225	FALSE	1760	Phenotype	F3
RP:Diethyleneglycol dibenzoate	0.171057	0.956162	0.467175	0.641472	0.852283	-6.10882	GMP	0.0694159	0.0694159	FALSE	1761	Phenotype	F2
RP:Triethylphosphate	0.247748	2.43661	0.505665	0.614294	0.835074	-6.09069	GMP	0.0782748	0.0782748	FALSE	1778	Phenotype	F4
HILIC:Choline	0.224881	10.5165	0.546689	0.585908	0.820582	-6.06979	GMP	0.0858782	0.0858782	FALSE	1801	Phenotype	F6
RP:Aminoadipate	0.208816	4.0545	0.559532	0.57715	0.815236	-6.06291	GMP	0.0887169	0.0887169	FALSE	1808	Phenotype	F2
RP:Inosine	0.427158	6.11676	0.596852	0.552063	0.794505	-6.04203	GMP	0.0999032	0.0999032	FALSE	1820	Phenotype	F1
RP:4-Hydroxy-1-(2-hydroxyethyl)-2,2,6,6-tetramethylpiperidine	0.357733	1.35126	0.600271	0.549792	0.793303	-6.04005	GMP	0.100561	0.100561	FALSE	1821	Phenotype	F4
HILIC:Hypoxanthine	0.333243	11.9813	0.635324	0.526785	0.776652	-6.01911	GMP	0.109773	0.109773	FALSE	1835	Phenotype	F6
RP:Choline	0.148805	8.30642	0.641019	0.523094	0.773743	-6.0156	GMP	0.111403	0.111403	FALSE	1839	Phenotype	F6
RP:Nicotinamide	0.116818	6.46349	0.648621	0.518189	0.771359	-6.01086	GMP	0.112743	0.112743	FALSE	1842	Phenotype	F6
RP:Uridine	0.255378	0.16191	0.666488	0.506757	0.764039	-5.99951	GMP	0.116885	0.116885	FALSE	1856	Phenotype	F4
RP:Glucosamine 6-Phosphate	0.283821	-0.734479	0.683592	0.49594	0.759885	-5.98835	GMP	0.119252	0.119252	FALSE	1865	Phenotype	F3
RP:Lysyl-Valine	0.23842	-0.0376935	0.705824	0.48207	0.749741	-5.97343	GMP	0.125089	0.125089	FALSE	1872	Phenotype	F4
HILIC:Inosine	0.483387	8.31362	0.723514	0.471188	0.740828	-5.96122	GMP	0.130283	0.130283	FALSE	1883	Phenotype	F1
HILIC:Methionine methyl ester	0.316849	0.250085	0.72855	0.468136	0.740578	-5.95601	GMP	0.130429	0.130429	FALSE	1887	Phenotype	F8
RP:Uridine Monophosphate (UMP)	0.338297	5.02963	0.726445	0.469399	0.740578	-5.95917	GMP	0.130429	0.130429	FALSE	1889	Phenotype	F5
RP:Creatine	0.263689	6.56358	0.731392	0.466387	0.740182	-5.95569	GMP	0.130662	0.130662	FALSE	1894	Phenotype	F6
RP:N,N,N-Trimethyllysine	0.239633	-0.256608	0.744849	0.45825	0.736324	-5.9461	GMP	0.132931	0.132931	FALSE	1898	Phenotype	F8
RP:Cytidine monophosphate (CMP)	0.271094	1.50397	0.747402	0.456715	0.734751	-5.94426	GMP	0.13386	0.13386	FALSE	1899	Phenotype	F1
HILIC:Dipropylene glycol dimethyl ether	0.149393	0.630296	0.749611	0.45539	0.733514	-5.94267	GMP	0.134592	0.134592	FALSE	1902	Phenotype	F1
HILIC:PC(2:0/0:0)	0.368232	-2.33065	0.757918	0.450582	0.731123	-5.92	GMP	0.13601	0.13601	FALSE	1907	Phenotype	F4
HILIC:4-Indolecarbaldehyde	0.206235	-0.571115	0.766924	0.445099	0.726988	-5.92763	GMP	0.138473	0.138473	FALSE	1912	Phenotype	F4
HILIC:Allopurinol	0.212501	3.78617	0.778762	0.438106	0.721956	-5.92117	GMP	0.141489	0.141489	FALSE	1916	Phenotype	F6
HILIC:Bis(2-butoxyethyl) ether	0.176983	1.67906	0.783455	0.435359	0.720026	-5.91764	GMP	0.142652	0.142652	FALSE	1918	Phenotype	F1
HILIC:Sarcosine	0.224516	0.0698156	0.796456	0.427805	0.716627	-5.90773	GMP	0.144707	0.144707	FALSE	1924	Phenotype	F1
RP:L-Tyrosine methyl ester	0.229289	-2.69082	0.806335	0.422285	0.712353	-5.88401	GMP	0.147305	0.147305	FALSE	1928	Phenotype	F4
RP:Targinine	0.228235	0.462177	0.824007	0.412053	0.704091	-5.88621	GMP	0.152371	0.152371	FALSE	1937	Phenotype	F4
RP:Guanosine	0.457903	4.53	0.836359	0.405106	0.697464	-5.87633	GMP	0.156478	0.156478	FALSE	1942	Phenotype	F1
HILIC:Caprolactam	0.165316	8.62245	0.840595	0.40274	0.696799	-5.87291	GMP	0.156893	0.156893	FALSE	1946	Phenotype	F6
HILIC:ADP-ribose	0.435269	-3.12387	0.91778	0.361119	0.664822	-5.80757	GMP	0.177295	0.177295	FALSE	1974	Phenotype	F1
HILIC:Homocysteine Thiolactone	0.415685	2.30811	0.925789	0.356963	0.659008	-5.80047	GMP	0.181109	0.181109	FALSE	1975	Phenotype	F8
RP:Isovaleryl-L-carnitine	0.427918	2.07856	0.943438	0.347913	0.65657	-5.78461	GMP	0.182719	0.182719	FALSE	1987	Phenotype	F1
HILIC:Glutathione oxidized	0.462027	3.72216	0.947971	0.345612	0.655001	-5.78048	GMP	0.183758	0.183758	FALSE	1989	Phenotype	F1
HILIC:Inosine-5'-monophosphate (IMP)	0.294318	5.17717	0.951939	0.343606	0.652898	-5.77686	GMP	0.185155	0.185155	FALSE	1990	Phenotype	F6
RP:Inosine-5'-monophosphate (IMP)	0.432465	3.60904	0.978037	0.330605	0.639412	-5.75266	GMP	0.194219	0.194219	FALSE	1997	Phenotype	F3
RP:Propionyl-L-carnitine	0.495168	5.98444	1.06831	0.288161	0.592019	-5.664	GMP	0.227665	0.227665	FALSE	2020	Phenotype	F4
HILIC:Cytidine Diphosphate (CDP)	0.668633	-3.39918	1.08065	0.282822	0.585148	-5.63518	GMP	0.232734	0.232734	FALSE	2025	Phenotype	F1
HILIC:Triethylphosphate	0.718755	1.27836	1.14169	0.256592	0.559362	-5.58204	GMP	0.252307	0.252307	FALSE	2047	Phenotype	F8
HILIC:Nicotinamide	0.230891	9.05837	1.14308	0.255953	0.559362	-5.5848	GMP	0.252307	0.252307	FALSE	2048	Phenotype	F6
HILIC:Guanosine monophosphate (GMP)	0.435568	5.95033	1.14277	0.256082	0.559362	-5.58514	GMP	0.252307	0.252307	FALSE	2049	Phenotype	F1
RP:Glutamine	0.472387	6.13244	1.13998	0.257237	0.559362	-5.58819	GMP	0.252307	0.252307	FALSE	2050	Phenotype	F6
RP:Deoxyadenosine	0.597652	4.12362	1.17522	0.242919	0.544687	-5.54915	GMP	0.263853	0.263853	FALSE	2061	Phenotype	F1
RP:N1-Acetylspermine	0.729619	2.7695	1.18334	0.239703	0.540423	-5.53999	GMP	0.267266	0.267266	FALSE	2062	Phenotype	F7
RP:Pantothenate	0.421441	-0.261391	1.19246	0.236127	0.536698	-5.52963	GMP	0.27027	0.27027	FALSE	2064	Phenotype	F3
HILIC:Propham	0.371046	1.44281	1.19899	0.233591	0.533353	-5.52217	GMP	0.272985	0.272985	FALSE	2066	Phenotype	F8
HILIC:1-Acetylimidazole	0.341884	4.27124	1.21778	0.226404	0.52295	-5.50048	GMP	0.28154	0.28154	FALSE	2073	Phenotype	F6
RP:Guanosine Monophosphate	0.493774	4.25476	1.27259	0.206352	0.4955	-5.43534	GMP	0.304957	0.304957	FALSE	2089	Phenotype	F1
HILIC:Methylthioadenosine	0.4039	7.49067	1.35468	0.178815	0.458768	-5.33259	GMP	0.338407	0.338407	FALSE	2104	Phenotype	F6
RP:trans-4-Hydroxy-L-proline	0.28869	2.45828	1.35719	0.178021	0.457301	-5.32936	GMP	0.339798	0.339798	FALSE	2106	Phenotype	F3
RP:Asparagine	0.565659	1.36634	1.39377	0.166725	0.437963	-5.28152	GMP	0.358562	0.358562	FALSE	2111	Phenotype	F3
RP:N-Fructosyl isoleucine	0.500766	-2.66633	1.41453	0.160634	0.432623	-5.24624	GMP	0.36389	0.36389	FALSE	2117	Phenotype	F4
HILIC:Thymine	0.454611	0.246806	1.42924	0.156301	0.426275	-5.23395	GMP	0.37031	0.37031	FALSE	2123	Phenotype	F5
RP:2,3-Bisphosphoglycerate	0.681761	-2.33125	1.47892	0.142557	0.407307	-5.16543	GMP	0.390078	0.390078	FALSE	2138	Phenotype	F1
HILIC:6-Methylnicotinamide	0.842834	4.05246	1.4998	0.13707	0.399524	-5.13596	GMP	0.398458	0.398458	FALSE	2148	Phenotype	F6
HILIC:N,N,N-Trimethyllysine	0.553547	2.87962	1.50761	0.135058	0.395123	-5.12483	GMP	0.403267	0.403267	FALSE	2150	Phenotype	F8
HILIC:Homoserine lactone	0.441797	1.98513	1.55118	0.12427	0.377528	-5.06177	GMP	0.423051	0.423051	FALSE	2156	Phenotype	F1
RP:Threoninyl-Leucine	0.78571	-0.448911	1.57008	0.120131	0.368347	-5.01077	GMP	0.433743	0.433743	FALSE	2160	Phenotype	F7
HILIC:Histidine	0.625667	6.11039	1.60526	0.111842	0.353609	-4.98114	GMP	0.451476	0.451476	FALSE	2170	Phenotype	F6
RP:Acetoacetic acid	0.619794	1.03101	1.60676	0.111512	0.353411	-4.97886	GMP	0.45172	0.45172	FALSE	2171	Phenotype	F8
HILIC:Prolinamide	0.350234	-0.418459	1.63781	0.104856	0.341754	-4.93136	GMP	0.466286	0.466286	FALSE	2181	Phenotype	F6
RP:L-Glutathione (reduced)	0.970023	4.87501	1.67277	0.0977484	0.330841	-4.87683	GMP	0.480381	0.480381	FALSE	2189	Phenotype	F8
HILIC:Pipecolic acid	0.522712	2.43488	1.69008	0.0943782	0.32698	-4.84944	GMP	0.485479	0.485479	FALSE	2196	Phenotype	F2
RP:Methylthioadenosine	0.512584	3.10744	1.7178	0.0891764	0.316397	-4.80502	GMP	0.499767	0.499767	FALSE	2200	Phenotype	F5
HILIC:Leucylphenylalanine	1.05817	-0.109066	1.81193	0.0734641	0.277461	-4.63177	GMP	0.556798	0.556798	FALSE	2215	Phenotype	F7
HILIC:Serine	0.517446	5.68361	1.8256	0.0711339	0.270206	-4.62585	GMP	0.568304	0.568304	FALSE	2216	Phenotype	F6
HILIC:Propanoylcarnitine	0.787749	5.56233	1.82735	0.0708696	0.26959	-4.62287	GMP	0.569296	0.569296	FALSE	2217	Phenotype	F6
RP:Serine	0.631823	4.25017	1.83129	0.0702732	0.268094	-4.61611	GMP	0.571712	0.571712	FALSE	2218	Phenotype	F4
HILIC:2-Amino-4-methylpyrimidine	0.675776	2.79847	1.84002	0.0689687	0.265348	-4.60111	GMP	0.576185	0.576185	FALSE	2221	Phenotype	F4
HILIC:Uridine	0.823516	4.0463	1.8934	0.0614278	0.246244	-4.508	GMP	0.608635	0.608635	FALSE	2230	Phenotype	F4
HILIC:Phosphorylcholine	0.488666	9.61608	1.89628	0.0610416	0.245281	-4.5029	GMP	0.610336	0.610336	FALSE	2232	Phenotype	F6
HILIC:Uridine Diphosphate (UDP)	1.11937	1.84089	1.92571	0.0572095	0.23416	-4.45044	GMP	0.630487	0.630487	FALSE	2234	Phenotype	F1
HILIC:Benzaldehyde	0.71142	0.843712	1.98291	0.0503407	0.213809	-4.34634	GMP	0.669974	0.669974	FALSE	2247	Phenotype	F4
HILIC:Uridine Monophosphate (UMP)	0.631485	6.61634	1.99272	0.0492366	0.210672	-4.32821	GMP	0.676393	0.676393	TRUE	2250	Phenotype	F6
HILIC:Valyl-Glycine	0.795203	0.16343	1.99354	0.0491454	0.210623	-4.32669	GMP	0.676494	0.676494	TRUE	2252	Phenotype	F7
RP:S-Lactoylglutathione	1.38788	2.07833	2.01512	0.0467918	0.203509	-4.28649	GMP	0.691415	0.691415	TRUE	2257	Phenotype	F2
HILIC:Uracil	0.905953	5.31248	2.11299	0.037292	0.175876	-4.09928	GMP	0.754794	0.754794	TRUE	2274	Phenotype	F4
HILIC:L-Glutathione (reduced)	1.64992	2.66773	2.13706	0.0352293	0.16908	-4.05202	GMP	0.771908	0.771908	TRUE	2279	Phenotype	F8
HILIC:N-Acetyl-D-lactosamine	0.623828	-2.94304	2.15916	0.03348	0.16368	-4.00339	GMP	0.786004	0.786004	TRUE	2283	Phenotype	F6
RP:Glyceraldehyde 3-Phosphate	1.01817	3.20119	2.17015	0.0325552	0.160346	-3.98624	GMP	0.794941	0.794941	TRUE	2286	Phenotype	F2
HILIC:gamma-Glutamylalanine	1.28021	2.70228	2.25923	0.0262158	0.134127	-3.80466	GMP	0.872482	0.872482	TRUE	2297	Phenotype	F2
HILIC:O-Succinyl-Homoserine	1.24594	0.869813	2.2998	0.0237571	0.124938	-3.7164	GMP	0.903306	0.903306	TRUE	2304	Phenotype	F2
RP:Histidine	0.625574	3.4858	2.30034	0.0236752	0.124938	-3.71867	GMP	0.903306	0.903306	TRUE	2305	Phenotype	F4
HILIC:Proline	0.499584	8.713	2.30002	0.0236939	0.124938	-3.71933	GMP	0.903306	0.903306	TRUE	2306	Phenotype	F6
RP:N-Acetyl-L-methionine	1.07519	1.39504	2.33183	0.0219024	0.117112	-3.64866	GMP	0.931399	0.931399	TRUE	2310	Phenotype	F7
HILIC:4-(Dimethylamino)pyridine	0.978646	-0.403361	2.34238	0.0213523	0.115118	-3.62049	GMP	0.938856	0.938856	TRUE	2313	Phenotype	F4
HILIC:Ornithine	0.83208	1.65809	2.37294	0.0197148	0.108436	-3.56344	GMP	0.964828	0.964828	TRUE	2319	Phenotype	F3
RP:Leucylalanine	1.0495	-0.293637	2.40053	0.0183717	0.103524	-3.50335	GMP	0.98496	0.98496	TRUE	2323	Phenotype	F7
RP:C8 H9 N	0.925956	2.90732	2.40012	0.0183911	0.103524	-3.50425	GMP	0.98496	0.98496	TRUE	2324	Phenotype	F4
RP:Amino-Sugars-C8	0.815485	1.35212	2.41541	0.0176816	0.100602	-3.47069	GMP	0.997392	0.997392	TRUE	2327	Phenotype	F8
RP:1-Vinylimidazole	1.52762	-1.38235	2.4275	0.0171377	0.0981421	-3.444	GMP	1.00814	1.00814	TRUE	2330	Phenotype	F8
HILIC:Indolelactic acid	1.26608	2.25765	2.45376	0.0161172	0.0933099	-3.37502	GMP	1.03007	1.03007	TRUE	2332	Phenotype	F4
HILIC:Prolylglycine	0.997952	1.77304	2.47037	0.0153487	0.0902462	-3.34559	GMP	1.04457	1.04457	TRUE	2335	Phenotype	F8
HILIC:Lenticin	1.81737	2.45465	2.47453	0.0151622	0.0897491	-3.33916	GMP	1.04697	1.04697	TRUE	2338	Phenotype	F4
RP:Aspartame	0.896193	-0.38776	2.48836	0.014621	0.0869357	-3.30797	GMP	1.0608	1.0608	TRUE	2339	Phenotype	F7
RP:Phosphorylcholine	0.905919	7.67084	2.49198	0.0144824	0.0866976	-3.2998	GMP	1.06199	1.06199	TRUE	2341	Phenotype	F6
RP:S-Adenosylmethionine	0.778873	0.0570812	2.51418	0.0136573	0.0832688	-3.24938	GMP	1.07952	1.07952	TRUE	2347	Phenotype	F8
RP:Lysine	0.796314	4.51402	2.52134	0.0134004	0.0824643	-3.23304	GMP	1.08373	1.08373	TRUE	2348	Phenotype	F6
HILIC:N-Acetylthreonine	1.35051	4.13126	2.52878	0.0131381	0.081583	-3.21602	GMP	1.0884	1.0884	TRUE	2350	Phenotype	F2
RP:Proline	0.574864	8.61255	2.53229	0.013016	0.081043	-3.20798	GMP	1.09128	1.09128	TRUE	2351	Phenotype	F6
HILIC:Alanine	0.528121	6.06233	2.5769	0.0115494	0.0740061	-3.10486	GMP	1.13073	1.13073	TRUE	2359	Phenotype	F6
HILIC:4-Hydroxybenzaldehyde	1.10132	0.102558	2.58896	0.0113108	0.0728307	-3.06689	GMP	1.13769	1.13769	TRUE	2361	Phenotype	F4
HILIC:Quinoline	0.626839	0.49117	2.60997	0.0105606	0.0695172	-3.02743	GMP	1.15791	1.15791	TRUE	2369	Phenotype	F4
HILIC:Histamine	0.605866	1.59196	2.64649	0.00955793	0.0656332	-2.94094	GMP	1.18288	1.18288	TRUE	2376	Phenotype	F7
RP:O-Succinyl-Homoserine	1.62244	1.45786	2.65338	0.00937878	0.0650722	-2.92452	GMP	1.1866	1.1866	TRUE	2378	Phenotype	F2
HILIC:Tryptophan	1.67488	2.65806	2.67299	0.00888538	0.0623867	-2.87755	GMP	1.20491	1.20491	TRUE	2381	Phenotype	F4
RP:Histamine	2.13936	1.02982	2.68234	0.0086583	0.0612326	-2.85504	GMP	1.21302	1.21302	TRUE	2382	Phenotype	F7
HILIC:Valine	0.647555	7.8229	2.75386	0.00708956	0.0527223	-2.68074	GMP	1.27801	1.27801	TRUE	2389	Phenotype	F6
RP:Phenylacetaldehyde	0.896057	2.47552	2.80098	0.00620277	0.048273	-2.56381	GMP	1.3163	1.3163	TRUE	2400	Phenotype	F4
HILIC:Arginine	0.719558	8.46742	2.79962	0.00622681	0.048273	-2.5672	GMP	1.3163	1.3163	TRUE	2401	Phenotype	F6
HILIC:Uridine Diphosphate Glucose (UDP glucose)	1.17061	2.89929	2.82285	0.00582657	0.0463399	-2.50896	GMP	1.33404	1.33404	TRUE	2406	Phenotype	F1
HILIC:S-Lactoylglutathione	2.06726	2.29601	2.83423	0.00567611	0.0458255	-2.47855	GMP	1.33889	1.33889	TRUE	2409	Phenotype	F2
HILIC:Isoleucine/Leucine	0.96255	8.79465	2.84089	0.00553227	0.0450581	-2.46347	GMP	1.34623	1.34623	TRUE	2410	Phenotype	F6
HILIC:Similarity to Pipecolate	0.751024	3.74064	2.84667	0.00544089	0.0447475	-2.44884	GMP	1.34923	1.34923	TRUE	2413	Phenotype	F4
RP:Valyl-Aspartate	2.16813	3.585	2.85922	0.00524711	0.0435609	-2.41697	GMP	1.3609	1.3609	TRUE	2416	Phenotype	F2
RP:Indoline	0.906189	6.24742	2.86206	0.00520421	0.0433537	-2.40976	GMP	1.36297	1.36297	TRUE	2417	Phenotype	F6
RP:Phenylalanine	0.866582	8.55979	2.86196	0.00520573	0.0433537	-2.41001	GMP	1.36297	1.36297	TRUE	2418	Phenotype	F6
RP:Alanyl-Leucine	1.58723	1.02258	2.86552	0.00516371	0.0432768	-2.3991	GMP	1.36374	1.36374	TRUE	2419	Phenotype	F7
RP:Glycerophosphocholine	2.03816	2.19414	2.90306	0.0046192	0.039465	-2.30481	GMP	1.40379	1.40379	TRUE	2423	Phenotype	F1
HILIC:Threoninyl-Leucine	1.45616	1.03194	2.91299	0.00450804	0.0390204	-2.27574	GMP	1.40871	1.40871	TRUE	2425	Phenotype	F7
RP:Arginine	0.995104	5.75492	2.91424	0.00447047	0.0390204	-2.27597	GMP	1.40871	1.40871	TRUE	2426	Phenotype	F6
RP:Threonine	0.805301	5.39333	2.91341	0.00448136	0.0390204	-2.27811	GMP	1.40871	1.40871	TRUE	2427	Phenotype	F6
HILIC:Methionine sulfoxide	1.09568	4.24605	2.96779	0.00381752	0.0353623	-2.1366	GMP	1.45146	1.45146	TRUE	2441	Phenotype	F6
RP:Tyrosine	0.824866	5.09444	2.9939	0.0035322	0.0335629	-2.06789	GMP	1.47414	1.47414	TRUE	2449	Phenotype	F6
HILIC:Leucyl-Leucine	1.31745	0.03803	3.02498	0.00330304	0.0322964	-1.98188	GMP	1.49085	1.49085	TRUE	2452	Phenotype	F7
HILIC:Leucyl-Valine	1.65608	-0.0412193	3.02482	0.00328412	0.0322964	-1.98489	GMP	1.49085	1.49085	TRUE	2453	Phenotype	F7
RP:3-(3,4-dihydroxyphenyl)propanoic acid	0.865153	1.48513	3.02603	0.00320813	0.0320813	-1.98267	GMP	1.49375	1.49375	TRUE	2457	Phenotype	F4
RP:Methionine sulfoxide	1.30288	0.204603	3.06447	0.00285664	0.0296911	-1.87973	GMP	1.52737	1.52737	TRUE	2464	Phenotype	F8
RP:Isoleucine/Leucine	0.875097	8.75145	3.08045	0.00272135	0.0289692	-1.83663	GMP	1.53806	1.53806	TRUE	2468	Phenotype	F6
RP:Ornithine	1.01458	-1.01882	3.11523	0.00244715	0.0273098	-1.7422	GMP	1.56368	1.56368	TRUE	2472	Phenotype	F4
RP:Methionine	1.11504	6.4336	3.10589	0.00251818	0.0273098	-1.76766	GMP	1.56368	1.56368	TRUE	2475	Phenotype	F6
RP:Piperidine	0.902039	6.48519	3.11957	0.00241478	0.0271277	-1.73035	GMP	1.56659	1.56659	TRUE	2476	Phenotype	F6
RP:Valyl-Valine	1.39175	0.146843	3.12653	0.0023708	0.0267475	-1.71041	GMP	1.57272	1.57272	TRUE	2477	Phenotype	F7
HILIC:Alanyl-Leucine	1.82553	1.3832	3.14089	0.00226839	0.0262656	-1.6711	GMP	1.58061	1.58061	TRUE	2481	Phenotype	F7
HILIC:Asparaginyl-lysine	0.956318	-1.35791	3.16782	0.00208744	0.0249989	-1.59809	GMP	1.60208	1.60208	TRUE	2487	Phenotype	F7
HILIC:Indole	1.11159	-0.202861	3.16601	0.00209271	0.0249989	-1.60283	GMP	1.60208	1.60208	TRUE	2488	Phenotype	F4
HILIC:Glycerophosphocholine	1.50416	6.01039	3.2565	0.00157685	0.0205069	-1.34999	GMP	1.6881	1.6881	TRUE	2497	Phenotype	F6
RP:Tryptophan	0.853484	5.96291	3.26711	0.00152489	0.0200284	-1.32	GMP	1.69835	1.69835	TRUE	2499	Phenotype	F6
HILIC:Histidylserine	1.48723	0.832702	3.29088	0.00141918	0.019761	-1.25221	GMP	1.70419	1.70419	TRUE	2504	Phenotype	F7
RP:Citraconic acid	1.41234	2.37828	3.32451	0.00127032	0.0183401	-1.1563	GMP	1.7366	1.7366	TRUE	2511	Phenotype	F7
RP:N-Carboxyethyl-gamma-aminobutyric acid	1.7495	2.68894	3.36943	0.00109953	0.016493	-1.02666	GMP	1.7827	1.7827	TRUE	2518	Phenotype	F2
HILIC:Homoproline	0.956542	0.10668	3.3837	0.00104996	0.0161156	-0.985196	GMP	1.79275	1.79275	TRUE	2520	Phenotype	F2
RP:trans-3-Indoleacrylic acid	0.895604	4.20235	3.39962	0.000997142	0.0155767	-0.938786	GMP	1.80753	1.80753	TRUE	2522	Phenotype	F6
HILIC:epsilon-(gamma-Glutamyl)lysine	1.39963	0.72047	3.44672	0.000858674	0.0140801	-0.800908	GMP	1.85139	1.85139	TRUE	2529	Phenotype	F7
HILIC:Valyl-Valine	1.81446	0.377777	3.49412	0.000755656	0.0130388	-0.666463	GMP	1.88476	1.88476	TRUE	2534	Phenotype	F7
HILIC:Valyl-Serine	1.18377	0.369202	3.49891	0.000720106	0.0127103	-0.64553	GMP	1.89584	1.89584	TRUE	2537	Phenotype	F4
HILIC:Gamma-glutamylleucine	1.40743	0.0432044	3.51382	0.000685412	0.0123937	-0.600962	GMP	1.9068	1.9068	TRUE	2539	Phenotype	F7
HILIC:Diaminopimelic acid	1.70035	-0.225512	3.58848	0.00053927	0.0104273	-0.380124	GMP	1.98183	1.98183	TRUE	2545	Phenotype	F7
RP:Gamma-glutamylleucine	1.93247	-0.0172381	3.58637	0.000537906	0.0104273	-0.381945	GMP	1.98183	1.98183	TRUE	2546	Phenotype	F7
RP:Serylleucine	1.78335	0.583353	3.6281	0.000467259	0.00963722	-0.254482	GMP	2.01605	2.01605	TRUE	2551	Phenotype	F7
HILIC:Histidinyl-Valine	2.08676	-0.372323	3.64477	0.000455772	0.00954951	-0.215409	GMP	2.02002	2.02002	TRUE	2553	Phenotype	F7
HILIC:Valylthreonine	1.9141	2.01236	3.68034	0.000391177	0.0086059	-0.0933827	GMP	2.0652	2.0652	TRUE	2557	Phenotype	F7
RP:Leucyl-Serine	1.61833	0.0896415	3.743	0.000317136	0.00775222	0.0988707	GMP	2.11057	2.11057	TRUE	2565	Phenotype	F7
HILIC:Alanyl-Glutamine	1.45099	-0.551005	3.81064	0.000253841	0.00678372	0.30649	GMP	2.16853	2.16853	TRUE	2574	Phenotype	F7
HILIC:Glycyl-leucine	2.36923	0.339321	3.80712	0.000256959	0.00678372	0.296109	GMP	2.16853	2.16853	TRUE	2575	Phenotype	F7
HILIC:Aspartame	1.22179	-0.634462	3.88507	0.000191951	0.00556869	0.55409	GMP	2.25425	2.25425	TRUE	2577	Phenotype	F7
HILIC:Alanylvaline	2.11041	2.1489	3.90808	0.000176927	0.00536881	0.628418	GMP	2.27012	2.27012	TRUE	2580	Phenotype	F7
HILIC:N6-Acetyl-L-lysine	2.0653	1.20442	3.99642	0.000129922	0.00463865	0.912091	GMP	2.33361	2.33361	TRUE	2587	Phenotype	F7
RP:Glycylleucine	2.39079	1.87789	3.99057	0.00013178	0.00463865	0.897387	GMP	2.33361	2.33361	TRUE	2588	Phenotype	F7
RP:L-beta-aspartyl-L-leucine	1.55653	0.951125	4.16059	7.09631e-05	0.00288319	1.46396	GMP	2.54013	2.54013	TRUE	2595	Phenotype	F7
RP:Leucyl-Proline	2.13362	2.07972	4.21908	5.7621e-05	0.00279378	1.65745	GMP	2.55381	2.55381	TRUE	2600	Phenotype	F7
HILIC:L-Phenylalanyl-L-proline	2.23313	-0.980167	4.23174	5.91285e-05	0.00279378	1.65092	GMP	2.55381	2.55381	TRUE	2601	Phenotype	F7
HILIC:Isoleucylprolyllysine (IPK or LPK)	2.06901	-0.389644	4.25791	5.07513e-05	0.00267967	1.77765	GMP	2.57192	2.57192	TRUE	2603	Phenotype	F7
HILIC:Threoninyl-Serine	1.99143	1.14184	4.32093	3.97443e-05	0.00238466	2.00046	GMP	2.62257	2.62257	TRUE	2607	Phenotype	F7
HILIC:Glycylleucine	2.61543	0.873019	4.37376	3.25712e-05	0.00220482	2.18371	GMP	2.65663	2.65663	TRUE	2611	Phenotype	F7
HILIC:Glycylvaline	2.25757	1.69082	4.38943	3.0118e-05	0.00219509	2.25127	GMP	2.65855	2.65855	TRUE	2612	Phenotype	F7
HILIC:Serylalanine	1.94417	-0.199775	4.40636	2.85082e-05	0.00215033	2.30403	GMP	2.66749	2.66749	TRUE	2613	Phenotype	F7
HILIC:Alanyl-Alanine	1.93343	0.885683	4.44306	2.50337e-05	0.0020027	2.42581	GMP	2.69838	2.69838	TRUE	2615	Phenotype	F7
RP:Glycylvaline	2.20552	0.542172	4.44963	2.41708e-05	0.00199409	2.45594	GMP	2.70025	2.70025	TRUE	2616	Phenotype	F7
HILIC:Threoninyl-Glutamine	2.19515	-0.731165	4.49179	2.07759e-05	0.00182828	2.59626	GMP	2.73796	2.73796	TRUE	2618	Phenotype	F7
RP:Alanyl-Proline	1.96413	-0.504034	4.56528	1.53148e-05	0.00166156	2.87449	GMP	2.77948	2.77948	TRUE	2619	Phenotype	F7
HILIC:Leucyl-Proline	2.17781	1.31012	4.54844	1.65243e-05	0.00166156	2.80636	GMP	2.77948	2.77948	TRUE	2621	Phenotype	F7
HILIC:Histidinyl-Isoleucine	2.50617	-0.439916	4.52828	1.82519e-05	0.00166156	2.71849	GMP	2.77948	2.77948	TRUE	2624	Phenotype	F7
HILIC:Histidinyl-Alanine	1.77931	0.145245	4.61507	1.2898e-05	0.00154776	3.03679	GMP	2.8103	2.8103	TRUE	2625	Phenotype	F7
HILIC:Lysyl-Leucine	2.37919	-0.533426	4.66714	1.06504e-05	0.00153595	3.21473	GMP	2.81362	2.81362	TRUE	2626	Phenotype	F7
RP:Valyl-Serine	1.29858	0.110984	4.80372	5.98087e-06	0.00130037	3.74327	GMP	2.88593	2.88593	TRUE	2630	Phenotype	F7
RP:Alanylvaline	2.4688	0.801769	4.9855	2.87147e-06	0.000947583	4.4228	GMP	3.02338	3.02338	TRUE	2636	Phenotype	F7
HILIC:Prolyl-Alanine	3.48598	1.63742	6.51706	3.70167e-09	9.77241e-06	10.6187	GMP	5.01	5.01	TRUE	2640	Phenotype	F7
HILIC:Phloroglucinol	-5.31891	4.98033	-6.57974	2.78056e-09	9.17586e-07	10.9678	Primitive	6.03735	-6.03735	TRUE	4	Phenotype	F1
HILIC:Sugars-Hexoses-Phosphate	-4.90689	6.56695	-6.41718	5.83667e-09	1.4008e-06	10.2603	Primitive	5.85362	-5.85362	TRUE	7	Phenotype	F1
HILIC:gamma-Glutamylglutamine	-3.87551	2.75605	-6.13577	2.07488e-08	3.42355e-06	9.05125	Primitive	5.46552	-5.46552	TRUE	12	Phenotype	F1
RP:Betaine	-1.41751	9.21848	-5.67584	1.57212e-07	1.53718e-05	7.12401	Primitive	4.81327	-4.81327	TRUE	20	Phenotype	F6
HILIC:Betaine	-1.45692	9.26413	-5.65884	1.69215e-07	1.59545e-05	7.05409	Primitive	4.79712	-4.79712	TRUE	21	Phenotype	F6
RP:Valeryl-L-carnitine	-3.17373	0.0621473	-5.52066	3.06665e-07	2.30696e-05	6.48931	Primitive	4.63696	-4.63696	TRUE	26	Phenotype	F4
HILIC:Glucosamine 6-Phosphate	-4.6305	2.55166	-5.41446	5.65936e-07	3.83095e-05	5.93897	Primitive	4.41669	-4.41669	TRUE	30	Phenotype	F1
RP:Sugars-Hexoses-Phosphate	-4.56278	3.95328	-5.19179	1.22849e-06	7.72191e-05	5.17343	Primitive	4.11228	-4.11228	TRUE	33	Phenotype	F1
HILIC:N-Methylglutamate	-2.89497	2.63505	-5.02972	2.39759e-06	0.000121724	4.54079	Primitive	3.91462	-3.91462	TRUE	41	Phenotype	F5
HILIC:Guanosine	-4.38618	5.05858	-4.98684	2.94051e-06	0.00014485	4.35393	Primitive	3.83908	-3.83908	TRUE	42	Phenotype	F1
HILIC:S-Adenosylhomocysteine	-2.01738	0.979839	-4.59184	1.3812e-05	0.000528459	2.88961	Primitive	3.27699	-3.27699	TRUE	55	Phenotype	F1
RP:Inosine	-3.87266	6.11676	-4.54066	1.68538e-05	0.000615351	2.70253	Primitive	3.21088	-3.21088	TRUE	56	Phenotype	F1
RP:Isobutyryl-L-carnitine	-3.11876	4.11514	-4.5382	1.70154e-05	0.000615351	2.69356	Primitive	3.21088	-3.21088	TRUE	57	Phenotype	F4
HILIC:Carnitine	-1.50751	10.0378	-4.51238	1.88029e-05	0.000639933	2.59973	Primitive	3.19387	-3.19387	TRUE	58	Phenotype	F6
HILIC:Isobutyryl-L-carnitine	-2.79688	4.80796	-4.27073	4.71405e-05	0.00127642	1.73819	Primitive	2.89401	-2.89401	TRUE	74	Phenotype	F4
HILIC:Inosine	-3.36536	8.31362	-4.16099	7.08673e-05	0.0017485	1.35722	Primitive	2.75733	-2.75733	TRUE	82	Phenotype	F1
RP:Guanosine	-2.6916	4.53	-4.03885	0.000110725	0.00241581	0.94117	Primitive	2.61694	-2.61694	TRUE	90	Phenotype	F1
RP:Thioproline	-2.22538	3.29164	-3.956	0.000149179	0.00309827	0.663837	Primitive	2.50888	-2.50888	TRUE	95	Phenotype	F1
RP:1-Palmitoyl-sn-glycero-3-phosphocholine	-1.62973	2.18881	-3.90325	0.000180002	0.00348914	0.48937	Primitive	2.45728	-2.45728	TRUE	101	Phenotype	F1
HILIC:N-Acetylneuraminate	-1.70668	3.08813	-3.84736	0.000219267	0.00410542	0.306314	Primitive	2.38664	-2.38664	TRUE	105	Phenotype	F4
RP:Guanine	-2.11664	4.06516	-3.79912	0.000259604	0.00469421	0.14985	Primitive	2.32844	-2.32844	TRUE	109	Phenotype	F1
HILIC:Deoxycarnitine	-1.3823	7.37955	-3.75462	0.000303006	0.00529759	0.00678214	Primitive	2.27592	-2.27592	TRUE	111	Phenotype	F6
HILIC:Homostachydrine	-2.05422	0.99317	-3.69903	0.000366962	0.00613151	-0.170208	Primitive	2.21243	-2.21243	TRUE	117	Phenotype	F4
HILIC:Taurine	-0.86356	9.78418	-3.67615	0.000396844	0.00638822	-0.242484	Primitive	2.19462	-2.19462	TRUE	121	Phenotype	F6
HILIC:N-Acetylglutamic acid	-1.15034	-1.4405	-3.67391	0.000406239	0.00646067	-0.252365	Primitive	2.18972	-2.18972	TRUE	123	Phenotype	F4
HILIC:Malonylcarnitine	-2.14625	-0.13557	-3.66486	0.000412436	0.00648114	-0.278046	Primitive	2.18835	-2.18835	TRUE	125	Phenotype	F4
HILIC:Thioproline	-2.33293	2.49211	-3.59897	0.000515616	0.00764202	-0.483858	Primitive	2.11679	-2.11679	TRUE	133	Phenotype	F1
RP:Guanosine Monophosphate	-1.6857	4.25476	-3.4832	0.000758522	0.00993519	-0.838699	Primitive	2.00282	-2.00282	TRUE	148	Phenotype	F1
RP:Gamma-Glutamylcysteine	-1.60241	0.320041	-3.42553	0.000916558	0.0114678	-1.01219	Primitive	1.94052	-1.94052	TRUE	152	Phenotype	F2
HILIC:Guanine	-2.24204	6.35502	-3.37103	0.00109814	0.013059	-1.17658	Primitive	1.88409	-1.88409	TRUE	159	Phenotype	F1
RP:Deoxycarnitine	-1.67731	4.56081	-3.34459	0.00119119	0.0135549	-1.25187	Primitive	1.8679	-1.8679	TRUE	165	Phenotype	F4
HILIC:Prolylleucine	-1.37123	3.75224	-3.32264	0.00127803	0.0143575	-1.31611	Primitive	1.84292	-1.84292	TRUE	167	Phenotype	F4
RP:Hexanoylcarnitine	-2.50641	2.22552	-3.24231	0.00164907	0.0170727	-1.54834	Primitive	1.7677	-1.7677	TRUE	177	Phenotype	F4
HILIC:1-Palmitoyl-sn-glycero-3-phosphocholine	-1.11961	-0.280873	-3.18907	0.00196721	0.0194243	-1.69942	Primitive	1.71165	-1.71165	TRUE	180	Phenotype	F1
RP:Prolylleucine	-1.19688	3.08278	-3.16318	0.00211119	0.0202675	-1.77271	Primitive	1.6932	-1.6932	TRUE	182	Phenotype	F4
RP:5-Aminovaleric acid betaine	-1.67506	2.84599	-3.15494	0.00216571	0.0204927	-1.79582	Primitive	1.6884	-1.6884	TRUE	183	Phenotype	F4
RP:Amino-Sugars-C6	-1.66598	-1.14987	-3.13652	0.00229237	0.0209406	-1.84732	Primitive	1.67901	-1.67901	TRUE	188	Phenotype	F8
RP:Dodecanoylcarnitine	-1.89978	-1.05512	-3.12317	0.00244165	0.0218507	-1.87042	Primitive	1.66054	-1.66054	TRUE	191	Phenotype	F4
HILIC:Trigonelline	-2.0406	3.19113	-3.10897	0.00249461	0.022118	-1.92386	Primitive	1.65525	-1.65525	TRUE	193	Phenotype	F4
RP:Taurine	-1.18991	6.95477	-3.10601	0.00251735	0.0222268	-1.93206	Primitive	1.65312	-1.65312	TRUE	194	Phenotype	F6
HILIC:2-Hexenoylcarnitine	-1.73826	-0.238559	-3.10172	0.00256548	0.022521	-1.92755	Primitive	1.64741	-1.64741	TRUE	195	Phenotype	F4
HILIC:Hexanoylcarnitine	-2.27199	2.15502	-3.09953	0.00256774	0.022521	-1.94999	Primitive	1.64741	-1.64741	TRUE	196	Phenotype	F4
HILIC:5-Aminovaleric acid betaine	-1.51541	4.67832	-3.06231	0.00287551	0.0241763	-2.05227	Primitive	1.61661	-1.61661	TRUE	201	Phenotype	F4
HILIC:Phosphoric acid	-2.19727	4.8569	-3.04452	0.00303445	0.0250342	-2.10082	Primitive	1.60147	-1.60147	TRUE	205	Phenotype	F1
RP:Ergothioneine	-1.84605	4.39305	-2.99709	0.00349881	0.0279059	-2.22912	Primitive	1.5543	-1.5543	TRUE	208	Phenotype	F4
RP:Leucyl-Serine	-1.71224	0.0896415	-2.93931	0.00416308	0.0314915	-2.38458	Primitive	1.50181	-1.50181	TRUE	217	Phenotype	F7
RP:Hypoxanthine	-1.46734	9.82944	-2.85872	0.00525486	0.0374942	-2.59392	Primitive	1.42604	-1.42604	TRUE	227	Phenotype	F6
HILIC:D-Ribose 5-Phosphate	-1.2677	2.05902	-2.85374	0.00533104	0.0379352	-2.60678	Primitive	1.42096	-1.42096	TRUE	228	Phenotype	F1
RP:Hydroxybutyrylcarnitine	-1.89504	4.93307	-2.84795	0.00542094	0.0384712	-2.62172	Primitive	1.41486	-1.41486	TRUE	229	Phenotype	F4
RP:Propionyl-L-carnitine	-1.66988	5.98444	-2.83875	0.00556663	0.0391891	-2.6454	Primitive	1.40683	-1.40683	TRUE	231	Phenotype	F4
RP:Gamma-glutamylglutamate	-1.43719	-0.82511	-2.81894	0.00589256	0.0405113	-2.69616	Primitive	1.39242	-1.39242	TRUE	236	Phenotype	F1
HILIC:Alanyl-Leucine	-2.20347	1.3832	-2.79711	0.00628453	0.0417913	-2.73349	Primitive	1.37891	-1.37891	TRUE	242	Phenotype	F7
RP:Alanyl-Leucine	-2.0629	1.02258	-2.79504	0.00632159	0.0419322	-2.74565	Primitive	1.37745	-1.37745	TRUE	243	Phenotype	F7
HILIC:3-hydroxyisovalerylcarnitine	-1.28187	1.72845	-2.77104	0.00675396	0.044193	-2.81766	Primitive	1.35465	-1.35465	TRUE	247	Phenotype	F4
RP:Cartinine	-1.32255	8.10288	-2.75926	0.00698258	0.0451814	-2.84725	Primitive	1.34504	-1.34504	TRUE	250	Phenotype	F6
HILIC:3-Methylpyrazole	-1.01259	2.68793	-2.75439	0.00707931	0.0454729	-2.85947	Primitive	1.34225	-1.34225	TRUE	251	Phenotype	F3
RP:Hydroxyhexanoycarnitine	-1.93288	0.988	-2.74825	0.00721671	0.046131	-2.86332	Primitive	1.33601	-1.33601	TRUE	252	Phenotype	F5
HILIC:Alanyl-Glycine	-1.36748	7.00839	-2.69631	0.00832935	0.0514976	-3.00367	Primitive	1.28821	-1.28821	TRUE	259	Phenotype	F6
HILIC:Ectoine	-1.20949	1.43104	-2.66641	0.00904835	0.0544138	-3.0769	Primitive	1.26429	-1.26429	TRUE	265	Phenotype	F4
RP:Stachydrine	-2.23978	4.01902	-2.66436	0.00909981	0.0545989	-3.08191	Primitive	1.26282	-1.26282	TRUE	266	Phenotype	F4
RP:Lenticin	-1.88666	4.22042	-2.65863	0.00924442	0.0553408	-3.09583	Primitive	1.25695	-1.25695	TRUE	267	Phenotype	F4
HILIC:Guanosine monophosphate (GMP)	-1.29141	5.95033	-2.65406	0.00936154	0.0557889	-3.10695	Primitive	1.25345	-1.25345	TRUE	269	Phenotype	F1
HILIC:2-Acetamido-N-β-aspartyl-2-deoxyhexopyranosylamine	-1.07386	0.639648	-2.65189	0.00941743	0.0559955	-3.1122	Primitive	1.25185	-1.25185	TRUE	270	Phenotype	F4
HILIC:Gamma-glutamylglutamate	-1.402	3.3404	-2.64028	0.00972231	0.0575482	-3.14031	Primitive	1.23997	-1.23997	TRUE	272	Phenotype	F2
HILIC:Lenticin	-2.53519	2.45465	-2.63549	0.00985083	0.0577916	-3.1519	Primitive	1.23814	-1.23814	TRUE	273	Phenotype	F4
HILIC:Hydroxybutyrylcarnitine	-1.80637	6.57494	-2.63122	0.0099665	0.057955	-3.16219	Primitive	1.23691	-1.23691	TRUE	275	Phenotype	F4
HILIC:Gabapentin	-1.60618	-2.19792	-2.62199	0.0102376	0.0590336	-3.17152	Primitive	1.2289	-1.2289	TRUE	277	Phenotype	F6
HILIC:Alanyl-Glutamine	-1.37645	-0.551005	-2.61249	0.0105407	0.0604269	-3.19154	Primitive	1.21877	-1.21877	TRUE	279	Phenotype	F7
RP:Valyl-Valine	-1.55666	0.146843	-2.58975	0.0111734	0.0624954	-3.24931	Primitive	1.20415	-1.20415	TRUE	288	Phenotype	F7
HILIC:Threoninyl-Leucine	-1.68471	1.03194	-2.51921	0.0135157	0.0716496	-3.41538	Primitive	1.14479	-1.14479	TRUE	303	Phenotype	F7
RP:Octanoyl-L-carnitine	-2.01367	0.213979	-2.46007	0.015789	0.0804689	-3.55535	Primitive	1.09437	-1.09437	TRUE	310	Phenotype	F4
RP:Tetradecanoylcarnitine	-1.62094	-0.761941	-2.41842	0.0176119	0.0862624	-3.64495	Primitive	1.06418	-1.06418	TRUE	321	Phenotype	F4
RP:Acetoacetic acid	-1.1958	1.03101	-2.39616	0.0185791	0.0899761	-3.70663	Primitive	1.04587	-1.04587	TRUE	324	Phenotype	F8
HILIC:Hypoxanthine	-1.58988	11.9813	-2.36838	0.0199458	0.0936955	-3.76804	Primitive	1.02828	-1.02828	TRUE	332	Phenotype	F6
HILIC:Guanidinoethyl sulfonate	-1.27259	-0.29441	-2.35692	0.0205583	0.0959503	-3.79296	Primitive	1.01795	-1.01795	TRUE	333	Phenotype	F4
HILIC:Ergothioneine	-1.9666	0.820126	-2.30477	0.0235449	0.106436	-3.88818	Primitive	0.972913	-0.972913	TRUE	339	Phenotype	F5
RP:Gamma-glutamylleucine	-1.6893	-0.0172381	-2.29638	0.0239101	0.107534	-3.92421	Primitive	0.968453	-0.968453	TRUE	340	Phenotype	F7
RP:Decanoylcarnitine	-1.57936	-0.984107	-2.21674	0.0293575	0.124205	-4.0537	Primitive	0.905862	-0.905862	TRUE	355	Phenotype	F4
RP:Triethylphosphate	-1.36891	2.43661	-2.17512	0.0321695	0.132492	-4.17752	Primitive	0.87781	-0.87781	TRUE	359	Phenotype	F4
HILIC:Valylthreonine	-1.54896	2.01236	-2.16813	0.0327133	0.133896	-4.19174	Primitive	0.873231	-0.873231	TRUE	362	Phenotype	F7
HILIC:Gamma-glutamylleucine	-1.17119	0.0432044	-2.13953	0.0350232	0.140519	-4.24951	Primitive	0.852266	-0.852266	TRUE	369	Phenotype	F7
RP:Glucosamine 6-Phosphate	-1.13236	-0.734479	-2.11822	0.036836	0.145798	-4.29212	Primitive	0.836249	-0.836249	TRUE	372	Phenotype	F3
RP:Isovaleryl-L-carnitine	-1.23405	2.07856	-2.10778	0.0377527	0.148757	-4.31284	Primitive	0.827523	-0.827523	TRUE	374	Phenotype	F1
RP:Leucylalanine	-1.18804	-0.293637	-2.04984	0.0432087	0.164131	-4.42618	Primitive	0.78481	-0.78481	TRUE	385	Phenotype	F7
RP:Hydroxyisovalerylcarnitine	-1.00247	-0.853579	-2.00415	0.0479771	0.176406	-4.51355	Primitive	0.753487	-0.753487	TRUE	392	Phenotype	F4
RP:Cytidine monophosphate (CMP)	-0.93701	1.50397	-2.00049	0.0483775	0.177384	-4.52046	Primitive	0.751085	-0.751085	TRUE	394	Phenotype	F1
HILIC:Hydroxyhexanoycarnitine	-1.52309	0.570264	-1.99842	0.048605	0.177479	-4.52436	Primitive	0.750853	-0.750853	TRUE	396	Phenotype	F5
HILIC:1-Methylhistamine	-2.2205	3.41839	-1.99563	0.0489138	0.177758	-4.52963	Primitive	0.750171	-0.750171	TRUE	397	Phenotype	F1
HILIC:Octanoyl-L-carnitine	-1.44839	-1.78667	-1.94321	0.0552404	0.191494	-4.59253	Primitive	0.717844	-0.717844	FALSE	415	Phenotype	F4
HILIC:Propanoylcarnitine	-1.09847	5.56233	-1.94195	0.0551832	0.191494	-4.62955	Primitive	0.717844	-0.717844	FALSE	416	Phenotype	F6
RP:Aminoadipate	-0.934571	4.0545	-1.93935	0.0555042	0.191538	-4.63433	Primitive	0.717746	-0.717746	FALSE	419	Phenotype	F2
HILIC:Flavin adenine dinucleotide (FAD)	-0.642026	-0.0847593	-1.92389	0.057509	0.195902	-4.6588	Primitive	0.707962	-0.707962	FALSE	422	Phenotype	F7
HILIC:2,6-Dimethylpyrazine	-1.19876	1.33002	-1.92086	0.0578267	0.196205	-4.66812	Primitive	0.70729	-0.70729	FALSE	423	Phenotype	F2
HILIC:Amino-Sugars-C8	-0.837477	0.83726	-1.92033	0.0578954	0.196205	-4.6691	Primitive	0.70729	-0.70729	FALSE	424	Phenotype	F5
RP:δ-Valerolactam	-0.944068	1.88855	-1.91082	0.0591225	0.198075	-4.68635	Primitive	0.70317	-0.70317	FALSE	427	Phenotype	F4
RP:Palmitoylcarnitine	-1.04721	-0.984597	-1.90478	0.0599137	0.199712	-4.69728	Primitive	0.699595	-0.699595	FALSE	430	Phenotype	F4
RP:Uracil	-1.1752	3.28847	-1.8998	0.0605718	0.201398	-4.70625	Primitive	0.695946	-0.695946	FALSE	431	Phenotype	F1
RP:Alanyltyrosine	-1.10248	0.356224	-1.86305	0.0658857	0.213159	-4.71934	Primitive	0.671295	-0.671295	FALSE	436	Phenotype	F7
RP:Threoninyl-Leucine	-1.23147	-0.448911	-1.85808	0.0666379	0.214542	-4.74653	Primitive	0.668488	-0.668488	FALSE	438	Phenotype	F7
HILIC:Leucyl-Valine	-1.39994	-0.0412193	-1.84631	0.0683045	0.21822	-4.76414	Primitive	0.661106	-0.661106	FALSE	441	Phenotype	F7
RP:N(6)-Methyllysine	-0.689851	0.135487	-1.8245	0.071302	0.224092	-4.83941	Primitive	0.649573	-0.649573	FALSE	445	Phenotype	F3
HILIC:Acetyl-L-carnitine	-0.656778	9.11929	-1.77228	0.0796378	0.241841	-4.92881	Primitive	0.616471	-0.616471	FALSE	457	Phenotype	F6
HILIC:Adenosine monophosphate (AMP)	-0.601856	8.11447	-1.77007	0.0800077	0.242503	-4.93254	Primitive	0.615283	-0.615283	FALSE	458	Phenotype	F6
RP:Acetyl-L-carnitine	-0.831268	8.19307	-1.75842	0.0819817	0.246786	-4.95215	Primitive	0.607679	-0.607679	FALSE	462	Phenotype	F6
HILIC:N-Acetylputrescine	-0.92373	1.56798	-1.73934	0.0853	0.252978	-4.98398	Primitive	0.596917	-0.596917	FALSE	470	Phenotype	F4
HILIC:Valyl-Valine	-1.24133	0.377777	-1.72575	0.0880013	0.258137	-4.97418	Primitive	0.58815	-0.58815	FALSE	475	Phenotype	F7
RP:N-Acetylneuraminate	-0.712969	0.885237	-1.71851	0.0890472	0.259734	-5.01835	Primitive	0.585472	-0.585472	FALSE	478	Phenotype	F5
RP:Serylleucine	-1.16693	0.583353	-1.71569	0.0895637	0.260405	-5.02296	Primitive	0.58435	-0.58435	FALSE	480	Phenotype	F7
HILIC:Tiglylcarnitine	-0.710649	0.201402	-1.70716	0.0911455	0.262716	-5.03692	Primitive	0.580513	-0.580513	FALSE	481	Phenotype	F5
HILIC:Possible Carnitine__B	-1.16573	0.945491	-1.65623	0.101136	0.281867	-5.10394	Primitive	0.549956	-0.549956	FALSE	499	Phenotype	F5
RP:1-Methylhistamine	-1.82211	3.65467	-1.6377	0.104917	0.289123	-5.13354	Primitive	0.538917	-0.538917	FALSE	501	Phenotype	F8
RP:Alanylvaline	-1.16628	0.801769	-1.61219	0.110326	0.3012	-5.18774	Primitive	0.521146	-0.521146	FALSE	506	Phenotype	F7
RP:D-Erythro-sphingosine 1-phosphate	-1.23176	-0.100789	-1.59255	0.114707	0.306815	-5.20815	Primitive	0.513124	-0.513124	FALSE	517	Phenotype	F4
HILIC:Isovaleryl-L-carnitine	-0.775647	2.88021	-1.5817	0.117129	0.311459	-5.23443	Primitive	0.506599	-0.506599	FALSE	519	Phenotype	F5
RP:N-Acetyl-L-methionine	-0.951368	1.39504	-1.55158	0.124212	0.322756	-5.27961	Primitive	0.491126	-0.491126	FALSE	525	Phenotype	F7
HILIC:1-Methylguanosine	-0.788088	-0.872714	-1.52727	0.130218	0.332793	-5.30609	Primitive	0.477825	-0.477825	FALSE	531	Phenotype	F1
HILIC:Stachydrine	-1.41785	5.83818	-1.49913	0.137242	0.34673	-5.35664	Primitive	0.460009	-0.460009	FALSE	537	Phenotype	F6
RP:Uridine Monophosphate (UMP)	-0.892054	5.02963	-1.46927	0.145151	0.359474	-5.39931	Primitive	0.444333	-0.444333	FALSE	545	Phenotype	F5
RP:Glycylleucine	-1.23553	1.87789	-1.46508	0.146287	0.360507	-5.40523	Primitive	0.443086	-0.443086	FALSE	548	Phenotype	F7
HILIC:Glycylvaline	-1.06229	1.69082	-1.44483	0.151883	0.370553	-5.43362	Primitive	0.43115	-0.43115	FALSE	551	Phenotype	F7
HILIC:Neopterin	-0.939427	-1.62174	-1.42372	0.158042	0.381034	-5.43694	Primitive	0.419037	-0.419037	FALSE	555	Phenotype	F4
RP:Histamine	-1.52666	1.02982	-1.41701	0.159836	0.384306	-5.472	Primitive	0.415323	-0.415323	FALSE	558	Phenotype	F7
HILIC:Adenosine	-0.91023	6.07893	-1.41251	0.161153	0.386587	-5.47814	Primitive	0.412752	-0.412752	FALSE	560	Phenotype	F6
HILIC:Uridine Monophosphate (UMP)	-0.591513	6.61634	-1.40477	0.163436	0.388971	-5.48866	Primitive	0.410083	-0.410083	FALSE	566	Phenotype	F6
HILIC:Diaminopimelic acid	-0.908142	-0.225512	-1.37622	0.172148	0.40295	-5.52116	Primitive	0.394748	-0.394748	FALSE	573	Phenotype	F7
HILIC:Cytidine 2',3'-Cyclic Phosphate	-0.771551	0.478786	-1.34638	0.181655	0.418108	-5.53378	Primitive	0.378711	-0.378711	FALSE	580	Phenotype	F5
HILIC:Guanidoacetic acid	-1.192	1.56503	-1.29795	0.19753	0.438586	-5.62819	Primitive	0.357945	-0.357945	FALSE	599	Phenotype	F3
HILIC:Deoxycytidine	-0.708549	0.922952	-1.27989	0.203964	0.447974	-5.61144	Primitive	0.348747	-0.348747	FALSE	602	Phenotype	F4
HILIC:Alanylvaline	-0.966252	2.1489	-1.27145	0.206753	0.449647	-5.66115	Primitive	0.347129	-0.347129	FALSE	605	Phenotype	F7
RP:Deoxyadenosine	-0.842161	4.12362	-1.26058	0.210627	0.456163	-5.67448	Primitive	0.34088	-0.34088	FALSE	606	Phenotype	F1
HILIC:Alanyl-Alanine	-0.781064	0.885683	-1.23947	0.218374	0.466052	-5.68485	Primitive	0.331566	-0.331566	FALSE	616	Phenotype	F7
RP:Glycylvaline	-0.852744	0.542172	-1.18205	0.240245	0.491283	-5.75246	Primitive	0.308668	-0.308668	FALSE	639	Phenotype	F7
HILIC:Phosphocreatine	-0.883004	0.228276	-1.18218	0.240162	0.491283	-5.76738	Primitive	0.308668	-0.308668	FALSE	640	Phenotype	F4
HILIC:Isoleucylprolyllysine (IPK or LPK)	-0.806726	-0.389644	-1.16277	0.248012	0.499177	-5.78163	Primitive	0.301745	-0.301745	FALSE	649	Phenotype	F7
HILIC:epsilon-(gamma-Glutamyl)lysine	-0.640553	0.72047	-1.12379	0.264041	0.519038	-5.81769	Primitive	0.284801	-0.284801	FALSE	665	Phenotype	F7
HILIC:Glutamic acid	-0.278659	9.64025	-1.09498	0.276366	0.532208	-5.8639	Primitive	0.273918	-0.273918	FALSE	678	Phenotype	F6
RP:5-Oxoproline	-0.420069	5.41734	-1.05043	0.296253	0.555081	-5.91043	Primitive	0.255644	-0.255644	FALSE	690	Phenotype	F6
HILIC:N-Acetyl-D-lactosamine	-0.39419	-2.94304	-1.01698	0.31187	0.572956	-5.93673	Primitive	0.241879	-0.241879	FALSE	702	Phenotype	F6
HILIC:N-Methylalanine	-0.432967	5.84872	-1.01825	0.311215	0.572956	-5.94287	Primitive	0.241879	-0.241879	FALSE	703	Phenotype	F6
HILIC:Succinylcarnitine	-0.668633	-1.50957	-1.0047	0.317872	0.580348	-5.91481	Primitive	0.236312	-0.236312	FALSE	706	Phenotype	F4
RP:1-Vinylimidazole	-0.851102	-1.38235	-1.00248	0.318725	0.581502	-5.9584	Primitive	0.235449	-0.235449	FALSE	707	Phenotype	F8
RP:2,6-Dimethylpyrazine	-0.920993	-0.293058	-0.961029	0.339245	0.60514	-5.9597	Primitive	0.218144	-0.218144	FALSE	720	Phenotype	F1
RP:Aspartame	-0.461634	-0.38776	-0.94824	0.345477	0.612942	-6.01003	Primitive	0.21258	-0.21258	FALSE	723	Phenotype	F7
HILIC:Triethylphosphate	-0.760943	1.27836	-0.913437	0.363438	0.628341	-6.03381	Primitive	0.201805	-0.201805	FALSE	740	Phenotype	F8
HILIC:Lysyl-Leucine	-0.672677	-0.533426	-0.90624	0.367241	0.630236	-6.0401	Primitive	0.200497	-0.200497	FALSE	743	Phenotype	F7
HILIC:N6-Acetyl-L-lysine	-0.667438	1.20442	-0.905313	0.367676	0.630301	-6.04167	Primitive	0.200452	-0.200452	FALSE	746	Phenotype	F7
HILIC:Glycyl-leucine	-0.776907	0.339321	-0.87366	0.38464	0.64968	-6.05314	Primitive	0.1873	-0.1873	FALSE	758	Phenotype	F7
HILIC:1-Acetylimidazole	-0.322446	4.27124	-0.870162	0.386463	0.651925	-6.0794	Primitive	0.185802	-0.185802	FALSE	759	Phenotype	F6
HILIC:Leucylphenylalanine	-0.665804	-0.109066	-0.848742	0.398366	0.660042	-6.07002	Primitive	0.180429	-0.180429	FALSE	769	Phenotype	F7
HILIC:Glycylleucine	-0.73582	0.873019	-0.848248	0.398536	0.660042	-6.08226	Primitive	0.180429	-0.180429	FALSE	770	Phenotype	F7
HILIC:Methylimidazoleacetic acid	-0.501787	1.81387	-0.84773	0.398775	0.660042	-6.09824	Primitive	0.180429	-0.180429	FALSE	771	Phenotype	F4
HILIC:Histidinyl-Alanine	-0.459538	0.145245	-0.820823	0.413903	0.674508	-6.1132	Primitive	0.171013	-0.171013	FALSE	783	Phenotype	F7
HILIC:S-Methyl-L-cysteine-S-oxide	-0.419321	0.342919	-0.805836	0.422448	0.681701	-6.10656	Primitive	0.166406	-0.166406	FALSE	792	Phenotype	F2
HILIC:2-(4-aminotetrahydro-2H-pyran-4-yl)acetic acid	-0.67096	1.97295	-0.753422	0.453109	0.708234	-6.17217	Primitive	0.149823	-0.149823	FALSE	818	Phenotype	F7
RP:GABA	-0.305519	3.47408	-0.731459	0.466346	0.722933	-6.18815	Primitive	0.140902	-0.140902	FALSE	824	Phenotype	F3
RP:Citric acid	-0.346578	-2.23545	-0.719235	0.473828	0.729432	-6.19627	Primitive	0.137015	-0.137015	FALSE	834	Phenotype	F4
RP:L-beta-aspartyl-L-leucine	-0.377572	0.951125	-0.706309	0.48177	0.735612	-6.20588	Primitive	0.133351	-0.133351	FALSE	842	Phenotype	F7
HILIC:dTDP-alpha-D-glucose	-0.331262	2.26359	-0.697079	0.487501	0.740081	-6.21223	Primitive	0.130721	-0.130721	FALSE	848	Phenotype	F7
RP:N1-Acetylspermine	-0.543925	2.7695	-0.667335	0.506219	0.75632	-6.23214	Primitive	0.121294	-0.121294	FALSE	860	Phenotype	F7
HILIC:Diphenylphosphinic acid	-0.303271	-0.223568	-0.658816	0.511649	0.760442	-6.23768	Primitive	0.118934	-0.118934	FALSE	863	Phenotype	F5
HILIC:Similarity to Pipecolate	-0.214919	3.74064	-0.595267	0.553118	0.78308	-6.27681	Primitive	0.106194	-0.106194	FALSE	896	Phenotype	F4
HILIC:Allopurinol	-0.199853	3.78617	-0.55617	0.579437	0.798565	-6.29892	Primitive	0.0976897	-0.0976897	FALSE	911	Phenotype	F6
HILIC:Histidylserine	-0.342872	0.832702	-0.540405	0.59023	0.806421	-6.29193	Primitive	0.0934384	-0.0934384	FALSE	914	Phenotype	F7
HILIC:Hypotaurine	-0.271441	2.62132	-0.539162	0.59107	0.806421	-6.30808	Primitive	0.0934384	-0.0934384	FALSE	915	Phenotype	F5
RP:N-Acetylserotonin	-0.238635	-0.624957	-0.499086	0.618903	0.826427	-6.32853	Primitive	0.0827957	-0.0827957	FALSE	933	Phenotype	F5
RP:Lysine	-0.211031	4.51402	-0.492194	0.623748	0.827484	-6.33189	Primitive	0.0822402	-0.0822402	FALSE	938	Phenotype	F6
HILIC:Threoninyl-Serine	-0.312723	1.14184	-0.466638	0.64188	0.84014	-6.32791	Primitive	0.0756484	-0.0756484	FALSE	949	Phenotype	F7
RP:Inosine-5'-monophosphate (IMP)	-0.25947	3.60904	-0.444388	0.657799	0.850853	-6.35391	Primitive	0.0701456	-0.0701456	FALSE	963	Phenotype	F3
HILIC:Leucyl-Leucine	-0.260363	0.03803	-0.422116	0.674024	0.859361	-6.30814	Primitive	0.0658245	-0.0658245	FALSE	977	Phenotype	F7
RP:Trans-Aconitate	-0.195426	-3.36179	-0.422125	0.674018	0.859361	-6.33637	Primitive	0.0658245	-0.0658245	FALSE	978	Phenotype	F6
HILIC:Thymine	-0.170887	0.246806	-0.4045	0.686778	0.866835	-6.37057	Primitive	0.0620637	-0.0620637	FALSE	990	Phenotype	F5
HILIC:Inosine-5'-monophosphate (IMP)	-0.160248	5.17717	-0.39259	0.695525	0.871883	-6.37525	Primitive	0.0595419	-0.0595419	FALSE	1000	Phenotype	F6
HILIC:Aspartame	-0.173156	-0.634462	-0.388584	0.698476	0.874421	-6.37679	Primitive	0.0582793	-0.0582793	FALSE	1001	Phenotype	F7
HILIC:Creatine	-0.125747	7.97515	-0.360266	0.719469	0.888137	-6.38723	Primitive	0.05152	-0.05152	FALSE	1013	Phenotype	F6
RP:N-Lauryldiethanolamine	-0.0598512	4.54951	-0.320455	0.749346	0.899215	-6.40057	Primitive	0.0461363	-0.0461363	FALSE	1037	Phenotype	F6
HILIC:Serylalanine	-0.204246	-0.199775	-0.316383	0.752432	0.901825	-6.3863	Primitive	0.0448777	-0.0448777	FALSE	1038	Phenotype	F7
RP:Methyl jasmonate	-0.0602947	-0.995537	-0.308671	0.758265	0.904982	-6.40422	Primitive	0.04336	-0.04336	FALSE	1045	Phenotype	F6
HILIC:PPG n7	-0.102892	-2.29212	-0.28218	0.778464	0.910565	-6.38792	Primitive	0.0406892	-0.0406892	FALSE	1065	Phenotype	F6
RP:Leucyl-Proline	-0.18519	2.07972	-0.252068	0.801553	0.922853	-6.4043	Primitive	0.0348676	-0.0348676	FALSE	1083	Phenotype	F7
RP:Uridine Diphosphate-N-Acetylglucosamine	-0.112447	1.33542	-0.238902	0.81171	0.929681	-6.42304	Primitive	0.0316661	-0.0316661	FALSE	1090	Phenotype	F3
HILIC:Threoninyl-Glutamine	-0.160371	-0.731165	-0.22509	0.822416	0.931537	-6.41974	Primitive	0.0307997	-0.0307997	FALSE	1099	Phenotype	F7
HILIC:Valyl-Glycine	-0.101074	0.16343	-0.188711	0.850732	0.941532	-6.43362	Primitive	0.0261648	-0.0261648	FALSE	1123	Phenotype	F7
RP:2,4,6-Tris(allyloxy)-1,3,5-triazine	-0.0397689	-2.23077	-0.184253	0.854218	0.942831	-6.43444	Primitive	0.0255662	-0.0255662	FALSE	1128	Phenotype	F6
HILIC:L-Phenylalanyl-L-proline	-0.133094	-0.980167	-0.163552	0.870479	0.951542	-6.3421	Primitive	0.021572	-0.021572	FALSE	1139	Phenotype	F7
HILIC:Aminoadipate	-0.0740361	0.0109108	-0.150095	0.881016	0.958523	-6.44007	Primitive	0.0183976	-0.0183976	FALSE	1149	Phenotype	F4
HILIC:Valine	-0.0477413	7.8229	-0.148493	0.882277	0.958523	-6.4403	Primitive	0.0183976	-0.0183976	FALSE	1150	Phenotype	F6
RP:trans-3-Indoleacrylic acid	-0.0491442	4.20235	-0.13379	0.893859	0.965148	-6.44235	Primitive	0.0154059	-0.0154059	FALSE	1157	Phenotype	F6
HILIC:N-Acetylthreonine	-0.0751845	4.13126	-0.103533	0.917764	0.975478	-6.44589	Primitive	0.0107827	-0.0107827	FALSE	1176	Phenotype	F2
RP:Isoleucine/Leucine	-0.0390025	8.75145	-0.09945	0.920996	0.977404	-6.4463	Primitive	0.00992607	-0.00992607	FALSE	1179	Phenotype	F6
RP:Tryptophan	-0.0199996	5.96291	-0.0551374	0.956148	0.987769	-6.44968	Primitive	0.00534446	-0.00534446	FALSE	1212	Phenotype	F6
HILIC:gamma-Glutamylalanine	-0.0357312	2.70228	-0.0466757	0.962872	0.99064	-6.4501	Primitive	0.00408406	-0.00408406	FALSE	1216	Phenotype	F2
RP:Indoline	-0.015698	6.24742	-0.0361402	0.971248	0.994549	-6.45053	Primitive	0.00237364	-0.00237364	FALSE	1221	Phenotype	F6
HILIC:Isoleucine/Leucine	-0.0165831	8.79465	-0.0356966	0.971601	0.994549	-6.45055	Primitive	0.00237364	-0.00237364	FALSE	1222	Phenotype	F6
RP:Phenylalanine	-0.0146033	8.55979	-0.0351562	0.972031	0.994549	-6.45057	Primitive	0.00237364	-0.00237364	FALSE	1223	Phenotype	F6
RP:Phenylacetaldehyde	-0.0153372	2.47552	-0.0350067	0.97215	0.994549	-6.45057	Primitive	0.00237364	-0.00237364	FALSE	1224	Phenotype	F4
RP:Piperidine	-0.0134756	6.48519	-0.0337157	0.973176	0.995037	-6.45061	Primitive	0.0021607	-0.0021607	FALSE	1225	Phenotype	F6
RP:Glyceraldehyde 3-Phosphate	0.0121232	3.20119	0.0191665	0.98475	1	-6.45099	Primitive	0	0	FALSE	1263	Phenotype	F2
RP:Methionine	-0.00772044	6.4336	-0.0155625	0.987617	1	-6.45106	Primitive	0	0	FALSE	1267	Phenotype	F6
HILIC:N,N,N-Trimethyllysine	0.0443674	2.87962	0.0907861	0.927859	0.978905	-6.44711	Primitive	0.00925952	0.00925952	FALSE	1327	Phenotype	F8
RP:N,N,N-Trimethyllysine	0.0584847	-0.256608	0.137851	0.890658	0.964057	-6.44181	Primitive	0.0158971	0.0158971	FALSE	1355	Phenotype	F8
HILIC:Histidinyl-Valine	0.129799	-0.372323	0.158607	0.874348	0.954623	-6.40277	Primitive	0.0201683	0.0201683	FALSE	1364	Phenotype	F7
HILIC:Histamine	0.0551625	1.59196	0.176758	0.860085	0.944519	-6.43577	Primitive	0.0247894	0.0247894	FALSE	1371	Phenotype	F7
RP:Asparagine	0.0996842	1.36634	0.184877	0.85373	0.942831	-6.43433	Primitive	0.0255662	0.0255662	FALSE	1375	Phenotype	F3
HILIC:Histidine	0.0974349	6.11039	0.18754	0.851647	0.941914	-6.43384	Primitive	0.0259887	0.0259887	FALSE	1378	Phenotype	F6
RP:Nonyltrimethylammonium	0.0686551	-1.00315	0.193517	0.846978	0.939506	-6.43271	Primitive	0.0271007	0.0271007	FALSE	1380	Phenotype	F8
HILIC:ADP-ribose	0.144684	-3.12387	0.230988	0.817834	0.931537	-6.42488	Primitive	0.0307997	0.0307997	FALSE	1414	Phenotype	F1
RP:C8 H9 N	0.130455	2.90732	0.249572	0.803471	0.92345	-6.42048	Primitive	0.0345866	0.0345866	FALSE	1429	Phenotype	F4
HILIC:Arginine	0.102076	8.46742	0.290176	0.77233	0.908219	-6.40968	Primitive	0.0418093	0.0418093	FALSE	1455	Phenotype	F6
RP:PPG n7	0.068177	-0.669625	0.29068	0.771946	0.908172	-6.40953	Primitive	0.041832	0.041832	FALSE	1457	Phenotype	F6
HILIC:Leucyl-Proline	0.23124	1.31012	0.328213	0.7435	0.89664	-6.38255	Primitive	0.0473821	0.0473821	FALSE	1480	Phenotype	F7
RP:Spermidine	0.0833481	6.47579	0.336972	0.736901	0.893213	-6.39522	Primitive	0.049045	0.049045	FALSE	1489	Phenotype	F6
HILIC:2-Amino-4-methylpyrimidine	0.169115	2.79847	0.34415	0.731514	0.890178	-6.39282	Primitive	0.0505233	0.0505233	FALSE	1504	Phenotype	F4
HILIC:Pipecolic acid	0.148658	2.43488	0.360282	0.719457	0.888137	-6.38722	Primitive	0.05152	0.05152	FALSE	1514	Phenotype	F2
HILIC:Adenine	0.166384	5.16292	0.362816	0.71757	0.888131	-6.38632	Primitive	0.0515228	0.0515228	FALSE	1518	Phenotype	F6
HILIC:Histidinyl-Isoleucine	0.31422	-0.439916	0.388534	0.698543	0.874421	-6.36055	Primitive	0.0582793	0.0582793	FALSE	1533	Phenotype	F7
RP:PPG n8	0.0927593	-1.4252	0.400791	0.689497	0.868451	-6.37204	Primitive	0.0612547	0.0612547	FALSE	1538	Phenotype	F6
HILIC:Cinnamic acid	0.203184	-0.113702	0.421809	0.674142	0.859361	-6.36354	Primitive	0.0658245	0.0658245	FALSE	1548	Phenotype	F2
RP:Diethyleneglycol dibenzoate	0.206078	0.956162	0.427915	0.669707	0.857433	-6.36098	Primitive	0.0667999	0.0667999	FALSE	1552	Phenotype	F2
HILIC:Diethyleneglycol dibenzoate	0.234579	-0.0636971	0.4416	0.65982	0.852631	-6.35307	Primitive	0.069239	0.069239	FALSE	1561	Phenotype	F5
HILIC:Cytidine 5'-diphosphocholine	0.181347	3.83631	0.446802	0.656062	0.849438	-6.35285	Primitive	0.0708685	0.0708685	FALSE	1564	Phenotype	F7
HILIC:Indolelactic acid	0.341849	2.25765	0.483011	0.630293	0.832248	-6.3076	Primitive	0.0797472	0.0797472	FALSE	1578	Phenotype	F4
HILIC:Tyrosine	0.26032	1.09167	0.483083	0.63019	0.832248	-6.33569	Primitive	0.0797472	0.0797472	FALSE	1580	Phenotype	F1
RP:N-Fructosyl isoleucine	0.224225	-2.66633	0.480861	0.631775	0.832248	-6.33672	Primitive	0.0797472	0.0797472	FALSE	1581	Phenotype	F4
HILIC:1-Methylxanthine	0.197353	-1.59106	0.481061	0.631608	0.832248	-6.33722	Primitive	0.0797472	0.0797472	FALSE	1583	Phenotype	F6
HILIC:O-Succinyl-Homoserine	0.370991	0.869813	0.504498	0.615137	0.824346	-6.31579	Primitive	0.0838904	0.0838904	FALSE	1599	Phenotype	F2
HILIC:L-Homocarnosine	0.30548	-2.05783	0.53086	0.596875	0.810571	-6.27433	Primitive	0.0912089	0.0912089	FALSE	1615	Phenotype	F6
RP:Citraconic acid	0.323332	2.37828	0.547886	0.585089	0.802825	-6.30342	Primitive	0.095379	0.095379	FALSE	1630	Phenotype	F7
HILIC:Ornithine	0.262713	1.65809	0.554084	0.580858	0.798565	-6.30006	Primitive	0.0976897	0.0976897	FALSE	1633	Phenotype	F3
RP:Pantothenate	0.269324	-0.261391	0.576138	0.56592	0.789239	-6.28781	Primitive	0.102792	0.102792	FALSE	1655	Phenotype	F3
HILIC:Tryptophan	0.512982	2.65806	0.60093	0.549356	0.782474	-6.27348	Primitive	0.10653	0.10653	FALSE	1682	Phenotype	F4
HILIC:Indole	0.291399	-0.202861	0.600681	0.54952	0.782474	-6.27363	Primitive	0.10653	0.10653	FALSE	1683	Phenotype	F4
RP:Arginine	0.28503	5.75492	0.608741	0.544187	0.780778	-6.26884	Primitive	0.107473	0.107473	FALSE	1691	Phenotype	F6
HILIC:Homocysteine Thiolactone	0.372973	2.30811	0.630073	0.530199	0.774499	-6.25586	Primitive	0.110979	0.110979	FALSE	1704	Phenotype	F8
RP:Histidine	0.230665	3.4858	0.628769	0.531049	0.774499	-6.25667	Primitive	0.110979	0.110979	FALSE	1707	Phenotype	F4
HILIC:Ethylenediaminetetraacetic acid (EDTA)	0.798537	-1.52332	0.646295	0.519688	0.766039	-6.2457	Primitive	0.115749	0.115749	FALSE	1719	Phenotype	F8
RP:Serine	0.303566	4.25017	0.658846	0.51163	0.760442	-6.23766	Primitive	0.118934	0.118934	FALSE	1728	Phenotype	F4
RP:Glutamine	0.376263	6.13244	0.687412	0.493542	0.743693	-6.2188	Primitive	0.128606	0.128606	FALSE	1743	Phenotype	F6
HILIC:PEG n6__A	0.332001	5.04427	0.690033	0.4919	0.742331	-6.21702	Primitive	0.129402	0.129402	FALSE	1747	Phenotype	F6
HILIC:4-Hydroxybenzaldehyde	0.446108	0.102558	0.758742	0.450092	0.706446	-6.13106	Primitive	0.150921	0.150921	FALSE	1773	Phenotype	F4
HILIC:Cytosine	0.449982	4.56159	0.764123	0.446738	0.7028	-6.16421	Primitive	0.153168	0.153168	FALSE	1776	Phenotype	F5
RP:Creatine	0.389446	6.56358	0.822066	0.413152	0.674324	-6.11921	Primitive	0.171131	0.171131	FALSE	1806	Phenotype	F6
HILIC:Methionine methyl ester	0.473873	0.250085	0.829964	0.408718	0.670612	-6.11194	Primitive	0.173529	0.173529	FALSE	1808	Phenotype	F8
HILIC:Prolinamide	0.24345	-0.418459	0.857194	0.393552	0.657167	-6.09035	Primitive	0.182324	0.182324	FALSE	1829	Phenotype	F6
HILIC:Nicotinamide	0.24523	9.05837	0.921447	0.359213	0.627197	-6.03449	Primitive	0.202596	0.202596	FALSE	1864	Phenotype	F6
HILIC:Asparaginyl-lysine	0.403828	-1.35791	0.965937	0.33662	0.602901	-5.98584	Primitive	0.219754	0.219754	FALSE	1884	Phenotype	F7
RP:Uridine	0.493937	0.16191	0.98301	0.328165	0.592177	-5.97726	Primitive	0.227548	0.227548	FALSE	1889	Phenotype	F4
RP:Amino-Sugars-C8	0.452289	1.35212	0.993354	0.323127	0.586696	-5.96729	Primitive	0.231587	0.231587	FALSE	1896	Phenotype	F8
HILIC:Triisopropanolamine	0.188477	3.56142	1.00132	0.319283	0.581716	-5.95954	Primitive	0.235289	0.235289	FALSE	1900	Phenotype	F6
RP:Ascorbic acid	0.967178	2.06934	1.01433	0.313186	0.574215	-5.93556	Primitive	0.240925	0.240925	FALSE	1903	Phenotype	F8
HILIC:Maleamate	0.310121	2.50118	1.03874	0.301633	0.562293	-5.92233	Primitive	0.250037	0.250037	FALSE	1916	Phenotype	F3
HILIC:Serine	0.391579	5.68361	1.03831	0.301832	0.562293	-5.92277	Primitive	0.250037	0.250037	FALSE	1917	Phenotype	F6
RP:Valyl-Aspartate	1.07783	3.585	1.04199	0.300129	0.559958	-5.91903	Primitive	0.251845	0.251845	FALSE	1919	Phenotype	F2
HILIC:3-Hydroxypyridine	0.363539	0.841659	1.08334	0.28147	0.537686	-5.87623	Primitive	0.269472	0.269472	FALSE	1941	Phenotype	F5
HILIC:Dipropyleneglycol dibenzoate	0.621414	-1.35966	1.09874	0.274795	0.531472	-5.85398	Primitive	0.27452	0.27452	FALSE	1949	Phenotype	F4
RP:Octadecanamine	0.545915	-1.97549	1.19523	0.23526	0.485891	-5.73492	Primitive	0.313461	0.313461	FALSE	1995	Phenotype	F6
HILIC:Propham	0.487593	1.44281	1.19826	0.233876	0.484979	-5.7488	Primitive	0.314277	0.314277	FALSE	1998	Phenotype	F8
HILIC:Bis(2-butoxyethyl) ether	0.369165	1.67906	1.24947	0.214642	0.460696	-5.688	Primitive	0.336586	0.336586	FALSE	2024	Phenotype	F1
RP:Alanyl-Proline	0.778545	-0.504034	1.25366	0.213124	0.458555	-5.68292	Primitive	0.338608	0.338608	FALSE	2026	Phenotype	F7
HILIC:3-Ureidopropionic acid	0.496107	1.68169	1.27693	0.204822	0.448367	-5.6544	Primitive	0.348366	0.348366	FALSE	2037	Phenotype	F4
HILIC:4-(Dimethylamino)pyridine	0.717772	-0.403361	1.2868	0.201442	0.444654	-5.63469	Primitive	0.351978	0.351978	FALSE	2046	Phenotype	F4
HILIC:Prolyl-Alanine	1.09745	1.63742	1.30339	0.195674	0.438481	-5.62134	Primitive	0.358049	0.358049	FALSE	2055	Phenotype	F7
RP:Tyrosine	0.489585	5.09444	1.30223	0.19607	0.438481	-5.6228	Primitive	0.358049	0.358049	FALSE	2056	Phenotype	F6
RP:N-Octyl-2-pyrrolidone	0.245287	-1.22307	1.30134	0.196373	0.438481	-5.62393	Primitive	0.358049	0.358049	FALSE	2058	Phenotype	F6
RP:Valyl-Serine	0.525337	0.110984	1.33499	0.185153	0.423934	-5.581	Primitive	0.372702	0.372702	FALSE	2070	Phenotype	F7
HILIC:S-Lactoylglutathione	1.37747	2.29601	1.36101	0.176924	0.410078	-5.51964	Primitive	0.387134	0.387134	FALSE	2080	Phenotype	F2
RP:Threonine	0.518767	5.39333	1.38013	0.170871	0.401424	-5.52179	Primitive	0.396397	0.396397	FALSE	2089	Phenotype	F6
HILIC:Aspartate	0.378583	6.54539	1.39606	0.166035	0.393477	-5.50043	Primitive	0.405081	0.405081	FALSE	2095	Phenotype	F6
HILIC:Vinyl Carbamate	0.404146	2.84128	1.43234	0.155416	0.376075	-5.45094	Primitive	0.424725	0.424725	FALSE	2106	Phenotype	F6
HILIC:Methyl jasmonate	0.366449	-0.764893	1.43782	0.153857	0.374017	-5.44335	Primitive	0.427108	0.427108	FALSE	2108	Phenotype	F1
HILIC:Valyl-Serine	0.687821	0.369202	1.46979	0.14501	0.359462	-5.39857	Primitive	0.444347	0.444347	FALSE	2120	Phenotype	F4
HILIC:Sarcosine	0.541517	0.0698156	1.47303	0.144136	0.358641	-5.39398	Primitive	0.44534	0.44534	FALSE	2123	Phenotype	F1
RP:Methionine sulfoxide	0.880713	0.204603	1.51948	0.132051	0.336176	-5.32711	Primitive	0.473433	0.473433	FALSE	2136	Phenotype	F8
HILIC:4-Guanidinobutyric acid	0.77049	1.15157	1.58109	0.117269	0.311459	-5.23536	Primitive	0.506599	0.506599	FALSE	2167	Phenotype	F5
RP:Ornithine	0.703709	-1.01882	1.58432	0.116531	0.310435	-5.23045	Primitive	0.50803	0.50803	FALSE	2168	Phenotype	F4
HILIC:Proline	0.459254	8.713	1.58549	0.116266	0.310043	-5.22868	Primitive	0.508578	0.508578	FALSE	2169	Phenotype	F6
HILIC:Quinoline	0.514636	0.49117	1.59452	0.114228	0.306465	-5.2149	Primitive	0.513619	0.513619	FALSE	2173	Phenotype	F4
HILIC:L-Glutathione (reduced)	1.65127	2.66773	1.60955	0.110902	0.302181	-5.19182	Primitive	0.519734	0.519734	FALSE	2179	Phenotype	F8
RP:3-(3,4-dihydroxyphenyl)propanoic acid	0.669673	1.48513	1.72649	0.0875959	0.257293	-5.00522	Primitive	0.589571	0.589571	FALSE	2216	Phenotype	F4
HILIC:Methionine sulfoxide	0.900071	4.24605	1.80237	0.0747425	0.232415	-4.8776	Primitive	0.633736	0.633736	FALSE	2241	Phenotype	F6
HILIC:Trans-Cyclohexane-1,2-Diol	0.565924	-0.404829	1.80911	0.0736797	0.22938	-4.86601	Primitive	0.639444	0.639444	FALSE	2243	Phenotype	F1
RP:Tributyl phosphate	0.328129	1.00763	1.83762	0.0693267	0.219451	-4.81658	Primitive	0.658662	0.658662	FALSE	2249	Phenotype	F1
RP:trans-4-Hydroxy-L-proline	0.512053	2.45828	1.84653	0.0680112	0.217636	-4.80098	Primitive	0.66227	0.66227	FALSE	2256	Phenotype	F3
HILIC:Tributyl phosphate	0.448891	0.409291	1.85811	0.0663321	0.214079	-4.7806	Primitive	0.669426	0.669426	FALSE	2260	Phenotype	F1
HILIC:(S)-1-carbamoylpyrrolidine-2-carboxylic acid	0.694415	4.32653	1.87937	0.0633406	0.207726	-4.74289	Primitive	0.68251	0.68251	FALSE	2269	Phenotype	F6
HILIC:Dipropylene glycol dimethyl ether	0.487349	0.630296	1.89042	0.0618309	0.204553	-4.72313	Primitive	0.689194	0.689194	FALSE	2275	Phenotype	F1
RP:O-Succinyl-Homoserine	1.61004	1.45786	1.97005	0.0518215	0.18452	-4.57756	Primitive	0.733955	0.733955	FALSE	2305	Phenotype	F2
RP:Caprolactam	0.375637	9.82866	1.98092	0.0505681	0.18188	-4.55726	Primitive	0.740216	0.740216	FALSE	2308	Phenotype	F6
HILIC:N-Acetylserotonin	1.12523	0.368171	2.01349	0.0469671	0.17366	-4.49583	Primitive	0.760301	0.760301	TRUE	2318	Phenotype	F1
HILIC:Citrulline	1.08343	6.40887	2.01619	0.0466781	0.173539	-4.49069	Primitive	0.760603	0.760603	TRUE	2320	Phenotype	F6
HILIC:Benzaldehyde	0.957237	0.843712	2.03097	0.0451265	0.16922	-4.46249	Primitive	0.771548	0.771548	TRUE	2326	Phenotype	F4
RP:PPG n4	0.667243	0.115184	2.03835	0.0443681	0.167331	-4.44833	Primitive	0.776424	0.776424	TRUE	2328	Phenotype	F7
RP:Diethyl iminodiacetate	0.915978	0.104126	2.0514	0.0430533	0.163776	-4.42317	Primitive	0.785749	0.785749	TRUE	2331	Phenotype	F2
RP:SEROTONIN CREATININE SULFATE COMPLEX	0.747513	-1.91819	2.05481	0.0429474	0.163609	-4.37546	Primitive	0.786193	0.786193	TRUE	2332	Phenotype	F6
RP:4-Hydroxy-1-(2-hydroxyethyl)-2,2,6,6-tetramethylpiperidine	1.63557	1.35126	2.13326	0.0355482	0.141374	-4.26208	Primitive	0.849631	0.849631	TRUE	2350	Phenotype	F4
HILIC:Caprolactam	0.544369	8.62245	2.14981	0.034177	0.138385	-4.22882	Primitive	0.85891	0.85891	TRUE	2353	Phenotype	F6
RP:Spermine	0.688535	6.20699	2.18885	0.0311236	0.1296	-4.14946	Primitive	0.887395	0.887395	TRUE	2363	Phenotype	F6
RP:Phenylethylamine	0.778658	-0.450482	2.19793	0.0304487	0.127797	-4.13082	Primitive	0.893478	0.893478	TRUE	2368	Phenotype	F3
RP:Phosphoric acid	0.619675	7.02735	2.21428	0.0292645	0.124158	-4.09705	Primitive	0.906026	0.906026	TRUE	2373	Phenotype	F6
HILIC:Guanosine Diphosphate (GDP)	0.842322	-0.987797	2.22451	0.0285449	0.122137	-4.07583	Primitive	0.913152	0.913152	TRUE	2374	Phenotype	F1
HILIC:PPG n4	0.994153	0.817372	2.23658	0.0277153	0.120707	-4.05066	Primitive	0.918268	0.918268	TRUE	2382	Phenotype	F4
RP:S-Adenosylmethionine	0.920899	0.0570812	2.24607	0.027078	0.118652	-4.03079	Primitive	0.925726	0.925726	TRUE	2386	Phenotype	F8
HILIC:Ophthalmate	1.42616	1.45641	2.27394	0.0252805	0.112464	-3.97201	Primitive	0.948987	0.948987	TRUE	2390	Phenotype	F1
RP:2,3-Bisphosphoglycerate	1.35939	-2.33125	2.2775	0.025059	0.111939	-3.96447	Primitive	0.95102	0.95102	TRUE	2392	Phenotype	F1
HILIC:6-Methylnicotinamide	1.66627	4.05246	2.28982	0.0243043	0.108936	-3.93824	Primitive	0.962829	0.962829	TRUE	2393	Phenotype	F6
HILIC:Uracil	1.29946	5.31248	2.31522	0.0228108	0.104987	-3.88375	Primitive	0.978864	0.978864	TRUE	2402	Phenotype	F4
HILIC:Aminopurine	1.66555	3.19196	2.37117	0.0198046	0.0934855	-3.7619	Primitive	1.02926	1.02926	TRUE	2412	Phenotype	F1
RP:Nicotinamide	0.54722	6.46349	2.37624	0.0195501	0.0926612	-3.75072	Primitive	1.0331	1.0331	TRUE	2414	Phenotype	F6
HILIC:Tri(butoxyethyl) phosphate	1.71273	-0.110881	2.38754	0.018994	0.0911038	-3.72576	Primitive	1.04046	1.04046	TRUE	2416	Phenotype	F4
RP:L-Glutathione (reduced)	1.79463	4.87501	2.38872	0.0189368	0.09109	-3.72314	Primitive	1.04053	1.04053	TRUE	2418	Phenotype	F8
HILIC:Uridine	1.35513	4.0463	2.39554	0.0186087	0.0899761	-3.70801	Primitive	1.04587	1.04587	TRUE	2420	Phenotype	F4
HILIC:Alanine	0.654591	6.06233	2.42036	0.0174573	0.0858236	-3.65263	Primitive	1.06639	1.06639	TRUE	2425	Phenotype	F6
RP:N-Carboxyethyl-gamma-aminobutyric acid	1.70805	2.68894	2.43516	0.0168016	0.0837534	-3.61938	Primitive	1.077	1.077	TRUE	2428	Phenotype	F2
RP:S-Lactoylglutathione	2.1927	2.07833	2.44451	0.0163986	0.082587	-3.59828	Primitive	1.08309	1.08309	TRUE	2429	Phenotype	F2
RP:L-Tyrosine methyl ester	0.921516	-2.69082	2.48113	0.0150535	0.0773174	-3.48617	Primitive	1.11172	1.11172	TRUE	2436	Phenotype	F4
RP:Asymmetric dimethylarginine	1.18512	1.87669	2.48309	0.0148256	0.076594	-3.51046	Primitive	1.11581	1.11581	TRUE	2437	Phenotype	F4
RP:Adenine	0.861482	2.89849	2.50363	0.0140442	0.0734194	-3.4632	Primitive	1.13419	1.13419	TRUE	2441	Phenotype	F6
HILIC:Phosphorylcholine	0.85963	9.61608	2.57713	0.0115428	0.0633717	-3.29138	Primitive	1.1981	1.1981	TRUE	2453	Phenotype	F6
RP:Adenosine Diphosphate (ADP)	1.01329	2.77434	2.57625	0.0115701	0.0633717	-3.29346	Primitive	1.1981	1.1981	TRUE	2454	Phenotype	F1
RP:Ophthalmate	1.42117	-0.533348	2.68664	0.00855599	0.0522866	-3.02743	Primitive	1.28161	1.28161	TRUE	2471	Phenotype	F1
HILIC:Cytidine	1.47743	2.62175	2.74573	0.00725415	0.0462583	-2.88114	Primitive	1.33481	1.33481	TRUE	2479	Phenotype	F4
RP:Galaxolidone	0.740781	-1.29301	2.89031	0.00479442	0.0348685	-2.5119	Primitive	1.45757	1.45757	TRUE	2502	Phenotype	F4
HILIC:N-Acetyl-L-aspartic acid	1.53951	-0.784575	2.98616	0.00365284	0.028531	-2.2592	Primitive	1.54468	1.54468	TRUE	2514	Phenotype	F7
HILIC:Glutathione oxidized	1.85002	3.72216	3.00959	0.00337044	0.027128	-2.19547	Primitive	1.56658	1.56658	TRUE	2519	Phenotype	F1
HILIC:4-Indolecarbaldehyde	1.0201	-0.571115	3.01369	0.00333801	0.0269491	-2.18378	Primitive	1.56946	1.56946	TRUE	2520	Phenotype	F4
RP:Adenosine Triphosphate (ATP)	2.40467	-2.06834	3.11289	0.00246486	0.0219839	-1.913	Primitive	1.6579	1.6579	TRUE	2536	Phenotype	F1
HILIC:Prolylglycine	1.6727	1.77304	3.17702	0.00202887	0.0196919	-1.72423	Primitive	1.70571	1.70571	TRUE	2550	Phenotype	F8
HILIC:Phenylethyl alcohol	0.818465	2.18449	3.22193	0.0017581	0.0177486	-1.60655	Primitive	1.75084	1.75084	TRUE	2558	Phenotype	F1
HILIC:Uridine Diphosphate (UDP)	2.39154	1.84089	3.23634	0.00168037	0.0172614	-1.56544	Primitive	1.76292	1.76292	TRUE	2561	Phenotype	F1
RP:Phosphorylcholine	1.52696	7.67084	3.26531	0.00153367	0.0161955	-1.48231	Primitive	1.7906	1.7906	TRUE	2568	Phenotype	F6
RP:Proline	0.957307	8.61255	3.27721	0.00147698	0.0157863	-1.44801	Primitive	1.80172	1.80172	TRUE	2569	Phenotype	F6
RP:Oxidized glutathione	1.74896	-0.137479	3.36533	0.00111423	0.0131708	-1.19086	Primitive	1.88039	1.88039	TRUE	2577	Phenotype	F1
RP:Targinine	1.1706	0.462177	3.39637	0.00100779	0.0121772	-1.09904	Primitive	1.91445	1.91445	TRUE	2580	Phenotype	F4
HILIC:Homoproline	1.27638	0.10668	3.44028	0.000873421	0.0110327	-0.968027	Primitive	1.95732	1.95732	TRUE	2583	Phenotype	F2
HILIC:Methylthioadenosine	1.28979	7.49067	3.46245	0.000812155	0.010459	-0.901365	Primitive	1.98051	1.98051	TRUE	2585	Phenotype	F6
HILIC:Adenosine diphosphate (ADP)	1.51036	3.3083	3.492	0.00073682	0.00978146	-0.812059	Primitive	2.0096	2.0096	TRUE	2587	Phenotype	F1
HILIC:Homoserine lactone	1.25037	1.98513	3.50876	0.000697053	0.00943702	-0.761122	Primitive	2.02516	2.02516	TRUE	2588	Phenotype	F1
RP:Lysyl-Valine	1.48808	-0.0376935	3.56294	0.000581943	0.00828448	-0.595234	Primitive	2.08173	2.08173	TRUE	2593	Phenotype	F4
HILIC:N-Acetylaspartylglutamic acid	2.76708	0.97827	3.57903	0.000553985	0.00808022	-0.548716	Primitive	2.09258	2.09258	TRUE	2594	Phenotype	F4
RP:Methylthioadenosine	1.35585	3.10744	3.63685	0.000453647	0.00692271	-0.365881	Primitive	2.15972	2.15972	TRUE	2597	Phenotype	F5
HILIC:Choline	1.91027	10.5165	3.78918	0.000268747	0.00476169	0.117805	Primitive	2.32224	2.32224	TRUE	2602	Phenotype	F6
RP:N-Acetylaspartylglutamic acid	2.84907	-0.1255	3.8828	0.000195965	0.00372193	0.414773	Primitive	2.42923	2.42923	TRUE	2605	Phenotype	F4
HILIC:Glycerophosphocholine	2.39033	6.01039	4.04302	0.000109066	0.00239945	0.955229	Primitive	2.61989	2.61989	TRUE	2612	Phenotype	F6
HILIC:Cytidine Diphosphate (CDP)	3.22012	-3.39918	4.07254	0.000101778	0.00231632	1.06326	Primitive	2.6352	2.6352	TRUE	2613	Phenotype	F1
HILIC:Adenosine triphosphate (ATP)	3.14952	-3.11827	4.13377	7.83294e-05	0.00187991	1.26379	Primitive	2.72586	2.72586	TRUE	2614	Phenotype	F1
RP:N-Acetyl-L-aspartic acid	2.1797	2.73651	4.22515	5.5882e-05	0.00146068	1.57913	Primitive	2.83545	2.83545	TRUE	2616	Phenotype	F7
RP:Choline	1.20268	8.30642	4.30875	4.08737e-05	0.00113586	1.87166	Primitive	2.94468	2.94468	TRUE	2618	Phenotype	F6
HILIC:L-beta-aspartyl-L-glycine	1.75588	0.356013	4.44763	2.41217e-05	0.000767244	2.3659	Primitive	3.11507	3.11507	TRUE	2621	Phenotype	F4
RP:Glycerophosphocholine	3.9536	2.19414	4.53091	1.75021e-05	0.000624323	2.66707	Primitive	3.20459	3.20459	TRUE	2624	Phenotype	F1
HILIC:Uridine Diphosphate Glucose (UDP glucose)	2.35104	2.89929	4.58181	1.43632e-05	0.000541697	2.85282	Primitive	3.26624	3.26624	TRUE	2626	Phenotype	F1
HILIC:PC(2:0/0:0)	3.55662	-2.33065	6.78676	1.41784e-09	6.23849e-07	11.6195	Primitive	6.20492	6.20492	TRUE	2638	Phenotype	F4
RP:Glycerophosphocholine	-2.50396	2.19414	-5.60285	2.15393e-07	1.28697e-05	6.80915	C1	4.89043	-4.89043	TRUE	2	Cluster	F1
HILIC:Uridine Diphosphate Glucose (UDP glucose)	-1.45031	2.89929	-5.47593	3.7109e-07	1.87615e-05	6.29077	C1	4.72673	-4.72673	TRUE	3	Cluster	F1
RP:Phosphorylcholine	-1.11832	7.67084	-4.70049	9.01417e-06	0.000236983	3.26324	C1	3.62528	-3.62528	TRUE	9	Cluster	F6
HILIC:Cytidine Diphosphate (CDP)	-1.79103	-3.39918	-4.28356	4.6991e-05	0.000829123	1.74993	C1	3.08138	-3.08138	TRUE	18	Cluster	F1
HILIC:Glycerophosphocholine	-1.31971	6.01039	-4.1853	6.47728e-05	0.00109159	1.40721	C1	2.96194	-2.96194	TRUE	21	Cluster	F6
RP:N-Carboxyethyl-gamma-aminobutyric acid	-1.48202	2.68894	-4.16224	7.05302e-05	0.0011589	1.32745	C1	2.93595	-2.93595	TRUE	22	Cluster	F2
HILIC:PC(2:0/0:0)	-1.25579	-2.33065	-3.92218	0.000176526	0.00248175	0.497194	C1	2.60524	-2.60524	TRUE	28	Cluster	F4
HILIC:Adenosine triphosphate (ATP)	-1.5833	-3.11827	-3.83309	0.000230499	0.00309175	0.222295	C1	2.5098	-2.5098	TRUE	30	Cluster	F1
RP:Oxidized glutathione	-1.03931	-0.137479	-3.78285	0.000274699	0.00352379	0.0593101	C1	2.45299	-2.45299	TRUE	34	Cluster	F1
HILIC:Methionine sulfoxide	-0.950547	4.24605	-3.74409	0.000314202	0.00391099	-0.0653747	C1	2.40771	-2.40771	TRUE	37	Cluster	F6
HILIC:Homoserine lactone	-0.687296	1.98513	-3.60915	0.000498174	0.00550294	-0.492082	C1	2.2594	-2.2594	TRUE	48	Cluster	F1
HILIC:Flavin adenine dinucleotide (FAD)	-0.971358	-0.0847593	-3.87324	0.000202667	0.00565754	0.463062	C8	2.24737	-2.24737	TRUE	4	Cluster	F7
HILIC:Homoproline	-0.708112	0.10668	-3.57566	0.000557613	0.00603278	-0.596178	C1	2.21948	-2.21948	TRUE	50	Cluster	F2
HILIC:Glutathione oxidized	-1.10537	3.72216	-3.39401	0.00101544	0.00974301	-1.14788	C1	2.01131	-2.01131	TRUE	61	Cluster	F1
RP:O-Succinyl-Homoserine	-1.43064	1.45786	-3.39127	0.00102451	0.00979428	-1.15603	C1	2.00903	-2.00903	TRUE	62	Cluster	F2
HILIC:Adenosine diphosphate (ADP)	-0.77889	3.3083	-3.34201	0.001201	0.0111177	-1.30174	C1	1.95399	-1.95399	TRUE	65	Cluster	F1
HILIC:Uridine Diphosphate (UDP)	-1.31573	1.84089	-3.33062	0.00124569	0.0114508	-1.33519	C1	1.94116	-1.94116	TRUE	66	Cluster	F1
RP:Valyl-Aspartate	-1.68363	3.585	-3.17835	0.00201409	0.0167036	-1.7738	C1	1.77719	-1.77719	TRUE	80	Cluster	F2
HILIC:N-Methylglutamate	-1.71166	2.63505	-4.50616	1.92665e-05	0.0168453	2.58396	C3	1.77352	-1.77352	TRUE	2	Cluster	F5
RP:S-Lactoylglutathione	-1.4938	2.07833	-3.16937	0.002071	0.0170679	-1.79915	C1	1.76782	-1.76782	TRUE	81	Cluster	F2
HILIC:L-beta-aspartyl-L-glycine	-0.694308	0.356013	-3.13085	0.00233256	0.0184708	-1.90726	C1	1.73351	-1.73351	TRUE	87	Cluster	F4
RP:Methionine sulfoxide	-0.923288	0.204603	-3.08126	0.00271463	0.0208069	-2.04488	C1	1.68179	-1.68179	TRUE	92	Cluster	F8
RP:Diethyl iminodiacetate	-0.708754	0.104126	-3.03595	0.00311371	0.0233218	-2.16904	C1	1.63224	-1.63224	TRUE	93	Cluster	F2
RP:Choline	-0.47348	8.30642	-3.0267	0.00320166	0.0236307	-2.19423	C1	1.62652	-1.62652	TRUE	97	Cluster	F6
HILIC:Tributyl phosphate	-0.380511	0.409291	-3.02309	0.00323657	0.0237249	-2.20403	C1	1.6248	-1.6248	TRUE	98	Cluster	F1
RP:N-Acetylaspartylglutamic acid	-1.21857	-0.1255	-3.00795	0.00340475	0.0246587	-2.24575	C1	1.60803	-1.60803	TRUE	100	Cluster	F4
HILIC:Caprolactam	-0.395483	8.62245	-2.97544	0.0037317	0.026302	-2.33254	C1	1.58001	-1.58001	TRUE	105	Cluster	F6
HILIC:4-Indolecarbaldehyde	-0.53807	-0.571115	-2.96431	0.00386662	0.0271801	-2.36256	C1	1.56575	-1.56575	TRUE	106	Cluster	F4
RP:Proline	-0.460419	8.61255	-2.90672	0.00456989	0.0302626	-2.51494	C1	1.51909	-1.51909	TRUE	118	Cluster	F6
HILIC:4-(Dimethylamino)pyridine	-0.844927	-0.403361	-2.88926	0.00483101	0.0314145	-2.54726	C1	1.50287	-1.50287	TRUE	120	Cluster	F4
HILIC:Phosphorylcholine	-0.511089	9.61608	-2.88136	0.00492077	0.0318638	-2.58137	C1	1.4967	-1.4967	TRUE	121	Cluster	F6
RP:Lysyl-Valine	-0.65663	-0.0376935	-2.86929	0.00509632	0.0325199	-2.61281	C1	1.48785	-1.48785	TRUE	124	Cluster	F4
RP:SEROTONIN CREATININE SULFATE COMPLEX	-0.556068	-1.91819	-2.86466	0.0052506	0.0332341	-2.58238	C1	1.47842	-1.47842	TRUE	126	Cluster	F6
HILIC:Guanosine Diphosphate (GDP)	-0.566289	-0.987797	-2.83278	0.00566283	0.0351122	-2.70724	C1	1.45454	-1.45454	TRUE	129	Cluster	F1
RP:Adenosine Triphosphate (ATP)	-1.16283	-2.06834	-2.78038	0.0065771	0.0391204	-2.841	C1	1.4076	-1.4076	TRUE	137	Cluster	F1
RP:Ophthalmate	-0.775614	-0.533348	-2.73841	0.00740461	0.042784	-2.94662	C1	1.36872	-1.36872	TRUE	144	Cluster	F1
RP:L-Glutathione (reduced)	-1.0773	4.87501	-2.69542	0.00834967	0.0462132	-3.05339	C1	1.33523	-1.33523	TRUE	156	Cluster	F8
HILIC:Sarcosine	-0.516981	0.0698156	-2.69206	0.00842816	0.046452	-3.0617	C1	1.333	-1.333	TRUE	158	Cluster	F1
RP:Tributyl phosphate	-0.251587	1.00763	-2.67901	0.00873863	0.0476636	-3.09379	C1	1.32181	-1.32181	TRUE	161	Cluster	F1
HILIC:N-Acetylaspartylglutamic acid	-1.14316	0.97827	-2.67888	0.00875708	0.0476654	-3.09372	C1	1.3218	-1.3218	TRUE	162	Cluster	F4
HILIC:Ophthalmate	-0.887548	1.45641	-2.66524	0.00907746	0.049083	-3.12751	C1	1.30907	-1.30907	TRUE	165	Cluster	F1
RP:Caprolactam	-0.264463	9.82866	-2.64166	0.00968526	0.0508234	-3.18489	C1	1.29394	-1.29394	TRUE	171	Cluster	F6
RP:Gamma-glutamylglutamate	-1.28744	-0.82511	-4.07477	9.72139e-05	0.0520677	1.18132	C3	1.28343	-1.28343	TRUE	3	Cluster	F1
HILIC:Methylthioadenosine	-0.535697	7.49067	-2.61512	0.0104137	0.0534722	-3.24899	C1	1.27187	-1.27187	TRUE	177	Cluster	F6
RP:Targinine	-0.488134	0.462177	-2.57857	0.0114976	0.0572486	-3.33632	C1	1.24224	-1.24224	TRUE	188	Cluster	F4
RP:Alanyl-Proline	-0.832994	-0.504034	-2.56743	0.0118477	0.058329	-3.36273	C1	1.23412	-1.23412	TRUE	191	Cluster	F7
RP:Valyl-Serine	-0.506556	0.110984	-2.45408	0.0159944	0.0722379	-3.62578	C1	1.14124	-1.14124	TRUE	216	Cluster	F7
RP:Alanyl-Leucine	-1.83336	1.02258	-3.91593	0.000173255	0.0725966	0.695526	C4	1.13908	-1.13908	TRUE	2	Cluster	F7
HILIC:gamma-Glutamylglutamine	-1.71995	2.75605	-3.82585	0.000236504	0.0775436	0.414709	C3	1.11045	-1.11045	TRUE	7	Cluster	F1
HILIC:Aminopurine	-0.908018	3.19196	-2.41338	0.0177743	0.0784036	-3.71772	C1	1.10566	-1.10566	TRUE	227	Cluster	F1
RP:Adenine	-0.445427	2.89849	-2.40849	0.0179996	0.0789998	-3.72868	C1	1.10237	-1.10237	TRUE	229	Cluster	F6
HILIC:S-Lactoylglutathione	-1.21542	2.29601	-2.29828	0.0238732	0.0980728	-3.95271	C1	1.00845	-1.00845	TRUE	252	Cluster	F2
HILIC:Aminopurine	-1.41791	3.19196	-2.54048	0.012735	0.102193	-3.26223	C8	0.990581	-0.990581	TRUE	83	Cluster	F1
RP:Galaxolidone	-0.31628	-1.29301	-2.2643	0.0258896	0.105199	-4.04281	C1	0.977988	-0.977988	TRUE	257	Cluster	F4
RP:Phenylethylamine	-0.42864	-0.450482	-2.25967	0.0261869	0.105916	-4.05261	C1	0.975039	-0.975039	TRUE	258	Cluster	F3
RP:Octadecanamine	-0.537237	-1.97549	-2.25605	0.0265866	0.106712	-4.05371	C1	0.971787	-0.971787	TRUE	260	Cluster	F6
HILIC:(S)-1-carbamoylpyrrolidine-2-carboxylic acid	-0.727368	4.32653	-2.50124	0.0141332	0.110084	-3.35255	C8	0.958275	-0.958275	TRUE	86	Cluster	F6
HILIC:Allopurinol	-0.781193	3.78617	-3.58556	0.000539513	0.111517	-0.29294	C3	0.952657	-0.952657	TRUE	9	Cluster	F6
HILIC:Carnitine	-0.798053	10.0378	-3.57128	0.000565995	0.111517	-0.333933	C3	0.952657	-0.952657	TRUE	11	Cluster	F6
HILIC:Adenosine	-1.38107	6.07893	-3.49298	0.000734546	0.112969	-0.556658	C3	0.94704	-0.94704	TRUE	14	Cluster	F6
HILIC:Gamma-glutamylglutamate	-1.15119	3.3404	-3.43744	0.000881692	0.112969	-0.712383	C3	0.94704	-0.94704	TRUE	17	Cluster	F2
HILIC:Possible Carnitine__B	-1.45773	0.945491	-3.40502	0.000987917	0.112969	-0.808094	C3	0.94704	-0.94704	TRUE	19	Cluster	F5
HILIC:Inosine-5'-monophosphate (IMP)	-0.846117	5.17717	-3.40094	0.000993071	0.112969	-0.813704	C3	0.94704	-0.94704	TRUE	20	Cluster	F6
RP:PPG n7	-0.450273	-0.669625	-2.48189	0.0148724	0.113099	-3.39666	C8	0.94654	-0.94654	TRUE	90	Cluster	F6
RP:N-Octyl-2-pyrrolidone	-0.218171	-1.22307	-2.19396	0.0307414	0.118852	-4.18978	C1	0.924995	-0.924995	TRUE	275	Cluster	F6
HILIC:Triisopropanolamine	-0.216205	3.56142	-2.18476	0.0314316	0.120457	-4.2087	C1	0.919166	-0.919166	TRUE	279	Cluster	F6
HILIC:Phenylethyl alcohol	-0.304668	2.18449	-2.17443	0.0322223	0.12224	-4.22985	C1	0.912786	-0.912786	TRUE	286	Cluster	F1
RP:Adenosine Diphosphate (ADP)	-0.455106	2.77434	-2.13525	0.035381	0.130275	-4.30926	C1	0.885138	-0.885138	TRUE	299	Cluster	F1
HILIC:3-Hydroxypyridine	-0.376842	0.841659	-2.13165	0.0356835	0.130839	-4.31647	C1	0.883262	-0.883262	TRUE	302	Cluster	F5
HILIC:Phosphocreatine	-1.38897	0.228276	-2.383	0.0192158	0.13513	-3.61731	C8	0.869247	-0.869247	TRUE	106	Cluster	F4
RP:Phenylethylamine	-0.664512	-0.450482	-2.359	0.0204265	0.140774	-3.66967	C8	0.851479	-0.851479	TRUE	114	Cluster	F3
HILIC:Threoninyl-Leucine	-1.58104	1.03194	-3.57326	0.000567679	0.140835	-0.334118	C4	0.851289	-0.851289	TRUE	6	Cluster	F7
HILIC:Aspartame	-0.959081	-0.634462	-3.4167	0.000943565	0.140835	-0.772693	C4	0.851289	-0.851289	TRUE	10	Cluster	F7
RP:Threoninyl-Leucine	-1.52981	-0.448911	-3.28486	0.00148622	0.143172	-1.15064	C4	0.844141	-0.844141	TRUE	15	Cluster	F7
HILIC:Alanyl-Leucine	-1.62696	1.3832	-3.20599	0.00185438	0.146617	-1.35119	C4	0.833815	-0.833815	TRUE	17	Cluster	F7
HILIC:Dipropylene glycol dimethyl ether	-0.284382	0.630296	-2.06459	0.0417587	0.147813	-4.44915	C1	0.830288	-0.830288	TRUE	316	Cluster	F1
HILIC:Alanine	-0.301232	6.06233	-2.0601	0.0421958	0.148306	-4.4579	C1	0.828842	-0.828842	TRUE	318	Cluster	F6
HILIC:Valyl-Serine	-0.510138	0.369202	-2.05506	0.0426906	0.148902	-4.4677	C1	0.827098	-0.827098	TRUE	322	Cluster	F4
HILIC:L-Homocarnosine	-0.999359	-2.05783	-2.3212	0.022626	0.150227	-3.75167	C8	0.823251	-0.823251	TRUE	120	Cluster	F6
HILIC:Methyl jasmonate	-0.274789	-0.764893	-2.03254	0.0449637	0.154927	-4.5112	C1	0.809872	-0.809872	TRUE	330	Cluster	F1
HILIC:Trans-Cyclohexane-1,2-Diol	-0.334729	-0.404829	-2.00328	0.0480708	0.161609	-4.56706	C1	0.791535	-0.791535	TRUE	344	Cluster	F1
HILIC:N-Acetylglutamic acid	-0.585808	-1.4405	-2.27428	0.0253379	0.162064	-3.85085	C8	0.790314	-0.790314	TRUE	127	Cluster	F4
RP:Gamma-glutamylleucine	-1.50913	-0.0172381	-3.14271	0.0022495	0.162949	-1.51672	C4	0.787947	-0.787947	TRUE	19	Cluster	F7
RP:Leucylalanine	-1.17714	-0.293637	-3.12712	0.00236006	0.162949	-1.55759	C4	0.787947	-0.787947	TRUE	20	Cluster	F7
HILIC:Gamma-glutamylleucine	-1.10522	0.0432044	-3.10005	0.0025641	0.162949	-1.62817	C4	0.787947	-0.787947	TRUE	23	Cluster	F7
HILIC:Alanyl-Alanine	-1.26586	0.885683	-3.06292	0.00288688	0.162949	-1.71905	C4	0.787947	-0.787947	TRUE	25	Cluster	F7
RP:Cytidine monophosphate (CMP)	-0.924401	1.50397	-3.03319	0.00314045	0.162949	-1.80041	C4	0.787947	-0.787947	TRUE	28	Cluster	F1
HILIC:Glycylleucine	-1.68685	0.873019	-2.96985	0.00381414	0.162949	-1.95358	C4	0.787947	-0.787947	TRUE	31	Cluster	F7
RP:Aspartame	-0.914639	-0.38776	-2.92575	0.00432276	0.162949	-2.07081	C4	0.787947	-0.787947	TRUE	40	Cluster	F7
HILIC:N-Acetylneuraminate	-0.887118	3.08813	-2.90383	0.00460961	0.163749	-2.12502	C4	0.785821	-0.785821	TRUE	44	Cluster	F4
HILIC:N-Methylalanine	-0.752128	5.84872	-2.26436	0.0258863	0.163967	-3.87159	C8	0.785243	-0.785243	TRUE	130	Cluster	F6
HILIC:Glycylvaline	-1.36669	1.69082	-2.87202	0.00505697	0.168997	-2.20306	C4	0.772122	-0.772122	TRUE	48	Cluster	F7
HILIC:Betaine	-0.551738	9.26413	-2.99436	0.00352774	0.177947	-1.88534	C3	0.749709	-0.749709	TRUE	35	Cluster	F6
HILIC:PPG n4	-0.464409	0.817372	-1.93598	0.0559208	0.178634	-4.69275	C1	0.748036	-0.748036	FALSE	368	Cluster	F4
RP:Valyl-Valine	-1.10616	0.146843	-2.81433	0.00598398	0.1789	-2.34377	C4	0.747389	-0.747389	TRUE	52	Cluster	F7
RP:D-Erythro-sphingosine 1-phosphate	-1.46807	-0.100789	-2.96374	0.0038737	0.184409	-1.95623	C3	0.734218	-0.734218	TRUE	37	Cluster	F4
HILIC:Malonylcarnitine	-1.13993	-0.13557	-2.94555	0.00407767	0.184409	-2.0067	C3	0.734218	-0.734218	TRUE	39	Cluster	F4
HILIC:N-Acetylputrescine	-0.978424	1.56798	-2.93468	0.0042104	0.184935	-2.03349	C3	0.732982	-0.732982	TRUE	40	Cluster	F4
RP:Phosphoric acid	-0.488428	7.02735	-2.18488	0.0314229	0.18514	-4.03546	C8	0.7325	-0.7325	TRUE	147	Cluster	F6
RP:Leucyl-Serine	-1.07881	0.0896415	-2.75611	0.00705948	0.185636	-2.48228	C4	0.731337	-0.731337	TRUE	57	Cluster	F7
RP:Serylleucine	-1.21703	0.583353	-2.74226	0.00732619	0.185636	-2.51409	C4	0.731337	-0.731337	TRUE	61	Cluster	F7
RP:Alanylvaline	-1.28637	0.801769	-2.72911	0.00760157	0.185636	-2.54492	C4	0.731337	-0.731337	TRUE	63	Cluster	F7
HILIC:Valylthreonine	-1.28224	2.01236	-2.72431	0.00770442	0.185636	-2.55615	C4	0.731337	-0.731337	TRUE	64	Cluster	F7
RP:1-Palmitoyl-sn-glycero-3-phosphocholine	-0.788857	2.18881	-2.72414	0.00770809	0.185636	-2.55655	C4	0.731337	-0.731337	TRUE	65	Cluster	F1
HILIC:S-Methyl-L-cysteine-S-oxide	-0.863526	0.342919	-2.18087	0.0317841	0.186429	-4.04344	C8	0.729487	-0.729487	TRUE	149	Cluster	F2
RP:Acetoacetic acid	-0.923321	1.03101	-2.90353	0.00461336	0.189427	-2.10987	C3	0.722558	-0.722558	TRUE	43	Cluster	F8
RP:Methylthioadenosine	-0.395661	3.10744	-1.8867	0.0623345	0.193024	-4.78227	C1	0.714389	-0.714389	FALSE	384	Cluster	F5
HILIC:Leucyl-Leucine	-1.20638	0.03803	-2.6865	0.00871057	0.194602	-2.59813	C4	0.710854	-0.710854	TRUE	71	Cluster	F7
HILIC:Threoninyl-Serine	-1.13764	1.14184	-2.67612	0.00884111	0.194602	-2.6693	C4	0.710854	-0.710854	TRUE	74	Cluster	F7
RP:4-Hydroxy-1-(2-hydroxyethyl)-2,2,6,6-tetramethylpiperidine	-0.775245	1.35126	-1.87576	0.0638394	0.196017	-4.80185	C1	0.707705	-0.707705	FALSE	389	Cluster	F4
HILIC:Threoninyl-Glutamine	-1.25259	-0.731165	-2.64462	0.00964118	0.198221	-2.7265	C4	0.702851	-0.702851	TRUE	75	Cluster	F7
HILIC:Alanyl-Glycine	-0.885272	7.00839	-2.60705	0.0106461	0.203607	-2.8253	C4	0.691208	-0.691208	TRUE	81	Cluster	F6
HILIC:Alanylvaline	-1.28355	2.1489	-2.59645	0.0109567	0.206511	-2.84914	C4	0.685057	-0.685057	TRUE	83	Cluster	F7
RP:Propionyl-L-carnitine	-1.05341	5.98444	-2.76726	0.0068271	0.206891	-2.43604	C3	0.684259	-0.684259	TRUE	57	Cluster	F4
RP:Ornithine	-0.435527	-1.01882	-1.837	0.0694177	0.210982	-4.87038	C1	0.675755	-0.675755	FALSE	396	Cluster	F4
HILIC:ADP-ribose	-0.60478	-3.12387	-1.83258	0.0700798	0.212503	-4.87812	C1	0.672636	-0.672636	FALSE	397	Cluster	F1
HILIC:PPG n7	-0.356029	-2.29212	-1.822	0.0718295	0.216064	-4.85909	C1	0.665418	-0.665418	FALSE	402	Cluster	F6
HILIC:Histidinyl-Valine	-1.4194	-0.372323	-2.57225	0.0118106	0.217209	-2.87467	C4	0.663122	-0.663122	TRUE	85	Cluster	F7
HILIC:Glycyl-leucine	-1.55845	0.339321	-2.55759	0.0122226	0.217747	-2.9048	C4	0.662048	-0.662048	TRUE	89	Cluster	F7
RP:Ergothioneine	-1.03993	4.39305	-2.06616	0.0416075	0.222851	-4.2704	C8	0.651985	-0.651985	TRUE	175	Cluster	F4
RP:N-Acetyl-L-aspartic acid	-0.531768	2.73651	-1.79038	0.0766618	0.225441	-4.95106	C1	0.646968	-0.646968	FALSE	417	Cluster	F7
HILIC:Leucyl-Valine	-1.37289	-0.0412193	-2.52652	0.0133618	0.228646	-2.95783	C4	0.640837	-0.640837	TRUE	93	Cluster	F7
HILIC:Prolyl-Alanine	-0.794414	1.63742	-1.77306	0.0795081	0.230206	-4.98055	C1	0.637884	-0.637884	FALSE	429	Cluster	F7
HILIC:Cytidine 5'-diphosphocholine	-0.647178	3.83631	-2.04018	0.0441815	0.23164	-4.32022	C8	0.635186	-0.635186	TRUE	183	Cluster	F7
RP:Ascorbic acid	-1.60185	2.06934	-2.03512	0.0448278	0.233156	-4.27907	C8	0.632353	-0.632353	TRUE	184	Cluster	F8
RP:Valeryl-L-carnitine	-1.08665	0.0621473	-2.63183	0.00995033	0.234536	-2.74719	C3	0.62979	-0.62979	TRUE	74	Cluster	F4
HILIC:Guanine	-1.14291	6.35502	-2.50677	0.0139492	0.237137	-3.0478	C4	0.625	-0.625	TRUE	94	Cluster	F1
HILIC:L-Glutathione (reduced)	-0.957962	2.66773	-1.74565	0.0841898	0.237918	-5.02665	C1	0.623573	-0.623573	FALSE	442	Cluster	F8
RP:Adenine	-0.559677	2.89849	-2.01502	0.0468033	0.239604	-4.36793	C8	0.620506	-0.620506	TRUE	192	Cluster	F6
RP:Glycylleucine	-1.37196	1.87789	-2.48695	0.014677	0.241613	-3.09046	C4	0.61688	-0.61688	TRUE	98	Cluster	F7
HILIC:Bis(2-butoxyethyl) ether	-0.271332	1.67906	-1.72552	0.0877705	0.244984	-5.06008	C1	0.610862	-0.610862	FALSE	453	Cluster	F1
RP:Hydroxyhexanoycarnitine	-1.15556	0.988	-2.57029	0.0117759	0.245143	-2.88469	C3	0.61058	-0.61058	TRUE	81	Cluster	F5
RP:Creatine	-0.431458	6.56358	-1.71918	0.0889226	0.247122	-5.07053	C1	0.607089	-0.607089	FALSE	456	Cluster	F6
HILIC:Propanoylcarnitine	-0.920144	5.56233	-2.55443	0.0122692	0.249474	-2.91908	C3	0.602974	-0.602974	TRUE	82	Cluster	F6
RP:Betaine	-0.461574	9.21848	-2.54875	0.0124573	0.249753	-2.93153	C3	0.60249	-0.60249	TRUE	84	Cluster	F6
RP:Gamma-Glutamylcysteine	-0.771279	0.320041	-1.98754	0.0498181	0.250623	-4.41942	C8	0.600979	-0.600979	TRUE	198	Cluster	F2
HILIC:Methionine methyl ester	-0.904553	0.250085	-2.52756	0.0132006	0.254158	-2.97812	C3	0.594897	-0.594897	TRUE	88	Cluster	F8
HILIC:Valyl-Glycine	-0.843704	0.16343	-2.43202	0.0169402	0.254698	-3.20815	C4	0.593974	-0.593974	TRUE	109	Cluster	F7
RP:1-Methylhistamine	-1.72872	3.65467	-2.39982	0.0184293	0.255316	-3.27624	C4	0.592922	-0.592922	TRUE	115	Cluster	F8
HILIC:D-Ribose 5-Phosphate	-0.714902	2.05902	-2.37949	0.0193901	0.255316	-3.31854	C4	0.592922	-0.592922	TRUE	122	Cluster	F1
HILIC:Diethyleneglycol dibenzoate	-0.474485	-0.0636971	-1.69062	0.0943109	0.256936	-5.11573	C1	0.590175	-0.590175	FALSE	469	Cluster	F5
HILIC:Cytidine	-0.858187	2.62175	-1.96148	0.0528279	0.258797	-4.46764	C8	0.58704	-0.58704	FALSE	204	Cluster	F4
HILIC:Histidinyl-Isoleucine	-0.707478	-0.439916	-1.67473	0.097475	0.262295	-5.13831	C1	0.581211	-0.581211	FALSE	476	Cluster	F7
HILIC:gamma-Glutamylalanine	-0.677264	2.70228	-1.67479	0.0973495	0.262295	-5.14272	C1	0.581211	-0.581211	FALSE	477	Cluster	F2
HILIC:Asparaginyl-lysine	-0.36869	-1.35791	-1.67175	0.0979878	0.26311	-5.14614	C1	0.579862	-0.579862	FALSE	478	Cluster	F7
RP:2,3-Bisphosphoglycerate	-0.54158	-2.33125	-1.67138	0.0980239	0.26311	-5.1482	C1	0.579862	-0.579862	FALSE	479	Cluster	F1
HILIC:6-Methylnicotinamide	-0.657805	4.05246	-1.66447	0.0994002	0.266021	-5.15926	C1	0.575084	-0.575084	FALSE	481	Cluster	F6
RP:PPG n7	-0.204415	-0.669625	-1.6483	0.102682	0.271748	-5.18496	C1	0.565833	-0.565833	FALSE	486	Cluster	F6
HILIC:Dipropyleneglycol dibenzoate	-0.492189	-1.35966	-1.6407	0.104327	0.273718	-5.19395	C1	0.562697	-0.562697	FALSE	493	Cluster	F4
HILIC:Glutamic acid	-0.391007	9.64025	-2.43707	0.0167191	0.281117	-3.17129	C3	0.551113	-0.551113	TRUE	102	Cluster	F6
HILIC:6-Methylnicotinamide	-1.13974	4.05246	-2.43362	0.0168693	0.281551	-3.17855	C3	0.550443	-0.550443	TRUE	104	Cluster	F6
HILIC:2-Hexenoylcarnitine	-0.901601	-0.238559	-2.4245	0.0173165	0.281551	-3.18358	C3	0.550443	-0.550443	TRUE	105	Cluster	F4
HILIC:5-Aminovaleric acid betaine	-0.789491	4.67832	-2.42755	0.0171366	0.281551	-3.1913	C3	0.550443	-0.550443	TRUE	106	Cluster	F4
RP:Inosine-5'-monophosphate (IMP)	-0.887393	3.60904	-2.42416	0.0172875	0.281551	-3.19841	C3	0.550443	-0.550443	TRUE	107	Cluster	F3
HILIC:Benzaldehyde	-0.408914	0.843712	-1.60505	0.111889	0.285587	-5.25254	C1	0.544261	-0.544261	FALSE	509	Cluster	F4
RP:Amino-Sugars-C6	-0.834545	-1.14987	-2.38279	0.0192268	0.285826	-3.28446	C3	0.543898	-0.543898	TRUE	118	Cluster	F8
HILIC:Flavin adenine dinucleotide (FAD)	-0.518689	-0.0847593	-2.35614	0.0206238	0.285826	-3.32399	C3	0.543898	-0.543898	TRUE	122	Cluster	F7
RP:Cartinine	-0.738561	8.10288	-2.36131	0.0203084	0.285826	-3.32864	C3	0.543898	-0.543898	TRUE	124	Cluster	F6
HILIC:Prolinamide	-0.241615	-0.418459	-1.60208	0.112545	0.286357	-5.25713	C1	0.543092	-0.543092	FALSE	512	Cluster	F6
HILIC:4-Hydroxybenzaldehyde	-0.913983	0.102558	-2.28321	0.0248982	0.287813	-3.47575	C4	0.54089	-0.54089	TRUE	132	Cluster	F4
HILIC:PPG n7	-0.598696	-2.29212	-1.88055	0.0633196	0.289869	-4.50267	C8	0.537798	-0.537798	FALSE	227	Cluster	F6
HILIC:Succinylcarnitine	-0.946556	-1.50957	-1.88094	0.0633811	0.289869	-4.6107	C8	0.537798	-0.537798	FALSE	228	Cluster	F4
RP:Spermidine	-0.36411	6.47579	-2.34314	0.0212647	0.290506	-3.36573	C3	0.536844	-0.536844	TRUE	126	Cluster	F6
HILIC:1-Methylxanthine	-0.603459	-1.59106	-2.25933	0.0262114	0.2926	-3.56311	C4	0.533725	-0.533725	TRUE	135	Cluster	F6
RP:Deoxycarnitine	-0.777986	4.56081	-1.87063	0.0645559	0.293701	-4.63118	C8	0.532094	-0.532094	FALSE	230	Cluster	F4
RP:Amino-Sugars-C8	-0.382233	1.35212	-1.57818	0.117934	0.295985	-5.29368	C1	0.52873	-0.52873	FALSE	519	Cluster	F8
HILIC:Quinoline	-0.271596	0.49117	-1.5687	0.12013	0.298507	-5.30804	C1	0.525045	-0.525045	FALSE	526	Cluster	F4
RP:Alanyltyrosine	-0.937315	0.356224	-2.23125	0.0282814	0.301475	-3.55507	C4	0.520749	-0.520749	TRUE	140	Cluster	F7
RP:N-Acetylserotonin	-0.697271	-0.624957	-2.31935	0.0225766	0.303628	-3.41389	C3	0.517658	-0.517658	TRUE	129	Cluster	F5
HILIC:Tri(butoxyethyl) phosphate	-0.604645	-0.110881	-1.54525	0.125698	0.306835	-5.3432	C1	0.513096	-0.513096	FALSE	536	Cluster	F4
RP:Diethyleneglycol dibenzoate	-0.390577	0.956162	-1.53005	0.129413	0.313862	-5.36571	C1	0.503261	-0.503261	FALSE	539	Cluster	F2
HILIC:N-Acetyl-L-aspartic acid	-0.433632	-0.784575	-1.5157	0.133156	0.319696	-5.38043	C1	0.495263	-0.495263	FALSE	546	Cluster	F7
HILIC:4-Guanidinobutyric acid	-0.396142	1.15157	-1.51443	0.133325	0.319779	-5.38865	C1	0.49515	-0.49515	FALSE	549	Cluster	F5
RP:5-Aminovaleric acid betaine	-0.793682	2.84599	-1.81135	0.0733295	0.32025	-4.73402	C8	0.49451	-0.49451	FALSE	243	Cluster	F4
HILIC:Histidinyl-Valine	-0.6369	-0.372323	-1.50934	0.134853	0.320261	-5.38626	C1	0.494496	-0.494496	FALSE	557	Cluster	F7
HILIC:6-Methylnicotinamide	-1.06144	4.05246	-2.17815	0.0319376	0.323228	-3.72195	C4	0.490491	-0.490491	TRUE	146	Cluster	F6
HILIC:N,N,N-Trimethyllysine	-0.690648	2.87962	-2.16876	0.0326661	0.325432	-3.74	C4	0.48754	-0.48754	TRUE	150	Cluster	F8
HILIC:epsilon-(gamma-Glutamyl)lysine	-0.790748	0.72047	-2.14622	0.0345018	0.32918	-3.78286	C4	0.482567	-0.482567	TRUE	154	Cluster	F7
RP:Decanoylcarnitine	-1.02684	-0.984107	-2.25031	0.0270574	0.329412	-3.53463	C3	0.48226	-0.48226	TRUE	137	Cluster	F4
HILIC:Hydroxybutyrylcarnitine	-1.00386	6.57494	-2.24249	0.0273178	0.330206	-3.56658	C3	0.481215	-0.481215	TRUE	139	Cluster	F4
RP:PPG n4	-0.262545	0.115184	-1.48053	0.142126	0.330789	-5.43762	C1	0.480449	-0.480449	FALSE	568	Cluster	F7
HILIC:Choline	-0.425068	10.5165	-1.48033	0.14218	0.330789	-5.43791	C1	0.480449	-0.480449	FALSE	569	Cluster	F6
HILIC:Homostachydrine	-0.830629	0.99317	-2.14121	0.0348858	0.33116	-3.79251	C4	0.479962	-0.479962	TRUE	155	Cluster	F4
RP:Isobutyryl-L-carnitine	-1.06239	4.11514	-2.22195	0.0287248	0.332492	-3.60663	C3	0.478219	-0.478219	TRUE	143	Cluster	F4
HILIC:N-Acetyl-L-aspartic acid	-0.750367	-0.784575	-1.7791	0.0786542	0.334438	-4.7872	C8	0.475684	-0.475684	FALSE	252	Cluster	F7
RP:N-Acetyl-L-methionine	-0.88887	1.39504	-2.11245	0.037372	0.334648	-3.82465	C4	0.475411	-0.475411	TRUE	162	Cluster	F7
HILIC:Hexanoylcarnitine	-1.07129	2.15502	-2.21009	0.0295655	0.335461	-3.62959	C3	0.474357	-0.474357	TRUE	147	Cluster	F4
RP:Hydroxybutyrylcarnitine	-0.961672	4.93307	-2.20123	0.0302075	0.336605	-3.64668	C3	0.472879	-0.472879	TRUE	148	Cluster	F4
RP:Isobutyryl-L-carnitine	-1.03933	4.11514	-2.09578	0.0388332	0.338943	-3.87781	C4	0.469873	-0.469873	TRUE	164	Cluster	F4
HILIC:Cytidine 2',3'-Cyclic Phosphate	-0.820537	0.478786	-2.07261	0.0411508	0.341391	-3.87398	C4	0.466747	-0.466747	TRUE	170	Cluster	F5
HILIC:Leucyl-Proline	-0.942039	1.31012	-2.07843	0.04047	0.341391	-3.90973	C4	0.466747	-0.466747	TRUE	173	Cluster	F7
HILIC:Serylalanine	-0.859777	-0.199775	-2.06995	0.0412757	0.341391	-3.92534	C4	0.466747	-0.466747	TRUE	176	Cluster	F7
HILIC:Proline	-0.396077	8.713	-2.06604	0.0416213	0.341391	-3.93276	C4	0.466747	-0.466747	TRUE	179	Cluster	F6
HILIC:Hydroxyhexanoycarnitine	-1.06572	0.570264	-2.17336	0.0323065	0.341792	-3.70001	C3	0.466238	-0.466238	TRUE	152	Cluster	F5
RP:Deoxyadenosine	-0.900828	4.12362	-2.04634	0.0435611	0.342757	-3.96875	C4	0.465014	-0.465014	TRUE	184	Cluster	F1
HILIC:1-Methylhistamine	-1.51801	3.41839	-2.04453	0.0437437	0.342757	-3.97205	C4	0.465014	-0.465014	TRUE	185	Cluster	F1
RP:PPG n4	-0.46164	0.115184	-1.75708	0.0822101	0.34465	-4.82547	C8	0.462622	-0.462622	FALSE	259	Cluster	F7
HILIC:Diaminopimelic acid	-0.947038	-0.225512	-2.01916	0.0464288	0.353103	-3.9701	C4	0.452098	-0.452098	TRUE	191	Cluster	F7
RP:N-Acetylneuraminate	-0.556552	0.885237	-2.0202	0.0462548	0.353103	-4.01604	C4	0.452098	-0.452098	TRUE	192	Cluster	F5
HILIC:Histidinyl-Isoleucine	-1.08665	-0.439916	-2.00815	0.0476422	0.35444	-4.01385	C4	0.450457	-0.450457	TRUE	198	Cluster	F7
HILIC:Octanoyl-L-carnitine	-1.02449	-1.78667	-2.14155	0.0350411	0.356331	-3.74131	C3	0.448147	-0.448147	TRUE	158	Cluster	F4
HILIC:Hydroxyhexanoycarnitine	-1.05397	0.570264	-1.72392	0.0880599	0.357709	-4.88007	C8	0.44647	-0.44647	FALSE	274	Cluster	F5
RP:Acetyl-L-carnitine	-0.646891	8.19307	-2.13479	0.0354211	0.357929	-3.77284	C3	0.446203	-0.446203	TRUE	160	Cluster	F6
RP:Taurine	-0.521376	6.95477	-1.97959	0.0507227	0.358769	-4.08842	C4	0.445185	-0.445185	FALSE	209	Cluster	F6
HILIC:Cytidine	-0.724469	2.62175	-1.97887	0.050805	0.358769	-4.08969	C4	0.445185	-0.445185	FALSE	210	Cluster	F4
HILIC:Isobutyryl-L-carnitine	-0.960994	4.80796	-2.12687	0.0360914	0.361327	-3.78764	C3	0.4421	-0.4421	TRUE	162	Cluster	F4
HILIC:Propham	-0.54924	1.44281	-2.1235	0.0363805	0.362255	-3.79393	C3	0.440985	-0.440985	TRUE	166	Cluster	F8
RP:Hexanoylcarnitine	-1.08946	2.22552	-2.11748	0.0369012	0.362255	-3.80514	C3	0.440985	-0.440985	TRUE	168	Cluster	F4
HILIC:Guanosine	-1.31474	5.05858	-2.11343	0.037315	0.362255	-3.81225	C3	0.440985	-0.440985	TRUE	169	Cluster	F1
HILIC:Indolelactic acid	-0.921173	2.25765	-1.96528	0.0525541	0.363974	-4.08864	C4	0.43893	-0.43893	FALSE	215	Cluster	F4
HILIC:N-Acetylserotonin	-0.422861	0.368171	-1.39574	0.166132	0.365491	-5.55551	C1	0.437123	-0.437123	FALSE	613	Cluster	F1
RP:Dodecanoylcarnitine	-0.831291	-1.05512	-1.70891	0.0910924	0.366049	-4.90154	C8	0.436461	-0.436461	FALSE	279	Cluster	F4
RP:Nonyltrimethylammonium	-0.447162	-1.00315	-1.92399	0.0574304	0.369327	-4.18532	C4	0.432589	-0.432589	FALSE	234	Cluster	F8
HILIC:Isobutyryl-L-carnitine	-0.902683	4.80796	-1.92338	0.0575076	0.369327	-4.18636	C4	0.432589	-0.432589	FALSE	235	Cluster	F4
HILIC:Tyrosine	-0.393985	1.09167	-1.3743	0.172703	0.373692	-5.58269	C1	0.427486	-0.427486	FALSE	627	Cluster	F1
RP:PPG n8	-0.16842	-1.4252	-1.3696	0.174124	0.374869	-5.5905	C1	0.426121	-0.426121	FALSE	632	Cluster	F6
HILIC:Taurine	-0.311303	9.78418	-1.88884	0.0620464	0.377062	-4.24527	C4	0.423587	-0.423587	FALSE	250	Cluster	F6
HILIC:Acetyl-L-carnitine	-0.489242	9.11929	-2.05529	0.0426693	0.384591	-3.91922	C3	0.415001	-0.415001	TRUE	182	Cluster	F6
HILIC:Taurine	-0.328567	9.78418	-1.66069	0.10016	0.386459	-4.9815	C8	0.412896	-0.412896	FALSE	297	Cluster	F6
HILIC:Lysyl-Leucine	-0.529469	-0.533426	-1.34169	0.183087	0.387861	-5.62231	C1	0.411324	-0.411324	FALSE	645	Cluster	F7
HILIC:Leucylphenylalanine	-1.06366	-0.109066	-1.86425	0.0656791	0.390448	-4.20573	C4	0.408437	-0.408437	FALSE	255	Cluster	F7
RP:Phenylalanine	-0.505968	8.55979	-1.85727	0.0664548	0.392073	-4.29826	C4	0.406633	-0.406633	FALSE	257	Cluster	F6
HILIC:Inosine	-1.06948	8.31362	-1.85027	0.0674675	0.393459	-4.3099	C4	0.4051	-0.4051	FALSE	261	Cluster	F1
RP:Phenylacetaldehyde	-0.526518	2.47552	-1.83147	0.0702487	0.397715	-4.34094	C4	0.400428	-0.400428	FALSE	272	Cluster	F4
RP:Indoline	-0.519616	6.24742	-1.8228	0.0715643	0.398338	-4.35516	C4	0.399748	-0.399748	FALSE	275	Cluster	F6
RP:L-beta-aspartyl-L-leucine	-0.638411	0.951125	-1.81455	0.0728351	0.39883	-4.36864	C4	0.399213	-0.399213	FALSE	280	Cluster	F7
HILIC:Thioproline	-0.814164	2.49211	-1.79141	0.0764976	0.405632	-4.40613	C4	0.391868	-0.391868	FALSE	296	Cluster	F1
HILIC:Arginine	-0.413657	8.46742	-1.78993	0.0767379	0.405632	-4.40852	C4	0.391868	-0.391868	FALSE	298	Cluster	F6
HILIC:Benzaldehyde	-0.563603	0.843712	-1.7814	0.0781286	0.405632	-4.4222	C4	0.391868	-0.391868	FALSE	304	Cluster	F4
HILIC:Isoleucine/Leucine	-0.542331	8.79465	-1.77731	0.0788035	0.405632	-4.42875	C4	0.391868	-0.391868	FALSE	306	Cluster	F6
RP:Proline	-0.359628	8.61255	-1.7742	0.07932	0.405632	-4.43372	C4	0.391868	-0.391868	FALSE	307	Cluster	F6
RP:Leucyl-Proline	-0.842777	2.07972	-1.77257	0.0796276	0.405632	-4.43584	C4	0.391868	-0.391868	FALSE	308	Cluster	F7
RP:Citraconic acid	-0.686009	2.37828	-1.76651	0.0806096	0.405632	-4.44598	C4	0.391868	-0.391868	FALSE	310	Cluster	F7
RP:Methionine	-0.5738	6.4336	-1.76036	0.081653	0.405632	-4.45574	C4	0.391868	-0.391868	FALSE	312	Cluster	F6
RP:Trans-Aconitate	-0.599088	-3.36179	-2.02044	0.0465414	0.406279	-3.95995	C3	0.391176	-0.391176	TRUE	188	Cluster	F6
HILIC:Neopterin	-0.830612	-1.62174	-2.0192	0.0464915	0.406279	-3.98278	C3	0.391176	-0.391176	TRUE	189	Cluster	F4
HILIC:Cytosine	-0.75222	4.56159	-1.61816	0.109031	0.40883	-5.0477	C8	0.388458	-0.388458	FALSE	310	Cluster	F5
RP:Ergothioneine	-0.742143	4.39305	-1.75045	0.0833562	0.409848	-4.47139	C4	0.387377	-0.387377	FALSE	317	Cluster	F4
RP:L-Tyrosine methyl ester	-0.257919	-2.69082	-1.29999	0.197095	0.410773	-5.66859	C1	0.386398	-0.386398	FALSE	661	Cluster	F4
HILIC:Adenosine	-0.743179	6.07893	-1.73582	0.0859247	0.415912	-4.49436	C4	0.380999	-0.380999	FALSE	324	Cluster	F6
RP:Hypoxanthine	-0.610412	9.82944	-1.73415	0.0862236	0.415912	-4.49698	C4	0.380999	-0.380999	FALSE	325	Cluster	F6
HILIC:Ergothioneine	-1.05495	0.820126	-1.72468	0.0881168	0.418031	-4.45569	C4	0.378792	-0.378792	FALSE	329	Cluster	F5
HILIC:Histidinyl-Alanine	-0.657112	0.145245	-1.72398	0.0881259	0.418031	-4.48591	C4	0.378792	-0.378792	FALSE	330	Cluster	F7
RP:Inosine	-1.07147	6.11676	-1.72806	0.0873147	0.418031	-4.50648	C4	0.378792	-0.378792	FALSE	332	Cluster	F1
HILIC:Hypotaurine	-0.568466	2.62132	-1.71438	0.0898081	0.419373	-4.52771	C4	0.377399	-0.377399	FALSE	335	Cluster	F5
RP:Guanine	-0.670289	4.06516	-1.70124	0.0922569	0.420665	-4.54794	C4	0.376063	-0.376063	FALSE	342	Cluster	F1
HILIC:Citrulline	-0.686996	6.40887	-1.5893	0.115403	0.424606	-5.09171	C8	0.372014	-0.372014	FALSE	319	Cluster	F6
RP:D-Erythro-sphingosine 1-phosphate	-0.968543	-0.100789	-1.58524	0.11636	0.425571	-5.0974	C8	0.371028	-0.371028	FALSE	322	Cluster	F4
HILIC:Phosphorylcholine	-0.431409	9.61608	-1.97419	0.0513426	0.427529	-4.06338	C3	0.369034	-0.369034	FALSE	196	Cluster	F6
RP:Guanosine	-0.796471	4.53	-1.67455	0.0974013	0.43012	-4.58862	C4	0.36641	-0.36641	FALSE	349	Cluster	F1
HILIC:Tryptophan	-0.94195	2.65806	-1.67347	0.097613	0.430324	-4.59024	C4	0.366204	-0.366204	FALSE	350	Cluster	F4
HILIC:Indole	-0.533422	-0.202861	-1.66748	0.0988006	0.430575	-4.59928	C4	0.365951	-0.365951	FALSE	354	Cluster	F4
RP:Isoleucine/Leucine	-0.429064	8.75145	-1.66209	0.0998792	0.430822	-4.60739	C4	0.365702	-0.365702	FALSE	356	Cluster	F6
HILIC:Lysyl-Leucine	-0.87607	-0.533426	-1.66084	0.100246	0.431688	-4.5526	C4	0.36483	-0.36483	FALSE	357	Cluster	F7
RP:Arginine	-0.507333	5.75492	-1.64232	0.10392	0.439517	-4.63692	C4	0.357025	-0.357025	FALSE	362	Cluster	F6
HILIC:3-Methylpyrazole	-0.413371	2.68793	-1.6418	0.104027	0.439517	-4.63769	C4	0.357025	-0.357025	FALSE	364	Cluster	F3
HILIC:Neopterin	-0.846792	-1.62174	-1.55682	0.123079	0.441061	-5.08503	C8	0.355502	-0.355502	FALSE	330	Cluster	F4
HILIC:Deoxycarnitine	-0.482213	7.37955	-1.54855	0.124902	0.445158	-5.15256	C8	0.351485	-0.351485	FALSE	334	Cluster	F6
HILIC:Amino-Sugars-C8	-0.475182	0.83726	-1.62226	0.108151	0.445656	-4.66653	C4	0.351	-0.351	FALSE	378	Cluster	F5
HILIC:2-Amino-4-methylpyrimidine	-0.522709	2.79847	-1.61371	0.109998	0.446341	-4.67907	C4	0.350334	-0.350334	FALSE	382	Cluster	F4
RP:Piperidine	-0.424131	6.48519	-1.6108	0.110631	0.4469	-4.68331	C4	0.34979	-0.34979	FALSE	384	Cluster	F6
HILIC:L-Phenylalanyl-L-proline	-0.814107	-0.980167	-1.60428	0.112427	0.449883	-4.66071	C4	0.346901	-0.346901	FALSE	386	Cluster	F7
RP:N-Acetyl-L-aspartic acid	-0.682311	2.73651	-1.53678	0.127757	0.44994	-5.16985	C8	0.346845	-0.346845	FALSE	341	Cluster	F7
HILIC:Trigonelline	-0.831347	3.19113	-1.5294	0.129574	0.453889	-5.18064	C8	0.34305	-0.34305	FALSE	344	Cluster	F4
HILIC:dTDP-alpha-D-glucose	-0.574216	2.26359	-1.52916	0.129635	0.453889	-5.18099	C8	0.34305	-0.34305	FALSE	345	Cluster	F7
HILIC:Similarity to Pipecolate	-0.380174	3.74064	-1.59492	0.114141	0.455339	-4.70635	C4	0.341665	-0.341665	FALSE	388	Cluster	F4
HILIC:O-Succinyl-Homoserine	-0.88876	0.869813	-1.92277	0.057653	0.455493	-4.15124	C3	0.341518	-0.341518	FALSE	202	Cluster	F2
HILIC:Phosphoric acid	-0.916753	4.8569	-1.91189	0.0589842	0.456388	-4.1705	C3	0.340666	-0.340666	FALSE	206	Cluster	F1
RP:Spermine	-0.205005	6.20699	-1.19423	0.235437	0.456979	-5.80881	C1	0.340104	-0.340104	FALSE	720	Cluster	F6
RP:Dodecanoylcarnitine	-0.77466	-1.05512	-1.9056	0.0600622	0.457365	-4.15786	C3	0.339737	-0.339737	FALSE	208	Cluster	F4
HILIC:O-Succinyl-Homoserine	-0.470592	0.869813	-1.18901	0.237544	0.459532	-5.79544	C1	0.337684	-0.337684	FALSE	723	Cluster	F2
HILIC:N-Acetylputrescine	-0.561013	1.56798	-1.57701	0.118207	0.461648	-4.7321	C4	0.335689	-0.335689	FALSE	396	Cluster	F4
HILIC:Guanosine	-1.02197	5.05858	-1.57176	0.119497	0.46309	-4.7384	C4	0.334335	-0.334335	FALSE	401	Cluster	F1
HILIC:Histidylserine	-0.64376	0.832702	-1.56003	0.122204	0.467431	-4.75564	C4	0.330282	-0.330282	FALSE	404	Cluster	F7
HILIC:Pipecolic acid	-0.256141	2.43488	-1.16539	0.246855	0.470959	-5.84195	C1	0.327017	-0.327017	FALSE	736	Cluster	F2
HILIC:Tyrosine	-0.552991	1.09167	-1.55404	0.123626	0.471434	-4.7641	C4	0.326579	-0.326579	FALSE	407	Cluster	F1
HILIC:Aspartate	-0.784099	6.54539	-3.32234	0.00127947	0.473586	-1.45103	C6	0.324601	-0.324601	TRUE	2	Cluster	F6
HILIC:N-Methylglutamate	-0.654842	2.63505	-1.52837	0.129834	0.480561	-4.80061	C4	0.318252	-0.318252	FALSE	419	Cluster	F5
RP:Uridine Diphosphate-N-Acetylglucosamine	-1.00686	1.33542	-3.25611	0.00157911	0.482505	-2.84658	C5	0.316498	-0.316498	TRUE	3	Cluster	F3
RP:Taurine	-0.756165	6.95477	-2.82305	0.00582392	0.482505	-3.31426	C5	0.316498	-0.316498	TRUE	9	Cluster	F6
HILIC:Propanoylcarnitine	-1.02952	5.56233	-2.67056	0.00894591	0.482505	-3.46724	C5	0.316498	-0.316498	TRUE	14	Cluster	F6
RP:N-Acetyl-L-aspartic acid	-0.965094	2.73651	-2.55622	0.0122107	0.482505	-3.57766	C5	0.316498	-0.316498	TRUE	22	Cluster	F7
HILIC:2,6-Dimethylpyrazine	-1.01114	1.33002	-2.35968	0.0203926	0.482505	-3.75843	C5	0.316498	-0.316498	TRUE	47	Cluster	F2
HILIC:N6-Acetyl-L-lysine	-0.761203	1.20442	-1.5112	0.134185	0.486092	-4.79584	C4	0.313281	-0.313281	FALSE	425	Cluster	F7
RP:2,6-Dimethylpyrazine	-1.06595	-0.293058	-1.45521	0.149271	0.490595	-5.28275	C8	0.309277	-0.309277	FALSE	382	Cluster	F1
RP:Aminoadipate	-0.560102	4.0545	-1.79445	0.076007	0.49105	-4.36386	C3	0.308874	-0.308874	FALSE	232	Cluster	F2
HILIC:Cinnamic acid	-0.477303	-0.113702	-1.49992	0.13704	0.491642	-4.83974	C4	0.308351	-0.308351	FALSE	428	Cluster	F2
RP:PPG n8	-0.228128	-1.4252	-1.49218	0.139055	0.496231	-4.85026	C4	0.304316	-0.304316	FALSE	432	Cluster	F6
HILIC:Histidine	-0.511048	6.11039	-1.48989	0.139654	0.496231	-4.85337	C4	0.304316	-0.304316	FALSE	433	Cluster	F6
HILIC:dTDP-alpha-D-glucose	-0.535423	2.26359	-1.769	0.0801884	0.501991	-4.40426	C3	0.299304	-0.299304	FALSE	240	Cluster	F7
HILIC:Octanoyl-L-carnitine	-0.828457	-1.78667	-1.43216	0.1557	0.502854	-5.31507	C8	0.298558	-0.298558	FALSE	393	Cluster	F4
RP:5-Oxoproline	-0.604278	5.41734	-2.22338	0.0286246	0.50728	-3.87684	C5	0.294752	-0.294752	TRUE	74	Cluster	F6
HILIC:Prolylglycine	-0.316077	1.77304	-1.08482	0.280848	0.508582	-5.92872	C1	0.293639	-0.293639	FALSE	786	Cluster	F8
HILIC:N-Acetyl-D-lactosamine	-0.223845	-2.94304	-1.08254	0.281885	0.509454	-5.92947	C1	0.292895	-0.292895	FALSE	787	Cluster	F6
RP:Choline	-0.342259	8.30642	-1.41708	0.159816	0.511723	-5.33865	C8	0.290965	-0.290965	FALSE	399	Cluster	F6
HILIC:Hypotaurine	-0.560984	2.62132	-1.40902	0.162179	0.512501	-5.34955	C8	0.290305	-0.290305	FALSE	414	Cluster	F5
HILIC:N-Acetyl-D-lactosamine	-0.428663	-2.94304	-1.74075	0.0851245	0.51926	-4.44742	C3	0.284615	-0.284615	FALSE	246	Cluster	F6
HILIC:Uracil	-0.547378	5.31248	-1.43522	0.154596	0.521158	-4.92613	C4	0.28303	-0.28303	FALSE	454	Cluster	F4
HILIC:Adenosine diphosphate (ADP)	-0.496857	3.3083	-1.36669	0.175032	0.523894	-5.40579	C8	0.280757	-0.280757	FALSE	445	Cluster	F1
HILIC:Deoxycytidine	-0.578482	0.922952	-1.36348	0.176225	0.524238	-5.40741	C8	0.280472	-0.280472	FALSE	448	Cluster	F4
RP:Glutamine	-0.8127	6.13244	-2.19073	0.0309839	0.526537	-3.90433	C5	0.278571	-0.278571	TRUE	77	Cluster	F6
HILIC:Serine	-0.357547	5.68361	-1.42662	0.157057	0.526634	-4.93735	C4	0.278491	-0.278491	FALSE	457	Cluster	F6
RP:trans-3-Indoleacrylic acid	-0.346174	4.20235	-1.42621	0.157173	0.526634	-4.93787	C4	0.278491	-0.278491	FALSE	458	Cluster	F6
HILIC:2,6-Dimethylpyrazine	-0.598719	1.33002	-1.4238	0.157869	0.526634	-4.941	C4	0.278491	-0.278491	FALSE	459	Cluster	F2
RP:Serine	-0.432463	4.25017	-1.41702	0.159836	0.530273	-4.94978	C4	0.275501	-0.275501	FALSE	460	Cluster	F4
RP:δ-Valerolactam	-0.741024	1.88855	-2.17532	0.0321546	0.530855	-3.91718	C5	0.275024	-0.275024	TRUE	79	Cluster	F4
RP:Tyrosine	-0.354415	5.09444	-1.4136	0.160837	0.53099	-4.95419	C4	0.274914	-0.274914	FALSE	464	Cluster	F6
RP:δ-Valerolactam	-0.550328	1.88855	-1.71832	0.0890837	0.53106	-4.48314	C3	0.274856	-0.274856	FALSE	252	Cluster	F4
RP:Octanoyl-L-carnitine	-0.778407	0.213979	-1.40613	0.16311	0.532533	-4.96247	C4	0.273654	-0.273654	FALSE	469	Cluster	F4
HILIC:PEG n6__A	-0.265314	5.04427	-1.03167	0.304915	0.534415	-5.98528	C1	0.272121	-0.272121	FALSE	810	Cluster	F6
HILIC:5-Aminovaleric acid betaine	-0.551278	4.67832	-1.34316	0.182504	0.534635	-5.43635	C8	0.271942	-0.271942	FALSE	460	Cluster	F4
RP:Diethyl iminodiacetate	-0.484103	0.104126	-1.34156	0.18302	0.53508	-5.43841	C8	0.271581	-0.271581	FALSE	461	Cluster	F2
RP:Adenosine Diphosphate (ADP)	-0.431727	2.77434	-1.34142	0.183065	0.53508	-5.43859	C8	0.271581	-0.271581	FALSE	462	Cluster	F1
HILIC:Deoxycarnitine	-0.42864	7.37955	-1.70527	0.0915001	0.536923	-4.5031	C3	0.270088	-0.270088	FALSE	257	Cluster	F6
RP:Nicotinamide	-0.129861	6.46349	-1.02676	0.307209	0.537718	-5.99022	C1	0.269446	-0.269446	FALSE	812	Cluster	F6
HILIC:Guanosine Diphosphate (GDP)	-0.409159	-0.987797	-1.33171	0.186227	0.537894	-5.45104	C8	0.269304	-0.269304	FALSE	469	Cluster	F1
RP:Caprolactam	-0.203074	9.82866	-1.32557	0.188244	0.538782	-5.45886	C8	0.268587	-0.268587	FALSE	472	Cluster	F6
HILIC:Guanidinoethyl sulfonate	-0.581104	-0.29441	-1.3225	0.189296	0.539545	-5.46226	C8	0.267972	-0.267972	FALSE	476	Cluster	F4
HILIC:Uridine	-0.534568	4.0463	-1.387	0.168775	0.543297	-4.98816	C4	0.264963	-0.264963	FALSE	476	Cluster	F4
HILIC:N-Acetylthreonine	-0.778655	4.13126	-1.68546	0.0952688	0.544423	-4.53312	C3	0.264064	-0.264064	FALSE	265	Cluster	F2
RP:Decanoylcarnitine	-0.728438	-0.984107	-1.31497	0.192118	0.544507	-5.46733	C8	0.263997	-0.263997	FALSE	479	Cluster	F4
RP:trans-4-Hydroxy-L-proline	-0.404264	2.45828	-2.11328	0.037268	0.546529	-3.96817	C5	0.262387	-0.262387	TRUE	87	Cluster	F3
RP:Tryptophan	-0.327749	5.96291	-1.36633	0.175147	0.549526	-5.01412	C4	0.260012	-0.260012	FALSE	487	Cluster	F6
HILIC:2-(4-aminotetrahydro-2H-pyran-4-yl)acetic acid	-0.918699	1.97295	-1.30066	0.196602	0.550809	-5.49024	C8	0.258999	-0.258999	FALSE	489	Cluster	F7
RP:N-Fructosyl isoleucine	-0.419635	-2.66633	-1.35766	0.177948	0.552319	-5.02355	C4	0.25781	-0.25781	FALSE	495	Cluster	F4
RP:Hydroxyisovalerylcarnitine	-0.523758	-0.853579	-1.29619	0.198133	0.553165	-5.49582	C8	0.257145	-0.257145	FALSE	491	Cluster	F4
HILIC:3-hydroxyisovalerylcarnitine	-0.429841	1.72845	-1.34985	0.180359	0.555164	-5.03456	C4	0.255579	-0.255579	FALSE	499	Cluster	F4
RP:Lenticin	-1.04473	4.22042	-2.09478	0.038923	0.558322	-3.98313	C5	0.253115	-0.253115	TRUE	88	Cluster	F4
HILIC:Methylimidazoleacetic acid	-0.601624	1.81387	-1.28	0.203744	0.560455	-5.51585	C8	0.251459	-0.251459	FALSE	501	Cluster	F4
RP:N1-Acetylspermine	-1.15322	2.7695	-2.08315	0.0399959	0.56144	-3.99247	C5	0.250697	-0.250697	TRUE	89	Cluster	F7
RP:Threonine	-0.20029	5.39333	-0.988879	0.3253	0.561532	-6.02755	C1	0.250625	-0.250625	FALSE	828	Cluster	F6
RP:Hexanoylcarnitine	-0.823471	2.22552	-1.27621	0.205075	0.562033	-5.5205	C8	0.250238	-0.250238	FALSE	506	Cluster	F4
RP:Leucylalanine	-0.82868	-0.293637	-2.06285	0.0419295	0.56255	-4.00868	C5	0.249839	-0.249839	TRUE	90	Cluster	F7
RP:Glucosamine 6-Phosphate	-0.749121	-0.734479	-2.01678	0.0466168	0.56255	-4.04496	C5	0.249839	-0.249839	TRUE	96	Cluster	F3
HILIC:Thioproline	-0.946719	2.49211	-2.01593	0.0467078	0.56255	-4.04562	C5	0.249839	-0.249839	TRUE	97	Cluster	F1
RP:Methyl jasmonate	-0.102413	-0.995537	-0.982315	0.328505	0.563828	-6.03387	C1	0.248853	-0.248853	FALSE	835	Cluster	F6
HILIC:Gabapentin	-0.646724	-2.19792	-1.62515	0.10757	0.564241	-4.62193	C3	0.248535	-0.248535	FALSE	287	Cluster	F6
HILIC:N-Methylalanine	-0.575582	5.84872	-1.98212	0.0504325	0.565091	-4.07178	C5	0.247881	-0.247881	FALSE	110	Cluster	F6
RP:1-Methylhistamine	-1.49114	3.65467	-1.97556	0.0512168	0.565091	-4.07739	C5	0.247881	-0.247881	FALSE	111	Cluster	F8
HILIC:Homostachydrine	-0.612889	0.99317	-1.61735	0.109206	0.567223	-4.63385	C3	0.246246	-0.246246	FALSE	288	Cluster	F4
RP:GABA	-0.553187	3.47408	-1.94297	0.0550597	0.568069	-4.10159	C5	0.245599	-0.245599	FALSE	115	Cluster	F3
HILIC:Adenine	-0.598659	5.16292	-1.91842	0.0581413	0.568069	-4.12002	C5	0.245599	-0.245599	FALSE	120	Cluster	F6
RP:Thioproline	-0.784532	3.29164	-1.89623	0.0610502	0.568069	-4.1365	C5	0.245599	-0.245599	FALSE	125	Cluster	F1
RP:Sugars-Hexoses-Phosphate	-1.27979	3.95328	-1.88367	0.0627502	0.568069	-4.14575	C5	0.245599	-0.245599	FALSE	126	Cluster	F1
HILIC:Succinylcarnitine	-0.910358	-1.50957	-1.90664	0.0599251	0.568069	-4.17279	C5	0.245599	-0.245599	FALSE	137	Cluster	F4
HILIC:PC(2:0/0:0)	-0.932815	-2.33065	-1.88581	0.0627156	0.568069	-4.20982	C5	0.245599	-0.245599	FALSE	138	Cluster	F4
HILIC:S-Methyl-L-cysteine-S-oxide	-1.39318	0.342919	-3.16796	0.00209359	0.568402	-1.77951	C6	0.245345	-0.245345	TRUE	4	Cluster	F2
RP:3-(3,4-dihydroxyphenyl)propanoic acid	-0.343027	1.48513	-1.3153	0.191661	0.568489	-5.07663	C4	0.245278	-0.245278	FALSE	513	Cluster	F4
HILIC:1-Palmitoyl-sn-glycero-3-phosphocholine	-0.345785	-0.280873	-1.31363	0.192328	0.568938	-5.01532	C4	0.244935	-0.244935	FALSE	517	Cluster	F1
RP:3-(3,4-dihydroxyphenyl)propanoic acid	-0.204267	1.48513	-0.97162	0.333771	0.569425	-6.0441	C1	0.244563	-0.244563	FALSE	842	Cluster	F4
HILIC:D-Ribose 5-Phosphate	-0.458382	2.05902	-1.25007	0.214425	0.569479	-5.55223	C8	0.244522	-0.244522	FALSE	526	Cluster	F1
RP:2,6-Dimethylpyrazine	-1.22847	-0.293058	-1.864	0.065753	0.569642	-4.18093	C5	0.244398	-0.244398	FALSE	142	Cluster	F1
HILIC:Amino-Sugars-C8	-0.556794	0.83726	-1.83834	0.0692204	0.569663	-4.17869	C5	0.244382	-0.244382	FALSE	144	Cluster	F5
HILIC:Valyl-Valine	-0.88862	0.377777	-1.84188	0.0689595	0.569663	-4.17945	C5	0.244382	-0.244382	FALSE	146	Cluster	F7
HILIC:Threoninyl-Leucine	-0.853092	1.03194	-1.83832	0.0692947	0.569663	-4.17959	C5	0.244382	-0.244382	FALSE	147	Cluster	F7
HILIC:1-Methylhistamine	-1.42066	3.41839	-1.83591	0.0695821	0.569663	-4.18044	C5	0.244382	-0.244382	FALSE	148	Cluster	F1
HILIC:Alanylvaline	-0.949157	2.1489	-1.8176	0.0723624	0.569663	-4.19353	C5	0.244382	-0.244382	FALSE	151	Cluster	F7
RP:Alanyltyrosine	-0.74268	0.356224	-1.83442	0.0700696	0.569663	-4.20105	C5	0.244382	-0.244382	FALSE	153	Cluster	F7
RP:C8 H9 N	-0.449855	2.90732	-1.29969	0.196939	0.572972	-5.0953	C4	0.241866	-0.241866	FALSE	522	Cluster	F4
RP:Guanosine Monophosphate	-0.906918	4.25476	-2.94125	0.0041299	0.573989	-2.06413	C2	0.241096	-0.241096	TRUE	2	Cluster	F1
HILIC:Hexanoylcarnitine	-0.660232	2.15502	-1.29504	0.198529	0.574387	-5.10081	C4	0.240795	-0.240795	FALSE	527	Cluster	F4
HILIC:Ectoine	-0.458564	1.43104	-1.23074	0.221539	0.577237	-5.57529	C8	0.238646	-0.238646	FALSE	539	Cluster	F4
HILIC:Ergothioneine	-0.836491	0.820126	-1.22945	0.222195	0.578372	-5.57412	C8	0.237793	-0.237793	FALSE	540	Cluster	F5
RP:N,N,N-Trimethyllysine	-0.361956	-0.256608	-1.28853	0.200775	0.578545	-5.10851	C4	0.237663	-0.237663	FALSE	529	Cluster	F8
HILIC:1-Methylguanosine	-0.476438	-0.872714	-1.28371	0.202558	0.579609	-5.05037	C4	0.236865	-0.236865	FALSE	530	Cluster	F1
HILIC:Histamine	-0.265504	1.59196	-1.28482	0.202065	0.579609	-5.11288	C4	0.236865	-0.236865	FALSE	531	Cluster	F7
HILIC:Histidinyl-Alanine	-0.287489	0.145245	-0.946274	0.346526	0.581006	-6.04821	C1	0.235819	-0.235819	FALSE	862	Cluster	F7
HILIC:Phloroglucinol	-0.822957	4.98033	-1.2689	0.20766	0.5816	-5.13148	C4	0.235375	-0.235375	FALSE	545	Cluster	F1
HILIC:S-Adenosylhomocysteine	-0.408793	0.979839	-1.26803	0.207969	0.5816	-5.13249	C4	0.235375	-0.235375	FALSE	546	Cluster	F1
RP:Triethylphosphate	-0.541419	2.43661	-1.26705	0.208318	0.5816	-5.13363	C4	0.235375	-0.235375	FALSE	547	Cluster	F4
RP:Tetradecanoylcarnitine	-0.589984	-0.761941	-1.25889	0.211344	0.581954	-5.1113	C4	0.235111	-0.235111	FALSE	553	Cluster	F4
HILIC:Hypoxanthine	-0.576051	11.9813	-1.25804	0.211542	0.581954	-5.14404	C4	0.235111	-0.235111	FALSE	555	Cluster	F6
RP:Thioproline	-0.505597	3.29164	-1.255	0.212639	0.582344	-5.14754	C4	0.23482	-0.23482	FALSE	558	Cluster	F1
RP:Thioproline	-0.61472	3.29164	-1.58599	0.116153	0.58478	-4.67893	C3	0.233007	-0.233007	FALSE	297	Cluster	F1
HILIC:Aminoadipate	-0.469804	0.0109108	-1.20267	0.23217	0.586035	-5.60814	C8	0.232076	-0.232076	FALSE	559	Cluster	F4
RP:Creatine	-0.450502	6.56358	-1.19645	0.234575	0.58741	-5.61532	C8	0.231058	-0.231058	FALSE	565	Cluster	F6
HILIC:Hydroxybutyrylcarnitine	-0.872131	6.57494	-1.79809	0.075424	0.588033	-4.20735	C5	0.230598	-0.230598	FALSE	163	Cluster	F4
HILIC:L-Glutathione (reduced)	-0.854596	2.66773	-1.24014	0.218062	0.588866	-5.16453	C4	0.229983	-0.229983	FALSE	562	Cluster	F8
HILIC:Gabapentin	-0.511894	-2.19792	-1.23647	0.21945	0.588866	-5.16799	C4	0.229983	-0.229983	FALSE	563	Cluster	F6
HILIC:N,N,N-Trimethyllysine	-0.596919	2.87962	-1.79184	0.0764274	0.588937	-4.21174	C5	0.229931	-0.229931	FALSE	165	Cluster	F8
RP:Hydroxybutyrylcarnitine	-0.842932	4.93307	-1.78187	0.0780507	0.588937	-4.21873	C5	0.229931	-0.229931	FALSE	166	Cluster	F4
HILIC:Cytosine	-0.714618	4.56159	-1.77422	0.0793157	0.588937	-4.22407	C5	0.229931	-0.229931	FALSE	168	Cluster	F5
RP:N,N,N-Trimethyllysine	-0.512588	-0.256608	-1.77153	0.0797657	0.588937	-4.22595	C5	0.229931	-0.229931	FALSE	170	Cluster	F8
HILIC:Possible Carnitine__B	-0.890854	0.945491	-1.78232	0.0780498	0.588937	-4.23385	C5	0.229931	-0.229931	FALSE	174	Cluster	F5
RP:Uracil	-0.514671	3.28847	-1.23197	0.221085	0.590314	-5.17379	C4	0.228917	-0.228917	FALSE	566	Cluster	F1
RP:Inosine	-0.942867	6.11676	-1.56851	0.120175	0.592825	-4.70369	C3	0.227074	-0.227074	FALSE	308	Cluster	F1
RP:GABA	-0.390236	3.47408	-1.17601	0.242605	0.595279	-5.63867	C8	0.22528	-0.22528	FALSE	578	Cluster	F3
RP:Gamma-Glutamylcysteine	-0.402061	0.320041	-1.22194	0.224833	0.595837	-5.18506	C4	0.224873	-0.224873	FALSE	572	Cluster	F2
RP:Palmitoylcarnitine	-0.451909	-0.984597	-1.21677	0.226789	0.595837	-5.19085	C4	0.224873	-0.224873	FALSE	574	Cluster	F4
RP:Uridine Monophosphate (UMP)	-0.737051	5.02963	-1.75962	0.0817772	0.597531	-4.2342	C5	0.22364	-0.22364	FALSE	177	Cluster	F5
HILIC:N-Acetyl-D-lactosamine	-0.336056	-2.94304	-1.21027	0.229326	0.599345	-5.13368	C4	0.222323	-0.222323	FALSE	576	Cluster	F6
HILIC:N-Acetylneuraminate	-0.437175	3.08813	-1.15491	0.251101	0.602053	-5.66237	C8	0.220365	-0.220365	FALSE	597	Cluster	F4
RP:Serylleucine	-0.819179	0.583353	-1.73793	0.0855506	0.602066	-4.24912	C5	0.220356	-0.220356	FALSE	180	Cluster	F7
RP:Methyl jasmonate	-0.177091	-0.995537	-1.14241	0.256232	0.602594	-5.67621	C8	0.219975	-0.219975	FALSE	608	Cluster	F6
RP:5-Aminovaleric acid betaine	-0.531201	2.84599	-1.48952	0.139752	0.618298	-4.81235	C3	0.208802	-0.208802	FALSE	327	Cluster	F4
HILIC:Isovaleryl-L-carnitine	-0.438562	2.88021	-1.11322	0.268495	0.619733	-5.70795	C8	0.207795	-0.207795	FALSE	623	Cluster	F5
HILIC:Ethylenediaminetetraacetic acid (EDTA)	-1.09018	-1.52332	-1.11068	0.269583	0.619733	-5.71068	C8	0.207795	-0.207795	FALSE	625	Cluster	F8
RP:Taurine	-0.351139	6.95477	-1.10006	0.27416	0.624198	-5.72201	C8	0.204678	-0.204678	FALSE	634	Cluster	F6
HILIC:2-Hexenoylcarnitine	-0.440581	-0.238559	-1.15653	0.25051	0.624697	-5.25499	C4	0.204331	-0.204331	FALSE	599	Cluster	F4
HILIC:Ornithine	-0.543638	1.65809	-1.67576	0.0971612	0.624911	-4.29093	C5	0.204182	-0.204182	FALSE	199	Cluster	F3
HILIC:Valine	-0.244986	7.8229	-1.1488	0.253602	0.626246	-5.26463	C4	0.203255	-0.203255	FALSE	602	Cluster	F6
HILIC:3-Ureidopropionic acid	-0.447488	1.68169	-1.67121	0.0980593	0.626291	-4.29394	C5	0.203224	-0.203224	FALSE	200	Cluster	F4
HILIC:Nicotinamide	-0.305017	9.05837	-1.66926	0.098447	0.62669	-4.29523	C5	0.202947	-0.202947	FALSE	201	Cluster	F6
RP:Leucyl-Serine	-0.694485	0.0896415	-1.66747	0.0988402	0.62669	-4.29669	C5	0.202947	-0.202947	FALSE	202	Cluster	F7
RP:Valyl-Valine	-0.689113	0.146843	-1.64439	0.103526	0.62669	-4.31177	C5	0.202947	-0.202947	FALSE	206	Cluster	F7
RP:Nonyltrimethylammonium	-0.162464	-1.00315	-0.857251	0.39352	0.62815	-6.14656	C1	0.201937	-0.201937	FALSE	912	Cluster	F8
RP:Citric acid	-0.418382	-2.23545	-1.09203	0.277683	0.628505	-5.72997	C8	0.201691	-0.201691	FALSE	640	Cluster	F4
RP:2,4,6-Tris(allyloxy)-1,3,5-triazine	-0.0982135	-2.23077	-0.851755	0.396548	0.631451	-6.15117	C1	0.199661	-0.199661	FALSE	915	Cluster	F6
RP:Aminoadipate	-0.423588	4.0545	-1.08664	0.280019	0.631492	-5.73617	C8	0.199632	-0.199632	FALSE	643	Cluster	F2
HILIC:Gabapentin	-0.695986	-2.19792	-1.6296	0.106623	0.636104	-4.32134	C5	0.196472	-0.196472	FALSE	214	Cluster	F6
HILIC:Succinylcarnitine	-0.517365	-1.50957	-1.11929	0.266153	0.638676	-5.22651	C4	0.194719	-0.194719	FALSE	614	Cluster	F4
HILIC:Valyl-Valine	-0.594409	0.377777	-1.11586	0.267609	0.639166	-5.19325	C4	0.194386	-0.194386	FALSE	615	Cluster	F7
RP:Histidine	-0.272092	3.4858	-1.11547	0.267538	0.639166	-5.2993	C4	0.194386	-0.194386	FALSE	616	Cluster	F4
RP:Lysine	-0.317237	4.51402	-1.11365	0.268315	0.639676	-5.30116	C4	0.19404	-0.19404	FALSE	617	Cluster	F6
HILIC:Isoleucylprolyllysine (IPK or LPK)	-0.55492	-0.389644	-1.11294	0.268715	0.640044	-5.23549	C4	0.19379	-0.19379	FALSE	618	Cluster	F7
HILIC:Proline	-0.130496	8.713	-0.832105	0.407491	0.640343	-6.1674	C1	0.193587	-0.193587	FALSE	929	Cluster	F6
RP:Asymmetric dimethylarginine	-0.217236	1.87669	-0.824956	0.411517	0.642065	-6.17321	C1	0.192421	-0.192421	FALSE	933	Cluster	F4
HILIC:1-Methylguanosine	-0.436812	-0.872714	-1.06325	0.290527	0.64222	-5.75883	C8	0.192316	-0.192316	FALSE	660	Cluster	F1
HILIC:Phosphoric acid	-0.636504	4.8569	-1.06016	0.291831	0.64222	-5.76361	C8	0.192316	-0.192316	FALSE	662	Cluster	F1
HILIC:1-Palmitoyl-sn-glycero-3-phosphocholine	-0.307719	-0.280873	-1.05535	0.294105	0.64222	-5.76691	C8	0.192316	-0.192316	FALSE	667	Cluster	F1
HILIC:Adenosine monophosphate (AMP)	-0.289075	8.11447	-1.05387	0.294687	0.642428	-5.77004	C8	0.192176	-0.192176	FALSE	669	Cluster	F6
RP:Lenticin	-0.671112	4.22042	-1.42689	0.156976	0.643357	-4.8947	C3	0.191548	-0.191548	FALSE	352	Cluster	F4
HILIC:Leucyl-Proline	-0.305021	1.31012	-0.821599	0.413439	0.643916	-6.17429	C1	0.191171	-0.191171	FALSE	935	Cluster	F7
HILIC:PC(2:0/0:0)	-0.52363	-2.33065	-1.0441	0.299379	0.645098	-5.77597	C8	0.190374	-0.190374	FALSE	680	Cluster	F4
HILIC:Methylimidazoleacetic acid	-0.432533	1.81387	-1.0968	0.275577	0.646326	-5.31829	C4	0.189548	-0.189548	FALSE	626	Cluster	F4
RP:Alanyl-Leucine	-0.834505	1.02258	-1.61189	0.11043	0.646625	-4.33269	C5	0.189347	-0.189347	FALSE	218	Cluster	F7
RP:Octanoyl-L-carnitine	-0.780013	0.213979	-1.40922	0.162197	0.65152	-4.89082	C3	0.186072	-0.186072	FALSE	357	Cluster	F4
HILIC:Choline	-0.593313	10.5165	-1.60108	0.112768	0.65202	-4.33934	C5	0.185739	-0.185739	FALSE	221	Cluster	F6
RP:S-Adenosylmethionine	-0.460767	0.0570812	-1.59995	0.113019	0.65203	-4.34006	C5	0.185732	-0.185732	FALSE	222	Cluster	F8
HILIC:Thioproline	-0.621516	2.49211	-1.40525	0.163296	0.652033	-4.92238	C3	0.18573	-0.18573	FALSE	359	Cluster	F1
RP:Citric acid	-0.43347	-2.23545	-1.40317	0.163949	0.65256	-4.92432	C3	0.185379	-0.185379	FALSE	360	Cluster	F4
HILIC:3-Ureidopropionic acid	-0.312199	1.68169	-1.00353	0.318222	0.656538	-5.82009	C8	0.18274	-0.18274	FALSE	712	Cluster	F4
RP:Cartinine	-0.397157	8.10288	-1.00351	0.31823	0.656538	-5.82011	C8	0.18274	-0.18274	FALSE	713	Cluster	F6
RP:Aspartame	-0.529302	-0.38776	-1.58145	0.117187	0.657479	-4.35173	C5	0.182118	-0.182118	FALSE	229	Cluster	F7
HILIC:Lenticin	-1.07778	2.45465	-1.57961	0.117608	0.657479	-4.35288	C5	0.182118	-0.182118	FALSE	231	Cluster	F4
HILIC:L-Phenylalanyl-L-proline	-0.338247	-0.980167	-0.78415	0.435169	0.660542	-6.11804	C1	0.180099	-0.180099	FALSE	959	Cluster	F7
RP:C8 H9 N	-0.560431	2.90732	-1.56619	0.120718	0.661316	-4.36126	C5	0.179591	-0.179591	FALSE	235	Cluster	F4
RP:N(6)-Methyllysine	-0.408581	0.135487	-1.5508	0.124363	0.664559	-4.37079	C5	0.177467	-0.177467	FALSE	241	Cluster	F3
RP:Hydroxyhexanoycarnitine	-0.559645	0.988	-0.978474	0.330418	0.666271	-5.84358	C8	0.176349	-0.176349	FALSE	743	Cluster	F5
RP:Hydroxybutyrylcarnitine	-0.534884	4.93307	-0.970878	0.334139	0.666271	-5.85128	C8	0.176349	-0.176349	FALSE	745	Cluster	F4
HILIC:Ectoine	-0.328164	1.43104	-1.04995	0.296478	0.666285	-5.36457	C4	0.17634	-0.17634	FALSE	654	Cluster	F4
HILIC:Betaine	-0.206938	9.26413	-1.04335	0.299506	0.667413	-5.37094	C4	0.175605	-0.175605	FALSE	660	Cluster	F6
RP:Hydroxyisovalerylcarnitine	-0.352329	-0.853579	-1.03835	0.301813	0.66829	-5.37573	C4	0.175035	-0.175035	FALSE	665	Cluster	F4
RP:Inosine-5'-monophosphate (IMP)	-0.607444	3.60904	-1.51747	0.132556	0.670026	-4.39113	C5	0.173908	-0.173908	FALSE	259	Cluster	F3
RP:Phosphoric acid	-0.116365	7.02735	-0.758048	0.450348	0.671943	-6.22521	C1	0.172667	-0.172667	FALSE	980	Cluster	F6
RP:N(6)-Methyllysine	-0.33021	0.135487	-1.34116	0.183151	0.672837	-5.00197	C3	0.17209	-0.17209	FALSE	385	Cluster	F3
RP:Betaine	-0.196278	9.21848	-1.01912	0.310806	0.672863	-5.39396	C4	0.172074	-0.172074	FALSE	685	Cluster	F6
HILIC:Alanyl-Leucine	-0.829424	1.3832	-1.51179	0.134033	0.674017	-4.39472	C5	0.171329	-0.171329	FALSE	261	Cluster	F7
HILIC:S-Adenosylhomocysteine	-0.50367	0.979839	-1.51047	0.134331	0.674225	-4.39536	C5	0.171195	-0.171195	FALSE	262	Cluster	F1
RP:Alanyl-Proline	-0.416097	-0.504034	-1.00003	0.319907	0.678694	-5.41172	C4	0.168326	-0.168326	FALSE	698	Cluster	F7
RP:2,4,6-Tris(allyloxy)-1,3,5-triazine	-0.162029	-2.23077	-0.944373	0.347438	0.679229	-5.87585	C8	0.167984	-0.167984	FALSE	762	Cluster	F6
RP:Ascorbic acid	-0.377556	2.06934	-0.739974	0.461273	0.68205	-6.23171	C1	0.166184	-0.166184	FALSE	990	Cluster	F8
RP:Guanosine	-0.608523	4.53	-1.31579	0.191495	0.682461	-5.03249	C3	0.165922	-0.165922	FALSE	395	Cluster	F1
HILIC:N-Acetylthreonine	-0.28656	4.13126	-0.738074	0.462336	0.682855	-6.2399	C1	0.165672	-0.165672	FALSE	992	Cluster	F2
RP:Methylthioadenosine	-0.40808	3.10744	-1.49427	0.138507	0.683533	-4.40505	C5	0.165241	-0.165241	FALSE	266	Cluster	F5
HILIC:N-Acetyl-L-aspartic acid	-0.59953	-0.784575	-1.49001	0.139776	0.683533	-4.42013	C5	0.165241	-0.165241	FALSE	269	Cluster	F7
HILIC:Hypotaurine	-0.512023	2.62132	-1.4818	0.14179	0.684086	-4.41245	C5	0.164889	-0.164889	FALSE	273	Cluster	F5
HILIC:Tributyl phosphate	-0.179926	0.409291	-0.920059	0.359933	0.685288	-5.89781	C8	0.164127	-0.164127	FALSE	787	Cluster	F1
HILIC:2-Acetamido-N-β-aspartyl-2-deoxyhexopyranosylamine	-0.424797	0.639648	-1.47554	0.143463	0.686029	-4.41615	C5	0.163658	-0.163658	FALSE	275	Cluster	F4
HILIC:Thymine	-0.308642	0.246806	-0.918794	0.360591	0.686042	-5.89893	C8	0.16365	-0.16365	FALSE	788	Cluster	F5
HILIC:Maleamate	-0.731249	2.50118	-2.78225	0.00654313	0.688281	-2.53099	C6	0.162235	-0.162235	TRUE	8	Cluster	F3
HILIC:Uridine Monophosphate (UMP)	-1.02147	6.61634	-2.74015	0.00736952	0.688281	-2.60887	C6	0.162235	-0.162235	TRUE	13	Cluster	F6
HILIC:Vinyl Carbamate	-0.679863	2.84128	-2.71801	0.00784127	0.688281	-2.64944	C6	0.162235	-0.162235	TRUE	14	Cluster	F6
HILIC:Tiglylcarnitine	-1.00692	0.201402	-2.71702	0.00786287	0.688281	-2.65124	C6	0.162235	-0.162235	TRUE	15	Cluster	F5
RP:Tetradecanoylcarnitine	-0.569879	-0.761941	-1.30556	0.195047	0.689813	-5.04239	C3	0.161269	-0.161269	FALSE	397	Cluster	F4
RP:N-Lauryldiethanolamine	-0.0720212	4.54951	-0.720733	0.472889	0.689915	-6.25233	C1	0.161205	-0.161205	FALSE	1009	Cluster	F6
HILIC:Possible Carnitine__B	-0.506938	0.945491	-0.907172	0.366723	0.691671	-5.90814	C8	0.1601	-0.1601	FALSE	798	Cluster	F5
HILIC:Prolylleucine	-0.312245	3.75224	-0.900049	0.37043	0.693629	-5.91546	C8	0.158873	-0.158873	FALSE	805	Cluster	F4
HILIC:3-hydroxyisovalerylcarnitine	-0.344141	1.72845	-0.899726	0.370601	0.693629	-5.91574	C8	0.158873	-0.158873	FALSE	806	Cluster	F4
RP:Lenticin	-0.521864	4.22042	-0.892149	0.374626	0.697029	-5.92232	C8	0.156749	-0.156749	FALSE	811	Cluster	F4
HILIC:PEG n6__A	-0.341397	5.04427	-0.890673	0.375414	0.697502	-5.92359	C8	0.156454	-0.156454	FALSE	813	Cluster	F6
RP:Tributyl phosphate	-0.128712	1.00763	-0.890053	0.375745	0.697621	-5.92413	C8	0.15638	-0.15638	FALSE	814	Cluster	F1
RP:Glutamine	-0.206302	6.13244	-0.703009	0.483814	0.698963	-6.26474	C1	0.155546	-0.155546	FALSE	1020	Cluster	F6
HILIC:N-Methylglutamate	-0.457179	2.63505	-0.885888	0.377974	0.699123	-5.92771	C8	0.155446	-0.155446	FALSE	818	Cluster	F5
RP:Hydroxyhexanoycarnitine	-0.455161	0.988	-0.95005	0.34459	0.69966	-5.45592	C4	0.155113	-0.155113	FALSE	723	Cluster	F5
HILIC:Valylthreonine	-0.733948	2.01236	-1.46218	0.147079	0.700696	-4.42398	C5	0.15447	-0.15447	FALSE	278	Cluster	F7
RP:Histidine	-0.367644	3.4858	-1.45855	0.148074	0.700702	-4.4261	C5	0.154467	-0.154467	FALSE	281	Cluster	F4
RP:Nicotinamide	-0.237285	6.46349	-1.45828	0.148148	0.700702	-4.42625	C5	0.154467	-0.154467	FALSE	282	Cluster	F6
RP:Lysine	-0.427791	4.51402	-1.45335	0.14951	0.703503	-4.42912	C5	0.152734	-0.152734	FALSE	283	Cluster	F6
HILIC:Sugars-Hexoses-Phosphate	-0.915608	6.56695	-1.45323	0.149545	0.703503	-4.42919	C5	0.152734	-0.152734	FALSE	284	Cluster	F1
HILIC:2-Hexenoylcarnitine	-0.399496	-0.238559	-0.875647	0.383539	0.703774	-5.93538	C8	0.152567	-0.152567	FALSE	828	Cluster	F4
RP:1-Methylhistamine	-0.770123	3.65467	-0.87198	0.3855	0.703774	-5.93904	C8	0.152567	-0.152567	FALSE	832	Cluster	F8
RP:Uridine Diphosphate-N-Acetylglucosamine	-0.291406	1.33542	-0.930916	0.35432	0.704698	-5.47329	C4	0.151997	-0.151997	FALSE	731	Cluster	F3
RP:N-Lauryldiethanolamine	-0.128846	4.54951	-0.86661	0.388397	0.705802	-5.9441	C8	0.151317	-0.151317	FALSE	838	Cluster	F6
RP:Spermidine	-0.170538	6.47579	-0.866517	0.388447	0.705802	-5.94417	C8	0.151317	-0.151317	FALSE	839	Cluster	F6
HILIC:Creatine	-0.128694	7.97515	-0.688914	0.4926	0.70671	-6.27438	C1	0.150759	-0.150759	FALSE	1029	Cluster	F6
RP:Diethyleneglycol dibenzoate	-0.295876	0.956162	-0.923092	0.358361	0.707551	-5.47998	C4	0.150242	-0.150242	FALSE	738	Cluster	F2
HILIC:Malonylcarnitine	-0.430366	-0.13557	-0.86409	0.389772	0.707595	-5.94621	C8	0.150215	-0.150215	FALSE	840	Cluster	F4
RP:Isovaleryl-L-carnitine	-0.411036	2.07856	-0.862877	0.390435	0.707888	-5.94723	C8	0.150036	-0.150036	FALSE	841	Cluster	F1
RP:Oxidized glutathione	-0.376248	-0.137479	-0.85979	0.392126	0.708429	-5.94981	C8	0.149704	-0.149704	FALSE	845	Cluster	F1
HILIC:Homostachydrine	-0.406577	0.99317	-0.859788	0.392127	0.708429	-5.94981	C8	0.149704	-0.149704	FALSE	846	Cluster	F4
HILIC:Tiglylcarnitine	-0.288109	0.201402	-0.85729	0.393499	0.708956	-5.95189	C8	0.149381	-0.149381	FALSE	851	Cluster	F5
HILIC:Diethyleneglycol dibenzoate	-0.360659	-0.0636971	-0.854643	0.394979	0.709173	-5.95355	C8	0.149248	-0.149248	FALSE	854	Cluster	F5
HILIC:Uridine	-0.21238	4.0463	-0.681149	0.497478	0.70971	-6.27962	C1	0.148919	-0.148919	FALSE	1036	Cluster	F4
RP:PPG n8	-0.156644	-1.4252	-0.850188	0.397414	0.710619	-5.95777	C8	0.148363	-0.148363	FALSE	859	Cluster	F6
RP:Gamma-glutamylleucine	-0.742715	-0.0172381	-1.43212	0.155479	0.712994	-4.44136	C5	0.146914	-0.146914	FALSE	289	Cluster	F7
HILIC:Glycerophosphocholine	-0.389137	6.01039	-0.912486	0.363885	0.713237	-5.48898	C4	0.146766	-0.146766	FALSE	742	Cluster	F6
HILIC:Hypoxanthine	-0.552972	11.9813	-1.24888	0.214858	0.713367	-5.11029	C3	0.146687	-0.146687	FALSE	419	Cluster	F6
HILIC:Inosine	-0.70423	8.31362	-1.24785	0.215234	0.713367	-5.11146	C3	0.146687	-0.146687	FALSE	422	Cluster	F1
RP:Serine	-0.452096	4.25017	-1.42726	0.15687	0.716147	-4.44414	C5	0.144998	-0.144998	FALSE	292	Cluster	F4
HILIC:Taurine	-0.245212	9.78418	-1.42083	0.158728	0.717143	-4.4478	C5	0.144394	-0.144394	FALSE	293	Cluster	F6
RP:N-Fructosyl isoleucine	-0.167296	-2.66633	-0.668041	0.505806	0.717241	-6.285	C1	0.144335	-0.144335	FALSE	1046	Cluster	F4
HILIC:Methyl jasmonate	-0.170332	-0.764893	-0.830996	0.408114	0.717394	-5.97342	C8	0.144242	-0.144242	FALSE	873	Cluster	F1
HILIC:S-Adenosylhomocysteine	-0.382035	0.979839	-1.22482	0.223752	0.71852	-5.13732	C3	0.143561	-0.143561	FALSE	432	Cluster	F1
RP:Glycylvaline	-0.431028	0.542172	-0.905282	0.367694	0.71892	-5.49427	C4	0.14332	-0.14332	FALSE	746	Cluster	F7
RP:Hexanoylcarnitine	-0.49053	2.22552	-0.904189	0.368244	0.71892	-5.49594	C4	0.14332	-0.14332	FALSE	747	Cluster	F4
RP:N-Acetylneuraminate	-0.275133	0.885237	-0.821004	0.413754	0.71966	-5.98144	C8	0.142873	-0.142873	FALSE	884	Cluster	F5
HILIC:Ornithine	-0.167631	1.65809	-0.659824	0.511005	0.719987	-6.29368	C1	0.142676	-0.142676	FALSE	1053	Cluster	F3
RP:Tyrosine	-0.133817	5.09444	-0.659358	0.511303	0.719987	-6.29399	C1	0.142676	-0.142676	FALSE	1054	Cluster	F6
RP:Prolylleucine	-0.385766	3.08278	-1.41167	0.161401	0.720541	-4.453	C5	0.142341	-0.142341	FALSE	296	Cluster	F4
HILIC:Gamma-glutamylglutamate	-0.327867	3.3404	-0.895265	0.372969	0.72341	-5.50336	C4	0.140615	-0.140615	FALSE	749	Cluster	F2
RP:Octanoyl-L-carnitine	-0.538345	0.213979	-0.808773	0.420765	0.724506	-5.99004	C8	0.139958	-0.139958	FALSE	896	Cluster	F4
HILIC:3-Hydroxypyridine	-0.216468	0.841659	-0.805935	0.422346	0.724506	-5.99334	C8	0.139958	-0.139958	FALSE	901	Cluster	F5
HILIC:Vinyl Carbamate	-0.0990775	2.84128	-0.649199	0.517817	0.725275	-6.30053	C1	0.139497	-0.139497	FALSE	1061	Cluster	F6
RP:Deoxycarnitine	-0.409496	4.56081	-1.20346	0.23187	0.726637	-5.16089	C3	0.138682	-0.138682	FALSE	441	Cluster	F4
HILIC:Prolinamide	-0.272494	-0.418459	-1.39215	0.167213	0.728536	-4.46395	C5	0.137549	-0.137549	FALSE	300	Cluster	F6
HILIC:Alanine	-0.264369	6.06233	-1.38067	0.170708	0.728536	-4.47033	C5	0.137549	-0.137549	FALSE	306	Cluster	F6
HILIC:Glucosamine 6-Phosphate	-0.8733	2.55166	-1.38012	0.17119	0.728536	-4.47118	C5	0.137549	-0.137549	FALSE	308	Cluster	F1
RP:Propionyl-L-carnitine	-0.579686	5.98444	-1.37716	0.171784	0.728536	-4.47227	C5	0.137549	-0.137549	FALSE	310	Cluster	F4
RP:Phenylacetaldehyde	-0.412705	2.47552	-1.37226	0.173301	0.728536	-4.47497	C5	0.137549	-0.137549	FALSE	313	Cluster	F4
RP:Asparagine	-0.507077	1.36634	-1.36983	0.174056	0.728536	-4.47631	C5	0.137549	-0.137549	FALSE	315	Cluster	F3
HILIC:1-Palmitoyl-sn-glycero-3-phosphocholine	-0.34503	-0.280873	-1.36656	0.175185	0.728536	-4.47826	C5	0.137549	-0.137549	FALSE	317	Cluster	F1
RP:Valeryl-L-carnitine	-0.621251	0.0621473	-1.36551	0.175404	0.728536	-4.47868	C5	0.137549	-0.137549	FALSE	318	Cluster	F4
HILIC:Guanidinoethyl sulfonate	-0.519217	-0.29441	-1.36044	0.177032	0.731868	-4.4815	C5	0.135567	-0.135567	FALSE	323	Cluster	F4
HILIC:Homoproline	-0.301541	0.10668	-1.19386	0.235586	0.732055	-5.17135	C3	0.135457	-0.135457	FALSE	447	Cluster	F2
HILIC:Nicotinamide	-0.20369	9.05837	-1.18804	0.237859	0.732055	-5.17765	C3	0.135457	-0.135457	FALSE	450	Cluster	F6
HILIC:Creatine	-0.217766	7.97515	-0.783725	0.435202	0.732987	-6.01048	C8	0.134904	-0.134904	FALSE	925	Cluster	F6
HILIC:N-Acetylthreonine	-1.56848	4.13126	-2.44704	0.016292	0.735632	-3.12391	C6	0.133339	-0.133339	TRUE	22	Cluster	F2
HILIC:Inosine-5'-monophosphate (IMP)	-0.881377	5.17717	-2.44378	0.0164308	0.735632	-3.12937	C6	0.133339	-0.133339	TRUE	23	Cluster	F6
RP:Cartinine	-1.06761	8.10288	-2.42423	0.0172848	0.735632	-3.16195	C6	0.133339	-0.133339	TRUE	25	Cluster	F6
HILIC:Triethylphosphate	-1.77652	1.27836	-2.42317	0.017376	0.735632	-3.16531	C6	0.133339	-0.133339	TRUE	26	Cluster	F8
HILIC:Allopurinol	-0.758926	3.78617	-2.38462	0.0191372	0.735632	-3.22728	C6	0.133339	-0.133339	TRUE	30	Cluster	F6
HILIC:Aminoadipate	-0.987503	0.0109108	-2.25748	0.0263306	0.735632	-3.43077	C6	0.133339	-0.133339	TRUE	37	Cluster	F4
HILIC:Guanosine monophosphate (GMP)	-1.00525	5.95033	-2.2454	0.0271241	0.735632	-3.4496	C6	0.133339	-0.133339	TRUE	38	Cluster	F1
HILIC:Adenosine monophosphate (AMP)	-0.685577	8.11447	-2.23473	0.0278427	0.735632	-3.46616	C6	0.133339	-0.133339	TRUE	39	Cluster	F6
RP:Aminoadipate	-0.974222	4.0545	-2.23372	0.0279114	0.735632	-3.46772	C6	0.133339	-0.133339	TRUE	40	Cluster	F2
HILIC:Succinylcarnitine	-1.26417	-1.50957	-2.22051	0.0290283	0.735632	-3.49194	C6	0.133339	-0.133339	TRUE	42	Cluster	F4
HILIC:Deoxycarnitine	-0.365555	7.37955	-1.34693	0.181291	0.736672	-4.48879	C5	0.132726	-0.132726	FALSE	326	Cluster	F6
HILIC:Homocysteine Thiolactone	-0.341468	2.30811	-0.865222	0.389156	0.73673	-5.5278	C4	0.132692	-0.132692	FALSE	769	Cluster	F8
HILIC:Asparaginyl-lysine	-0.311699	-1.35791	-1.16511	0.247003	0.737915	-5.20142	C3	0.131994	-0.131994	FALSE	460	Cluster	F7
HILIC:N-Acetylglutamic acid	-0.247419	-1.4405	-1.16117	0.248659	0.73957	-5.20399	C3	0.131021	-0.131021	FALSE	462	Cluster	F4
HILIC:Cinnamic acid	-0.160581	-0.113702	-0.622428	0.53519	0.741315	-6.31728	C1	0.129997	-0.129997	FALSE	1074	Cluster	F2
RP:Trans-Aconitate	-0.313177	-3.36179	-0.762657	0.447815	0.742712	-5.89814	C8	0.12918	-0.12918	FALSE	947	Cluster	F6
HILIC:Prolyl-Alanine	-0.475615	1.63742	-0.841179	0.402417	0.743594	-5.54677	C4	0.128664	-0.128664	FALSE	784	Cluster	F7
HILIC:4-Guanidinobutyric acid	-0.27546	1.15157	-0.838205	0.404076	0.743594	-5.54908	C4	0.128664	-0.128664	FALSE	786	Cluster	F5
HILIC:Cytidine	-0.184063	2.62175	-0.614727	0.540243	0.744614	-6.32197	C1	0.128069	-0.128069	FALSE	1078	Cluster	F4
HILIC:Alanine	-0.204064	6.06233	-1.14041	0.257057	0.745863	-5.2281	C3	0.127341	-0.127341	FALSE	474	Cluster	F6
HILIC:Tri(butoxyethyl) phosphate	-0.43575	-0.110881	-0.741038	0.460546	0.750533	-6.04211	C8	0.12463	-0.12463	FALSE	964	Cluster	F4
RP:Isobutyryl-L-carnitine	-0.446147	4.11514	-0.738018	0.462371	0.750533	-6.04428	C8	0.12463	-0.12463	FALSE	967	Cluster	F4
RP:Sugars-Hexoses-Phosphate	-0.584697	3.95328	-0.735934	0.463632	0.750533	-6.04577	C8	0.12463	-0.12463	FALSE	969	Cluster	F1
HILIC:S-Adenosylhomocysteine	-0.284594	0.979839	-0.734711	0.464373	0.750851	-6.04664	C8	0.124446	-0.124446	FALSE	971	Cluster	F1
HILIC:3-Ureidopropionic acid	-0.719648	1.68169	-2.06154	0.0420566	0.751432	-3.72528	C6	0.12411	-0.12411	TRUE	56	Cluster	F4
HILIC:Guanidinoethyl sulfonate	-1.01743	-0.29441	-2.0558	0.0426509	0.751432	-3.73389	C6	0.12411	-0.12411	TRUE	57	Cluster	F4
HILIC:2-(4-aminotetrahydro-2H-pyran-4-yl)acetic acid	-1.62916	1.97295	-2.04753	0.0434411	0.751432	-3.74544	C6	0.12411	-0.12411	TRUE	58	Cluster	F7
HILIC:O-Succinyl-Homoserine	-1.31478	0.869813	-2.02355	0.0459651	0.751432	-3.78024	C6	0.12411	-0.12411	TRUE	60	Cluster	F2
RP:Valeryl-L-carnitine	-0.385657	0.0621473	-0.731298	0.466444	0.751916	-6.04908	C8	0.123831	-0.123831	FALSE	975	Cluster	F4
RP:Glycylvaline	-0.647829	0.542172	-1.31753	0.190948	0.752612	-4.50455	C5	0.123429	-0.123429	FALSE	339	Cluster	F7
HILIC:Tryptophan	-0.771081	2.65806	-1.31244	0.192619	0.754807	-4.50722	C5	0.122164	-0.122164	FALSE	340	Cluster	F4
HILIC:Pipecolic acid	-0.370338	2.43488	-1.30532	0.19502	0.755721	-4.51096	C5	0.121638	-0.121638	FALSE	345	Cluster	F2
RP:Uracil	-0.563238	3.28847	-1.30014	0.196783	0.755721	-4.51368	C5	0.121638	-0.121638	FALSE	348	Cluster	F1
RP:Threoninyl-Leucine	-0.635649	-0.448911	-1.29803	0.197809	0.755721	-4.51602	C5	0.121638	-0.121638	FALSE	352	Cluster	F7
RP:Pantothenate	-0.146388	-0.261391	-0.584064	0.560598	0.756189	-6.34008	C1	0.12137	-0.12137	FALSE	1101	Cluster	F3
HILIC:1-Methylxanthine	-0.127818	-1.59106	-0.581401	0.562383	0.756607	-6.3416	C1	0.121129	-0.121129	FALSE	1104	Cluster	F6
RP:Leucyl-Proline	-0.635014	2.07972	-1.27661	0.204971	0.757438	-4.52588	C5	0.120653	-0.120653	FALSE	362	Cluster	F7
RP:Spermine	-0.182416	6.20699	-0.710343	0.479277	0.758588	-6.06376	C8	0.119994	-0.119994	FALSE	996	Cluster	F6
HILIC:Triisopropanolamine	-0.106501	3.56142	-0.706406	0.48171	0.758691	-6.06648	C8	0.119935	-0.119935	FALSE	1000	Cluster	F6
RP:S-Adenosylmethionine	-0.128685	0.0570812	-0.571028	0.569364	0.760985	-6.34749	C1	0.118624	-0.118624	FALSE	1111	Cluster	F8
HILIC:Alanyl-Glutamine	-0.310146	-0.551005	-0.804472	0.423256	0.761152	-5.50464	C4	0.118529	-0.118529	FALSE	802	Cluster	F7
RP:Threonine	-0.200842	5.39333	-0.794535	0.428918	0.761267	-5.58208	C4	0.118463	-0.118463	FALSE	813	Cluster	F6
RP:Uridine	-0.266716	0.16191	-0.793231	0.429673	0.761267	-5.58304	C4	0.118463	-0.118463	FALSE	814	Cluster	F4
HILIC:Glycylleucine	-0.261006	0.873019	-0.567152	0.572013	0.762588	-6.34635	C1	0.11771	-0.11771	FALSE	1113	Cluster	F7
RP:Asparagine	-0.279494	1.36634	-0.778416	0.43831	0.763554	-5.59382	C4	0.11716	-0.11716	FALSE	820	Cluster	F3
RP:L-Tyrosine methyl ester	-0.271091	-2.69082	-1.10047	0.274214	0.76436	-5.23618	C3	0.116702	-0.116702	FALSE	490	Cluster	F4
HILIC:Glucosamine 6-Phosphate	-0.508734	2.55166	-0.694168	0.489479	0.764921	-6.07019	C8	0.116383	-0.116383	FALSE	1009	Cluster	F1
RP:Glycylleucine	-0.73239	1.87789	-1.24882	0.214881	0.766887	-4.54002	C5	0.115269	-0.115269	FALSE	376	Cluster	F7
HILIC:1-Palmitoyl-sn-glycero-3-phosphocholine	-0.251137	-0.280873	-1.06295	0.290663	0.768714	-5.30345	C3	0.114235	-0.114235	FALSE	520	Cluster	F1
HILIC:N-Acetylserotonin	-0.388982	0.368171	-1.06125	0.291337	0.768714	-5.30752	C3	0.114235	-0.114235	FALSE	522	Cluster	F1
HILIC:Phloroglucinol	-0.666987	4.98033	-1.06098	0.29146	0.768714	-5.30778	C3	0.114235	-0.114235	FALSE	523	Cluster	F1
RP:GABA	-0.284518	3.47408	-1.05787	0.292867	0.768714	-5.31078	C3	0.114235	-0.114235	FALSE	525	Cluster	F3
RP:N-Octyl-2-pyrrolidone	-0.103424	-1.22307	-0.682422	0.496676	0.768887	-6.08268	C8	0.114137	-0.114137	FALSE	1020	Cluster	F6
HILIC:4-Hydroxybenzaldehyde	-0.173346	0.102558	-0.554161	0.580914	0.76977	-6.3284	C1	0.113639	-0.113639	FALSE	1122	Cluster	F4
HILIC:(S)-1-carbamoylpyrrolidine-2-carboxylic acid	-0.313231	4.32653	-1.20924	0.229651	0.770663	-4.55965	C5	0.113135	-0.113135	FALSE	401	Cluster	F6
HILIC:Prolylleucine	-0.363043	3.75224	-1.20861	0.229894	0.770663	-4.55996	C5	0.113135	-0.113135	FALSE	402	Cluster	F4
RP:Phenylalanine	-0.340658	8.55979	-1.19175	0.236409	0.770663	-4.56814	C5	0.113135	-0.113135	FALSE	412	Cluster	F6
RP:Indoline	-0.356025	6.24742	-1.19109	0.236664	0.770663	-4.56845	C5	0.113135	-0.113135	FALSE	413	Cluster	F6
HILIC:Arginine	-0.287394	8.46742	-1.18648	0.238471	0.770663	-4.57067	C5	0.113135	-0.113135	FALSE	417	Cluster	F6
HILIC:Prolylglycine	-0.445716	1.77304	-1.18557	0.238863	0.770663	-4.57106	C5	0.113135	-0.113135	FALSE	418	Cluster	F8
HILIC:Hydroxybutyrylcarnitine	-0.37373	6.57494	-0.659621	0.511135	0.772485	-6.09757	C8	0.11211	-0.11211	FALSE	1047	Cluster	F4
HILIC:Acetyl-L-carnitine	-0.305778	9.11929	-1.17895	0.241442	0.772801	-4.57427	C5	0.111932	-0.111932	FALSE	422	Cluster	F6
RP:1-Palmitoyl-sn-glycero-3-phosphocholine	-0.363595	2.18881	-1.17238	0.244053	0.773308	-4.57739	C5	0.111648	-0.111648	FALSE	426	Cluster	F1
HILIC:Phloroglucinol	-0.783947	4.98033	-1.16308	0.247789	0.773308	-4.58179	C5	0.111648	-0.111648	FALSE	432	Cluster	F1
RP:Hydroxyhexanoycarnitine	-0.576348	0.988	-1.16197	0.248269	0.773308	-4.58225	C5	0.111648	-0.111648	FALSE	433	Cluster	F5
HILIC:N-Methylalanine	-0.213768	5.84872	-0.750743	0.454713	0.778097	-5.61342	C4	0.108966	-0.108966	FALSE	830	Cluster	F6
RP:Uridine	-0.397321	0.16191	-1.14251	0.25619	0.779037	-4.59138	C5	0.108442	-0.108442	FALSE	447	Cluster	F4
RP:Alanylvaline	-0.575274	0.801769	-1.13916	0.257577	0.779037	-4.59293	C5	0.108442	-0.108442	FALSE	452	Cluster	F7
RP:Arginine	-0.367927	5.75492	-1.13892	0.257679	0.779037	-4.59304	C5	0.108442	-0.108442	FALSE	453	Cluster	F6
HILIC:Isoleucylprolyllysine (IPK or LPK)	-0.201012	-0.389644	-0.538859	0.591321	0.77963	-6.36005	C1	0.108111	-0.108111	FALSE	1126	Cluster	F7
HILIC:Aspartate	-0.077335	6.54539	-0.527125	0.599367	0.783647	-6.37125	C1	0.105879	-0.105879	FALSE	1135	Cluster	F6
HILIC:1-Acetylimidazole	-0.104644	4.27124	-0.525304	0.600627	0.783647	-6.37219	C1	0.105879	-0.105879	FALSE	1137	Cluster	F6
RP:Glucosamine 6-Phosphate	-0.35552	-0.734479	-1.01114	0.314584	0.787826	-5.35491	C3	0.10357	-0.10357	FALSE	559	Cluster	F3
HILIC:Leucyl-Valine	-0.480302	-0.0412193	-1.00297	0.318707	0.787826	-5.35642	C3	0.10357	-0.10357	FALSE	560	Cluster	F7
RP:Prolylleucine	-0.199954	3.08278	-0.630372	0.530004	0.788676	-6.11593	C8	0.103102	-0.103102	FALSE	1061	Cluster	F4
HILIC:Methionine methyl ester	-0.27778	0.250085	-0.727763	0.468617	0.788915	-5.6284	C4	0.10297	-0.10297	FALSE	838	Cluster	F8
HILIC:Dipropylene glycol dimethyl ether	-0.126626	0.630296	-0.723634	0.471116	0.789015	-5.63194	C4	0.102915	-0.102915	FALSE	844	Cluster	F1
RP:L-beta-aspartyl-L-leucine	-0.41302	0.951125	-1.11885	0.266101	0.789284	-4.60222	C5	0.102767	-0.102767	FALSE	462	Cluster	F7
HILIC:Nicotinamide	-0.128517	9.05837	-0.72173	0.472281	0.789661	-5.63322	C4	0.102559	-0.102559	FALSE	846	Cluster	F6
RP:Valyl-Serine	-0.190613	0.110984	-0.720314	0.473148	0.789661	-5.63417	C4	0.102559	-0.102559	FALSE	848	Cluster	F7
HILIC:Hydroxyhexanoycarnitine	-0.596877	0.570264	-1.11341	0.268417	0.789875	-4.60468	C5	0.102442	-0.102442	FALSE	465	Cluster	F5
RP:Decanoylcarnitine	-0.363528	-0.984107	-0.718347	0.474549	0.790206	-5.56037	C4	0.10226	-0.10226	FALSE	850	Cluster	F4
HILIC:Phosphocreatine	-0.567479	0.228276	-1.09471	0.276484	0.792372	-4.61305	C5	0.101071	-0.101071	FALSE	475	Cluster	F4
RP:Uridine Monophosphate (UMP)	-0.303001	5.02963	-0.619535	0.537086	0.793699	-6.12253	C8	0.100344	-0.100344	FALSE	1069	Cluster	F5
HILIC:Guanidinoethyl sulfonate	-0.262474	-0.29441	-0.708611	0.480368	0.79371	-5.64115	C4	0.100338	-0.100338	FALSE	856	Cluster	F4
RP:Pantothenate	-0.295119	-0.261391	-0.980733	0.329282	0.794477	-5.38259	C3	0.0999184	-0.0999184	FALSE	578	Cluster	F3
HILIC:Sugars-Hexoses-Phosphate	-0.578224	6.56695	-0.979156	0.330056	0.794477	-5.384	C3	0.0999184	-0.0999184	FALSE	579	Cluster	F1
HILIC:L-Homocarnosine	-0.269071	-2.05783	-0.698878	0.486503	0.796848	-5.61097	C4	0.0986245	-0.0986245	FALSE	862	Cluster	F6
HILIC:Serine	-0.101012	5.68361	-0.497304	0.620153	0.796852	-6.38631	C1	0.0986222	-0.0986222	FALSE	1155	Cluster	F6
RP:Sugars-Hexoses-Phosphate	-0.614124	3.95328	-0.95694	0.341091	0.800158	-5.40366	C3	0.0968245	-0.0968245	FALSE	595	Cluster	F1
RP:Uridine	-0.242658	0.16191	-0.603219	0.547838	0.800639	-6.13225	C8	0.096563	-0.096563	FALSE	1082	Cluster	F4
HILIC:Leucyl-Leucine	-0.447763	0.03803	-1.06206	0.291268	0.801302	-4.6212	C5	0.0962039	-0.0962039	FALSE	487	Cluster	F7
HILIC:Cytidine	-0.414424	2.62175	-1.07485	0.285236	0.801302	-4.6218	C5	0.0962039	-0.0962039	FALSE	489	Cluster	F4
RP:Gamma-glutamylglutamate	-0.388496	-0.82511	-1.06109	0.291412	0.801302	-4.62777	C5	0.0962039	-0.0962039	FALSE	500	Cluster	F1
HILIC:Homoproline	-0.639223	0.10668	-1.81233	0.0731792	0.80278	-4.06531	C6	0.0954036	-0.0954036	FALSE	99	Cluster	F2
HILIC:N-Acetylaspartylglutamic acid	-0.392891	0.97827	-0.688084	0.493141	0.803862	-5.62159	C4	0.0948182	-0.0948182	FALSE	867	Cluster	F4
RP:Citraconic acid	-0.152004	2.37828	-0.480192	0.632223	0.803914	-6.39456	C1	0.0947903	-0.0947903	FALSE	1167	Cluster	F7
HILIC:Leucyl-Valine	-0.562174	-0.0412193	-1.05169	0.295904	0.804436	-4.6256	C5	0.0945086	-0.0945086	FALSE	510	Cluster	F7
HILIC:1-Methylguanosine	-0.374524	-0.872714	-1.0483	0.297322	0.804436	-4.6329	C5	0.0945086	-0.0945086	FALSE	512	Cluster	F1
HILIC:Isovaleryl-L-carnitine	-0.356478	2.88021	-1.04057	0.300786	0.804854	-4.63653	C5	0.094283	-0.094283	FALSE	518	Cluster	F5
RP:Adenosine Diphosphate (ADP)	-0.291822	2.77434	-1.03959	0.30124	0.804854	-4.63694	C5	0.094283	-0.094283	FALSE	520	Cluster	F1
RP:Tetradecanoylcarnitine	-0.31884	-0.761941	-0.587494	0.55835	0.80654	-6.13974	C8	0.0933739	-0.0933739	FALSE	1093	Cluster	F4
HILIC:Carnitine	-0.170684	10.0378	-0.580613	0.562912	0.807827	-6.14528	C8	0.0926816	-0.0926816	FALSE	1104	Cluster	F6
RP:S-Lactoylglutathione	-0.42654	2.07833	-0.578655	0.564227	0.807827	-6.14639	C8	0.0926816	-0.0926816	FALSE	1107	Cluster	F2
RP:Ornithine	-0.3163	-1.01882	-1.01903	0.310845	0.810372	-4.64554	C5	0.0913157	-0.0913157	FALSE	531	Cluster	F4
RP:trans-3-Indoleacrylic acid	-0.258022	4.20235	-1.0185	0.311094	0.810372	-4.64576	C5	0.0913157	-0.0913157	FALSE	532	Cluster	F6
RP:N-Acetylserotonin	-0.211944	-0.624957	-0.664294	0.508155	0.812426	-5.67014	C4	0.090216	-0.090216	FALSE	884	Cluster	F5
RP:Spermine	-0.22133	6.20699	-0.994513	0.322567	0.816063	-4.65559	C5	0.0882761	-0.0882761	FALSE	548	Cluster	F6
HILIC:Hypotaurine	-0.294953	2.62132	-0.909692	0.365348	0.81696	-5.44401	C3	0.0877991	-0.0877991	FALSE	622	Cluster	F5
HILIC:Isoleucylprolyllysine (IPK or LPK)	-0.403652	-0.389644	-0.90305	0.368922	0.81696	-5.44703	C3	0.0877991	-0.0877991	FALSE	626	Cluster	F7
RP:1-Palmitoyl-sn-glycero-3-phosphocholine	-0.261784	2.18881	-0.903445	0.368636	0.81696	-5.4492	C3	0.0877991	-0.0877991	FALSE	628	Cluster	F1
RP:Stachydrine	-0.50567	4.01902	-0.901574	0.369624	0.81696	-5.45074	C3	0.0877991	-0.0877991	FALSE	629	Cluster	F4
HILIC:Trigonelline	-0.398087	3.19113	-0.89749	0.371787	0.817433	-5.45411	C3	0.0875481	-0.0875481	FALSE	633	Cluster	F4
HILIC:Uracil	-0.140606	5.31248	-0.454754	0.650351	0.817681	-6.40629	C1	0.0874159	-0.0874159	FALSE	1183	Cluster	F4
HILIC:Cytidine 2',3'-Cyclic Phosphate	-0.245288	0.478786	-0.549175	0.584283	0.820274	-6.15982	C8	0.0860409	-0.0860409	FALSE	1125	Cluster	F5
HILIC:Sugars-Hexoses-Phosphate	-0.400973	6.56695	-0.547629	0.585265	0.820274	-6.16342	C8	0.0860409	-0.0860409	FALSE	1129	Cluster	F1
HILIC:Prolylglycine	-0.233919	1.77304	-0.642323	0.522269	0.822211	-5.68269	C4	0.0850168	-0.0850168	FALSE	892	Cluster	F8
HILIC:Sugars-Hexoses-Phosphate	-0.390185	6.56695	-0.636914	0.525754	0.823052	-5.68667	C4	0.0845726	-0.0845726	FALSE	896	Cluster	F1
RP:Hydroxyisovalerylcarnitine	-0.798886	-0.853579	-1.74472	0.0843552	0.82577	-4.1507	C6	0.0831406	-0.0831406	FALSE	108	Cluster	F4
HILIC:Phosphocreatine	-1.16721	0.228276	-1.73042	0.0868902	0.82577	-4.16837	C6	0.0831406	-0.0831406	FALSE	112	Cluster	F4
RP:trans-4-Hydroxy-L-proline	-0.0658452	2.45828	-0.435334	0.664333	0.826636	-6.41481	C1	0.0826859	-0.0826859	FALSE	1193	Cluster	F3
RP:Spermidine	-0.0576249	6.47579	-0.43466	0.664821	0.826636	-6.4151	C1	0.0826859	-0.0826859	FALSE	1194	Cluster	F6
RP:Glyceraldehyde 3-Phosphate	-0.147172	3.20119	-0.434386	0.665019	0.826636	-6.41522	C1	0.0826859	-0.0826859	FALSE	1196	Cluster	F2
HILIC:Guanidoacetic acid	-1.41466	1.56503	-2.5193	0.0134746	0.826851	-2.92695	C2	0.0825728	-0.0825728	TRUE	8	Cluster	F3
RP:Histamine	-1.6595	1.02982	-2.51456	0.013645	0.826851	-2.93601	C2	0.0825728	-0.0825728	TRUE	9	Cluster	F7
HILIC:Deoxycytidine	-0.775515	0.922952	-2.29616	0.0240558	0.826851	-3.34059	C2	0.0825728	-0.0825728	TRUE	19	Cluster	F4
RP:Sugars-Hexoses-Phosphate	-1.33981	3.95328	-2.197	0.0305182	0.826851	-3.50945	C2	0.0825728	-0.0825728	TRUE	23	Cluster	F1
HILIC:Sugars-Hexoses-Phosphate	-1.21575	6.56695	-2.16442	0.0330064	0.826851	-3.56446	C2	0.0825728	-0.0825728	TRUE	28	Cluster	F1
HILIC:Guanosine	-1.33051	5.05858	-2.13988	0.0350548	0.826851	-3.60298	C2	0.0825728	-0.0825728	TRUE	30	Cluster	F1
HILIC:Glucosamine 6-Phosphate	-1.24082	2.55166	-2.06116	0.0423615	0.826851	-3.72747	C2	0.0825728	-0.0825728	TRUE	40	Cluster	F1
HILIC:Phloroglucinol	-1.22761	4.98033	-2.04592	0.0436025	0.826851	-3.75837	C2	0.0825728	-0.0825728	TRUE	43	Cluster	F1
HILIC:Alanyl-Glutamine	-0.661007	-0.551005	-2.01273	0.0471485	0.826851	-3.81112	C2	0.0825728	-0.0825728	TRUE	47	Cluster	F7
HILIC:Diphenylphosphinic acid	-0.565558	-0.223568	-1.99826	0.0486241	0.826851	-3.8336	C2	0.0825728	-0.0825728	TRUE	50	Cluster	F5
HILIC:Similarity to Pipecolate	-0.243641	3.74064	-0.976232	0.331495	0.827162	-4.66293	C5	0.0824095	-0.0824095	FALSE	556	Cluster	F4
RP:1-Vinylimidazole	-1.0095	-1.38235	-1.92547	0.0572422	0.828285	-3.94542	C2	0.08182	-0.08182	FALSE	63	Cluster	F8
HILIC:2-Amino-4-methylpyrimidine	-0.329437	2.79847	-0.971189	0.333986	0.828728	-4.66493	C5	0.0815881	-0.0815881	FALSE	568	Cluster	F4
HILIC:4-Indolecarbaldehyde	-0.240406	-0.571115	-0.943956	0.347677	0.828728	-4.66777	C5	0.0815881	-0.0815881	FALSE	570	Cluster	F4
RP:Cytidine monophosphate (CMP)	-0.317838	1.50397	-0.962961	0.338077	0.828728	-4.66817	C5	0.0815881	-0.0815881	FALSE	572	Cluster	F1
RP:Amino-Sugars-C8	-0.299843	1.35212	-0.94932	0.344931	0.828728	-4.67349	C5	0.0815881	-0.0815881	FALSE	577	Cluster	F8
HILIC:3-hydroxyisovalerylcarnitine	-0.314132	1.72845	-0.945652	0.346789	0.828728	-4.6749	C5	0.0815881	-0.0815881	FALSE	580	Cluster	F4
HILIC:Deoxycarnitine	-0.164489	7.37955	-0.624432	0.533881	0.829525	-5.69398	C4	0.0811705	-0.0811705	FALSE	901	Cluster	F6
RP:Hydroxyisovalerylcarnitine	-0.329524	-0.853579	-0.934563	0.352446	0.82975	-4.67916	C5	0.0810528	-0.0810528	FALSE	587	Cluster	F4
HILIC:Sarcosine	-0.154727	0.0698156	-0.522046	0.602886	0.830078	-6.17676	C8	0.0808809	-0.0808809	FALSE	1151	Cluster	F1
RP:Guanosine Monophosphate	-0.328065	4.25476	-0.923535	0.358131	0.831804	-4.68334	C5	0.079979	-0.079979	FALSE	596	Cluster	F1
HILIC:Hexanoylcarnitine	-0.317145	2.15502	-0.516853	0.606491	0.83191	-6.17939	C8	0.0799234	-0.0799234	FALSE	1155	Cluster	F4
HILIC:Cytidine 5'-diphosphocholine	-0.256749	3.83631	-0.915386	0.362369	0.833315	-4.68639	C5	0.0791906	-0.0791906	FALSE	599	Cluster	F7
RP:Adenine	-0.22466	2.89849	-0.91526	0.362434	0.833315	-4.68644	C5	0.0791906	-0.0791906	FALSE	600	Cluster	F6
HILIC:Stachydrine	-1.46787	5.83818	-1.71033	0.0905557	0.833858	-4.19297	C6	0.078908	-0.078908	FALSE	116	Cluster	F6
RP:Adenosine Triphosphate (ATP)	-0.326671	-2.06834	-0.504938	0.614802	0.838417	-6.18532	C8	0.07654	-0.07654	FALSE	1162	Cluster	F1
HILIC:Histidylserine	-0.134847	0.832702	-0.401808	0.688761	0.839478	-6.42703	C1	0.0759908	-0.0759908	FALSE	1220	Cluster	F7
HILIC:1-Methylxanthine	-0.164388	-1.59106	-0.502151	0.616754	0.839889	-6.18669	C8	0.0757779	-0.0757779	FALSE	1163	Cluster	F6
HILIC:Neopterin	-0.268658	-1.62174	-0.596446	0.5524	0.840229	-5.6737	C4	0.0756022	-0.0756022	FALSE	920	Cluster	F4
RP:3-(3,4-dihydroxyphenyl)propanoic acid	-0.244541	1.48513	-0.898778	0.371104	0.840306	-4.69254	C5	0.0755624	-0.0755624	FALSE	612	Cluster	F4
HILIC:Neopterin	-0.402622	-1.62174	-0.896101	0.372629	0.840306	-4.69282	C5	0.0755624	-0.0755624	FALSE	613	Cluster	F4
HILIC:Histidylserine	-0.384555	0.832702	-0.89003	0.375783	0.840306	-4.69557	C5	0.0755624	-0.0755624	FALSE	618	Cluster	F7
RP:Citraconic acid	-0.362473	2.37828	-0.888226	0.376723	0.840899	-4.6964	C5	0.0752564	-0.0752564	FALSE	619	Cluster	F7
HILIC:Gamma-glutamylleucine	-0.34293	0.0432044	-0.88575	0.378049	0.842067	-4.69729	C5	0.0746536	-0.0746536	FALSE	622	Cluster	F7
RP:Phosphorylcholine	-0.268253	7.67084	-0.844259	0.400702	0.842181	-5.49658	C3	0.0745948	-0.0745948	FALSE	665	Cluster	F6
RP:S-Adenosylmethionine	-0.164355	0.0570812	-0.585499	0.559638	0.84309	-5.71585	C4	0.0741259	-0.0741259	FALSE	930	Cluster	F8
RP:Acetyl-L-carnitine	-0.292719	8.19307	-0.882171	0.379971	0.843217	-4.69859	C5	0.0740608	-0.0740608	FALSE	631	Cluster	F6
RP:Tryptophan	-0.2178	5.96291	-0.869388	0.386885	0.843217	-4.70316	C5	0.0740608	-0.0740608	FALSE	636	Cluster	F6
HILIC:Proline	-0.17599	8.713	-0.86782	0.387738	0.843217	-4.70372	C5	0.0740608	-0.0740608	FALSE	638	Cluster	F6
HILIC:Thymine	-0.496617	0.246806	-1.91126	0.0590663	0.8433	-3.9668	C2	0.0740181	-0.0740181	FALSE	64	Cluster	F5
HILIC:Cinnamic acid	-0.287469	-0.113702	-0.863336	0.390185	0.843672	-4.7053	C5	0.0738262	-0.0738262	FALSE	641	Cluster	F2
HILIC:Choline	-0.21268	10.5165	-0.492537	0.623506	0.84425	-6.19135	C8	0.0735289	-0.0735289	FALSE	1172	Cluster	F6
HILIC:Dipropyleneglycol dibenzoate	-0.216708	-1.35966	-0.573437	0.567771	0.844858	-5.72078	C4	0.0732162	-0.0732162	FALSE	935	Cluster	F4
HILIC:S-Adenosylhomocysteine	-0.729899	0.979839	-1.6708	0.0981417	0.849859	-4.24063	C6	0.0706529	-0.0706529	FALSE	122	Cluster	F1
RP:N-Acetyl-L-methionine	-0.32686	1.39504	-0.817085	0.416002	0.849925	-5.51646	C3	0.0706196	-0.0706196	FALSE	694	Cluster	F7
RP:Palmitoylcarnitine	-0.29357	-0.984597	-0.813922	0.417779	0.849925	-5.51965	C3	0.0706196	-0.0706196	FALSE	696	Cluster	F4
HILIC:PPG n7	-0.129962	-2.29212	-0.545683	0.586657	0.852931	-5.73357	C4	0.0690859	-0.0690859	FALSE	957	Cluster	F6
HILIC:Quinoline	-0.118723	0.49117	-0.544176	0.58763	0.853869	-5.73754	C4	0.0686087	-0.0686087	FALSE	958	Cluster	F4
RP:Isovaleryl-L-carnitine	-0.346059	2.07856	-0.835919	0.405354	0.853976	-4.71483	C5	0.0685542	-0.0685542	FALSE	657	Cluster	F1
HILIC:Adenine	-0.165827	5.16292	-0.541824	0.589242	0.853993	-5.73873	C4	0.0685458	-0.0685458	FALSE	960	Cluster	F6
RP:N-Acetyl-L-methionine	-0.356878	1.39504	-0.831292	0.407972	0.854633	-4.71622	C5	0.0682201	-0.0682201	FALSE	662	Cluster	F7
HILIC:Leucyl-Proline	-0.397433	1.31012	-0.82873	0.409413	0.854633	-4.71709	C5	0.0682201	-0.0682201	FALSE	665	Cluster	F7
HILIC:Pipecolic acid	-0.20758	2.43488	-0.780859	0.436879	0.857423	-5.54384	C3	0.066805	-0.066805	FALSE	713	Cluster	F2
HILIC:Homocysteine Thiolactone	-0.115131	2.30811	-0.362215	0.718017	0.860376	-6.44359	C1	0.0653115	-0.0653115	FALSE	1242	Cluster	F8
RP:N-Carboxyethyl-gamma-aminobutyric acid	-1.03366	2.68894	-1.58998	0.115251	0.860672	-4.33482	C6	0.0651623	-0.0651623	FALSE	140	Cluster	F2
RP:Triethylphosphate	-0.913749	2.43661	-1.57567	0.118515	0.860672	-4.35104	C6	0.0651623	-0.0651623	FALSE	145	Cluster	F4
HILIC:Trans-Cyclohexane-1,2-Diol	-0.112308	-0.404829	-0.442508	0.659154	0.862605	-6.21418	C8	0.0641882	-0.0641882	FALSE	1204	Cluster	F1
HILIC:L-Phenylalanyl-L-proline	-0.432779	-0.980167	-0.8097	0.420414	0.864879	-4.71201	C5	0.0630446	-0.0630446	FALSE	676	Cluster	F7
RP:N(6)-Methyllysine	-0.133593	0.135487	-0.520467	0.603982	0.866018	-5.74928	C4	0.062473	-0.062473	FALSE	975	Cluster	F3
HILIC:Threoninyl-Serine	-0.124525	1.14184	-0.350942	0.726447	0.866022	-6.44425	C1	0.0624713	-0.0624713	FALSE	1249	Cluster	F7
HILIC:Indole	-0.0906018	-0.202861	-0.347867	0.72873	0.866118	-6.44862	C1	0.0624231	-0.0624231	FALSE	1252	Cluster	F4
RP:Guanine	-0.680696	4.06516	-1.84717	0.0679184	0.866124	-4.06147	C2	0.06242	-0.06242	FALSE	74	Cluster	F1
RP:Tyrosine	-0.21072	5.09444	-0.803741	0.423607	0.866693	-4.72563	C5	0.0621345	-0.0621345	FALSE	680	Cluster	F6
HILIC:Bis(2-butoxyethyl) ether	-0.145893	1.67906	-0.760275	0.449023	0.867034	-5.5584	C3	0.0619636	-0.0619636	FALSE	721	Cluster	F1
RP:2,6-Dimethylpyrazine	-0.359328	-0.293058	-0.511204	0.610526	0.868582	-5.63788	C4	0.0611892	-0.0611892	FALSE	984	Cluster	F1
HILIC:Glucosamine 6-Phosphate	-0.353821	2.55166	-0.507815	0.612906	0.868756	-5.6388	C4	0.061102	-0.061102	FALSE	989	Cluster	F1
HILIC:Ergothioneine	-0.493309	0.820126	-0.79602	0.428174	0.869082	-4.71704	C5	0.0609392	-0.0609392	FALSE	686	Cluster	F5
RP:Isoleucine/Leucine	-0.214268	8.75145	-0.790497	0.431259	0.869486	-4.72995	C5	0.0607373	-0.0607373	FALSE	691	Cluster	F6
HILIC:Amino-Sugars-C8	-0.149832	0.83726	-0.422589	0.673575	0.87016	-6.22258	C8	0.0604011	-0.0604011	FALSE	1214	Cluster	F5
RP:Diethyl iminodiacetate	-0.630626	0.104126	-1.5357	0.128026	0.872107	-4.39564	C6	0.0594304	-0.0594304	FALSE	153	Cluster	F2
HILIC:epsilon-(gamma-Glutamyl)lysine	-0.268421	0.72047	-0.737314	0.462817	0.87364	-5.57336	C3	0.0586674	-0.0586674	FALSE	736	Cluster	F7
RP:N-Acetylaspartylglutamic acid	-0.261951	-0.1255	-0.415654	0.678646	0.87369	-6.22436	C8	0.0586426	-0.0586426	FALSE	1217	Cluster	F4
HILIC:4-(Dimethylamino)pyridine	-0.264654	-0.403361	-0.734587	0.464489	0.874	-5.57435	C3	0.0584886	-0.0584886	FALSE	739	Cluster	F4
HILIC:Lysyl-Leucine	-0.348585	-0.533426	-0.729926	0.467341	0.875439	-5.57662	C3	0.0577743	-0.0577743	FALSE	741	Cluster	F7
HILIC:N6-Acetyl-L-lysine	-0.345009	1.20442	-0.728263	0.468312	0.875439	-5.57945	C3	0.0577743	-0.0577743	FALSE	743	Cluster	F7
HILIC:Isoleucine/Leucine	-0.246524	8.79465	-0.767764	0.444583	0.875491	-4.73721	C5	0.0577483	-0.0577483	FALSE	707	Cluster	F6
RP:Acetyl-L-carnitine	-0.155363	8.19307	-0.405478	0.686062	0.879773	-6.2295	C8	0.0556294	-0.0556294	FALSE	1225	Cluster	F6
HILIC:5-Aminovaleric acid betaine	-0.162947	4.67832	-0.470301	0.639247	0.880361	-5.77239	C4	0.0553392	-0.0553392	FALSE	1017	Cluster	F4
HILIC:Isovaleryl-L-carnitine	-0.15559	2.88021	-0.469261	0.639987	0.880361	-5.77284	C4	0.0553392	-0.0553392	FALSE	1019	Cluster	F5
HILIC:Propham	-0.127102	1.44281	-0.464581	0.643323	0.880676	-5.77488	C4	0.0551839	-0.0551839	FALSE	1022	Cluster	F8
HILIC:Indole	-0.252238	-0.202861	-0.750725	0.454723	0.880921	-4.74252	C5	0.0550629	-0.0550629	FALSE	717	Cluster	F4
HILIC:N-Acetylaspartylglutamic acid	-0.37544	0.97827	-0.705849	0.482075	0.881172	-5.59421	C3	0.0549392	-0.0549392	FALSE	762	Cluster	F4
RP:trans-4-Hydroxy-L-proline	-0.0902723	2.45828	-0.400826	0.689472	0.881224	-6.23133	C8	0.0549139	-0.0549139	FALSE	1230	Cluster	F3
HILIC:Phloroglucinol	-0.312501	4.98033	-0.40026	0.689888	0.881224	-6.23155	C8	0.0549139	-0.0549139	FALSE	1231	Cluster	F1
RP:2,6-Dimethylpyrazine	-1.24307	-0.293058	-1.48929	0.140089	0.882019	-4.44547	C6	0.0545221	-0.0545221	FALSE	168	Cluster	F1
HILIC:Gabapentin	-0.828989	-2.19792	-1.47437	0.143813	0.882019	-4.46188	C6	0.0545221	-0.0545221	FALSE	174	Cluster	F6
RP:Piperidine	-0.206386	6.48519	-0.746903	0.457016	0.88208	-4.74369	C5	0.0544918	-0.0544918	FALSE	721	Cluster	F6
HILIC:gamma-Glutamylalanine	-0.341981	2.70228	-0.693508	0.489728	0.882249	-5.60298	C3	0.0544088	-0.0544088	FALSE	775	Cluster	F2
HILIC:Guanidoacetic acid	-0.405622	1.56503	-0.679461	0.498542	0.884162	-5.61184	C3	0.0534683	-0.0534683	FALSE	778	Cluster	F3
HILIC:Propham	-0.0676126	1.44281	-0.307665	0.759028	0.884834	-6.46164	C1	0.0531384	-0.0531384	FALSE	1278	Cluster	F8
HILIC:Histidine	-0.263796	6.11039	-0.734306	0.464619	0.885363	-4.74752	C5	0.0528784	-0.0528784	FALSE	728	Cluster	F6
HILIC:Indolelactic acid	-0.115203	2.25765	-0.304549	0.761432	0.885628	-6.43762	C1	0.0527485	-0.0527485	FALSE	1282	Cluster	F4
RP:Stachydrine	-1.14611	4.01902	-1.45928	0.147875	0.885824	-4.4779	C6	0.0526526	-0.0526526	FALSE	182	Cluster	F4
HILIC:3-hydroxyisovalerylcarnitine	-0.622133	1.72845	-1.43456	0.154783	0.885824	-4.50366	C6	0.0526526	-0.0526526	FALSE	186	Cluster	F4
RP:Nonyltrimethylammonium	-0.108284	-1.00315	-0.382637	0.702866	0.886384	-6.23829	C8	0.0523781	-0.0523781	FALSE	1245	Cluster	F8
HILIC:Uridine	-0.175726	4.0463	-0.378046	0.706262	0.887407	-6.23999	C8	0.0518773	-0.0518773	FALSE	1248	Cluster	F4
RP:N-Acetylaspartylglutamic acid	-0.244273	-0.1255	-0.445948	0.6567	0.887774	-5.74767	C4	0.0516977	-0.0516977	FALSE	1029	Cluster	F4
HILIC:Guanosine monophosphate (GMP)	-0.14881	5.95033	-0.441834	0.65964	0.887891	-5.78447	C4	0.0516403	-0.0516403	FALSE	1035	Cluster	F1
HILIC:Isobutyryl-L-carnitine	-0.355756	4.80796	-0.718156	0.474471	0.88961	-4.75233	C5	0.0508005	-0.0508005	FALSE	741	Cluster	F4
RP:Adenosine Triphosphate (ATP)	-0.401513	-2.06834	-0.715289	0.476231	0.88961	-4.75317	C5	0.0508005	-0.0508005	FALSE	742	Cluster	F1
RP:GABA	-0.122037	3.47408	-0.436609	0.663413	0.890814	-5.78661	C4	0.0502131	-0.0502131	FALSE	1036	Cluster	F3
RP:Propionyl-L-carnitine	-0.181703	5.98444	-0.371554	0.711074	0.890886	-6.24237	C8	0.0501779	-0.0501779	FALSE	1251	Cluster	F4
RP:Methionine	-0.0757771	6.4336	-0.285001	0.77628	0.892744	-6.46827	C1	0.049273	-0.049273	FALSE	1295	Cluster	F6
HILIC:Betaine	-0.0870436	9.26413	-0.365334	0.715695	0.892827	-6.24461	C8	0.0492326	-0.0492326	FALSE	1256	Cluster	F6
RP:Lysyl-Valine	-0.212037	-0.0376935	-0.688363	0.492946	0.894091	-4.76093	C5	0.0486182	-0.0486182	FALSE	765	Cluster	F4
RP:Guanosine	-0.338302	4.53	-0.676807	0.500217	0.895071	-4.76417	C5	0.0481424	-0.0481424	FALSE	772	Cluster	F1
HILIC:Citrulline	-0.255269	6.40887	-0.67222	0.503119	0.895722	-4.76544	C5	0.0478269	-0.0478269	FALSE	779	Cluster	F6
HILIC:N,N,N-Trimethyllysine	-0.198029	2.87962	-0.628682	0.531106	0.898288	-5.64239	C3	0.0465843	-0.0465843	FALSE	821	Cluster	F8
RP:Methionine	-0.223162	6.4336	-0.650264	0.517133	0.900028	-4.77141	C5	0.0457438	-0.0457438	FALSE	795	Cluster	F6
HILIC:Histidinyl-Isoleucine	-0.372039	-0.439916	-0.646933	0.519331	0.900455	-4.7593	C5	0.0455379	-0.0455379	FALSE	808	Cluster	F7
HILIC:Methylimidazoleacetic acid	-0.262129	1.81387	-0.637666	0.525266	0.900455	-4.77474	C5	0.0455379	-0.0455379	FALSE	815	Cluster	F4
HILIC:Quinoline	-0.14297	0.49117	-0.63148	0.529284	0.900455	-4.77636	C5	0.0455379	-0.0455379	FALSE	816	Cluster	F4
HILIC:Gamma-glutamylglutamate	-0.15246	3.3404	-0.347203	0.729227	0.901015	-6.25092	C8	0.0452678	-0.0452678	FALSE	1271	Cluster	F2
RP:L-Tyrosine methyl ester	-0.114197	-2.69082	-0.40736	0.684762	0.901351	-5.68129	C4	0.0451062	-0.0451062	FALSE	1057	Cluster	F4
RP:Asymmetric dimethylarginine	-0.21464	1.87669	-0.629372	0.530657	0.901601	-4.77691	C5	0.0449856	-0.0449856	FALSE	818	Cluster	F4
HILIC:Glucosamine 6-Phosphate	-0.382371	2.55166	-0.598876	0.550857	0.902255	-5.59102	C3	0.0446705	-0.0446705	FALSE	848	Cluster	F1
HILIC:L-beta-aspartyl-L-glycine	-0.167536	0.356013	-0.597507	0.551628	0.902255	-5.65998	C3	0.0446705	-0.0446705	FALSE	855	Cluster	F4
RP:5-Oxoproline	-0.152163	5.41734	-0.586671	0.558853	0.902255	-5.66589	C3	0.0446705	-0.0446705	FALSE	859	Cluster	F6
RP:trans-4-Hydroxy-L-proline	-0.105547	2.45828	-0.579567	0.563615	0.902542	-5.6697	C3	0.0445327	-0.0445327	FALSE	863	Cluster	F3
HILIC:Caprolactam	-0.0699703	8.62245	-0.337991	0.736135	0.902752	-6.254	C8	0.0444314	-0.0444314	FALSE	1280	Cluster	F6
RP:1-Palmitoyl-sn-glycero-3-phosphocholine	-0.120198	2.18881	-0.334473	0.73878	0.902752	-6.25515	C8	0.0444314	-0.0444314	FALSE	1284	Cluster	F1
HILIC:gamma-Glutamylglutamine	-0.31896	2.75605	-0.615386	0.539811	0.903497	-4.78049	C5	0.0440732	-0.0440732	FALSE	840	Cluster	F1
HILIC:Stachydrine	-0.401148	5.83818	-0.605715	0.546187	0.903497	-4.78292	C5	0.0440732	-0.0440732	FALSE	844	Cluster	F6
RP:Isobutyryl-L-carnitine	-0.316032	4.11514	-0.601099	0.549244	0.904496	-4.78406	C5	0.0435935	-0.0435935	FALSE	846	Cluster	F4
HILIC:Diethyleneglycol dibenzoate	-0.143499	-0.0636971	-0.390077	0.697386	0.904735	-5.76999	C4	0.0434785	-0.0434785	FALSE	1067	Cluster	F5
HILIC:Cytosine	-0.156208	4.56159	-0.396202	0.692868	0.904735	-5.80227	C4	0.0434785	-0.0434785	FALSE	1070	Cluster	F5
HILIC:Valyl-Serine	-0.12404	0.369202	-0.392594	0.695523	0.904735	-5.80359	C4	0.0434785	-0.0434785	FALSE	1072	Cluster	F4
HILIC:Citrulline	-0.0750277	6.40887	-0.254949	0.799328	0.9054	-6.47629	C1	0.0431596	-0.0431596	FALSE	1312	Cluster	F6
HILIC:Tiglylcarnitine	-0.155697	0.201402	-0.571144	0.569287	0.906642	-5.67416	C3	0.0425644	-0.0425644	FALSE	868	Cluster	F5
RP:Palmitoylcarnitine	-0.14317	-0.984597	-0.320306	0.749458	0.908353	-6.25969	C8	0.0417451	-0.0417451	FALSE	1293	Cluster	F4
RP:Methyl jasmonate	-0.0699814	-0.995537	-0.554792	0.580375	0.909088	-5.68264	C3	0.0413941	-0.0413941	FALSE	883	Cluster	F6
RP:2,3-Bisphosphoglycerate	-0.247616	-2.33125	-0.583339	0.561085	0.909614	-4.78839	C5	0.0411429	-0.0411429	FALSE	865	Cluster	F1
RP:Trans-Aconitate	-0.11369	-3.36179	-0.374736	0.708807	0.909974	-5.80224	C4	0.0409712	-0.0409712	FALSE	1083	Cluster	F6
HILIC:Serylalanine	-0.255622	-0.199775	-0.580632	0.562916	0.910044	-4.78878	C5	0.0409378	-0.0409378	FALSE	871	Cluster	F7
HILIC:1-Methylhistamine	-0.281445	3.41839	-0.310567	0.756828	0.910599	-6.26269	C8	0.0406729	-0.0406729	FALSE	1302	Cluster	F1
HILIC:Ethylenediaminetetraacetic acid (EDTA)	-0.439872	-1.52332	-0.550936	0.583006	0.911215	-5.68461	C3	0.0403789	-0.0403789	FALSE	884	Cluster	F8
HILIC:Inosine-5'-monophosphate (IMP)	-0.160118	5.17717	-0.566212	0.572621	0.911815	-4.79244	C5	0.0400931	-0.0400931	FALSE	884	Cluster	F6
RP:N-Fructosyl isoleucine	-0.170556	-2.66633	-0.547132	0.585634	0.912613	-5.65513	C3	0.0397134	-0.0397134	FALSE	887	Cluster	F4
RP:Lysyl-Valine	-0.154548	-0.0376935	-0.538073	0.591819	0.912974	-5.69106	C3	0.0395414	-0.0395414	FALSE	899	Cluster	F4
RP:1-Vinylimidazole	-0.295517	-1.38235	-0.536907	0.59262	0.912974	-5.69163	C3	0.0395414	-0.0395414	FALSE	900	Cluster	F8
HILIC:Taurine	-0.313568	9.78418	-1.38232	0.170203	0.91493	-4.55674	C6	0.0386123	-0.0386123	FALSE	192	Cluster	F6
HILIC:Serylalanine	-0.0792485	-0.199775	-0.232188	0.81691	0.915102	-6.48013	C1	0.0385303	-0.0385303	FALSE	1327	Cluster	F7
RP:L-beta-aspartyl-L-leucine	-0.0666518	0.951125	-0.231978	0.817067	0.915102	-6.48181	C1	0.0385303	-0.0385303	FALSE	1329	Cluster	F7
RP:O-Succinyl-Homoserine	-1.0228	1.45786	-1.35967	0.177237	0.915173	-4.57917	C6	0.0384966	-0.0384966	FALSE	200	Cluster	F2
RP:Deoxycarnitine	-0.648031	4.56081	-1.35329	0.179261	0.915173	-4.58543	C6	0.0384966	-0.0384966	FALSE	202	Cluster	F4
RP:Isovaleryl-L-carnitine	-0.144357	2.07856	-0.360827	0.719052	0.91529	-5.81474	C4	0.0384413	-0.0384413	FALSE	1095	Cluster	F1
HILIC:Valyl-Glycine	-0.205294	0.16343	-0.553632	0.581166	0.915426	-4.79534	C5	0.0383767	-0.0383767	FALSE	893	Cluster	F7
HILIC:Homocysteine Thiolactone	-0.716363	2.30811	-1.33869	0.183952	0.915523	-4.59964	C6	0.0383308	-0.0383308	FALSE	217	Cluster	F8
HILIC:2-Acetamido-N-β-aspartyl-2-deoxyhexopyranosylamine	-0.488013	0.639648	-1.28686	0.201355	0.915523	-4.64889	C6	0.0383308	-0.0383308	FALSE	235	Cluster	F4
RP:Ascorbic acid	-1.24531	2.06934	-1.2	0.233342	0.915523	-4.65304	C6	0.0383308	-0.0383308	FALSE	237	Cluster	F8
HILIC:Cytidine 5'-diphosphocholine	-0.464903	3.83631	-1.26696	0.208349	0.915523	-4.6673	C6	0.0383308	-0.0383308	FALSE	239	Cluster	F7
RP:Citraconic acid	-0.661279	2.37828	-1.23848	0.218671	0.915523	-4.69319	C6	0.0383308	-0.0383308	FALSE	251	Cluster	F7
RP:Uridine Monophosphate (UMP)	-0.66609	5.02963	-1.20003	0.233193	0.915523	-4.72724	C6	0.0383308	-0.0383308	FALSE	263	Cluster	F5
HILIC:1-Methylhistamine	-1.22155	3.41839	-1.1894	0.237326	0.915523	-4.73646	C6	0.0383308	-0.0383308	FALSE	264	Cluster	F1
HILIC:Guanidinoethyl sulfonate	-0.189914	-0.29441	-0.529582	0.597684	0.915947	-5.69439	C3	0.0381295	-0.0381295	FALSE	916	Cluster	F4
HILIC:Glycyl-leucine	-0.295025	0.339321	-0.523405	0.601986	0.915947	-5.69565	C3	0.0381295	-0.0381295	FALSE	917	Cluster	F7
RP:Gamma-Glutamylcysteine	-0.164104	0.320041	-0.512404	0.609589	0.915947	-5.70348	C3	0.0381295	-0.0381295	FALSE	925	Cluster	F2
HILIC:Creatine	-0.115409	7.97515	-0.512201	0.609731	0.915947	-5.70358	C3	0.0381295	-0.0381295	FALSE	926	Cluster	F6
HILIC:Aminoadipate	-0.159736	0.0109108	-0.502002	0.616858	0.915947	-5.70834	C3	0.0381295	-0.0381295	FALSE	932	Cluster	F4
HILIC:Taurine	-0.080212	9.78418	-0.494249	0.622302	0.916098	-5.7119	C3	0.0380582	-0.0380582	FALSE	951	Cluster	F6
HILIC:Histidinyl-Valine	-0.242218	-0.372323	-0.473276	0.637208	0.916098	-5.71588	C3	0.0380582	-0.0380582	FALSE	956	Cluster	F7
HILIC:Alanyl-Glutamine	-0.165279	-0.551005	-0.47819	0.633681	0.916098	-5.71651	C3	0.0380582	-0.0380582	FALSE	958	Cluster	F7
HILIC:Diphenylphosphinic acid	-0.141781	-0.223568	-0.476317	0.634971	0.916098	-5.71992	C3	0.0380582	-0.0380582	FALSE	963	Cluster	F5
HILIC:Isobutyryl-L-carnitine	-0.169881	4.80796	-0.297276	0.766922	0.916603	-6.26663	C8	0.0378187	-0.0378187	FALSE	1310	Cluster	F4
RP:Alanyltyrosine	-0.165812	0.356224	-0.449211	0.654416	0.917441	-5.72514	C3	0.0374216	-0.0374216	FALSE	981	Cluster	F7
RP:Hypoxanthine	-0.155656	9.82944	-0.450572	0.653352	0.917441	-5.73092	C3	0.0374216	-0.0374216	FALSE	984	Cluster	F6
RP:Betaine	-0.316061	9.21848	-1.76843	0.0802856	0.918639	-4.17373	C2	0.036855	-0.036855	FALSE	89	Cluster	F6
RP:L-Tyrosine methyl ester	-0.0816231	-2.69082	-0.276189	0.783069	0.919212	-6.26862	C8	0.0365841	-0.0365841	FALSE	1329	Cluster	F4
RP:Gamma-Glutamylcysteine	-0.185009	0.320041	-0.538208	0.591726	0.919993	-4.79881	C5	0.0362155	-0.0362155	FALSE	908	Cluster	F2
HILIC:Valine	-0.119703	7.8229	-0.537617	0.592133	0.919993	-4.79894	C5	0.0362155	-0.0362155	FALSE	909	Cluster	F6
HILIC:Glycylvaline	-0.275318	1.69082	-0.534961	0.59396	0.919993	-4.79953	C5	0.0362155	-0.0362155	FALSE	910	Cluster	F7
HILIC:Malonylcarnitine	-0.231423	-0.13557	-0.533458	0.594995	0.919993	-4.79986	C5	0.0362155	-0.0362155	FALSE	912	Cluster	F4
RP:Isovaleryl-L-carnitine	-0.632095	2.07856	-1.16644	0.246435	0.921216	-4.75613	C6	0.0356385	-0.0356385	FALSE	278	Cluster	F1
HILIC:Prolylglycine	-0.555007	1.77304	-1.12337	0.26422	0.921216	-4.79183	C6	0.0356385	-0.0356385	FALSE	292	Cluster	F8
HILIC:Ethylenediaminetetraacetic acid (EDTA)	-0.448935	-1.52332	-0.523716	0.601729	0.92134	-4.80198	C5	0.0355803	-0.0355803	FALSE	924	Cluster	F8
RP:Threonine	-0.136914	5.39333	-0.520705	0.603816	0.92134	-4.80263	C5	0.0355803	-0.0355803	FALSE	926	Cluster	F6
RP:Pantothenate	-0.167508	-0.261391	-0.516618	0.606656	0.92134	-4.80351	C5	0.0355803	-0.0355803	FALSE	928	Cluster	F3
HILIC:S-Lactoylglutathione	-0.206947	2.29601	-0.260926	0.794748	0.921541	-6.27495	C8	0.0354854	-0.0354854	FALSE	1341	Cluster	F2
HILIC:Vinyl Carbamate	-0.0595343	2.84128	-0.261528	0.794266	0.921541	-6.27639	C8	0.0354854	-0.0354854	FALSE	1343	Cluster	F6
HILIC:N-Acetyl-L-aspartic acid	-0.581211	-0.784575	-1.09768	0.27532	0.922192	-4.77213	C6	0.0351786	-0.0351786	FALSE	307	Cluster	F7
HILIC:Gamma-glutamylglutamate	-0.554609	3.3404	-1.11327	0.268477	0.922192	-4.80026	C6	0.0351786	-0.0351786	FALSE	309	Cluster	F2
RP:Phosphoric acid	-0.282082	7.02735	-1.08489	0.28079	0.922192	-4.82299	C6	0.0351786	-0.0351786	FALSE	320	Cluster	F6
HILIC:gamma-Glutamylalanine	-0.746375	2.70228	-1.07726	0.284163	0.922192	-4.82901	C6	0.0351786	-0.0351786	FALSE	325	Cluster	F2
RP:Guanosine Monophosphate	-0.497595	4.25476	-1.06799	0.288305	0.922192	-4.83626	C6	0.0351786	-0.0351786	FALSE	327	Cluster	F1
HILIC:Hypoxanthine	-0.664688	11.9813	-1.06212	0.290947	0.922192	-4.84083	C6	0.0351786	-0.0351786	FALSE	330	Cluster	F6
RP:Valyl-Aspartate	-0.990939	3.585	-1.05208	0.295503	0.922192	-4.84857	C6	0.0351786	-0.0351786	FALSE	334	Cluster	F2
HILIC:Leucylphenylalanine	-0.295574	-0.109066	-0.508717	0.612245	0.922585	-4.77522	C5	0.0349934	-0.0349934	FALSE	936	Cluster	F7
HILIC:Glycyl-leucine	-0.307195	0.339321	-0.507897	0.612775	0.92269	-4.80452	C5	0.0349443	-0.0349443	FALSE	937	Cluster	F7
RP:Arginine	-0.052873	5.75492	-0.210229	0.833951	0.922751	-6.48657	C1	0.0349153	-0.0349153	FALSE	1342	Cluster	F6
HILIC:N-Methylalanine	-0.399208	5.84872	-1.03086	0.305293	0.925504	-4.86471	C6	0.0336216	-0.0336216	FALSE	345	Cluster	F6
HILIC:PPG n4	-0.0911213	0.817372	-0.250294	0.802915	0.926062	-6.2792	C8	0.0333601	-0.0333601	FALSE	1350	Cluster	F4
RP:Gamma-glutamylglutamate	-0.105847	-0.82511	-0.249754	0.803331	0.926062	-6.27933	C8	0.0333601	-0.0333601	FALSE	1351	Cluster	F1
HILIC:Aspartate	-0.054446	6.54539	-0.248975	0.803932	0.926062	-6.27952	C8	0.0333601	-0.0333601	FALSE	1352	Cluster	F6
HILIC:Glycylleucine	-0.290415	0.873019	-0.488738	0.626209	0.926199	-4.80873	C5	0.0332957	-0.0332957	FALSE	956	Cluster	F7
HILIC:Maleamate	-0.0988084	2.50118	-0.474986	0.635916	0.926274	-4.81202	C5	0.0332606	-0.0332606	FALSE	969	Cluster	F3
RP:Proline	-0.101462	8.61255	-0.474634	0.636166	0.926274	-4.81209	C5	0.0332606	-0.0332606	FALSE	970	Cluster	F6
HILIC:Alanyl-Alanine	-0.205284	0.885683	-0.473388	0.637076	0.926335	-4.81177	C5	0.033232	-0.033232	FALSE	972	Cluster	F7
HILIC:Benzaldehyde	-0.156385	0.843712	-0.468775	0.640333	0.926644	-4.81323	C5	0.0330871	-0.0330871	FALSE	974	Cluster	F4
RP:Propionyl-L-carnitine	-0.553438	5.98444	-0.996097	0.321801	0.927979	-4.89045	C6	0.032462	-0.032462	FALSE	361	Cluster	F4
HILIC:Uracil	-0.112384	5.31248	-0.244041	0.807739	0.928151	-6.28071	C8	0.0323814	-0.0323814	FALSE	1357	Cluster	F4
RP:Deoxycarnitine	-0.114682	4.56081	-0.323551	0.747009	0.928318	-5.82662	C4	0.0323033	-0.0323033	FALSE	1117	Cluster	F4
HILIC:Histidinyl-Alanine	-0.150745	0.145245	-0.417995	0.676941	0.929247	-5.74227	C3	0.031869	-0.031869	FALSE	1005	Cluster	F7
HILIC:Stachydrine	-0.256251	5.83818	-0.414924	0.679158	0.929247	-5.74515	C3	0.031869	-0.031869	FALSE	1009	Cluster	F6
HILIC:Tributyl phosphate	-0.259172	0.409291	-1.70668	0.091237	0.930428	-4.25861	C2	0.0313174	-0.0313174	FALSE	103	Cluster	F1
HILIC:2-Hexenoylcarnitine	-0.1837	-0.238559	-0.4618	0.645333	0.930768	-4.814	C5	0.0311584	-0.0311584	FALSE	979	Cluster	F4
HILIC:Similarity to Pipecolate	-0.0960112	3.74064	-0.411246	0.681843	0.931012	-5.74655	C3	0.0310448	-0.0310448	FALSE	1011	Cluster	F4
RP:Inosine-5'-monophosphate (IMP)	-0.52044	3.60904	-0.982726	0.328305	0.93179	-4.90013	C6	0.0306819	-0.0306819	FALSE	367	Cluster	F3
HILIC:PC(2:0/0:0)	-0.558058	-2.33065	-0.975196	0.332213	0.93179	-4.90379	C6	0.0306819	-0.0306819	FALSE	369	Cluster	F4
RP:S-Lactoylglutathione	-0.816413	2.07833	-0.973607	0.332791	0.93179	-4.90665	C6	0.0306819	-0.0306819	FALSE	370	Cluster	F2
HILIC:Diphenylphosphinic acid	-0.400312	-0.223568	-0.957225	0.340948	0.931854	-4.91822	C6	0.0306521	-0.0306521	FALSE	377	Cluster	F5
HILIC:Aminoadipate	-0.0503374	0.0109108	-0.190339	0.84946	0.931883	-6.4905	C1	0.0306388	-0.0306388	FALSE	1353	Cluster	F4
RP:Leucyl-Serine	-0.600963	0.0896415	-1.59455	0.114261	0.932987	-4.40519	C2	0.0301242	-0.0301242	FALSE	130	Cluster	F7
RP:Inosine	-0.925104	6.11676	-1.58715	0.11589	0.932987	-4.41492	C2	0.0301242	-0.0301242	FALSE	132	Cluster	F1
HILIC:ADP-ribose	-0.609149	-3.12387	-1.57261	0.119223	0.932987	-4.43322	C2	0.0301242	-0.0301242	FALSE	135	Cluster	F1
HILIC:Diaminopimelic acid	-0.639916	-0.225512	-1.55911	0.12246	0.932987	-4.44926	C2	0.0301242	-0.0301242	FALSE	142	Cluster	F7
HILIC:Guanine	-0.673406	6.35502	-1.54295	0.126293	0.932987	-4.46962	C2	0.0301242	-0.0301242	FALSE	149	Cluster	F1
HILIC:Inosine	-0.84013	8.31362	-1.54146	0.126618	0.932987	-4.47187	C2	0.0301242	-0.0301242	FALSE	150	Cluster	F1
HILIC:Aspartame	-0.0443757	-0.634462	-0.185609	0.853158	0.933034	-6.49138	C1	0.0301027	-0.0301027	FALSE	1355	Cluster	F7
HILIC:Dipropyleneglycol dibenzoate	-0.186424	-1.35966	-0.455806	0.649621	0.933363	-4.80074	C5	0.0299493	-0.0299493	FALSE	982	Cluster	F4
HILIC:Allopurinol	-0.113259	3.78617	-0.454254	0.65071	0.933395	-4.81599	C5	0.0299345	-0.0299345	FALSE	983	Cluster	F6
HILIC:1-Acetylimidazole	-0.116612	4.27124	-0.452456	0.651999	0.933411	-4.81633	C5	0.0299272	-0.0299272	FALSE	985	Cluster	F6
HILIC:Serine	-0.118441	5.68361	-0.45077	0.65321	0.933411	-4.81664	C5	0.0299272	-0.0299272	FALSE	986	Cluster	F6
HILIC:4-Guanidinobutyric acid	-0.153709	1.15157	-0.449382	0.654207	0.933925	-4.8169	C5	0.0296881	-0.0296881	FALSE	987	Cluster	F5
HILIC:Carnitine	-0.312762	10.0378	-0.934824	0.352313	0.934324	-4.93374	C6	0.0295026	-0.0295026	FALSE	394	Cluster	F6
HILIC:Histamine	-0.0300991	1.59196	-0.179872	0.857646	0.935193	-6.49242	C1	0.0290985	-0.0290985	FALSE	1362	Cluster	F7
RP:N-Acetyl-L-aspartic acid	-0.465672	2.73651	-0.911511	0.364395	0.935212	-4.9495	C6	0.0290898	-0.0290898	FALSE	408	Cluster	F7
HILIC:Histidinyl-Alanine	-0.173122	0.145245	-0.447389	0.655663	0.935388	-4.8167	C5	0.0290081	-0.0290081	FALSE	988	Cluster	F7
HILIC:Octanoyl-L-carnitine	-0.155228	-1.78667	-0.292711	0.770444	0.936317	-5.75989	C4	0.0285769	-0.0285769	FALSE	1141	Cluster	F4
HILIC:2-Acetamido-N-β-aspartyl-2-deoxyhexopyranosylamine	-0.381901	0.639648	-1.46799	0.145499	0.936325	-4.56016	C2	0.0285732	-0.0285732	FALSE	170	Cluster	F4
HILIC:Sarcosine	-0.336451	0.0698156	-1.4604	0.147568	0.936325	-4.56904	C2	0.0285732	-0.0285732	FALSE	174	Cluster	F1
RP:Gamma-Glutamylcysteine	-0.405238	0.320041	-0.89993	0.370494	0.936373	-4.95719	C6	0.028551	-0.028551	FALSE	416	Cluster	F2
HILIC:2,6-Dimethylpyrazine	-0.519162	1.33002	-0.899652	0.370641	0.936373	-4.95737	C6	0.028551	-0.028551	FALSE	417	Cluster	F2
HILIC:Guanidoacetic acid	-0.746795	1.56503	-0.888679	0.37648	0.937943	-4.96456	C6	0.0278236	-0.0278236	FALSE	422	Cluster	F3
HILIC:Glutamic acid	-0.0487169	9.64025	-0.2849	0.776358	0.93834	-5.83757	C4	0.0276399	-0.0276399	FALSE	1147	Cluster	F6
HILIC:Histamine	-0.093379	1.59196	-0.431783	0.666904	0.939095	-4.8201	C5	0.0272906	-0.0272906	FALSE	1006	Cluster	F7
HILIC:dTDP-alpha-D-glucose	-0.377278	2.26359	-0.872931	0.384961	0.939392	-4.97473	C6	0.0271529	-0.0271529	FALSE	435	Cluster	F7
HILIC:Deoxycytidine	-0.10221	0.922952	-0.274175	0.784596	0.939467	-5.80266	C4	0.0271186	-0.0271186	FALSE	1162	Cluster	F4
HILIC:Gamma-glutamylglutamate	-0.162763	3.3404	-0.426754	0.67055	0.939483	-4.82099	C5	0.0271109	-0.0271109	FALSE	1010	Cluster	F2
HILIC:Alanyl-Alanine	-0.157816	0.885683	-0.390387	0.697167	0.939717	-5.75256	C3	0.0270031	-0.0270031	FALSE	1028	Cluster	F7
HILIC:Lenticin	-0.177414	2.45465	-0.266397	0.790527	0.939744	-5.84233	C4	0.0269904	-0.0269904	FALSE	1170	Cluster	F4
HILIC:Prolylleucine	-0.342746	3.75224	-0.865317	0.389103	0.939751	-4.97959	C6	0.0269872	-0.0269872	FALSE	439	Cluster	F4
RP:Uridine Monophosphate (UMP)	-0.550934	5.02963	-1.44808	0.150976	0.939843	-4.58338	C2	0.0269448	-0.0269448	FALSE	178	Cluster	F5
HILIC:Diaminopimelic acid	-0.192606	-0.225512	-0.419041	0.676179	0.940206	-4.82176	C5	0.0267771	-0.0267771	FALSE	1017	Cluster	F7
HILIC:Tiglylcarnitine	-0.121912	0.201402	-0.416246	0.678194	0.940206	-4.82282	C5	0.0267771	-0.0267771	FALSE	1019	Cluster	F5
HILIC:Threoninyl-Glutamine	-0.064114	-0.731165	-0.168354	0.86668	0.940364	-6.49109	C1	0.0267038	-0.0267038	FALSE	1368	Cluster	F7
RP:Hypoxanthine	-0.479292	9.82944	-1.44485	0.15188	0.941009	-4.58712	C2	0.0264061	-0.0264061	FALSE	180	Cluster	F6
HILIC:D-Ribose 5-Phosphate	-0.411189	2.05902	-1.4321	0.155485	0.941726	-4.6018	C2	0.0260754	-0.0260754	FALSE	198	Cluster	F1
RP:Cytidine monophosphate (CMP)	-0.412312	1.50397	-1.38996	0.167876	0.941726	-4.64944	C2	0.0260754	-0.0260754	FALSE	208	Cluster	F1
RP:Methionine sulfoxide	-0.492677	0.204603	-1.35346	0.179205	0.941726	-4.68962	C2	0.0260754	-0.0260754	FALSE	224	Cluster	F8
HILIC:N6-Acetyl-L-lysine	-0.608115	1.20442	-1.33222	0.186095	0.941726	-4.71199	C2	0.0260754	-0.0260754	FALSE	228	Cluster	F7
HILIC:Cinnamic acid	-0.395437	-0.113702	-1.32141	0.189625	0.941726	-4.72407	C2	0.0260754	-0.0260754	FALSE	232	Cluster	F2
RP:Guanosine	-0.58926	4.53	-1.31358	0.192234	0.941726	-4.73235	C2	0.0260754	-0.0260754	FALSE	234	Cluster	F1
RP:N1-Acetylspermine	-0.655909	2.7695	-1.29312	0.199188	0.941726	-4.7538	C2	0.0260754	-0.0260754	FALSE	241	Cluster	F7
HILIC:Methylimidazoleacetic acid	-0.47329	1.81387	-1.28272	0.202794	0.941726	-4.76458	C2	0.0260754	-0.0260754	FALSE	244	Cluster	F4
HILIC:Isoleucylprolyllysine (IPK or LPK)	-0.550206	-0.389644	-1.2744	0.20582	0.941726	-4.77138	C2	0.0260754	-0.0260754	FALSE	249	Cluster	F7
HILIC:1-Methylguanosine	-0.408229	-0.872714	-1.26719	0.208373	0.941726	-4.77874	C2	0.0260754	-0.0260754	FALSE	251	Cluster	F1
HILIC:1-Palmitoyl-sn-glycero-3-phosphocholine	-0.289562	-0.280873	-1.26652	0.208612	0.941726	-4.77943	C2	0.0260754	-0.0260754	FALSE	252	Cluster	F1
HILIC:Alanyl-Leucine	-0.629673	1.3832	-1.26527	0.208988	0.941726	-4.7819	C2	0.0260754	-0.0260754	FALSE	253	Cluster	F7
HILIC:Choline	-0.0916705	10.5165	-0.253375	0.800541	0.941983	-5.84548	C4	0.0259568	-0.0259568	FALSE	1173	Cluster	F6
HILIC:Possible Carnitine__B	-0.118534	0.945491	-0.252174	0.801478	0.942277	-5.84419	C4	0.0258214	-0.0258214	FALSE	1175	Cluster	F5
HILIC:gamma-Glutamylglutamine	-0.125985	2.75605	-0.251852	0.801714	0.942277	-5.84584	C4	0.0258214	-0.0258214	FALSE	1176	Cluster	F1
HILIC:PPG n4	-0.0765365	0.817372	-0.251171	0.802239	0.942468	-5.846	C4	0.0257334	-0.0257334	FALSE	1177	Cluster	F4
HILIC:Trans-Cyclohexane-1,2-Diol	-0.053127	-0.404829	-0.249971	0.803164	0.942577	-5.84628	C4	0.0256831	-0.0256831	FALSE	1179	Cluster	F1
HILIC:Asparaginyl-lysine	-0.0685885	-1.35791	-0.246211	0.806071	0.942577	-5.84637	C4	0.0256831	-0.0256831	FALSE	1180	Cluster	F7
HILIC:Guanine	-0.119751	6.35502	-0.212809	0.831949	0.943463	-6.28717	C8	0.0252752	-0.0252752	FALSE	1370	Cluster	F1
HILIC:Nicotinamide	-0.0222111	9.05837	-0.154956	0.877193	0.943979	-6.49654	C1	0.0250376	-0.0250376	FALSE	1378	Cluster	F6
RP:Diethyl iminodiacetate	-0.104317	0.104126	-0.353989	0.724152	0.944989	-5.76677	C3	0.0245735	-0.0245735	FALSE	1061	Cluster	F2
RP:O-Succinyl-Homoserine	-0.188817	1.45786	-0.350704	0.726607	0.944989	-5.76784	C3	0.0245735	-0.0245735	FALSE	1063	Cluster	F2
HILIC:Threoninyl-Serine	-0.507524	1.14184	-1.23535	0.219896	0.945021	-4.81142	C2	0.0245586	-0.0245586	FALSE	285	Cluster	F7
HILIC:Trans-Cyclohexane-1,2-Diol	-0.24398	-0.404829	-1.23321	0.22062	0.945021	-4.81474	C2	0.0245586	-0.0245586	FALSE	287	Cluster	F1
RP:Ornithine	-0.338459	-1.01882	-1.20957	0.229525	0.945021	-4.83803	C2	0.0245586	-0.0245586	FALSE	298	Cluster	F4
HILIC:Threoninyl-Leucine	-0.50299	1.03194	-1.18634	0.238593	0.945021	-4.85924	C2	0.0245586	-0.0245586	FALSE	304	Cluster	F7
HILIC:N-Acetylglutamic acid	-0.243783	-1.4405	-1.17952	0.241318	0.945021	-4.86511	C2	0.0245586	-0.0245586	FALSE	310	Cluster	F4
HILIC:Ectoine	-0.34226	1.43104	-1.16918	0.245333	0.945021	-4.8768	C2	0.0245586	-0.0245586	FALSE	315	Cluster	F4
HILIC:Guanosine monophosphate (GMP)	-0.36477	5.95033	-1.16194	0.248248	0.945021	-4.88362	C2	0.0245586	-0.0245586	FALSE	316	Cluster	F1
RP:Diethyleneglycol dibenzoate	-0.348062	0.956162	-1.16087	0.248681	0.945021	-4.88463	C2	0.0245586	-0.0245586	FALSE	317	Cluster	F2
HILIC:Bis(2-butoxyethyl) ether	-0.204987	1.67906	-1.1051	0.271981	0.945021	-4.93571	C2	0.0245586	-0.0245586	FALSE	345	Cluster	F1
HILIC:Valylthreonine	-0.491761	2.01236	-1.07868	0.283533	0.945021	-4.95906	C2	0.0245586	-0.0245586	FALSE	358	Cluster	F7
HILIC:Gamma-glutamylleucine	-0.373552	0.0432044	-1.06991	0.287445	0.945021	-4.9667	C2	0.0245586	-0.0245586	FALSE	362	Cluster	F7
RP:Stachydrine	-0.238056	4.01902	-0.393988	0.694497	0.945567	-4.82654	C5	0.0243075	-0.0243075	FALSE	1031	Cluster	F4
RP:Targinine	-0.0785304	0.462177	-0.332798	0.74004	0.946054	-5.77349	C3	0.0240839	-0.0240839	FALSE	1072	Cluster	F4
RP:N1-Acetylspermine	-0.172493	2.7695	-0.327096	0.744334	0.947342	-5.77522	C3	0.0234934	-0.0234934	FALSE	1075	Cluster	F7
HILIC:Thymine	-0.0327939	0.246806	-0.144659	0.885294	0.947552	-6.49807	C1	0.0233967	-0.0233967	FALSE	1385	Cluster	F5
HILIC:Adenosine triphosphate (ATP)	-0.222142	-3.11827	-0.386715	0.699855	0.947614	-4.82771	C5	0.0233685	-0.0233685	FALSE	1041	Cluster	F1
HILIC:3-Methylpyrazole	-0.290509	2.68793	-0.837142	0.40467	0.948011	-4.99719	C6	0.0231867	-0.0231867	FALSE	453	Cluster	F3
HILIC:gamma-Glutamylalanine	-0.119928	2.70228	-0.196374	0.844748	0.948067	-6.29097	C8	0.0231608	-0.0231608	FALSE	1382	Cluster	F2
HILIC:4-Indolecarbaldehyde	-0.0553011	-0.571115	-0.195773	0.845222	0.948156	-6.29057	C8	0.0231201	-0.0231201	FALSE	1383	Cluster	F4
RP:Valyl-Serine	-0.25845	0.110984	-1.04441	0.299017	0.949029	-4.98854	C2	0.0227205	-0.0227205	FALSE	382	Cluster	F7
RP:Methyl jasmonate	-0.127133	-0.995537	-1.04341	0.299476	0.949029	-4.98938	C2	0.0227205	-0.0227205	FALSE	384	Cluster	F6
RP:Deoxyadenosine	-0.437285	4.12362	-1.0421	0.300081	0.949029	-4.99049	C2	0.0227205	-0.0227205	FALSE	386	Cluster	F1
RP:Glutamine	-0.352647	6.13244	-1.0317	0.304903	0.949029	-4.99923	C2	0.0227205	-0.0227205	FALSE	389	Cluster	F6
RP:N-Fructosyl isoleucine	-0.349628	-2.66633	-0.825052	0.411511	0.9494	-5.00405	C6	0.0225507	-0.0225507	FALSE	465	Cluster	F4
RP:1-Methylhistamine	-0.811787	3.65467	-0.804955	0.422932	0.9494	-5.01634	C6	0.0225507	-0.0225507	FALSE	473	Cluster	F8
HILIC:N-Acetylneuraminate	-0.342502	3.08813	-0.789741	0.431698	0.9494	-5.0255	C6	0.0225507	-0.0225507	FALSE	479	Cluster	F4
HILIC:Tryptophan	-0.0639025	2.65806	-0.139356	0.889472	0.94942	-6.49881	C1	0.0225416	-0.0225416	FALSE	1386	Cluster	F4
RP:Spermine	-0.229494	6.20699	-0.783419	0.435382	0.949508	-5.02916	C6	0.0225016	-0.0225016	FALSE	484	Cluster	F6
HILIC:Guanidoacetic acid	-0.140767	1.56503	-0.190414	0.849401	0.949993	-6.2921	C8	0.0222795	-0.0222795	FALSE	1389	Cluster	F3
RP:Dodecanoylcarnitine	-0.0998908	-1.05512	-0.222786	0.824233	0.950701	-5.77574	C4	0.0219561	-0.0219561	FALSE	1198	Cluster	F4
HILIC:Valyl-Valine	-0.145089	0.377777	-0.316409	0.752463	0.952068	-5.77203	C3	0.0213318	-0.0213318	FALSE	1082	Cluster	F7
[truncated: 1,851 more rows]

## Sheet: f
V1	logFC	AveExpr	t	P.Value	adj.P.Val	B	feature	group	log10p	signlog10p	sig	rank
1	-0.709875	-0.0484038	-7.97851	4.09846e-12	3.27877e-11	17.1352	F4	Committed	10.4843	-10.4843	TRUE	1
2	-0.807651	0.761652	-5.47126	3.85852e-07	1.54341e-06	6.0016	F1	Primitive	5.81152	-5.81152	TRUE	1
3	-0.397968	-0.178831	-3.585	0.000542847	0.00217139	-0.599824	F2	GMP	2.66326	-2.66326	TRUE	1
4	-0.247528	-0.178831	-1.61028	0.110777	0.295405	-5.67531	F2	Primitive	0.529582	-0.529582	FALSE	2
5	-0.214207	-0.0725606	-1.29396	0.198933	0.397865	-6.12497	F7	Primitive	0.400264	-0.400264	FALSE	3
6	-0.0342485	2.51751	-0.997187	0.321302	0.629431	-6.5654	F6	Committed	0.201052	-0.201052	FALSE	2
7	-0.0545357	0.269048	-0.526435	0.599859	0.771654	-6.92283	F8	Committed	0.112578	-0.112578	FALSE	3
8	-0.0699791	-0.0755609	-0.420374	0.675197	0.771654	-6.9731	F3	Committed	0.112578	-0.112578	FALSE	4
9	-0.0223912	-0.356508	-0.167469	0.86737	0.86737	-6.94206	F5	Primitive	0.0617955	-0.0617955	FALSE	4
10	-0.0443978	-0.0755609	-0.324558	0.746255	0.906894	-6.49649	F3	GMP	0.0424435	-0.0424435	FALSE	2
11	-0.0253894	0.761652	-0.196403	0.84473	0.906894	-6.52953	F1	GMP	0.0424435	-0.0424435	FALSE	3
12	0.0297584	0.269048	0.349235	0.727714	0.906894	-6.48826	F8	GMP	0.0424435	0.0424435	FALSE	4
13	0.011927	-0.356508	0.117281	0.906894	0.906894	-6.54182	F5	GMP	0.0424435	0.0424435	FALSE	5
14	0.0440538	0.269048	0.393347	0.694977	0.86737	-6.87866	F8	Primitive	0.0617955	0.0617955	FALSE	5
15	0.0339116	-0.0755609	0.188433	0.850954	0.86737	-6.93832	F3	Primitive	0.0617955	0.0617955	FALSE	6
16	0.0242265	2.51751	0.851396	0.396769	0.793539	-6.19105	F6	GMP	0.100432	0.100432	FALSE	6
17	0.0353129	-0.356508	0.285411	0.775974	0.775974	-7.02083	F5	Committed	0.110153	0.110153	FALSE	5
18	0.132077	-0.0725606	0.857524	0.393394	0.629431	-6.69416	F7	Committed	0.201052	0.201052	FALSE	6
19	0.0338376	2.51751	0.909507	0.36547	0.584751	-6.54358	F6	Primitive	0.233029	0.233029	FALSE	7
20	0.310881	-0.178831	2.21128	0.0295062	0.0786832	-4.67165	F2	Committed	1.10412	1.10412	FALSE	7
21	0.276501	-0.0484038	3.0485	0.00300589	0.0080157	-2.16882	F4	GMP	2.09606	2.09606	TRUE	7
22	0.644949	0.761652	4.53416	1.7465e-05	6.98601e-05	2.23818	F1	Committed	4.15577	4.15577	TRUE	8
23	0.542961	-0.0725606	4.77694	6.73505e-06	5.38804e-05	3.51924	F7	GMP	4.26857	4.26857	TRUE	8
24	0.718733	-0.0484038	7.17902	1.79872e-10	1.43897e-09	13.48	F4	Primitive	8.84195	8.84195	TRUE	8

## Sheet: g
PatientID	RP.Adenosine.Triphosphate..ATP.	HILIC.Adenosine.triphosphate..ATP.	clust	RP.Sugars.Hexoses.Phosphate	HILIC.Sugars.Hexoses.Phosphate
C3L.00452	-2.01677	-2.8115	GMP	2.8977	4.6759
C3L.00453	-3.16757	-3.5143	Committed	3.20949	4.45812
C3L.00540	0.838254	-1.1145	Primitive	2.73231	6.4581
C3L.00614	-1.39482	-5.8706	Committed	2.68368	6.1917
C3L.00810	-0.561315	-1.23505	Primitive	2.67579	4.21337
C3L.01291	-1.41816	-1.48621	Primitive	2.42191	5.76897
C3L.01295	-1.48193	-2.79541	Committed	2.89741	5.57521
C3L.01425	-0.606711	-1.05003	Committed	0.975653	5.86141
C3L.01427	0.274915	-0.510263	Committed	6.95181	7.74166
C3L.01694	-3.52081	-5.38097	Committed	4.77009	8.68268
C3L.01700	-3.17085	-3.88184	Committed	6.98016	8.80014
C3L.02135	-2.84394	-5.31028	Primitive	1.6037	2.75539
C3L.02136	-2.81923	-3.76638	Primitive	4.99107	6.86423
C3L.02779	-3.96392	-3.06263	Committed	5.44708	8.25685
C3L.03308	-2.5186	-4.672	GMP	5.9349	7.94558
C3L.03491	-1.92052	-4.50767	Committed	5.5297	7.89146
C3L.03493	-2.55165	-2.44168	Committed	1.80929	4.18458
C3L.03496	-2.23236	-4.20674	Primitive	6.65065	9.07597
C3L.04231	-3.69159	-3.58486	Committed	2.09514	6.78569
C3L.04242	-1.94519	-1.35282	GMP	0.846488	3.44798
C3L.04244	-3.39092	-5.22951	Committed	7.63918	9.56218
C3L.04263	-3.0604	-3.79536	GMP	4.04192	7.89139
C3L.04265	-2.40294	-3.73604	Committed	7.67514	9.34163
C3L.04761	-2.24477	-3.65562	GMP	2.97781	5.80641
C3L.04763	-3.68859	-4.04302	Primitive	6.01669	8.59108
C3L.04976	-4.24337	-3.58541	Primitive	2.16369	3.89556
C3L.05313	-2.65605	-4.17001	Primitive	0.898064	2.97733
C3L.05315	-3.12072	-3.92315	GMP	4.28772	7.42623
C3L.05316	0.381461	-0.568838	Primitive	0.43876	3.52297
C3L.05317	-0.0651523	-1.82588	Committed	2.75168	5.00366
C3L.05318	-4.61656	-5.98874	Committed	7.20507	8.76854
C3L.05320	-2.08301	-3.02428	Primitive	2.32242	4.66504
C3L.05325	0.5692	-0.0490203	Primitive	1.81416	4.40732
C3L.05329	-3.32279	-4.23212	Committed	5.63502	8.83576
C3L.05331	-1.95033	-2.42282	Primitive	1.69902	6.26161
C3L.05334	-3.66696	-2.87967	Committed	7.63922	9.03865
C3L.05335	0.849797	-0.556457	Primitive	0.665832	3.73908
C3L.05338	-2.74266	-3.69132	Committed	5.80734	8.93086
C3L.05386	-0.0479906	-3.62705	Committed	1.22793	3.20851
C3L.05387	-1.67708	-3.03864	GMP	3.54248	7.114
C3L.05815	0.692898	-0.84753	Primitive	2.55315	5.03694
C3L.05816	-3.9756	-6.28186	Primitive	6.7776	9.11751
C3L.05818	-1.65572	-2.47329	Primitive	2.49649	4.4271
C3L.05819	-1.13707	-1.56532	Primitive	3.31685	5.68471
C3L.05862	-4.18122	-5.83565	Primitive	3.04747	5.85281
C3L.05865	-3.04941	-1.94291	Primitive	3.61958	5.67805
C3L.05866	-3.16946	-4.252	Primitive	3.9207	6.76815
C3L.05867	-4.43527	-5.15562	Committed	9.37234	10.5005
C3L.05880	-4.43783	-3.89277	Committed	3.05528	5.66283
C3L.05884	-0.987431	-3.43793	Primitive	0.461052	5.5242
C3L.06061	-2.7486	-6.41456	Committed	6.79201	8.68517
C3L.06063	-2.64868	-3.85363	Primitive	4.06141	6.03906
C3L.06064	0.330448	-0.576515	Primitive	1.20046	3.52288
C3L.06068	-3.30501	-4.05251	Committed	6.0177	8.57797
C3L.06069	-2.75906	-3.05884	Primitive	2.67294	4.80484
C3L.06070	-3.31397	-4.77175	Committed	6.17484	8.33823
C3L.06074	-0.574718	-1.04847	Primitive	1.98301	5.1953
C3L.06087	-2.9608	-1.73244	Primitive	3.1963	4.71136
C3L.06089	-2.30874	-2.15262	Primitive	3.04288	4.33585
C3L.06352	-0.976328	-1.44422	Primitive	3.36268	6.16359
C3L.06534	-2.98783	-3.24823	Primitive	6.45278	8.3585
C3L.06537	-2.34684	-2.24696	GMP	2.83085	5.30234
C3L.06538	-4.35194	-4.16731	Primitive	3.04903	6.58156
C3L.06540	-1.7353	-3.67117	Primitive	0.584461	3.98875
C3L.06541	-2.74916	-2.52464	Committed	4.93086	7.77145
C3L.06542	-1.11865	-4.78992	Committed	5.46837	8.6751
C3L.06543	2.63915	1.57165	Primitive	0.892458	3.79896
C3L.06807	1.38761	-0.257758	Committed	2.61566	5.0563
C3L.06809	-1.73721	-3.7672	Committed	5.63714	8.69225
C3L.06951	-3.53189	-4.13828	Primitive	6.6499	9.05738
C3L.06953	-3.93059	-4.80156	Committed	3.25189	5.50769
C3L.06956	1.28914	-1.065	Primitive	2.33365	5.67363
C3L.06960	-2.01261	-2.03656	Primitive	3.13235	6.28288
C3L.06982	-4.71552	-4.7944	Primitive	2.03921	5.32433
C3L.06983	-2.14455	-4.16523	Committed	6.93364	10.2846
C3L.06984	2.25342	0.777238	Primitive	2.91168	5.18349
C3L.07012	-2.77149	-4.71523	Committed	6.55827	8.90076
C3L.07013	-4.49679	-4.85976	Committed	5.89755	7.47171
C3L.07019	-1.17268	-2.82796	Primitive	5.72991	8.17793
C3L.07437	-3.07414	-6.73823	Committed	7.93263	10.163
C3L.07439	-4.44972	-5.05972	Committed	6.66335	9.29072
C3N.00659	-1.83849	-2.13923	Committed	-0.0456718	4.96087
C3N.00660	-3.82833	-4.82479	Committed	6.92265	8.98172
C3N.00681	-3.11848	-3.74001	Primitive	5.21702	7.35702
C3N.00682	-1.38046	-1.39013	Primitive	1.16432	3.45404

## Sheet: h
V1	C3L.00452	C3L.00453	C3L.00455	C3L.00458	C3L.00459	C3L.00540	C3L.00614	C3L.00810	C3L.01188	C3L.01202	C3L.01291	C3L.01295	C3L.01426	C3L.01427	C3L.01694	C3L.01696	C3L.01700	C3L.02135	C3L.02136	C3L.02779	C3L.03303	C3L.03308	C3L.03491	C3L.03493	C3L.03496	C3L.04242	C3L.04244	C3L.04250	C3L.04263	C3L.04265	C3L.04483	C3L.04508	C3L.04761	C3L.04763	C3L.04766	C3L.04976	C3L.05315	C3L.05317	C3L.05320	C3L.05325	C3L.05326	C3L.05329	C3L.05331	C3L.05334	C3L.05335	C3L.05338	C3L.05386	C3L.05387	C3L.05678
A1BG	-0.407801	-1.362	-0.557135	1.24671	-0.0806674	-1.72838	-0.834705	-0.874684	0.673559	-0.390003	-0.828155	-0.469165	-0.0681556	-0.573878	-0.0870404	-0.141417	0.566119	-0.130683	0.158883	1.92444	-0.344122	-0.0779541	-1.01742	-0.713238	0.197481	-0.335862	0.016099	0.330709	0.123731	-0.226426	-0.518756	-0.2661	-0.971049	-1.09483	0.790729	-0.911968	-0.14874	0.0912555	-1.23992	-1.35306	0.484612	0.211078	-1.59583	-0.519815	-1.44498	0.298922	-1.13573	0.179274	-1.13604
A2M	0.0306124	-0.809711	-0.484447	1.55383	-0.257097	-1.48826	-1.07121	-1.09316	0.252683	-0.464802	-0.751506	-0.463417	0.654044	-0.0442626	-0.711905	0.758365	1.01757	0.501898	-0.238904	1.01956	-0.503815	-0.330396	-1.26398	-1.00086	0.508486	-0.982216	-0.513906	-0.247516	-0.421319	0.419241	-0.55524	0.770954	-0.225836	-0.928015	0.482126	-1.41812	-0.594814	-0.136429	-1.4424	-1.76611	0.302035	0.464396	-1.09729	-0.604071	-1.28309	-0.371852	-0.776974	-1.36725	-0.782599
A2ML1			-0.13965	0.747284		-0.571041	-0.787014					-0.985403				0.543012			-0.166064		-0.248225	-0.211684	-0.753215	-0.795042	-0.0954543	0.188883	-0.850545			-0.825914		0.507548		0.706839	-0.803206					-0.611227		-0.54043	0.152299		-0.339445	0.0721208	0.125357	0.188613	0.809213
AAAS	0.161222	0.137281	0.0144166	-0.230582	0.340922	0.176387	0.0939568	0.340499	0.44947	-0.0363169	0.0391928	0.0712083	0.314093	0.330473	-0.0962746	-0.103833	0.226286	0.0818568	-0.0190627	-0.17515	0.0934494	-0.105725	0.306864	0.00949166	0.0870824	0.0691152	0.195849	0.112187	-0.085823	0.122833	0.168065	0.132222	0.0988812	-0.156154	0.300729	0.199545	0.106513	-0.00232162	0.0750346	0.127651	0.119302	0.115101	0.052024	0.0420528	0.149641	-0.184225	-0.0492767	-0.0536459	0.0312978
AACS	-0.427593	0.163579	-0.142184	-0.175856	0.567836	-0.433645	-0.117229	0.374001	-0.0145371	0.421158	-0.451649	0.60426	0.0190286	-0.291281	0.332991	0.654835	0.297226	-0.041341	-0.572809	0.597713	0.589331	-0.548094	-0.314099	-0.344689	-0.465337	-0.149654	-0.39385	-0.313548	-0.963932	0.970711	-0.539364	-0.518566	-0.276562	-0.549758	-0.182378	-0.715369	0.280084	0.331695	-0.582024	-0.681457	0.564807	0.653517	-0.121499	0.0374526	-1.31887	0.61877	-0.267127	-0.110085	-0.343522
AADAT										-1.42361																					-0.811924		1.7977			0.513668
AAGAB	-0.369873	-0.00914752	0.453135	-0.259916	0.487128	0.307571	0.721886	0.797044	-0.0582401	0.328568	0.111899	0.82297	0.375992	0.0401033	0.0804669	0.48148	0.460331	0.296565	-0.411738	0.194599	0.0471036	-0.571994	-0.33906	0.00738779	0.0519052	0.778511	0.100135	-0.220234	-0.0902402	0.410736	0.482166	-0.154632	-0.0963652	-0.436316	0.549199	0.325582	0.106808	0.334009	-0.250022	-0.246178	-0.598883	0.430117	0.27681	0.0273157	0.0410724	0.292657	0.0434521	-0.384296	0.494338
AAK1	0.0941	0.156021	0.522224	0.347808	0.557247	-0.130554	0.786812	0.333969	-0.856766	0.650229	0.144654	1.0176	0.38233	-0.0164063	0.581953	0.938489	0.803623	0.65833	0.478741	0.49893	0.726498	-0.0497318	0.0515441	0.469795	0.387318	0.241689	0.17999	0.446938	-0.380585	0.640094	-0.273164	0.852597	0.231539	0.125316	0.655658	-0.228782	0.550162	0.42168	-0.0824272	-0.189893	0.736646	0.475743	0.247923	0.375242	0.192348	1.00679	0.181515	0.688429	0.28041
AAMDC	0.0951017	-0.403674	-0.847872	0.419776	-0.347155	0.131154	-0.303637	0.463729	0.00397484	-0.320242	-0.117043	-0.591388	-0.365144	-0.249556	-1.01097	-0.296196	-0.932877	-0.0517749	0.274072	-0.293454	-0.231879	0.206624	-0.229976	0.0298316	0.323002	-0.666528	-0.150153	-0.251731	-0.315306	-0.718029	0.307349	0.358008	-0.275588	-0.131173	0.168164	0.464418	0.307218	0.0401505	-0.0197752	-0.0276981	-0.0966938	-0.598686	-0.241065	-0.549893	-0.679426	-0.548108	-0.325934	0.170888	-0.626307
AAMP	0.223466	0.543326	0.127512	0.455522	0.631596	0.216872	0.567019	0.718705	0.135326	0.714259	0.246446	0.362003	0.539256	0.57509	0.303913	0.51177	0.0625571	0.0331663	0.72381	0.0625419	0.51901	0.454336	0.563979	0.578819	0.145817	-0.31879	0.486419	0.451395	0.604977	0.313954	0.690315	0.435892	-0.181646	0.242073	0.325849	0.243565	-0.169158	0.18442	0.644098	0.279405	0.119366	0.512044	0.198177	0.247758	0.622589	0.205839	0.550425	-0.814774	0.386096
AAR2	0.283988	0.519736	-0.0320259	-0.20689	0.270528	0.338411	0.273429	0.790573	0.273494	0.160316	0.269115	0.329857	0.595927	0.0552892	0.229133	0.403453	0.227925	0.403086	0.314333	-0.0830176	0.390136	0.730268	0.559595	0.291082	0.379593	0.331214	0.307408	0.0680571	0.551929	0.667811	0.238462	0.341398	0.0748688	0.273116	0.574219	0.229798	0.598605	0.320326	0.187418	0.54696	0.759017	0.391029	0.508053	0.273676	0.265838	0.267519	0.333507	0.748208	0.404561
AARS1	-0.72501	-0.298766	0.178712	-0.299764	0.0196762	-0.0926297	0.0402739	0.150091	0.423562	-0.388633	-0.43308	-0.309662	0.319192	-0.16126	-0.0904547	-0.0695727	0.0537611	-0.21415	-0.405969	0.356662	-0.680937	-0.554852	-0.387337	-0.57518	-0.215158	-0.222533	0.0681741	-0.567863	-0.466084	-0.183306	-0.00340411	0.397338	-0.355187	-0.516297	0.27889	-0.159184	-0.0903827	0.0637609	-0.209403	0.219294	-0.632231	-0.42929	-0.468264	-0.410455	0.0628958	-0.247768	0.338707	0.0565278	0.302139
AARS2	-0.14839	0.111617	-0.614568	-0.423956	-0.852222	-0.182739	-0.768876	-0.886711	0.0992331	-0.480054	0.00302147	-0.682681	-0.109013	-0.292722	-0.511079	-0.642375	-0.400954	-0.54697	-0.190094	-0.434319	-0.689988	-0.137053	-0.288675	-0.145237	-0.301755	-0.228036	-0.597916	-0.341217	-0.113771	-0.629809	-0.404127	-0.224558	-0.370791	-0.133556	-0.115678	0.337681	-0.235954	-0.367567	0.20408	-0.0851456	-0.242174	-0.539226	-0.217966	-0.21048	0.158224	-0.517488	-0.573294	-0.333347	-0.925043
AARSD1	0.0152698	-0.292824	0.115185	0.0859907	-0.273253	0.26243	0.0832063	-0.648133	-0.332282	-0.248287	0.0352391	-0.171753	0.565401	-0.473661	-0.155691	-0.247098	-0.225024	0.129777	-0.74371	-0.613873	-0.814851	-0.369807	0.0661854	-0.195637	-1.29569	0.00885664	0.110243	-0.320566	-0.0829806	-0.189213	-0.741802	0.496469	-0.153887	-0.0546023	0.489255	-0.152341	0.0668131	-0.0265391	0.278294	-0.0182217	-0.350807	-0.245767	-0.418006	-0.0640076	0.533727	-0.115253	0.33864	-1.00993	0.425492
AASDH	-0.267702	-0.0448875	0.0731018	0.0451338	0.161048	-0.232401	0.111329	-0.191327	-0.543502	-0.108624	-0.0489456	-0.177431	0.175423	-0.189027	-0.388579	0.254872	-0.0661494	-0.681073	0.217389	-1.05495	0.13078	-0.550946	-0.315756	0.557941	-0.36146	-0.218408	-0.810936	-0.107202	-0.0943077	-0.621794	-0.155439	-0.341029	0.325948	-0.310811	0.191125	0.308464	-0.270311	-0.0896312	-0.192614	-0.421344	-0.178228	-0.475997	-0.0726625	-0.1963	0.629765	-0.350159	0.372346	-0.9845	0.0793524
AASDHPPT	-0.244003	-0.0185507	0.0884657	-0.68156	-0.648203	0.0836049	-0.0031857	0.439485	0.179909	-0.019728	-0.0569851	0.0753088	0.313426	0.121542	-0.193827	0.057983	0.0305004	-0.111239	-0.0349285	-0.195686	-0.279648	-0.380908	-0.0389901	0.000663131	-0.0324364	-0.228308	-0.47881	-0.707659	-0.256013	-0.141584	0.171415	0.346046	-0.253016	-0.271812	-0.0350549	0.135585	-0.679845	-0.164452	0.212552	0.0143952	-0.291148	-0.51526	0.082696	-0.360378	0.108279	-0.183641	-0.0560813	-1.73923	-0.100428
AASS	-1.32198	0.374359	-2.31268	-0.633915	-0.500041	-1.64401	-1.65433	2.32085	1.57009	-1.13075	-1.33613	-1.52056	-1.54702	-1.42711	-1.45187	-1.91033	-0.380056	2.3593	0.491418	-0.528352	1.12769	-3.46074	-1.9311	-2.1078	-3.41571		-2.10623	-0.878589	-0.812709	-2.23261	0.2286	2.66581	-1.19634	-0.734827	0.0240022	-1.68995	-0.948779	-0.833759	-1.0451	-1.6471	-0.310956	-1.33371	0.739641	-1.88593	-1.03719	-2.81373	0.0395278	-1.26021	-1.32167
AATF	-0.0944608	-0.182649	-0.366029	-0.718195	-0.536783	0.0520331	-0.605106	-0.0236345	0.0368209	-0.44649	-0.260839	-0.67867	0.294088	-0.433537	-0.347301	-0.362583	-0.733515	-0.150227	0.238347	-0.629334	-0.631639	-0.227108	-0.273096	0.204428	-0.375641	-0.485876	-0.411653	-0.326284	0.193832	-0.60256	-0.0929307	0.12993	-0.458731	0.449568	-0.211696	0.0277669	-0.279022	-0.793287	0.501504	0.03101	-0.337396	-0.854043	-0.245914	-0.362667	0.161411	-0.64751	-0.252098	-0.27565	-0.00044269
AATK				1.93566						0.976722									-1.13957		0.751537		-1.2105	-2.3706						0.010292	-1.96285				-1.55955	-1.55719									-1.81584		-1.29932		-2.85664
ABAT	1.93626	0.884838	1.50416	-0.468071	1.54575	-0.440053	0.442777	-0.173832	0.390775	0.82137	0.987394	0.195719	1.09056	0.293696	-1.16618	0.419492	0.116259	-1.11048	-0.403788	2.53079	-0.243053	-0.817398	1.0655	0.140409	-0.880681	0.128637	0.181316	0.388283	1.14767	0.477111	0.575771	1.24211	-0.265948	0.243684	0.596184	0.429208	0.300093	2.0218	0.271907	-0.227607	0.488792	1.07057	0.0235287	1.16962	-0.600898	1.35937	1.41808	0.547993	-0.250982
ABCA1																0.202276						-0.858835			0.598313	0.387148						-0.10657											-0.237809			0.304404
ABCA10	-2.65859	-1.92197	-1.84012	-2.46715	-2.0089	-2.07695	-2.226	-2.6945	-1.72875		-2.24601	-2.03632	-2.29634	-1.34348	-1.67658	-1.21464	-1.80459	-2.81944	-2.78046	0.667585	-1.89321	-3.08722	-1.3896	-2.49386	-2.57383	-2.80847	-1.6422	-1.327	-1.46771	-1.8901		-3.27321		-1.11338	-2.11413		0.247193	-1.47568	-1.92795	-1.80445	-1.65797	-1.15961	-2.50694	-0.832949	-1.3061	-0.519014	-1.8806	-1.35548	-2.11118
ABCA2	-0.885686	-0.441154	-0.473913	-0.244644	-0.716175	-0.898634	-1.97729	-0.401738	-0.84536	-0.5598	-0.27773	-0.783251	-0.537239	-0.379813	-0.693941	-0.652141	-0.507484	-0.39551	-0.127557	-0.664658	-0.0254206	-0.312246	-0.798188	-1.40303	-0.067953	0.105372	-0.315489	-0.424904	-1.63652	-1.12838	0.290913	0.190141	-0.278899	0.109607	-0.2619	0.054311	-1.12672	-0.443287	-0.967874	0.0586886	-0.6701	-0.461235	-0.0765685	-0.509784	-0.501592	-0.861396	-1.20973	-0.230317	-1.08876
ABCA3	-0.970999						-1.60823				-3.00704	-1.59699	-3.01652		-1.80269			-1.708										-1.18532	-1.74969					-0.843867			-0.378489			-0.797571	-3.78724	-0.692587		-1.4454	-1.38159
ABCA5																-0.568695						-2.39245			-1.64976	-1.74751						-1.0812											-1.98704			-0.113155
ABCA7		-0.255636			-0.533027			-0.313329	-0.579791					-0.42537			-0.394449			-0.240169																		-0.15329	-0.640009
ABCB1	-0.746024	-0.451921	-1.65918	0.54489	-1.96034	-2.50712	-2.6842	-1.51805	-1.88589	-1.5302	-2.1379	-3.28305	-0.942071	-0.564513	-2.29319	-1.88824	-2.48082	-1.81179	-0.0485954	-1.33902	-2.41782	-1.9671	-1.17464	-1.80373	-1.82048	-1.19732	-2.41382	-0.776541	0.129732	-2.34299	0.784631	-1.35202	-1.14922	-0.274199	-1.73253	-2.25743	-1.88664	-1.21906	-0.615545	-0.539678	-1.9095	-2.53203	-0.553492	-1.55204	-2.47855	-1.7411	0.473587	1.33975	-1.5555
ABCB10	-0.148343	-0.532763	-0.525747	-0.767525	-1.17638	-1.00073	-0.330783	-1.16274	-0.373499	-0.350717	-1.01793	-1.02785	-0.0473426	-0.395706	0.174369	-0.209059	-0.511714	-0.453054	0.342878	-0.829465	-0.641955	0.357633	-0.32362	-0.38716	-0.90595	-0.505459	-0.487	-0.291726	0.233939	-0.208049	-0.103178	-0.824875	-0.324859	-0.114216	-0.356781	-0.444941	-0.345878	-0.36346	0.146765	-0.817972	-0.203168	-0.166634	-0.894399	-0.243063	0.101517	0.280369	-0.996154	2.12107	-0.80918
ABCB6	-1.81827	-1.20714	1.04308	-0.960793	-0.510033	-0.236371	-0.74972	-2.20823	2.34221	-0.63266	-0.330582	-0.0249277	-0.373398	-0.202321	-2.37915	-0.163064	-1.24545	-0.0646837	-1.5354	2.53759	-1.66708	-0.650794	-0.934969	-1.55837	-0.177864	-0.830688	-0.607425	-0.877144	-0.567493	0.128886	0.249553	-0.0430097	-1.75197	-0.577641	-0.537919	-0.00810275	-0.246695	0.444949	-2.12332	-1.62045	-0.27906	0.55186	-1.33735	-1.26052	-2.26811	0.233209	-1.2659	-0.608254	-0.450773
ABCB7	-0.26344	-0.12252	-0.346225	-1.24722	-0.718065	-0.376162	-0.617326	-0.72117	0.144866	-0.271143	-0.145522	-0.541813	-0.265299	-0.229646	0.238585	-0.30985	-0.0247051	-0.264408	-0.119005	-0.11003	0.178197	-0.562752	-0.264782	0.0313539	-0.128424	-0.09555	-0.567677	0.406491	0.124756	-0.340046	-0.453783	-0.304903	0.157185	0.040032	-0.344741	0.326809	-0.461583	-0.31426	-0.0257287	-0.0309531	0.53456	-0.244543	-0.0321855	0.0249914	-0.0976799	-0.0805431	-0.533552	0.00871452	-1.11316
ABCB8	0.133555	-0.804668	0.44165	-1.05723	-0.8813	-0.0262579	0.426387	0.213675	0.114105	0.331252	0.0320813	0.103074	-0.474858	-0.246196	0.615335	-0.0156811	0.250966	-0.324691	-0.0838947	0.318144	0.352125	-0.238868	-0.0671008	0.0398758	0.157314	0.90041	0.149093	0.345442	-0.461424	0.0858724	0.207105	-0.0932814	-0.0519821	0.13929	0.415061	0.562084	0.0260696	0.47637	-0.0397072	0.831483	0.0328077	0.346655	0.430645	0.246352	0.18396	0.379718	-0.440769	0.152849	0.228277
ABCC1	-0.0848783	-0.00623325	-0.407048	-0.206247	-0.782823	-0.166772	-0.629751	-0.274963	-0.16811	-0.286868	-0.637818	-0.851256	-0.109428	-0.644968	-0.68435	-0.549044	-0.688968	-0.257723	-0.570734	0.385651	-0.30136	-0.471414	-0.683889	-0.751553	0.429688	-0.202323	-0.940107	0.0358007	-0.224502	-0.823429	0.186161	0.733545	-0.613	-0.288275	0.230961	0.373707	-0.582033	-0.375527	-0.172442	-0.619485	0.0822138	-0.605457	-0.366911	-0.0309491	0.497506	-0.504038	-0.381255	-0.52226	-1.21368
ABCC10		-0.134284	0.700795		1.6518	-0.497165	0.903696	0.0392265	0.600004	1.48543	0.118521	0.325712		1.32555			1.52028		-0.399136	-0.0942848	0.830042						0.816914	0.632596			-1.16899		0.250207	-0.309361	0.598968	-0.0735334	0.119015	0.339699	-1.09915	-0.721163	2.03236	0.998145			-1.07012			-0.506128
ABCC4	0.734258	-0.0451034	1.32298	-0.113408	-0.393731	0.240229	-0.835249	-0.615436	1.72593	-0.614172	-0.457446	-0.333035	-0.81356	-0.490878	-0.247164	-0.199991	-0.624454	-0.423318	-0.960372	2.75063	-0.153315	-0.362721	-0.026666	-0.442896	0.721757	0.799824	-0.339377	-0.230189	0.459655	0.0475362	-0.729131	0.977093	0.594672	0.117595	0.539767	0.918902	-0.780298	0.88789	-0.0158352	-0.104849	-0.645632	0.182445	-0.267224	-0.690711	-0.409596	0.493959	-0.156879	-0.914699	-0.317459
ABCC5	0.353052	-0.382964	-0.242961	0.180085	-0.324206	0.300452	1.11042	-0.361884	-0.327122	0.38001	-0.274258	0.246936	0.0148016	-0.0693463	-0.401129	-2.53176	-0.366145	-0.639683		0.082767		1.96206	-0.295894	0.0108733	1.63521	0.569781	0.847954	0.032694	0.160364	0.307608	0.402603	-1.14704	-1.1688	0.122605		-1.012	0.406725	0.507497	-0.0595317	-1.16484	-0.196324	0.715044	-1.87465	0.151651	0.078188	-0.11164	-0.106592	-0.534436	-0.757438
ABCD1	0.783983	1.25805	0.554608	-0.348292	0.193805	-0.507708	1.00925	-0.431943	-0.849407	0.770762	0.532414	0.77198	-0.286207	-0.230913	0.903108	0.588302	0.650435	-0.198895	0.277629	0.453736	0.963441	0.752915	0.0329022	-0.00180196	0.0908647	0.99604	1.29416	0.212312	1.27822	0.724665	-0.532106	0.566351	0.121733	-0.150841	-0.331408	0.026821	-0.237116	0.55532	-0.00721815	-0.619374	0.29215	1.62464	-0.0247519	0.859846	-0.603251	1.00002	-0.00635533	0.313818	0.756963
ABCD3	0.0607698	0.066484	0.118962	-0.236876	0.312593	-0.273044	0.524128	0.432766	-0.318986	0.133885	-0.324853	0.178154	-0.270844	0.612843	-0.0551286	0.0746547	0.282775	-0.452107	-0.544518	0.14753	0.41085	0.284978	-0.0298601	-0.322725	-0.185596	0.258269	0.0262299	0.53101	-0.350868	0.150507	-0.193223	-0.632287	0.491615	-0.574703	-0.441216	0.157848	0.64027	0.209892	-0.349784	0.198537	0.365906	0.432538	0.0146508	0.219228	-0.134595	0.224285	-0.178634	0.158585	-0.275008
ABCD4	0.0777999	0.104271	0.337891	-0.844946	0.525249	0.516483	-0.462942	-0.257811	0.0330899	0.552575	-0.159502	0.00495857	-0.081673	0.323152	0.790511	0.0015569	-0.220656	-0.115017	-0.699248	-0.117613	0.538245	0.667508	-0.525959	0.915881	0.15149	0.65757	-0.153852	0.568559	0.246486	-0.232235	0.645959	0.049148	0.471462	0.188586	0.55992	0.983985	0.770505	0.772004	0.243828	0.0994355	1.19604	0.491212	-0.110974	0.384265	0.45192	0.360797	-0.06937	1.20105	0.223857
ABCE1	-0.271309	-0.342783	-0.0243406	-0.385522	-0.0850455	0.422825	-0.295861	0.0783888	0.152423	-0.300491	-0.0041331	-0.17661	0.482881	-0.104605	-0.0907185	-0.393817	-0.343495	0.0100772	-0.0994046	-0.289125	-0.489747	-0.450096	-0.108961	-0.174329	-0.0756802	-0.569185	-0.222098	-0.525799	-0.128747	-0.336372	0.0824065	0.185736	-0.125659	-0.334812	0.166227	0.0669682	-0.584893	-0.208677	-0.0227056	-0.256984	-0.611072	-0.402421	-0.179528	-0.443599	0.263489	-0.434842	0.147109	-1.07681	0.0948048
ABCF1	-0.0471917	-0.24803	0.164529	-0.147148	0.232938	0.103517	0.0962475	0.142989	0.0497101	-0.141774	0.0132679	0.117601	0.198314	-0.180043	0.108522	0.0788635	0.19315	-0.200021	0.0181062	-0.0224419	-0.0067964	0.315971	-0.078357	-0.227545	0.0564847	-0.0431843	0.0762373	0.010596	0.302618	0.207313	0.0363009	0.18202	0.0126758	-0.212535	0.0381043	-0.148264	0.296027	0.0634898	-0.178114	-0.194164	-0.0911993	0.301499	0.0966201	-0.0331435	-0.0514289	0.0548251	0.153807	0.239615	0.467893
ABCF2-H2BK1	0.0312571	-0.169216	0.380932	-0.318797	0.217783	0.356877	0.600196	0.132681	0.318123	0.404917	0.239463	0.362765	0.263888	0.263451	0.350519	0.65975	0.216103	-0.0464027	0.0576321	-0.077351	0.158915	0.288184	0.236818	0.446898	0.311382	0.104092	0.423267	-0.069285	-0.22226	0.50244	0.333739	-0.0119075	0.382891	0.044684	0.319302	0.311551	0.282156	0.220728	0.103975	0.544258	-0.25149	0.518725	0.507873	0.285816	0.472587	0.355539	0.420765	0.159615	0.709551
ABCF3	0.123279	0.504766	0.105062	0.134424	0.201332	0.106858	0.532013	-0.132755	0.00326636	0.286292	0.265959	0.270503	0.0493048	0.0268429	0.393743	0.359142	0.0971874	0.0318749	0.258684	-0.0745351	0.157237	0.175374	0.339159	0.474114	0.208429	-0.270876	0.488028	0.141571	0.168085	0.230709	-0.077043	-0.14502	0.40607	0.520577	0.0371786	-0.169616	0.182905	0.213162	0.2776	0.344804	0.29125	0.278041	0.210282	0.25297	0.201092	0.308909	0.377121	0.0720897	0.170627
ABCG1	-0.977662	-0.755012	-1.88591	-0.110883	-1.57453	-0.608514	-1.71181	-4.0625	-1.84494	-1.85026		-2.69923	-2.26274	-0.976358	-3.97105	-2.97171	-3.59665	-2.50989	0.243816	-1.69415	-2.5847	-0.932644	-1.81721	-2.32322	-1.31959	-0.934769	-2.45985		-1.60165	-2.99861	-1.76019	-2.15034	-0.811013	-1.00709	-1.14311	-0.783122		-1.63936	-1.82477	-1.25035		-1.91523	-0.719753	-1.42362	-0.986054	-2.95615	-1.99235	-0.658135	-2.54945
ABCG2				-1.66288			-2.27607				-2.38389	-2.58399												-2.48354				-1.81388						-1.90116			-0.902981			-1.89517	-0.761599	-1.99987			-1.46933
ABHD10	0.122311	-0.268829	-0.316355	-0.749087	-0.72443	-0.446612	-0.502706	-0.298613	-0.145462	-0.411304	0.0559858	-0.725448	0.207918	-0.613282	-0.384548	-0.722482	-0.346491	-0.0964869	0.122084	-0.006782	-0.756501	-0.823874	0.251469	0.232937	-0.388733	-0.687026	-0.233929	-0.221957	-0.254494	-0.849542	0.145795	-0.0202584	-0.632537	0.389288	-0.326741	0.334769	-1.10425	-0.537469	0.750815	0.030349	-0.295971	-0.666802	-0.181082	-0.164285	0.218028	-0.650027	-0.205072	-1.97812	-1.55784
ABHD11	0.219199	0.629406	0.561631	-1.30472	-0.675356	-0.17019	0.361991	-0.676207	0.845516	0.539002	0.412285	-0.00743039	0.476369	-0.155302	0.954462	0.615307	0.71428	0.214982	-1.17906	0.889609	4.6016e-06	-0.82816	-0.322466	0.597017	-0.376105	-0.654174	-0.752603	0.3377	-0.10254	-0.0999993	-0.452723	-0.176383	-0.768238	-0.2689	0.136826	0.524117	-0.348302	0.604673	0.131241	0.4754	0.701995	0.240576	-0.304623	0.22214	-0.0583625	0.166125	-0.500486	-1.31834	0.184692
ABHD12	-0.443297	-0.193963	-0.564438	-0.785029	-0.837069	-0.422631	-1.36888	-0.0820319	-0.355149	-0.477941	-0.614133	-0.95102	-0.18888	-0.186082	0.111451	-0.531395	0.189739	-0.347484	-0.0827729	0.433015	0.254598	-0.400911	-0.0231411	-0.223419	-0.144554	0.375482	-0.265712	0.35616	0.00381739	-0.464151	0.266758	0.0124904	0.14596	-0.214418	-0.206674	-0.385558	-0.287273	0.079264	-0.227634	-0.22402	1.07492	-0.0358866	0.191674	0.331485	-0.0841977	-0.0129925	-0.138387	0.504316	0.228546
ABHD13	0.328773	0.724909	0.490917	0.635698	0.587188	0.243096	0.76417	0.0864159	0.647461	0.436958	0.0570536	0.345522	-0.0106646	1.00797	0.1476	0.187336	0.693062	-0.12813	0.512738	1.02706	0.590379	0.845296	0.6653	0.572046	0.165653	0.916465	0.749	0.815202	1.06611	0.850716	-0.0925313	-0.0470572	1.09844	1.04652	0.588382	-0.0314296	0.629813	0.192217	0.242881	0.751514	1.76526	0.461769	-0.256798	0.723644	0.669562	0.528015	0.684517	1.22919	0.485495
ABHD14A			0.0532185			0.752987													1.17671		1.08813		-1.07081				0.172562			-0.352987					0.852134							0.77371			-0.113417		-0.0749325	2.76866	-0.268028
ABHD14B	0.0270476	0.105601	0.386539	-0.08761	-0.0692594	0.0605165	-0.318512	0.269446	-0.44508	-0.0539256	0.325844	-0.0473992	-0.060757	-1.08823	-0.0343992	0.174472	0.0205977	0.0822379	-0.573167	0.391462	-0.0611488	-0.824722	-0.29247	-0.812547	-0.191475	-0.072913	-0.598729	0.279531	-0.483807	0.141266	0.144465	0.636355	-0.532506	-0.406838	0.36565	0.221107	-0.283237	0.125662	-0.590713	0.0389022	0.211808	-0.15	0.269959	-0.334936	-0.198147	0.121544	0.0450697	-0.447274	-0.382302
ABHD15	0.236324	-0.359445	-0.283926	-1.45657	-0.949226	0.0596927	-0.273411	-0.689552	-1.152	-0.200927	0.314634	-0.547356	-0.194379	0.201117	0.409669	-0.16072	-0.498115	0.255899	-0.0298029	-0.132298	0.0473635	1.3394	0.234133	0.328663	-0.191811	0.605277	0.238457	0.275312	0.0620682	-0.115411	-0.277251	-0.722776	0.320921	-0.234469	-0.471507	-1.05827	-0.135702	-0.329657	-0.108231	-0.0446292	1.06829	0.0532155	-0.565084	0.22146	0.215234	0.576451	0.736686	0.487971	1.14049
ABHD16A	-0.0494858	0.613892	0.821426	-0.624852	0.491227	-0.0986682	0.300953	-0.182861	1.10407	0.424991	0.0346167	0.123763	0.0412452	0.310461	0.459139	0.100138	0.689641	0.367791	-0.484896	1.86819	0.532269	-0.293065	-0.186015	0.535586	0.0640133	0.448046	0.0465057	0.943886	-0.359806	0.174457	-0.269926	0.191334	-0.617881	-0.0368575	0.154424	0.514556	-0.403247	0.443159	0.188574	0.156138	1.1181	0.502509	-0.282397	0.376512	0.137799	0.572214	-0.319124	-0.00111616	0.239482
ABHD17A	0.456671	-0.235905	0.268475	0.220053	0.307206	-0.0473245	0.328918	0.225968	-0.240603	0.56745	-0.0151851	0.452315	-0.235041	0.388202	0.0131851	0.157865	0.71544	0.227571	-0.161836	0.759586	0.449515	0.242623	-0.0982495	-0.162618	0.523368	0.849117	0.376142	0.0871845	0.169424	0.473068	-0.101912	-0.0401984	0.108952	0.193237	0.163919	0.066803	-0.0146318	0.130518	-0.350312	0.575944	-0.295497	0.454587	-0.0276294	0.303811	-0.0793479	0.584394	0.168507	0.0809896	-0.205782
ABHD17B	0.417744	-0.00694228	-0.0154717	-0.349833	-0.119152	-0.0400908	-0.376389	0.246339	-0.350842	-0.321838	0.0761786	0.260844	0.0940393	0.179125	-0.219258	-0.256746	-0.295257	-0.456909	0.453258	0.0849883	-0.00554969	0.280415	-0.137773	-0.670691	0.0272104	0.869987	0.394821	0.439127	-0.077268	0.119017	-0.267321	0.508309	0.344535	0.362198	-0.180123	-0.205958	-0.148364	-0.458147	0.481195	-0.386733	0.539568	-0.00857033	0.158458	0.680662	0.465411	0.138689	-0.343808	0.377699	-0.379177
ABHD18	-0.83472	0.102151	-0.356765	-0.726674	-0.484463	-0.205425	-0.0690212	-0.905081	-0.602472	-0.4141	-0.414058	-0.276296	0.0975984	-0.838036	0.0799224	-0.0054033	0.0301303	-0.555149	-0.459048	-0.968202	-0.434823	-1.11725	0.0422879	-0.551363	-0.035088	0.414886	-0.142566	0.0478725	-0.314925	-0.492097	-0.695961	-0.111274	0.253049	-0.0600156	-0.70391	-0.155876	-0.122811	-0.399797	-0.880127	-0.565996	-0.0376349	-0.163512	-0.157968	-0.471677	0.091946	-0.225059	-0.56039	0.382292	-0.660073
ABHD2	-0.166818	-0.963683	0.709106	0.0631207	0.136633	-0.873379		-0.361584	-1.52646	-0.865639	-0.946915		-0.730783	0.855845	-1.13931	0.173268	0.0429208	-0.773798	-0.346889	-0.594107	0.785335	0.785534	-0.0466253	-1.5722	0.912999	1.36643	0.0333303	-0.564231	-0.944378	-0.263745	-1.12723	0.596397	-0.339791		-0.723027	-0.935181	-0.513103	-0.696256	-1.83135		-0.804142	0.6578	-0.632653	0.589725	-0.532332	0.186195	-1.04334	0.76107	-0.320972
ABHD3	0.306968	0.259127	0.412051	-0.230307	-0.319571	0.0105772	0.59779	-0.721257	-0.299351	0.730222	-0.0458173	0.981174	1.01074	0.893689	0.80623	1.29458	1.01146	0.682889	-0.0696413	0.542323	1.82996	0.15342	1.3436	0.547863	0.368367	1.18598	1.07896	1.55713	0.395474	0.85859	-0.938322	0.996351	0.924585	1.41659	0.94511	-1.31785	-0.970936	0.42746	-0.796938	0.34254	1.55971	0.87765	0.274057	0.541321	0.137098	1.25817	1.04771	2.04667	0.9373
ABHD4	1.05396	0.733785	0.163214	0.421296	0.105979	0.376413	0.160295	0.012208	0.613321	0.222161	0.756276	0.208724	-0.651313	0.497667	-0.169072	0.106214	-0.31639	0.125932	0.507261	0.572324	-0.0519637	0.0654937	0.918586	-0.420381	0.268576	0.123162	-0.105898	0.250592	1.86221	0.307887	0.0415145	0.423057	0.948576	-0.554276	0.101347	0.633837	-0.622662	0.279157	0.794627	-0.470456	0.533467	0.140999	0.0772032	0.0859079	-0.0248344	-0.297532	0.247337	-0.265492	-0.0530452
ABHD5	-1.34566	-0.463585	0.716038	0.276483	-0.0987831	-0.666384	0.0379737	-0.644567	-0.0923968	-0.440636	-0.735461	0.0435754	-1.28811	0.337447	0.212042	-0.453317	0.189905	-0.567397	-1.07461	0.474454	-0.525619	-0.01139	-1.01692	-1.3857	-0.515599	-0.312179	-0.00470134	-0.659875	-2.04337	0.140477	-1.31715	-0.889327	-1.09235	-1.31873	-0.511845	-1.22228	-0.625846	-0.563418	-1.9618	-1.00601	-0.282641	-1.29455	-1.13733	-0.930408	-1.04524	-0.429698	-1.04658	-1.43451	-0.780923
ABHD6	0.457989	0.53432	0.195283	-0.0817585	0.0603167	0.447113	1.48727	0.0656661	-0.10084	0.525684	-0.168321	0.389838	-0.153048	-0.0985541	1.38099	0.800234	0.951015	1.08153	-0.0685159	0.160692	0.756345	0.143313	-0.762711	0.33012	-0.208078	2.14922	0.197674	0.730201	-0.228954	0.342027	-0.0136077	1.7295	-0.395812	-1.03338	0.129272	0.22304	0.593033	0.599009	-0.62873	-0.0376751	-0.0145541	0.71328	1.27215	0.494704	0.582805	0.376824	0.560196	0.653293	1.05459
ABI1	0.119795	0.144634	0.400005	0.644405	0.0935706	0.134132	0.0675683	-0.174508	0.112572	0.229642	0.427385	0.160003	-0.0983146	-0.0198783	-0.0515063	0.300415	0.431187	0.0239113	0.254099	0.974224	-0.113911	-0.569428	-0.198097	-0.164309	-0.0492998	-0.00478339	0.344346	-0.473915	0.0822305	-0.141634	-0.0909318	-0.325769	0.000507065	0.194496	0.157703	0.34369	-0.309337	0.18067	0.106238	0.168441	-0.136671	0.241681	0.0122179	0.283573	-0.0271075	0.0435249	-0.130845	-0.318052	0.135515
ABI2	1.11802	0.673693	-0.828975	0.539155	-0.435859	0.730942	-0.778184	0.268793	0.617268	-0.768031	0.355955	-0.694943	0.0983738	-0.108322	-1.14217	-0.531271	-0.988097	0.660707	-1.19499	0.875722	-0.646159	-2.37802	0.355219	-1.76318	0.128785	-0.596265	-1.73348	-0.995439	0.653344	-1.06274	-0.0504966	-0.318945	0.673352	-1.8853	0.891162	0.0391544	-1.52769	-0.176103	-1.86739	-0.144146	0.600033	-0.399757	0.907726	-1.35398	0.144873	-0.442758	-0.0768448	0.244915	-0.324356
ABI3	-0.439002	0.876507	1.4361	-0.384389	0.26635	-0.0703361	2.09285	-0.897848	-1.22826	1.76864	-0.394795	1.27491	0.064917	-0.457971	1.00414	0.620444	2.50494	-1.69804	-0.49465	1.53279	0.0354995	-0.879426	0.0652869	0.492749	-0.307389	0.53876	0.406039	0.0281954	-0.801844	0.414288	-0.735403	0.695049	0.116777	-0.283353	-0.769813	-0.101042	-1.06969	0.109552	0.215116	0.161466	-0.517919	0.444037	0.0445789	0.358904	0.613641	-0.197184	0.819342	-0.586419	0.953154
ABITRAM	-0.137309	-0.157929	0.0430683	0.348646	-0.228501	0.308986	-0.162347	-0.104109	0.063854	-0.00704763	0.274584	-0.190959	0.4912	-0.187637	0.019192	0.104756	-0.0679936	0.748796	-0.209351	-0.439972	-0.292747	0.45239	-0.346027	-0.179798	0.276982	-0.347325	-0.145897	0.306759	0.0844059	0.04689	-0.0715231	-0.139446	0.418779	0.106032	-0.0251263	0.396287	0.300666	0.213582	0.523042	-0.269185	0.0973571	-0.320552	0.167414	-0.0177244	0.172969	0.280767	0.0656799	-0.283669	-0.095743
ABL1	0.0128629	0.210448	-0.0956225	0.287855	0.200424	-0.0146454	0.099766	0.0263614	1.06055	-0.218113	0.155329	-0.0144127	-0.129567	-0.0839201	-0.114297	0.26658	0.0440441	-0.0275456	-0.0557062	0.0663839	-0.0568504	0.31158	-0.00468089	-0.0397178	-0.00180269	-0.220287	0.0642307	-0.118469	-0.0314096	-0.0392662	0.0148915	0.0326697	0.117924	0.230604	0.0705779	-0.0313926	0.899962	-0.0357429	-0.0835323	0.0398479	-0.0749519	0.0356409	0.168169	-0.0804298	-0.175887	-0.0641607	-0.144154	0.263371	-0.335117
ABL2	0.174741	-0.268685	-0.317872	0.496527	-0.0615806	0.0644047	-0.15789	-0.0324457	0.0223747	-0.597919	-0.137469	-0.57565	-0.0631121	0.0691147	-0.403681	-0.234433	-0.245752	0.129628	0.227968	0.400939	0.0568423	0.813924	-0.0997667	0.197462	0.849846	0.0925976	0.137261	0.00900543	0.31598	-0.422941	-0.0739716	0.526816	0.0903115	0.137994	0.0634559	-0.0858278	0.46537	-0.15079	0.000293421	-0.0631574	0.0461018	-0.243329	0.196157	0.391484	-0.105679	-0.291707	-0.148986	0.392694	-0.486105
ABLIM1	-0.323368	-0.309057	0.281822	1.68356	-0.485885	-0.0275545	-1.34872	-1.43075	1.04752	-0.629479	-0.519105	-1.57403	-0.418564	0.217828	-1.35778	-0.691077	-1.00026	-1.64318	-1.23233	2.32638	-1.39209	-0.347514	-1.28959	-1.38391	-0.433057	0.0551884	-1.54472	-0.454657	-0.854569	-0.784729	0.300323	0.323721	-1.11901	-1.25718	-1.55689	-0.434425	-0.581761	0.101905	-1.22261	-1.65035	-1.22181	-0.974687	-0.752763	-1.02785	0.277069	-0.0486506	0.3488	-0.562087	-0.637724
ABLIM2		-0.926044			-0.604402			-1.29401	-0.621932					-0.817591			-1.34481			0.0667762																		-0.298517	-0.741578
ABLIM3		3.19274			4.46594			1.97586	2.66232					4.22271			3.19249			6.96798																		3.29245	2.30963
ABR	-0.721983	-0.0256173	0.423893	0.308416	-0.262575	-0.291206	0.568979	0.112683	-1.12279	0.417303	-0.237178	0.654033	-0.528361	-0.0503411	0.558158	0.670871	0.632549	0.0452503	-0.685822	0.264145	0.492157	-1.55255	-0.453951	0.0870536	-0.250791	-0.259944	0.365219	0.0543399	-1.88015	0.434299	-1.17323	-0.49964	-1.29304	-0.0685244	-0.180932	-0.488447	-0.453884	0.271039	-1.41866	0.11816	-0.364631	0.553475	-0.0283234	0.255394	-0.387795	0.643023	-0.231244	-0.425512	0.299825
ABRACL	0.0818568	0.0886605	0.313202	0.310646	-0.548182	0.0770436	0.340648	-0.0776313	-0.819207	0.532782	0.433107	-0.162016	0.567013	0.215887	-0.122226	0.3202	0.0599035	0.195333	-0.01262	0.564153	-0.258567	-0.39853	0.407856	-0.234307	-0.102483	-0.50776	0.621735	0.161637	-0.474977	0.539911	0.00936007	-0.269356	-0.95201	0.492142	-0.397553	-0.164857	-1.7528	-0.115113	0.340208	-0.280627	0.119613	-0.073345	0.14741	0.244018	-0.11067	0.191608	0.492742	-1.70669	-0.264453
ABRAXAS1	0.0990336	0.3351	-0.276451	0.1928	-0.381523	-0.0340185	-0.160753	0.893421	0.0537636	-0.298572	0.159326	-0.0851434	0.245952	-0.73535	-0.21984	-0.357889	0.00417625	0.627447	0.195457	-0.158567	-0.46697	0.78432	0.208854	-0.405206	-0.363625	0.49988	-0.0856707	-0.15833	-0.0678676	-0.224709	0.0710325	0.153512	0.150218	0.0183524	0.11337	0.00407938	0.318723	-1.36964	0.167271	0.166421	0.0515573	-0.375011	0.188579	0.0315626	0.0285436	-0.0968156	0.0767598	-0.0915088	-0.110048
ABRAXAS2	0.321853	0.0347344	0.252968	0.137046	-0.447448	0.178197	0.141583	0.302693	-0.494842	0.121184	0.224972	0.121707	0.120152	-0.101878	0.212724	0.150348	0.270149	0.0415699	-0.171551	0.141547	0.0580028	0.514184	0.0293689	0.252826	-0.303976	-0.172646	0.25265	-0.0635197	0.299138	0.186504	0.122391	0.388954	-0.00477585	0.450061	0.103075	0.112831	-0.0347236	-1.10078	0.0891964	0.19538	0.148141	0.100248	0.0819848	0.339096	0.206428	0.230814	0.185594	-0.0955844	0.285054
ABT1	0.0560088	0.100436	-0.0590846	-0.317362	-0.209754	-0.0563954	-0.460271	0.185596	0.275911	-0.0807593	-0.108299	-0.199791	0.530673	0.0294744	-0.196132	-0.177829	-0.691916	0.00801138	0.30227	-0.0254216	-0.356442	-0.0235693	0.0613711	-0.354935	-0.187489	0.0246771	-0.244119	0.0162073	0.226758	-0.320158	0.382133	0.0148646	0.476202	0.292386	0.0636186	0.133352	-0.807701	-0.127507	0.258659	0.457081	0.0325139	-0.302285	0.257964	0.0104411	0.484035	-0.13934	0.117882	-0.62871	-0.0284028
ABTB1	1.18871	0.00809384	1.10352	1.55234	0.961607	0.242523	0.71276	-0.930696	-0.211895	1.29225	-0.493349	0.900279	0.960419	0.57927	1.06158	0.899337	1.19463	0.0952941	0.659158	0.22949	0.508974	-0.839468	0.667477	0.237505	0.680338	-1.15088	1.58526	0.221461	0.708987	0.970367	-0.884529	0.112206	-0.115723	0.672072	-0.580183	0.520404	0.536712	0.778127	0.170672	0.56723	-0.134031	0.892768	-0.126264	0.516721	0.121211	1.32511	0.322459	-1.35232	0.809229
ABTB2		-0.676678	-0.819692		-0.348703	-1.12543	0.017156	1.06959	-0.926266	-1.1742		-0.396373		0.204502			-1.14235		-0.0572717	-0.90235	0.441839		-0.292105				-1.34544			0.109981	-0.559922		-0.218725	0.411151	0.587424	0.0325253		-0.954871	-0.972193	0.490617		-1.3771			0.792056		-1.23121	0.167526	-1.8838
ABTB3	-1.34726	-0.21041	-1.16845	-0.828193	-0.579689	-1.63879	-1.15763	0.656278	-0.18591	-1.53557	0.529251	-1.18421	-0.265931	-0.67704	-1.29992	-1.67354	-1.6171	0.177902	0.226637	0.277265	-1.78079	-2.42902	-0.461384	0.241738	-1.23255	-0.625112	0.293263	-0.351861	-1.19426	-0.378165	0.2686	-0.292763	-0.590705	0.600051	0.0881703	-1.9956	-1.33392	-1.12999	0.0495992	-0.456239	0.968692	-2.11276	-0.758053	-0.0588779	-0.531811	-0.914047	-0.862503	-1.51393	-0.172451
ACAA1	0.363157	-0.412554	0.53486	-0.256709	0.19029	-0.343611	0.614378	0.0636018	-0.496506	0.909478	0.586696	0.40546	0.221252	-0.129757	0.536587	0.130225	1.12372	0.251195	-0.440557	0.408831	0.283338	0.111467	-0.0331927	0.128525	-0.161604	0.787972	0.416424	0.167236	0.0412319	0.30267	0.0961467	0.378755	-0.672722	-0.0392634	0.195294	0.360127	-0.21858	-0.016772	0.19592	-0.167743	0.338823	-0.343985	0.349946	-0.338178	-0.218442	0.316564	0.139571	-0.75084	-0.033423
ACAA2	0.101164	-0.00889458	-0.114543	-1.47317	-0.507337	-0.523718	-0.138764	-0.236747	-0.332929	0.105325	-0.575939	-0.223893	-0.00265293	-0.580265	-1.81632	-0.137709	0.208721	0.146203	0.439951	-0.252959	-0.270456	0.0048312	0.108642	0.122835	-3.26937	-0.255226	0.021441	-0.201388	0.174614	-0.413018	0.146126	-0.47467	-0.452555	0.401771	-0.375569	0.105501	-0.501427	-0.166407	0.535806	0.201347	-0.220458	0.00521669	-0.0107159	0.303656	0.106916	-0.162083	-0.335924	-0.420043	-0.99324
ACACA	0.696867	0.0239148	0.163901	0.0764119	0.00133658	-0.000767347	0.414102	0.203379	0.406401	-0.130664	-0.198152	-0.00551772	0.112149	-0.0642574	0.0368394	-0.0104991	0.118191	-0.439937	0.0392764	0.288056	-0.0406927	-0.17242	-0.0914098	-0.198276	0.59154	-0.0624144	0.150082	-0.0810084	0.110288	0.181669	0.129761	0.293788	-0.0451869	-0.010517	0.353716	0.511591	0.553111	0.0731219	-0.0264709	0.00988796	-0.362828	0.255937	0.293951	-0.0211291	0.399548	-0.0499838	-0.0850269	-0.452733	-0.0631018
ACACB																0.121608						-2.03847	-0.106961		-1.64636	-1.8878				-0.930694		0.157907													-1.87486	-0.215606	-1.92365		-0.776015
ACAD10	-0.264783	-0.286353	-0.627982	-0.293116	-0.509555	-0.374073	-0.343848	-0.0437934	-0.396861	-0.0449226	0.198929	-0.381027	-0.0673948	-0.82881	0.168762	-0.177494	-0.134326	-0.22246	0.0490036	-0.26122	-0.936962	-1.50109	0.296841	0.149615	-0.354759	-0.0813029	-0.353581	0.0431549	0.078278	-0.333002	0.0551901	-0.0546169	0.0997746	-0.183399	-0.414709	-0.422634	-0.706656	-0.134407	0.256159	0.262208	0.602224	-0.389029	0.457243	0.166169	-0.143215	-0.252926	0.0927622	0.0415366	-0.889197
ACAD11	-0.575399	-0.349119	-0.84457		0.300168	-0.0608896		-0.649086	0.760627		-0.714289		-0.925625	-0.0416056	-0.989874		-1.2086	-0.189273	-0.72126	1.33328	-1.91373						-2.59263	-0.183058	0.614096						0.487038		-0.0023674	0.475469	0.401138		-1.05138	-2.03859		2.74297				-1.95105
ACAD8	-0.559776	-0.228538	-0.455919	-0.308418	-1.18829	-0.677384	-0.981868	-0.540602	-0.138355	-0.400455	0.0512587	-0.817856	-0.0460313	0.148756	-0.237832	-0.837767	-0.302227	-0.538656	-0.887102	-0.250833	-0.622548	-0.669089	-0.321155	-0.0801894	-0.482543	-0.149904	-0.696386	-0.216305	-0.489458	-0.643292	-0.0454759	-0.199183	-0.740971	-0.242776	-0.637329	-0.0689315	-0.549575	-0.284049	-0.24133	-0.455255	-0.53177	-0.584076	-0.446845	-0.165892	-0.598918	-0.619657	-0.372045	-0.110973	-1.02387
ACAD9	0.387167	0.277571	0.0486135	-0.31829	-0.17816	-0.284547	0.0547298	-0.812196	0.471183	-0.115608	-0.0922149	-0.103272	-0.259782	-0.133589	0.544224	-0.105088	0.0219697	-0.135186	0.0887034	-0.0783268	0.0633567	-0.195883	0.614705	0.742901	-0.068862	-0.0366928	0.184385	-0.372121	-0.0602941	-0.176267	-0.579946	-0.628836	0.462944	0.373386	-0.56164	0.292035	0.00987611	0.0860711	0.327553	-0.0555109	-0.164738	0.0890379	-0.180068	0.107454	-0.00628518	-0.141181	-0.209146	-0.198082	-0.804011
ACADM	0.0153852	-0.31356	-0.202984	-0.348855	-0.47938	-0.330673	-0.582664	-0.526295	-0.100491	-0.268316	-0.404808	-0.697495	-0.0864804	-0.0611823	0.0635198	-0.284332	0.0533452	-0.339707	0.103682	0.27555	-0.186107	0.195138	0.103459	0.254921	0.0481081	-0.256594	-0.575428	0.306358	-0.172867	-0.390002	-0.74594	-0.266702	0.230731	0.185411	-0.568449	0.283815	-0.632216	-0.0853857	0.563175	-0.089199	-0.0585501	-0.249925	-0.203337	-0.394705	0.088266	-0.0539563	-1.47832	-0.621643	-0.961677
ACADS	0.362965	-0.0420355	-0.423516	-0.173929	-1.16691	-0.447882	-0.830405	-1.16865	-0.544718	-0.334774	-1.20589	-0.870622	-0.410526	-1.07824	0.028804	-0.142153	-0.151624	-0.508529	0.437797	-0.263392	-0.191414	0.324075	0.602151	-0.114314	-0.403622	0.154182	-0.0947036	-0.162949	0.497603	-0.498912	-0.388538	0.0227315	0.163114	0.123411	-0.115888	0.332744	-1.17022	-0.102354	0.288079	-0.279856	-1.31438	-0.195016	-0.662747	-0.0765336	-0.446694	-0.442085	-0.445491	0.29012	-1.56356
ACADSB	1.45682	0.484235	0.148288	-0.482027	-0.803564	-0.516487	-0.356586	-0.455296	-0.0265978	0.0656891	0.206112	-0.62808	0.289992	-0.814642	0.213129	-0.477622	-0.206007	0.260162	1.23094	0.942969	-0.343517	1.01695	-0.00925824	0.485544	-0.108592	0.124011	0.0162911	0.151261	1.92425	-0.12737	-0.228937	-0.234475	0.0200738	0.756013	0.374439	0.592052	-0.196967	0.384313	1.69222	0.333383	-0.0217844	0.0591573	-0.00136088	1.29284	0.15389	0.0847964	0.0512443	0.152325	-1.09818
ACADVL	-0.091006	0.0595148	-0.0931793	-0.297956	-0.53713	-0.330851	-0.158531	-0.830477	-0.209951	0.220985	0.174654	0.0446171	-0.416589	0.00292936	0.57754	0.195912	0.30661	-0.195266	-0.148768	0.28137	0.644796	0.401428	0.0712451	0.185348	0.38567	0.075928	-0.0354719	0.674241	-0.143863	-0.188279	-0.593904	-0.490972	-0.0237924	0.0384542	-0.394507	0.363267	-0.507973	0.170151	0.293568	0.153264	0.389488	-0.05925	-0.0182302	0.28171	0.0131821	0.00739972	-0.588118	0.582794	-1.03064
ACAP1	0.675343	-0.0237361	0.323314	1.06113	0.378988	0.521742	0.0582481	0.0632213	-0.21611	0.324668	0.533689	0.554594	0.326129	0.499308	0.0451492	0.460194	0.199154	0.12104	0.322817	0.414526	-0.0239527	-0.665529	0.379462	0.369656	-0.194038	-0.170125	0.356525	0.394313	0.118819	0.56788	0.595043	0.0568725	-0.397925	-0.0635142	0.00317626	0.632129	-0.358296	0.122909	0.697982	-0.157212	0.259518	0.0817332	0.562985	0.465113	0.347923	0.159163	0.245832	-0.0332716	0.200989
ACAP2	0.213824	0.287844	0.487611	0.897848	0.572395	0.17315	0.62713	-0.143639	-0.235008	0.437494	0.117228	0.291639	-0.0854969	0.391937	0.148287	0.238007	0.807669	-0.219771	-0.19425	0.294882	0.305086	-0.011995	0.160164	-0.135399	0.376363	0.300726	0.278733	0.0385433	-0.262585	0.24392	-0.270954	0.185594	-0.0574535	-0.213417	-0.182978	0.0973984	0.349012	0.212164	-0.480281	-0.236159	-0.153536	0.310448	-0.0390013	0.239795	-0.248789	0.409759	0.225025	-0.165384	-0.184286
ACAP3	-0.149316	-0.14394	0.115337	0.525736	0.262896	-0.0278885	0.228751	-0.0917586	-0.183666	0.801332	-0.139191	0.110439	0.166789	0.26733	-0.0143231	0.276704	0.261715	-0.237776	0.177821	0.262656	0.272374	0.204362		0.0317493	0.896897	-0.0149052	0.076639	0.393304	-0.260157		0.272086	-0.0879712	0.310412	0.169997	-0.147769	0.269854	0.856839	-0.102855	-0.0559291	0.0476558	0.7866	0.0531464	1.2466	0.348608	-0.0802384	0.674915		-0.580152
ACAT1	0.984526	0.0259193	0.179596	-0.229686	-0.573607	-0.134394	-0.0260417	-1.48995	-0.377857	0.441299	-0.789453	-0.762988	0.070664	0.848381	0.405518	0.348462	0.766799	-1.14492	0.26153	-0.0824299	-0.307783	-0.563624	-0.01673	0.533975	-0.680796	-0.563843	0.238014	-0.20389	0.572463	-0.273784	0.0564331	-0.125257	-0.363232	0.551856	-0.808457	0.227677	-0.104436	0.180004	0.884769	0.0841262	-0.551843	0.144274	-0.306485	0.0602822	0.604334	0.00380731	0.180604	-0.604785	-0.434747
ACAT2	-1.09494	-0.265784	-0.40188	-0.25993	-0.672141	-0.654331	-0.314941	0.429063	-0.0619896	-0.393679	-0.401115	-0.687153	-0.335062	-0.476506	0.0864357	-0.146319	-0.111203	-0.0248237	-0.799281	0.371538	-0.739968	-1.62996	-0.689524	-0.100846	-0.456011	-0.563122	-0.541059	-0.480422	-0.614498	-0.486241	-0.653524	0.257747	-0.730815	-0.807379	-0.142724	-0.294147	-0.691881	-0.129725	-0.306075	-0.580839	-0.2063	-0.53324	-0.676026	-0.767376	-0.26031	-0.447517	0.0895101	-0.18401	-0.450405
ACBD3	-0.106009	0.100357	0.301079	-0.205169	0.293022	0.0234661	0.757158	0.593888	0.113833	0.332985	0.118398	0.629101	0.448356	0.14064	0.31518	0.310318	0.66271	0.183998	-0.13656	0.436981	0.186885	0.161602	0.149066	0.33824	0.0512985	-0.15208	0.154429	-0.185187	0.147742	0.432383	0.105372	0.0827655	0.110944	0.0804485	0.237873	0.20332	0.060246	0.187273	0.22176	0.186793	0.00762797	0.198397	0.20931	0.0441846	0.129446	0.279092	0.183316	-0.950773	0.266172
ACBD4	-0.553855	0.397588	0.108903		-0.721376	-0.0786886		0.401256	-0.272976	0.545806			0.065879	-1.48428	0.474611		-0.106355	-0.347912	-0.631869	0.257244	0.337687		-0.285411				-0.393504		0.447364	0.463737	0.159241		-0.615634		-0.659244	0.680778		0.221821	-0.461218			0.617528		0.0304484	-0.605681		-0.794777	0.644297	-0.361963
ACBD5	-0.0290324	-0.0451233	0.303928	0.0702967	0.251278	0.14053	1.10659	0.891523	-0.451382	0.679186	0.152958	0.496514	0.0114943	-0.0993528	0.572142	0.636044	0.791845	0.0608945	0.150746	-0.0961754	0.692867	0.289312	0.131559	0.583054	0.660602	0.0105982	0.627861	0.38996	0.116718	0.219415	-0.0599602	0.421115	0.654026	0.594263	-0.23491	0.0846642	0.361865	0.123327	0.364858	0.444016	0.404107	0.692862	-0.250962	0.620459	-0.230862	0.430851	0.000593781	0.737799	-0.0363174
ACBD6	0.288956	0.155355	0.180601	0.32892	0.376004	0.150027	-0.205367	-0.579204	-0.254428	-0.353659	0.168244	0.248238	0.0787643	-0.0522668	0.111002	-0.0615637	-0.15932	-0.417263	-0.101833	-0.232166	-0.353654	0.371655	0.120392	0.332626	0.0705029	0.396696	0.0666618	-0.651244	0.469692	-0.261674	-0.0170118	0.37461	-0.481753	0.150761	-0.302078	-0.0170791	0.0186973	-0.0993234	0.0254376	0.0759536	-0.865717	-0.217918	-0.127584	-0.153051	0.224539	-0.29521	0.0334612	0.195656	0.194807
ACBD7	-1.49125												1.24819		-1.58745			1.52802	-0.672865		-1.00141		-0.221074						-0.947273	-2.11853					0.740788									-2.04124	-0.71264		-1.05534		-1.6288
ACCS	0.662562	0.16666	-1.31792	0.0682727	-0.517362	1.00127	-1.43638	-1.54519	-0.786115	-0.760259	0.350218	-1.29755	-1.21867	-0.167716	0.373982	-0.591384	-1.21797	-1.14642	0.967485	0.353588	-0.964736	-0.148298	-0.407015	-0.127826	1.12677	0.808429	-0.760372	0.938081	1.56691	-1.38414	0.105843	0.540087	-0.0122892	1.26285	-0.822619	-0.845825	-0.570489	-0.405086	0.955894	-0.630967	-0.155855	0.419525	-0.315769	-0.158307	-0.863956	0.52	-0.379832	0.944008	-1.73
ACD	-0.236505	-0.187545	0.061324	0.0308042	0.153419	0.196063	-0.0650565	0.435412	0.00315295	-0.00905503	-0.240241	-0.0871938	0.171857	0.108563	-0.10699	-0.399543	-0.163547	-0.0134482	-0.0758731	-0.564246	0.153347	-0.773467	0.0915248	-0.0703838	0.155611	-0.188534	0.111867	0.224406	-0.220993	0.173318	-0.209913	-0.209444	0.0287953	-0.120429	0.0846462	-0.168984	-0.0265056	-0.429743	-0.185135	0.0807406	-0.0886474	-0.114334	-0.147004	-0.275263	0.0658144	-0.150772	0.296747	-0.0727011	0.228901
ACE	0.0830728	1.00484		-0.36784	1.62382		0.876396	-0.33631	-0.0836318	2.13624	0.622008	-0.913406	-0.789769	1.6615	1.98615		1.06628	-1.50337	-1.00651	1.53343	2.35864		0.644702	-0.807418				1.27295	0.80487	0.681025	0.0608493		0.463478	-0.0752114	-0.758366	0.294357	0.970761	1.8759	0.856077	-0.0385935	0.373438	0.807297		-0.883297	-0.895065		0.593546		0.963797
ACE2							-2.31015				-2.15946	-2.24455				-2.32765			-0.13547		-0.677471	1.29658			0.100994	1.21256		-0.904366				-3.17411		-0.935502	-1.7614		-0.1957			-1.24852	-2.70657	-1.26344	-2.22728		-1.44574	-1.27862
ACHE				-0.850194			-1.93972			-2.0632		-1.88585				-1.47551						-2.4542		-2.13053	-1.45696	-0.450965					-2.478	-2.6321	-1.82707	-1.29868		-2.49923				-1.83172		-1.59848	-2.46562		-1.19273	-2.70597
ACIN1	-0.193035	0.0122064	-0.0475164	-0.041101	0.000767256	0.146535	0.0738364	0.469325	0.110303	0.0795766	0.0431567	0.0231174	-0.0516267	-0.0584123	-0.131449	0.0547506	0.00175694	0.11194	-0.0579488	-0.412935	0.0107941	0.259642	-0.152653	0.274485	-0.060873	-0.21976	-0.0842969	-0.231454	-0.111181	-0.0655829	0.260451	0.0110172	-0.152935	0.0964456	0.0335783	0.157135	0.054386	-0.00223802	0.241561	-0.0230758	-0.255093	-0.0985735	0.106884	-0.133369	-0.105272	-0.0686956	-0.0609826	0.0869097	0.0927615
ACLY	-0.254274	-0.530661	0.152434	-0.318343	-0.371984	-0.0111445	0.0913538	-0.0777386	-0.37254	-0.143766	-0.0272455	-0.0421694	-0.127854	-0.575711	0.115061	-0.0979495	0.208788	-0.0805045	-0.430221	-0.140403	-0.041809	-0.450944	-0.267429	-0.102058	0.0815653	0.0633225	-0.146102	-0.00218838	-0.214714	0.130502	-0.190086	0.908633	-0.318111	-0.181714	-0.350941	-0.043632	0.158611	-0.0844149	-0.423814	-0.40542	0.18037	-0.147519	-0.0189173	-0.0973362	-0.0678306	-0.0546308	-0.12722	-0.436125	-0.045217
ACO1	-0.363937	-0.119651	-0.30372	-0.330423	-0.397295	-0.375819	-0.904319	0.156408	-0.0293454	-0.555948	-0.0453418	-0.36212	0.0221752	0.00880042	-0.508128	-0.520535	-0.431439	0.3972	-0.296337	0.157644	-0.69678	-0.431535	-0.601496	-1.1311	-0.453223	-0.128425	-0.931924	-0.446672	-1.18131	-0.660124	-0.0241702	0.426552	-0.447125	-1.07506	0.208901	-0.270276	-0.672139	-0.353275	-0.970409	-0.579161	-0.265427	-0.631693	-0.260715	-0.961789	-0.88838	-0.205509	-0.581328	-0.682756	-0.806652
ACO2	-0.0346126	0.170638	-0.091491	-0.393149	-0.894903	-0.379958	0.000121765	-0.847069	-0.0263253	0.24341	-0.350986	-0.458818	-0.112379	-0.250725	0.339187	-0.216368	0.268641	-0.044933	-0.509961	0.131185	-0.402443	-0.308482	-0.0822591	-0.127891	-0.208188	-0.616369	-0.204136	-0.044915	-0.159776	-0.486806	-0.219787	-0.0966117	-0.410108	0.191711	-0.460638	0.212574	-0.606173	-0.029928	0.0391775	0.141013	-0.519785	-0.196872	-0.172681	-0.117784	0.311778	-0.190297	-0.179157	-1.1696	-0.563481
ACOT1	0.00929495	0.0615055	-0.603997	0.402665	-1.02002	-0.707026		-2.9943	-0.835299	-0.100342	-0.278377		-0.241844	-0.918737	-0.0703777	-1.17839	-1.99626	-0.108679	0.53173	-1.1021	-0.928933	-0.529118	-0.471549	-0.763301	-0.354066	-0.590635	-0.716997	0.412195	-0.76309	-2.23439	-0.608302	0.135929	-1.00613		0.219482	-0.283685	-0.710257	-0.567677	0.132345		-0.248827	-0.471936	-0.072945	-0.173255	-1.12997	-0.618611	-0.570616	-0.101765	-1.9568
ACOT11	1.20506	-0.0575677	0.226168	0.812477	0.620492	0.680423	0.173845	-0.47398	-0.0704072	-0.0255751	0.590046	0.938561	0.279806	0.997752	0.254271	0.183653	-0.0522304	-0.234801	0.171802	-0.438682	0.176572	0.592912	1.25262	0.108501	0.740094	0.901936	1.04851	-0.183919	0.111372	1.24617	-0.180443	0.323378	1.02936	0.256415	0.241696	0.730649	0.0925273	0.398874	-0.135715	0.0537545	0.0564989	0.568313	-0.187	0.577072	-1.11099	0.150291	0.324459	0.645254	-0.937004
ACOT13	-1.22232	-0.279477	-0.117848	-1.10087	-0.402281	-0.670777	-0.536745	-0.1022	-0.36135	0.111495	0.307174	-0.538553	0.00969158	-0.800604	-0.630195	-0.706917	-0.491044	0.0892752	-1.09501	0.0886381	-1.59574	-2.66874	-0.564815	-0.242126	-1.15946	-1.5891	-0.548739	-1.16977	-1.57634	-0.986758	0.28664	-0.255524	-1.71003	-0.0474194	-0.0562112	0.357831	-1.87228	-0.250394	0.463952	-0.258406	-1.0501	-1.09385	-0.590385	-0.748637	-0.212441	-0.284938	-0.731878	-2.63478	-1.65804
ACOT2	0.0165905	-0.0993205	-0.842973	1.43313	-0.950856	-0.940778	-1.37755	-2.15078	-0.655818	-0.714846	-0.467757	-1.0887	-0.274753	-0.638198	-0.323868	-1.13042	-1.35253	-0.218162	0.150749	-0.727431	-1.27872	-0.553702	-0.406356	-0.49636	-0.386689	-0.344682	-0.778302	-0.333465	-0.398059	-1.70246	-0.548849	-0.387851	-1.01681	-0.138265	-0.163202	-0.537335	-0.567622	-0.35598	0.139169	-0.811163	-0.791833	-0.67804	0.00490474	-0.405369	-0.802498	-0.793403	-0.571333	-1.58467	-1.54469
ACOT4																							0.113919							1.88902															-0.202858		-0.165102		2.80991
ACOT7	-0.502332	-0.0910815	0.0453823	-0.814182	0.15729	0.0188315	0.0482591	0.0512537	0.265557	-0.203938	-0.664597	-0.0680642	0.414388	-0.0102228	0.175644	-0.189096	0.0130928	-0.273212	-0.764359	0.00249773	-0.257147	-1.17008	-0.537062	-0.555938	0.332419	-0.167071	-0.362606	-0.163192	-0.805629	-0.255662	0.130592	1.01747	-0.563478	-1.25236	0.0889916	-0.0924299	-0.834814	0.144992	-0.935606	-0.230112	-0.566747	-0.364889	0.145139	-0.937879	0.0431092	-0.514244	0.245851	0.4521	0.327713
ACOT8	0.108798	0.574075	0.36122	-0.0865821	0.751831	0.2438	0.972651	-0.117768	0.373012	0.98916	0.0979779	0.218794	0.298539	0.303375	0.541539	0.710148	0.636053	0.470427	0.00527245	0.690079	0.598205	0.0422338	0.119682	0.610093	0.690389	0.304351	0.796792	0.276594	-0.0392169	0.422897	-0.281816	0.296478	0.171646	0.129904	-0.00310569	0.347778	0.426717	0.4479	-0.289921	0.351462	0.515307	0.583857	-0.283755	0.322737	0.340346	0.65143	-0.0743498	-0.153638	0.424135
ACOT9	0.267072	0.246903	0.200418	-0.062364	-0.256165	0.00982621	0.476755	-0.115973	0.520937	0.359078	0.268702	-0.121794	0.2331	-0.34428	0.314177	0.40872	0.826312	0.199331	0.308039	0.71579	0.134279	0.624857	0.608484	0.78458	0.642889	-0.199563	0.102061	0.637076	0.992048	0.0816941	0.00985334	0.42998	0.591962	0.195451	-0.0803548	0.46987	0.229849	0.504233	0.329022	0.109567	0.688553	0.410925	-0.0105815	0.443435	-0.248178	0.334011	0.0624084	-0.00324255	-0.608369
ACOX1	-0.0038851	0.632001	0.278621	0.881665	0.412622	-0.327299	1.42016	0.878656	1.11137	0.422891	-0.0649943	0.243961	-0.247759	0.545374	0.231273	0.765744	0.444953	0.257385	-0.246526	1.63488	0.330203	-0.434788	-0.202489	-0.0739997	0.778865	-0.0326345	0.415835	-0.27546	0.0271594	0.0761968	0.332778	0.215401	-0.0441953	-0.349522	0.274768	-0.193873	-0.356331	0.179142	0.024464	0.140521	0.341865	0.70581	-0.184135	0.878411	0.339039	0.578525	-0.36863	-0.577695	-0.23173
ACOX3	0.336746	0.167254	-0.375546	0.134079	-0.188964	0.0666866	0.266041	-0.252168	-0.473928	0.282338	-0.273455	-0.609743	-0.172846	-0.576493	0.308461	-0.119412	0.287641	-0.70445	-0.408881	0.0667477	-0.0491244	0.123549	-0.229825	-0.171849	0.180873	0.417806	-0.124743	-0.18901	0.085895	-0.452854	0.0279854	-0.341646	-0.0789657	-0.116799	-0.330398	0.176102	0.07292	0.183744	-0.122808	-0.0638878	-0.381525	0.171346	0.281672	0.630209	-0.179934	0.510915	-0.0525991	0.1599	-0.181561
ACP1	-0.332255	-0.317214	-0.0255511	-0.557037	-0.0587983	0.100364	-0.13909	0.403861	-0.323152	-0.238208	-0.189949	-0.0401191	0.39321	-0.52397	-0.189982	-0.353047	-0.156112	0.175598	0.137097	-0.117109	-0.447723	-0.955844	-0.398374	-0.439639	0.0617343	0.433992	-0.452708	-0.136564	-0.867447	-0.197428	-0.228605	0.776523	-0.413713	-0.0427641	0.13096	0.182611	-0.477519	-0.143861	-0.204769	-0.671427	0.194994	-0.740084	-0.44629	-0.405163	-0.0430339	-0.187002	-0.0949056	-0.662757	0.000505115
ACP2	-0.777673	-0.677083	0.237815	-0.190554	0.473094	-0.36404	0.907785	0.829293	0.0978148	0.909361	0.160987	0.31882	0.274493	1.38779	-0.168659	0.105518	0.615974	0.91353	-0.562485	0.298527	0.539337	-0.528544	-0.644882	-0.77719	0.765434	-0.283573	-0.0780595	0.885642	-0.805987	0.302452	-0.226049	0.523317	0.0228495	-0.500111	-0.346264	0.413015	0.439793	0.0150028	-0.847542	-0.549236	1.32136	0.526531	-0.687937	-0.544462	-1.21844	0.369679	-0.856929	1.03365	0.0441502
ACP3	-0.553621	-0.940516	0.567226	0.532723	0.205861	0.149896	0.566341	0.273631	-1.58762	0.310157	0.040765	0.1125	-0.434922	0.111038	0.540455	0.430476	0.697888	-0.697409	-0.884563	-0.621384	0.253091	-1.33664	-0.506186	-0.275505	0.756959	-0.698769	1.03031	-0.184169	-1.44883	0.224062	-1.03991	-0.883405	-0.0769037	0.654313	-1.08512	-0.110344	0.348758	-0.272354	-1.8317	-0.216429	0.453246	0.342751	-0.458815	1.32721	-1.36851	0.137795	0.0861592	-1.55532	-0.376093
ACP5	-0.257292	0.991759	0.333599	-0.103329	-0.913094	0.177614	0.696341	-0.648404	0.799789	0.0406718	0.262895	-0.106113	-0.574418	-0.192669	0.658425	-0.0239771	0.46935	-0.526957	0.185605	0.257475	0.161016	-0.227275	0.951937	0.242991	0.377059	0.670439	0.139522	0.798293	-0.507606	-0.186693	-0.291935	0.50532	-0.113333	1.05322	1.32594	-0.908125	0.500751	0.0323981	0.111849	-0.710144	0.505994	0.148625	-0.0546796	-0.126891	-1.36917	-0.219519	0.715604	-0.822885	0.647898
ACP6	0.618538	0.867685	0.105322	0.0512482	-0.651938	0.963539	-1.0176	-0.10386	0.229247	-0.559008	0.208123	-0.0335298	0.750007	0.908673	-0.0574791	-0.489706	-1.00047	0.271191	0.47819	-1.4767	0.369458	0.195374	-0.826675	-1.25106	0.232193	0.460179	-0.362501	0.273167	0.636373	-0.268143	-0.0324576	0.513446	-0.683365	-2.13172	0.0301247	1.33656	-0.845294	0.591756	-2.63148	0.281907	-0.319296	-0.417796	-0.0270272	-1.21165	0.875541	0.0790846	-0.92888	0.225136	-0.777402
ACRBP	-3.16828														-3.03349	-1.44917		-2.43205				-2.71627			-3.13456	-2.90892			-2.33047			-3.34798											-1.99702	-3.85267		-1.44335
ACSF2	0.649596	0.769749	-0.664133	-0.204004	-1.01421	-0.43739	-0.554105	-0.754831	-0.141991	-0.20458	-0.148071	-1.03044	0.0648274	-0.756215	0.397139	-0.158345	0.268508	-0.343125	-0.138297	0.0461579	-0.3885	-0.683019	0.289232	0.049608	-0.238027	-0.301764	-1.22275	0.0587176	1.2668	-0.585167	0.265368	0.346604	0.202236	0.0047398	-0.463642	0.533203	0.141852	0.39627	0.121425	0.345714	0.387126	-0.175221	-0.161646	0.0875674	0.564009	-0.325963	-0.214507	-0.861516	-0.988222
ACSF3	-0.106097	-0.0166432	-0.712689	-0.876522	-1.15244	-0.360929	-1.03453	-0.559862	-0.161093	-0.625196	-0.156914	-0.974812	0.120466	-0.0732333	-0.304396	-0.947631	-0.588583	-0.0569577	0.451469	-0.0432748	-0.713122	-0.526513	-0.100527	-0.0485248	-0.343793	-0.747797	-0.354585	0.082904	-0.083018	-0.830455	0.378647	-0.539369	0.00495843	0.0833225	-0.546637	-0.00771051	-0.711295	-0.428116	0.0173397	-0.198138	0.114016	-1.1978	-0.351391	-0.061986	0.372727	-0.741846	-0.652984	-1.37529	-1.29379
ACSL1	-0.366917	0.0312067	1.4067	-0.442235	0.963679	-0.0412164	1.37139	0.185121	-0.16607	1.75302	-0.331872	1.05358	-0.0270486	1.17171	1.5805	1.03949	2.18849	1.10727	-0.750704	1.18724	1.67808	0.0758416	-1.17009	0.636818	0.165104	-0.614702	0.482175	0.490132	-0.932274	0.746688	-0.815532	-0.267101	-0.360382	-0.364359	-0.573251	-0.510795	0.0662937	0.54227	-0.824507	-0.455166	1.20975	0.552825	-0.576026	0.239929	0.111383	0.987629	-1.06547	0.125836	-0.125355
ACSL3	-0.0214804	-0.0499418	-0.237048	-0.0573792	-0.200218	-0.519444	0.377952	-0.581743	0.237167	-0.191523	-0.329589	-0.00639247	-0.394772	0.422381	0.390231	0.0883325	0.169574	-0.087775	-0.26827	0.0851879	0.393009	0.372846	-0.141693	-0.347204	-0.206914	0.125816	0.231743	-0.0449878	0.357691	-0.126158	-0.634388	0.20305	0.0292955	-0.38476	0.0198772	-0.697456	0.120955	0.0490817	-0.792407	0.0391095	-0.278865	0.048724	-0.0505392	0.0405849	-0.0831954	0.0946021	-0.0108144	0.340931	0.0675499
ACSL4	0.00480654	0.422075	0.804121	-0.289766	-0.0100417	0.152	1.16856	-0.323699	0.0547347	0.985549	-0.280377	0.99008	0.00287195	-0.131323	0.783116	0.882385	1.41782	0.241584	-0.0435151	0.59701	0.775775	0.101391	0.438493	0.547611	0.0661417	0.0641657	0.768961	-0.111111	0.460804	0.867131	-0.217081	0.426559	0.280875	0.0207915	-0.381286	-0.0866017	-0.317044	0.740338	0.275068	0.150547	-0.214616	0.934596	-0.0448559	0.488945	-0.0373354	1.06127	0.20393	-0.634705	0.661083
ACSL5	-0.0313841	0.324394	0.248959	-0.0355988	-0.443966	0.203039	-0.469273	-0.472277	0.8586	-0.384162	-0.421772	-0.573461	-0.0224747	0.126801	0.087308	-0.084782	-0.0759495	-0.175662	0.0556297	1.0916	-0.154047	-0.267313	0.105026	0.0779217	0.153301	0.320004	0.101046	0.418414	0.0980873	-0.154635	-0.147892	0.0492552	0.100545	0.266701	0.375683	0.512999	0.454315	0.223105	0.227716	0.293809	0.397274	0.170209	0.0505548	0.0762978	-0.117386	0.0636051	0.161159	0.0272557	0.137734
ACSL6	-0.892521	-2.75449	-2.00962	-0.605605	-1.06613	-1.32391	-1.09784	-1.37869	-2.17184	-1.18811	-1.51399	-1.90893	-1.28146	-1.13549	-1.68089	-1.44425	-2.26684	-1.61354	-1.30348	-1.9094	-1.8012	-1.08476	-0.889712	-2.08169	-2.2982	-1.08114	-0.518533	-0.712571	-1.48514	-1.91003	-0.66069	-1.74123	-2.22281	-1.69718	-1.47117	-2.40243	-0.617137	-1.59844	-2.29476	-1.87198	0.166639	-1.29282	-2.95856	-1.35901	-2.04475	-2.38383	-1.41936	0.659903	-2.83345
ACSM3	-0.645906	-0.0134031	-0.455344	-0.0819905	-0.329098	0.431259	-2.61118	0.735304	-0.0670653	-0.0374676	0.963871	-0.640605	-0.235338	-0.79725	-0.545241	-1.56696	-1.86393	-1.50339	-0.15064	0.562123	-0.86514	-0.77608	-0.741762	-0.0834653	0.30815	-0.448408	-0.10287	-0.553122	0.667245	0.302261	0.357352	0.775818	-1.23851	1.2201	-0.578346	1.44538	-0.992809	0.326749	2.22445	-0.839065	0.52628	-0.987863	-1.10317	-0.139959	-2.74205	-0.35562	-1.76484	-1.00325	-1.13074
ACSS1	-0.0411106	-0.332925	-0.496208	-1.37539	-1.04289	-0.15831	-1.3921	-0.408491	0.0752669	-0.376534	0.0567191	-1.02801	0.217522	-0.803146	-0.414112	-1.10086	-1.13158	-0.24746	0.353419	-0.0323128	-0.853528	-0.943526	-0.149709	-0.211683	-0.0494609	-0.505246	-0.457716	-0.409273	0.0982476	-0.692605	0.151822	0.0115663	-0.898179	-0.0215943	-0.468437	0.232636	-0.679152	-0.618917	0.499501	-0.432938	-0.514773	-1.14635	0.053126	-0.264584	-0.458371	-0.766976	-0.656734	-1.81984	-1.47474
ACSS2	0.22453	-0.00171403	0.336034	0.228973	0.145444	-0.281956	1.0509	-0.200489	0.422608	0.36255	-0.336634	0.225244	-0.319908	-0.451362	0.362122	0.354558	1.06424	0.127224	-0.197577	0.41927	0.480463	-0.0261224	0.283029	0.0169641	0.341194	-0.232784	0.418219	0.106149	-0.693067	0.292503	-0.375754	0.921421	0.482675	-0.287545	-0.361319	-0.087808	0.0891102	0.546362	-1.19355	0.136138	-0.166538	0.424036	-0.706606	0.591401	-0.304997	0.694238	0.267242	-0.59065	-0.0211313
ACTA1	0.416981	0.116796	0.877587	0.575273	0.343073	0.0481287	0.758077	-0.140876	0.378873	0.467786	0.0490782	0.268435	-0.199776	0.168752	0.513001	0.702977	0.905632	0.178395	-0.00640842	1.37647	0.214512	-0.210223	0.126296	0.227309	-0.102203	0.217707	0.738464	0.237201	-0.176031	0.480769	-0.423248	0.255275	-0.0445793	0.274594	-0.299966	-0.0919736	0.0325678	0.338402	-0.18169	0.237572	0.187233	0.503261	-0.187789	0.394084	-0.259656	0.591602	0.0315092	-0.430063	0.251936
ACTB	0.162035	0.26649	0.76874	0.258906	0.490141	-0.0225738	0.809529	-0.0140556	0.397636	0.588533	0.108386	0.546925	-0.0915745	0.261158	0.489333	0.740503	0.868099	0.260082	-0.156002	1.47724	0.139972	-0.245887	0.123861	0.19036	-0.248879	0.365128	0.577385	0.111395	-0.217994	0.548736	-0.406031	-0.143941	-0.258702	0.169525	-0.208845	-0.139526	-0.0010091	0.438609	-0.015591	0.173119	0.322158	0.412814	-0.0461265	0.350708	-0.0021164	0.697649	0.524774	-0.352352	0.613659
ACTBL2	0.37398	0.112634	0.987697	0.342211	0.461641	0.0601205	0.513798	-0.200192	0.258853	0.335971	0.2294	0.532754	0.0973651	0.471977	0.54591	0.758197	0.823867	0.240392	-0.240152	1.53089	0.26067	-0.715612	0.176073	0.199654	0.0177357	0.327746	0.720764	1.17763	-0.122491	0.760689	-0.156915	0.0309597	-0.206729	0.606042	0.01352	-0.0624862	-0.0930437	0.657418	-0.0946218	0.661698	1.44432	0.516006	0.284031	0.583296	-0.0908924	0.91895	0.497717	-0.173954	0.813522
ACTG1	-1.63446	0.312847	1.40556	-1.0013	0.608461	0.299048	1.64294	0.971084	0.425516	1.47271	0.11561	1.62028	0.2643	0.297264	0.689243	1.6255	1.80869	1.09619	-0.882963	1.96118	-0.89264	-0.865806	-0.215933	0.43332	-2.43352	-0.101558	-0.91274	-0.809032	-2.2862	0.247936	-0.00392832	0.561105	-2.79944	-0.70883	0.122739	0.140532	-2.18424	0.763503	0.62574	-0.2694	0.937632	-1.22711	-0.0779868	-1.47169	-0.0732848	0.631707	0.168714	-2.65858	0.58002
ACTG2	0.260367	-0.163793	0.430974	0.0320953	-0.176698	0.0114345	-0.133645	0.046423	-0.0924014	-0.12112	-0.264112	-0.0287065	-0.367481	-0.158465	0.418922	0.260593	0.352122	0.0471249	-0.2401	0.660451	0.169951	-0.122402	-0.267018	-0.0136383	-0.0300432	0.703863	-0.172106	6.86317e-06	-0.379889	0.168408	-0.631837	0.141358	-0.0884218	0.780788	-0.217	-0.0110976	-0.175482	0.187732	-0.19893	1.01867	0.302802	0.346924	-0.47771	0.0518231	-0.310154	0.17624	0.0993459	0.151178	0.0786343
ACTL6A	-0.463644	0.0621398	-0.180426	-0.323778	-0.128967	0.0624504	-0.305623	0.601039	0.0485378	-0.0675605	0.137621	-0.00730418	0.235686	-0.263615	-0.267128	-0.0155579	-0.161949	0.337503	-0.312538	-0.479619	-0.301586	-1.00792	-0.208968	0.00868437	-0.385928	-0.265559	-0.301538	-0.369122	-0.574774	-0.241311	0.463388	0.0349816	-0.701914	-0.201539	0.0444326	-0.00389306	-0.871235	-0.344774	0.238589	-0.235089	0.211991	-0.410524	-0.0141429	-0.252445	0.00828632	-0.250495	0.0196442	-1.34232	-0.0775687
ACTL8											3.03204												-0.298813					0.866073		-1.46457							-0.65156				1.37468				-1.61868		-0.563156		-0.978414
ACTN1	1.00285	0.233459	1.34594	1.54852	0.982776	-0.0844366	0.127078	-0.117219	1.16915	-0.253296	0.501261	0.290884	-0.263133	0.723429	0.0835816	-0.191428	-0.154226	-0.330128	0.281582	2.89262	-0.0234016	0.462927	-0.48938	-0.516882	0.174578	0.264609	0.63878	-0.0943959	-0.479415	0.567173	-0.84693	-0.83697	-0.52692	0.404502	0.135627	0.0726577	0.668183	-0.0971475	-0.953201	-0.092275	-0.0860088	0.368242	-0.459924	0.600598	0.197783	0.831258	-0.715634	0.830007	-0.438696
ACTN2	0.295914	0.180226			-0.364751			-0.735226	-0.976189				-0.673738	-0.758409	-0.186068		-1.4169	-0.95565		0.0842348			-0.557465						-1.28602	-0.0846741								-1.02344	-0.64355					-0.0627748	-0.162109		-0.203496		-0.100618
ACTN3		-0.206918	0.0882702		-0.0374507	-0.0757365	-0.188956	-0.491227	0.184765			-0.534546		-0.225266			-0.862949		-0.569015	1.6829	-0.107976						-0.105683							1.04455	-0.690113			0.0837041	-0.440357	0.689479		0.141605			-0.297117			0.782766
ACTN4	0.0572498	-0.0864465	0.260503	0.493519	0.429195	-0.134018	0.264859	-0.0274056	-0.0296917	0.121074	0.0448281	0.323832	0.0966387	0.187388	0.0628112	0.357888	0.314089	0.0953139	0.0625488	0.264873	-0.0943148	-0.428689	-0.103527	-0.052032	0.158472	-0.150394	0.348819	0.0410491	-0.562297	0.0770313	-0.196793	-0.17879	-0.392151	-0.0237454	0.156012	0.0711988	0.17584	-0.00622166	-0.317488	-0.094222	-0.159922	-0.0653104	-0.340898	0.143927	-0.0959511	0.237366	-0.14401	-0.344682	0.014974
ACTR10	0.220343	-0.0318156	0.280282	0.332458	-0.147351	0.16268	0.412121	0.316223	0.116312	0.00953032	0.325537	0.445382	-0.39602	-0.22615	0.298282	0.0888945	0.615965	0.112773	-0.0387328	0.325328	0.229717	0.386154	-0.0865939	-0.152381	0.272603	0.798968	0.189291	-0.459122	-0.1822	0.464272	0.0446328	0.832479	-0.12522	-0.372244	0.146329	0.220736	0.0885784	0.294508	-0.251834	-0.406775	-0.326736	0.268043	-0.0241241	-0.0340768	-0.0118639	0.337609	0.0509335	0.192433	0.291138
ACTR1A	-0.23592	-0.235897	0.226642	0.0963666	-0.54504	0.0466293	0.461717	0.0367689	-0.207289	0.0123154	0.196547	0.374144	-0.0892279	-0.458586	0.325636	0.162114	0.427429	0.144348	-0.300995	0.229593	-0.0714038	-0.87011	-0.418776	-0.21094	-0.0716969	0.507691	-0.0144556	-0.0148649	-0.716723	0.116645	-0.0193655	1.16396	-0.653444	-0.656582	0.042336	-0.175177	-0.543642	0.100324	-0.308751	-0.293238	0.111626	-0.0618715	-0.0767931	-0.138946	-0.135031	0.227863	-0.0180879	-0.393184	0.25278
ACTR1B	-0.302001	-0.0327114	0.14402	0.189229	-0.0945755	0.161246	0.164564	-0.107588	-0.113047	-0.18672	0.197219	0.742717	0.0328521	-0.582754	-0.137357	0.0975545	0.191651	-0.220385	-0.844589	0.201576	-0.731904	-1.85693	-0.318808	-0.112293	-0.711532	-0.479081	-0.269674	-0.455309	-0.947644	0.0973984	-0.225008	0.244492	-1.23581	-0.474624	0.0569518	-0.14403	-1.66114	-0.0288549	-0.31881	-0.119325	-0.0875196	-0.439147	-0.464829	-0.0198217	-0.0723644	0.0240995	-0.181501	-2.02306	0.0994636
ACTR2	0.359403	0.0240135	0.633341	0.691897	0.520701	0.0136403	0.7378	-0.289061	-0.284573	0.398706	0.127235	0.202286	-0.106619	0.158382	0.311579	0.301652	0.752068	0.105761	0.206616	0.834936	0.342704	-0.357391	0.110737	0.0366679	0.094964	0.018259	0.602467	0.172812	-0.256371	0.392815	-0.453088	0.134219	-0.287227	0.205727	-0.190703	-0.0608851	-0.0244657	0.310346	-0.171071	0.290961	0.271302	0.33409	-0.224777	0.3318	-0.124464	0.392415	0.385655	-0.246753	0.233505
ACTR3	0.208688	0.0708361	0.644959	0.675018	0.604145	-0.0153408	0.876072	-0.439223	-0.22895	0.502945	0.151249	0.414377	0.0356451	0.170149	0.407029	0.497421	0.696043	0.105752	0.139783	0.757688	0.253975	-0.286899	-0.0336524	0.319133	-0.172818	0.208117	0.496315	-0.00247274	-0.264343	0.317892	-0.225756	0.0996829	-0.275457	0.0807179	-0.164288	-0.0740029	-0.120355	0.175357	-0.15551	-0.125828	0.0552975	0.32791	-0.187847	0.313574	-0.0816125	0.447365	0.206721	0.234364	0.300891
ACTR3B	-0.342104	0.433512	0.195574	0.0983306	-0.134855	0.205124	-0.254051	-0.742815	-0.173378	-0.110199	-0.217951	-0.136141	-0.325895	-0.0566045	0.010023	-0.29642	-0.913143	-0.0203117	0.400316	-0.28908	-0.322025	-0.670435	-0.0880146	0.346564	0.491446	-0.133108	0.38953	0.415974	-0.685145	0.309325	-0.39242	0.294367	0.31456	0.469623	-0.184458	0.210345	-0.344197	-0.0384655	-0.322643	0.513035	-0.0553971	0.280036	0.0292206	0.0605989	0.123831	0.126776	-0.21889	0.0890705	0.303822
ACTR5	-0.0318832	0.159443	-0.0304005	-0.310891	-0.20686	-0.0264451	0.00265093	0.456266	-0.321307	-0.0796141	-0.0517169	-0.212893	0.166607	-0.156311	0.098678	0.0861361	0.322137	0.121771	0.351305	-0.256892	0.154425	0.517059	0.18384	-0.0214096	0.132137	0.53305	-0.266093	0.212801	0.0298683	0.129019	-0.17846	0.0685783	-0.134808	0.129471	-0.171832	0.0520891	-0.0156342	0.120479	0.339316	0.0778812	0.319263	-0.215391	0.0906371	-0.102384	-0.0588744	-0.140399	0.209198	0.0900748	0.170862
ACTR6	-0.0908321	-0.353787	-0.257886	-0.115486	-0.173828	-0.0757914	0.0642389	0.0481154	-0.0930276	-0.331006	-0.0812508	-0.105729	0.0883126	-0.172235	-0.331724	-0.13292	-0.175864	0.0235627	0.125475	-0.238076	-0.0891989	0.280426	-0.0195313	0.0502702	-0.0245313	-0.496204	-0.0336736	0.0775173	-0.0758298	-0.230741	0.168132	-0.254277	-0.0626263	0.140774	0.343807	-0.0864101	0.301153	-0.330421	0.02524	0.0114464	0.488309	-0.215833	-0.0898547	0.0356263	0.0500288	-0.195676	-0.115576	-0.12612	-0.255864
ACTR8	0.215545	-0.116431	-0.124654	0.125079	0.113469	0.156882	0.162967	0.426976	0.0210004	0.102832	-0.0949938	0.202501	0.235304	-0.157866	-0.0968582	0.114111	0.193504	0.159558	0.203755	-0.291599	0.337338	0.598673	0.264143	0.319321	0.235974	0.0803946	0.0460301	0.0342557	0.29274	0.0635316	-0.0998931	-0.0182068	0.0516674	0.156477	-0.0160636	0.0248188	0.225057	-0.137217	0.316076	0.0807927	0.00904056	0.0111468	0.015882	0.07534	-0.014734	0.00701348	0.0461928	-0.16868	0.0155921
ACTRT1		-1.20057			-0.521709			-1.01946	-0.791327					-1.09251			-0.516106		-0.0896431	-0.186244	0.0850825														-1.23807			-0.957748	-1.58422
ACVR1	-0.218977	0.711028	1.40456	0.154583	0.366422	0.277954	1.11935	1.47549	1.2661	0.748404	0.0568282	1.36042	0.145746	0.439434	0.337823	0.199472	1.00721	0.802394	-0.620835	3.69355	1.01723	-0.448594	-0.14662	-0.19003	1.51827	1.68146	-0.0773864	0.572392	-0.185128	0.496988	1.75339	1.07799	0.870908	-1.6883	0.824165	0.144129	-0.0252382	1.07343	-0.156435	-0.945584	0.854842	1.51691	0.209818	-0.233512	0.277225	1.41753	-0.244171	0.466353	0.208971
ACVR1B				1.47024			0.589431				-1.43923	0.00316181											-1.60444	0.0117642				1.03518		-0.133259				-1.67673			-0.33712			-0.91801	1.36493	0.624349			0.321334		-0.248425		0.171554
ACVR2A							0.898494					0.140501																												0.677807		2.29636
ACY1	0.62965	-0.135486	-0.369365	-0.651969	-0.326292	0.139749	-0.433394	0.300322	0.111674	-0.539987	0.329223	-0.139937	0.306577	-0.775078	0.0578958	-0.511498	-0.884715	-0.289003	0.35304	-0.239275	-0.317428	0.591718	-0.522622	-0.362572	-0.00823839	-0.137906	-0.287883	-0.000225788	0.283327	-0.414795	0.149372	0.430479	-0.0130585	-0.0768156	0.0882987	-0.0284639	-0.460223	0.0621349	0.62966	-0.398844	-0.392899	-0.683368	0.0604203	0.109148	0.144025	-0.161413	-0.506791	-0.309723	0.379162
ACY3	0.0733381	0.497824	-0.616246	0.745625	-1.83719	0.392762	0.771859	-2.38238	-2.28476	-1.6497	-2.79585	-2.3707	-1.6579	-0.652651	0.920743	-1.57705	-1.7444	-2.54786	-1.69857	-1.97603	-1.5062	-1.24179	0.421738	-0.585586	-2.06198	-0.434619	-0.745233	-0.554312	-2.03945	-1.06361	-2.15717	-1.5552	-1.00872	-0.128671	-2.22494	0.678533	-2.09297	-0.475099	1.44723	-0.641832	-2.43824	-0.883147	-1.0036	-1.05384	1.37485	-1.59044	-0.276526	-1.56288	-0.875134
ACYP1	-0.576457	-0.600458	-0.650836	-0.568381	-0.653153	-0.359471	-0.699494	-0.162308	-0.257592	-0.937535	-0.487867	-0.32472	-0.629015	-0.455376	-1.1119	-0.91848	-0.855865	-0.273989	-0.992747	-0.854536	-0.719322	-0.556367	-0.472722	-0.752976	-0.451014	-0.0909683	-0.912083	-1.06307	-0.849441	-0.49478	-0.816983	0.412415	-0.620343	-0.923505	-0.419463	-0.493294	-0.512766	-0.904992	-0.563773	-1.14465	-0.917255	-1.44696	-0.709271	-1.56029	0.164887	-0.941811	-0.39752	-0.638882	-0.0538669
ACYP2	0.441609	-0.732699	-0.875342	-0.0440261	-0.387638	-0.581024	-1.15128	-1.04363	-0.895974	-0.912853	-0.0677293	-0.708033	-1.0323	-0.0262501	-1.06558	-0.753745	-0.884997	-0.680885	0.175176	0.0452725	0.212893	1.33589	-0.349922	-0.44409	0.814402	-0.110369	0.0435972	0.892189	0.0453731	-0.230402	-0.686658	-1.12655	-0.0357693	0.467221	0.0296364	-0.573687	0.434663	-0.964539	-1.13951	-0.412281	0.192915	-0.155746	-0.152454	0.130461	-1.03233	-0.187949	-0.360496	1.08665	-0.812163
ADA	-1.51799	-0.953423	-1.74537	-0.633077	-1.40798	-1.30191	-1.48323	1.52896	-1.43372	-0.917004	-0.927919	-0.829133	0.128567	-1.20114	-1.52588	-2.62641	-1.47956	0.918323	-0.16977	-1.33646	-1.24383	-1.32862	-0.238362	-0.972259	-0.864977	-1.13157	-2.02128	0.0692673	-1.92431	-1.97091	0.303791	-1.21796	-1.02761	-1.09	0.438174	-1.62476	-2.40531	-0.611445	-0.418671	-1.27925	-0.530458	-2.472	-0.542846	-1.44337	-0.930682	-2.17408	-0.453851	-1.95874	-2.51707
ADA2	0.948449	0.117139	1.11717	-1.2276	0.584331	-0.884161	0.71619	-1.46088	-2.05035	0.89035	-1.4004	0.920642	-1.46876	-0.960707	1.49901	2.40312	1.90518	0.479349	-0.379999	-0.0932723	-0.0504602	-0.655478	0.489112	1.38019	-2.34216	0.250399	-0.19608	-0.492707	-0.627065	1.22276	-1.82089	-1.0692	-0.840008	-0.708568	-1.47997	-1.62971	0.044163	1.28168	-0.939389	-0.156678	-0.451608	0.979971	-0.281864	0.776651	-0.244034	2.20792	0.421831	-0.484763	-0.228371
ADAL	-0.283198	-0.90121	-1.03473	-0.619473	-0.914279	-0.272216	-1.20097	-0.00809511	-0.8682	-1.31372	-0.161274	-1.18422	-0.450446	-1.25464	-0.441221	-1.00435	-1.08222	-0.284763	-0.955481	-1.30832	-1.22141	-0.150986	-0.503827	0.265424	-0.143852	0.243086	-1.23391	-0.403059	-0.377754	-1.01072	-0.307253	0.726703	-0.375615	-0.408332	-0.349016	-0.328098	-0.114898	-0.714054	-0.328424	-1.14734	-1.10005	-1.18851	-0.632223	-0.30411	-0.106305	-0.923919	-0.63564	-0.0811482	-1.02334
ADAM10	0.0571836	0.26739	0.861595	0.476557	0.492264	-0.221078	1.25036	-0.721514	0.47987	1.13061	-0.688652	0.660365	-0.34488	0.396449	0.514659	0.219824	0.853865	0.254379	0.396219	1.58346	0.644	0.521435	-0.155527	0.320043	-0.216978	0.111869	0.71593	0.284982	0.127636	0.493318	-0.279314	-0.0352954	0.170377	0.00569301	-0.468702	-0.425768	-0.0578379	0.344804	-0.202802	0.330316	0.464371	0.906839	-0.0499951	0.776978	0.261879	0.973844	-0.0353639	0.309547	0.119602
ADAM15	-0.0860999	-0.867915	0.05136	0.580319	-0.0909314	0.0255919	0.353922	-1.21744	-0.123236	0.000439933	0.156546	0.293921	0.685575	0.227753	0.638092	0.101966	0.316081	-0.328017	0.559792	-0.0103434	0.459214	0.462777	0.477137	0.042252	0.354105	0.778047	0.994026	0.613797	-0.0235658	0.149074	-0.261202	0.238025	0.325538	0.00498745	-0.564473	0.265884	0.786737	0.151427	-0.429021	-0.147994	0.376211	0.666451	0.389697	0.572621	0.206803	0.831345	0.730844	1.28597	-0.264343
ADAM17	0.156227	-0.00182932	0.27411	-0.350626	0.0471525	-0.104188	0.479822	0.468271	-0.725463	0.554961	-0.520586	0.214571	-0.0327589	-0.00989392	0.422667	0.235092	0.849801	0.5214	-0.0982161	0.447014	0.593388	0.948398	0.00853576	0.349303	0.196812	-0.34492	0.109102	0.619701	-0.128496	0.00877	-0.268217	-0.186922	0.495196	-0.266778	-0.146412	0.10023	0.127916	0.28572	-0.279724	-0.150043	0.717811	0.187965	0.145325	0.381629	-0.141817	0.685053	-0.3446	0.423531	-0.376763
ADAM28	-1.43113	-0.905962	-0.819864	-1.10823	-0.953538	-0.849773	-1.75626	0.453455	-1.27695	-0.972803	-0.00363993	-1.69653	-0.507319	0.316697	-0.37709	-2.30017	-0.687912	0.239297	-0.327377	-0.809069	-0.479729	-2.13134	0.271834	-0.710214	-0.103814	-0.776591	-1.02543	0.384051	-0.786056	-1.81327	-0.441756	-1.04775	0.718969	-0.800057	-0.416676	0.0659522	-1.07899	-0.45097	-0.391878	-0.101398	0.77537	-0.650333	-0.232252	-1.3061	-2.98386	-1.09671	-0.944181	-2.9872	-1.90616
ADAM8	0.393981	0.660896	1.28356	1.77598	0.769469	0.861956	1.08038	-1.75572	-0.166756	0.878099	-0.742395	1.76357	-0.771749	0.480067	1.42704	0.404346	1.6461	-1.00472	-0.533559	0.729308	1.88327	-0.330593	0.0712187	-0.0278038	-1.56173	0.828594	1.82462	0.470462	0.624746	1.75081	-1.65243	0.504412	0.351634	0.325048	0.0165199	-0.395707	0.202473	0.824389	-0.981228	0.415666	0.158397	2.29727	-0.0523971	-1.13523	-2.03277	1.5785	-0.657419	1.81548	0.776535
ADAM9	-0.0926155	-0.6504	1.31411	-0.169238	0.85975	-0.563785	2.74442	-0.649244	-0.302121	1.70013	-0.582316	1.52326	-0.755632	0.733375	0.192898	2.156	2.48451	0.642418	-0.359183	2.49477	1.31186	-0.394761	0.518295	0.655941	-0.84936	0.205397	1.15181	0.147579	-1.38455	1.05001	-0.441882	0.0804031	0.707285	-0.381558	-1.2796	-1.22058	0.191027	1.38437	-1.41936	-0.0235668	0.357281	0.927653	-0.396018	0.671999	-0.263685	1.63262	0.439751	0.286251	0.40886
ADAMTS1		-1.45881			0.0171136		-2.00294	-2.29246	-0.72046			-0.995218		-0.925134			-1.83116			0.328427														-1.11706				-0.680752	-0.842836	-1.90608		-1.91544			-0.67115
ADAMTS13																							-3.27764							-3.2701															-2.61624		-4.82078		1.64617
ADAMTS15			-3.96734	-0.506861		-3.30399	-4.38281			-3.77721	-2.99263	-4.56551				-2.06811			0.0729638		-0.788196	2.32897	-0.846997	-2.88025	-0.134932	0.833878	-1.87931	-0.24356		-1.99984	-3.34303	-0.474626	0.291324	-1.25073	-2.26915	-3.01257	0.2581			-2.59153		-1.65021	-2.33706		-2.6379	-0.487884	-2.11039	2.73259	-2.67091
ADAMTS4		-1.54066			-1.00243			-1.27034	-0.86986					-0.93166			-1.34572			-0.0501295																		-0.404242	-0.788481
ADAMTSL4			0.474469	0.47151	0.50763	0.157659	0.0087188	-2.43508	-1.58172	0.997812	-0.181749	-0.430882		0.34858		-0.661168	0.332832		-1.01439	0.539795	-0.443093	0.813841	-0.850596	-1.79315	1.23264	0.323611	1.18421	0.410849		-0.822184	-1.92879	-0.685719	1.87268	1.04902	0.374692	-0.0310469	1.41181	0.804602	-2.35962	0.730507	0.305105	0.631926	-1.58792		-1.0501	-0.861362	-0.452692	0.575542	1.40217
ADAP1	0.0135211	0.159742	0.602634	-1.42349	-0.15339	-0.0677087	1.02215	-0.171828	-1.31313	0.880918	-0.171493	0.452463	-0.464977	-0.557308	0.939425	0.736814	1.682	0.323101	-0.936378	0.0367617	0.682036	0.668263	-0.273018	0.484518	0.268429	0.0947868	0.0445158	0.433633	-1.08836	0.737902	-1.21649	-0.425834	-0.0718929	-0.607085	-1.08104	-0.649534	-0.950196	0.249327	-1.00028	0.380185	0.54234	0.962926	-0.295136	0.602119	-0.16752	0.841231	0.0510998	-0.384042	0.755912
ADAP2		0.493145	0.953998	-0.439307	0.309895	-0.941853	2.79187	-1.5731	-1.64569	1.741	-0.738351	1.1773		0.210234			1.65878			0.946754			0.0728553	0.28684			-0.408497	-0.246957		0.783504	-0.614889		0.188023	-0.410447		-1.30805	0.0394546	0.799507	-0.302281	-0.913784	-0.344342	0.64458			-1.04749		0.978117	-0.725582	0.848042
ADAR	-0.0142477	0.180911	-0.0132538	0.0342326	0.0304197	0.0581987	-0.106527	0.275251	0.0215145	0.100574	0.118219	0.0698969	0.252544	0.280458	0.0925595	-0.0652974	0.0394105	0.221335	0.164503	-0.289718	-0.123093	0.279776	0.222187	0.050871	0.00887155	-0.0169504	0.0207836	-0.127059	0.0860046	-0.179523	0.180389	0.237014	-0.10872	0.151693	-0.0688475	0.209132	-0.252792	0.0268247	0.207036	0.139803	-0.113863	-0.144023	0.201803	-0.0320506	0.0146462	-0.070394	-0.0314822	-0.0523482	0.0540638
ADARB1	-0.638791	0.0365544	-0.361441	-0.622018	0.160436	0.123243	0.103024	0.600174	0.269673	-0.352543	0.509675	0.219359	0.215636	0.0232407	-0.46722	-0.513397	-0.498046	0.346744	-0.309044	-0.0620909	-0.328592	-0.33847	-0.635857	-0.180544	0.617579	0.366569	-0.336216	0.808374	-1.13874	0.241703	0.0358121	0.317112	-0.417598	0.272944	0.197527	0.346147	0.0260205	-0.19939	-0.0604076	-0.514654	0.455306	-0.175479	0.272258	-0.222897	-0.150628	-0.245118	-0.0947401	0.631394	-0.35035
ADAT1	-0.0726527	-0.407231	-0.15142	-0.171524	-0.47056	0.519974	-0.189624	0.256071	0.0204224	-0.0770081	0.475292	0.146764	0.128902	-0.531318	-0.102924	0.49751	-0.143111	0.152852	-0.0198457	-0.386856	-0.17922	-0.254423	0.107665	-0.0416662	-0.420541	1.64041	-0.085087	0.350809	0.193504	-0.0747401	0.197826	1.50064	-0.122214	0.131783	0.182011	-0.220236	0.168459	0.0556942	0.0628163	-0.0168208	0.531858	0.0205863	0.765893	-0.129704	0.0795479	-0.819861	0.0444629	0.70871	0.440909
ADAT2	0.160465	-0.132993	-0.750177	-0.21438	0.109768	0.247223	-0.521196	0.563557	1.42204	-0.396272	-0.498576	-0.171957	0.237199	0.109634	-0.342104	-0.741112	-0.529264	0.00357046	0.499883	0.349032	-0.853026	0.164102	0.204905	0.0164489	0.197901	-0.168298	-0.415174	-0.564894	0.446867	0.257363	0.636753	0.299924	0.234859	0.253987	0.485318	0.617553	-0.234432	0.0821676	0.824056	-0.24731	-0.399713	-0.764611	-0.270862	-0.517525	0.376627	-0.369677	-0.10861	-0.537715	-0.207481
ADAT3	0.0172841	-0.0391921	-0.213039	0.345247	0.269662	0.236574	-0.20255	0.161454	-0.0211533	-0.381436	-0.463919	0.00730893	-0.619197	0.11421	-0.219812	-0.0725987	-0.541714	-0.242565	-0.279194	0.324409	-0.561319	0.383723	-0.193675	0.0499101	0.437886	1.00335	0.0970565	0.0153167	-0.220926	0.248828	-0.385972	0.246057	-0.206046	0.446598	0.01653	0.0332784	-0.354683	-0.0263196	0.26943	0.306776	0.00385829	-0.22859	-0.0345413	-0.239115	0.0510756	0.0675089	-0.0676163	0.607254	0.663549
ADCK1		0.367266	-0.154423	-0.380226	-0.238005	-0.198358	-0.41682	0.177336	-0.0779578	0.203994	0.0120654	-0.90761		-0.402854			0.594991		-0.570932	0.343321	-0.668623		-0.189751	0.048475			-0.269171	0.75769		-0.31384	-0.308396		-0.199822	0.689662	0.284771	0.156714	-0.16383	-0.0573234	0.283026	0.893456	0.00924543	-0.18748			-0.318236		-0.490345	-0.417563	-0.179301
ADCK5	-0.170166	0.0241257	-0.117541		-0.308344	-0.354743	-0.0994148	-0.926744	0.17933	0.726521		-0.608002	-0.726861	-0.121521	0.385844		0.280432	-0.134992	0.0681828	-0.256311	0.327546		0.409817				-0.244359	-1.35004	-0.0210237	0.231301	-0.626675		1.21227	0.0219216	-0.0773242	-0.011163	-0.142737	0.110408	-0.252157	-0.415675		0.593588		0.355613	-0.041024		-0.0522127	0.65919	0.0254278
ADCY3	-0.0582368	0.138344		0.0406316	-0.698267		-1.25779	-1.96198	-0.46579	-0.596724		-1.69812	0.123203	-0.449364	-0.506647		-0.817007	-1.79956		-0.139409				-0.318548					-0.386837		-0.211677		0.434723	0.513644		-0.859971		-0.426888	-0.711739	-0.682227		-0.604742		-0.403609	0.824885
ADCY4							-0.60797					-1.0227																						-0.51126						-0.560825		-1.28681			-1.50011
ADCY6	0.12099	0.550111	0.991192	-0.165745	0.147371	-0.133819	-1.22881	-0.562583	1.99727		-0.114968	-1.56006	-0.125694	0.108113	-1.54501		-0.604761	0.781028	-0.421797	2.53642	-0.43935		0.0568608	-1.28391			-0.424966	1.67258	-0.360756	-0.597585				-1.29225	1.15977		0.260416	0.327975	-0.547123	0.132029	1.58917	-0.0373912		-0.344805	0.272568		-0.706579	-0.0562931	-1.39873
ADCY7	-0.272143	-0.072339	0.223097	0.212193	-0.0780803	-0.431113	0.768083	-0.408143	-0.67984	0.72846	-0.563984	0.525399	-0.965777	-0.729385	0.0422992	0.511886	0.757363	-0.282769	-0.100263	0.0979682	1.20746	-0.477144	-0.732762	0.0669561	0.143889	0.422602	0.277677	0.696144	-1.32749	0.458063	-0.8283	-0.376042	-0.63756	0.105863	-0.775415	-0.305244	0.0324133	0.185713	-0.339371	-0.153092	0.787516	0.89102	-0.390473	0.396419	-0.660848	0.491438	-0.240216	0.218425	-0.15673
ADCY9	1.95021	0.502746	1.09538	0.985825	0.353347	0.396085	1.93652	-0.938657	-0.663786	0.266044	-0.240321	0.93431	-0.979703	-0.133036	1.15636		1.47768	0.469598	0.569545	0.168148	1.41696		0.156878	1.59329			0.221817	0.531445	-2.57481	1.08445	-1.2169		0.582015	0.912272	1.10733	0.141827	0.406902	1.295	-1.84102	0.532946	1.17802	1.89517		-0.390237	0.680706		0.585399	0.962628	2.69914
ADD1	-0.637309	-0.971251	0.0442013	-1.29747	-0.71657	-0.495008	-0.414631	-0.18295	-0.942444	-0.261671	-0.488052	-0.166044	-0.175957	-0.898449	-0.409943	-0.385353	0.471576	-0.132563	-0.589695	-0.269726	-0.213319	-1.36621	-1.00578	-0.430011	-0.300742	0.0601433	-0.535784	-0.764892	-1.1181	-0.0820006	-0.629835	0.332641	-0.933642	-1.02043	-0.502927	-0.680231	-0.682896	-0.257479	-0.752546	-0.555667	-0.342264	-0.777474	-0.494417	-0.617296	-0.27562	-0.59121	-0.138019	-0.439969	0.0410174
ADD2	-2.78386	-2.70615	-2.07883	-2.24321	-2.30981	-1.77271	-2.25101	-2.08944	-1.7389	-2.10574	-1.74791	-2.20863	-2.0686	-2.25169	-2.9828	-2.07929	-2.12224	-2.93768	-1.70425	-2.23519	-2.67037	-2.27488	-2.37541	-1.71803	-2.26465	-0.904868	-1.87647	-2.55764	-2.66488	-2.09089	-1.83576	-1.65059	-2.45577	-2.0825	-2.08561	-2.26638	-2.20338	-1.91779	-1.65237	-2.0369	-2.87037	-2.51599	-2.40184	-2.08163	-2.45173	-3.06824	-2.12111	-1.97684	-0.741702
ADD3	-0.199561	-0.330614	0.390636	0.0751807	-0.502417	-0.0300795	0.0912266	0.0744293	-0.609521	0.381817	-0.0866665	0.214742	-0.134048	-0.476795	0.0654107	0.337589	0.850675	0.195278	-0.0992859	0.750162	0.448284	-0.210732	-0.224208	0.0474269	0.305915	-0.055947	0.0524717	0.0455454	-0.492416	0.395788	-0.469532	0.360717	-0.197445	-0.231244	-0.273121	-0.0282092	0.197202	0.14939	-0.416677	-0.113807	0.55313	-0.030502	0.0383375	-0.00833654	0.0523862	0.320364	0.293116	0.398299	0.256615
ADGRA3			0.822423	0.0324064		-0.390843	0.383572					-0.0738987							-0.0800567		-0.0404021		-0.0925825	0.0804023			-0.326595			-0.844929				0.673828	0.273798					0.484097		-0.354014			0.507069		-1.23226	1.21942	-0.961401
ADGRE1	-1.53638	-0.653429	0.948114	-0.607978	0.668112	-0.373307	-0.310325	0.958081	-0.79951	1.74179	-0.0258011	0.924854	-0.693314	1.12784	0.164419	0.946332	1.76992	-0.34022	-1.18787	0.950968	0.717413	-1.54165	-1.68582	-0.85418	0.430751	-0.830726	0.205415	0.933924	-2.39516	-0.573218	0.214709	-0.363772	-0.914633	-1.07823	0.343526	-0.536287	-1.19811	0.69995	-1.76578	-0.666956	0.116864	0.0618074	-0.556616	-1.42494	-0.548364	1.04883	-0.227201	-0.283837	-1.09562
ADGRE2	-0.899356	-0.342999	-0.210207	-1.6722	-0.817805	0.642969	0.811836	0.189925	-1.09383	0.418228	0.322585	0.60604	-0.0649945	0.572575	0.855927	-0.0105358	1.83654	0.389816	-0.485245	0.169965	0.661104	-1.57077	0.58404	0.480227	1.14857	-0.119637	-0.022777	1.03936	-0.857636	0.451999	1.41052	0.191491	0.0635725	0.335389	-0.510824	0.0276677	-0.312079	0.132821	-0.259681	0.12263	1.59701	0.163601	1.66992	-0.00357057	1.33091	0.825929	0.681825	0.418102	-0.430827
ADGRE3	2.0452	0.316788	1.39152	2.039	1.41693	0.128	2.12561	0.390383	0.664221	1.28533	0.152492	2.44132	-1.07729	-0.621532	1.06075	0.373484	2.28288	-1.26781	-0.141177	1.38387	1.34464	-0.357421	-0.608725	-1.34796	-1.30772	0.205998	1.39459	-0.165823	1.58885	0.34386	-2.34156	0.117534	-0.506542	0.83969	-1.65258	-3.16444	1.23619	1.35118	-0.261549	0.235686	-0.226746	1.28066	-0.234043	1.77424	-0.424792	2.12222	-0.552323	0.53464	1.15414
ADGRE5	-0.246746	-0.235281	0.800361	-0.354223	-0.0130009	0.754345	0.929652	0.27548	-1.48479	1.14612	-0.0623616	1.63129	-0.298347	0.338213	1.00553	0.997125	1.14435	0.384763	-0.0124381	0.441782	1.30323	0.119755	0.218973	0.371234	0.991541	0.385758	0.812273	0.410932	-0.692556	0.779418	-0.402304	0.237914	0.221798	0.14001	-0.437056	0.308516	0.296744	0.804173	-0.490351	0.143247	0.397981	1.04023	0.180593	0.39506	-0.235823	1.43498	0.130779	0.533642	-0.13112
ADGRG1	-1.72255	-1.39017		-1.13342	-1.66355			-2.09509	0.5218	-0.726773	-1.19505		-0.123052	-0.725885	-2.29261	-1.85882	-2.55729	-1.00342	-2.45197	-0.806407	-2.72504	-0.998454	-1.85756	-2.77774	-0.581831	-1.4596		-2.42663	-1.69663	-2.03858	0.711937	-0.2933	-2.23004		-0.543576	0.84844	-3.6343	-0.620993	-2.68338		-3.78234		-0.750962	-2.48666	-1.62589	-1.4334	-1.06018		-2.19526
ADGRG3	-0.704922	-1.7043	0.344511	1.9197	0.914875	-0.814798	-0.503482	-1.58073	0.213304	-1.03021	-0.487072	0.144398	-0.792516	1.11577	0.0439297	-1.93303	-1.38405	-2.34322	0.324231	-0.702505	1.05618	-1.08064	-1.58973	-1.56622	0.00154378	-0.510985	0.734811	-0.448282	-1.28231	0.306651	-2.32213	-1.28571	-1.0057	-0.793044	-0.709611	1.05778	1.64026	-1.29552	-2.0063	-0.222704	-0.243804	-0.494078	-1.7383	-0.255891	-0.698772	-0.861537	-2.68844	1.6913	-1.88225
ADGRG5	-1.36541	-0.129905	-0.377343	-0.317632	-0.0731055	-0.212015	-0.988385	-0.218778	-0.595543	-1.40344	0.223925	-1.11338	-0.136404	-0.864321	-0.623204	-1.48029	-1.48876	-1.12347		-0.528683		-0.925602	-0.269536	-1.31535	1.0635	-0.920039	-0.948011	-0.194843	-2.05585	-0.717334	-0.101559	-0.738063	-0.74919	-1.25486		-0.301774	-1.01176	-0.24431	-0.514052	-1.03352	-0.987446	-0.366622	-0.851485	-0.541188	1.0584	-0.329902	0.029224	0.490078	-1.31974
ADGRG6
ADH1B	-1.02939	-2.8282	-1.57491	0.451448	-1.62389	-2.45369	-1.44242	-2.50634	-2.34451	0.127779	-1.69297	-0.250936	-2.03871	-1.90669	-1.23836	-0.319519	-3.18931	-1.73336	-1.77383	-1.65484	-0.566587	-1.23896	-1.96913	-2.93879	-2.91961	-1.27155	-1.6826	-0.911557	-0.786497	-0.396251	-0.301806	-1.96145	-0.86029	-1.52889	-1.3345	-2.22429	-0.660102	-1.78874	-3.28052	-1.65564	-0.201794	0.103028	-1.27845	-1.90375	-2.09544	-1.00543	-1.49483	-0.366949	-1.09489
ADH5	0.0794013	-0.162486	-0.0681545	0.0864683	-0.542514	-0.0474167	-0.474362	0.339369	-0.343974	-0.51417	0.0705186	-0.405237	0.0814525	-0.572341	-0.41021	-0.760148	-0.29967	0.0437632	0.312969	0.398991	-0.41125	-0.0233249	-0.13974	-0.170913	0.032131	0.0398881	-0.228253	-0.173136	0.0119101	-0.378199	0.110284	0.529261	-0.439301	0.0167076	-0.244159	0.152024	-0.211305	-0.360706	-0.876287	-0.155863	-0.455875	-0.729339	-0.283391	0.00905714	-0.135932	-0.431276	0.133163	-0.183322	-0.648454
ADHFE1	0.265864	-0.87914	-0.346463	-1.2194	-0.860881	-1.08399		-1.17953	-0.542498	-1.08013			0.0197821	-0.949926	-0.195105	-0.514554	-1.20062	-0.0493515	-0.170246	-0.0781007	-0.0987785	0.372203	0.273935	0.0806446	-0.408477	0.882629	-0.948759		-0.090022	-0.939886	-1.01438	0.00872262	-1.11512		0.312587	-0.349439		-0.350517	-0.476999			-1.17107	-0.343262	-0.271818	-0.613493	-0.492492	-0.844155	0.951231	-1.75486
ADI1	-0.447735	-0.0196427	-0.394017	0.0256636	0.00116424	0.496914	0.392093	0.0582619	-0.0219746	-0.00231195	0.13215	0.644242	0.758307	-0.742004	0.433365	0.228805	0.239448	0.257524	-0.203278	-0.561188	-0.130177	-0.162836	-0.0198158	0.14117	0.0804285	-0.47176	0.978355	-0.394046	0.420385	0.285156	0.193693	0.234102	-0.121845	0.202047	-0.164606	-0.609111	0.144628	0.0171929	0.270015	0.0799337	0.616921	0.195882	0.0889498	0.658302	-0.465354	0.214666	0.418905	0.962827	0.819118
ADIPOR1		-1.02925			-0.0930147		-0.162817	1.51619	0.617792			0.134705		0.556725			0.781588		0.0314868	0.196376	0.115318													0.74787	0.0241387			0.950525	0.761035	0.469541		0.578597			-0.407275
ADIRF		-1.80231			1.89039			-1.80529	0.0437946	-0.124746				1.96935			-1.82957		-1.52669	3.10082	-2.65911										-0.797977		-2.29701		-2.02435	-1.93936		2.42739	2.12051
ADK	0.204244	-0.0296924	0.304347	0.682972	-0.157545	0.300776	-0.388981	0.222604	-0.562073	-0.247264	-0.296721	-0.099298	0.0652587	-0.564101	0.320492	-0.216794	0.427786	-0.0979342	-0.0130063	-0.177772	-0.106798	-0.486581	0.049819	0.334078	0.299463	-0.107888	0.244602	-0.274481	-0.0987779	0.0652454	0.12853	0.688201	-0.048402	0.112911	-0.0803213	0.561369	-0.185814	0.275462	0.165727	0.0367221	-0.402175	-0.23681	-0.149253	-0.000908137	0.264664	-0.163705	0.268163	-0.856723	-0.0351629
ADM				0.656757						0.0360265														0.548677							1.29027		0.82512			0.241046
ADNP	-0.0289841	0.0750818	-0.353797	0.114842	-0.157267	0.0947418	-0.411957	0.646892	0.263518	-0.328329	0.0217843	-0.306615	0.231894	-0.137842	-0.338793	-0.274474	-0.604348	0.231374	0.326743	-0.595593	-0.188983	0.120297	0.165157	0.189357	-0.0563903	-0.104552	-0.131186	-0.126226	0.250635	-0.161616	0.41646	0.459615	0.00327225	0.295024	0.15718	0.244312	0.102011	-0.171719	0.621012	0.17157	-0.0846725	-0.326573	0.241911	-0.190347	0.176383	-0.2275	0.068528	-0.153326	0.0685305
ADNP2	0.0170925	0.180723	-0.70708	-0.209863	-0.154466	-0.173388	-0.453089	0.340266	0.34504	-0.64542	-0.448325	-0.509124	-0.591039	0.438115	-0.521218	-0.842396	-0.575107	-0.315396	-0.0732737	-0.657299	-0.344568	0.313777	-0.366479	-0.521225	-0.10071	-0.283848	-0.511141	-0.27474	0.496419	-0.541495	0.530255	0.00439342	0.163493	-0.314269	-0.0770332	-0.334608	0.311721	-0.483289	-0.0556628	-0.255037	-0.644047	-0.533246	0.1079	-0.246499	0.0807155	-0.733964	-0.0776607	-0.00543641	-0.397873
ADO	-0.0737447	0.132561	0.0492904	0.0832672	0.29125	-0.01026	0.284254	0.343777	-0.220285	0.302006	0.222924	0.167739	0.108983	-0.188138	0.00141146	-0.0126311	0.192767	0.302055	-0.0436418	0.150194	0.106874	0.467646	-0.110209	0.0637077	0.013041	0.133611	-0.0350952	0.115788	-0.118955	0.246072	-0.0537537	0.0858663	-0.24237	-0.029093	0.0183837	0.0400842	0.252765	-0.0650139	-0.256168	-0.0923156	0.596025	0.0924397	-0.152344	-0.18961	0.0654331	0.140263	-0.0280306	-0.309704	0.0702863
ADPGK	-0.0386206	0.181347	-0.166841	-0.938229	-0.331469	-0.39543	-0.283262	-0.574955	-0.938518	0.0695336	-0.339025	-0.101108	0.0239755	-0.423006	0.304945	-0.210772	0.0138666	0.108429	-0.189596	-0.322259	0.267833	-0.362981	-0.0580901	0.362503	-0.87639	0.0601659	0.0229408	0.379623	-0.239641	-0.432938	-0.825248	-0.646443	-0.325981	-0.265614	-0.197675	-0.287333	-0.151509	-0.364996	-0.0841128	-0.729391	0.140728	0.0953988	-0.027028	-0.0569206	-0.335614	0.104916	-0.98898	-1.01442	0.0926801
ADPRH	0.536361	0.904957	1.31645	-0.316408	0.353325	0.483914	1.52321	-1.64096	0.21255	1.27582	0.73271	1.57224	0.277741	-0.165289	1.30533	1.70581	1.48001	1.21459	0.684569	1.22825	1.54971	1.10442	0.767351	1.12419	0.694229	0.650355	0.638968	1.17549	0.764226	1.44408	-0.813016	1.16933	0.68432	0.591962	0.643434	1.03177	0.877914	1.35558	0.528332	-0.180837	1.3043	1.27706	0.205467	0.919804	-0.450922	1.69094	-0.308201	0.72396	0.64324
ADPRS	-0.0323344	-0.178589	-0.238992	-0.25755	-0.315604	-0.159089	-0.261661	-0.0415845	-0.68908	-0.216461	-0.129515	-0.478242	0.0616843	-0.0706715	-0.093525	-0.413639	-0.00315648	-0.235318	-0.198283	-0.285396	-0.408956	-0.196634	0.00443312	-0.15936	-0.388634	-0.165137	-0.182492	-0.27481	-0.39286	-0.304935	0.0521562	0.307383	-0.501343	0.0264704	-0.354949	-0.158003	-0.532624	-0.269671	-0.208745	-0.053978	-0.0349703	-0.515454	-0.315897	-0.0985254	-0.186504	-0.331206	0.0650611	-0.213456	-0.427524
ADRA2A																							-1.34856							-2.87551															-1.86826		-1.41008		-1.85873
ADRB2		0.0118539	0.425069		-0.104906	0.36497	-0.508225	-0.0566127	-0.488969		-0.259982	-1.25141		-0.428993			0.101804		0.178547	0.698309	1.06027		-0.0755999				0.0160092	0.0108482		-0.471835				0.516302	0.695214		0.176236	-0.168243	-0.294999	0.413078	0.390617	0.45389			-0.591471		0.182262	0.743123	-0.873473
ADRM1	0.341458	-0.0972118	0.19467	0.148628	-0.0458038	0.385253	0.109249	0.0885762	-0.238968	-0.0968183	-0.110157	-0.183164	-0.0265609	-0.258825	-0.0718886	-0.06175	0.0383458	-0.174698	0.236337	-0.146372	-0.0406606	0.45943	-0.190304	-0.165883	0.21636	0.0169405	-0.0231979	-0.286117	0.402121	-0.0394018	-0.0490694	0.411608	-0.115592	-0.0545954	0.0305659	0.195384	0.0334724	0.172609	0.0171127	-0.34239	-0.840472	-0.0274301	-0.173128	-0.0984259	-0.180022	-0.0660435	-0.071766	0.365829	-0.0899224
ADSL	-0.323448	-0.388264	-0.165609	-0.0719905	-0.198519	-0.164652	-0.497053	-0.236873	-0.280592	-0.577206	-0.20699	-0.633765	-0.425337	-0.211834	-0.374492	-0.337011	-0.514417	-0.22042	-0.381909	-0.570011	-0.795024	-1.44197	-0.312987	-0.201637	-0.359994	-0.685594	-0.584017	-0.798831	-0.664804	-0.313448	-0.684448	0.671086	-0.80584	-0.634917	-0.0298247	-0.374866	-1.18767	-0.543766	-0.278626	-0.650309	-0.77999	-0.719655	-0.286816	-0.641171	-0.197185	-0.529477	-0.119396	-0.926291	-0.310185
ADSS1	-0.19881	0.180061	-0.00335838	-0.0733395	0.455008	-0.292272	-0.737799	-0.225763	0.625361	-0.341076	-0.550764	-1.30318	-0.590518	0.670143	-0.672252		-0.297275	0.376301	-1.35374	0.802569	-0.389895		-1.2888	-0.45847			-0.61499	-0.683484	0.0410825	-0.893426	0.162255		-0.0777078	-1.03852	-0.422631	0.0656728	0.579423	0.697659	-0.938685	-1.88546	-0.129196	0.142537		-0.607041	-1.06352		-0.558141	-2.00492	0.562184
ADSS2	0.109152	-0.208711	-0.200091	1.23469	0.631517	-0.188475	-0.122947	0.393617	-0.376576	-0.0577007	-0.387178	-0.0087053	-0.0546786	0.351305	-0.197331	-0.159137	0.120492	-0.253003	0.144613	-0.690636	-0.201391	-1.09509	0.0959515	-0.295436	-0.667886	-0.41861	0.365522	-0.750635	0.0833874	0.00868621	-0.698075	-0.681522	-0.104377	0.22794	-0.646073	-0.786228	0.244415	-0.519541	-0.0681396	-0.205563	-0.605409	-0.370353	-0.606372	0.125193	-0.0438059	-0.174744	-0.145456	-1.26304	0.0111496
AEBP1		-0.0516095			0.654751			-0.761852	-0.841614		-0.121552			0.677433		-0.912918	-1.28382			0.910133		0.829013			0.116297	0.271326		0.464554				0.766351					0.375459	0.584941	0.471945		2.4094		0.200493			-1.15991
AEBP2	-0.179483	-0.0782951	-0.627897	-0.0194629	-0.186527	-0.421585	-0.025083	-0.612597	0.111146	-0.37499	-0.260947	0.533857	-0.151734	-0.166324	-0.27348	0.151063	-0.994021	0.0231055	0.285314	-0.170025	0.628512	0.622013	0.232139	0.595184	0.482291	0.41209	-0.50842	0.631583	-0.361061	0.308706	0.209395	0.435658	0.728916	0.0117544	0.154615	0.0461416	-0.211223	-0.0162684	0.129299	-0.0547392	1.19903	0.280639	-0.0507943	-0.238894	0.604854	0.0795942	0.183619	1.57732	0.677508
AEN							0.528352					0.583272																						0.970305						0.778388		1.1956			0.976288
AFAP1	1.17074	-0.281068		-0.397003	0.139233		1.98609	-0.615022	-1.12188	0.675988	-0.592535	-0.585431		-0.786816	-1.45904		-0.516627	0.196688	-0.876246	-0.527798	-0.0627534	0.533794	1.07676	-1.04013	-1.10175			-0.76311	0.0880018	-0.0549223	-2.30166		1.52159	0.406069	0.666147	-2.00043	0.991299	-0.0348329	-0.327189	0.130492	-0.0397478	0.126469	-1.21975	1.00195	-0.724137	3.64849	2.47037		-0.182123
AFAP1L2	-0.883158	0.180647		-1.60207	-0.639124		-1.6753	-0.789285	-0.430118		-1.14071	-2.73894	-2.41779	-1.07046	-1.6953	-0.890942	-0.44745	-1.56203		-0.243271		-1.90913	-1.35946	-2.15048	-3.46103	-1.54319		-1.40443	-0.0251413	-0.907438		-0.431885		-1.92529			-1.90062	-0.519048	-1.29725	-3.67965	-0.954508	-1.59834	-1.37045	-1.74151	-1.72523	-1.14371	-1.7172		0.313495
AFDN	3.23413	-0.570542	-0.00483563	-0.760429	-0.597653	-0.420797	0.681688	-0.472926	-0.710401	-0.931893	-0.0990229	0.469874	-0.548339	-0.329182	-0.501264	-0.539294	-0.800389	-0.716301	-1.20213	0.0832908	-0.134944	2.63198		-1.33424	-0.537783	0.187111	-1.0791	3.82816	2.78165		-1.98703	-0.677594	-0.85977	-0.710279	-0.780182	-0.574908	2.63975	0.312226	-0.46132	0.0257242	1.61854	0.244761	-0.995922	0.154182	-1.56804	-0.206775		0.645817
AFF1	-0.313988	-0.688926	-0.35558	-0.225261	-0.000738972	0.171153	-0.598281	0.724018	-0.0433362	-0.297064	-0.0168184	-0.0789803	0.308267	-0.0176847	-0.251978	-0.0757004	-0.605764	0.37971	-0.279216	-0.501787	-0.0946342	0.314372	-0.144039	0.191605	0.0492552	-0.0484933	-0.74561	0.367385	-0.252076	0.0617283	0.264103	0.100006	-0.078983	-0.165793	-0.156005	-0.048066	0.325971	-0.0190052	-0.112603	-0.0232871	0.420937	-0.0708781	-0.0621065	-0.294009	0.00438564	-0.143445	0.0875128	0.21487	0.200632
AFF2	-0.428513						-1.68961			-3.83067	-4.96613	-0.702209	-0.0498346		-1.87197			-3.01525										-2.03589	-0.653741		-4.88211		-0.796873	-1.42085		-4.66432	-0.357859			-1.66588		-1.7104		-0.202821	-2.03464
AFF3	0.894331	0.400439		-0.966034	0.415274		-1.02798		-0.112851	-0.599731	-0.168028	-1.04561	-0.208081	-0.451055	0.638354	-0.323526	-1.06095	1.10714	0.898532	-0.3534	0.18721	0.409364	1.17325	-0.134515	-1.12865	0.503783		0.422639	-0.409758	0.577368	0.241997	-0.563488	-0.270968	0.136815	-1.17014		0.375344		-0.678751	0.797088	0.292441	0.69123	-0.928813	1.00642	0.974078	-0.535027	1.23605		-0.290243
AFF4	0.431402	0.201995	0.0606558	0.395625	-0.350598	0.0800214	0.337049	0.165161	-0.0545938	0.274095	0.0426334	0.0541572	-0.179587	-0.533732	-0.0660375	0.183339	0.200274	0.141069	0.313287	-0.196098	0.219325	0.662784	0.22891	0.351332	0.173338	0.564992	0.42202	-0.321469	0.5754	-0.0136573	0.0444055	-0.0757323	0.189542	0.65869	-0.0360308	-0.251675	0.339887	-0.0365289	0.53333	0.0155798	-0.314467	0.0549773	0.187401	0.456361	0.0481432	-0.0225771	-0.01218	0.391085	-0.20225
AFG1L	0.357171	0.250313	-0.125071	-0.0649849	-0.474239	-0.082064	-0.443605	0.385233	0.357721	0.897157	-0.17759	-0.106953	0.0404348	-0.344811	0.289479	0.0461985	0.414971	0.153056	0.297568	0.548638	-0.378615	0.903365	0.239693	0.772969	0.243536	-0.0870675	0.0263806	-0.0128776	-0.211198	-0.0253736	-0.111352	0.126765	0.199882	0.655314	-0.000850226	0.338676	0.0859629	0.578314	1.49209	0.182645	0.0997497	-0.201029	-0.244187	0.465888	0.389187	0.106066	-0.556691	-0.229077	-0.75489
AFG3L2	-0.164979	-0.338141	-0.569749	-0.624416	-0.970011	-0.424496	-0.911096	-0.88077	-0.177403	-0.174068	-0.464712	-1.13688	-0.538946	-0.311467	-0.0925787	-0.665288	-0.301048	-0.501325	0.0310449	-0.0751451	-0.319467	0.0063286	-0.224635	-0.0606843	-0.225982	-0.437264	-0.601387	-0.155146	0.0531293	-0.864448	-0.185938	-0.0793541	0.0859887	0.290343	-0.284048	0.281613	-0.31162	-0.45641	0.142761	0.218453	-0.760574	-0.535597	-0.162375	-0.0886676	0.0248088	-0.616561	-0.56451	-0.621169	-1.18871
AFM	-0.289739	-0.263554		1.72151	0.0152949		-0.788344	-1.06666	0.0886445		-0.455477	-0.496038	-0.528022	0.502136	0.162337	1.43021	-0.54399	-0.333622	0.919523	1.49599	0.10754	-0.728628	0.458385	-0.172027	0.130447	-0.740854		0.172257	1.07681	0.821511		1.66038		-0.168428	0.812084		0.564308	0.198356	-1.46356	-2.29631	0.626167	0.899881	-0.142481	0.458466	-0.722356	0.707099	-0.706604		-0.118968
AFMID	0.032978	-0.326246	0.0161204	0.0485555	0.451391	0.171233	0.381287	0.185938	-0.0951663	0.144216	-0.0324783	0.695087	0.230492	-0.115219	0.155439	-0.0220041	0.0573465	0.179688	-0.475673	-0.0676823	-0.116554	-0.280287	0.0366743	-0.0358316	-0.0240034	0.452946	0.207446	-0.280191	0.401912	0.35226	0.237632	0.0946915	-0.63419	-0.20679	-0.0298912	-0.356975	-0.473946	-1.13678	-0.829541	-0.347931	0.193891	-0.156687	-0.0113794	0.151746	-0.0554708	0.132747	0.0304302	-1.53995	-0.364008
AFP	-0.194278	-0.861081	-0.690746	1.13292	-1.21035	-4.43115		-4.25348	-5.26659	-5.3602			-2.46163	-4.4689	-3.60524	-2.83842	-5.22852	-4.53155	-4.7545	-3.89969	-3.83853	-3.51977	-2.96714	-6.19697	-3.48448	-2.44771	-4.46309		-2.12694	-2.82702	-4.93594	-2.59026	-4.62482		-4.34316	-4.8717		-4.30789	-3.8915			-4.38633	-3.25516	-1.61064	-2.65191	-3.63917	0.5211	-3.89409	4.82821
AFTPH	-0.478818	-0.101566	0.325263	-0.129568	0.20945	0.167421	0.535797	0.120869	0.0917127	0.396314	-0.053696	0.337362	-0.0846743	-0.00629343	0.256779	0.570522	0.473977	-0.105404	-0.366031	0.209406	0.231181	-0.350522	-0.347952	0.0866619	0.180714	0.267164	0.0773113	-0.0878962	-0.443348	0.318776	-0.171579	0.0576755	-0.0797263	-0.225731	-0.203068	0.309931	-0.00486697	0.164469	-0.375469	-0.0489856	-0.0857094	0.309433	0.0613983	0.0237087	-0.0606451	0.298902	0.265489	-0.26362	0.305054
AGA	0.849086	0.152933	-0.491488	-0.200963	0.393884	-0.550252	-0.924236	-0.0735474	-0.812362	-0.46938	0.78263	0.0872076	0.382966	-0.391764	0.220664	-0.749293	-0.372504	0.571038	1.13679	-0.20103	0.21043	1.99607	0.0392837	0.0544323	-0.225707	0.392135	0.589831	1.16612	1.38559	0.151183	-0.482789	-0.306102	-0.0321406	1.74112	0.585605	-0.551333	-0.0109855	-0.401622	1.28484	0.509694	0.150309	-0.271946	-0.206775	1.17912	-0.304359	-0.0395624	-1.11258	2.10869	-0.901042
AGAP1				-1.9613																				-2.67888
AGAP2	0.271175	0.144427	0.0255846	0.803747	-0.122977	0.291253	-0.408662	-0.897535	-0.136587	-0.236153	-0.0796324	-0.209394	0.114438	0.417158	-0.440436	-0.361956	-0.64553	-0.682726	0.225529	-0.00818151	-0.398406	-0.351066	-0.22578	-0.296604	0.239144	-0.261517	0.0687351	-0.260989	0.0963693	-0.184425	0.201277	-0.170799	-0.198749	-0.133748	-0.120138	0.62056	0.178816	-0.272918	-0.309317	0.102882	-0.646492	-0.281338	0.235476	-0.0602945	0.096988	-0.431995	-0.134938	0.054977	-0.364333
AGAP3	-0.515405	0.140692	0.247527	-1.65956	0.20707	0.816715	-0.118067	-1.15017	0.406953	0.0291704	0.0907223	-0.152121	-0.0844127	0.203604	-0.721118	0.057386	-0.0933678	-0.0894036	-0.154564	0.33482	-0.367255	-0.908755	0.304375	-1.18309	-1.96789	-0.338634	0.817951	0.441097	-0.564158	-0.635754	-1.08321	-0.939936	0.590178	0.872023	-0.181906	-0.60533	-0.592869	-0.0542819	-0.891388	0.204687	-0.0764254	0.322393	0.112828	0.207253	-1.83833	-0.556192	0.649913	-0.986731	-0.755142
AGFG1	-0.0757364	-0.111506	0.756057	0.161022	0.370564	-0.182651	1.1727	0.0233158	-0.233469	0.566372	-0.177034	0.358964	-0.12619	0.257168	0.438675	0.574203	1.10783	0.476607	-0.151945	0.316596	0.654858	0.263316	0.317585	0.237897	-0.0121585	0.192592	0.222245	-0.155284	-0.298415	0.575182	-0.342737	0.0683881	0.174659	-0.0768001	-0.246348	-0.41636	0.0176926	0.326	-0.400607	0.105348	0.0881169	0.489859	-0.168333	0.0117187	-0.13621	0.441226	0.371124	0.263389	0.0810865
AGFG2	0.374897	0.34586	0.850964	-0.0469819	0.513015	1.10095	0.362696	0.462436	1.25239	0.653995	1.12327	0.9487	1.12429	0.0163994	0.287421	-0.11606	0.182613	0.164056	1.04566	1.55165	0.416011	0.646694	0.637865	0.642222	1.22248	0.563418	0.912157	0.333293	0.58117	1.37103	1.02422	0.162767	0.482497	0.252209	0.742126	0.865648	0.752104	0.85844	0.944313	0.0628042	0.322857	0.823462	-0.484104	0.70418	0.805797	0.68589	0.718372	1.35064	0.231381
AGGF1	-0.277467	0.101277	-0.0467876	0.143066	0.0304944	0.247914	-0.125525	0.34991	0.0437299	0.262783	0.00752826	0.0782973	-0.197916	0.0475331	0.0801553	0.190413	0.151517	0.0939767	0.29588	-0.122446	0.174996	0.178486	0.0866064	0.223078	0.369793	0.0723606	-0.0646727	-0.463437	0.189391	0.109491	0.325018	0.0301911	0.150013	0.185004	0.161086	0.0676614	0.275099	0.170446	0.156831	0.297348	-0.00866312	-0.0343391	0.148057	-0.0203223	0.0448265	0.00642161	0.548463	0.385912	0.133732
AGK	0.123838	-0.469427	-0.201916	-0.716232	-0.752981	-0.25934	-0.573457	-0.207511	0.167589	0.219537	-0.0848919	-0.506356	-0.0612999	-0.13731	-0.263951	-0.259309	0.0826821	-0.381219	-0.119913	0.154005	-0.567687	0.184846	0.0867319	0.236276	-0.36825	-0.295151	-0.101056	0.386637	-0.103528	-0.2451	0.179084	-0.100443	0.0469983	0.361477	-0.110017	0.398978	-0.848768	-0.214121	0.44131	-0.0186186	-0.10549	-0.274028	0.166582	0.191558	0.279398	-0.234629	-0.410063	-0.373685	-0.86023
AGL	0.327991	-0.247661	0.124563	1.09059	0.0374061	-0.0107832	-0.596237	-0.353609	-0.612255	-0.387293	0.0533476	0.0902771	-0.393595	0.0483784	-0.135159	-0.612706	-0.315532	-0.380654	-0.0651857	0.151478	-0.424014	-0.254038	-0.163141	-0.54577	-0.0492579	0.101111	0.00806344	-0.478941	-0.148231	0.656521	-0.349865	0.131642	-0.190395	-0.109	-0.0707084	0.00788939	0.328167	-0.0943197	-0.403391	-0.0149124	-0.45626	-0.193563	-0.399805	0.0973424	-0.283261	-0.125805	0.0281972	0.023768	0.284595
AGMAT	0.833257	-0.650918	0.079681	-0.375789	0.130057	0.273252	-1.50213	-1.72954	-0.933299	-0.416554	-1.55056	-0.465003	0.588906	0.353753	0.13891	-0.755506	-0.123804	-0.945456	-0.0489078	0.540329	0.069602	1.52319	-0.447129	-0.615416	0.504289	0.39428	-0.547878	1.02388	1.07178	0.113625	-0.880201	0.0022742	-0.236509	-0.34257	-1.05419	0.765384	-0.755895	0.0569674	-0.913564	-1.31459	-0.677701	-0.305554	-0.668732	-0.712538	0.117173	-0.689467	-0.221395	-1.34867	-0.0203697
AGO1	0.266793	0.140493	-0.0650168	0.433628	-0.0376699	-0.069169	-0.133661	0.610335	-0.532577	0.0197483	0.442878	0.0800386	0.388551	-0.171196	-0.170035	-0.252319	0.172097	0.316902	0.524453	-0.0331307	0.314409	-0.00968238	0.157039	0.177552	-0.230455	-0.367047	0.0908195	-0.211386	-0.0529234	0.08061	0.101572	-0.102968	-0.0762538	0.405257	-0.0186413	-0.22111	-0.252032	-0.33602	0.315978	-0.413543	-0.34193	-0.322354	-0.485675	0.536068	-0.225191	-0.0339551	-0.114699	-0.738191	-0.353985
AGO2	-0.682735	-0.910612	-0.265589	-0.582482	-0.462428	-0.198861	-0.755182	-0.0143643	-0.62868	-0.700623	-0.758903	-0.620639	-0.364379	-0.778065	-0.475341	-0.808664	-0.371801	-0.214529	-0.818523	-0.839837	-0.355643	-0.934776	-0.582395	-0.625343	-0.483543	-0.248022	-0.771709	-0.699286	-0.658014	-0.378907	-0.788469	0.158366	-0.661348	-0.900079	-0.238068	-0.75461	-0.647839	-0.627091	-0.90926	-0.174794	-0.739856	-0.792017	-0.675862	-1.1188	-0.444419	-0.588132	-0.364774	-0.444993	-0.678186
AGO3	0.271729	-0.294969	-0.134199	0.204137	-0.211212	-0.278935	-0.391667	0.378198	-0.306067	-0.40492	-0.0819364	-0.319451	0.372181	0.0801099	-0.443477	-0.65999	-0.550901	0.189036	0.36648	-0.490661	-0.101259	0.083802	-0.242945	-0.142476	0.184117	-0.303367	-0.114465	-0.134801	-0.0299233	-0.130942	0.0643599	0.520718	-0.419132	-0.214882	0.18572	-0.186405	-0.276872	-0.515285	-0.181946	-0.557467	-0.0594341	-0.330485	-0.168775	0.0554156	-0.2015	-0.358826	-0.352355	-0.165159	-0.256336
AGO4	0.399938	-0.062499	-0.0332908	0.523712	-0.202639	-0.0628893	0.123962	0.365093	-0.988869	-0.25384	0.36753	0.505409	-0.385452	-0.236979	0.437255	0.0559619	0.384679	0.142441	0.265155	-0.286267	0.885742	0.256033	0.2491	0.114673	-0.266973	0.497542	0.479841	-0.044587	-0.0646064	0.783127	-0.424785	-0.656374	0.129272	0.157589	-0.200626	-0.698481	0.101132	-0.0621558	-0.253797	-0.0166025	-0.0985184	0.275629	0.0538752	0.366169	0.0835512	0.260888	0.162237	0.679381	0.238041
AGPAT1	0.282155	-0.14208	0.0271275	-0.292792	0.028828	-0.0687372	-0.569285	0.192288	0.468339	-0.439756	0.0245725	-0.532614	-0.16317	0.203142	0.101341	-0.467412	-0.143464	0.250604	0.301284	0.983376	0.486625	0.555942	0.106715	0.243592	0.313981	0.145289	-0.126617	1.02283	0.57279	-0.131072	-0.168265	0.246417	0.297816	0.385417	0.460964	0.0548272	0.43852	0.323247	0.365217	0.249605	1.30077	0.0946772	0.107531	0.705643	-0.0322804	-0.0324381	-0.0757505	0.929039	-0.16007
AGPAT2	0.181134	-0.0803466	-0.68738	0.303049	-0.247866	-1.21919	-1.22988	-0.180614	-0.281003	-0.578381	-0.625791	-0.974853	-0.21837	0.715933	-0.211298	-0.501107	-0.142138	-0.0291977	-0.0352119	-0.397761	0.297583	0.74452	-0.092649	-0.514232	-0.0103743	0.66214	0.0782583	0.0375985	-0.0237458	-0.513606	-0.928076	-0.705117	0.129808	-0.267755	-0.0774928	-0.268355	0.224234	-0.195519	-0.424606	-0.138025	0.670537	-0.160985	-0.158889	0.242413	-0.448924	-0.46868	-0.466144	1.16931	-0.832897
AGPAT3	-0.0412675	-0.70089	0.23331	-1.75306	-0.422147	-0.663493	-0.123249	-0.333332	-0.0223777	0.171263	-1.36261	-0.444001	-0.443487	0.371353	0.555676	0.121684	0.906643	0.259617	-0.962636	1.02574	0.482644	0.149332	-0.419212	-0.210027	-0.47156	1.11526	-0.749292	0.325684	0.288449	0.00531021	-0.268021	0.197976	-0.231431	-1.14516	-0.48636	-0.315016	0.0385661	0.211137	0.0121308	-0.863816	-0.0299257	0.493571	-0.657824	-0.0479167	-1.14953	0.518221	0.231306	-1.0799	0.362823
AGPAT4	0.0537153	-1.08027	-0.811691	0.41188	-0.777717	-0.690579	-0.243081	0.65348	0.721241	-0.862783		-0.851564	-0.602566	0.235223	0.342409	-0.727474	0.552503	0.519797	-0.0327112	-0.453476	-0.16909	-0.697729	-1.4959	-1.24032	-0.055525	0.0413484	-1.88666		-0.403458	-1.32349	-0.000541057	0.298905	0.505365	-1.17652	-0.985489	-0.248385		0.0188344	-0.351167	-0.225547		-1.05114	-0.26998	-0.055301	-0.941352	-0.605536	-1.10851	0.38515	-0.301407
AGPAT5	-0.271598	-0.461668	-0.302906	-0.616386	-0.864942	-0.177809	-0.36851	-0.49663	0.101224	-0.569745	-0.862608	-0.845435	0.032086	-0.299326	-0.191584	-0.737415	-0.622171	-0.28847	0.763784	-0.378201	-0.753046	0.0113544	0.37222	0.231162	0.0660962	-0.308089	-0.393899	0.387934	0.109653	-0.56364	-0.496888	0.0548499	0.313644	1.64257	0.0124791	0.0293223	-0.637675	-0.471475	1.03189	-0.2061	0.0235573	-0.7774	-0.600549	0.477467	0.221071	-0.718586	-0.0475747	-0.795879	-0.719672
AGPS	0.186271	-0.10335	0.0556906	0.606403	0.526155	0.0898768	0.524875	0.0216558	0.0992204	0.164064	-0.064655	0.0904789	-0.189746	0.134823	0.370018	-0.0879808	0.0353359	-0.346905	-0.226889	0.169361	-0.0761622	-0.410409	0.0846258	-0.0932493	0.684494	0.0609471	0.268867	-0.389728	-0.0861666	0.0927785	-0.0614036	-0.0466994	-0.109176	-0.166115	-0.170293	0.100181	0.648335	-0.10442	-0.238121	0.298734	-0.483335	-0.147652	-0.0152502	0.296502	-0.0938729	-0.0120204	-0.277296	-0.57633	0.0635013
AGR2	-2.18606	-2.21112			0.888748			-1.77404	-0.245891		-3.45921		-3.43642	0.475796	-2.4531	-1.9231	-1.00906	-2.08659		1.46446		-3.32734	1.23491		-2.46211	-0.609937		-1.46203	-1.81853	-1.73466		-3.11377					-3.28512	1.95675	0.743301		0.590551		2.99887	1.41565	-0.467525		-0.60593		-2.28678
AGRN	1.69245	0.268858		-0.18513	-0.260693		-0.932535	-0.507614	-0.537275	-0.509302	-0.338798	1.23718	-0.502244	-0.071657	0.230404	-0.351443	-0.858784	-1.87279	0.224994	0.699022	1.32325	1.62225	-0.717461	-0.785077	2.08727	-1.4296		0.935968	1.19954	-0.266601	-0.884724	-0.578227	-0.0396695	-0.821348	1.02703	-0.0994967	-0.109706	-0.146691	-0.262351	-1.14013	1.50103	1.108	0.662753	-0.403305	-0.974105	-0.243275	-0.400261		0.703904
AGT	-0.408127	-0.530656	0.294859	0.601878	-0.0091818	-1.19354	-0.450398	-0.334973	0.488026	-0.174462	-0.950626	-0.17142	-0.27908	-0.387278	-0.273769	0.432746	0.573632	1.16455	-0.670847	2.71524	0.0623117	0.142329	-0.332333	-0.460097	0.656203	0.0987406	0.556835	-0.44233	0.324972	0.05496	-0.445112	0.499037	-0.0353075	-0.883937	0.5238	0.0582376	-0.682946	-0.123108	-0.790173	-0.723151	-0.317525	0.955416	-0.509731	-0.886085	-0.825905	0.0850341	-0.777932	-0.581532	-0.486632
AGTPBP1	0.780134	-0.283607	0.702056	1.01946	0.987439	-0.362172	0.85203	-0.715714	-0.363586	0.539239	0.146447	0.0524122	-0.247313	1.03437	0.403848	0.865622	1.15303	0.161813	0.410456	0.270915	0.324997	0.788346	0.563316	0.79625	-0.398501	0.877622	1.25416	-0.110432	0.233573	-0.558997	-0.971789	-0.531161	0.57236	0.535758	-0.756155	-0.624784	0.912738	0.536191	0.288265	0.292089	0.696759	0.42875	-0.377113	1.12903	-0.157492	0.772938	0.425646	0.509843	0.0082883
AGTRAP	-1.10447	-0.891825	-0.815221	-0.527689	-0.575939	-1.50533	-1.82061	-0.357203	-0.549676	-0.0391293	-1.082	-2.34886	-0.682136	-0.236803	0.387266	0.150362	0.861664	-0.0231541	-1.97306	-0.428247	-0.383775	-1.83731	-1.59607	-0.468536	-1.8647	-0.566017	-1.09387	0.206464	-0.345503	0.234025	-1.44134	0.00771502	-1.36993	-0.694386	-1.59461	-1.17651	-0.316805	0.058067	-0.432922	-0.968145	0.21394	-0.176021	-0.731991	-0.0102415	0.0229584	0.612881	0.0828986	0.441094	-0.0322806
AHCTF1	0.225701	0.199475	-0.233755	0.058635	0.0077822	-0.0635163	-0.0972865	-0.376275	0.172565	-0.32934	0.108353	-0.112796	-0.145824	0.330924	-0.263588	0.028776	-0.359454	-0.116679	0.19469	-0.147302	-0.0649488	0.108536	-0.00864549	-0.279093	0.145387	0.12622	0.126979	0.203433	0.257405	-0.0332427	-0.226174	-0.0962121	0.310644	-0.0337784	0.182556	-0.524796	-0.066033	-0.214194	-0.669807	-0.0259013	-0.0521228	-0.0627751	-0.100549	0.176339	-0.19477	-0.349067	0.354037	0.273631	-0.270267
AHCY	0.21112	-0.359877	0.0573692	0.0527601	0.0846584	0.0837702	-0.158388	0.020102	-0.160043	-0.21441	0.271082	-0.136242	-0.242044	-0.343694	0.0110791	-0.166211	-0.0541552	0.138193	-0.24328	-0.558987	-0.382349	0.506351	-0.327652	0.00455781	0.212338	0.350254	-0.161605	-0.353204	0.0899285	-0.00626894	-0.335272	0.0679004	-0.0441495	-0.0873451	0.20293	0.100543	0.0221056	0.104854	-0.138725	-0.233305	-0.572925	-0.245842	-0.0204258	-0.233536	0.014146	-0.127691	0.129595	-0.0453887	0.242355
AHCYL1	0.0201218	0.407658	0.337219	0.372784	0.236039	0.360643	0.633025	0.222279	0.637968	0.239354	0.148984	0.567418	0.0777065	0.24574	0.106626	0.313125	0.408226	0.310748	0.238733	0.616278	0.154447	-0.0370461	0.173164	0.340825	0.164886	0.120991	0.477	0.197644	0.30515	0.500544	0.159296	0.0784338	-0.0692375	0.366456	0.111803	0.375081	-0.135664	0.407613	0.191972	-0.148665	0.0303313	0.408581	0.282953	0.384574	0.0558525	0.422056	0.334088	-0.807961	0.591973
AHCYL2	0.869924	0.370536	0.2499	0.00584103	0.126989	0.235801	0.699132	0.393364	1.31311	0.269304	0.270769	0.308033	0.225404	0.154233	0.0755348	0.480439	0.643054	0.583547	0.412625	1.59462	0.201925	0.562783	0.410892	0.580001	0.457705	0.00303198	0.639138	0.356958	-0.0933241	0.290715	0.118899	0.434931	0.477508	0.969518	0.277615	0.139102	0.116219	0.497688	0.422014	0.815768	0.179687	0.462439	0.120485	0.862448	0.117838	0.702828	0.259649	-0.273031	0.291877
AHDC1	-0.245594	-0.0833598	-0.690012	-0.0673536	-0.783526	-0.0634683	-1.09905	0.518081	-0.411543	-1.11917	0.313521	-1.63687	0.217049	0.107684	-0.95719	-1.08207	-1.15605	0.116628	0.14978	-1.08413	-1.10859	0.0333692	-0.291857	-0.544234	-0.184859	-0.361644	-0.612648	3.47065e-05	-0.430558	-1.28629	0.564568	-0.481504	-0.515309	-0.126846	-0.164078	0.102565	-1.23488	-0.595956	-0.214553	-0.51429	-0.792999	-1.09679	0.131219	-0.491902	0.0874317	-1.23312	0.221235	-0.799852	-0.911498
AHNAK	-0.614585	-0.271417	0.311338	-1.72109	-0.777578	0.110097	0.902464	0.579655	-1.4788	0.856122	-0.688696	0.575085	-0.503337	-0.503981	0.53841	1.35711	1.59765	0.816319	-1.21175	-0.222804	0.698362	-0.0685134	-0.147687	0.891208	0.70513	-0.385434	-0.185881	0.430754	-0.793424	0.239667	-1.08187	0.463973	0.393679	-0.676954	-0.482185	-0.476482	-0.635382	0.420943	-0.917898	0.313201	-0.232454	0.932374	-0.800765	-0.237006	-0.353324	1.03778	0.134943	0.413827	0.431287
AHR	0.145456	0.365952	0.647129	-1.33738	-0.307463	1.42157	1.49636	-1.01732	-0.892267	0.163463	-0.701176	0.0355691	0.267956	0.622536	1.54435	0.939579	1.06458	0.476761	-0.963899	-0.47831	1.31147	0.287389	0.636398	1.56578	1.47528	-0.0370364	0.374002	0.89545	0.288351	0.00935515	-0.175544	0.713337	1.2504	-0.356582	0.370245	0.648104	0.0601169	0.611874	0.0431689	1.52836	-0.349827	0.912105	0.325256	0.296986	0.663131	0.916351	0.560952	-0.92599	1.908
AHSA1	-0.377431	-0.317749	0.256174	-0.332155	0.19777	0.0891784	0.244288	0.136466	0.0260551	-0.12108	-0.0656897	-0.222802	0.326755	0.0492551	-0.140181	-0.0156867	0.0315355	0.0413617	-0.117975	-0.318918	-0.111208	-0.745027	-0.172424	-0.201209	0.177889	-0.208283	-0.167117	-0.366037	-0.326043	-0.0469504	-0.0958103	0.268249	-0.232708	-0.26584	0.197316	0.210419	-0.155002	-0.133241	0.0984843	-0.160139	-0.616697	-0.29049	0.00848693	-0.349269	0.337065	-0.312916	-0.024665	-1.04352	0.0110036
AHSG	0.745086	1.45826	0.683818	1.35717	1.29398	-5.18437	-6.48351	-1.25662	0.772295	0.360928	0.269639	-5.62018	-2.81419	0.184487	-2.20857	-2.73043	1.04904	-1.91497	-1.32548	3.04197	-0.515538	-3.6545	-2.09926	0.0808613	-1.0235	-3.1162	-4.7797	-0.185242	-0.617494	-1.39825	0.504783	1.71191	-2.32908	-5.8053	-0.0757275	-1.54314	-1.18619	-0.886211	-0.954528	-6.13186	0.581241	-5.39756	-2.41036	-1.28706	-3.87752	-2.16777	-1.46451	-4.31256	4.54916
AHSP	-2.34361	-3.71622	-2.4022	-1.85281	-2.77607	-1.51023	-1.51646	-3.20267	-1.74359	-2.92114	-2.17637	-2.18659	-1.37945	-1.54949	-3.32469	-3.47291	-3.47027	-3.10485	-2.31912	-3.91391	-4.04532	-2.82177	-2.12754	-2.87774	-2.08157	-3.20858	-2.0066	-2.67964	-2.90003	-1.87203	-2.04543	-2.96393	-3.29784	-3.7348	-2.84622	-2.80266	-2.15397	-2.3078	-1.36053	-2.55067	-3.89918	-2.65851	-4.30163	-2.23171	-3.41808	-2.53648	-3.26713	-2.83735	-3.85433
AIDA	-0.534446	-0.642919	0.0956583	-0.715386	-0.472889	-0.0101449	-0.533114	-0.302458	-0.468118	-0.406898	-0.376493	-0.414406	0.00715146	-0.187692	-0.296495	0.080892	0.238303	0.288954	-0.878422	0.490144	-0.521286	-1.24667	-0.434252	-0.489651	0.353358	0.290762	-0.805765	-0.822074	0.0978899	-0.409199	-0.323952	0.674203	-0.572139	-0.783344	-0.089784	0.0896034	-0.712276	0.111723	-0.806817	-0.612242	-0.548904	-0.708468	-0.187119	-0.635188	-0.488864	-0.308827	0.34385	-0.529494	-0.0516452
AIF1	-0.165474	-0.315951	0.694246	0.479308	0.316253	-0.0255584	1.7963	0.314879	-1.1592	1.20548	0.233717	1.51898	-0.605602	-0.245645	0.798436	1.43971	1.9523	0.228242	-0.502936	0.696006	1.23371	-0.593759	0.136282	0.614797	0.357555	-0.559802	0.308016	0.310481	-1.50521	0.769951	-1.13872	-0.452463	-0.421583	-0.0194159	-0.733082	-0.036999	0.611186	0.543975	-0.749514	-0.233225	0.046852	1.07819	-0.692655	1.19734	-0.744144	1.01881	0.304858	-0.992283	-0.397954
AIF1L	1.91897	0.410174	-0.0561706	-0.300072	-1.3227	-0.0902065	-2.85508	-0.481824	-0.397466	-0.902988	-2.11051	-3.0317	-0.805599	-1.28609	-1.51658	-1.64474	-0.929812	-1.15552	-0.902676	-0.724214	-0.760949	0.908067	-0.0113987	-2.19896	1.16072	-0.381659	-1.97393	-1.18237	-2.03665	-1.91492	-0.411983	-0.203325	1.62635	-1.97707	1.199	2.2005	-2.15392	-1.68386	-1.39437	-0.783886	-2.8529	-2.15152	0.0128127	-1.08793	1.05641	-1.5473	-0.567919	-0.887192	-2.41483
AIFM1	-0.119385	0.0109816	-0.0324027	-0.309653	-0.301347	-0.0378977	-0.198538	-0.273011	0.0979588	0.0954489	0.0563372	-0.361395	0.105278	-0.162802	0.0986924	0.0517092	0.285481	-0.0643951	-0.0935138	0.340067	-0.123323	-0.257546	-0.102519	0.231833	0.184275	-0.000476627	-0.135495	-0.0115168	-0.121879	-0.283855	0.127388	0.0827881	-0.0861327	0.247781	0.00453009	0.466532	-0.642356	0.011795	0.381782	0.0143575	-0.176234	-0.0978159	0.0989347	0.0994712	-0.209832	-0.130007	-0.304672	-0.552647	-0.479508
AIFM2	-0.558465	0.12225	0.46311	-0.808311	0.0196378	0.948504	0.11245	-0.831637	-0.707023	1.19832	-0.668523	1.55502	0.210577	-0.281678	0.83473	0.522038	2.05655	0.390791	-0.880845	0.470469	1.4098	-0.945457	-1.03316	-0.810229	0.622073	0.236704	-0.432206	-0.0258102	-0.939787	1.70333	-0.625516	0.881124	-1.06541	-1.7538	0.133282	0.972664	-0.359895	1.60615	-1.34345	-1.25133	-0.0174278	1.13049	-0.582748	-1.29255	-2.73033	0.247235	-1.31256	0.662681	0.00364891
AIG1	0.0405106	-0.409342	0.0119271	0.30124	0.67154	-1.30933	-1.37439	-0.814219	1.05897	-0.213267	-1.29157	-0.531043	-0.412048	0.959245	0.274058	-1.48868	-1.42443	-1.16573	0.836897	1.2467	0.674282	-0.269655	-0.660314	-0.632676	-0.177895	1.888	-0.642983	0.614661	0.352398	0.329781	-0.143157	-1.27653	-0.0119768	-0.656665	0.187258	0.955835	0.943427	0.407861	-0.377605	-1.1456	2.33612	1.12909	-0.102851	-0.418556	0.607412	0.0574239	0.143868	3.9956	-0.505562
AIM2		0.558443	2.35315	-0.541419	-0.129504	-0.566759	-0.33618	-0.926615	-1.22746	2.42181		1.08002		-0.424163			2.22077		0.0670539	1.24527	1.82775		0.367444	0.788157			-0.00678276			1.79979	-1.07611		-0.261964	-0.0987176	-0.289367	-1.03338		1.94469	-0.689879	-0.00982234		1.49864			-0.668607		0.0516121	0.394557	2.2573
AIMP1	0.342612	0.121037	0.148628	-0.169144	-0.0405057	0.315201	0.360776	0.216435	0.0305747	0.210151	0.108613	0.293383	0.419106	-0.0465273	0.278525	0.224899	0.304908	0.261697	0.150668	-0.0402102	-0.0744542	-0.16214	0.0829316	-0.0473048	0.103391	-0.12569	0.206923	-0.313344	0.278343	0.140797	0.14145	0.0480065	0.0597478	0.356627	0.294687	0.176377	-0.0992326	0.185052	-0.012584	0.265212	-0.244103	0.158288	0.0612975	0.0630306	0.181985	0.0986782	0.229451	-0.295076	0.316557
AIMP2	0.516943	0.0889503	0.50648	0.241918	0.426011	0.521134	0.613002	0.35418	0.263222	0.261024	0.546277	0.531887	0.60995	0.34296	0.42451	0.476795	0.387996	0.239093	0.363085	0.0823697	0.343073	0.550575	0.477819	0.193952	0.590969	0.36782	0.661997	0.235529	0.682602	0.435207	0.333817	-0.101454	0.543264	0.558883	0.334255	0.336854	0.41411	0.203882	0.247084	0.245206	0.00421558	0.455106	0.414369	0.353226	0.382397	0.423825	0.513633	-0.14091	0.572347
AIP	-0.0267112	0.437326	0.325936	-0.0492156	0.0362667	0.0904424	0.516872	0.497642	-0.268756	0.610446	-0.292125	0.304017	0.416309	0.275501	0.202869	0.404802	0.547368	0.101048	0.105334	0.280461	0.165142	-0.700142	0.239104	0.544219	-0.0287102	0.0470395	0.0607899	0.144272	0.306328	0.250374	-0.0646848	0.166938	-0.159405	-0.0365484	0.00469447	0.0650741	-0.135697	0.140283	0.291371	-0.0294774	-0.186046	0.274735	0.217862	0.0664282	0.123111	0.275078	0.40457	-1.1654	0.349469
AJM1	2.13935	0.0959558	-1.06231	2.53781	1.02878	1.16431	0.176403	-1.24203	-0.18856			-0.683195	-2.74967	1.32099	0.417734	-1.33775	-3.33044	-1.31434	1.03764	-0.0333985	2.92503	2.27757	0.886053	-2.51657	2.38411	1.19602	1.20378		1.89708	1.20952		-2.73291		1.96696	0.507394			0.276585	-3.45772	1.17954		1.51538	0.686139	1.83025	0.340662	1.0574	0.895445	3.65334	0.264581
AJUBA		-1.00892			-0.558112			-1.30779	-0.597035					-0.503236			-1.18938			0.113135																		-0.442312	-0.539411
AK1	-2.88769	-3.33889	-2.16421	-2.60189	-2.30603	-2.57782	-3.09716	-2.75945	-1.05495	-2.19329	-2.90973	-2.27084	-2.69486	-2.37798	-3.08705	-1.73379	-3.00796	-2.23753	-3.55039	-1.55065	-3.19982	-3.25059	-3.00855	-3.21638	-2.85406	-1.89107	-2.66296	-3.38704	-3.03844	-2.72864	-2.80405	-2.80624	-2.52214	-2.69945	-3.08726	-2.89478	-2.59898	-2.75457	-3.31137	-2.9359	-2.86916	-2.86288	-2.47222	-3.67132	-3.2658	-2.8894	-2.93884	-2.94863	-3.83062
AK2	-0.10944	0.104218	0.343747	-0.398796	-0.0631845	-0.074886	-0.131449	0.00316415	-0.568394	0.376641	0.345205	0.461477	-0.108167	-0.0552607	0.292741	0.664808	0.725054	0.486275	-0.293972	0.361993	0.317179	-0.116275	-0.642193	0.271306	-0.460502	-0.157586	-0.167015	0.376058	-0.664583	0.166086	-0.100505	0.008389	-0.641729	-0.0626216	0.0298411	0.0853777	-0.352207	0.428018	0.0368121	-0.235676	0.12589	0.268515	0.0414938	-0.060034	-0.0474416	0.769009	-0.879645	-0.264382	0.405346
AK3	0.0155935	-0.187318	-0.416676	-0.148083	-0.624979	-0.178445	-1.04357	-0.253767	0.268193	-0.725523	0.138126	-0.435829	-0.00923992	-0.0883605	-0.307925	-0.85391	-0.666775	0.0176016	0.189052	0.0240874	-0.438296	-0.100372	0.182738	0.0036445	0.132667	-0.730024	-0.552667	-0.369734	0.340318	-0.533261	-0.0262624	-0.200623	-0.451526	0.0932237	-0.763634	-0.202108	-0.494431	-0.389788	0.419503	-0.0438234	-0.999897	-0.824102	-0.290073	-0.122927	-0.011983	-0.508835	-0.767322	-0.959135	-1.65372
AK4	1.08268	0.45014	-0.665427	-1.03345	-0.520011	-0.792666	-0.31858	-1.69884	-0.291927	-0.514655	-0.550598	-1.97622	-0.294465	0.111641	0.614421	-0.559989	0.440865	-1.02258	0.693653	-0.923803	-0.295033	1.05009	-0.911204	-0.955199	-0.199055	-0.734528	0.373935	-0.310525	0.378773	-0.545351	-0.191866	-1.03941	0.241929	1.20359	-1.35546	-1.29958	-0.419573	-0.631907	-0.139079	0.0822549	-0.782927	-0.790405	-0.754748	-0.549842	-0.328274	-1.16667	-0.879744	0.479663	-1.55931
AK5	-1.24465	-0.724711	0.0142706	3.02829	-0.797652	1.98618	-1.25442	-0.976791	-1.43766	-1.66529	-1.46551	-2.55026	-0.163884	-0.576671	-1.13245	-0.956224	0.444612	-1.63681	-1.98134	0.635741	-0.99626	-0.709404	2.97762	-1.08381	-0.723424	1.10746	-0.119199	-0.0775191	-1.0724	-0.467535	0.960017	-0.704783	2.4342	-1.64079	-1.65264	-1.23301	0.345835	-0.364032	-1.00205	2.54692	0.0424227	-1.03833	-0.580388	-0.979971	-1.61042	-1.0286	2.69864	-0.420955	-0.57199
AK6	0.281907	-0.028971	0.322052	-0.485041	0.305083	0.0349827	0.833477	-0.15423	0.623022	0.244486	0.347598	0.276869	0.473492	0.507781	0.141595	0.474368	-0.348143	-0.239776	0.114465	-0.144301	0.290274	-0.576687	0.119954	-0.173626	0.212276	-0.584511	0.352649	-0.152493	0.111652	0.52257	0.406993	0.780332	0.149929	-0.229304	0.807042	0.329973	-0.119575	0.0105703	0.305258	0.380095	0.29331	0.241154	0.0630476	0.0961211	0.551267	0.306052	0.140446	0.505293	0.713701
AKAP1	0.130632	0.34635	0.161652	0.0678738	0.338944	0.573027	0.102454	0.0269717	0.700301	-0.0394367	0.0676161	-0.0391811	0.299854	0.20515	0.182168	0.235522	0.163596	-0.117817	0.0662178	0.031192	0.190761	0.262432	0.0475096	0.307212	0.290325	-0.23706	0.406085	0.114046	0.773561	0.344342	-0.43604	0.293755	0.349203	0.698247	0.265811	0.628312	0.869689	0.189453	0.256664	0.794894	-0.0924472	0.452572	0.0503886	0.223976	0.493295	0.239945	0.0720914	0.454615	0.49753
AKAP10	0.37987	-0.0785627	0.494674	0.556265	-0.00402375	0.0347196	1.05071	0.108505	-0.151724	0.726884	0.156423	0.592772	0.138881	-0.0850464	0.579705	0.575306	0.694531	0.0289447	0.0995267	0.442663	0.502348	0.521474	0.296109	0.495448	0.207941	0.442105	0.662052	0.282207	0.278451	0.668773	0.250338	0.0143272	0.325519	0.349866	-0.185332	0.0970254	0.165235	0.414017	0.119572	-0.227399	0.7159	0.431544	0.43646	0.577033	0.184223	0.428069	0.3019	0.715557	0.258196
AKAP11	-0.11292	-0.0210377	0.297802	0.349392	-0.3657	0.15176	0.615575	0.0346684	-0.35058	0.521066	0.00816382	0.176883	0.312526	-0.205768	-0.606873	0.00413447	-0.289022	0.0217497	0.361171	-0.0266462	-0.0978495	-0.677385	-0.13509	0.304238	0.0959403	-0.329666	0.13033	-0.172299	-1.10185	-0.307793	0.00988441	-0.309619	0.161832	0.512943	0.562765	0.724749	-0.457223	0.110212	0.121791	0.188209	-0.263738	0.131742	0.0739473	0.318289	0.257576	0.0827742	0.115485	-0.378059	-0.105852
AKAP12	-0.00613128	0.383232	0.705097	1.58606	-0.312015	0.588339	1.1435	-0.880063	1.95532		0.334409	0.354568	-0.960395	0.539011	-0.351433	0.498403	-1.0646	-0.654984	-0.13698	0.726157	0.951761	-0.159477	0.114885	-0.911177	-0.579387	0.375674	0.197322	0.364915	2.77135	0.625987		0.947759		1.23417	0.495375		2.75955	3.3198	-1.19243	0.237967	0.800896	0.958469	0.99886	-0.607837	-0.669991	0.502236	-0.543002	2.86569	-0.4878
AKAP13	-0.216385	0.224618	0.845043	-0.0342296	0.08511	-0.257119	1.29074	-0.264758	-1.13963	0.971105	-0.330857	0.748941	-0.139821	0.283487	0.716122	0.937156	1.3708	-0.105279	-0.0457525	0.144851	0.688642	0.370697	0.271822	0.670906	-0.43312	0.0362945	0.937669	0.137697	-0.44628	0.556491	-0.386258	-0.107708	0.350298	0.185557	-0.639346	-0.322775	0.0287444	0.493439	-0.335178	-0.0873811	0.185367	0.919286	-0.020488	0.360855	-0.0986344	0.765674	0.684305	0.175097	0.477929
AKAP17A	-0.0119616	0.458472	0.130443	0.251956	0.677312	0.0206969	0.0819465	0.564724	0.244797	0.182216	0.213283	0.034506	0.327386	0.26251	-0.0613591	0.184894	0.123405	0.503683	0.0686943	-0.273865	-0.0401026	-0.0432905	-0.0188038	0.192839	0.0488112	-0.233176	-0.160233	0.247159	0.0840194	-0.0567754	0.349207	-0.20252	0.250727	0.0525555	0.317026	0.340496	0.37933	-0.0262087	0.289159	0.0387706	0.0690769	0.0569119	-0.359654	-0.513091	0.123125	0.0440423	0.0147599	-0.0895385	0.218098
AKAP7	-0.330838	0.323775	1.25506	-0.0041562	-0.187483	0.00513172	-1.04091	-0.617549	-0.125293	0.0215081	-0.107941	-0.737554	-0.062408	-0.57185	0.978486	0.487613	1.30134	-0.807898	-1.33542	0.0410506	0.137734	-0.540037	-0.122775	0.146222	-0.108826	0.394035	-1.29335	-0.312702	-0.318711	-0.160469	-0.0999235	0.842346	-0.414347	-2.15853	-1.2267	-0.103939	0.390695	0.720247	-0.910313	0.214197	-0.728973	0.77399	0.35787	-1.13357	-0.125285	0.195613	0.36434	-1.35186	0.511228
AKAP8	0.338251	0.00672362	-0.0576752	0.451187	0.362857	0.389209	0.365012	-0.389955	-0.0446024	0.158701	0.294511	0.306153	-0.00726362	0.382102	0.0264613	0.283079	0.0805791	0.0419137	0.521558	-0.270484	0.15703	0.600672	0.0725467	0.448525	0.283355	0.202093	0.347306	-0.244062	0.532305	0.148337	-0.319179	-0.490051	0.137265	0.544339	0.0357791	0.15419	0.36807	0.18649	0.41807	0.486075	0.322776	0.11264	0.0849221	0.253951	0.21314	0.164943	0.164585	0.384761	0.0938902
AKAP8L	0.0292782	0.365944	-0.245723	-0.158748	0.000916075	-0.12982	-0.00610571	0.318099	0.0897512	-0.193578	0.0626421	-0.0492785	0.111189	-0.0901299	-0.339322	-0.259007	-0.352385	0.0245635	0.423905	-0.570052	0.101339	0.542908	0.0600113	0.0341228	0.109392	-0.0220166	-0.296604	0.0738653	0.16414	0.0543283	0.0346213	0.218311	0.0521578	0.0926445	0.0925694	0.421464	-0.0495388	-0.315564	0.19955	-0.0282589	0.13344	-0.223977	0.0510075	-0.145039	0.0168626	-0.279318	-0.226365	0.197293	-0.500963
AKAP9	0.26106	0.326248	0.0417774	-0.158872	0.183921	0.177624	0.226071	0.408583	0.0173702	0.0835	0.145165	0.0693252	-0.0079783	-0.136786	0.0824234	0.206492	0.200625	0.232883	0.322264	0.0822524	0.223216	0.379916	0.0202357	0.206144	0.299002	0.176719	-0.0638318	0.0507987	0.302628	0.0304967	0.0188252	0.07345	-0.0431814	0.124056	0.313399	0.115024	0.270854	-0.00769404	0.15129	0.179415	-0.0837728	0.191992	0.201288	-0.012151	0.0802153	0.0860417	0.136815	0.495452	0.488016
AKIP1	0.257581	0.864038	-0.184398	0.198482	0.672629	-0.303674	0.0479419	0.492312	-0.226279	0.365846		0.43843	0.205842	0.156906	-0.385569	0.295389	0.176972	0.00381445		0.113576		-0.50356	0.595274	0.400391	-0.19346	-1.15362	0.337546		-0.286373	0.682939	0.59111	0.0659788	-0.160416	0.49058		0.123511		0.0228645	-0.282772	-0.321543		0.153045	-0.0624167	0.323592	0.360681	0.372482	0.260869	1.64953	0.167523
AKIRIN2	0.413358			-0.53771						0.16208	0.416917		0.175977		-0.14712			-0.0320652	0.679522		0.393535		0.144947	0.692858				-0.278861	0.183437	0.0616688	0.475404		-1.12715		-0.834715	0.57561	-0.403074				-0.68042			0.656689	-0.0173145		0.0461923		0.226351
AKNA	0.281286	0.254097	0.329308	0.160189	-0.012199	-0.0786914	0.586804	-0.0501221	-1.07494	0.635279	-0.154089	0.044607	0.210499	0.541947	0.325511	0.459658	0.740717	0.393633	0.00660983	0.08237	0.398606	0.0409557	0.175589	-0.16692	-0.475481	-0.220297	0.258786	0.339545	-0.192313	0.141233	-0.319778	-0.386817	0.228141	0.00716824	-0.183557	-0.27976	-0.296169	0.0537157	-0.345663	0.245673	0.431167	0.381959	-0.0145353	0.218191	0.197425	0.390965	0.373901	0.551582	-0.0255577
AKR1A1	-0.0884709	0.656873	0.150691	-0.117235	-0.205033	-0.207456	-0.114943	0.142269	-0.43323	0.225758	0.0766172	0.0225858	0.0185525	0.190993	-0.13667	0.152887	0.247233	0.260712	-0.191926	0.0952299	-0.70073	-0.531676	0.0117292	0.0301589	-0.364072	-0.363265	-0.969423	-0.163602	-0.65174	-0.615777	-0.0556714	0.587756	0.231336	-0.433607	-0.176482	0.189688	-1.22222	-0.0864715	-0.0754765	-0.519583	-0.229052	-0.116743	-0.0630666	-0.584471	0.0392869	-0.0123645	-0.418327	-0.828208	-0.433091
AKR1B1	-0.0320009	0.274074	0.321776	-0.305365	-0.727818	0.256793	-0.0567607	-0.176147	0.269237	0.150633	0.176857	0.362367	0.0611463	-0.733766	0.379311	0.504077	-0.0391221	0.627431	0.152286	0.11636	0.0554842	-0.832551	-0.243615	0.304503	-1.25486	0.236377	-0.231567	0.0486086	-0.373205	0.402818	0.0348057	0.734498	-0.645704	-0.566073	-0.317044	0.365351	-0.464289	0.113318	-0.00089905	0.0355312	-0.233789	0.55875	0.399959	-1.64229	0.248152	0.442204	0.0476226	-1.49573	0.517071
AKR1B15		-0.0439233	-0.0101452	1.36116	-0.538384	0.204413	-0.577118	-0.529723	-0.156358	-1.12695		-0.294399		-1.02066			-1.06985		0.251871	-0.939905	-1.10272		-0.392088	-0.402005			-0.849676			0.350467	0.658817		-0.549877	-0.686659	0.196106	0.064393		-0.390988	-0.492391	-0.982005		0.21466			0.515714		0.724914	-0.277944	0.453714
AKR1C1	-1.89654	-0.671453	1.24285	2.33248	-0.39508	-1.26433	0.451597	-0.843327	0.818227	-0.717098	0.0160959	1.57158	-0.978373	-0.985318	-0.333507	-0.80847	-0.752843	1.96196	-1.06273	0.0194055	-0.526764	-0.80379	0.0231041	-1.00242	-1.90398	0.324879	0.0514928	0.0843263	-0.24019	1.97434	-0.449067	-0.193603	-1.42436	-1.55222	-0.306114	-0.391581	0.782272	0.706627	0.642034	-1.57985	0.147171	0.804503	-0.423189	-1.49618	-0.718293	1.97399	-0.445955	0.421832	-0.189941
AKR1C2		0.178856			-0.202867			-0.835207	-0.0133377	-0.974368				0.60895			-2.38057		-1.35768	-1.23385			-0.433385							-0.00668413	-1.65532		-1.50899		-1.39661	-2.07654		0.307973	-2.19318						0.19581		0.435543		-0.0997631
AKR1C3	-1.0147	-0.635107	-1.54504	0.330779	-1.70432	-0.598577	-1.28043	-0.790802	-0.168331	-1.78953	-0.444371	-0.471303	0.128686	-1.47213	-1.53994	-1.99109	-2.43714	0.0574327	0.505997	-1.91573	-1.78568	-1.2987	-0.124045	-1.09842	-0.801741	-1.34851	-1.86872	-0.547099	-0.463456	0.0685554	0.386552	-0.976013	-1.377	-1.31571	-0.227386	-0.486904	-1.91712	-0.438617	0.139637	-1.30085	-1.50315	-1.42517	-0.746749	-1.07314	0.310031	-1.4967	-0.318541	-2.26875	-2.25857
AKR7A2	-0.164824	0.0843091	0.284184	-0.375396	-0.177048	-0.135622	-0.324258	0.131577	-0.633142	0.0123061	-0.0850518	0.319071	-0.20375	-0.157697	0.110457	0.41182	0.587238	-0.121181	-0.361423	0.368007	0.156162	-0.372224	-0.396465	0.221729	-0.62762	0.278608	-0.279443	-0.105355	-0.718317	0.220346	0.161912	0.362938	-0.373674	-0.812771	-0.328881	-0.0699394	-0.81034	0.14875	0.131853	-0.0908257	0.178266	0.110289	0.474189	-0.382714	0.08259	0.295826	-0.299004	-1.23995	0.432811
AKR7A3		0.731391		-1.40627	2.69108			-1.42938	-0.309497	0.52464	-1.35796			1.80619		-0.0448292	-0.669898			2.17335		-0.864047	-0.752083	-1.80932	-1.26244	-0.847904		-1.83398		0.355222	0.778977	-2.04194	-1.93673			-0.0522155	-1.69926	1.74567	1.26899		-0.806692				-0.701422	0.480746	-1.03198		0.945279
AKT1	0.466352	0.193312	0.228025	0.192717	0.435935	0.100557	0.29374	0.263243	-0.195163	0.143459	0.274626	0.5694	0.267613	0.128934	0.35905	0.339884	0.163838	0.367721	0.313442	0.251798	0.630014	0.365081	0.319386	-0.0793526	0.514521	0.563814	0.673814	0.204574	0.296749	0.488073	0.000383345	0.186919	0.370489	0.300128	0.447405	0.0813146	0.35009	0.421371	-0.019331	0.187208	0.285284	0.658761	0.3535	0.406165	0.0112742	0.574272	0.285996	1.01667	0.0734366
AKT1S1	-0.448134	0.223428	0.11814	0.302217	-0.446238	0.0399532	-0.487839	-0.276269	-0.108345	-0.0433184	0.0306444	-0.148315	0.364509	-0.211745	-0.00946397	-0.0981588	-0.00137918	0.214329	-0.138404	0.0773351	-0.105762	-1.03114	-0.382152	-0.332006	0.377233	-1.36113	-0.159494	-0.256337	-0.139139	-0.423525	-0.340595	-0.829631	-0.0990641	-0.188036	-0.295979	-0.198542	-0.766989	0.0168276	-0.249663	-0.186136	-0.27756	-0.226285	-0.757562	-0.135674	-0.325634	0.195396	0.0169309	-1.09992	-0.0935126
AKT2	0.123235	-0.380881	0.228531	0.385005	0.2346	-0.155892	0.343678	0.255771	-0.265561	0.0469525	0.291609	0.250181	0.143867	0.0949797	0.22739	0.247853	0.0932612	0.193165	0.196017	0.690671	0.297901	0.180791	-0.016759	-0.0194993	0.587736	0.0627116	0.382859	0.100227	-0.32335	0.438655	-0.0306355	-0.030224	-0.0992294	0.176927	0.329459	-0.0240493	0.47152	0.22277	-0.181598	0.407509	0.0729966	0.444631	0.114659	0.284591	0.144819	0.363224	0.0586447	0.57639	0.197693
AKT3	-2.0196		-0.56075	-0.302398		-1.43842	-2.16593					-2.42174	-1.62884		-1.84286	-0.797357		-0.706966	-0.168963		-0.265329	-0.203671	-1.44106	-1.22439	-0.533773	-0.27767	-2.34491		-1.59036	-1.06879	0.115958	-0.169742	-1.36421	-0.878774	-1.29673	-1.33037				-0.330492		-1.88246	-0.378617	0.160778	-1.79214	-0.77315	1.84677	0.0630031	1.20512
AKTIP	0.389283	-0.311517	0.457939	2.09074	0.90324	0.312179		0.264843	-1.1136		-0.0124267		-0.0785949	-0.545959	0.119244	0.523649	1.38809	0.29172	0.0525463	-0.0229041	0.745315	-2.63758	0.437908	0.707221	-0.350907	-0.307427	0.82618	-0.428439	-0.394751	0.510423		0.472639			0.320146		0.245063	0.323916	-0.494983		-0.243108	0.474705	-0.173652	0.4201	0.494047	0.50219	0.45541	1.33948	0.148739
ALAD	-1.51504	-1.44057	-0.857234	-1.19812	-1.2021	-0.96023	-1.24926	-1.43283	-1.04397	-1.32313	-0.480031	-1.05425	-1.47309	-1.45467	-0.983858	-0.866619	-0.725344	-1.01356	-1.54158	-1.27087	-1.44751	-1.98023	-1.64226	-0.834808	-1.50566	-0.424939	-1.14837	-1.20497	-1.97806	-1.21102	-1.18293	-0.774516	-1.81786	-1.7219	-1.43055	-1.41869	-1.62481	-0.848105	-1.10785	-1.42496	-0.966392	-1.30882	-1.42651	-1.53238	-1.23348	-1.41102	-1.05422	-1.36656	-0.626051
ALAS1	0.568658	-0.28585	-0.32163	0.0891062	0.294488	-0.715556	-0.185159	-0.22591	-0.963588	0.545725	0.304865	-0.0678453	0.157597	0.584461	0.133924	-0.213598	-0.605357	-0.213216	0.452505	-0.871772	0.030565	0.997709	0.0896532	0.10186	-0.105123	0.579594	-0.238314	0.263458	0.351234	0.286333	-0.332028	-0.264479	0.328962	-0.108458	0.695087	-0.380434	0.178421	-0.188711	-0.391396	-0.126419	0.255395	-0.283652	-0.151166	0.740006	0.28143	0.260634	-0.514675	1.69722	-0.467462
ALAS2	-0.503225	-2.64002	-2.31115	-1.39102	-1.58172	-1.65091	-0.552698	-1.87762	-1.2337	-1.40793	-1.51571	-1.8967	-0.585801	-1.41385	-2.46407	-2.07764	-2.53752	-2.7034	-1.5635	-2.67349	-2.8988	-1.01729	-0.998744	-2.76569	-2.39199	-2.71657	-0.920632	-2.69491	-1.37274	-0.957856	-0.777354	-2.85978	-2.0767	-1.98702	-2.8585	-2.79249	-1.65869	-1.8871	-1.23086	-1.97487	-2.49517	-1.60357	-3.04911	-0.539348	-1.49345	-2.37076	0.15484	-0.932145	-0.702525
ALB	0.119711	-0.823687	-0.409373	1.94684	0.201072	-1.43768	-1.1326	-1.04829	0.759966	0.0557797	-0.879974	-0.171341	0.73826	-0.197392	-1.01139	0.445132	0.688118	0.260128	0.131827	2.41218	-0.444344	-0.344404	-0.685535	-1.22215	0.449082	-1.22539	0.633288	-0.060707	0.569918	-0.408714	0.0120644	0.437401	-0.928465	-1.21506	0.998786	-1.17187	-0.0237691	0.0224977	-0.183704	-1.20365	0.518497	0.176276	-1.10102	-0.453886	-1.00275	0.45256	-1.43848	-1.38377	-1.62278
ALCAM	-1.73781	-0.179507	-0.369022	-0.0269846	-0.734363	0.252814	-0.256691	-0.514808	-1.26649	0.112392	-0.0564844	-0.354666	-0.226828	-0.459433	-0.13244	0.291386	-0.224741	-0.0256213	0.188364	0.221995	-0.351112	-1.50698	-0.606535	0.200591	1.09902	-0.282196	-0.592596	-1.29249	-1.43747	-0.765577	0.412792	0.479366	-0.243602	-0.294319	-0.498086	0.437336	-1.30329	-0.224217	-0.138683	0.344231	-0.272441	-0.331561	0.154478	-0.664285	0.171791	-0.38754	-0.818782	0.384805	-0.765098
ALDH16A1	0.344387	0.174878	0.373113	0.499792	-0.0297116	0.325978	0.167584	-0.6437	-0.371463	0.212329	0.0683533	0.444538	-0.177461	-0.419545	0.453297	0.361565	0.502115	0.195036	-0.202887	0.270089	0.0839473	0.271252	0.0642113	0.211921	0.312848	0.563803	0.279369	0.0823476	0.152045	0.232513	-0.200615	-0.080347	-0.268595	0.0831257	0.0227764	-0.721562	-0.0794285	0.0772403	0.0364313	-0.203372	0.364629	0.269565	0.0809805	0.20119	-0.102802	0.64985	0.209924	0.504442	0.913315
ALDH18A1	0.0267309	0.257767	-0.274104	-0.653882	0.250934	-0.378539	-0.421966	-0.460055	0.437077	-0.197725	-0.31006	-0.503619	-0.0879539	0.305881	-0.059992	-0.566119	-1.17029	-0.506684	-0.362536	-0.419109	-0.464336	-0.323191	-0.259662	-0.270898	-0.091738	-0.167443	-0.157796	0.153551	0.19304	-0.416505	-0.297464	-0.219469	0.0784341	-0.438734	0.142614	0.228432	-0.258425	-0.215678	0.235603	0.179499	-0.259359	-0.566946	0.0156815	-0.838715	0.403162	-0.483317	-0.289046	0.0655152	-1.27853
ALDH1A1	-3.41263	-2.1135	-2.15273	-2.40156	-1.84914	-2.37441	0.988208	-3.50174	0.0897982	-1.89903	-2.34117	-2.32842	-3.14832	-2.11364	-3.42001	-2.02648	-3.16376	-3.45336	-2.25287	-1.75914	-3.85483	-3.39405	-2.07219	-2.33146	-0.574602	-3.51174	-2.72975	-2.53749	-2.98761	-1.97391	-2.02755	-1.95527	-2.99987	-2.49683	-3.29957	-0.0955054	-1.53685	-1.38856	-3.59809	-2.28178	-2.9405	-2.62739	-2.24713	-3.94735	-2.35021	-2.31061	-1.83805	-2.84375	-2.19918
ALDH1A3		-1.6756		-0.282607	0.434048		-3.19875	-0.642592	-0.531224		-0.581218	-1.07306		0.254412		-1.65772	-1.09218			1.38231		-0.930201	-2.25689	-1.93241	-2.05714	-1.755		-0.530793		-2.58008				0.524554			-0.936515	0.978185	0.324988	-2.36462	-0.440584	-0.0146405	-1.14877		-1.4971	-0.773601	-1.48329		0.378534
ALDH1B1	0.0607941	0.317962	-0.639071	-0.836026	-0.716113	-0.801607	-1.03268	-1.58228	0.28151	-0.657143	0.335907	-0.892918	-0.279703	-0.508693	-0.158668	-2.00015	-1.53366	0.234788	0.692012	-0.208332	-1.53362	-0.185174	-0.774121	0.366604	-1.88517	-0.287929	-1.10677	0.468728	-0.437792	-1.38942	0.022404	0.461404	-0.531877	0.0439978	-0.0684246	0.327774	-1.20385	0.20987	-0.0785122	-0.483234	-0.499309	-0.980493	-0.327512	-0.349621	0.193067	-0.739187	-1.01262	-0.645031	-3.47157
ALDH1L2	-0.601602	-0.530697	-0.677716	0.539412	-0.886879	-1.11744	-1.15247	-1.18526	-0.0993665	0.305022	-0.38765	-0.637743	0.822893	-0.0270033	-0.545002	-1.22573	-0.897535	-0.781036	-0.839204	-0.314342	-0.642708	-0.204302	-0.741026	-0.705894	-0.261092	-0.451909	-0.931634	2.11215	-0.290042	-0.306809	-0.251242	-0.597444	-0.674649	-0.257045	-1.21503	0.154135	0.0492097	-0.0938834	-2.37525	-0.400905	1.60909	-0.320177	-0.330872	-0.597638	-0.831172	-0.555191	-0.180714	3.6882	-0.572371
[truncated: 10,629 more rows]
[truncated: 113 more columns]

## Sheet: i
sample	Mito	Other	Mito_norm	Other_norm	mito_cov	clust	pvc	total.mito.protein
[truncated: 162 more rows]

[truncated: 4 more sheets: j, k, l, m]
