# Supplementary material for: Integrated proteogenomic and metabolomic profiling of acute myeloid leukemias to identify molecular subtypes and associated therapy targets
Source: Nat Cancer. 2026 Jun 12;7(6):993–1015. doi: 10.1038/s43018-026-01175-6 (PMC13309276; doi:10.1038/s43018-026-01175-6)
Supplement: Supplementary file 7 — Statistical source data. [file 43018_2026_1175_MOESM7_ESM.xlsx]

## Sheet: a
V1	feature	ontology	source	feature_simple	saturate	hydroxylation	hydroxylation_count	full_carbon_length	isoform	breakdown
1	Neg:Cer 30:1;2O|Cer 16:1;2O/14:0	Cer_NS	Neg	Cer 30:1;2O|Cer 16:1;2O/14:0	1	Hydroxylated	2	30		16:1;2O/14:0
2	Neg:Cer 32:0;2O|Cer 18:0;2O/14:0	Cer_NDS	Neg	Cer 32:0;2O|Cer 18:0;2O/14:0	0	Hydroxylated	2	32		18:0;2O/14:0
3	Neg:Cer 32:1;2O|Cer 18:1;2O/14:0__A	Cer_NS	Neg	Cer 32:1;2O|Cer 18:1;2O/14:0__A	1	Hydroxylated	2	32	A	18:1;2O/14:0
4	Neg:Cer 32:1;2O|Cer 18:1;2O/14:0__B	Cer_NS	Neg	Cer 32:1;2O|Cer 18:1;2O/14:0__B	1	Hydroxylated	2	32	B	18:1;2O/14:0
5	Neg:Cer 32:2;2O|Cer 18:2;2O/14:0__A	Cer_NS	Neg	Cer 32:2;2O|Cer 18:2;2O/14:0__A	2	Hydroxylated	2	32	A	18:2;2O/14:0
6	Neg:Cer 32:2;2O|Cer 18:2;2O/14:0__B	Cer_NS	Neg	Cer 32:2;2O|Cer 18:2;2O/14:0__B	2	Hydroxylated	2	32	B	18:2;2O/14:0
7	Neg:Cer 33:1;2O|Cer 17:1;2O/16:0__A	Cer_NS	Neg	Cer 33:1;2O|Cer 17:1;2O/16:0__A	1	Hydroxylated	2	33	A	17:1;2O/16:0
8	Neg:Cer 33:1;2O|Cer 17:1;2O/16:0__B	Cer_NS	Neg	Cer 33:1;2O|Cer 17:1;2O/16:0__B	1	Hydroxylated	2	33	B	17:1;2O/16:0
9	Neg:Cer 34:0;2O|Cer 18:0;2O/16:0__A	Cer_NDS	Neg	Cer 34:0;2O|Cer 18:0;2O/16:0__A	0	Hydroxylated	2	34	A	18:0;2O/16:0
10	Neg:Cer 34:0;2O|Cer 18:0;2O/16:0__B	Cer_NDS	Neg	Cer 34:0;2O|Cer 18:0;2O/16:0__B	0	Hydroxylated	2	34	B	18:0;2O/16:0
11	Neg:Cer 34:0;2O|Cer 18:0;2O/16:0__C	Cer_NDS	Neg	Cer 34:0;2O|Cer 18:0;2O/16:0__C	0	Hydroxylated	2	34	C	18:0;2O/16:0
12	Neg:Cer 34:0;2O|Cer 18:0;2O/16:0__D	Cer_NDS	Neg	Cer 34:0;2O|Cer 18:0;2O/16:0__D	0	Hydroxylated	2	34	D	18:0;2O/16:0
13	Neg:Cer 34:0;2O|Cer 18:0;2O/16:0__E	Cer_NDS	Neg	Cer 34:0;2O|Cer 18:0;2O/16:0__E	0	Hydroxylated	2	34	E	18:0;2O/16:0
14	Neg:Cer 34:1;2O|Cer 18:1;2O/16:0__A	Cer_NS	Neg	Cer 34:1;2O|Cer 18:1;2O/16:0__A	1	Hydroxylated	2	34	A	18:1;2O/16:0
15	Neg:Cer 34:1;2O|Cer 18:1;2O/16:0__B	Cer_NS	Neg	Cer 34:1;2O|Cer 18:1;2O/16:0__B	1	Hydroxylated	2	34	B	18:1;2O/16:0
16	Neg:Cer 34:1;2O|Cer 18:1;2O/16:0__C	Cer_NS	Neg	Cer 34:1;2O|Cer 18:1;2O/16:0__C	1	Hydroxylated	2	34	C	18:1;2O/16:0
17	Neg:Cer 34:2;2O|Cer 18:2;2O/16:0__A	Cer_NS	Neg	Cer 34:2;2O|Cer 18:2;2O/16:0__A	2	Hydroxylated	2	34	A	18:2;2O/16:0
18	Neg:Cer 34:2;2O|Cer 18:2;2O/16:0__B	Cer_NS	Neg	Cer 34:2;2O|Cer 18:2;2O/16:0__B	2	Hydroxylated	2	34	B	18:2;2O/16:0
19	Neg:Cer 34:2;2O|Cer 18:2;2O/16:0__C	Cer_NS	Neg	Cer 34:2;2O|Cer 18:2;2O/16:0__C	2	Hydroxylated	2	34	C	18:2;2O/16:0
20	Neg:Cer 35:1;2O|Cer 18:1;2O/17:0__A	Cer_NS	Neg	Cer 35:1;2O|Cer 18:1;2O/17:0__A	1	Hydroxylated	2	35	A	18:1;2O/17:0
21	Neg:Cer 35:1;2O|Cer 18:1;2O/17:0__B	Cer_NS	Neg	Cer 35:1;2O|Cer 18:1;2O/17:0__B	1	Hydroxylated	2	35	B	18:1;2O/17:0
22	Neg:Cer 36:0;2O|Cer 18:0;2O/18:0__A	Cer_NDS	Neg	Cer 36:0;2O|Cer 18:0;2O/18:0__A	0	Hydroxylated	2	36	A	18:0;2O/18:0
23	Neg:Cer 36:0;2O|Cer 18:0;2O/18:0__B	Cer_NDS	Neg	Cer 36:0;2O|Cer 18:0;2O/18:0__B	0	Hydroxylated	2	36	B	18:0;2O/18:0
24	Neg:Cer 36:0;2O|Cer 18:0;2O/18:0__C	Cer_NDS	Neg	Cer 36:0;2O|Cer 18:0;2O/18:0__C	0	Hydroxylated	2	36	C	18:0;2O/18:0
25	Neg:Cer 36:1;2O|Cer 18:1;2O/18:0__A	Cer_NS	Neg	Cer 36:1;2O|Cer 18:1;2O/18:0__A	1	Hydroxylated	2	36	A	18:1;2O/18:0
26	Neg:Cer 36:1;2O|Cer 18:1;2O/18:0__B	Cer_NS	Neg	Cer 36:1;2O|Cer 18:1;2O/18:0__B	1	Hydroxylated	2	36	B	18:1;2O/18:0
27	Neg:Cer 36:2;2O|Cer 18:2;2O/18:0__A	Cer_NS	Neg	Cer 36:2;2O|Cer 18:2;2O/18:0__A	2	Hydroxylated	2	36	A	18:2;2O/18:0
28	Neg:Cer 36:2;2O|Cer 18:2;2O/18:0__B	Cer_NS	Neg	Cer 36:2;2O|Cer 18:2;2O/18:0__B	2	Hydroxylated	2	36	B	18:2;2O/18:0
29	Neg:Cer 37:0;2O|Cer 18:0;2O/19:0	Cer_NDS	Neg	Cer 37:0;2O|Cer 18:0;2O/19:0	0	Hydroxylated	2	37		18:0;2O/19:0
30	Neg:Cer 37:1;2O|Cer 17:1;2O/20:0	Cer_NS	Neg	Cer 37:1;2O|Cer 17:1;2O/20:0	1	Hydroxylated	2	37		17:1;2O/20:0
31	Neg:Cer 37:1;2O|Cer 18:1;2O/19:0	Cer_NS	Neg	Cer 37:1;2O|Cer 18:1;2O/19:0	1	Hydroxylated	2	37		18:1;2O/19:0
32	Neg:Cer 37:1;2O|Cer 19:1;2O/18:0	Cer_NS	Neg	Cer 37:1;2O|Cer 19:1;2O/18:0	1	Hydroxylated	2	37		19:1;2O/18:0
33	Neg:Cer 38:0;2O|Cer 18:0;2O/20:0__A	Cer_NDS	Neg	Cer 38:0;2O|Cer 18:0;2O/20:0__A	0	Hydroxylated	2	38	A	18:0;2O/20:0
34	Neg:Cer 38:0;2O|Cer 18:0;2O/20:0__B	Cer_NDS	Neg	Cer 38:0;2O|Cer 18:0;2O/20:0__B	0	Hydroxylated	2	38	B	18:0;2O/20:0
35	Neg:Cer 38:1;2O|Cer 18:1;2O/20:0__A	Cer_NS	Neg	Cer 38:1;2O|Cer 18:1;2O/20:0__A	1	Hydroxylated	2	38	A	18:1;2O/20:0
36	Neg:Cer 38:1;2O|Cer 18:1;2O/20:0__B	Cer_NS	Neg	Cer 38:1;2O|Cer 18:1;2O/20:0__B	1	Hydroxylated	2	38	B	18:1;2O/20:0
37	Neg:Cer 38:2;2O|Cer 18:2;2O/20:0__A	Cer_NS	Neg	Cer 38:2;2O|Cer 18:2;2O/20:0__A	2	Hydroxylated	2	38	A	18:2;2O/20:0
38	Neg:Cer 38:2;2O|Cer 18:2;2O/20:0__B	Cer_NS	Neg	Cer 38:2;2O|Cer 18:2;2O/20:0__B	2	Hydroxylated	2	38	B	18:2;2O/20:0
39	Neg:Cer 39:0;2O|Cer 18:0;2O/21:0	Cer_NDS	Neg	Cer 39:0;2O|Cer 18:0;2O/21:0	0	Hydroxylated	2	39		18:0;2O/21:0
40	Neg:Cer 39:1;2O|Cer 17:1;2O/22:0	Cer_NS	Neg	Cer 39:1;2O|Cer 17:1;2O/22:0	1	Hydroxylated	2	39		17:1;2O/22:0
41	Neg:Cer 40:0;2O|Cer 18:0;2O/22:0__A	Cer_NDS	Neg	Cer 40:0;2O|Cer 18:0;2O/22:0__A	0	Hydroxylated	2	40	A	18:0;2O/22:0
42	Neg:Cer 40:0;2O|Cer 18:0;2O/22:0__B	Cer_NDS	Neg	Cer 40:0;2O|Cer 18:0;2O/22:0__B	0	Hydroxylated	2	40	B	18:0;2O/22:0
43	Neg:Cer 40:0;2O|Cer 18:0;2O/22:0__C	Cer_NDS	Neg	Cer 40:0;2O|Cer 18:0;2O/22:0__C	0	Hydroxylated	2	40	C	18:0;2O/22:0
44	Neg:Cer 40:1;2O|Cer 18:0;2O/22:1	Cer_NDS	Neg	Cer 40:1;2O|Cer 18:0;2O/22:1	1	Hydroxylated	2	40		18:0;2O/22:1
45	Neg:Cer 40:1;2O|Cer 18:1;2O/22:0__A	Cer_NS	Neg	Cer 40:1;2O|Cer 18:1;2O/22:0__A	1	Hydroxylated	2	40	A	18:1;2O/22:0
46	Neg:Cer 40:1;2O|Cer 18:1;2O/22:0__B	Cer_NS	Neg	Cer 40:1;2O|Cer 18:1;2O/22:0__B	1	Hydroxylated	2	40	B	18:1;2O/22:0
47	Neg:Cer 40:2;2O|Cer 18:0;2O/22:2__A	Cer_NDS	Neg	Cer 40:2;2O|Cer 18:0;2O/22:2__A	2	Hydroxylated	2	40	A	18:0;2O/22:2
48	Neg:Cer 40:2;2O|Cer 18:0;2O/22:2__B	Cer_NDS	Neg	Cer 40:2;2O|Cer 18:0;2O/22:2__B	2	Hydroxylated	2	40	B	18:0;2O/22:2
49	Neg:Cer 40:2;2O|Cer 18:1;2O/22:1__A	Cer_NS	Neg	Cer 40:2;2O|Cer 18:1;2O/22:1__A	2	Hydroxylated	2	40	A	18:1;2O/22:1
50	Neg:Cer 40:2;2O|Cer 18:1;2O/22:1__B	Cer_NS	Neg	Cer 40:2;2O|Cer 18:1;2O/22:1__B	2	Hydroxylated	2	40	B	18:1;2O/22:1
51	Neg:Cer 40:2;2O|Cer 18:2;2O/22:0__A	Cer_NS	Neg	Cer 40:2;2O|Cer 18:2;2O/22:0__A	2	Hydroxylated	2	40	A	18:2;2O/22:0
52	Neg:Cer 40:2;2O|Cer 18:2;2O/22:0__B	Cer_NS	Neg	Cer 40:2;2O|Cer 18:2;2O/22:0__B	2	Hydroxylated	2	40	B	18:2;2O/22:0
53	Neg:Cer 40:3;2O|Cer 18:1;2O/22:2__A	Cer_NS	Neg	Cer 40:3;2O|Cer 18:1;2O/22:2__A	3	Hydroxylated	2	40	A	18:1;2O/22:2
54	Neg:Cer 40:3;2O|Cer 18:1;2O/22:2__B	Cer_NS	Neg	Cer 40:3;2O|Cer 18:1;2O/22:2__B	3	Hydroxylated	2	40	B	18:1;2O/22:2
55	Neg:Cer 40:5;2O|Cer 18:1;2O/22:4	Cer_NS	Neg	Cer 40:5;2O|Cer 18:1;2O/22:4	5	Hydroxylated	2	40		18:1;2O/22:4
56	Neg:Cer 41:0;2O|Cer 18:0;2O/23:0__A	Cer_NDS	Neg	Cer 41:0;2O|Cer 18:0;2O/23:0__A	0	Hydroxylated	2	41	A	18:0;2O/23:0
57	Neg:Cer 41:0;2O|Cer 18:0;2O/23:0__B	Cer_NDS	Neg	Cer 41:0;2O|Cer 18:0;2O/23:0__B	0	Hydroxylated	2	41	B	18:0;2O/23:0
58	Neg:Cer 41:1;2O|Cer 18:0;2O/23:1	Cer_NDS	Neg	Cer 41:1;2O|Cer 18:0;2O/23:1	1	Hydroxylated	2	41		18:0;2O/23:1
59	Neg:Cer 41:1;2O|Cer 18:1;2O/23:0__A	Cer_NS	Neg	Cer 41:1;2O|Cer 18:1;2O/23:0__A	1	Hydroxylated	2	41	A	18:1;2O/23:0
60	Neg:Cer 41:1;2O|Cer 18:1;2O/23:0__B	Cer_NS	Neg	Cer 41:1;2O|Cer 18:1;2O/23:0__B	1	Hydroxylated	2	41	B	18:1;2O/23:0
61	Neg:Cer 41:2;2O|Cer 17:1;2O/24:1__A	Cer_NS	Neg	Cer 41:2;2O|Cer 17:1;2O/24:1__A	2	Hydroxylated	2	41	A	17:1;2O/24:1
62	Neg:Cer 41:2;2O|Cer 17:1;2O/24:1__B	Cer_NS	Neg	Cer 41:2;2O|Cer 17:1;2O/24:1__B	2	Hydroxylated	2	41	B	17:1;2O/24:1
63	Neg:Cer 41:2;2O|Cer 18:2;2O/23:0	Cer_NS	Neg	Cer 41:2;2O|Cer 18:2;2O/23:0	2	Hydroxylated	2	41		18:2;2O/23:0
64	Neg:Cer 41:3;2O|Cer 17:1;2O/24:2__A	Cer_NS	Neg	Cer 41:3;2O|Cer 17:1;2O/24:2__A	3	Hydroxylated	2	41	A	17:1;2O/24:2
65	Neg:Cer 41:3;2O|Cer 17:1;2O/24:2__B	Cer_NS	Neg	Cer 41:3;2O|Cer 17:1;2O/24:2__B	3	Hydroxylated	2	41	B	17:1;2O/24:2
66	Neg:Cer 42:0;2O|Cer 18:0;2O/24:0__A	Cer_NDS	Neg	Cer 42:0;2O|Cer 18:0;2O/24:0__A	0	Hydroxylated	2	42	A	18:0;2O/24:0
67	Neg:Cer 42:0;2O|Cer 18:0;2O/24:0__B	Cer_NDS	Neg	Cer 42:0;2O|Cer 18:0;2O/24:0__B	0	Hydroxylated	2	42	B	18:0;2O/24:0
68	Neg:Cer 42:0;2O|Cer 18:0;2O/24:0__C	Cer_NDS	Neg	Cer 42:0;2O|Cer 18:0;2O/24:0__C	0	Hydroxylated	2	42	C	18:0;2O/24:0
69	Neg:Cer 42:0;2O|Cer 18:0;2O/24:0__D	Cer_NDS	Neg	Cer 42:0;2O|Cer 18:0;2O/24:0__D	0	Hydroxylated	2	42	D	18:0;2O/24:0
70	Neg:Cer 42:1;2O|Cer 18:0;2O/24:1__A	Cer_NDS	Neg	Cer 42:1;2O|Cer 18:0;2O/24:1__A	1	Hydroxylated	2	42	A	18:0;2O/24:1
71	Neg:Cer 42:1;2O|Cer 18:0;2O/24:1__B	Cer_NDS	Neg	Cer 42:1;2O|Cer 18:0;2O/24:1__B	1	Hydroxylated	2	42	B	18:0;2O/24:1
72	Neg:Cer 42:1;2O|Cer 18:1;2O/24:0__A	Cer_NS	Neg	Cer 42:1;2O|Cer 18:1;2O/24:0__A	1	Hydroxylated	2	42	A	18:1;2O/24:0
73	Neg:Cer 42:1;2O|Cer 18:1;2O/24:0__B	Cer_NS	Neg	Cer 42:1;2O|Cer 18:1;2O/24:0__B	1	Hydroxylated	2	42	B	18:1;2O/24:0
74	Neg:Cer 42:2;2O|Cer 18:0;2O/24:2__A	Cer_NDS	Neg	Cer 42:2;2O|Cer 18:0;2O/24:2__A	2	Hydroxylated	2	42	A	18:0;2O/24:2
75	Neg:Cer 42:2;2O|Cer 18:0;2O/24:2__B	Cer_NDS	Neg	Cer 42:2;2O|Cer 18:0;2O/24:2__B	2	Hydroxylated	2	42	B	18:0;2O/24:2
76	Neg:Cer 42:2;2O|Cer 18:1;2O/24:1__A	Cer_NS	Neg	Cer 42:2;2O|Cer 18:1;2O/24:1__A	2	Hydroxylated	2	42	A	18:1;2O/24:1
77	Neg:Cer 42:2;2O|Cer 18:1;2O/24:1__B	Cer_NS	Neg	Cer 42:2;2O|Cer 18:1;2O/24:1__B	2	Hydroxylated	2	42	B	18:1;2O/24:1
78	Neg:Cer 42:2;2O|Cer 18:1;2O/24:1__C	Cer_NS	Neg	Cer 42:2;2O|Cer 18:1;2O/24:1__C	2	Hydroxylated	2	42	C	18:1;2O/24:1
79	Neg:Cer 42:3;2O|Cer 18:1;2O/24:2	Cer_NS	Neg	Cer 42:3;2O|Cer 18:1;2O/24:2	3	Hydroxylated	2	42		18:1;2O/24:2
80	Neg:Cer 42:3;2O|Cer 18:2;2O/24:1	Cer_NS	Neg	Cer 42:3;2O|Cer 18:2;2O/24:1	3	Hydroxylated	2	42		18:2;2O/24:1
81	Neg:Cer 42:4;2O|Cer 18:2;2O/24:2__A	Cer_NS	Neg	Cer 42:4;2O|Cer 18:2;2O/24:2__A	4	Hydroxylated	2	42	A	18:2;2O/24:2
82	Neg:Cer 42:4;2O|Cer 18:2;2O/24:2__B	Cer_NS	Neg	Cer 42:4;2O|Cer 18:2;2O/24:2__B	4	Hydroxylated	2	42	B	18:2;2O/24:2
83	Neg:Cer 43:1;2O|Cer 18:1;2O/25:0__A	Cer_NS	Neg	Cer 43:1;2O|Cer 18:1;2O/25:0__A	1	Hydroxylated	2	43	A	18:1;2O/25:0
84	Neg:Cer 43:1;2O|Cer 18:1;2O/25:0__B	Cer_NS	Neg	Cer 43:1;2O|Cer 18:1;2O/25:0__B	1	Hydroxylated	2	43	B	18:1;2O/25:0
85	Neg:Cer 43:1;2O|Cer 19:0;2O/24:1	Cer_NDS	Neg	Cer 43:1;2O|Cer 19:0;2O/24:1	1	Hydroxylated	2	43		19:0;2O/24:1
86	Neg:Cer 43:1;2O|Cer 19:1;2O/24:0__A	Cer_NS	Neg	Cer 43:1;2O|Cer 19:1;2O/24:0__A	1	Hydroxylated	2	43	A	19:1;2O/24:0
87	Neg:Cer 43:1;2O|Cer 19:1;2O/24:0__B	Cer_NS	Neg	Cer 43:1;2O|Cer 19:1;2O/24:0__B	1	Hydroxylated	2	43	B	19:1;2O/24:0
88	Neg:Cer 43:2;2O|Cer 18:1;2O/25:1	Cer_NS	Neg	Cer 43:2;2O|Cer 18:1;2O/25:1	2	Hydroxylated	2	43		18:1;2O/25:1
89	Neg:Cer 43:2;2O|Cer 19:1;2O/24:1__A	Cer_NS	Neg	Cer 43:2;2O|Cer 19:1;2O/24:1__A	2	Hydroxylated	2	43	A	19:1;2O/24:1
90	Neg:Cer 43:2;2O|Cer 19:1;2O/24:1__B	Cer_NS	Neg	Cer 43:2;2O|Cer 19:1;2O/24:1__B	2	Hydroxylated	2	43	B	19:1;2O/24:1
91	Neg:Cer 43:2;2O|Cer 19:1;2O/24:1__C	Cer_NS	Neg	Cer 43:2;2O|Cer 19:1;2O/24:1__C	2	Hydroxylated	2	43	C	19:1;2O/24:1
92	Neg:Cer 43:3;2O|Cer 18:2;2O/25:1	Cer_NS	Neg	Cer 43:3;2O|Cer 18:2;2O/25:1	3	Hydroxylated	2	43		18:2;2O/25:1
93	Neg:Cer 44:0;2O|Cer 18:0;2O/26:0__A	Cer_NDS	Neg	Cer 44:0;2O|Cer 18:0;2O/26:0__A	0	Hydroxylated	2	44	A	18:0;2O/26:0
94	Neg:Cer 44:0;2O|Cer 18:0;2O/26:0__B	Cer_NDS	Neg	Cer 44:0;2O|Cer 18:0;2O/26:0__B	0	Hydroxylated	2	44	B	18:0;2O/26:0
95	Neg:Cer 44:1;2O|Cer 18:0;2O/26:1__A	Cer_NDS	Neg	Cer 44:1;2O|Cer 18:0;2O/26:1__A	1	Hydroxylated	2	44	A	18:0;2O/26:1
96	Neg:Cer 44:1;2O|Cer 18:0;2O/26:1__B	Cer_NDS	Neg	Cer 44:1;2O|Cer 18:0;2O/26:1__B	1	Hydroxylated	2	44	B	18:0;2O/26:1
97	Neg:Cer 44:1;2O|Cer 18:1;2O/26:0__A	Cer_NS	Neg	Cer 44:1;2O|Cer 18:1;2O/26:0__A	1	Hydroxylated	2	44	A	18:1;2O/26:0
98	Neg:Cer 44:1;2O|Cer 18:1;2O/26:0__B	Cer_NS	Neg	Cer 44:1;2O|Cer 18:1;2O/26:0__B	1	Hydroxylated	2	44	B	18:1;2O/26:0
99	Neg:Cer 44:1;2O|Cer 18:1;2O/26:0__C	Cer_NS	Neg	Cer 44:1;2O|Cer 18:1;2O/26:0__C	1	Hydroxylated	2	44	C	18:1;2O/26:0
100	Neg:Cer 44:2;2O|Cer 18:0;2O/26:2__A	Cer_NDS	Neg	Cer 44:2;2O|Cer 18:0;2O/26:2__A	2	Hydroxylated	2	44	A	18:0;2O/26:2
101	Neg:Cer 44:2;2O|Cer 18:0;2O/26:2__B	Cer_NDS	Neg	Cer 44:2;2O|Cer 18:0;2O/26:2__B	2	Hydroxylated	2	44	B	18:0;2O/26:2
102	Neg:Cer 44:2;2O|Cer 18:1;2O/26:1__A	Cer_NS	Neg	Cer 44:2;2O|Cer 18:1;2O/26:1__A	2	Hydroxylated	2	44	A	18:1;2O/26:1
103	Neg:Cer 44:2;2O|Cer 18:1;2O/26:1__B	Cer_NS	Neg	Cer 44:2;2O|Cer 18:1;2O/26:1__B	2	Hydroxylated	2	44	B	18:1;2O/26:1
104	Neg:Cer 44:3;2O|Cer 18:1;2O/26:2__A	Cer_NS	Neg	Cer 44:3;2O|Cer 18:1;2O/26:2__A	3	Hydroxylated	2	44	A	18:1;2O/26:2
105	Neg:Cer 44:3;2O|Cer 18:1;2O/26:2__B	Cer_NS	Neg	Cer 44:3;2O|Cer 18:1;2O/26:2__B	3	Hydroxylated	2	44	B	18:1;2O/26:2
106	Neg:Cer 44:4;2O|Cer 18:2;2O/26:2__A	Cer_NS	Neg	Cer 44:4;2O|Cer 18:2;2O/26:2__A	4	Hydroxylated	2	44	A	18:2;2O/26:2
107	Neg:Cer 44:4;2O|Cer 18:2;2O/26:2__B	Cer_NS	Neg	Cer 44:4;2O|Cer 18:2;2O/26:2__B	4	Hydroxylated	2	44	B	18:2;2O/26:2
108	Neg:Cer 44:5;2O|Cer 18:1;2O/26:4	Cer_NS	Neg	Cer 44:5;2O|Cer 18:1;2O/26:4	5	Hydroxylated	2	44		18:1;2O/26:4
109	Neg:Cer 46:4;2O|Cer 18:1;2O/28:3	Cer_NS	Neg	Cer 46:4;2O|Cer 18:1;2O/28:3	4	Hydroxylated	2	46		18:1;2O/28:3
110	Neg:CL 68:2|CL 16:0_18:1_16:0_18:1	CL	Neg	CL 68:2|CL 16:0_18:1_16:0_18:1	2	Unhydroxylated		68		16:0_18:1_16:0_18:1
111	Neg:CL 68:6|CL 16:1_16:1_18:2_18:2	CL	Neg	CL 68:6|CL 16:1_16:1_18:2_18:2	6	Unhydroxylated		68		16:1_16:1_18:2_18:2
112	Neg:CL 70:3|CL 16:0_18:1_18:1_18:1	CL	Neg	CL 70:3|CL 16:0_18:1_18:1_18:1	3	Unhydroxylated		70		16:0_18:1_18:1_18:1
113	Neg:CL 70:4|CL 16:0_18:1_18:1_18:2	CL	Neg	CL 70:4|CL 16:0_18:1_18:1_18:2	4	Unhydroxylated		70		16:0_18:1_18:1_18:2
114	Neg:CL 70:6|CL 16:1_18:1_18:2_18:2	CL	Neg	CL 70:6|CL 16:1_18:1_18:2_18:2	6	Unhydroxylated		70		16:1_18:1_18:2_18:2
115	Neg:CL 70:7|CL 16:1_18:2_18:2_18:2__A	CL	Neg	CL 70:7|CL 16:1_18:2_18:2_18:2__A	7	Unhydroxylated		70	A	16:1_18:2_18:2_18:2
116	Neg:CL 70:7|CL 16:1_18:2_18:2_18:2__B	CL	Neg	CL 70:7|CL 16:1_18:2_18:2_18:2__B	7	Unhydroxylated		70	B	16:1_18:2_18:2_18:2
117	Neg:CL 72:5|CL 18:1_18:1_18:1_18:2__A	CL	Neg	CL 72:5|CL 18:1_18:1_18:1_18:2__A	5	Unhydroxylated		72	A	18:1_18:1_18:1_18:2
118	Neg:CL 72:5|CL 18:1_18:1_18:1_18:2__B	CL	Neg	CL 72:5|CL 18:1_18:1_18:1_18:2__B	5	Unhydroxylated		72	B	18:1_18:1_18:1_18:2
119	Neg:CL 72:6|CL 18:1_18:1_18:2_18:2	CL	Neg	CL 72:6|CL 18:1_18:1_18:2_18:2	6	Unhydroxylated		72		18:1_18:1_18:2_18:2
120	Neg:CL 72:6|CL 18:1_18:2_18:1_18:2	CL	Neg	CL 72:6|CL 18:1_18:2_18:1_18:2	6	Unhydroxylated		72		18:1_18:2_18:1_18:2
121	Neg:CL 72:7|CL 18:1_18:2_18:2_18:2__A	CL	Neg	CL 72:7|CL 18:1_18:2_18:2_18:2__A	7	Unhydroxylated		72	A	18:1_18:2_18:2_18:2
122	Neg:CL 72:7|CL 18:1_18:2_18:2_18:2__B	CL	Neg	CL 72:7|CL 18:1_18:2_18:2_18:2__B	7	Unhydroxylated		72	B	18:1_18:2_18:2_18:2
123	Neg:CL 72:8|CL 18:2_18:2_18:2_18:2__A	CL	Neg	CL 72:8|CL 18:2_18:2_18:2_18:2__A	8	Unhydroxylated		72	A	18:2_18:2_18:2_18:2
124	Neg:CL 72:8|CL 18:2_18:2_18:2_18:2__B	CL	Neg	CL 72:8|CL 18:2_18:2_18:2_18:2__B	8	Unhydroxylated		72	B	18:2_18:2_18:2_18:2
125	Neg:CL 74:10|CL 18:2_18:2_18:2_20:4	CL	Neg	CL 74:10|CL 18:2_18:2_18:2_20:4	1	Unhydroxylated		74		18:2_18:2_18:2_20:4
126	Neg:CL 74:6|CL 18:1_18:1_18:1_20:3	CL	Neg	CL 74:6|CL 18:1_18:1_18:1_20:3	6	Unhydroxylated		74		18:1_18:1_18:1_20:3
127	Neg:CL 74:7|CL 18:1_18:2_18:1_20:3	CL	Neg	CL 74:7|CL 18:1_18:2_18:1_20:3	7	Unhydroxylated		74		18:1_18:2_18:1_20:3
128	Neg:CL 74:8|CL 18:1_18:2_18:1_20:4	CL	Neg	CL 74:8|CL 18:1_18:2_18:1_20:4	8	Unhydroxylated		74		18:1_18:2_18:1_20:4
129	Neg:CL 74:8|CL 18:1_18:2_18:2_20:3	CL	Neg	CL 74:8|CL 18:1_18:2_18:2_20:3	8	Unhydroxylated		74		18:1_18:2_18:2_20:3
130	Neg:CL 74:9|CL 18:2_18:2_18:2_20:3__A	CL	Neg	CL 74:9|CL 18:2_18:2_18:2_20:3__A	9	Unhydroxylated		74	A	18:2_18:2_18:2_20:3
131	Neg:CL 74:9|CL 18:2_18:2_18:2_20:3__B	CL	Neg	CL 74:9|CL 18:2_18:2_18:2_20:3__B	9	Unhydroxylated		74	B	18:2_18:2_18:2_20:3
132	Neg:CL 76:8|CL 18:1_20:3_18:1_20:3	CL	Neg	CL 76:8|CL 18:1_20:3_18:1_20:3	8	Unhydroxylated		76		18:1_20:3_18:1_20:3
133	Neg:CL 76:9|CL 18:1_20:3_18:2_20:3	CL	Neg	CL 76:9|CL 18:1_20:3_18:2_20:3	9	Unhydroxylated		76		18:1_20:3_18:2_20:3
134	Neg:DLCL 34:3|DLCL 16:1_18:2__A	DLCL	Neg	DLCL 34:3|DLCL 16:1_18:2__A	3	Unhydroxylated		34	A	16:1_18:2
135	Neg:DLCL 34:3|DLCL 16:1_18:2__B	DLCL	Neg	DLCL 34:3|DLCL 16:1_18:2__B	3	Unhydroxylated		34	B	16:1_18:2
136	Neg:DLCL 34:3|DLCL 16:1_18:2__C	DLCL	Neg	DLCL 34:3|DLCL 16:1_18:2__C	3	Unhydroxylated		34	C	16:1_18:2
137	Neg:DLCL 36:4|DLCL 18:2_18:2__A	DLCL	Neg	DLCL 36:4|DLCL 18:2_18:2__A	4	Unhydroxylated		36	A	18:2_18:2
138	Neg:DLCL 36:4|DLCL 18:2_18:2__B	DLCL	Neg	DLCL 36:4|DLCL 18:2_18:2__B	4	Unhydroxylated		36	B	18:2_18:2
139	Neg:DLCL 36:4|DLCL 18:2_18:2__C	DLCL	Neg	DLCL 36:4|DLCL 18:2_18:2__C	4	Unhydroxylated		36	C	18:2_18:2
140	Neg:DLCL 38:4|DLCL 18:2_20:2__A	DLCL	Neg	DLCL 38:4|DLCL 18:2_20:2__A	4	Unhydroxylated		38	A	18:2_20:2
141	Neg:DLCL 38:4|DLCL 18:2_20:2__B	DLCL	Neg	DLCL 38:4|DLCL 18:2_20:2__B	4	Unhydroxylated		38	B	18:2_20:2
142	Neg:DLCL 38:4|DLCL 18:2_20:2__C	DLCL	Neg	DLCL 38:4|DLCL 18:2_20:2__C	4	Unhydroxylated		38	C	18:2_20:2
143	Neg:DLCL 38:5|DLCL 18:2_20:3__A	DLCL	Neg	DLCL 38:5|DLCL 18:2_20:3__A	5	Unhydroxylated		38	A	18:2_20:3
144	Neg:DLCL 38:5|DLCL 18:2_20:3__B	DLCL	Neg	DLCL 38:5|DLCL 18:2_20:3__B	5	Unhydroxylated		38	B	18:2_20:3
188	Neg:FA 28:6;O	OxFA	Neg	FA 28:6;O	6	Unhydroxylated	O	28		28:6;O
190	Neg:GM3 32:1;2O	GM3	Neg	GM3 32:1;2O	1	Hydroxylated	2	32		32:1;2O
191	Neg:GM3 33:1;2O	GM3	Neg	GM3 33:1;2O	1	Hydroxylated	2	33		33:1;2O
192	Neg:GM3 34:0;2O__A	GM3	Neg	GM3 34:0;2O__A	0	Hydroxylated	2	34	A	34:0;2O
193	Neg:GM3 34:0;2O__B	GM3	Neg	GM3 34:0;2O__B	0	Hydroxylated	2	34	B	34:0;2O
194	Neg:GM3 34:1;2O	GM3	Neg	GM3 34:1;2O	1	Hydroxylated	2	34		34:1;2O
195	Neg:GM3 34:2;2O	GM3	Neg	GM3 34:2;2O	2	Hydroxylated	2	34		34:2;2O
196	Neg:GM3 35:1;2O	GM3	Neg	GM3 35:1;2O	1	Hydroxylated	2	35		35:1;2O
197	Neg:GM3 36:1;2O	GM3	Neg	GM3 36:1;2O	1	Hydroxylated	2	36		36:1;2O
198	Neg:GM3 38:1;2O	GM3	Neg	GM3 38:1;2O	1	Hydroxylated	2	38		38:1;2O
199	Neg:GM3 38:2;2O	GM3	Neg	GM3 38:2;2O	2	Hydroxylated	2	38		38:2;2O
200	Neg:GM3 40:1;2O	GM3	Neg	GM3 40:1;2O	1	Hydroxylated	2	40		40:1;2O
201	Neg:GM3 41:1;2O	GM3	Neg	GM3 41:1;2O	1	Hydroxylated	2	41		41:1;2O
202	Neg:GM3 42:1;2O	GM3	Neg	GM3 42:1;2O	1	Hydroxylated	2	42		42:1;2O
203	Neg:GM3 42:2;2O	GM3	Neg	GM3 42:2;2O	2	Hydroxylated	2	42		42:2;2O
204	Neg:GM3 42:3;2O	GM3	Neg	GM3 42:3;2O	3	Hydroxylated	2	42		42:3;2O
205	Neg:GM3 44:1;2O	GM3	Neg	GM3 44:1;2O	1	Hydroxylated	2	44		44:1;2O
206	Neg:GM3 44:2;2O	GM3	Neg	GM3 44:2;2O	2	Hydroxylated	2	44		44:2;2O
207	Neg:LPE 14:0__A	LPE	Neg	LPE 14:0__A	0	Unhydroxylated		14	A	14:0
208	Neg:LPE 14:0__B	LPE	Neg	LPE 14:0__B	0	Unhydroxylated		14	B	14:0
209	Neg:LPE 16:0__A	LPE	Neg	LPE 16:0__A	0	Unhydroxylated		16	A	16:0
210	Neg:LPE 16:0__B	LPE	Neg	LPE 16:0__B	0	Unhydroxylated		16	B	16:0
211	Neg:LPE 16:1__A	LPE	Neg	LPE 16:1__A	1	Unhydroxylated		16	A	16:1
212	Neg:LPE 16:1__B	LPE	Neg	LPE 16:1__B	1	Unhydroxylated		16	B	16:1
213	Neg:LPE 16:2	LPE	Neg	LPE 16:2	2	Unhydroxylated		16		16:2
214	Neg:LPE 17:0	LPE	Neg	LPE 17:0	0	Unhydroxylated		17		17:0
215	Neg:LPE 17:1	LPE	Neg	LPE 17:1	1	Unhydroxylated		17		17:1
216	Neg:LPE 18:0__A	LPE	Neg	LPE 18:0__A	0	Unhydroxylated		18	A	18:0
217	Neg:LPE 18:0__B	LPE	Neg	LPE 18:0__B	0	Unhydroxylated		18	B	18:0
218	Neg:LPE 18:1__A	LPE	Neg	LPE 18:1__A	1	Unhydroxylated		18	A	18:1
219	Neg:LPE 18:1__B	LPE	Neg	LPE 18:1__B	1	Unhydroxylated		18	B	18:1
220	Neg:LPE 18:2__A	LPE	Neg	LPE 18:2__A	2	Unhydroxylated		18	A	18:2
221	Neg:LPE 18:2__B	LPE	Neg	LPE 18:2__B	2	Unhydroxylated		18	B	18:2
222	Neg:LPE 18:3__A	LPE	Neg	LPE 18:3__A	3	Unhydroxylated		18	A	18:3
223	Neg:LPE 18:3__B	LPE	Neg	LPE 18:3__B	3	Unhydroxylated		18	B	18:3
224	Neg:LPE 18:3__C	LPE	Neg	LPE 18:3__C	3	Unhydroxylated		18	C	18:3
225	Neg:LPE 19:0	LPE	Neg	LPE 19:0	0	Unhydroxylated		19		19:0
226	Neg:LPE 20:0__A	LPE	Neg	LPE 20:0__A	0	Unhydroxylated		20	A	20:0
227	Neg:LPE 20:0__B	LPE	Neg	LPE 20:0__B	0	Unhydroxylated		20	B	20:0
228	Neg:LPE 20:1__A	LPE	Neg	LPE 20:1__A	1	Unhydroxylated		20	A	20:1
229	Neg:LPE 20:1__B	LPE	Neg	LPE 20:1__B	1	Unhydroxylated		20	B	20:1
230	Neg:LPE 20:2__A	LPE	Neg	LPE 20:2__A	2	Unhydroxylated		20	A	20:2
231	Neg:LPE 20:2__B	LPE	Neg	LPE 20:2__B	2	Unhydroxylated		20	B	20:2
232	Neg:LPE 20:3	LPE	Neg	LPE 20:3	3	Unhydroxylated		20		20:3
233	Neg:LPE 20:4__A	LPE	Neg	LPE 20:4__A	4	Unhydroxylated		20	A	20:4
234	Neg:LPE 20:4__B	LPE	Neg	LPE 20:4__B	4	Unhydroxylated		20	B	20:4
235	Neg:LPE 20:5__A	LPE	Neg	LPE 20:5__A	5	Unhydroxylated		20	A	20:5
236	Neg:LPE 20:5__B	LPE	Neg	LPE 20:5__B	5	Unhydroxylated		20	B	20:5
237	Neg:LPE 22:0__A	LPE	Neg	LPE 22:0__A	0	Unhydroxylated		22	A	22:0
238	Neg:LPE 22:0__B	LPE	Neg	LPE 22:0__B	0	Unhydroxylated		22	B	22:0
239	Neg:LPE 22:1__A	LPE	Neg	LPE 22:1__A	1	Unhydroxylated		22	A	22:1
240	Neg:LPE 22:1__B	LPE	Neg	LPE 22:1__B	1	Unhydroxylated		22	B	22:1
241	Neg:LPE 22:2__A	LPE	Neg	LPE 22:2__A	2	Unhydroxylated		22	A	22:2
242	Neg:LPE 22:2__B	LPE	Neg	LPE 22:2__B	2	Unhydroxylated		22	B	22:2
243	Neg:LPE 22:3__A	LPE	Neg	LPE 22:3__A	3	Unhydroxylated		22	A	22:3
244	Neg:LPE 22:3__B	LPE	Neg	LPE 22:3__B	3	Unhydroxylated		22	B	22:3
245	Neg:LPE 22:3__C	LPE	Neg	LPE 22:3__C	3	Unhydroxylated		22	C	22:3
246	Neg:LPE 22:4__A	LPE	Neg	LPE 22:4__A	4	Unhydroxylated		22	A	22:4
247	Neg:LPE 22:4__B	LPE	Neg	LPE 22:4__B	4	Unhydroxylated		22	B	22:4
248	Neg:LPE 22:5__A	LPE	Neg	LPE 22:5__A	5	Unhydroxylated		22	A	22:5
249	Neg:LPE 22:5__B	LPE	Neg	LPE 22:5__B	5	Unhydroxylated		22	B	22:5
250	Neg:LPE 22:6__A	LPE	Neg	LPE 22:6__A	6	Unhydroxylated		22	A	22:6
251	Neg:LPE 22:6__B	LPE	Neg	LPE 22:6__B	6	Unhydroxylated		22	B	22:6
252	Neg:LPE 24:0	LPE	Neg	LPE 24:0	0	Unhydroxylated		24		24:0
253	Neg:LPE 24:1__A	LPE	Neg	LPE 24:1__A	1	Unhydroxylated		24	A	24:1
254	Neg:LPE 24:1__B	LPE	Neg	LPE 24:1__B	1	Unhydroxylated		24	B	24:1
255	Neg:LPE 24:2__A	LPE	Neg	LPE 24:2__A	2	Unhydroxylated		24	A	24:2
256	Neg:LPE 24:2__B	LPE	Neg	LPE 24:2__B	2	Unhydroxylated		24	B	24:2
257	Neg:LPE 24:3__A	LPE	Neg	LPE 24:3__A	3	Unhydroxylated		24	A	24:3
258	Neg:LPE 24:3__B	LPE	Neg	LPE 24:3__B	3	Unhydroxylated		24	B	24:3
259	Neg:LPE 24:4__A	LPE	Neg	LPE 24:4__A	4	Unhydroxylated		24	A	24:4
260	Neg:LPE 24:4__B	LPE	Neg	LPE 24:4__B	4	Unhydroxylated		24	B	24:4
261	Neg:LPE 24:5	LPE	Neg	LPE 24:5	5	Unhydroxylated		24		24:5
262	Neg:LPE 26:2	LPE	Neg	LPE 26:2	2	Unhydroxylated		26		26:2
263	Neg:LPE O-16:0	EtherLPE	Neg	LPE O-16:0	0	Hydroxylated	O-	16		O-16:0
264	Neg:LPE O-18:1__A	EtherLPE	Neg	LPE O-18:1__A	1	Hydroxylated	O-	18	A	O-18:1
265	Neg:LPE O-18:1__B	EtherLPE	Neg	LPE O-18:1__B	1	Hydroxylated	O-	18	B	O-18:1
266	Neg:LPE O-20:1	EtherLPE	Neg	LPE O-20:1	1	Hydroxylated	O-	20		O-20:1
267	Neg:LPG 16:0__A	LPG	Neg	LPG 16:0__A	0	Unhydroxylated		16	A	16:0
268	Neg:LPG 16:0__B	LPG	Neg	LPG 16:0__B	0	Unhydroxylated		16	B	16:0
269	Neg:LPG 18:0__A	LPG	Neg	LPG 18:0__A	0	Unhydroxylated		18	A	18:0
270	Neg:LPG 18:0__B	LPG	Neg	LPG 18:0__B	0	Unhydroxylated		18	B	18:0
271	Neg:LPG 18:1__A	LPG	Neg	LPG 18:1__A	1	Unhydroxylated		18	A	18:1
272	Neg:LPG 18:1__B	LPG	Neg	LPG 18:1__B	1	Unhydroxylated		18	B	18:1
273	Neg:LPG 18:2__A	LPG	Neg	LPG 18:2__A	2	Unhydroxylated		18	A	18:2
274	Neg:LPG 18:2__B	LPG	Neg	LPG 18:2__B	2	Unhydroxylated		18	B	18:2
275	Neg:LPG 19:1	LPG	Neg	LPG 19:1	1	Unhydroxylated		19		19:1
276	Neg:LPG 20:0	LPG	Neg	LPG 20:0	0	Unhydroxylated		20		20:0
277	Neg:LPG 20:1__A	LPG	Neg	LPG 20:1__A	1	Unhydroxylated		20	A	20:1
278	Neg:LPG 20:1__B	LPG	Neg	LPG 20:1__B	1	Unhydroxylated		20	B	20:1
279	Neg:LPG 20:2__A	LPG	Neg	LPG 20:2__A	2	Unhydroxylated		20	A	20:2
280	Neg:LPG 20:2__B	LPG	Neg	LPG 20:2__B	2	Unhydroxylated		20	B	20:2
281	Neg:LPG 20:3__A	LPG	Neg	LPG 20:3__A	3	Unhydroxylated		20	A	20:3
282	Neg:LPG 20:3__B	LPG	Neg	LPG 20:3__B	3	Unhydroxylated		20	B	20:3
283	Neg:LPG 20:3__C	LPG	Neg	LPG 20:3__C	3	Unhydroxylated		20	C	20:3
284	Neg:LPG 20:4__A	LPG	Neg	LPG 20:4__A	4	Unhydroxylated		20	A	20:4
285	Neg:LPG 20:4__B	LPG	Neg	LPG 20:4__B	4	Unhydroxylated		20	B	20:4
286	Neg:LPG 22:3	LPG	Neg	LPG 22:3	3	Unhydroxylated		22		22:3
287	Neg:LPG 22:4__A	LPG	Neg	LPG 22:4__A	4	Unhydroxylated		22	A	22:4
288	Neg:LPG 22:4__B	LPG	Neg	LPG 22:4__B	4	Unhydroxylated		22	B	22:4
289	Neg:LPG 22:5__A	LPG	Neg	LPG 22:5__A	5	Unhydroxylated		22	A	22:5
290	Neg:LPG 22:5__B	LPG	Neg	LPG 22:5__B	5	Unhydroxylated		22	B	22:5
291	Neg:LPG 22:6__A	LPG	Neg	LPG 22:6__A	6	Unhydroxylated		22	A	22:6
292	Neg:LPG 22:6__B	LPG	Neg	LPG 22:6__B	6	Unhydroxylated		22	B	22:6
293	Neg:LPI 16:0__A	LPI	Neg	LPI 16:0__A	0	Unhydroxylated		16	A	16:0
294	Neg:LPI 16:0__B	LPI	Neg	LPI 16:0__B	0	Unhydroxylated		16	B	16:0
295	Neg:LPI 16:1	LPI	Neg	LPI 16:1	1	Unhydroxylated		16		16:1
296	Neg:LPI 17:0	LPI	Neg	LPI 17:0	0	Unhydroxylated		17		17:0
297	Neg:LPI 18:0__A	LPI	Neg	LPI 18:0__A	0	Unhydroxylated		18	A	18:0
298	Neg:LPI 18:0__B	LPI	Neg	LPI 18:0__B	0	Unhydroxylated		18	B	18:0
299	Neg:LPI 18:1__A	LPI	Neg	LPI 18:1__A	1	Unhydroxylated		18	A	18:1
300	Neg:LPI 18:1__B	LPI	Neg	LPI 18:1__B	1	Unhydroxylated		18	B	18:1
301	Neg:LPI 18:1__C	LPI	Neg	LPI 18:1__C	1	Unhydroxylated		18	C	18:1
302	Neg:LPI 18:2__A	LPI	Neg	LPI 18:2__A	2	Unhydroxylated		18	A	18:2
303	Neg:LPI 18:2__B	LPI	Neg	LPI 18:2__B	2	Unhydroxylated		18	B	18:2
304	Neg:LPI 18:3	LPI	Neg	LPI 18:3	3	Unhydroxylated		18		18:3
305	Neg:LPI 19:0	LPI	Neg	LPI 19:0	0	Unhydroxylated		19		19:0
306	Neg:LPI 20:0	LPI	Neg	LPI 20:0	0	Unhydroxylated		20		20:0
307	Neg:LPI 20:1__A	LPI	Neg	LPI 20:1__A	1	Unhydroxylated		20	A	20:1
308	Neg:LPI 20:1__B	LPI	Neg	LPI 20:1__B	1	Unhydroxylated		20	B	20:1
309	Neg:LPI 20:2__A	LPI	Neg	LPI 20:2__A	2	Unhydroxylated		20	A	20:2
310	Neg:LPI 20:2__B	LPI	Neg	LPI 20:2__B	2	Unhydroxylated		20	B	20:2
311	Neg:LPI 20:3__A	LPI	Neg	LPI 20:3__A	3	Unhydroxylated		20	A	20:3
312	Neg:LPI 20:3__B	LPI	Neg	LPI 20:3__B	3	Unhydroxylated		20	B	20:3
313	Neg:LPI 20:3__C	LPI	Neg	LPI 20:3__C	3	Unhydroxylated		20	C	20:3
314	Neg:LPI 20:4__A	LPI	Neg	LPI 20:4__A	4	Unhydroxylated		20	A	20:4
315	Neg:LPI 20:4__B	LPI	Neg	LPI 20:4__B	4	Unhydroxylated		20	B	20:4
316	Neg:LPI 20:5	LPI	Neg	LPI 20:5	5	Unhydroxylated		20		20:5
317	Neg:LPI 22:3__A	LPI	Neg	LPI 22:3__A	3	Unhydroxylated		22	A	22:3
318	Neg:LPI 22:3__B	LPI	Neg	LPI 22:3__B	3	Unhydroxylated		22	B	22:3
319	Neg:LPI 22:4__A	LPI	Neg	LPI 22:4__A	4	Unhydroxylated		22	A	22:4
320	Neg:LPI 22:4__B	LPI	Neg	LPI 22:4__B	4	Unhydroxylated		22	B	22:4
321	Neg:LPI 22:5__A	LPI	Neg	LPI 22:5__A	5	Unhydroxylated		22	A	22:5
322	Neg:LPI 22:5__B	LPI	Neg	LPI 22:5__B	5	Unhydroxylated		22	B	22:5
323	Neg:LPI 22:5__C	LPI	Neg	LPI 22:5__C	5	Unhydroxylated		22	C	22:5
324	Neg:LPI 22:6	LPI	Neg	LPI 22:6	6	Unhydroxylated		22		22:6
325	Neg:LPS 16:0__A	LPS	Neg	LPS 16:0__A	0	Unhydroxylated		16	A	16:0
326	Neg:LPS 16:0__B	LPS	Neg	LPS 16:0__B	0	Unhydroxylated		16	B	16:0
327	Neg:LPS 18:0	LPS	Neg	LPS 18:0	0	Unhydroxylated		18		18:0
328	Neg:LPS 18:1__A	LPS	Neg	LPS 18:1__A	1	Unhydroxylated		18	A	18:1
329	Neg:LPS 18:1__B	LPS	Neg	LPS 18:1__B	1	Unhydroxylated		18	B	18:1
330	Neg:LPS 18:2__A	LPS	Neg	LPS 18:2__A	2	Unhydroxylated		18	A	18:2
331	Neg:LPS 18:2__B	LPS	Neg	LPS 18:2__B	2	Unhydroxylated		18	B	18:2
332	Neg:LPS 20:0	LPS	Neg	LPS 20:0	0	Unhydroxylated		20		20:0
333	Neg:LPS 20:1	LPS	Neg	LPS 20:1	1	Unhydroxylated		20		20:1
334	Neg:LPS 20:2	LPS	Neg	LPS 20:2	2	Unhydroxylated		20		20:2
335	Neg:LPS 20:3__A	LPS	Neg	LPS 20:3__A	3	Unhydroxylated		20	A	20:3
336	Neg:LPS 20:3__B	LPS	Neg	LPS 20:3__B	3	Unhydroxylated		20	B	20:3
337	Neg:LPS 20:4__A	LPS	Neg	LPS 20:4__A	4	Unhydroxylated		20	A	20:4
338	Neg:LPS 20:4__B	LPS	Neg	LPS 20:4__B	4	Unhydroxylated		20	B	20:4
339	Neg:LPS 22:5__A	LPS	Neg	LPS 22:5__A	5	Unhydroxylated		22	A	22:5
340	Neg:LPS 22:5__B	LPS	Neg	LPS 22:5__B	5	Unhydroxylated		22	B	22:5
341	Neg:LPS 22:6	LPS	Neg	LPS 22:6	6	Unhydroxylated		22		22:6
342	Neg:MLCL 54:5|MLCL 18:1_18:2_18:2__A	MLCL	Neg	MLCL 54:5|MLCL 18:1_18:2_18:2__A	5	Unhydroxylated		54	A	18:1_18:2_18:2
343	Neg:MLCL 54:5|MLCL 18:1_18:2_18:2__B	MLCL	Neg	MLCL 54:5|MLCL 18:1_18:2_18:2__B	5	Unhydroxylated		54	B	18:1_18:2_18:2
344	Neg:PA 34:0|PA 16:0_18:0	PA	Neg	PA 34:0|PA 16:0_18:0	0	Unhydroxylated		34		16:0_18:0
345	Neg:PA 36:1|PA 18:0_18:1__A	PA	Neg	PA 36:1|PA 18:0_18:1__A	1	Unhydroxylated		36	A	18:0_18:1
346	Neg:PA 36:1|PA 18:0_18:1__B	PA	Neg	PA 36:1|PA 18:0_18:1__B	1	Unhydroxylated		36	B	18:0_18:1
347	Neg:PA 36:2|PA 18:0_18:2	PA	Neg	PA 36:2|PA 18:0_18:2	2	Unhydroxylated		36		18:0_18:2
348	Neg:PA 36:4|PA 16:0_20:4	PA	Neg	PA 36:4|PA 16:0_20:4	4	Unhydroxylated		36		16:0_20:4
349	Neg:PA 38:3|PA 18:0_20:3	PA	Neg	PA 38:3|PA 18:0_20:3	3	Unhydroxylated		38		18:0_20:3
350	Neg:PA 38:4|PA 18:0_20:4	PA	Neg	PA 38:4|PA 18:0_20:4	4	Unhydroxylated		38		18:0_20:4
351	Neg:PE 32:0|PE 16:0_16:0	PE	Neg	PE 32:0|PE 16:0_16:0	0	Unhydroxylated		32		16:0_16:0
352	Neg:PE 32:1|PE 16:0_16:1__A	PE	Neg	PE 32:1|PE 16:0_16:1__A	1	Unhydroxylated		32	A	16:0_16:1
353	Neg:PE 32:1|PE 16:0_16:1__B	PE	Neg	PE 32:1|PE 16:0_16:1__B	1	Unhydroxylated		32	B	16:0_16:1
354	Neg:PE 32:2|PE 14:0_18:2	PE	Neg	PE 32:2|PE 14:0_18:2	2	Unhydroxylated		32		14:0_18:2
355	Neg:PE 34:0|PE 16:0_18:0	PE	Neg	PE 34:0|PE 16:0_18:0	0	Unhydroxylated		34		16:0_18:0
356	Neg:PE 34:1|PE 16:0_18:1	PE	Neg	PE 34:1|PE 16:0_18:1	1	Unhydroxylated		34		16:0_18:1
357	Neg:PE 34:2|PE 16:0_18:2	PE	Neg	PE 34:2|PE 16:0_18:2	2	Unhydroxylated		34		16:0_18:2
358	Neg:PE 34:2|PE 16:1_18:1	PE	Neg	PE 34:2|PE 16:1_18:1	2	Unhydroxylated		34		16:1_18:1
359	Neg:PE 34:3|PE 16:0_18:3	PE	Neg	PE 34:3|PE 16:0_18:3	3	Unhydroxylated		34		16:0_18:3
360	Neg:PE 34:3|PE 16:1_18:2	PE	Neg	PE 34:3|PE 16:1_18:2	3	Unhydroxylated		34		16:1_18:2
361	Neg:PE 34:4|PE 14:0_20:4	PE	Neg	PE 34:4|PE 14:0_20:4	4	Unhydroxylated		34		14:0_20:4
362	Neg:PE 35:0|PE 17:0_18:0	PE	Neg	PE 35:0|PE 17:0_18:0	0	Unhydroxylated		35		17:0_18:0
363	Neg:PE 35:2|PE 17:0_18:2__A	PE	Neg	PE 35:2|PE 17:0_18:2__A	2	Unhydroxylated		35	A	17:0_18:2
364	Neg:PE 35:2|PE 17:0_18:2__B	PE	Neg	PE 35:2|PE 17:0_18:2__B	2	Unhydroxylated		35	B	17:0_18:2
365	Neg:PE 36:0|PE 18:0_18:0	PE	Neg	PE 36:0|PE 18:0_18:0	0	Unhydroxylated		36		18:0_18:0
366	Neg:PE 36:1|PE 18:0_18:1	PE	Neg	PE 36:1|PE 18:0_18:1	1	Unhydroxylated		36		18:0_18:1
367	Neg:PE 36:2|PE 18:0_18:2	PE	Neg	PE 36:2|PE 18:0_18:2	2	Unhydroxylated		36		18:0_18:2
368	Neg:PE 36:2|PE 18:1_18:1	PE	Neg	PE 36:2|PE 18:1_18:1	2	Unhydroxylated		36		18:1_18:1
369	Neg:PE 36:3|PE 18:1_18:2__A	PE	Neg	PE 36:3|PE 18:1_18:2__A	3	Unhydroxylated		36	A	18:1_18:2
370	Neg:PE 36:3|PE 18:1_18:2__B	PE	Neg	PE 36:3|PE 18:1_18:2__B	3	Unhydroxylated		36	B	18:1_18:2
371	Neg:PE 36:4|PE 16:0_20:4__A	PE	Neg	PE 36:4|PE 16:0_20:4__A	4	Unhydroxylated		36	A	16:0_20:4
372	Neg:PE 36:4|PE 16:0_20:4__B	PE	Neg	PE 36:4|PE 16:0_20:4__B	4	Unhydroxylated		36	B	16:0_20:4
373	Neg:PE 36:4|PE 18:2_18:2	PE	Neg	PE 36:4|PE 18:2_18:2	4	Unhydroxylated		36		18:2_18:2
374	Neg:PE 36:5|PE 16:0_20:5	PE	Neg	PE 36:5|PE 16:0_20:5	5	Unhydroxylated		36		16:0_20:5
375	Neg:PE 36:5|PE 16:1_20:4	PE	Neg	PE 36:5|PE 16:1_20:4	5	Unhydroxylated		36		16:1_20:4
376	Neg:PE 36:6|PE 14:0_22:6	PE	Neg	PE 36:6|PE 14:0_22:6	6	Unhydroxylated		36		14:0_22:6
377	Neg:PE 37:1|PE 18:0_19:1	PE	Neg	PE 37:1|PE 18:0_19:1	1	Unhydroxylated		37		18:0_19:1
378	Neg:PE 37:4|PE 17:0_20:4__A	PE	Neg	PE 37:4|PE 17:0_20:4__A	4	Unhydroxylated		37	A	17:0_20:4
379	Neg:PE 37:4|PE 17:0_20:4__B	PE	Neg	PE 37:4|PE 17:0_20:4__B	4	Unhydroxylated		37	B	17:0_20:4
380	Neg:PE 37:5|PE 17:1_20:4	PE	Neg	PE 37:5|PE 17:1_20:4	5	Unhydroxylated		37		17:1_20:4
381	Neg:PE 38:1|PE 20:0_18:1	PE	Neg	PE 38:1|PE 20:0_18:1	1	Unhydroxylated		38		20:0_18:1
382	Neg:PE 38:3|PE 18:0_20:3__A	PE	Neg	PE 38:3|PE 18:0_20:3__A	3	Unhydroxylated		38	A	18:0_20:3
383	Neg:PE 38:3|PE 18:0_20:3__B	PE	Neg	PE 38:3|PE 18:0_20:3__B	3	Unhydroxylated		38	B	18:0_20:3
384	Neg:PE 38:4|PE 16:0_22:4	PE	Neg	PE 38:4|PE 16:0_22:4	4	Unhydroxylated		38		16:0_22:4
385	Neg:PE 38:4|PE 18:0_20:4	PE	Neg	PE 38:4|PE 18:0_20:4	4	Unhydroxylated		38		18:0_20:4
386	Neg:PE 38:4|PE 18:1_20:3	PE	Neg	PE 38:4|PE 18:1_20:3	4	Unhydroxylated		38		18:1_20:3
387	Neg:PE 38:5|PE 18:1_20:4	PE	Neg	PE 38:5|PE 18:1_20:4	5	Unhydroxylated		38		18:1_20:4
388	Neg:PE 38:6|PE 16:0_22:6	PE	Neg	PE 38:6|PE 16:0_22:6	6	Unhydroxylated		38		16:0_22:6
389	Neg:PE 38:6|PE 18:1_20:5	PE	Neg	PE 38:6|PE 18:1_20:5	6	Unhydroxylated		38		18:1_20:5
390	Neg:PE 38:6|PE 18:2_20:4	PE	Neg	PE 38:6|PE 18:2_20:4	6	Unhydroxylated		38		18:2_20:4
391	Neg:PE 39:4|PE 19:0_20:4	PE	Neg	PE 39:4|PE 19:0_20:4	4	Unhydroxylated		39		19:0_20:4
392	Neg:PE 40:2|PE 22:0_18:2	PE	Neg	PE 40:2|PE 22:0_18:2	2	Unhydroxylated		40		22:0_18:2
393	Neg:PE 40:3|PE 18:0_22:3	PE	Neg	PE 40:3|PE 18:0_22:3	3	Unhydroxylated		40		18:0_22:3
394	Neg:PE 40:4|PE 18:0_22:4	PE	Neg	PE 40:4|PE 18:0_22:4	4	Unhydroxylated		40		18:0_22:4
395	Neg:PE 40:4|PE 20:0_20:4	PE	Neg	PE 40:4|PE 20:0_20:4	4	Unhydroxylated		40		20:0_20:4
396	Neg:PE 40:4|PE 20:2_20:2	PE	Neg	PE 40:4|PE 20:2_20:2	4	Unhydroxylated		40		20:2_20:2
397	Neg:PE 40:5|PE 18:0_22:5__A	PE	Neg	PE 40:5|PE 18:0_22:5__A	5	Unhydroxylated		40	A	18:0_22:5
398	Neg:PE 40:5|PE 18:0_22:5__B	PE	Neg	PE 40:5|PE 18:0_22:5__B	5	Unhydroxylated		40	B	18:0_22:5
399	Neg:PE 40:6|PE 18:0_22:6	PE	Neg	PE 40:6|PE 18:0_22:6	6	Unhydroxylated		40		18:0_22:6
400	Neg:PE 40:6|PE 18:1_22:5	PE	Neg	PE 40:6|PE 18:1_22:5	6	Unhydroxylated		40		18:1_22:5
401	Neg:PE 40:7|PE 18:1_22:6	PE	Neg	PE 40:7|PE 18:1_22:6	7	Unhydroxylated		40		18:1_22:6
402	Neg:PE 40:8|PE 20:4_20:4	PE	Neg	PE 40:8|PE 20:4_20:4	8	Unhydroxylated		40		20:4_20:4
403	Neg:PE 42:1|PE 24:0_18:1	PE	Neg	PE 42:1|PE 24:0_18:1	1	Unhydroxylated		42		24:0_18:1
404	Neg:PE 42:2|PE 18:1_24:1	PE	Neg	PE 42:2|PE 18:1_24:1	2	Unhydroxylated		42		18:1_24:1
405	Neg:PE 42:2|PE 24:0_18:2	PE	Neg	PE 42:2|PE 24:0_18:2	2	Unhydroxylated		42		24:0_18:2
406	Neg:PE 42:3|PE 18:1_24:2	PE	Neg	PE 42:3|PE 18:1_24:2	3	Unhydroxylated		42		18:1_24:2
407	Neg:PE 42:3|PE 22:0_20:3	PE	Neg	PE 42:3|PE 22:0_20:3	3	Unhydroxylated		42		22:0_20:3
408	Neg:PE 42:4|PE 22:0_20:4	PE	Neg	PE 42:4|PE 22:0_20:4	4	Unhydroxylated		42		22:0_20:4
409	Neg:PE 42:5|PE 22:1_20:4	PE	Neg	PE 42:5|PE 22:1_20:4	5	Unhydroxylated		42		22:1_20:4
410	Neg:PE 43:1|PE 25:0_18:1	PE	Neg	PE 43:1|PE 25:0_18:1	1	Unhydroxylated		43		25:0_18:1
411	Neg:PE 44:1|PE 26:0_18:1	PE	Neg	PE 44:1|PE 26:0_18:1	1	Unhydroxylated		44		26:0_18:1
412	Neg:PE 44:2|PE 18:1_26:1	PE	Neg	PE 44:2|PE 18:1_26:1	2	Unhydroxylated		44		18:1_26:1
413	Neg:PE 44:3|PE 24:0_20:3	PE	Neg	PE 44:3|PE 24:0_20:3	3	Unhydroxylated		44		24:0_20:3
414	Neg:PE 44:4|PE 24:0_20:4	PE	Neg	PE 44:4|PE 24:0_20:4	4	Unhydroxylated		44		24:0_20:4
415	Neg:PE 44:5|PE 24:1_20:4	PE	Neg	PE 44:5|PE 24:1_20:4	5	Unhydroxylated		44		24:1_20:4
641	Neg:PI 32:0|PI 16:0_16:0	PI	Neg	PI 32:0|PI 16:0_16:0	0	Unhydroxylated		32		16:0_16:0
642	Neg:PI 32:1|PI 16:0_16:1	PI	Neg	PI 32:1|PI 16:0_16:1	1	Unhydroxylated		32		16:0_16:1
643	Neg:PI 34:2|PI 16:0_18:2__A	PI	Neg	PI 34:2|PI 16:0_18:2__A	2	Unhydroxylated		34	A	16:0_18:2
644	Neg:PI 34:2|PI 16:0_18:2__B	PI	Neg	PI 34:2|PI 16:0_18:2__B	2	Unhydroxylated		34	B	16:0_18:2
645	Neg:PI 34:2|PI 16:1_18:1	PI	Neg	PI 34:2|PI 16:1_18:1	2	Unhydroxylated		34		16:1_18:1
646	Neg:PI 34:3|PI 16:1_18:2	PI	Neg	PI 34:3|PI 16:1_18:2	3	Unhydroxylated		34		16:1_18:2
647	Neg:PI 35:1|PI 17:0_18:1	PI	Neg	PI 35:1|PI 17:0_18:1	1	Unhydroxylated		35		17:0_18:1
648	Neg:PI 35:2|PI 17:0_18:2	PI	Neg	PI 35:2|PI 17:0_18:2	2	Unhydroxylated		35		17:0_18:2
649	Neg:PI 36:1|PI 18:0_18:1	PI	Neg	PI 36:1|PI 18:0_18:1	1	Unhydroxylated		36		18:0_18:1
650	Neg:PI 36:2|PI 18:0_18:2	PI	Neg	PI 36:2|PI 18:0_18:2	2	Unhydroxylated		36		18:0_18:2
651	Neg:PI 36:2|PI 18:1_18:1	PI	Neg	PI 36:2|PI 18:1_18:1	2	Unhydroxylated		36		18:1_18:1
652	Neg:PI 36:3|PI 16:0_20:3	PI	Neg	PI 36:3|PI 16:0_20:3	3	Unhydroxylated		36		16:0_20:3
653	Neg:PI 36:3|PI 18:1_18:2	PI	Neg	PI 36:3|PI 18:1_18:2	3	Unhydroxylated		36		18:1_18:2
654	Neg:PI 36:4|PI 16:0_20:4	PI	Neg	PI 36:4|PI 16:0_20:4	4	Unhydroxylated		36		16:0_20:4
655	Neg:PI 36:4|PI 18:1_18:3	PI	Neg	PI 36:4|PI 18:1_18:3	4	Unhydroxylated		36		18:1_18:3
656	Neg:PI 36:4|PI 18:2_18:2	PI	Neg	PI 36:4|PI 18:2_18:2	4	Unhydroxylated		36		18:2_18:2
657	Neg:PI 36:5|PI 16:0_20:5	PI	Neg	PI 36:5|PI 16:0_20:5	5	Unhydroxylated		36		16:0_20:5
658	Neg:PI 37:3|PI 17:0_20:3__A	PI	Neg	PI 37:3|PI 17:0_20:3__A	3	Unhydroxylated		37	A	17:0_20:3
659	Neg:PI 37:3|PI 17:0_20:3__B	PI	Neg	PI 37:3|PI 17:0_20:3__B	3	Unhydroxylated		37	B	17:0_20:3
660	Neg:PI 37:4|PI 17:0_20:4__A	PI	Neg	PI 37:4|PI 17:0_20:4__A	4	Unhydroxylated		37	A	17:0_20:4
661	Neg:PI 37:4|PI 17:0_20:4__B	PI	Neg	PI 37:4|PI 17:0_20:4__B	4	Unhydroxylated		37	B	17:0_20:4
662	Neg:PI 38:1|PI 18:0_20:1	PI	Neg	PI 38:1|PI 18:0_20:1	1	Unhydroxylated		38		18:0_20:1
663	Neg:PI 38:2|PI 18:0_20:2	PI	Neg	PI 38:2|PI 18:0_20:2	2	Unhydroxylated		38		18:0_20:2
664	Neg:PI 38:3|PI 18:0_20:3__A	PI	Neg	PI 38:3|PI 18:0_20:3__A	3	Unhydroxylated		38	A	18:0_20:3
665	Neg:PI 38:3|PI 18:0_20:3__B	PI	Neg	PI 38:3|PI 18:0_20:3__B	3	Unhydroxylated		38	B	18:0_20:3
666	Neg:PI 38:4;O|PI 18:0_20:4;O	OxPI	Neg	PI 38:4;O|PI 18:0_20:4;O	4	Unhydroxylated	O	38		18:0_20:4;O
667	Neg:PI 38:4|PI 16:0_22:4	PI	Neg	PI 38:4|PI 16:0_22:4	4	Unhydroxylated		38		16:0_22:4
668	Neg:PI 38:4|PI 18:0_20:4	PI	Neg	PI 38:4|PI 18:0_20:4	4	Unhydroxylated		38		18:0_20:4
669	Neg:PI 38:4|PI 18:1_20:3	PI	Neg	PI 38:4|PI 18:1_20:3	4	Unhydroxylated		38		18:1_20:3
670	Neg:PI 38:5|PI 18:1_20:4__A	PI	Neg	PI 38:5|PI 18:1_20:4__A	5	Unhydroxylated		38	A	18:1_20:4
671	Neg:PI 38:5|PI 18:1_20:4__B	PI	Neg	PI 38:5|PI 18:1_20:4__B	5	Unhydroxylated		38	B	18:1_20:4
672	Neg:PI 38:5|PI 18:1_20:4__C	PI	Neg	PI 38:5|PI 18:1_20:4__C	5	Unhydroxylated		38	C	18:1_20:4
673	Neg:PI 38:5|PI 18:2_20:3	PI	Neg	PI 38:5|PI 18:2_20:3	5	Unhydroxylated		38		18:2_20:3
674	Neg:PI 38:6|PI 16:0_22:6	PI	Neg	PI 38:6|PI 16:0_22:6	6	Unhydroxylated		38		16:0_22:6
675	Neg:PI 38:6|PI 18:1_20:5	PI	Neg	PI 38:6|PI 18:1_20:5	6	Unhydroxylated		38		18:1_20:5
676	Neg:PI 38:6|PI 18:2_20:4	PI	Neg	PI 38:6|PI 18:2_20:4	6	Unhydroxylated		38		18:2_20:4
677	Neg:PI 39:4|PI 17:0_22:4	PI	Neg	PI 39:4|PI 17:0_22:4	4	Unhydroxylated		39		17:0_22:4
678	Neg:PI 39:4|PI 19:0_20:4	PI	Neg	PI 39:4|PI 19:0_20:4	4	Unhydroxylated		39		19:0_20:4
679	Neg:PI 39:5|PI 19:1_20:4__A	PI	Neg	PI 39:5|PI 19:1_20:4__A	5	Unhydroxylated		39	A	19:1_20:4
680	Neg:PI 39:5|PI 19:1_20:4__B	PI	Neg	PI 39:5|PI 19:1_20:4__B	5	Unhydroxylated		39	B	19:1_20:4
681	Neg:PI 40:3|PI 18:0_22:3__A	PI	Neg	PI 40:3|PI 18:0_22:3__A	3	Unhydroxylated		40	A	18:0_22:3
682	Neg:PI 40:3|PI 18:0_22:3__B	PI	Neg	PI 40:3|PI 18:0_22:3__B	3	Unhydroxylated		40	B	18:0_22:3
683	Neg:PI 40:4|PI 18:0_22:4	PI	Neg	PI 40:4|PI 18:0_22:4	4	Unhydroxylated		40		18:0_22:4
684	Neg:PI 40:4|PI 20:0_20:4	PI	Neg	PI 40:4|PI 20:0_20:4	4	Unhydroxylated		40		20:0_20:4
685	Neg:PI 40:5|PI 18:0_22:5__A	PI	Neg	PI 40:5|PI 18:0_22:5__A	5	Unhydroxylated		40	A	18:0_22:5
686	Neg:PI 40:5|PI 18:0_22:5__B	PI	Neg	PI 40:5|PI 18:0_22:5__B	5	Unhydroxylated		40	B	18:0_22:5
687	Neg:PI 40:6|PI 18:0_22:6	PI	Neg	PI 40:6|PI 18:0_22:6	6	Unhydroxylated		40		18:0_22:6
688	Neg:PI 40:6|PI 18:1_22:5__A	PI	Neg	PI 40:6|PI 18:1_22:5__A	6	Unhydroxylated		40	A	18:1_22:5
689	Neg:PI 40:6|PI 18:1_22:5__B	PI	Neg	PI 40:6|PI 18:1_22:5__B	6	Unhydroxylated		40	B	18:1_22:5
690	Neg:PI 40:6|PI 20:2_20:4	PI	Neg	PI 40:6|PI 20:2_20:4	6	Unhydroxylated		40		20:2_20:4
691	Neg:PI 40:7|PI 18:1_22:6__A	PI	Neg	PI 40:7|PI 18:1_22:6__A	7	Unhydroxylated		40	A	18:1_22:6
692	Neg:PI 40:7|PI 18:1_22:6__B	PI	Neg	PI 40:7|PI 18:1_22:6__B	7	Unhydroxylated		40	B	18:1_22:6
693	Neg:PI 40:7|PI 18:2_22:5	PI	Neg	PI 40:7|PI 18:2_22:5	7	Unhydroxylated		40		18:2_22:5
694	Neg:PI 40:7|PI 20:3_20:4	PI	Neg	PI 40:7|PI 20:3_20:4	7	Unhydroxylated		40		20:3_20:4
695	Neg:PI 40:8|PI 20:4_20:4	PI	Neg	PI 40:8|PI 20:4_20:4	8	Unhydroxylated		40		20:4_20:4
696	Neg:PI 42:10|PI 20:4_22:6	PI	Neg	PI 42:10|PI 20:4_22:6	1	Unhydroxylated		42		20:4_22:6
697	Neg:PI 42:7|PI 20:2_22:5	PI	Neg	PI 42:7|PI 20:2_22:5	7	Unhydroxylated		42		20:2_22:5
698	Neg:PI 42:9|PI 20:4_22:5	PI	Neg	PI 42:9|PI 20:4_22:5	9	Unhydroxylated		42		20:4_22:5
699	Neg:PI O-34:1|PI O-18:1_16:0	EtherPI	Neg	PI O-34:1|PI O-18:1_16:0	1	Hydroxylated	O-	34		O-18:1_16:0
700	Neg:PI O-36:4|PI O-16:0_20:4	EtherPI	Neg	PI O-36:4|PI O-16:0_20:4	4	Hydroxylated	O-	36		O-16:0_20:4
701	Neg:PI O-38:4|PI O-16:0_22:4	EtherPI	Neg	PI O-38:4|PI O-16:0_22:4	4	Hydroxylated	O-	38		O-16:0_22:4
702	Neg:PI O-38:4|PI O-18:0_20:4	EtherPI	Neg	PI O-38:4|PI O-18:0_20:4	4	Hydroxylated	O-	38		O-18:0_20:4
703	Neg:PI O-38:5|PI O-18:1_20:4	EtherPI	Neg	PI O-38:5|PI O-18:1_20:4	5	Hydroxylated	O-	38		O-18:1_20:4
704	Neg:PI O-38:6|PI O-16:0_22:6	EtherPI	Neg	PI O-38:6|PI O-16:0_22:6	6	Hydroxylated	O-	38		O-16:0_22:6
705	Neg:PI O-40:4|PI O-18:0_22:4	EtherPI	Neg	PI O-40:4|PI O-18:0_22:4	4	Hydroxylated	O-	40		O-18:0_22:4
706	Neg:PI O-40:5|PI O-18:0_22:5	EtherPI	Neg	PI O-40:5|PI O-18:0_22:5	5	Hydroxylated	O-	40		O-18:0_22:5
707	Neg:PI O-40:6|PI O-18:0_22:6	EtherPI	Neg	PI O-40:6|PI O-18:0_22:6	6	Hydroxylated	O-	40		O-18:0_22:6
708	Neg:PS 32:0|PS 16:0_16:0	PS	Neg	PS 32:0|PS 16:0_16:0	0	Unhydroxylated		32		16:0_16:0
709	Neg:PS 34:0|PS 16:0_18:0	PS	Neg	PS 34:0|PS 16:0_18:0	0	Unhydroxylated		34		16:0_18:0
710	Neg:PS 34:1|PS 16:0_18:1	PS	Neg	PS 34:1|PS 16:0_18:1	1	Unhydroxylated		34		16:0_18:1
711	Neg:PS 34:2|PS 16:0_18:2	PS	Neg	PS 34:2|PS 16:0_18:2	2	Unhydroxylated		34		16:0_18:2
712	Neg:PS 34:2|PS 16:1_18:1	PS	Neg	PS 34:2|PS 16:1_18:1	2	Unhydroxylated		34		16:1_18:1
713	Neg:PS 35:1|PS 17:0_18:1	PS	Neg	PS 35:1|PS 17:0_18:1	1	Unhydroxylated		35		17:0_18:1
714	Neg:PS 35:2|PS 17:0_18:2	PS	Neg	PS 35:2|PS 17:0_18:2	2	Unhydroxylated		35		17:0_18:2
715	Neg:PS 36:1|PS 18:0_18:1	PS	Neg	PS 36:1|PS 18:0_18:1	1	Unhydroxylated		36		18:0_18:1
716	Neg:PS 36:2|PS 18:0_18:2__A	PS	Neg	PS 36:2|PS 18:0_18:2__A	2	Unhydroxylated		36	A	18:0_18:2
717	Neg:PS 36:2|PS 18:0_18:2__B	PS	Neg	PS 36:2|PS 18:0_18:2__B	2	Unhydroxylated		36	B	18:0_18:2
718	Neg:PS 36:2|PS 18:1_18:1	PS	Neg	PS 36:2|PS 18:1_18:1	2	Unhydroxylated		36		18:1_18:1
719	Neg:PS 36:3|PS 18:1_18:2__A	PS	Neg	PS 36:3|PS 18:1_18:2__A	3	Unhydroxylated		36	A	18:1_18:2
720	Neg:PS 36:3|PS 18:1_18:2__B	PS	Neg	PS 36:3|PS 18:1_18:2__B	3	Unhydroxylated		36	B	18:1_18:2
721	Neg:PS 36:4|PS 16:0_20:4	PS	Neg	PS 36:4|PS 16:0_20:4	4	Unhydroxylated		36		16:0_20:4
722	Neg:PS 37:4|PS 17:0_20:4	PS	Neg	PS 37:4|PS 17:0_20:4	4	Unhydroxylated		37		17:0_20:4
723	Neg:PS 38:1|PS 20:0_18:1	PS	Neg	PS 38:1|PS 20:0_18:1	1	Unhydroxylated		38		20:0_18:1
724	Neg:PS 38:3|PS 18:0_20:3	PS	Neg	PS 38:3|PS 18:0_20:3	3	Unhydroxylated		38		18:0_20:3
725	Neg:PS 38:4|PS 18:0_20:4	PS	Neg	PS 38:4|PS 18:0_20:4	4	Unhydroxylated		38		18:0_20:4
726	Neg:PS 38:5|PS 18:1_20:4__A	PS	Neg	PS 38:5|PS 18:1_20:4__A	5	Unhydroxylated		38	A	18:1_20:4
727	Neg:PS 38:5|PS 18:1_20:4__B	PS	Neg	PS 38:5|PS 18:1_20:4__B	5	Unhydroxylated		38	B	18:1_20:4
728	Neg:PS 38:6|PS 16:0_22:6	PS	Neg	PS 38:6|PS 16:0_22:6	6	Unhydroxylated		38		16:0_22:6
729	Neg:PS 40:4|PS 18:0_22:4	PS	Neg	PS 40:4|PS 18:0_22:4	4	Unhydroxylated		40		18:0_22:4
730	Neg:PS 40:5|PS 18:0_22:5__A	PS	Neg	PS 40:5|PS 18:0_22:5__A	5	Unhydroxylated		40	A	18:0_22:5
731	Neg:PS 40:5|PS 18:0_22:5__B	PS	Neg	PS 40:5|PS 18:0_22:5__B	5	Unhydroxylated		40	B	18:0_22:5
732	Neg:PS 40:6|PS 18:0_22:6	PS	Neg	PS 40:6|PS 18:0_22:6	6	Unhydroxylated		40		18:0_22:6
733	Neg:PS 40:7|PS 18:1_22:6__A	PS	Neg	PS 40:7|PS 18:1_22:6__A	7	Unhydroxylated		40	A	18:1_22:6
734	Neg:PS 40:7|PS 18:1_22:6__B	PS	Neg	PS 40:7|PS 18:1_22:6__B	7	Unhydroxylated		40	B	18:1_22:6
735	Neg:PS 40:8|PS 20:4_20:4	PS	Neg	PS 40:8|PS 20:4_20:4	8	Unhydroxylated		40		20:4_20:4
736	Neg:PS 42:10|PS 20:4_22:6	PS	Neg	PS 42:10|PS 20:4_22:6	1	Unhydroxylated		42		20:4_22:6
737	Neg:PS O-38:4|PS O-18:0_20:4	EtherPS	Neg	PS O-38:4|PS O-18:0_20:4	4	Hydroxylated	O-	38		O-18:0_20:4
738	Pos:CAR 10:0	CAR	Pos	CAR 10:0	0	Unhydroxylated		10		10:0
739	Pos:CAR 12:0	CAR	Pos	CAR 12:0	0	Unhydroxylated		12		12:0
740	Pos:CAR 13:0	CAR	Pos	CAR 13:0	0	Unhydroxylated		13		13:0
741	Pos:CAR 14:0	CAR	Pos	CAR 14:0	0	Unhydroxylated		14		14:0
742	Pos:CAR 14:1__A	CAR	Pos	CAR 14:1__A	1	Unhydroxylated		14	A	14:1
743	Pos:CAR 14:1__B	CAR	Pos	CAR 14:1__B	1	Unhydroxylated		14	B	14:1
744	Pos:CAR 15:0	CAR	Pos	CAR 15:0	0	Unhydroxylated		15		15:0
745	Pos:CAR 16:0	CAR	Pos	CAR 16:0	0	Unhydroxylated		16		16:0
746	Pos:CAR 16:1__A	CAR	Pos	CAR 16:1__A	1	Unhydroxylated		16	A	16:1
747	Pos:CAR 16:1__B	CAR	Pos	CAR 16:1__B	1	Unhydroxylated		16	B	16:1
748	Pos:CAR 16:1__C	CAR	Pos	CAR 16:1__C	1	Unhydroxylated		16	C	16:1
749	Pos:CAR 16:1__D	CAR	Pos	CAR 16:1__D	1	Unhydroxylated		16	D	16:1
750	Pos:CAR 16:2	CAR	Pos	CAR 16:2	2	Unhydroxylated		16		16:2
751	Pos:CAR 16:3	CAR	Pos	CAR 16:3	3	Unhydroxylated		16		16:3
752	Pos:CAR 16:4	CAR	Pos	CAR 16:4	4	Unhydroxylated		16		16:4
753	Pos:CAR 17:0__A	CAR	Pos	CAR 17:0__A	0	Unhydroxylated		17	A	17:0
754	Pos:CAR 17:0__B	CAR	Pos	CAR 17:0__B	0	Unhydroxylated		17	B	17:0
755	Pos:CAR 17:1	CAR	Pos	CAR 17:1	1	Unhydroxylated		17		17:1
756	Pos:CAR 18:0	CAR	Pos	CAR 18:0	0	Unhydroxylated		18		18:0
757	Pos:CAR 18:1__A	CAR	Pos	CAR 18:1__A	1	Unhydroxylated		18	A	18:1
758	Pos:CAR 18:1__B	CAR	Pos	CAR 18:1__B	1	Unhydroxylated		18	B	18:1
759	Pos:CAR 18:2	CAR	Pos	CAR 18:2	2	Unhydroxylated		18		18:2
760	Pos:CAR 18:3	CAR	Pos	CAR 18:3	3	Unhydroxylated		18		18:3
761	Pos:CAR 19:0	CAR	Pos	CAR 19:0	0	Unhydroxylated		19		19:0
762	Pos:CAR 20:0	CAR	Pos	CAR 20:0	0	Unhydroxylated		20		20:0
763	Pos:CAR 20:1__A	CAR	Pos	CAR 20:1__A	1	Unhydroxylated		20	A	20:1
764	Pos:CAR 20:1__B	CAR	Pos	CAR 20:1__B	1	Unhydroxylated		20	B	20:1
765	Pos:CAR 20:1__C	CAR	Pos	CAR 20:1__C	1	Unhydroxylated		20	C	20:1
766	Pos:CAR 20:2	CAR	Pos	CAR 20:2	2	Unhydroxylated		20		20:2
767	Pos:CAR 20:3	CAR	Pos	CAR 20:3	3	Unhydroxylated		20		20:3
768	Pos:CAR 20:4__A	CAR	Pos	CAR 20:4__A	4	Unhydroxylated		20	A	20:4
769	Pos:CAR 20:4__B	CAR	Pos	CAR 20:4__B	4	Unhydroxylated		20	B	20:4
770	Pos:CAR 20:5__A	CAR	Pos	CAR 20:5__A	5	Unhydroxylated		20	A	20:5
771	Pos:CAR 20:5__B	CAR	Pos	CAR 20:5__B	5	Unhydroxylated		20	B	20:5
772	Pos:CAR 20:5__C	CAR	Pos	CAR 20:5__C	5	Unhydroxylated		20	C	20:5
773	Pos:CAR 22:0	CAR	Pos	CAR 22:0	0	Unhydroxylated		22		22:0
774	Pos:CAR 22:1	CAR	Pos	CAR 22:1	1	Unhydroxylated		22		22:1
775	Pos:CAR 22:2__A	CAR	Pos	CAR 22:2__A	2	Unhydroxylated		22	A	22:2
776	Pos:CAR 22:2__B	CAR	Pos	CAR 22:2__B	2	Unhydroxylated		22	B	22:2
777	Pos:CAR 22:5__A	CAR	Pos	CAR 22:5__A	5	Unhydroxylated		22	A	22:5
778	Pos:CAR 22:5__B	CAR	Pos	CAR 22:5__B	5	Unhydroxylated		22	B	22:5
779	Pos:CAR 22:6__A	CAR	Pos	CAR 22:6__A	6	Unhydroxylated		22	A	22:6
780	Pos:CAR 22:6__B	CAR	Pos	CAR 22:6__B	6	Unhydroxylated		22	B	22:6
781	Pos:CAR 24:0	CAR	Pos	CAR 24:0	0	Unhydroxylated		24		24:0
782	Pos:CAR 24:1	CAR	Pos	CAR 24:1	1	Unhydroxylated		24		24:1
783	Pos:CAR 26:0	CAR	Pos	CAR 26:0	0	Unhydroxylated		26		26:0
784	Pos:CAR 28:1	CAR	Pos	CAR 28:1	1	Unhydroxylated		28		28:1
785	Pos:CAR 8:0	CAR	Pos	CAR 8:0	0	Unhydroxylated		8		8:0
786	Pos:CE 18:1	CE	Pos	CE 18:1	1	Unhydroxylated		18		18:1
787	Pos:CE 18:2	CE	Pos	CE 18:2	2	Unhydroxylated		18		18:2
788	Pos:CE 20:3	CE	Pos	CE 20:3	3	Unhydroxylated		20		20:3
789	Pos:CE 22:6	CE	Pos	CE 22:6	6	Unhydroxylated		22		22:6
790	Pos:CoQ10	CoQ	Pos	CoQ10		Unhydroxylated
791	Pos:CoQ8	CoQ	Pos	CoQ8		Unhydroxylated
792	Pos:CoQ9	CoQ	Pos	CoQ9		Unhydroxylated
793	Pos:DG 34:0|DG 16:0_18:0	DG	Pos	DG 34:0|DG 16:0_18:0	0	Unhydroxylated		34		16:0_18:0
794	Pos:DG 34:1|DG 16:0_18:1	DG	Pos	DG 34:1|DG 16:0_18:1	1	Unhydroxylated		34		16:0_18:1
795	Pos:DG 34:2|DG 16:0_18:2	DG	Pos	DG 34:2|DG 16:0_18:2	2	Unhydroxylated		34		16:0_18:2
796	Pos:DG 36:0|DG 18:0_18:0	DG	Pos	DG 36:0|DG 18:0_18:0	0	Unhydroxylated		36		18:0_18:0
797	Pos:DG 36:1|DG 18:0_18:1	DG	Pos	DG 36:1|DG 18:0_18:1	1	Unhydroxylated		36		18:0_18:1
798	Pos:DG 36:2|DG 18:0_18:2	DG	Pos	DG 36:2|DG 18:0_18:2	2	Unhydroxylated		36		18:0_18:2
799	Pos:DG 36:2|DG 18:1_18:1; DG 16:0_20:2	DG	Pos	DG 36:2|DG 18:1_18:1; DG 16:0_20:2	2	Unhydroxylated		36		18:1_18:1;
800	Pos:DG 36:3|DG 16:0_20:3	DG	Pos	DG 36:3|DG 16:0_20:3	3	Unhydroxylated		36		16:0_20:3
801	Pos:DG 36:3|DG 18:1_18:2	DG	Pos	DG 36:3|DG 18:1_18:2	3	Unhydroxylated		36		18:1_18:2
802	Pos:DG 36:4|DG 16:0_20:4	DG	Pos	DG 36:4|DG 16:0_20:4	4	Unhydroxylated		36		16:0_20:4
803	Pos:DG 36:4|DG 18:2_18:2	DG	Pos	DG 36:4|DG 18:2_18:2	4	Unhydroxylated		36		18:2_18:2
804	Pos:DG 38:1|DG 20:0_18:1	DG	Pos	DG 38:1|DG 20:0_18:1	1	Unhydroxylated		38		20:0_18:1
805	Pos:DG 38:2|DG 18:1_20:1	DG	Pos	DG 38:2|DG 18:1_20:1	2	Unhydroxylated		38		18:1_20:1
806	Pos:DG 38:2|DG 20:0_18:2	DG	Pos	DG 38:2|DG 20:0_18:2	2	Unhydroxylated		38		20:0_18:2
807	Pos:DG 38:3|DG 18:1_20:2; DG 20:1_18:2	DG	Pos	DG 38:3|DG 18:1_20:2; DG 20:1_18:2	3	Unhydroxylated		38		18:1_20:2;
808	Pos:DG 38:4|DG 18:0_20:4	DG	Pos	DG 38:4|DG 18:0_20:4	4	Unhydroxylated		38		18:0_20:4
809	Pos:DG 38:4|DG 18:2_20:2	DG	Pos	DG 38:4|DG 18:2_20:2	4	Unhydroxylated		38		18:2_20:2
810	Pos:DG 38:5|DG 18:1_20:4	DG	Pos	DG 38:5|DG 18:1_20:4	5	Unhydroxylated		38		18:1_20:4
811	Pos:DG 38:5|DG 18:2_20:3	DG	Pos	DG 38:5|DG 18:2_20:3	5	Unhydroxylated		38		18:2_20:3
812	Pos:DG 38:6|DG 16:0_22:6	DG	Pos	DG 38:6|DG 16:0_22:6	6	Unhydroxylated		38		16:0_22:6
813	Pos:DG 40:1|DG 16:0_24:1	DG	Pos	DG 40:1|DG 16:0_24:1	1	Unhydroxylated		40		16:0_24:1
814	Pos:DG 40:4|DG 18:0_22:4	DG	Pos	DG 40:4|DG 18:0_22:4	4	Unhydroxylated		40		18:0_22:4
815	Pos:DG 40:5|DG 18:0_22:5	DG	Pos	DG 40:5|DG 18:0_22:5	5	Unhydroxylated		40		18:0_22:5
816	Pos:DG 40:5|DG 18:1_22:4	DG	Pos	DG 40:5|DG 18:1_22:4	5	Unhydroxylated		40		18:1_22:4
817	Pos:DG 40:6|DG 18:0_22:6	DG	Pos	DG 40:6|DG 18:0_22:6	6	Unhydroxylated		40		18:0_22:6
818	Pos:DG 40:6|DG 18:1_22:5	DG	Pos	DG 40:6|DG 18:1_22:5	6	Unhydroxylated		40		18:1_22:5
819	Pos:DG 42:2|DG 24:0_18:2	DG	Pos	DG 42:2|DG 24:0_18:2	2	Unhydroxylated		42		24:0_18:2
820	Pos:DG 44:2|DG 18:1_26:1	DG	Pos	DG 44:2|DG 18:1_26:1	2	Unhydroxylated		44		18:1_26:1
821	Pos:DG 44:3|DG 26:1_18:2	DG	Pos	DG 44:3|DG 26:1_18:2	3	Unhydroxylated		44		26:1_18:2
822	Pos:Hex2Cer 32:1;2O|Hex2Cer 18:1;2O/14:0;Hex2Cer 16:1;2O/16:0	Hex2Cer	Pos	Hex2Cer 32:1;2O|Hex2Cer 18:1;2O/14:0;Hex2Cer 16:1;2O/16:0	1	Hydroxylated	2	32		18:1;2O/14:0;Hex2Cer
823	Pos:Hex2Cer 33:1;2O|Hex2Cer 17:1;2O/16:0	Hex2Cer	Pos	Hex2Cer 33:1;2O|Hex2Cer 17:1;2O/16:0	1	Hydroxylated	2	33		17:1;2O/16:0
824	Pos:Hex2Cer 34:1;2O|Hex2Cer 18:1;2O/16:0	Hex2Cer	Pos	Hex2Cer 34:1;2O|Hex2Cer 18:1;2O/16:0	1	Hydroxylated	2	34		18:1;2O/16:0
825	Pos:Hex2Cer 35:1;2O|Hex2Cer 18:1;2O/17:0	Hex2Cer	Pos	Hex2Cer 35:1;2O|Hex2Cer 18:1;2O/17:0	1	Hydroxylated	2	35		18:1;2O/17:0
826	Pos:Hex2Cer 38:1;2O|Hex2Cer 18:1;2O/20:0	Hex2Cer	Pos	Hex2Cer 38:1;2O|Hex2Cer 18:1;2O/20:0	1	Hydroxylated	2	38		18:1;2O/20:0
827	Pos:Hex2Cer 40:1;2O|Hex2Cer 18:1;2O/22:0	Hex2Cer	Pos	Hex2Cer 40:1;2O|Hex2Cer 18:1;2O/22:0	1	Hydroxylated	2	40		18:1;2O/22:0
828	Pos:Hex2Cer 40:2;2O|Hex2Cer 18:1;2O/22:1	Hex2Cer	Pos	Hex2Cer 40:2;2O|Hex2Cer 18:1;2O/22:1	2	Hydroxylated	2	40		18:1;2O/22:1
829	Pos:Hex2Cer 40:2;2O|Hex2Cer 18:2;2O/22:0	Hex2Cer	Pos	Hex2Cer 40:2;2O|Hex2Cer 18:2;2O/22:0	2	Hydroxylated	2	40		18:2;2O/22:0
830	Pos:Hex2Cer 41:1;2O|Hex2Cer 18:1;2O/23:0	Hex2Cer	Pos	Hex2Cer 41:1;2O|Hex2Cer 18:1;2O/23:0	1	Hydroxylated	2	41		18:1;2O/23:0
831	Pos:Hex2Cer 41:2;2O|Hex2Cer 18:1;2O/23:1	Hex2Cer	Pos	Hex2Cer 41:2;2O|Hex2Cer 18:1;2O/23:1	2	Hydroxylated	2	41		18:1;2O/23:1
832	Pos:Hex2Cer 42:3;2O|Hex2Cer 18:1;2O/24:2	Hex2Cer	Pos	Hex2Cer 42:3;2O|Hex2Cer 18:1;2O/24:2	3	Hydroxylated	2	42		18:1;2O/24:2
833	Pos:Hex2Cer 43:1;2O|Hex2Cer 19:1;2O/24:0;Hex2Cer 18:1;2O/25:0	Hex2Cer	Pos	Hex2Cer 43:1;2O|Hex2Cer 19:1;2O/24:0;Hex2Cer 18:1;2O/25:0	1	Hydroxylated	2	43		19:1;2O/24:0;Hex2Cer
834	Pos:Hex2Cer 43:2;2O|Hex2Cer 18:1;2O/25:1Hex2Cer 19:1;21/24:1	Hex2Cer	Pos	Hex2Cer 43:2;2O|Hex2Cer 18:1;2O/25:1Hex2Cer 19:1;21/24:1	2	Hydroxylated	2	43		18:1;2O/25:1Hex2Cer
835	Pos:Hex2Cer 44:1;2O|Hex2Cer 18:1;2O/26:0	Hex2Cer	Pos	Hex2Cer 44:1;2O|Hex2Cer 18:1;2O/26:0	1	Hydroxylated	2	44		18:1;2O/26:0
836	Pos:Hex2Cer 44:2;2O|Hex2Cer 18:1;2O/26:1	Hex2Cer	Pos	Hex2Cer 44:2;2O|Hex2Cer 18:1;2O/26:1	2	Hydroxylated	2	44		18:1;2O/26:1
837	Pos:Hex3Cer 34:1;2O|Hex3Cer 18:1;2O/16:0__A	Hex3Cer	Pos	Hex3Cer 34:1;2O|Hex3Cer 18:1;2O/16:0__A	1	Hydroxylated	2	34	A	18:1;2O/16:0
838	Pos:Hex3Cer 34:1;2O|Hex3Cer 18:1;2O/16:0__B	Hex3Cer	Pos	Hex3Cer 34:1;2O|Hex3Cer 18:1;2O/16:0__B	1	Hydroxylated	2	34	B	18:1;2O/16:0
839	Pos:Hex3Cer 36:1;2O|Hex3Cer 18:1;2O/18:0	Hex3Cer	Pos	Hex3Cer 36:1;2O|Hex3Cer 18:1;2O/18:0	1	Hydroxylated	2	36		18:1;2O/18:0
840	Pos:Hex3Cer 40:1;2O|Hex3Cer 18:1;2O/22:0	Hex3Cer	Pos	Hex3Cer 40:1;2O|Hex3Cer 18:1;2O/22:0	1	Hydroxylated	2	40		18:1;2O/22:0
841	Pos:Hex3Cer 42:1;2O|Hex3Cer 18:1;2O/24:0__A	Hex3Cer	Pos	Hex3Cer 42:1;2O|Hex3Cer 18:1;2O/24:0__A	1	Hydroxylated	2	42	A	18:1;2O/24:0
842	Pos:Hex3Cer 42:1;2O|Hex3Cer 18:1;2O/24:0__B	Hex3Cer	Pos	Hex3Cer 42:1;2O|Hex3Cer 18:1;2O/24:0__B	1	Hydroxylated	2	42	B	18:1;2O/24:0
843	Pos:Hex3Cer 42:2;2O|Hex3Cer 18:1;2O/24:1__A	Hex3Cer	Pos	Hex3Cer 42:2;2O|Hex3Cer 18:1;2O/24:1__A	2	Hydroxylated	2	42	A	18:1;2O/24:1
844	Pos:Hex3Cer 42:2;2O|Hex3Cer 18:1;2O/24:1__B	Hex3Cer	Pos	Hex3Cer 42:2;2O|Hex3Cer 18:1;2O/24:1__B	2	Hydroxylated	2	42	B	18:1;2O/24:1
845	Pos:HexCer 33:1;2O|HexCer 17:1;2O/16:0__A	HexCer_NS	Pos	HexCer 33:1;2O|HexCer 17:1;2O/16:0__A	1	Hydroxylated	2	33	A	17:1;2O/16:0
846	Pos:HexCer 33:1;2O|HexCer 17:1;2O/16:0__B	HexCer_NS	Pos	HexCer 33:1;2O|HexCer 17:1;2O/16:0__B	1	Hydroxylated	2	33	B	17:1;2O/16:0
847	Pos:HexCer 34:1;2O|HexCer 18:1;2O/16:0__A	HexCer_NS	Pos	HexCer 34:1;2O|HexCer 18:1;2O/16:0__A	1	Hydroxylated	2	34	A	18:1;2O/16:0
848	Pos:HexCer 34:1;2O|HexCer 18:1;2O/16:0__B	HexCer_NS	Pos	HexCer 34:1;2O|HexCer 18:1;2O/16:0__B	1	Hydroxylated	2	34	B	18:1;2O/16:0
849	Pos:HexCer 34:1;2O|HexCer 18:1;2O/16:0__C	HexCer_NS	Pos	HexCer 34:1;2O|HexCer 18:1;2O/16:0__C	1	Hydroxylated	2	34	C	18:1;2O/16:0
850	Pos:HexCer 34:1;2O|HexCer 18:1;2O/16:0__D	HexCer_NS	Pos	HexCer 34:1;2O|HexCer 18:1;2O/16:0__D	1	Hydroxylated	2	34	D	18:1;2O/16:0
851	Pos:HexCer 34:1;2O|HexCer 18:1;2O/16:0__E	HexCer_NS	Pos	HexCer 34:1;2O|HexCer 18:1;2O/16:0__E	1	Hydroxylated	2	34	E	18:1;2O/16:0
852	Pos:HexCer 34:1;2O|HexCer 18:1;2O/16:0__F	HexCer_NS	Pos	HexCer 34:1;2O|HexCer 18:1;2O/16:0__F	1	Hydroxylated	2	34	F	18:1;2O/16:0
853	Pos:HexCer 34:2;2O|HexCer 18:2;2O/16:0__A	HexCer_NS	Pos	HexCer 34:2;2O|HexCer 18:2;2O/16:0__A	2	Hydroxylated	2	34	A	18:2;2O/16:0
854	Pos:HexCer 34:2;2O|HexCer 18:2;2O/16:0__B	HexCer_NS	Pos	HexCer 34:2;2O|HexCer 18:2;2O/16:0__B	2	Hydroxylated	2	34	B	18:2;2O/16:0
855	Pos:HexCer 36:1;2O|HexCer 18:1;2O/18:0__A	HexCer_NS	Pos	HexCer 36:1;2O|HexCer 18:1;2O/18:0__A	1	Hydroxylated	2	36	A	18:1;2O/18:0
856	Pos:HexCer 36:1;2O|HexCer 18:1;2O/18:0__B	HexCer_NS	Pos	HexCer 36:1;2O|HexCer 18:1;2O/18:0__B	1	Hydroxylated	2	36	B	18:1;2O/18:0
857	Pos:HexCer 38:1;2O|HexCer 18:1;2O/20:0__A	HexCer_NS	Pos	HexCer 38:1;2O|HexCer 18:1;2O/20:0__A	1	Hydroxylated	2	38	A	18:1;2O/20:0
858	Pos:HexCer 38:1;2O|HexCer 18:1;2O/20:0__B	HexCer_NS	Pos	HexCer 38:1;2O|HexCer 18:1;2O/20:0__B	1	Hydroxylated	2	38	B	18:1;2O/20:0
859	Pos:HexCer 40:1;2O|HexCer 18:1;2O/22:0__A	HexCer_NS	Pos	HexCer 40:1;2O|HexCer 18:1;2O/22:0__A	1	Hydroxylated	2	40	A	18:1;2O/22:0
860	Pos:HexCer 40:1;2O|HexCer 18:1;2O/22:0__B	HexCer_NS	Pos	HexCer 40:1;2O|HexCer 18:1;2O/22:0__B	1	Hydroxylated	2	40	B	18:1;2O/22:0
861	Pos:HexCer 40:2;2O|HexCer 18:2;2O/22:0	HexCer_NS	Pos	HexCer 40:2;2O|HexCer 18:2;2O/22:0	2	Hydroxylated	2	40		18:2;2O/22:0
862	Pos:HexCer 41:1;2O|HexCer 18:1;2O/23:0__A	HexCer_NS	Pos	HexCer 41:1;2O|HexCer 18:1;2O/23:0__A	1	Hydroxylated	2	41	A	18:1;2O/23:0
863	Pos:HexCer 41:1;2O|HexCer 18:1;2O/23:0__B	HexCer_NS	Pos	HexCer 41:1;2O|HexCer 18:1;2O/23:0__B	1	Hydroxylated	2	41	B	18:1;2O/23:0
864	Pos:HexCer 42:1;2O|HexCer 18:1;2O/24:0__A	HexCer_NS	Pos	HexCer 42:1;2O|HexCer 18:1;2O/24:0__A	1	Hydroxylated	2	42	A	18:1;2O/24:0
865	Pos:HexCer 42:1;2O|HexCer 18:1;2O/24:0__B	HexCer_NS	Pos	HexCer 42:1;2O|HexCer 18:1;2O/24:0__B	1	Hydroxylated	2	42	B	18:1;2O/24:0
866	Pos:HexCer 42:1;2O|HexCer 18:1;2O/24:0__C	HexCer_NS	Pos	HexCer 42:1;2O|HexCer 18:1;2O/24:0__C	1	Hydroxylated	2	42	C	18:1;2O/24:0
867	Pos:HexCer 42:2;2O|HexCer 18:1;2O/24:1__A	HexCer_NS	Pos	HexCer 42:2;2O|HexCer 18:1;2O/24:1__A	2	Hydroxylated	2	42	A	18:1;2O/24:1
868	Pos:HexCer 42:2;2O|HexCer 18:1;2O/24:1__B	HexCer_NS	Pos	HexCer 42:2;2O|HexCer 18:1;2O/24:1__B	2	Hydroxylated	2	42	B	18:1;2O/24:1
869	Pos:HexCer 42:2;2O|HexCer 18:1;2O/24:1__C	HexCer_NS	Pos	HexCer 42:2;2O|HexCer 18:1;2O/24:1__C	2	Hydroxylated	2	42	C	18:1;2O/24:1
870	Pos:HexCer 42:2;2O|HexCer 18:1;2O/24:1__D	HexCer_NS	Pos	HexCer 42:2;2O|HexCer 18:1;2O/24:1__D	2	Hydroxylated	2	42	D	18:1;2O/24:1
871	Pos:HexCer 42:2;2O|HexCer 18:1;2O/24:1__E	HexCer_NS	Pos	HexCer 42:2;2O|HexCer 18:1;2O/24:1__E	2	Hydroxylated	2	42	E	18:1;2O/24:1
872	Pos:HexCer 42:3;2O|HexCer 18:1;2O/24:2	HexCer_NS	Pos	HexCer 42:3;2O|HexCer 18:1;2O/24:2	3	Hydroxylated	2	42		18:1;2O/24:2
873	Pos:HexCer 43:1;2O|HexCer 18:1;2O/25:0__A	HexCer_NS	Pos	HexCer 43:1;2O|HexCer 18:1;2O/25:0__A	1	Hydroxylated	2	43	A	18:1;2O/25:0
874	Pos:HexCer 43:1;2O|HexCer 18:1;2O/25:0__B	HexCer_NS	Pos	HexCer 43:1;2O|HexCer 18:1;2O/25:0__B	1	Hydroxylated	2	43	B	18:1;2O/25:0
875	Pos:HexCer 43:1;2O|HexCer 19:1;2O/24:0	HexCer_NS	Pos	HexCer 43:1;2O|HexCer 19:1;2O/24:0	1	Hydroxylated	2	43		19:1;2O/24:0
876	Pos:HexCer 43:2;2O|HexCer 19:1;2O/24:1	HexCer_NS	Pos	HexCer 43:2;2O|HexCer 19:1;2O/24:1	2	Hydroxylated	2	43		19:1;2O/24:1
877	Pos:HexCer 44:1;2O|HexCer 20:1;2O/24:0__A	HexCer_NS	Pos	HexCer 44:1;2O|HexCer 20:1;2O/24:0__A	1	Hydroxylated	2	44	A	20:1;2O/24:0
878	Pos:HexCer 44:1;2O|HexCer 20:1;2O/24:0__B	HexCer_NS	Pos	HexCer 44:1;2O|HexCer 20:1;2O/24:0__B	1	Hydroxylated	2	44	B	20:1;2O/24:0
879	Pos:LPC 14:0	LPC	Pos	LPC 14:0	0	Unhydroxylated		14		14:0
880	Pos:LPC 14:0/0:0	LPC	Pos	LPC 14:0/0:0	0	Unhydroxylated		14		14:0/0:0
881	Pos:LPC 15:0	LPC	Pos	LPC 15:0	0	Unhydroxylated		15		15:0
882	Pos:LPC 15:0/0:0	LPC	Pos	LPC 15:0/0:0	0	Unhydroxylated		15		15:0/0:0
883	Pos:LPC 16:0	LPC	Pos	LPC 16:0	0	Unhydroxylated		16		16:0
884	Pos:LPC 16:0/0:0	LPC	Pos	LPC 16:0/0:0	0	Unhydroxylated		16		16:0/0:0
885	Pos:LPC 16:1	LPC	Pos	LPC 16:1	1	Unhydroxylated		16		16:1
886	Pos:LPC 17:0	LPC	Pos	LPC 17:0	0	Unhydroxylated		17		17:0
887	Pos:LPC 17:0/0:0	LPC	Pos	LPC 17:0/0:0	0	Unhydroxylated		17		17:0/0:0
888	Pos:LPC 17:1__A	LPC	Pos	LPC 17:1__A	1	Unhydroxylated		17	A	17:1
889	Pos:LPC 17:1__B	LPC	Pos	LPC 17:1__B	1	Unhydroxylated		17	B	17:1
890	Pos:LPC 17:1/0:0	LPC	Pos	LPC 17:1/0:0	1	Unhydroxylated		17		17:1/0:0
891	Pos:LPC 18:0	LPC	Pos	LPC 18:0	0	Unhydroxylated		18		18:0
892	Pos:LPC 18:0/0:0	LPC	Pos	LPC 18:0/0:0	0	Unhydroxylated		18		18:0/0:0
893	Pos:LPC 18:1	LPC	Pos	LPC 18:1	1	Unhydroxylated		18		18:1
894	Pos:LPC 18:1/0:0__A	LPC	Pos	LPC 18:1/0:0__A	1	Unhydroxylated		18	A	18:1/0:0
895	Pos:LPC 18:1/0:0__B	LPC	Pos	LPC 18:1/0:0__B	1	Unhydroxylated		18	B	18:1/0:0
896	Pos:LPC 18:2	LPC	Pos	LPC 18:2	2	Unhydroxylated		18		18:2
897	Pos:LPC 18:2/0:0	LPC	Pos	LPC 18:2/0:0	2	Unhydroxylated		18		18:2/0:0
898	Pos:LPC 19:0/0:0	LPC	Pos	LPC 19:0/0:0	0	Unhydroxylated		19		19:0/0:0
899	Pos:LPC 19:1	LPC	Pos	LPC 19:1	1	Unhydroxylated		19		19:1
900	Pos:LPC 19:1/0:0	LPC	Pos	LPC 19:1/0:0	1	Unhydroxylated		19		19:1/0:0
901	Pos:LPC 20:0	LPC	Pos	LPC 20:0	0	Unhydroxylated		20		20:0
902	Pos:LPC 20:0/0:0	LPC	Pos	LPC 20:0/0:0	0	Unhydroxylated		20		20:0/0:0
903	Pos:LPC 20:1	LPC	Pos	LPC 20:1	1	Unhydroxylated		20		20:1
904	Pos:LPC 20:1/0:0	LPC	Pos	LPC 20:1/0:0	1	Unhydroxylated		20		20:1/0:0
905	Pos:LPC 20:2	LPC	Pos	LPC 20:2	2	Unhydroxylated		20		20:2
906	Pos:LPC 20:2/0:0	LPC	Pos	LPC 20:2/0:0	2	Unhydroxylated		20		20:2/0:0
907	Pos:LPC 20:3	LPC	Pos	LPC 20:3	3	Unhydroxylated		20		20:3
908	Pos:LPC 20:4	LPC	Pos	LPC 20:4	4	Unhydroxylated		20		20:4
909	Pos:LPC 20:4/0:0	LPC	Pos	LPC 20:4/0:0	4	Unhydroxylated		20		20:4/0:0
910	Pos:LPC 20:5	LPC	Pos	LPC 20:5	5	Unhydroxylated		20		20:5
911	Pos:LPC 20:5/0:0	LPC	Pos	LPC 20:5/0:0	5	Unhydroxylated		20		20:5/0:0
912	Pos:LPC 22:1	LPC	Pos	LPC 22:1	1	Unhydroxylated		22		22:1
913	Pos:LPC 22:1/0:0	LPC	Pos	LPC 22:1/0:0	1	Unhydroxylated		22		22:1/0:0
914	Pos:LPC 22:2	LPC	Pos	LPC 22:2	2	Unhydroxylated		22		22:2
915	Pos:LPC 22:2/0:0	LPC	Pos	LPC 22:2/0:0	2	Unhydroxylated		22		22:2/0:0
916	Pos:LPC 22:3	LPC	Pos	LPC 22:3	3	Unhydroxylated		22		22:3
917	Pos:LPC 22:3/0:0__A	LPC	Pos	LPC 22:3/0:0__A	3	Unhydroxylated		22	A	22:3/0:0
918	Pos:LPC 22:3/0:0__B	LPC	Pos	LPC 22:3/0:0__B	3	Unhydroxylated		22	B	22:3/0:0
919	Pos:LPC 22:4	LPC	Pos	LPC 22:4	4	Unhydroxylated		22		22:4
920	Pos:LPC 22:4/0:0	LPC	Pos	LPC 22:4/0:0	4	Unhydroxylated		22		22:4/0:0
921	Pos:LPC 22:5__A	LPC	Pos	LPC 22:5__A	5	Unhydroxylated		22	A	22:5
922	Pos:LPC 22:5__B	LPC	Pos	LPC 22:5__B	5	Unhydroxylated		22	B	22:5
923	Pos:LPC 22:5/0:0__A	LPC	Pos	LPC 22:5/0:0__A	5	Unhydroxylated		22	A	22:5/0:0
924	Pos:LPC 22:5/0:0__B	LPC	Pos	LPC 22:5/0:0__B	5	Unhydroxylated		22	B	22:5/0:0
925	Pos:LPC 22:6	LPC	Pos	LPC 22:6	6	Unhydroxylated		22		22:6
926	Pos:LPC 22:6/0:0	LPC	Pos	LPC 22:6/0:0	6	Unhydroxylated		22		22:6/0:0
927	Pos:LPC 24:1	LPC	Pos	LPC 24:1	1	Unhydroxylated		24		24:1
928	Pos:LPC 24:1/0:0	LPC	Pos	LPC 24:1/0:0	1	Unhydroxylated		24		24:1/0:0
929	Pos:LPC 24:2	LPC	Pos	LPC 24:2	2	Unhydroxylated		24		24:2
930	Pos:LPC 24:2/0:0	LPC	Pos	LPC 24:2/0:0	2	Unhydroxylated		24		24:2/0:0
931	Pos:LPC 24:4/0:0	LPC	Pos	LPC 24:4/0:0	4	Unhydroxylated		24		24:4/0:0
932	Pos:LPC 24:5__A	LPC	Pos	LPC 24:5__A	5	Unhydroxylated		24	A	24:5
933	Pos:LPC 24:5__B	LPC	Pos	LPC 24:5__B	5	Unhydroxylated		24	B	24:5
934	Pos:LPC 24:6	LPC	Pos	LPC 24:6	6	Unhydroxylated		24		24:6
935	Pos:LPC 26:1	LPC	Pos	LPC 26:1	1	Unhydroxylated		26		26:1
936	Pos:LPC 26:1/0:0	LPC	Pos	LPC 26:1/0:0	1	Unhydroxylated		26		26:1/0:0
937	Pos:LPC 26:4	LPC	Pos	LPC 26:4	4	Unhydroxylated		26		26:4
938	Pos:LPC 26:4/0:0	LPC	Pos	LPC 26:4/0:0	4	Unhydroxylated		26		26:4/0:0
939	Pos:LPC 28:0	LPC	Pos	LPC 28:0	0	Unhydroxylated		28		28:0
940	Pos:LPC O-14:0	EtherLPC	Pos	LPC O-14:0	0	Hydroxylated	O-	14		O-14:0
941	Pos:LPC O-15:0	EtherLPC	Pos	LPC O-15:0	0	Hydroxylated	O-	15		O-15:0
942	Pos:LPC O-16:0	EtherLPC	Pos	LPC O-16:0	0	Hydroxylated	O-	16		O-16:0
943	Pos:LPC O-17:0	EtherLPC	Pos	LPC O-17:0	0	Hydroxylated	O-	17		O-17:0
944	Pos:LPC O-18:0__A	EtherLPC	Pos	LPC O-18:0__A	0	Hydroxylated	O-	18	A	O-18:0
945	Pos:LPC O-18:0__B	EtherLPC	Pos	LPC O-18:0__B	0	Hydroxylated	O-	18	B	O-18:0
946	Pos:LPC O-18:1__A	EtherLPC	Pos	LPC O-18:1__A	1	Hydroxylated	O-	18	A	O-18:1
947	Pos:LPC O-18:1__B	EtherLPC	Pos	LPC O-18:1__B	1	Hydroxylated	O-	18	B	O-18:1
948	Pos:LPC O-18:2__A	EtherLPC	Pos	LPC O-18:2__A	2	Hydroxylated	O-	18	A	O-18:2
949	Pos:LPC O-18:2__B	EtherLPC	Pos	LPC O-18:2__B	2	Hydroxylated	O-	18	B	O-18:2
950	Pos:LPC O-20:0	EtherLPC	Pos	LPC O-20:0	0	Hydroxylated	O-	20		O-20:0
951	Pos:LPC O-22:0	EtherLPC	Pos	LPC O-22:0	0	Hydroxylated	O-	22		O-22:0
952	Pos:LPC O-24:0	EtherLPC	Pos	LPC O-24:0	0	Hydroxylated	O-	24		O-24:0
953	Pos:LPC O-24:1	EtherLPC	Pos	LPC O-24:1	1	Hydroxylated	O-	24		O-24:1
954	Pos:LPC O-24:2	EtherLPC	Pos	LPC O-24:2	2	Hydroxylated	O-	24		O-24:2
955	Pos:LPC O-26:1	EtherLPC	Pos	LPC O-26:1	1	Hydroxylated	O-	26		O-26:1
1173	Pos:SM 27:2;3O	SM	Pos	SM 27:2;3O	2	Hydroxylated	3	27		27:2;3O
1174	Pos:SM 32:0;2O	SM	Pos	SM 32:0;2O	0	Hydroxylated	2	32		32:0;2O
1175	Pos:SM 32:1;2O|SM 16:1;2O/16:0; SM 18:1;2O/14:0	SM	Pos	SM 32:1;2O|SM 16:1;2O/16:0; SM 18:1;2O/14:0	1	Hydroxylated	2	32		16:1;2O/16:0;
1176	Pos:SM 32:1;3O	SM	Pos	SM 32:1;3O	1	Hydroxylated	3	32		32:1;3O
1177	Pos:SM 33:1;2O|SM 17:1;2O/16:0	SM	Pos	SM 33:1;2O|SM 17:1;2O/16:0	1	Hydroxylated	2	33		17:1;2O/16:0
1178	Pos:SM 34:0;2O	SM	Pos	SM 34:0;2O	0	Hydroxylated	2	34		34:0;2O
1179	Pos:SM 34:0;2O|SM 18:0;2O/16:0	SM	Pos	SM 34:0;2O|SM 18:0;2O/16:0	0	Hydroxylated	2	34		18:0;2O/16:0
1180	Pos:SM 34:0;3O	SM	Pos	SM 34:0;3O	0	Hydroxylated	3	34		34:0;3O
1181	Pos:SM 34:1;2O|SM 18:1;2O/16:0__A	SM	Pos	SM 34:1;2O|SM 18:1;2O/16:0__A	1	Hydroxylated	2	34	A	18:1;2O/16:0
1182	Pos:SM 34:1;2O|SM 18:1;2O/16:0__B	SM	Pos	SM 34:1;2O|SM 18:1;2O/16:0__B	1	Hydroxylated	2	34	B	18:1;2O/16:0
1183	Pos:SM 34:1;3O__A	SM	Pos	SM 34:1;3O__A	1	Hydroxylated	3	34	A	34:1;3O
1184	Pos:SM 34:1;3O__B	SM	Pos	SM 34:1;3O__B	1	Hydroxylated	3	34	B	34:1;3O
1185	Pos:SM 34:1;3O__C	SM	Pos	SM 34:1;3O__C	1	Hydroxylated	3	34	C	34:1;3O
1186	Pos:SM 34:2;2O|SM 18:2;2O/16:0__A	SM	Pos	SM 34:2;2O|SM 18:2;2O/16:0__A	2	Hydroxylated	2	34	A	18:2;2O/16:0
1187	Pos:SM 34:2;2O|SM 18:2;2O/16:0__B	SM	Pos	SM 34:2;2O|SM 18:2;2O/16:0__B	2	Hydroxylated	2	34	B	18:2;2O/16:0
1188	Pos:SM 34:2;3O	SM	Pos	SM 34:2;3O	2	Hydroxylated	3	34		34:2;3O
1189	Pos:SM 35:0;2O	SM	Pos	SM 35:0;2O	0	Hydroxylated	2	35		35:0;2O
1190	Pos:SM 35:1;2O|SM 18:1;2O/17:0	SM	Pos	SM 35:1;2O|SM 18:1;2O/17:0	1	Hydroxylated	2	35		18:1;2O/17:0
1191	Pos:SM 35:1;2O|SM 19:1;2O/16:0	SM	Pos	SM 35:1;2O|SM 19:1;2O/16:0	1	Hydroxylated	2	35		19:1;2O/16:0
1192	Pos:SM 35:2;2O|SM 18:2;2O/17:0	SM	Pos	SM 35:2;2O|SM 18:2;2O/17:0	2	Hydroxylated	2	35		18:2;2O/17:0
1193	Pos:SM 36:0;2O	SM	Pos	SM 36:0;2O	0	Hydroxylated	2	36		36:0;2O
1194	Pos:SM 36:1;2O|SM 18:1;2O/18:0	SM	Pos	SM 36:1;2O|SM 18:1;2O/18:0	1	Hydroxylated	2	36		18:1;2O/18:0
1195	Pos:SM 36:2;2O|SM 18:2;2O/18:0	SM	Pos	SM 36:2;2O|SM 18:2;2O/18:0	2	Hydroxylated	2	36		18:2;2O/18:0
1196	Pos:SM 38:0;2O	SM	Pos	SM 38:0;2O	0	Hydroxylated	2	38		38:0;2O
1197	Pos:SM 38:1;2O|SM 18:1;2O/20:0	SM	Pos	SM 38:1;2O|SM 18:1;2O/20:0	1	Hydroxylated	2	38		18:1;2O/20:0
1198	Pos:SM 38:2;2O|SM 18:2;2O/20:0	SM	Pos	SM 38:2;2O|SM 18:2;2O/20:0	2	Hydroxylated	2	38		18:2;2O/20:0
1199	Pos:SM 39:1;2O|SM 17:1;2O/22:0	SM	Pos	SM 39:1;2O|SM 17:1;2O/22:0	1	Hydroxylated	2	39		17:1;2O/22:0
1200	Pos:SM 40:0;2O	SM	Pos	SM 40:0;2O	0	Hydroxylated	2	40		40:0;2O
1201	Pos:SM 40:0;3O	SM	Pos	SM 40:0;3O	0	Hydroxylated	3	40		40:0;3O
1202	Pos:SM 40:1;2O|SM 18:1;2O/22:0	SM	Pos	SM 40:1;2O|SM 18:1;2O/22:0	1	Hydroxylated	2	40		18:1;2O/22:0
1203	Pos:SM 40:2;2O|SM 18:1;2O/22:1__A	SM	Pos	SM 40:2;2O|SM 18:1;2O/22:1__A	2	Hydroxylated	2	40	A	18:1;2O/22:1
1204	Pos:SM 40:2;2O|SM 18:1;2O/22:1__B	SM	Pos	SM 40:2;2O|SM 18:1;2O/22:1__B	2	Hydroxylated	2	40	B	18:1;2O/22:1
1205	Pos:SM 40:3;2O|SM 18:1;2O/22:2	SM	Pos	SM 40:3;2O|SM 18:1;2O/22:2	3	Hydroxylated	2	40		18:1;2O/22:2
1206	Pos:SM 40:4;3O	SM	Pos	SM 40:4;3O	4	Hydroxylated	3	40		40:4;3O
1207	Pos:SM 41:0;2O	SM	Pos	SM 41:0;2O	0	Hydroxylated	2	41		41:0;2O
1208	Pos:SM 41:1;2O|SM 18:1;2O/23:0	SM	Pos	SM 41:1;2O|SM 18:1;2O/23:0	1	Hydroxylated	2	41		18:1;2O/23:0
1209	Pos:SM 41:1;2O|SM 19:1;2O/22:0	SM	Pos	SM 41:1;2O|SM 19:1;2O/22:0	1	Hydroxylated	2	41		19:1;2O/22:0
1210	Pos:SM 41:2;2O|SM 17:1;2O/24:1	SM	Pos	SM 41:2;2O|SM 17:1;2O/24:1	2	Hydroxylated	2	41		17:1;2O/24:1
1211	Pos:SM 41:2;2O|SM 18:2;2O/23:0	SM	Pos	SM 41:2;2O|SM 18:2;2O/23:0	2	Hydroxylated	2	41		18:2;2O/23:0
1212	Pos:SM 42:0;2O	SM	Pos	SM 42:0;2O	0	Hydroxylated	2	42		42:0;2O
1213	Pos:SM 42:0;2O|SM 18:0;2O/24:0	SM	Pos	SM 42:0;2O|SM 18:0;2O/24:0	0	Hydroxylated	2	42		18:0;2O/24:0
1214	Pos:SM 42:0;3O__A	SM	Pos	SM 42:0;3O__A	0	Hydroxylated	3	42	A	42:0;3O
1215	Pos:SM 42:0;3O__B	SM	Pos	SM 42:0;3O__B	0	Hydroxylated	3	42	B	42:0;3O
1216	Pos:SM 42:1;2O|SM 18:1;2O/24:0__A	SM	Pos	SM 42:1;2O|SM 18:1;2O/24:0__A	1	Hydroxylated	2	42	A	18:1;2O/24:0
1217	Pos:SM 42:1;2O|SM 18:1;2O/24:0__B	SM	Pos	SM 42:1;2O|SM 18:1;2O/24:0__B	1	Hydroxylated	2	42	B	18:1;2O/24:0
1218	Pos:SM 42:1;3O__A	SM	Pos	SM 42:1;3O__A	1	Hydroxylated	3	42	A	42:1;3O
1219	Pos:SM 42:1;3O__B	SM	Pos	SM 42:1;3O__B	1	Hydroxylated	3	42	B	42:1;3O
1220	Pos:SM 42:2;2O|SM 18:1;2O/24:1	SM	Pos	SM 42:2;2O|SM 18:1;2O/24:1	2	Hydroxylated	2	42		18:1;2O/24:1
1221	Pos:SM 42:2;3O	SM	Pos	SM 42:2;3O	2	Hydroxylated	3	42		42:2;3O
1222	Pos:SM 42:3;2O|SM 18:1;2O/24:2	SM	Pos	SM 42:3;2O|SM 18:1;2O/24:2	3	Hydroxylated	2	42		18:1;2O/24:2
1223	Pos:SM 42:3;3O	SM	Pos	SM 42:3;3O	3	Hydroxylated	3	42		42:3;3O
1224	Pos:SM 42:8;3O	SM	Pos	SM 42:8;3O	8	Hydroxylated	3	42		42:8;3O
1225	Pos:SM 43:1;2O|SM 18:1;2O/25:0__A	SM	Pos	SM 43:1;2O|SM 18:1;2O/25:0__A	1	Hydroxylated	2	43	A	18:1;2O/25:0
1226	Pos:SM 43:1;2O|SM 18:1;2O/25:0__B	SM	Pos	SM 43:1;2O|SM 18:1;2O/25:0__B	1	Hydroxylated	2	43	B	18:1;2O/25:0
1227	Pos:SM 43:1;3O	SM	Pos	SM 43:1;3O	1	Hydroxylated	3	43		43:1;3O
1228	Pos:SM 43:2;2O|SM 18:1;2O/25:1	SM	Pos	SM 43:2;2O|SM 18:1;2O/25:1	2	Hydroxylated	2	43		18:1;2O/25:1
1229	Pos:SM 43:2;2O|SM 19:1;2O/24:1	SM	Pos	SM 43:2;2O|SM 19:1;2O/24:1	2	Hydroxylated	2	43		19:1;2O/24:1
1230	Pos:SM 43:3;2O|SM 19:1;2O/24:2__A	SM	Pos	SM 43:3;2O|SM 19:1;2O/24:2__A	3	Hydroxylated	2	43	A	19:1;2O/24:2
1231	Pos:SM 43:3;2O|SM 19:1;2O/24:2__B	SM	Pos	SM 43:3;2O|SM 19:1;2O/24:2__B	3	Hydroxylated	2	43	B	19:1;2O/24:2
1232	Pos:SM 44:1;2O|SM 18:1;2O/26:0	SM	Pos	SM 44:1;2O|SM 18:1;2O/26:0	1	Hydroxylated	2	44		18:1;2O/26:0
1233	Pos:SM 44:1;3O	SM	Pos	SM 44:1;3O	1	Hydroxylated	3	44		44:1;3O
1234	Pos:SM 44:2;2O|SM 18:1;2O/26:1	SM	Pos	SM 44:2;2O|SM 18:1;2O/26:1	2	Hydroxylated	2	44		18:1;2O/26:1
1235	Pos:SM 44:3;2O|SM 18:1;2O/26:2	SM	Pos	SM 44:3;2O|SM 18:1;2O/26:2	3	Hydroxylated	2	44		18:1;2O/26:2
1236	Pos:SM 44:4;3O	SM	Pos	SM 44:4;3O	4	Hydroxylated	3	44		44:4;3O
1237	Pos:SM 46:1;2O|SM 18:1;2O/28:0	SM	Pos	SM 46:1;2O|SM 18:1;2O/28:0	1	Hydroxylated	2	46		18:1;2O/28:0
1238	Pos:SM 46:2;2O|SM 18:1;2O/28:1	SM	Pos	SM 46:2;2O|SM 18:1;2O/28:1	2	Hydroxylated	2	46		18:1;2O/28:1
1239	Pos:SM 46:4;3O	SM	Pos	SM 46:4;3O	4	Hydroxylated	3	46		46:4;3O
1240	Pos:SM 46:5;3O|SM 26:0;2O(FA 20:4)	ASM	Pos	SM 46:5;3O|SM 26:0;2O(FA 20:4)	5	Hydroxylated	3	46		26:0;2O(FA
1241	Pos:SM 51:1;3O__A	SM	Pos	SM 51:1;3O__A	1	Hydroxylated	3	51	A	51:1;3O
1242	Pos:SM 51:1;3O__B	SM	Pos	SM 51:1;3O__B	1	Hydroxylated	3	51	B	51:1;3O
1349	Pos:TG O-48:1	EtherTG	Pos	TG O-48:1	1	Hydroxylated	O-	48		O-48:1
1350	Pos:TG O-48:2	EtherTG	Pos	TG O-48:2	2	Hydroxylated	O-	48		O-48:2
1351	Pos:TG O-50:0|TG O-18:0_16:0_16:0	EtherTG	Pos	TG O-50:0|TG O-18:0_16:0_16:0	0	Hydroxylated	O-	50		O-18:0_16:0_16:0
1352	Pos:TG O-50:1|TG O-16:0_16:0_18:1	EtherTG	Pos	TG O-50:1|TG O-16:0_16:0_18:1	1	Hydroxylated	O-	50		O-16:0_16:0_18:1
1353	Pos:TG O-52:1|TG O-18:0_16:0_18:1	EtherTG	Pos	TG O-52:1|TG O-18:0_16:0_18:1	1	Hydroxylated	O-	52		O-18:0_16:0_18:1
1354	Pos:TG O-52:2|TG O-18:1_16:0_18:1	EtherTG	Pos	TG O-52:2|TG O-18:1_16:0_18:1	2	Hydroxylated	O-	52		O-18:1_16:0_18:1
1355	Pos:TG O-52:3|TG O-18:1_16:0_18:2	EtherTG	Pos	TG O-52:3|TG O-18:1_16:0_18:2	3	Hydroxylated	O-	52		O-18:1_16:0_18:2
1356	Pos:TG O-54:1|TG O-18:0_18:0_18:1	EtherTG	Pos	TG O-54:1|TG O-18:0_18:0_18:1	1	Hydroxylated	O-	54		O-18:0_18:0_18:1
1357	Pos:TG O-54:2|TG O-18:0_18:1_18:1	EtherTG	Pos	TG O-54:2|TG O-18:0_18:1_18:1	2	Hydroxylated	O-	54		O-18:0_18:1_18:1
1358	Pos:TG O-54:3|TG O-18:0_18:1_18:2	EtherTG	Pos	TG O-54:3|TG O-18:0_18:1_18:2	3	Hydroxylated	O-	54		O-18:0_18:1_18:2
1359	Pos:TG O-54:5|TG O-18:1_18:2_18:2	EtherTG	Pos	TG O-54:5|TG O-18:1_18:2_18:2	5	Hydroxylated	O-	54		O-18:1_18:2_18:2
1360	Pos:TG O-56:2	EtherTG	Pos	TG O-56:2	2	Hydroxylated	O-	56		O-56:2
1361	Pos:TG O-56:3|TG O-22:1_16:0_18:2	EtherTG	Pos	TG O-56:3|TG O-22:1_16:0_18:2	3	Hydroxylated	O-	56		O-22:1_16:0_18:2
1362	Pos:TG O-56:6|TG O-16:0_18:1_22:5	EtherTG	Pos	TG O-56:6|TG O-16:0_18:1_22:5	6	Hydroxylated	O-	56		O-16:0_18:1_22:5
1363	Pos:TG O-58:3	EtherTG	Pos	TG O-58:3	3	Hydroxylated	O-	58		O-58:3
1364	Pos:TG O-58:4|TG O-22:1_18:1_18:2	EtherTG	Pos	TG O-58:4|TG O-22:1_18:1_18:2	4	Hydroxylated	O-	58		O-22:1_18:1_18:2
1365	Pos:TG O-58:6|TG O-18:0_18:1_22:5	EtherTG	Pos	TG O-58:6|TG O-18:0_18:1_22:5	6	Hydroxylated	O-	58		O-18:0_18:1_22:5
1100	Pos:PC O-30:1__B	EtherPC-1	Pos	PC O-30:1__B	1	Hydroxylated	O-	30	B	O-30:1
2100	Pos:PC O-33:3	EtherPC-1	Pos	PC O-33:3	3	Hydroxylated	O-	33		O-33:3
3100	Pos:PC O-32:3	EtherPC-1	Pos	PC O-32:3	3	Hydroxylated	O-	32		O-32:3
4100	Pos:PC O-34:5	EtherPC-1	Pos	PC O-34:5	5	Hydroxylated	O-	34		O-34:5
593	Pos:PC O-35:5	EtherPC-1	Pos	PC O-35:5	5	Hydroxylated	O-	35		O-35:5
610	Pos:PC O-36:5__A	EtherPC-1	Pos	PC O-36:5__A	5	Hydroxylated	O-	36	A	O-36:5
7100	Pos:PC O-38:5__B	EtherPC-1	Pos	PC O-38:5__B	5	Hydroxylated	O-	38	B	O-38:5
8100	Pos:PC O-32:1__A	EtherPC-1	Pos	PC O-32:1__A	1	Hydroxylated	O-	32	A	O-32:1
956	Pos:PC O-42:11	EtherPC-1	Pos	PC O-42:11	1	Hydroxylated	O-	42		O-42:11
1010	Pos:PC O-48:8__A	EtherPC-1	Pos	PC O-48:8__A	8	Hydroxylated	O-	48	A	O-48:8
1110	Pos:PC O-30:1__A	EtherPC-1	Pos	PC O-30:1__A	1	Hydroxylated	O-	30	A	O-30:1
1243	Pos:PC O-32:1__B	EtherPC-1	Pos	PC O-32:1__B	1	Hydroxylated	O-	32	B	O-32:1
1310	Pos:PC O-32:2	EtherPC-1	Pos	PC O-32:2	2	Hydroxylated	O-	32		O-32:2
1410	Pos:PC O-34:3	EtherPC-1	Pos	PC O-34:3	3	Hydroxylated	O-	34		O-34:3
1510	Pos:PC O-40:6__B	EtherPC-2	Pos	PC O-40:6__B	6	Hydroxylated	O-	40	B	O-40:6
1610	Pos:PC O-40:5__A	EtherPC-2	Pos	PC O-40:5__A	5	Hydroxylated	O-	40	A	O-40:5
1710	Pos:PC O-38:4__C	EtherPC-2	Pos	PC O-38:4__C	4	Hydroxylated	O-	38	C	O-38:4
1810	Pos:PC O-40:5__B	EtherPC-2	Pos	PC O-40:5__B	5	Hydroxylated	O-	40	B	O-40:5
1910	Pos:PC O-40:4__C	EtherPC-2	Pos	PC O-40:4__C	4	Hydroxylated	O-	40	C	O-40:4
2010	Pos:PC O-40:7	EtherPC-2	Pos	PC O-40:7	7	Hydroxylated	O-	40		O-40:7
2110	Pos:PC O-38:6__A	EtherPC-2	Pos	PC O-38:6__A	6	Hydroxylated	O-	38	A	O-38:6
2210	Pos:PC O-40:8	EtherPC-2	Pos	PC O-40:8	8	Hydroxylated	O-	40		O-40:8
2310	Pos:PC O-40:6__A	EtherPC-2	Pos	PC O-40:6__A	6	Hydroxylated	O-	40	A	O-40:6
2410	Pos:PC O-39:6	EtherPC-2	Pos	PC O-39:6	6	Hydroxylated	O-	39		O-39:6
2510	Pos:PC O-38:4__A	EtherPC-2	Pos	PC O-38:4__A	4	Hydroxylated	O-	38	A	O-38:4
2610	Pos:PC O-36:5__C	EtherPC-2	Pos	PC O-36:5__C	5	Hydroxylated	O-	36	C	O-36:5
2710	Pos:PC O-35:4	EtherPC-2	Pos	PC O-35:4	4	Hydroxylated	O-	35		O-35:4
2810	Pos:PC O-37:4__A	EtherPC-2	Pos	PC O-37:4__A	4	Hydroxylated	O-	37	A	O-37:4
2910	Pos:PC O-37:4__B	EtherPC-2	Pos	PC O-37:4__B	4	Hydroxylated	O-	37	B	O-37:4
3010	Pos:PC O-38:5__A	EtherPC-2	Pos	PC O-38:5__A	5	Hydroxylated	O-	38	A	O-38:5
3110	Pos:PC O-36:4	EtherPC-2	Pos	PC O-36:4	4	Hydroxylated	O-	36		O-36:4
3210	Pos:PC O-38:6__B	EtherPC-2	Pos	PC O-38:6__B	6	Hydroxylated	O-	38	B	O-38:6
3310	Pos:PC O-34:4	EtherPC-2	Pos	PC O-34:4	4	Hydroxylated	O-	34		O-34:4
3410	Pos:PC O-36:5__B	EtherPC-2	Pos	PC O-36:5__B	5	Hydroxylated	O-	36	B	O-36:5
3510	Pos:PC O-32:4	EtherPC-2	Pos	PC O-32:4	4	Hydroxylated	O-	32		O-32:4
3610	Pos:PC O-42:4__A	EtherPC-2	Pos	PC O-42:4__A	4	Hydroxylated	O-	42	A	O-42:4
3710	Pos:PC O-40:4__A	EtherPC-2	Pos	PC O-40:4__A	4	Hydroxylated	O-	40	A	O-40:4
3810	Pos:PC O-40:3__B	EtherPC-2	Pos	PC O-40:3__B	3	Hydroxylated	O-	40	B	O-40:3
3910	Pos:PC O-42:3	EtherPC-2	Pos	PC O-42:3	3	Hydroxylated	O-	42		O-42:3
4010	Pos:PC O-42:2__A	EtherPC-2	Pos	PC O-42:2__A	2	Hydroxylated	O-	42	A	O-42:2
4110	Pos:PC O-44:5__D	EtherPC-2	Pos	PC O-44:5__D	5	Hydroxylated	O-	44	D	O-44:5
4210	Pos:PC O-42:1	EtherPC-2	Pos	PC O-42:1	1	Hydroxylated	O-	42		O-42:1
4310	Pos:PC O-42:2__B	EtherPC-2	Pos	PC O-42:2__B	2	Hydroxylated	O-	42	B	O-42:2
4410	Pos:PC O-42:2__C	EtherPC-2	Pos	PC O-42:2__C	2	Hydroxylated	O-	42	C	O-42:2
4510	Pos:PC O-44:2	EtherPC-2	Pos	PC O-44:2	2	Hydroxylated	O-	44		O-44:2
4610	Pos:PC O-44:3	EtherPC-2	Pos	PC O-44:3	3	Hydroxylated	O-	44		O-44:3
4710	Pos:PC O-48:5	EtherPC-2	Pos	PC O-48:5	5	Hydroxylated	O-	48		O-48:5
4810	Pos:PC O-42:5__A	EtherPC-2	Pos	PC O-42:5__A	5	Hydroxylated	O-	42	A	O-42:5
4910	Pos:PC O-38:2	EtherPC-2	Pos	PC O-38:2	2	Hydroxylated	O-	38		O-38:2
5010	Pos:PC O-44:5__A	EtherPC-2	Pos	PC O-44:5__A	5	Hydroxylated	O-	44	A	O-44:5
5110	Pos:PC O-46:5__A	EtherPC-2	Pos	PC O-46:5__A	5	Hydroxylated	O-	46	A	O-46:5
5210	Pos:PC O-42:5__B	EtherPC-2	Pos	PC O-42:5__B	5	Hydroxylated	O-	42	B	O-42:5
5310	Pos:PC O-44:6__B	EtherPC-2	Pos	PC O-44:6__B	6	Hydroxylated	O-	44	B	O-44:6
5410	Pos:PC O-46:6__B	EtherPC-2	Pos	PC O-46:6__B	6	Hydroxylated	O-	46	B	O-46:6
5510	Pos:PC O-46:7__B	EtherPC-2	Pos	PC O-46:7__B	7	Hydroxylated	O-	46	B	O-46:7
5610	Pos:PC O-44:6__C	EtherPC-2	Pos	PC O-44:6__C	6	Hydroxylated	O-	44	C	O-44:6
5710	Pos:PC O-44:7	EtherPC-2	Pos	PC O-44:7	7	Hydroxylated	O-	44		O-44:7
5810	Pos:PC O-44:8__A	EtherPC-2	Pos	PC O-44:8__A	8	Hydroxylated	O-	44	A	O-44:8
594	Pos:PC O-46:8	EtherPC-2	Pos	PC O-46:8	8	Hydroxylated	O-	46		O-46:8
601	Pos:PC O-48:7	EtherPC-2	Pos	PC O-48:7	7	Hydroxylated	O-	48		O-48:7
611	Pos:PC O-46:7__A	EtherPC-2	Pos	PC O-46:7__A	7	Hydroxylated	O-	46	A	O-46:7
621	Pos:PC O-46:6__A	EtherPC-2	Pos	PC O-46:6__A	6	Hydroxylated	O-	46	A	O-46:6
631	Pos:PC O-48:8__B	EtherPC-2	Pos	PC O-48:8__B	8	Hydroxylated	O-	48	B	O-48:8
6410	Pos:PC O-34:2__B	EtherPC-2	Pos	PC O-34:2__B	2	Hydroxylated	O-	34	B	O-34:2
6510	Pos:PC O-32:1__C	EtherPC-2	Pos	PC O-32:1__C	1	Hydroxylated	O-	32	C	O-32:1
6610	Pos:PC O-36:2__B	EtherPC-2	Pos	PC O-36:2__B	2	Hydroxylated	O-	36	B	O-36:2
6710	Pos:PC O-34:1	EtherPC-2	Pos	PC O-34:1	1	Hydroxylated	O-	34		O-34:1
6810	Pos:PC O-38:4__B	EtherPC-2	Pos	PC O-38:4__B	4	Hydroxylated	O-	38	B	O-38:4
6910	Pos:PC O-36:3__B	EtherPC-2	Pos	PC O-36:3__B	3	Hydroxylated	O-	36	B	O-36:3
7010	Pos:PC O-36:2__A	EtherPC-2	Pos	PC O-36:2__A	2	Hydroxylated	O-	36	A	O-36:2
7110	Pos:PC O-34:2__A	EtherPC-2	Pos	PC O-34:2__A	2	Hydroxylated	O-	34	A	O-34:2
7210	Pos:PC O-35:2	EtherPC-2	Pos	PC O-35:2	2	Hydroxylated	O-	35		O-35:2
7310	Pos:PC O-36:3__A	EtherPC-2	Pos	PC O-36:3__A	3	Hydroxylated	O-	36	A	O-36:3
7410	Pos:PC O-36:1	EtherPC-2	Pos	PC O-36:1	1	Hydroxylated	O-	36		O-36:1
7510	Pos:PC O-35:1	EtherPC-2	Pos	PC O-35:1	1	Hydroxylated	O-	35		O-35:1
7610	Pos:PC O-38:3	EtherPC-2	Pos	PC O-38:3	3	Hydroxylated	O-	38		O-38:3
7710	Pos:PC O-35:0__A	EtherPC-2	Pos	PC O-35:0__A	0	Hydroxylated	O-	35	A	O-35:0
7810	Pos:PC O-40:3__A	EtherPC-2	Pos	PC O-40:3__A	3	Hydroxylated	O-	40	A	O-40:3
7910	Pos:PC O-40:5__C	EtherPC-2	Pos	PC O-40:5__C	5	Hydroxylated	O-	40	C	O-40:5
8010	Pos:PC O-34:0	EtherPC-2	Pos	PC O-34:0	0	Hydroxylated	O-	34		O-34:0
8110	Pos:PC O-35:0__B	EtherPC-2	Pos	PC O-35:0__B	0	Hydroxylated	O-	35	B	O-35:0
8210	Pos:PC O-31:0	EtherPC-2	Pos	PC O-31:0	0	Hydroxylated	O-	31		O-31:0
8310	Pos:PC O-30:0	EtherPC-2	Pos	PC O-30:0	0	Hydroxylated	O-	30		O-30:0
8410	Pos:PC O-32:0	EtherPC-2	Pos	PC O-32:0	0	Hydroxylated	O-	32		O-32:0
8510	Pos:PC O-33:0__B	EtherPC-2	Pos	PC O-33:0__B	0	Hydroxylated	O-	33	B	O-33:0
8610	Pos:PC O-33:0__A	EtherPC-2	Pos	PC O-33:0__A	0	Hydroxylated	O-	33	A	O-33:0
8710	Pos:PC O-39:0	EtherPC-2	Pos	PC O-39:0	0	Hydroxylated	O-	39		O-39:0
8810	Pos:PC O-40:0	EtherPC-2	Pos	PC O-40:0	0	Hydroxylated	O-	40		O-40:0
8910	Pos:PC O-44:4	EtherPC-2	Pos	PC O-44:4	4	Hydroxylated	O-	44		O-44:4
9010	Pos:PC O-45:5	EtherPC-2	Pos	PC O-45:5	5	Hydroxylated	O-	45		O-45:5
9110	Pos:PC O-45:4	EtherPC-2	Pos	PC O-45:4	4	Hydroxylated	O-	45		O-45:4
9210	Pos:PC O-46:5__B	EtherPC-2	Pos	PC O-46:5__B	5	Hydroxylated	O-	46	B	O-46:5
9310	Pos:PC O-44:5__C	EtherPC-2	Pos	PC O-44:5__C	5	Hydroxylated	O-	44	C	O-44:5
9410	Pos:PC O-44:6__A	EtherPC-2	Pos	PC O-44:6__A	6	Hydroxylated	O-	44	A	O-44:6
957	Pos:PC O-42:6	EtherPC-2	Pos	PC O-42:6	6	Hydroxylated	O-	42		O-42:6
961	Pos:PC O-42:5__C	EtherPC-2	Pos	PC O-42:5__C	5	Hydroxylated	O-	42	C	O-42:5
971	Pos:PC O-38:0	EtherPC-2	Pos	PC O-38:0	0	Hydroxylated	O-	38		O-38:0
981	Pos:PC O-36:0	EtherPC-2	Pos	PC O-36:0	0	Hydroxylated	O-	36		O-36:0
991	Pos:PC O-43:4	EtherPC-2	Pos	PC O-43:4	4	Hydroxylated	O-	43		O-43:4
1001	Pos:PC O-43:5	EtherPC-2	Pos	PC O-43:5	5	Hydroxylated	O-	43		O-43:5
1011	Pos:PC O-44:5__B	EtherPC-2	Pos	PC O-44:5__B	5	Hydroxylated	O-	44	B	O-44:5
1021	Pos:PC O-42:4__B	EtherPC-2	Pos	PC O-42:4__B	4	Hydroxylated	O-	42	B	O-42:4
1031	Pos:PC O-40:4__B	EtherPC-2	Pos	PC O-40:4__B	4	Hydroxylated	O-	40	B	O-40:4
1041	Pos:PC O-44:8__B	EtherPC-2	Pos	PC O-44:8__B	8	Hydroxylated	O-	44	B	O-44:8
1051	Neg:PE O-42:1|PE O-26:1_16:0	EtherPE-1	Neg	PE O-42:1|PE O-26:1_16:0	1	Hydroxylated	O-	42		O-26:1_16:0
1061	Neg:PE O-40:0|PE O-24:0_16:0	EtherPE-1	Neg	PE O-40:0|PE O-24:0_16:0	0	Hydroxylated	O-	40		O-24:0_16:0
1071	Neg:PE O-42:0|PE O-26:0_16:0	EtherPE-1	Neg	PE O-42:0|PE O-26:0_16:0	0	Hydroxylated	O-	42		O-26:0_16:0
1081	Neg:PE O-34:0|PE O-18:0_16:0__B	EtherPE-1	Neg	PE O-34:0|PE O-18:0_16:0__B	0	Hydroxylated	O-	34	B	O-18:0_16:0
1091	Neg:PE O-36:0|PE O-20:0_16:0__B	EtherPE-1	Neg	PE O-36:0|PE O-20:0_16:0__B	0	Hydroxylated	O-	36	B	O-20:0_16:0
1101	Neg:PE O-33:0|PE O-17:0_16:0	EtherPE-1	Neg	PE O-33:0|PE O-17:0_16:0	0	Hydroxylated	O-	33		O-17:0_16:0
1111	Neg:PE O-32:0|PE O-16:0_16:0	EtherPE-1	Neg	PE O-32:0|PE O-16:0_16:0	0	Hydroxylated	O-	32		O-16:0_16:0
1121	Neg:PE O-34:1|PE O-18:1_16:0__B	EtherPE-1	Neg	PE O-34:1|PE O-18:1_16:0__B	1	Hydroxylated	O-	34	B	O-18:1_16:0
1131	Neg:PE O-34:2|PE O-16:0_18:2	EtherPE-1	Neg	PE O-34:2|PE O-16:0_18:2	2	Hydroxylated	O-	34		O-16:0_18:2
1141	Neg:PE O-36:2|PE O-18:1_18:1__A	EtherPE-1	Neg	PE O-36:2|PE O-18:1_18:1__A	2	Hydroxylated	O-	36	A	O-18:1_18:1
1151	Neg:PE O-35:1|PE O-17:0_18:1	EtherPE-1	Neg	PE O-35:1|PE O-17:0_18:1	1	Hydroxylated	O-	35		O-17:0_18:1
1161	Neg:PE O-36:1|PE O-18:0_18:1	EtherPE-1	Neg	PE O-36:1|PE O-18:0_18:1	1	Hydroxylated	O-	36		O-18:0_18:1
1171	Neg:PE O-36:2|PE O-18:0_18:2__B	EtherPE-1	Neg	PE O-36:2|PE O-18:0_18:2__B	2	Hydroxylated	O-	36	B	O-18:0_18:2
11810	Neg:PE O-38:3|PE O-18:0_20:3__B	EtherPE-1	Neg	PE O-38:3|PE O-18:0_20:3__B	3	Hydroxylated	O-	38	B	O-18:0_20:3
11910	Neg:PE O-44:2|PE O-26:0_18:2	EtherPE-1	Neg	PE O-44:2|PE O-26:0_18:2	2	Hydroxylated	O-	44		O-26:0_18:2
12010	Neg:PE O-44:3|PE O-26:1_18:2	EtherPE-1	Neg	PE O-44:3|PE O-26:1_18:2	3	Hydroxylated	O-	44		O-26:1_18:2
12110	Neg:PE O-42:3|PE O-24:1_18:2__A	EtherPE-1	Neg	PE O-42:3|PE O-24:1_18:2__A	3	Hydroxylated	O-	42	A	O-24:1_18:2
12210	Neg:PE O-44:4|PE O-26:2_18:2	EtherPE-1	Neg	PE O-44:4|PE O-26:2_18:2	4	Hydroxylated	O-	44		O-26:2_18:2
12310	Neg:PE O-38:1|PE O-22:1_16:0	EtherPE-1	Neg	PE O-38:1|PE O-22:1_16:0	1	Hydroxylated	O-	38		O-22:1_16:0
1244	Neg:PE O-40:1|PE O-22:0_18:1	EtherPE-1	Neg	PE O-40:1|PE O-22:0_18:1	1	Hydroxylated	O-	40		O-22:0_18:1
1251	Neg:PE O-44:1|PE O-26:0_18:1	EtherPE-1	Neg	PE O-44:1|PE O-26:0_18:1	1	Hydroxylated	O-	44		O-26:0_18:1
1261	Neg:PE O-42:1|PE O-24:0_18:1	EtherPE-1	Neg	PE O-42:1|PE O-24:0_18:1	1	Hydroxylated	O-	42		O-24:0_18:1
1271	Neg:PE O-42:2|PE O-24:0_18:2	EtherPE-1	Neg	PE O-42:2|PE O-24:0_18:2	2	Hydroxylated	O-	42		O-24:0_18:2
1281	Neg:PE O-44:2|PE O-26:1_18:1__A	EtherPE-1	Neg	PE O-44:2|PE O-26:1_18:1__A	2	Hydroxylated	O-	44	A	O-26:1_18:1
1291	Neg:PE O-46:2|PE O-28:1_18:1	EtherPE-1	Neg	PE O-46:2|PE O-28:1_18:1	2	Hydroxylated	O-	46		O-28:1_18:1
1301	Neg:PE O-44:2|PE O-26:1_18:1__B	EtherPE-1	Neg	PE O-44:2|PE O-26:1_18:1__B	2	Hydroxylated	O-	44	B	O-26:1_18:1
1311	Neg:PE O-42:2|PE O-24:1_18:1__A	EtherPE-1	Neg	PE O-42:2|PE O-24:1_18:1__A	2	Hydroxylated	O-	42	A	O-24:1_18:1
1321	Neg:PE O-42:3|PE O-24:1_18:2__B	EtherPE-1	Neg	PE O-42:3|PE O-24:1_18:2__B	3	Hydroxylated	O-	42	B	O-24:1_18:2
1331	Neg:PE O-34:1|PE O-18:0_16:1__B	EtherPE-1	Neg	PE O-34:1|PE O-18:0_16:1__B	1	Hydroxylated	O-	34	B	O-18:0_16:1
1341	Neg:PE O-32:0|PE O-18:0_14:0	EtherPE-1	Neg	PE O-32:0|PE O-18:0_14:0	0	Hydroxylated	O-	32		O-18:0_14:0
13510	Neg:PE O-34:1|PE O-18:0_16:1__A	EtherPE-1	Neg	PE O-34:1|PE O-18:0_16:1__A	1	Hydroxylated	O-	34	A	O-18:0_16:1
1366	Neg:PE O-37:4|PE O-17:0_20:4	EtherPE-1	Neg	PE O-37:4|PE O-17:0_20:4	4	Hydroxylated	O-	37		O-17:0_20:4
1371	Neg:PE O-34:0|PE O-18:0_16:0__A	EtherPE-1	Neg	PE O-34:0|PE O-18:0_16:0__A	0	Hydroxylated	O-	34	A	O-18:0_16:0
1381	Neg:PE O-36:1|PE O-20:1_16:0__A	EtherPE-1	Neg	PE O-36:1|PE O-20:1_16:0__A	1	Hydroxylated	O-	36	A	O-20:1_16:0
1391	Neg:PE O-33:0|PE O-18:0_15:0	EtherPE-1	Neg	PE O-33:0|PE O-18:0_15:0	0	Hydroxylated	O-	33		O-18:0_15:0
1401	Neg:PE O-38:3|PE O-20:1_18:2	EtherPE-1	Neg	PE O-38:3|PE O-20:1_18:2	3	Hydroxylated	O-	38		O-20:1_18:2
1411	Neg:PE O-38:2|PE O-20:1_18:1__A	EtherPE-1	Neg	PE O-38:2|PE O-20:1_18:1__A	2	Hydroxylated	O-	38	A	O-20:1_18:1
1421	Neg:PE O-38:2|PE O-20:0_18:2	EtherPE-1	Neg	PE O-38:2|PE O-20:0_18:2	2	Hydroxylated	O-	38		O-20:0_18:2
1431	Neg:PE O-36:2|PE O-18:0_18:2__A	EtherPE-1	Neg	PE O-36:2|PE O-18:0_18:2__A	2	Hydroxylated	O-	36	A	O-18:0_18:2
1441	Neg:PE O-38:1|PE O-20:0_18:1	EtherPE-1	Neg	PE O-38:1|PE O-20:0_18:1	1	Hydroxylated	O-	38		O-20:0_18:1
1451	Neg:PE O-40:3|PE O-20:0_20:3	EtherPE-1	Neg	PE O-40:3|PE O-20:0_20:3	3	Hydroxylated	O-	40		O-20:0_20:3
1461	Neg:PE O-38:3|PE O-18:0_20:3__A	EtherPE-1	Neg	PE O-38:3|PE O-18:0_20:3__A	3	Hydroxylated	O-	38	A	O-18:0_20:3
1471	Neg:PE O-40:4|PE O-20:1_20:3	EtherPE-1	Neg	PE O-40:4|PE O-20:1_20:3	4	Hydroxylated	O-	40		O-20:1_20:3
1481	Neg:PE O-46:6|PE O-26:2_20:4	EtherPE-1	Neg	PE O-46:6|PE O-26:2_20:4	6	Hydroxylated	O-	46		O-26:2_20:4
1491	Neg:PE O-42:4|PE O-22:0_20:4__A	EtherPE-1	Neg	PE O-42:4|PE O-22:0_20:4__A	4	Hydroxylated	O-	42	A	O-22:0_20:4
1501	Neg:PE O-44:4|PE O-24:0_20:4	EtherPE-1	Neg	PE O-44:4|PE O-24:0_20:4	4	Hydroxylated	O-	44		O-24:0_20:4
1511	Neg:PE O-40:5|PE O-20:1_20:4__A	EtherPE-1	Neg	PE O-40:5|PE O-20:1_20:4__A	5	Hydroxylated	O-	40	A	O-20:1_20:4
1521	Neg:PE O-36:0|PE O-20:0_16:0__A	EtherPE-1	Neg	PE O-36:0|PE O-20:0_16:0__A	0	Hydroxylated	O-	36	A	O-20:0_16:0
1531	Neg:PE O-38:4|PE O-18:0_20:4	EtherPE-1	Neg	PE O-38:4|PE O-18:0_20:4	4	Hydroxylated	O-	38		O-18:0_20:4
1541	Neg:PE O-40:4|PE O-20:0_20:4	EtherPE-1	Neg	PE O-40:4|PE O-20:0_20:4	4	Hydroxylated	O-	40		O-20:0_20:4
1551	Neg:PE O-40:4|PE O-18:0_22:4__A	EtherPE-1	Neg	PE O-40:4|PE O-18:0_22:4__A	4	Hydroxylated	O-	40	A	O-18:0_22:4
1561	Neg:PE O-42:4|PE O-20:0_22:4__A	EtherPE-1	Neg	PE O-42:4|PE O-20:0_22:4__A	4	Hydroxylated	O-	42	A	O-20:0_22:4
1571	Neg:PE O-40:5|PE O-18:0_22:5	EtherPE-1	Neg	PE O-40:5|PE O-18:0_22:5	5	Hydroxylated	O-	40		O-18:0_22:5
1581	Neg:PE O-38:6|PE O-16:0_22:6	EtherPE-1	Neg	PE O-38:6|PE O-16:0_22:6	6	Hydroxylated	O-	38		O-16:0_22:6
1591	Neg:PE O-40:7|PE O-18:1_22:6__A	EtherPE-1	Neg	PE O-40:7|PE O-18:1_22:6__A	7	Hydroxylated	O-	40	A	O-18:1_22:6
1601	Neg:PE O-38:4|PE O-16:0_22:4	EtherPE-1	Neg	PE O-38:4|PE O-16:0_22:4	4	Hydroxylated	O-	38		O-16:0_22:4
1611	Neg:PE O-40:4|PE O-18:0_22:4__B	EtherPE-1	Neg	PE O-40:4|PE O-18:0_22:4__B	4	Hydroxylated	O-	40	B	O-18:0_22:4
1621	Neg:PE O-42:4|PE O-20:0_22:4__B	EtherPE-1	Neg	PE O-42:4|PE O-20:0_22:4__B	4	Hydroxylated	O-	42	B	O-20:0_22:4
1631	Neg:PE O-42:10|PE O-22:6_20:4	EtherPE-2	Neg	PE O-42:10|PE O-22:6_20:4	1	Hydroxylated	O-	42		O-22:6_20:4
1641	Neg:PE O-42:4|PE O-22:0_20:4__B	EtherPE-2	Neg	PE O-42:4|PE O-22:0_20:4__B	4	Hydroxylated	O-	42	B	O-22:0_20:4
1651	Neg:PE O-44:3|PE O-26:2_18:1	EtherPE-2	Neg	PE O-44:3|PE O-26:2_18:1	3	Hydroxylated	O-	44		O-26:2_18:1
1661	Neg:PE O-36:6|PE O-16:1_20:5	EtherPE-2	Neg	PE O-36:6|PE O-16:1_20:5	6	Hydroxylated	O-	36		O-16:1_20:5
1671	Neg:PE O-36:6|PE O-16:2_20:4__A	EtherPE-2	Neg	PE O-36:6|PE O-16:2_20:4__A	6	Hydroxylated	O-	36	A	O-16:2_20:4
1681	Neg:PE O-38:7|PE O-18:3_20:4	EtherPE-2	Neg	PE O-38:7|PE O-18:3_20:4	7	Hydroxylated	O-	38		O-18:3_20:4
1691	Neg:PE O-37:5|PE O-17:1_20:4__A	EtherPE-2	Neg	PE O-37:5|PE O-17:1_20:4__A	5	Hydroxylated	O-	37	A	O-17:1_20:4
1701	Neg:PE O-35:5|PE O-15:1_20:4	EtherPE-2	Neg	PE O-35:5|PE O-15:1_20:4	5	Hydroxylated	O-	35		O-15:1_20:4
1711	Neg:PE O-36:6|PE O-16:2_20:4__B	EtherPE-2	Neg	PE O-36:6|PE O-16:2_20:4__B	6	Hydroxylated	O-	36	B	O-16:2_20:4
1721	Neg:PE O-38:5|PE O-18:1_20:4__B	EtherPE-2	Neg	PE O-38:5|PE O-18:1_20:4__B	5	Hydroxylated	O-	38	B	O-18:1_20:4
1731	Neg:PE O-38:5|PE O-18:1_20:4__A	EtherPE-2	Neg	PE O-38:5|PE O-18:1_20:4__A	5	Hydroxylated	O-	38	A	O-18:1_20:4
1741	Neg:PE O-38:6|PE O-16:1_22:5	EtherPE-2	Neg	PE O-38:6|PE O-16:1_22:5	6	Hydroxylated	O-	38		O-16:1_22:5
1751	Neg:PE O-39:6|PE O-17:1_22:5__B	EtherPE-2	Neg	PE O-39:6|PE O-17:1_22:5__B	6	Hydroxylated	O-	39	B	O-17:1_22:5
1761	Neg:PE O-40:6|PE O-18:1_22:5__A	EtherPE-2	Neg	PE O-40:6|PE O-18:1_22:5__A	6	Hydroxylated	O-	40	A	O-18:1_22:5
1771	Neg:PE O-36:2|PE O-18:1_18:1__B	EtherPE-2	Neg	PE O-36:2|PE O-18:1_18:1__B	2	Hydroxylated	O-	36	B	O-18:1_18:1
1781	Neg:PE O-36:5|PE O-16:1_20:4	EtherPE-2	Neg	PE O-36:5|PE O-16:1_20:4	5	Hydroxylated	O-	36		O-16:1_20:4
1791	Neg:PE O-37:5|PE O-17:1_20:4__B	EtherPE-2	Neg	PE O-37:5|PE O-17:1_20:4__B	5	Hydroxylated	O-	37	B	O-17:1_20:4
1801	Neg:PE O-39:5|PE O-19:1_20:4	EtherPE-2	Neg	PE O-39:5|PE O-19:1_20:4	5	Hydroxylated	O-	39		O-19:1_20:4
1811	Neg:PE O-40:5|PE O-20:1_20:4__B	EtherPE-2	Neg	PE O-40:5|PE O-20:1_20:4__B	5	Hydroxylated	O-	40	B	O-20:1_20:4
1821	Neg:PE O-39:6|PE O-17:1_22:5__A	EtherPE-2	Neg	PE O-39:6|PE O-17:1_22:5__A	6	Hydroxylated	O-	39	A	O-17:1_22:5
1831	Neg:PE O-42:7|PE O-20:1_22:6	EtherPE-2	Neg	PE O-42:7|PE O-20:1_22:6	7	Hydroxylated	O-	42		O-20:1_22:6
1841	Neg:PE O-42:8|PE O-20:2_22:6	EtherPE-2	Neg	PE O-42:8|PE O-20:2_22:6	8	Hydroxylated	O-	42		O-20:2_22:6
1851	Neg:PE O-40:7|PE O-18:1_22:6__B	EtherPE-2	Neg	PE O-40:7|PE O-18:1_22:6__B	7	Hydroxylated	O-	40	B	O-18:1_22:6
1861	Neg:PE O-40:8|PE O-18:2_22:6__B	EtherPE-2	Neg	PE O-40:8|PE O-18:2_22:6__B	8	Hydroxylated	O-	40	B	O-18:2_22:6
1871	Neg:PE O-40:9|PE O-18:3_22:6	EtherPE-2	Neg	PE O-40:9|PE O-18:3_22:6	9	Hydroxylated	O-	40		O-18:3_22:6
1881	Neg:PE O-40:8|PE O-18:3_22:5	EtherPE-2	Neg	PE O-40:8|PE O-18:3_22:5	8	Hydroxylated	O-	40		O-18:3_22:5
1891	Neg:PE O-38:7|PE O-16:1_22:6	EtherPE-2	Neg	PE O-38:7|PE O-16:1_22:6	7	Hydroxylated	O-	38		O-16:1_22:6
1901	Neg:PE O-40:8|PE O-18:2_22:6__A	EtherPE-2	Neg	PE O-40:8|PE O-18:2_22:6__A	8	Hydroxylated	O-	40	A	O-18:2_22:6
1911	Neg:PE O-40:5|PE O-18:1_22:4	EtherPE-2	Neg	PE O-40:5|PE O-18:1_22:4	5	Hydroxylated	O-	40		O-18:1_22:4
1921	Neg:PE O-40:6|PE O-18:1_22:5__B	EtherPE-2	Neg	PE O-40:6|PE O-18:1_22:5__B	6	Hydroxylated	O-	40	B	O-18:1_22:5
1931	Neg:PE O-34:1|PE O-18:1_16:0__A	EtherPE-2	Neg	PE O-34:1|PE O-18:1_16:0__A	1	Hydroxylated	O-	34	A	O-18:1_16:0
1941	Neg:PE O-38:5|PE O-16:1_22:4	EtherPE-2	Neg	PE O-38:5|PE O-16:1_22:4	5	Hydroxylated	O-	38		O-16:1_22:4
1951	Neg:PE O-39:5|PE O-17:1_22:4__A	EtherPE-2	Neg	PE O-39:5|PE O-17:1_22:4__A	5	Hydroxylated	O-	39	A	O-17:1_22:4
1961	Neg:PE O-39:5|PE O-17:1_22:4__B	EtherPE-2	Neg	PE O-39:5|PE O-17:1_22:4__B	5	Hydroxylated	O-	39	B	O-17:1_22:4
1971	Neg:PE O-42:5|PE O-18:1_24:4	EtherPE-2	Neg	PE O-42:5|PE O-18:1_24:4	5	Hydroxylated	O-	42		O-18:1_24:4
1981	Neg:PE O-42:5|PE O-20:1_22:4	EtherPE-2	Neg	PE O-42:5|PE O-20:1_22:4	5	Hydroxylated	O-	42		O-20:1_22:4
1991	Neg:PE O-46:9|PE O-24:3_22:6	EtherPE-2	Neg	PE O-46:9|PE O-24:3_22:6	9	Hydroxylated	O-	46		O-24:3_22:6
2001	Neg:PE O-44:8|PE O-22:2_22:6	EtherPE-2	Neg	PE O-44:8|PE O-22:2_22:6	8	Hydroxylated	O-	44		O-22:2_22:6
2011	Neg:PE O-46:8|PE O-24:2_22:6	EtherPE-2	Neg	PE O-46:8|PE O-24:2_22:6	8	Hydroxylated	O-	46		O-24:2_22:6
2021	Neg:PE O-42:2|PE O-24:1_18:1__B	EtherPE-2	Neg	PE O-42:2|PE O-24:1_18:1__B	2	Hydroxylated	O-	42	B	O-24:1_18:1
2031	Neg:PE O-46:7|PE O-26:3_20:4	EtherPE-2	Neg	PE O-46:7|PE O-26:3_20:4	7	Hydroxylated	O-	46		O-26:3_20:4
2041	Neg:PE O-40:3|PE O-18:1_22:2	EtherPE-2	Neg	PE O-40:3|PE O-18:1_22:2	3	Hydroxylated	O-	40		O-18:1_22:2
2051	Neg:PE O-42:3|PE O-24:2_18:1	EtherPE-2	Neg	PE O-42:3|PE O-24:2_18:1	3	Hydroxylated	O-	42		O-24:2_18:1
2061	Neg:PE O-42:7|PE O-22:3_20:4	EtherPE-2	Neg	PE O-42:7|PE O-22:3_20:4	7	Hydroxylated	O-	42		O-22:3_20:4
2071	Neg:PE O-38:2|PE O-20:1_18:1__B	EtherPE-2	Neg	PE O-38:2|PE O-20:1_18:1__B	2	Hydroxylated	O-	38	B	O-20:1_18:1
2081	Neg:PE O-40:2|PE O-24:2_16:0	EtherPE-2	Neg	PE O-40:2|PE O-24:2_16:0	2	Hydroxylated	O-	40		O-24:2_16:0
2091	Neg:PE O-38:4|PE O-18:1_20:3	EtherPE-2	Neg	PE O-38:4|PE O-18:1_20:3	4	Hydroxylated	O-	38		O-18:1_20:3
2101	Neg:PE O-36:3|PE O-18:1_18:2__B	EtherPE-2	Neg	PE O-36:3|PE O-18:1_18:2__B	3	Hydroxylated	O-	36	B	O-18:1_18:2
2111	Neg:PE O-36:4|PE O-16:1_20:3__A	EtherPE-2	Neg	PE O-36:4|PE O-16:1_20:3__A	4	Hydroxylated	O-	36	A	O-16:1_20:3
2121	Neg:PE O-34:3|PE O-16:1_18:2	EtherPE-2	Neg	PE O-34:3|PE O-16:1_18:2	3	Hydroxylated	O-	34		O-16:1_18:2
2131	Neg:PE O-35:3|PE O-17:1_18:2	EtherPE-2	Neg	PE O-35:3|PE O-17:1_18:2	3	Hydroxylated	O-	35		O-17:1_18:2
2141	Neg:PE O-35:2|PE O-17:1_18:1__A	EtherPE-2	Neg	PE O-35:2|PE O-17:1_18:1__A	2	Hydroxylated	O-	35	A	O-17:1_18:1
2151	Neg:PE O-36:3|PE O-18:2_18:1	EtherPE-2	Neg	PE O-36:3|PE O-18:2_18:1	3	Hydroxylated	O-	36		O-18:2_18:1
2161	Neg:PE O-32:2|PE O-16:1_16:1	EtherPE-2	Neg	PE O-32:2|PE O-16:1_16:1	2	Hydroxylated	O-	32		O-16:1_16:1
2171	Neg:PE O-34:2|PE O-16:1_18:1	EtherPE-2	Neg	PE O-34:2|PE O-16:1_18:1	2	Hydroxylated	O-	34		O-16:1_18:1
2181	Neg:PE O-35:2|PE O-17:1_18:1__B	EtherPE-2	Neg	PE O-35:2|PE O-17:1_18:1__B	2	Hydroxylated	O-	35	B	O-17:1_18:1
2191	Neg:PE O-36:3|PE O-18:1_18:2__A	EtherPE-2	Neg	PE O-36:3|PE O-18:1_18:2__A	3	Hydroxylated	O-	36	A	O-18:1_18:2
2201	Neg:PE O-36:4|PE O-16:1_20:3__B	EtherPE-2	Neg	PE O-36:4|PE O-16:1_20:3__B	4	Hydroxylated	O-	36	B	O-16:1_20:3
2211	Neg:PE O-32:1|PE O-16:1_16:0	EtherPE-2	Neg	PE O-32:1|PE O-16:1_16:0	1	Hydroxylated	O-	32		O-16:1_16:0
2221	Neg:PE O-36:1|PE O-20:1_16:0__B	EtherPE-2	Neg	PE O-36:1|PE O-20:1_16:0__B	1	Hydroxylated	O-	36	B	O-20:1_16:0
2231	Neg:PE O-34:1|PE O-18:1_16:0__C	EtherPE-2	Neg	PE O-34:1|PE O-18:1_16:0__C	1	Hydroxylated	O-	34	C	O-18:1_16:0
2241	Neg:PE O-42:6|PE O-22:2_20:4	EtherPE-2	Neg	PE O-42:6|PE O-22:2_20:4	6	Hydroxylated	O-	42		O-22:2_20:4
2251	Neg:PE O-41:5|PE O-21:1_20:4	EtherPE-2	Neg	PE O-41:5|PE O-21:1_20:4	5	Hydroxylated	O-	41		O-21:1_20:4
2261	Neg:PE O-42:5|PE O-22:1_20:4	EtherPE-2	Neg	PE O-42:5|PE O-22:1_20:4	5	Hydroxylated	O-	42		O-22:1_20:4
2271	Neg:PE O-44:5|PE O-24:1_20:4	EtherPE-2	Neg	PE O-44:5|PE O-24:1_20:4	5	Hydroxylated	O-	44		O-24:1_20:4
2281	Neg:PE O-44:6|PE O-24:2_20:4	EtherPE-2	Neg	PE O-44:6|PE O-24:2_20:4	6	Hydroxylated	O-	44		O-24:2_20:4
2291	Neg:PE O-44:7|PE O-24:3_20:4	EtherPE-2	Neg	PE O-44:7|PE O-24:3_20:4	7	Hydroxylated	O-	44		O-24:3_20:4
2301	Pos:TG 52:0|TG 16:0_18:0_18:0	TG-1	Pos	TG 52:0|TG 16:0_18:0_18:0	0	Unhydroxylated		52		16:0_18:0_18:0
2311	Pos:TG 48:0|TG 16:0_16:0_16:0	TG-1	Pos	TG 48:0|TG 16:0_16:0_16:0	0	Unhydroxylated		48		16:0_16:0_16:0
2321	Pos:TG 50:0|TG 16:0_16:0_18:0	TG-1	Pos	TG 50:0|TG 16:0_16:0_18:0	0	Unhydroxylated		50		16:0_16:0_18:0
2331	Pos:TG 60:9|TG 20:3_20:3_20:3	TG-1	Pos	TG 60:9|TG 20:3_20:3_20:3	9	Unhydroxylated		60		20:3_20:3_20:3
2341	Pos:TG 45:0|TG 14:0_15:0_16:0	TG-1	Pos	TG 45:0|TG 14:0_15:0_16:0	0	Unhydroxylated		45		14:0_15:0_16:0
2351	Pos:TG 46:0|TG 14:0_16:0_16:0	TG-1	Pos	TG 46:0|TG 14:0_16:0_16:0	0	Unhydroxylated		46		14:0_16:0_16:0
2361	Pos:TG 49:0|TG 16:0_16:0_17:0	TG-1	Pos	TG 49:0|TG 16:0_16:0_17:0	0	Unhydroxylated		49		16:0_16:0_17:0
2371	Pos:TG 51:0|TG 16:0_17:0_18:0	TG-1	Pos	TG 51:0|TG 16:0_17:0_18:0	0	Unhydroxylated		51		16:0_17:0_18:0
2381	Pos:TG 54:0|TG 16:0_18:0_20:0	TG-1	Pos	TG 54:0|TG 16:0_18:0_20:0	0	Unhydroxylated		54		16:0_18:0_20:0
2391	Pos:TG 56:0|TG 16:0_16:0_24:0; TG 16:0_20:0_20:0	TG-1	Pos	TG 56:0|TG 16:0_16:0_24:0; TG 16:0_20:0_20:0	0	Unhydroxylated		56		16:0_16:0_24:0;
2401	Pos:TG 52:8|TG 12:0_18:2_22:6	TG-2	Pos	TG 52:8|TG 12:0_18:2_22:6	8	Unhydroxylated		52		12:0_18:2_22:6
2411	Pos:TG 50:6|TG 12:0_16:0_22:6	TG-2	Pos	TG 50:6|TG 12:0_16:0_22:6	6	Unhydroxylated		50		12:0_16:0_22:6
2421	Pos:TG 50:3__B	TG-2	Pos	TG 50:3__B	3	Unhydroxylated		50	B	50:3
2431	Pos:TG 48:3|TG 12:0_18:1_18:2	TG-2	Pos	TG 48:3|TG 12:0_18:1_18:2	3	Unhydroxylated		48		12:0_18:1_18:2
2441	Pos:TG 46:4|TG 10:0_18:2_18:2	TG-2	Pos	TG 46:4|TG 10:0_18:2_18:2	4	Unhydroxylated		46		10:0_18:2_18:2
2451	Pos:TG 44:3|TG 8:0_18:1_18:2	TG-2	Pos	TG 44:3|TG 8:0_18:1_18:2	3	Unhydroxylated		44		8:0_18:1_18:2
2461	Pos:TG 44:2	TG-2	Pos	TG 44:2	2	Unhydroxylated		44		44:2
2471	Pos:TG 46:3|TG 10:0_18:1_18:2	TG-2	Pos	TG 46:3|TG 10:0_18:1_18:2	3	Unhydroxylated		46		10:0_18:1_18:2
2481	Pos:TG 52:4|TG 16:0_18:2_18:2	TG-2	Pos	TG 52:4|TG 16:0_18:2_18:2	4	Unhydroxylated		52		16:0_18:2_18:2
2491	Pos:TG 53:4|TG 17:1_18:1_18:2	TG-2	Pos	TG 53:4|TG 17:1_18:1_18:2	4	Unhydroxylated		53		17:1_18:1_18:2
2501	Pos:TG 53:5	TG-2	Pos	TG 53:5	5	Unhydroxylated		53		53:5
2511	Pos:TG 52:5|TG 16:0_18:2_18:3	TG-2	Pos	TG 52:5|TG 16:0_18:2_18:3	5	Unhydroxylated		52		16:0_18:2_18:3
2521	Pos:TG 52:5|TG 16:1_18:2_18:2	TG-2	Pos	TG 52:5|TG 16:1_18:2_18:2	5	Unhydroxylated		52		16:1_18:2_18:2
2531	Pos:TG 50:3__A	TG-2	Pos	TG 50:3__A	3	Unhydroxylated		50	A	50:3
2541	Pos:TG 53:3	TG-2	Pos	TG 53:3	3	Unhydroxylated		53		53:3
2551	Pos:TG 52:6|TG 16:1_18:2_18:3	TG-2	Pos	TG 52:6|TG 16:1_18:2_18:3	6	Unhydroxylated		52		16:1_18:2_18:3
2561	Pos:TG 50:4|TG 14:0_18:2_18:2	TG-2	Pos	TG 50:4|TG 14:0_18:2_18:2	4	Unhydroxylated		50		14:0_18:2_18:2
2571	Pos:TG 55:4|TG 18:1_19:1_18:2	TG-2	Pos	TG 55:4|TG 18:1_19:1_18:2	4	Unhydroxylated		55		18:1_19:1_18:2
2581	Pos:TG 55:3	TG-2	Pos	TG 55:3	3	Unhydroxylated		55		55:3
2591	Pos:TG 54:6|TG 18:1_18:2_18:3	TG-2	Pos	TG 54:6|TG 18:1_18:2_18:3	6	Unhydroxylated		54		18:1_18:2_18:3
2601	Pos:TG 54:5|TG 18:1_18:2_18:2	TG-2	Pos	TG 54:5|TG 18:1_18:2_18:2	5	Unhydroxylated		54		18:1_18:2_18:2
2611	Pos:TG 51:2	TG-2	Pos	TG 51:2	2	Unhydroxylated		51		51:2
2621	Pos:TG 48:2|TG 14:0_16:0_18:2	TG-2	Pos	TG 48:2|TG 14:0_16:0_18:2	2	Unhydroxylated		48		14:0_16:0_18:2
2631	Pos:TG 51:3	TG-2	Pos	TG 51:3	3	Unhydroxylated		51		51:3
2641	Pos:TG 48:3	TG-2	Pos	TG 48:3	3	Unhydroxylated		48		48:3
2651	Pos:TG 55:2|TG 19:0_18:1_18:1	TG-2	Pos	TG 55:2|TG 19:0_18:1_18:1	2	Unhydroxylated		55		19:0_18:1_18:1
2661	Pos:TG 56:6|TG 18:1_18:2_20:3	TG-2	Pos	TG 56:6|TG 18:1_18:2_20:3	6	Unhydroxylated		56		18:1_18:2_20:3
2671	Pos:TG 53:1|TG 17:0_18:0_18:1	TG-2	Pos	TG 53:1|TG 17:0_18:0_18:1	1	Unhydroxylated		53		17:0_18:0_18:1
2681	Pos:TG 51:1|TG 16:0_17:0_18:1	TG-2	Pos	TG 51:1|TG 16:0_17:0_18:1	1	Unhydroxylated		51		16:0_17:0_18:1
2691	Pos:TG 50:2	TG-2	Pos	TG 50:2	2	Unhydroxylated		50		50:2
2701	Pos:TG 52:2|TG 16:0_18:1_18:1	TG-2	Pos	TG 52:2|TG 16:0_18:1_18:1	2	Unhydroxylated		52		16:0_18:1_18:1
2711	Pos:TG 54:2|TG 16:0_18:1_20:1	TG-2	Pos	TG 54:2|TG 16:0_18:1_20:1	2	Unhydroxylated		54		16:0_18:1_20:1
2721	Pos:TG 52:3|TG 16:0_18:1_18:2	TG-2	Pos	TG 52:3|TG 16:0_18:1_18:2	3	Unhydroxylated		52		16:0_18:1_18:2
2731	Pos:TG 54:3|TG 18:1_18:1_18:1	TG-2	Pos	TG 54:3|TG 18:1_18:1_18:1	3	Unhydroxylated		54		18:1_18:1_18:1
2741	Pos:TG 54:4|TG 18:1_18:1_18:2	TG-2	Pos	TG 54:4|TG 18:1_18:1_18:2	4	Unhydroxylated		54		18:1_18:1_18:2
2751	Pos:TG 56:3|TG 18:1_18:1_20:1	TG-2	Pos	TG 56:3|TG 18:1_18:1_20:1	3	Unhydroxylated		56		18:1_18:1_20:1
2761	Pos:TG 54:8|TG 14:0_18:2_22:6	TG-2	Pos	TG 54:8|TG 14:0_18:2_22:6	8	Unhydroxylated		54		14:0_18:2_22:6
2771	Pos:TG 56:2|TG 18:0_18:1_20:1	TG-2	Pos	TG 56:2|TG 18:0_18:1_20:1	2	Unhydroxylated		56		18:0_18:1_20:1
2781	Pos:TG 55:2	TG-2	Pos	TG 55:2	2	Unhydroxylated		55		55:2
2791	Pos:TG 49:1|TG 15:0_16:0_18:1	TG-2	Pos	TG 49:1|TG 15:0_16:0_18:1	1	Unhydroxylated		49		15:0_16:0_18:1
2801	Pos:TG 48:1|TG 14:0_16:0_18:1	TG-2	Pos	TG 48:1|TG 14:0_16:0_18:1	1	Unhydroxylated		48		14:0_16:0_18:1
2811	Pos:TG 49:2|TG 15:0_16:0_18:2	TG-2	Pos	TG 49:2|TG 15:0_16:0_18:2	2	Unhydroxylated		49		15:0_16:0_18:2
2821	Pos:TG 46:1|TG 14:0_16:0_16:1	TG-2	Pos	TG 46:1|TG 14:0_16:0_16:1	1	Unhydroxylated		46		14:0_16:0_16:1
2831	Pos:TG 44:1|TG 12:0_14:0_18:1	TG-2	Pos	TG 44:1|TG 12:0_14:0_18:1	1	Unhydroxylated		44		12:0_14:0_18:1
2841	Pos:TG 42:1|TG 8:0_16:0_18:1	TG-2	Pos	TG 42:1|TG 8:0_16:0_18:1	1	Unhydroxylated		42		8:0_16:0_18:1
2851	Pos:TG 42:2|TG 8:0_16:0_18:2	TG-2	Pos	TG 42:2|TG 8:0_16:0_18:2	2	Unhydroxylated		42		8:0_16:0_18:2
2861	Pos:TG 54:1|TG 16:0_18:0_20:1	TG-2	Pos	TG 54:1|TG 16:0_18:0_20:1	1	Unhydroxylated		54		16:0_18:0_20:1
2871	Pos:TG 52:1|TG 16:0_18:0_18:1	TG-2	Pos	TG 52:1|TG 16:0_18:0_18:1	1	Unhydroxylated		52		16:0_18:0_18:1
2881	Pos:TG 56:1	TG-2	Pos	TG 56:1	1	Unhydroxylated		56		56:1
2891	Pos:TG 42:0|TG 12:0_14:0_16:0	TG-2	Pos	TG 42:0|TG 12:0_14:0_16:0	0	Unhydroxylated		42		12:0_14:0_16:0
2901	Pos:TG 47:1|TG 15:0_16:0_16:1	TG-2	Pos	TG 47:1|TG 15:0_16:0_16:1	1	Unhydroxylated		47		15:0_16:0_16:1
2911	Pos:TG 44:0|TG 14:0_14:0_16:0	TG-2	Pos	TG 44:0|TG 14:0_14:0_16:0	0	Unhydroxylated		44		14:0_14:0_16:0
2921	Pos:TG 40:0	TG-2	Pos	TG 40:0	0	Unhydroxylated		40		40:0
2931	Pos:TG 50:1|TG 16:0_16:0_18:1	TG-2	Pos	TG 50:1|TG 16:0_16:0_18:1	1	Unhydroxylated		50		16:0_16:0_18:1
2941	Pos:TG 38:0|TG 8:0_14:0_16:0	TG-2	Pos	TG 38:0|TG 8:0_14:0_16:0	0	Unhydroxylated		38		8:0_14:0_16:0
2951	Pos:TG 54:5|TG 16:0_18:1_20:4; TG 16:0_16:0_22:5	TG-2	Pos	TG 54:5|TG 16:0_18:1_20:4; TG 16:0_16:0_22:5	5	Unhydroxylated		54		16:0_18:1_20:4;
2961	Pos:TG 58:2|TG 16:0_18:1_24:1	TG-2	Pos	TG 58:2|TG 16:0_18:1_24:1	2	Unhydroxylated		58		16:0_18:1_24:1
2971	Pos:TG 60:2|TG 16:0_18:1_26:1	TG-2	Pos	TG 60:2|TG 16:0_18:1_26:1	2	Unhydroxylated		60		16:0_18:1_26:1
2981	Pos:TG 54:6|TG 16:0_18:2_20:4	TG-2	Pos	TG 54:6|TG 16:0_18:2_20:4	6	Unhydroxylated		54		16:0_18:2_20:4
2991	Pos:TG 56:6	TG-2	Pos	TG 56:6	6	Unhydroxylated		56		56:6
3001	Pos:TG 56:8|TG 16:0_18:2_22:6	TG-2	Pos	TG 56:8|TG 16:0_18:2_22:6	8	Unhydroxylated		56		16:0_18:2_22:6
3011	Pos:TG 56:7|TG 16:0_18:1_22:6	TG-2	Pos	TG 56:7|TG 16:0_18:1_22:6	7	Unhydroxylated		56		16:0_18:1_22:6
3021	Pos:TG 56:8	TG-2	Pos	TG 56:8	8	Unhydroxylated		56		56:8
3031	Pos:TG 56:7	TG-2	Pos	TG 56:7	7	Unhydroxylated		56		56:7
3041	Pos:TG 58:8|TG 18:1_18:2_22:5	TG-2	Pos	TG 58:8|TG 18:1_18:2_22:5	8	Unhydroxylated		58		18:1_18:2_22:5
3051	Pos:TG 58:9|TG 18:1_18:2_22:6	TG-2	Pos	TG 58:9|TG 18:1_18:2_22:6	9	Unhydroxylated		58		18:1_18:2_22:6
3061	Pos:TG 58:10|TG 18:2_18:2_22:6	TG-2	Pos	TG 58:10|TG 18:2_18:2_22:6	1	Unhydroxylated		58		18:2_18:2_22:6
3071	Pos:TG 58:3	TG-2	Pos	TG 58:3	3	Unhydroxylated		58		58:3
3081	Pos:TG 60:4	TG-2	Pos	TG 60:4	4	Unhydroxylated		60		60:4
3091	Pos:TG 60:3	TG-2	Pos	TG 60:3	3	Unhydroxylated		60		60:3
3101	Pos:TG 58:7|TG 18:0_18:1_22:6	TG-2	Pos	TG 58:7|TG 18:0_18:1_22:6	7	Unhydroxylated		58		18:0_18:1_22:6
3111	Pos:TG 60:12|TG 16:0_22:6_22:6	TG-2	Pos	TG 60:12|TG 16:0_22:6_22:6	1	Unhydroxylated		60		16:0_22:6_22:6
3121	Pos:TG 60:12|TG 18:2_20:4_22:6	TG-2	Pos	TG 60:12|TG 18:2_20:4_22:6	1	Unhydroxylated		60		18:2_20:4_22:6
3131	Pos:TG 62:13|TG 18:2_22:5_22:6	TG-2	Pos	TG 62:13|TG 18:2_22:5_22:6	1	Unhydroxylated		62		18:2_22:5_22:6
3141	Pos:TG 62:13|TG 18:1_22:6_22:6	TG-2	Pos	TG 62:13|TG 18:1_22:6_22:6	1	Unhydroxylated		62		18:1_22:6_22:6
3151	Pos:TG 58:8|TG 18:1_18:1_22:6	TG-2	Pos	TG 58:8|TG 18:1_18:1_22:6	8	Unhydroxylated		58		18:1_18:1_22:6
3161	Pos:TG 58:5|TG 18:0_18:1_22:4	TG-2	Pos	TG 58:5|TG 18:0_18:1_22:4	5	Unhydroxylated		58		18:0_18:1_22:4
3171	Pos:TG 58:6|TG 18:1_18:1_22:4	TG-2	Pos	TG 58:6|TG 18:1_18:1_22:4	6	Unhydroxylated		58		18:1_18:1_22:4
3181	Pos:TG 60:10|TG 18:1_20:3_22:6	TG-2	Pos	TG 60:10|TG 18:1_20:3_22:6	1	Unhydroxylated		60		18:1_20:3_22:6
3191	Pos:TG 60:9|TG 18:2_20:3_22:4	TG-2	Pos	TG 60:9|TG 18:2_20:3_22:4	9	Unhydroxylated		60		18:2_20:3_22:4
3201	Pos:TG 62:12|TG 18:1_22:5_22:6	TG-2	Pos	TG 62:12|TG 18:1_22:5_22:6	1	Unhydroxylated		62		18:1_22:5_22:6
3211	Pos:TG 58:1|TG 16:0_24:0_18:1	TG-2	Pos	TG 58:1|TG 16:0_24:0_18:1	1	Unhydroxylated		58		16:0_24:0_18:1
3221	Pos:TG 60:1|TG 16:0_26:0_18:1	TG-2	Pos	TG 60:1|TG 16:0_26:0_18:1	1	Unhydroxylated		60		16:0_26:0_18:1
3231	Pos:TG 62:2|TG 18:0_18:1_26:1	TG-2	Pos	TG 62:2|TG 18:0_18:1_26:1	2	Unhydroxylated		62		18:0_18:1_26:1
3241	Pos:TG 62:3	TG-2	Pos	TG 62:3	3	Unhydroxylated		62		62:3
3251	Pos:TG 62:4|TG 18:1_26:1_18:2	TG-2	Pos	TG 62:4|TG 18:1_26:1_18:2	4	Unhydroxylated		62		18:1_26:1_18:2
3261	Pos:TG 64:4|TG 18:0_26:1_20:3	TG-2	Pos	TG 64:4|TG 18:0_26:1_20:3	4	Unhydroxylated		64		18:0_26:1_20:3
3271	Pos:TG 64:6|TG 18:1_24:1_22:4	TG-2	Pos	TG 64:6|TG 18:1_24:1_22:4	6	Unhydroxylated		64		18:1_24:1_22:4
3281	Pos:TG 60:8|TG 18:0_20:4_22:4	TG-2	Pos	TG 60:8|TG 18:0_20:4_22:4	8	Unhydroxylated		60		18:0_20:4_22:4
3291	Pos:TG 62:10|TG 18:1_22:4_22:5__B	TG-2	Pos	TG 62:10|TG 18:1_22:4_22:5__B	1	Unhydroxylated		62	B	18:1_22:4_22:5
3301	Pos:TG 66:12|TG 22:4_22:4_22:4	TG-2	Pos	TG 66:12|TG 22:4_22:4_22:4	1	Unhydroxylated		66		22:4_22:4_22:4
3311	Pos:TG 66:13|TG 22:4_22:4_22:5	TG-2	Pos	TG 66:13|TG 22:4_22:4_22:5	1	Unhydroxylated		66		22:4_22:4_22:5
3321	Pos:TG 66:14|TG 22:4_22:4_22:6	TG-2	Pos	TG 66:14|TG 22:4_22:4_22:6	1	Unhydroxylated		66		22:4_22:4_22:6
3331	Pos:TG 62:8|TG 18:1_22:3_22:4	TG-2	Pos	TG 62:8|TG 18:1_22:3_22:4	8	Unhydroxylated		62		18:1_22:3_22:4
3341	Pos:TG 62:10|TG 18:1_22:4_22:5__A	TG-2	Pos	TG 62:10|TG 18:1_22:4_22:5__A	1	Unhydroxylated		62	A	18:1_22:4_22:5
3351	Pos:TG 64:11|TG 20:3_22:4_22:4	TG-2	Pos	TG 64:11|TG 20:3_22:4_22:4	1	Unhydroxylated		64		20:3_22:4_22:4
3361	Pos:PC 40:8|PC 20:4_20:4	PC-1	Pos	PC 40:8|PC 20:4_20:4	8	Unhydroxylated		40		20:4_20:4
3371	Pos:PC 42:9|PC 20:4_22:5__A	PC-1	Pos	PC 42:9|PC 20:4_22:5__A	9	Unhydroxylated		42	A	20:4_22:5
3381	Pos:PC 38:6|PC 18:2_20:4	PC-1	Pos	PC 38:6|PC 18:2_20:4	6	Unhydroxylated		38		18:2_20:4
3391	Pos:PC 40:7|PC 20:3_20:4	PC-1	Pos	PC 40:7|PC 20:3_20:4	7	Unhydroxylated		40		20:3_20:4
3401	Pos:PC 42:8|PC 20:4_22:4	PC-1	Pos	PC 42:8|PC 20:4_22:4	8	Unhydroxylated		42		20:4_22:4
3411	Pos:PC 42:9|PC 20:4_22:5__B	PC-1	Pos	PC 42:9|PC 20:4_22:5__B	9	Unhydroxylated		42	B	20:4_22:5
3421	Pos:PC 40:6|PC 20:2_20:4	PC-1	Pos	PC 40:6|PC 20:2_20:4	6	Unhydroxylated		40		20:2_20:4
3431	Pos:PC 44:8|PC 20:4_24:4	PC-1	Pos	PC 44:8|PC 20:4_24:4	8	Unhydroxylated		44		20:4_24:4
3441	Pos:PC 36:1|PC 18:0_18:1	PC-1	Pos	PC 36:1|PC 18:0_18:1	1	Unhydroxylated		36		18:0_18:1
3451	Pos:PC 40:5|PC 20:1_20:4	PC-1	Pos	PC 40:5|PC 20:1_20:4	5	Unhydroxylated		40		20:1_20:4
3461	Pos:PC 37:1|PC 19:0_18:1	PC-1	Pos	PC 37:1|PC 19:0_18:1	1	Unhydroxylated		37		19:0_18:1
3471	Pos:PC 38:3|PC 18:0_20:3__A	PC-1	Pos	PC 38:3|PC 18:0_20:3__A	3	Unhydroxylated		38	A	18:0_20:3
3481	Pos:PC 40:4|PC 20:0_20:4	PC-1	Pos	PC 40:4|PC 20:0_20:4	4	Unhydroxylated		40		20:0_20:4
3491	Pos:PC 38:4|PC 18:0_20:4	PC-1	Pos	PC 38:4|PC 18:0_20:4	4	Unhydroxylated		38		18:0_20:4
3501	Pos:PC 39:4|PC 19:0_20:4__A	PC-1	Pos	PC 39:4|PC 19:0_20:4__A	4	Unhydroxylated		39	A	19:0_20:4
3511	Pos:PC 42:5|PC 22:1_20:4	PC-1	Pos	PC 42:5|PC 22:1_20:4	5	Unhydroxylated		42		22:1_20:4
3521	Pos:PC 44:5|PC 24:1_20:4	PC-1	Pos	PC 44:5|PC 24:1_20:4	5	Unhydroxylated		44		24:1_20:4
3531	Pos:PC 42:7|PC 22:3_20:4__B	PC-1	Pos	PC 42:7|PC 22:3_20:4__B	7	Unhydroxylated		42	B	22:3_20:4
3541	Pos:PC 42:7|PC 22:3_20:4__A	PC-1	Pos	PC 42:7|PC 22:3_20:4__A	7	Unhydroxylated		42	A	22:3_20:4
3551	Pos:PC 44:6|PC 24:2_20:4	PC-1	Pos	PC 44:6|PC 24:2_20:4	6	Unhydroxylated		44		24:2_20:4
3561	Pos:PC 38:3|PC 18:0_20:3__B	PC-1	Pos	PC 38:3|PC 18:0_20:3__B	3	Unhydroxylated		38	B	18:0_20:3
3571	Pos:PC 38:4|PC 18:1_20:3	PC-1	Pos	PC 38:4|PC 18:1_20:3	4	Unhydroxylated		38		18:1_20:3
3581	Pos:PC 38:1|PC 16:0_22:1	PC-1	Pos	PC 38:1|PC 16:0_22:1	1	Unhydroxylated		38		16:0_22:1
3591	Pos:PC 40:3|PC 18:0_22:3	PC-1	Pos	PC 40:3|PC 18:0_22:3	3	Unhydroxylated		40		18:0_22:3
3601	Pos:PC 37:3|PC 17:0_20:3	PC-1	Pos	PC 37:3|PC 17:0_20:3	3	Unhydroxylated		37		17:0_20:3
3611	Pos:PC 37:2|PC 19:0_18:2	PC-1	Pos	PC 37:2|PC 19:0_18:2	2	Unhydroxylated		37		19:0_18:2
3621	Pos:PC 34:0|PC 16:0_18:0__A	PC-1	Pos	PC 34:0|PC 16:0_18:0__A	0	Unhydroxylated		34	A	16:0_18:0
3631	Pos:PC 35:0|PC 17:0_18:0	PC-1	Pos	PC 35:0|PC 17:0_18:0	0	Unhydroxylated		35		17:0_18:0
3641	Pos:PC 35:1|PC 17:0_18:1__A	PC-1	Pos	PC 35:1|PC 17:0_18:1__A	1	Unhydroxylated		35	A	17:0_18:1
3651	Pos:PC 36:3|PC 16:0_20:3	PC-1	Pos	PC 36:3|PC 16:0_20:3	3	Unhydroxylated		36		16:0_20:3
3661	Pos:PC 36:2|PC 18:1_18:1__B	PC-1	Pos	PC 36:2|PC 18:1_18:1__B	2	Unhydroxylated		36	B	18:1_18:1
3671	Pos:PC 37:4|PC 17:0_20:4__B	PC-1	Pos	PC 37:4|PC 17:0_20:4__B	4	Unhydroxylated		37	B	17:0_20:4
3681	Pos:PC 37:4|PC 17:0_20:4__A	PC-1	Pos	PC 37:4|PC 17:0_20:4__A	4	Unhydroxylated		37	A	17:0_20:4
3691	Pos:PC 39:5|PC 19:1_20:4	PC-1	Pos	PC 39:5|PC 19:1_20:4	5	Unhydroxylated		39		19:1_20:4
3701	Pos:PC 36:4|PC 18:2_18:2__A	PC-1	Pos	PC 36:4|PC 18:2_18:2__A	4	Unhydroxylated		36	A	18:2_18:2
3711	Pos:PC 38:5|PC 18:1_20:4	PC-1	Pos	PC 38:5|PC 18:1_20:4	5	Unhydroxylated		38		18:1_20:4
3721	Pos:PC 38:4|PC 16:0_22:4	PC-1	Pos	PC 38:4|PC 16:0_22:4	4	Unhydroxylated		38		16:0_22:4
3731	Pos:PC 40:4|PC 18:0_22:4	PC-1	Pos	PC 40:4|PC 18:0_22:4	4	Unhydroxylated		40		18:0_22:4
3741	Pos:PC 40:5|PC 18:0_22:5	PC-1	Pos	PC 40:5|PC 18:0_22:5	5	Unhydroxylated		40		18:0_22:5
3751	Pos:PC 42:7|PC 20:1_22:6	PC-1	Pos	PC 42:7|PC 20:1_22:6	7	Unhydroxylated		42		20:1_22:6
3761	Pos:PC 34:0|PC 16:0_18:0__B	PC-1	Pos	PC 34:0|PC 16:0_18:0__B	0	Unhydroxylated		34	B	16:0_18:0
3771	Pos:PC 36:0|PC 18:0_18:0	PC-1	Pos	PC 36:0|PC 18:0_18:0	0	Unhydroxylated		36		18:0_18:0
3781	Pos:PC 37:4|PC 17:0_20:4__C	PC-1	Pos	PC 37:4|PC 17:0_20:4__C	4	Unhydroxylated		37	C	17:0_20:4
3791	Pos:PC 44:8|PC 22:4_22:4	PC-1	Pos	PC 44:8|PC 22:4_22:4	8	Unhydroxylated		44		22:4_22:4
3801	Pos:PC 42:5|PC 18:1_24:4	PC-1	Pos	PC 42:5|PC 18:1_24:4	5	Unhydroxylated		42		18:1_24:4
3811	Pos:PC 40:5|PC 18:1_22:4	PC-1	Pos	PC 40:5|PC 18:1_22:4	5	Unhydroxylated		40		18:1_22:4
3821	Pos:PC 42:5|PC 20:1_22:4	PC-1	Pos	PC 42:5|PC 20:1_22:4	5	Unhydroxylated		42		20:1_22:4
3831	Pos:PC 36:2|PC 18:1_18:1__A	PC-1	Pos	PC 36:2|PC 18:1_18:1__A	2	Unhydroxylated		36	A	18:1_18:1
3841	Pos:PC 37:2|PC 18:1_19:1	PC-1	Pos	PC 37:2|PC 18:1_19:1	2	Unhydroxylated		37		18:1_19:1
3851	Pos:PC 34:1|PC 16:0_18:1	PC-1	Pos	PC 34:1|PC 16:0_18:1	1	Unhydroxylated		34		16:0_18:1
3861	Pos:PC 38:2|PC 18:1_20:1	PC-1	Pos	PC 38:2|PC 18:1_20:1	2	Unhydroxylated		38		18:1_20:1
3871	Pos:PC 40:2|PC 18:1_22:1	PC-1	Pos	PC 40:2|PC 18:1_22:1	2	Unhydroxylated		40		18:1_22:1
3881	Pos:PC 38:3|PC 18:1_20:2	PC-1	Pos	PC 38:3|PC 18:1_20:2	3	Unhydroxylated		38		18:1_20:2
3891	Pos:PC 40:3|PC 22:1_18:2	PC-1	Pos	PC 40:3|PC 22:1_18:2	3	Unhydroxylated		40		22:1_18:2
3901	Pos:PC 46:4|PC 26:0_20:4	PC-1	Pos	PC 46:4|PC 26:0_20:4	4	Unhydroxylated		46		26:0_20:4
3911	Pos:PC 44:4|PC 24:0_20:4	PC-1	Pos	PC 44:4|PC 24:0_20:4	4	Unhydroxylated		44		24:0_20:4
3921	Pos:PC 46:5|PC 26:1_20:4	PC-1	Pos	PC 46:5|PC 26:1_20:4	5	Unhydroxylated		46		26:1_20:4
3931	Pos:PC 42:1|PC 16:0_26:1	PC-1	Pos	PC 42:1|PC 16:0_26:1	1	Unhydroxylated		42		16:0_26:1
3941	Pos:PC 44:2|PC 18:1_26:1	PC-1	Pos	PC 44:2|PC 18:1_26:1	2	Unhydroxylated		44		18:1_26:1
3951	Pos:PC 40:1|PC 16:0_24:1	PC-1	Pos	PC 40:1|PC 16:0_24:1	1	Unhydroxylated		40		16:0_24:1
3961	Pos:PC 42:2|PC 18:1_24:1	PC-1	Pos	PC 42:2|PC 18:1_24:1	2	Unhydroxylated		42		18:1_24:1
3971	Pos:PC 42:3|PC 24:1_18:2	PC-1	Pos	PC 42:3|PC 24:1_18:2	3	Unhydroxylated		42		24:1_18:2
3981	Pos:PC 34:2|PC 16:0_18:2	PC-2	Pos	PC 34:2|PC 16:0_18:2	2	Unhydroxylated		34		16:0_18:2
3991	Pos:PC 33:2|PC 15:0_18:2	PC-2	Pos	PC 33:2|PC 15:0_18:2	2	Unhydroxylated		33		15:0_18:2
4001	Pos:PC 35:3|PC 17:1_18:2__A	PC-2	Pos	PC 35:3|PC 17:1_18:2__A	3	Unhydroxylated		35	A	17:1_18:2
4011	Pos:PC 34:3|PC 16:1_18:2	PC-2	Pos	PC 34:3|PC 16:1_18:2	3	Unhydroxylated		34		16:1_18:2
4021	Pos:PC 31:1|PC 15:0_16:1	PC-2	Pos	PC 31:1|PC 15:0_16:1	1	Unhydroxylated		31		15:0_16:1
4031	Pos:PC 32:2|PC 16:1_16:1__B	PC-2	Pos	PC 32:2|PC 16:1_16:1__B	2	Unhydroxylated		32	B	16:1_16:1
4041	Pos:PC 32:2|PC 14:0_18:2	PC-2	Pos	PC 32:2|PC 14:0_18:2	2	Unhydroxylated		32		14:0_18:2
4051	Pos:PC 34:2|PC 16:1_18:1	PC-2	Pos	PC 34:2|PC 16:1_18:1	2	Unhydroxylated		34		16:1_18:1
4061	Pos:PC 30:1|PC 14:0_16:1	PC-2	Pos	PC 30:1|PC 14:0_16:1	1	Unhydroxylated		30		14:0_16:1
4071	Pos:PC 32:2|PC 16:1_16:1__A	PC-2	Pos	PC 32:2|PC 16:1_16:1__A	2	Unhydroxylated		32	A	16:1_16:1
4081	Pos:PC 32:1|PC 16:0_16:1__C	PC-2	Pos	PC 32:1|PC 16:0_16:1__C	1	Unhydroxylated		32	C	16:0_16:1
4091	Pos:PC 32:1|PC 16:0_16:1__B	PC-2	Pos	PC 32:1|PC 16:0_16:1__B	1	Unhydroxylated		32	B	16:0_16:1
4101	Pos:PC 38:7|PC 16:1_22:6	PC-2	Pos	PC 38:7|PC 16:1_22:6	7	Unhydroxylated		38		16:1_22:6
4111	Pos:PC 35:4|PC 15:0_20:4	PC-2	Pos	PC 35:4|PC 15:0_20:4	4	Unhydroxylated		35		15:0_20:4
4121	Pos:PC 33:0|PC 16:0_17:0__A	PC-2	Pos	PC 33:0|PC 16:0_17:0__A	0	Unhydroxylated		33	A	16:0_17:0
4131	Pos:PC 33:1|PC 16:0_17:1__A	PC-2	Pos	PC 33:1|PC 16:0_17:1__A	1	Unhydroxylated		33	A	16:0_17:1
4141	Pos:PC 31:0|PC 15:0_16:0__B	PC-2	Pos	PC 31:0|PC 15:0_16:0__B	0	Unhydroxylated		31	B	15:0_16:0
4151	Pos:PC 32:0|PC 16:0_16:0__B	PC-2	Pos	PC 32:0|PC 16:0_16:0__B	0	Unhydroxylated		32	B	16:0_16:0
416	Pos:PC 33:0|PC 16:0_17:0__B	PC-2	Pos	PC 33:0|PC 16:0_17:0__B	0	Unhydroxylated		33	B	16:0_17:0
417	Pos:PC 32:0|PC 16:0_16:0__A	PC-2	Pos	PC 32:0|PC 16:0_16:0__A	0	Unhydroxylated		32	A	16:0_16:0
418	Pos:PC 31:0|PC 15:0_16:0__A	PC-2	Pos	PC 31:0|PC 15:0_16:0__A	0	Unhydroxylated		31	A	15:0_16:0
419	Pos:PC 35:2|PC 17:0_18:2	PC-2	Pos	PC 35:2|PC 17:0_18:2	2	Unhydroxylated		35		17:0_18:2
420	Pos:PC 36:3|PC 18:1_18:2	PC-2	Pos	PC 36:3|PC 18:1_18:2	3	Unhydroxylated		36		18:1_18:2
421	Pos:PC 37:3|PC 19:1_18:2	PC-2	Pos	PC 37:3|PC 19:1_18:2	3	Unhydroxylated		37		19:1_18:2
422	Pos:PC 33:1|PC 16:0_17:1__B	PC-2	Pos	PC 33:1|PC 16:0_17:1__B	1	Unhydroxylated		33	B	16:0_17:1
423	Pos:PC 35:1|PC 17:0_18:1__B	PC-2	Pos	PC 35:1|PC 17:0_18:1__B	1	Unhydroxylated		35	B	17:0_18:1
424	Pos:PC 35:3|PC 17:1_18:2__B	PC-2	Pos	PC 35:3|PC 17:1_18:2__B	3	Unhydroxylated		35	B	17:1_18:2
425	Pos:PC 33:1|PC 15:0_18:1	PC-2	Pos	PC 33:1|PC 15:0_18:1	1	Unhydroxylated		33		15:0_18:1
426	Pos:PC 35:2|PC 17:1_18:1	PC-2	Pos	PC 35:2|PC 17:1_18:1	2	Unhydroxylated		35		17:1_18:1
427	Pos:PC 36:5|PC 16:0_20:5	PC-2	Pos	PC 36:5|PC 16:0_20:5	5	Unhydroxylated		36		16:0_20:5
428	Pos:PC 40:6|PC 18:1_22:5	PC-2	Pos	PC 40:6|PC 18:1_22:5	6	Unhydroxylated		40		18:1_22:5
429	Pos:PC 34:3|PC 16:0_18:3	PC-2	Pos	PC 34:3|PC 16:0_18:3	3	Unhydroxylated		34		16:0_18:3
430	Pos:PC 32:2|PC 16:0_16:2	PC-2	Pos	PC 32:2|PC 16:0_16:2	2	Unhydroxylated		32		16:0_16:2
431	Pos:PC 30:0|PC 14:0_16:0	PC-2	Pos	PC 30:0|PC 14:0_16:0	0	Unhydroxylated		30		14:0_16:0
432	Pos:PC 32:1|PC 16:0_16:1__A	PC-2	Pos	PC 32:1|PC 16:0_16:1__A	1	Unhydroxylated		32	A	16:0_16:1
433	Pos:PC 36:4|PC 18:2_18:2__C	PC-2	Pos	PC 36:4|PC 18:2_18:2__C	4	Unhydroxylated		36	C	18:2_18:2
434	Pos:PC 36:5|PC 16:1_20:4	PC-2	Pos	PC 36:5|PC 16:1_20:4	5	Unhydroxylated		36		16:1_20:4
435	Pos:PC 34:4|PC 14:0_20:4	PC-2	Pos	PC 34:4|PC 14:0_20:4	4	Unhydroxylated		34		14:0_20:4
436	Pos:PC 37:5|PC 17:1_20:4	PC-2	Pos	PC 37:5|PC 17:1_20:4	5	Unhydroxylated		37		17:1_20:4
437	Pos:PC 39:6|PC 17:0_22:6	PC-2	Pos	PC 39:6|PC 17:0_22:6	6	Unhydroxylated		39		17:0_22:6
438	Pos:PC 40:6|PC 18:0_22:6	PC-2	Pos	PC 40:6|PC 18:0_22:6	6	Unhydroxylated		40		18:0_22:6
439	Pos:PC 40:7|PC 18:2_22:5	PC-2	Pos	PC 40:7|PC 18:2_22:5	7	Unhydroxylated		40		18:2_22:5
440	Pos:PC 42:10|PC 20:4_22:6	PC-2	Pos	PC 42:10|PC 20:4_22:6	1	Unhydroxylated		42		20:4_22:6
441	Pos:PC 42:8|PC 20:2_22:6	PC-2	Pos	PC 42:8|PC 20:2_22:6	8	Unhydroxylated		42		20:2_22:6
442	Pos:PC 38:6|PC 16:0_22:6	PC-2	Pos	PC 38:6|PC 16:0_22:6	6	Unhydroxylated		38		16:0_22:6
443	Pos:PC 40:7|PC 18:1_22:6	PC-2	Pos	PC 40:7|PC 18:1_22:6	7	Unhydroxylated		40		18:1_22:6
444	Pos:PC 36:4|PC 18:2_18:2__B	PC-2	Pos	PC 36:4|PC 18:2_18:2__B	4	Unhydroxylated		36	B	18:2_18:2
445	Pos:PC 38:3|PC 20:1_18:2	PC-2	Pos	PC 38:3|PC 20:1_18:2	3	Unhydroxylated		38		20:1_18:2
446	Pos:PC 38:4|PC 18:2_20:2	PC-2	Pos	PC 38:4|PC 18:2_20:2	4	Unhydroxylated		38		18:2_20:2
447	Pos:PC 39:4|PC 19:0_20:4__B	PC-2	Pos	PC 39:4|PC 19:0_20:4__B	4	Unhydroxylated		39	B	19:0_20:4
448	Pos:PC 40:6|PC 18:2_22:4	PC-2	Pos	PC 40:6|PC 18:2_22:4	6	Unhydroxylated		40		18:2_22:4
449	Neg:PG 38:6|PG 18:2_20:4__A	PG-1	Neg	PG 38:6|PG 18:2_20:4__A	6	Unhydroxylated		38	A	18:2_20:4
450	Neg:PG 38:6|PG 18:2_20:4__B	PG-1	Neg	PG 38:6|PG 18:2_20:4__B	6	Unhydroxylated		38	B	18:2_20:4
451	Neg:PG 38:5|PG 18:1_20:4__A	PG-1	Neg	PG 38:5|PG 18:1_20:4__A	5	Unhydroxylated		38	A	18:1_20:4
452	Neg:PG 38:5|PG 18:1_20:4__B	PG-1	Neg	PG 38:5|PG 18:1_20:4__B	5	Unhydroxylated		38	B	18:1_20:4
453	Neg:PG 40:4|PG 18:1_22:3	PG-1	Neg	PG 40:4|PG 18:1_22:3	4	Unhydroxylated		40		18:1_22:3
454	Neg:PG 38:5|PG 18:2_20:3__B	PG-1	Neg	PG 38:5|PG 18:2_20:3__B	5	Unhydroxylated		38	B	18:2_20:3
455	Neg:PG 38:4|PG 18:1_20:3__B	PG-1	Neg	PG 38:4|PG 18:1_20:3__B	4	Unhydroxylated		38	B	18:1_20:3
456	Neg:PG 38:4|PG 18:1_20:3__A	PG-1	Neg	PG 38:4|PG 18:1_20:3__A	4	Unhydroxylated		38	A	18:1_20:3
457	Neg:PG 38:5|PG 18:2_20:3__A	PG-1	Neg	PG 38:5|PG 18:2_20:3__A	5	Unhydroxylated		38	A	18:2_20:3
458	Neg:PG 36:5|PG 18:2_18:3__A	PG-1	Neg	PG 36:5|PG 18:2_18:3__A	5	Unhydroxylated		36	A	18:2_18:3
459	Neg:PG 36:1|PG 18:0_18:1__B	PG-1	Neg	PG 36:1|PG 18:0_18:1__B	1	Unhydroxylated		36	B	18:0_18:1
460	Neg:PG 38:2|PG 18:1_20:1	PG-1	Neg	PG 38:2|PG 18:1_20:1	2	Unhydroxylated		38		18:1_20:1
461	Neg:PG 34:4|PG 18:1_16:3	PG-1	Neg	PG 34:4|PG 18:1_16:3	4	Unhydroxylated		34		18:1_16:3
462	Neg:PG 36:1|PG 18:0_18:1__C	PG-1	Neg	PG 36:1|PG 18:0_18:1__C	1	Unhydroxylated		36	C	18:0_18:1
463	Neg:PG 36:2|PG 18:1_18:1__C	PG-1	Neg	PG 36:2|PG 18:1_18:1__C	2	Unhydroxylated		36	C	18:1_18:1
464	Neg:PG 36:1|PG 18:0_18:1__A	PG-1	Neg	PG 36:1|PG 18:0_18:1__A	1	Unhydroxylated		36	A	18:0_18:1
465	Neg:PG 36:2|PG 18:1_18:1__B	PG-1	Neg	PG 36:2|PG 18:1_18:1__B	2	Unhydroxylated		36	B	18:1_18:1
466	Neg:PG 36:2|PG 18:1_18:1__A	PG-1	Neg	PG 36:2|PG 18:1_18:1__A	2	Unhydroxylated		36	A	18:1_18:1
467	Neg:PG 34:2|PG 16:1_18:1__A	PG-1	Neg	PG 34:2|PG 16:1_18:1__A	2	Unhydroxylated		34	A	16:1_18:1
468	Neg:PG 35:2|PG 17:1_18:1__A	PG-1	Neg	PG 35:2|PG 17:1_18:1__A	2	Unhydroxylated		35	A	17:1_18:1
469	Neg:PG 34:1|PG 16:0_18:1__A	PG-1	Neg	PG 34:1|PG 16:0_18:1__A	1	Unhydroxylated		34	A	16:0_18:1
470	Neg:PG 34:2|PG 16:0_18:2__C	PG-1	Neg	PG 34:2|PG 16:0_18:2__C	2	Unhydroxylated		34	C	16:0_18:2
471	Neg:PG 34:1|PG 16:0_18:1__B	PG-1	Neg	PG 34:1|PG 16:0_18:1__B	1	Unhydroxylated		34	B	16:0_18:1
472	Neg:PG 34:2|PG 16:0_18:2__A	PG-1	Neg	PG 34:2|PG 16:0_18:2__A	2	Unhydroxylated		34	A	16:0_18:2
473	Neg:PG 34:2|PG 16:0_18:2__B	PG-1	Neg	PG 34:2|PG 16:0_18:2__B	2	Unhydroxylated		34	B	16:0_18:2
474	Neg:PG 35:2|PG 17:1_18:1__B	PG-1	Neg	PG 35:2|PG 17:1_18:1__B	2	Unhydroxylated		35	B	17:1_18:1
475	Neg:PG 36:5|PG 18:2_18:3; PG 16:1_20:4	PG-1	Neg	PG 36:5|PG 18:2_18:3; PG 16:1_20:4	5	Unhydroxylated		36		18:2_18:3;
476	Neg:PG 36:4|PG 16:0_20:4__A	PG-1	Neg	PG 36:4|PG 16:0_20:4__A	4	Unhydroxylated		36	A	16:0_20:4
477	Neg:PG 35:3|PG 17:1_18:2__A	PG-1	Neg	PG 35:3|PG 17:1_18:2__A	3	Unhydroxylated		35	A	17:1_18:2
478	Neg:PG 37:3|PG 19:1_18:2	PG-1	Neg	PG 37:3|PG 19:1_18:2	3	Unhydroxylated		37		19:1_18:2
479	Neg:PG 36:3|PG 18:1_18:2__A	PG-1	Neg	PG 36:3|PG 18:1_18:2__A	3	Unhydroxylated		36	A	18:1_18:2
480	Neg:PG 34:3|PG 16:1_18:2__B	PG-1	Neg	PG 34:3|PG 16:1_18:2__B	3	Unhydroxylated		34	B	16:1_18:2
481	Neg:PG 34:3|PG 16:1_18:2__A	PG-1	Neg	PG 34:3|PG 16:1_18:2__A	3	Unhydroxylated		34	A	16:1_18:2
482	Neg:PG 35:3|PG 17:1_18:2__B	PG-1	Neg	PG 35:3|PG 17:1_18:2__B	3	Unhydroxylated		35	B	17:1_18:2
483	Neg:PG 36:5|PG 18:2_18:3__B	PG-1	Neg	PG 36:5|PG 18:2_18:3__B	5	Unhydroxylated		36	B	18:2_18:3
484	Neg:PG 38:3|PG 18:1_20:2__A	PG-1	Neg	PG 38:3|PG 18:1_20:2__A	3	Unhydroxylated		38	A	18:1_20:2
485	Neg:PG 38:3|PG 18:1_20:2; PG 20:1_18:2	PG-1	Neg	PG 38:3|PG 18:1_20:2; PG 20:1_18:2	3	Unhydroxylated		38		18:1_20:2;
486	Neg:PG 38:3|PG 18:1_20:2__B	PG-1	Neg	PG 38:3|PG 18:1_20:2__B	3	Unhydroxylated		38	B	18:1_20:2
487	Neg:PG 36:3|PG 18:1_18:2__B	PG-1	Neg	PG 36:3|PG 18:1_18:2__B	3	Unhydroxylated		36	B	18:1_18:2
488	Neg:PG 36:3|PG 18:1_18:2__C	PG-1	Neg	PG 36:3|PG 18:1_18:2__C	3	Unhydroxylated		36	C	18:1_18:2
489	Neg:PG 36:4|PG 18:2_18:2__A	PG-1	Neg	PG 36:4|PG 18:2_18:2__A	4	Unhydroxylated		36	A	18:2_18:2
490	Neg:PG 36:4|PG 18:2_18:2__C	PG-1	Neg	PG 36:4|PG 18:2_18:2__C	4	Unhydroxylated		36	C	18:2_18:2
491	Neg:PG 36:4|PG 18:2_18:2__B	PG-1	Neg	PG 36:4|PG 18:2_18:2__B	4	Unhydroxylated		36	B	18:2_18:2
492	Neg:PG 38:4|PG 18:2_20:2__A	PG-1	Neg	PG 38:4|PG 18:2_20:2__A	4	Unhydroxylated		38	A	18:2_20:2
493	Neg:PG 40:6|PG 18:2_22:4__B	PG-1	Neg	PG 40:6|PG 18:2_22:4__B	6	Unhydroxylated		40	B	18:2_22:4
494	Neg:PG 38:7|PG 18:2_20:5	PG-1	Neg	PG 38:7|PG 18:2_20:5	7	Unhydroxylated		38		18:2_20:5
495	Neg:PG 40:7|PG 18:2_22:5__A	PG-1	Neg	PG 40:7|PG 18:2_22:5__A	7	Unhydroxylated		40	A	18:2_22:5
496	Neg:PG 40:6|PG 18:1_22:5__A	PG-1	Neg	PG 40:6|PG 18:1_22:5__A	6	Unhydroxylated		40	A	18:1_22:5
497	Neg:PG 40:6|PG 18:1_22:5__B	PG-1	Neg	PG 40:6|PG 18:1_22:5__B	6	Unhydroxylated		40	B	18:1_22:5
498	Neg:PG 40:6|PG 18:2_22:4__A	PG-1	Neg	PG 40:6|PG 18:2_22:4__A	6	Unhydroxylated		40	A	18:2_22:4
499	Neg:PG 40:7|PG 18:2_22:5__B	PG-1	Neg	PG 40:7|PG 18:2_22:5__B	7	Unhydroxylated		40	B	18:2_22:5
500	Neg:PG 40:5|PG 18:1_22:4__A	PG-1	Neg	PG 40:5|PG 18:1_22:4__A	5	Unhydroxylated		40	A	18:1_22:4
501	Neg:PG 42:8|PG 20:4_22:4__A	PG-1	Neg	PG 42:8|PG 20:4_22:4__A	8	Unhydroxylated		42	A	20:4_22:4
502	Neg:PG 42:7|PG 20:3_22:4__A	PG-1	Neg	PG 42:7|PG 20:3_22:4__A	7	Unhydroxylated		42	A	20:3_22:4
503	Neg:PG 42:7|PG 20:3_22:4__B	PG-1	Neg	PG 42:7|PG 20:3_22:4__B	7	Unhydroxylated		42	B	20:3_22:4
504	Neg:PG 42:10|PG 20:4_22:6__C	PG-2	Neg	PG 42:10|PG 20:4_22:6__C	1	Unhydroxylated		42	C	20:4_22:6
505	Neg:PG 44:12|PG 22:6_22:6__A	PG-2	Neg	PG 44:12|PG 22:6_22:6__A	1	Unhydroxylated		44	A	22:6_22:6
506	Neg:PG 44:12|PG 22:6_22:6__B	PG-2	Neg	PG 44:12|PG 22:6_22:6__B	1	Unhydroxylated		44	B	22:6_22:6
507	Neg:PG 42:11|PG 20:5_22:6__A	PG-2	Neg	PG 42:11|PG 20:5_22:6__A	1	Unhydroxylated		42	A	20:5_22:6
508	Neg:PG 42:11|PG 20:5_22:6__B	PG-2	Neg	PG 42:11|PG 20:5_22:6__B	1	Unhydroxylated		42	B	20:5_22:6
509	Neg:PG 40:5|PG 18:1_22:4__B	PG-2	Neg	PG 40:5|PG 18:1_22:4__B	5	Unhydroxylated		40	B	18:1_22:4
510	Neg:PG 40:9|PG 18:3_22:6	PG-2	Neg	PG 40:9|PG 18:3_22:6	9	Unhydroxylated		40		18:3_22:6
511	Neg:PG 40:8|PG 18:2_22:6	PG-2	Neg	PG 40:8|PG 18:2_22:6	8	Unhydroxylated		40		18:2_22:6
512	Neg:PG 40:7|PG 18:1_22:6__A	PG-2	Neg	PG 40:7|PG 18:1_22:6__A	7	Unhydroxylated		40	A	18:1_22:6
513	Neg:PG 40:7|PG 18:1_22:6__B	PG-2	Neg	PG 40:7|PG 18:1_22:6__B	7	Unhydroxylated		40	B	18:1_22:6
514	Neg:PG 44:10|PG 22:5_22:5	PG-2	Neg	PG 44:10|PG 22:5_22:5	1	Unhydroxylated		44		22:5_22:5
515	Neg:PG 44:8|PG 22:4_22:4	PG-2	Neg	PG 44:8|PG 22:4_22:4	8	Unhydroxylated		44		22:4_22:4
516	Neg:PG 44:9|PG 22:4_22:5__A	PG-2	Neg	PG 44:9|PG 22:4_22:5__A	9	Unhydroxylated		44	A	22:4_22:5
517	Neg:PG 44:9|PG 22:4_22:5__B	PG-2	Neg	PG 44:9|PG 22:4_22:5__B	9	Unhydroxylated		44	B	22:4_22:5
518	Neg:PG 42:9|PG 20:4_22:5__B	PG-2	Neg	PG 42:9|PG 20:4_22:5__B	9	Unhydroxylated		42	B	20:4_22:5
519	Neg:PG 42:9|PG 20:4_22:5__C	PG-2	Neg	PG 42:9|PG 20:4_22:5__C	9	Unhydroxylated		42	C	20:4_22:5
520	Neg:PG 36:5|PG 16:1_20:4	PG-2	Neg	PG 36:5|PG 16:1_20:4	5	Unhydroxylated		36		16:1_20:4
521	Neg:PG 38:6|PG 18:2_20:4__C	PG-2	Neg	PG 38:6|PG 18:2_20:4__C	6	Unhydroxylated		38	C	18:2_20:4
522	Neg:PG 38:4|PG 18:1_20:3__C	PG-2	Neg	PG 38:4|PG 18:1_20:3__C	4	Unhydroxylated		38	C	18:1_20:3
523	Neg:PG 38:5|PG 18:1_20:4__C	PG-2	Neg	PG 38:5|PG 18:1_20:4__C	5	Unhydroxylated		38	C	18:1_20:4
524	Neg:PG 42:9|PG 20:4_22:5__A	PG-2	Neg	PG 42:9|PG 20:4_22:5__A	9	Unhydroxylated		42	A	20:4_22:5
525	Neg:PG 44:10|PG 22:4_22:6	PG-2	Neg	PG 44:10|PG 22:4_22:6	1	Unhydroxylated		44		22:4_22:6
526	Neg:PG 42:10|PG 20:4_22:6__A	PG-2	Neg	PG 42:10|PG 20:4_22:6__A	1	Unhydroxylated		42	A	20:4_22:6
527	Neg:PG 42:10|PG 20:4_22:6__B	PG-2	Neg	PG 42:10|PG 20:4_22:6__B	1	Unhydroxylated		42	B	20:4_22:6
528	Neg:PG 36:3|PG 18:1_18:2__D	PG-2	Neg	PG 36:3|PG 18:1_18:2__D	3	Unhydroxylated		36	D	18:1_18:2
529	Neg:PG 34:3|PG 16:1_18:2__C	PG-2	Neg	PG 34:3|PG 16:1_18:2__C	3	Unhydroxylated		34	C	16:1_18:2
530	Neg:PG 36:4|PG 16:0_20:4__B	PG-2	Neg	PG 36:4|PG 16:0_20:4__B	4	Unhydroxylated		36	B	16:0_20:4
531	Neg:PG 34:1|PG 16:0_18:1__C	PG-2	Neg	PG 34:1|PG 16:0_18:1__C	1	Unhydroxylated		34	C	16:0_18:1
532	Neg:PG 33:1|PG 15:0_18:1	PG-2	Neg	PG 33:1|PG 15:0_18:1	1	Unhydroxylated		33		15:0_18:1
533	Neg:PG 34:2|PG 16:0_18:2__D	PG-2	Neg	PG 34:2|PG 16:0_18:2__D	2	Unhydroxylated		34	D	16:0_18:2
534	Neg:PG 32:1|PG 16:0_16:1	PG-2	Neg	PG 32:1|PG 16:0_16:1	1	Unhydroxylated		32		16:0_16:1
535	Neg:PG 34:2|PG 16:1_18:1__B	PG-2	Neg	PG 34:2|PG 16:1_18:1__B	2	Unhydroxylated		34	B	16:1_18:1
536	Neg:PG 32:0|PG 16:0_16:0	PG-2	Neg	PG 32:0|PG 16:0_16:0	0	Unhydroxylated		32		16:0_16:0
537	Neg:PG 36:4|PG 18:2_18:2__D	PG-2	Neg	PG 36:4|PG 18:2_18:2__D	4	Unhydroxylated		36	D	18:2_18:2
538	Neg:PG 34:0|PG 16:0_18:0	PG-2	Neg	PG 34:0|PG 16:0_18:0	0	Unhydroxylated		34		16:0_18:0
539	Neg:PG 42:8|PG 20:4_22:4__B	PG-2	Neg	PG 42:8|PG 20:4_22:4__B	8	Unhydroxylated		42	B	20:4_22:4
540	Neg:PG 42:9|PG 20:4_22:5__D	PG-2	Neg	PG 42:9|PG 20:4_22:5__D	9	Unhydroxylated		42	D	20:4_22:5
541	Neg:PG 36:2|PG 16:0_20:2	PG-2	Neg	PG 36:2|PG 16:0_20:2	2	Unhydroxylated		36		16:0_20:2
542	Neg:PG 38:3|PG 18:1_20:2__C	PG-2	Neg	PG 38:3|PG 18:1_20:2__C	3	Unhydroxylated		38	C	18:1_20:2
543	Neg:PG 38:2|PG 18:0_20:2	PG-2	Neg	PG 38:2|PG 18:0_20:2	2	Unhydroxylated		38		18:0_20:2
544	Neg:PG 38:4|PG 18:2_20:2__B	PG-2	Neg	PG 38:4|PG 18:2_20:2__B	4	Unhydroxylated		38	B	18:2_20:2
545	Neg:PG 36:2|PG 18:0_18:2	PG-2	Neg	PG 36:2|PG 18:0_18:2	2	Unhydroxylated		36		18:0_18:2
546	Neg:PG 36:1|PG 18:0_18:1__D	PG-2	Neg	PG 36:1|PG 18:0_18:1__D	1	Unhydroxylated		36	D	18:0_18:1
547	Neg:PG 36:3|PG 16:0_20:3	PG-2	Neg	PG 36:3|PG 16:0_20:3	3	Unhydroxylated		36		16:0_20:3
548	Neg:PG 38:4|PG 18:0_20:4	PG-2	Neg	PG 38:4|PG 18:0_20:4	4	Unhydroxylated		38		18:0_20:4
549	Neg:FA 20:3__E	FA-1	Neg	FA 20:3__E	3	Unhydroxylated		20	E	20:3
550	Neg:FA 20:3__D	FA-1	Neg	FA 20:3__D	3	Unhydroxylated		20	D	20:3
551	Neg:FA 20:3__F	FA-1	Neg	FA 20:3__F	3	Unhydroxylated		20	F	20:3
552	Neg:FA 27:0	FA-1	Neg	FA 27:0	0	Unhydroxylated		27		27:0
553	Neg:FA 28:0	FA-1	Neg	FA 28:0	0	Unhydroxylated		28		28:0
554	Neg:FA 24:0	FA-1	Neg	FA 24:0	0	Unhydroxylated		24		24:0
555	Neg:FA 26:0	FA-1	Neg	FA 26:0	0	Unhydroxylated		26		26:0
556	Neg:FA 17:0	FA-1	Neg	FA 17:0	0	Unhydroxylated		17		17:0
557	Neg:FA 18:0	FA-1	Neg	FA 18:0	0	Unhydroxylated		18		18:0
558	Neg:FA 16:0	FA-1	Neg	FA 16:0	0	Unhydroxylated		16		16:0
559	Neg:FA 14:0	FA-1	Neg	FA 14:0	0	Unhydroxylated		14		14:0
560	Neg:FA 28:7	FA-1	Neg	FA 28:7	7	Unhydroxylated		28		28:7
561	Neg:FA 16:3	FA-1	Neg	FA 16:3	3	Unhydroxylated		16		16:3
562	Neg:FA 26:1	FA-1	Neg	FA 26:1	1	Unhydroxylated		26		26:1
563	Neg:FA 28:1	FA-1	Neg	FA 28:1	1	Unhydroxylated		28		28:1
564	Neg:FA 20:2__B	FA-2	Neg	FA 20:2__B	2	Unhydroxylated		20	B	20:2
565	Neg:FA 20:3__C	FA-2	Neg	FA 20:3__C	3	Unhydroxylated		20	C	20:3
566	Neg:FA 18:2__B	FA-2	Neg	FA 18:2__B	2	Unhydroxylated		18	B	18:2
567	Neg:FA 20:1__C	FA-2	Neg	FA 20:1__C	1	Unhydroxylated		20	C	20:1
568	Neg:FA 18:1__C	FA-2	Neg	FA 18:1__C	1	Unhydroxylated		18	C	18:1
569	Neg:FA 18:1__B	FA-2	Neg	FA 18:1__B	1	Unhydroxylated		18	B	18:1
570	Neg:FA 20:3__A	FA-2	Neg	FA 20:3__A	3	Unhydroxylated		20	A	20:3
571	Neg:FA 20:4__B	FA-2	Neg	FA 20:4__B	4	Unhydroxylated		20	B	20:4
572	Neg:FA 20:4__C	FA-2	Neg	FA 20:4__C	4	Unhydroxylated		20	C	20:4
573	Neg:FA 20:4__A	FA-2	Neg	FA 20:4__A	4	Unhydroxylated		20	A	20:4
574	Neg:FA 20:3__B	FA-2	Neg	FA 20:3__B	3	Unhydroxylated		20	B	20:3
575	Neg:FA 18:2__A	FA-2	Neg	FA 18:2__A	2	Unhydroxylated		18	A	18:2
576	Neg:FA 18:1__A	FA-2	Neg	FA 18:1__A	1	Unhydroxylated		18	A	18:1
577	Neg:FA 20:1__B	FA-2	Neg	FA 20:1__B	1	Unhydroxylated		20	B	20:1
578	Neg:FA 22:1__B	FA-2	Neg	FA 22:1__B	1	Unhydroxylated		22	B	22:1
579	Neg:FA 22:2__B	FA-2	Neg	FA 22:2__B	2	Unhydroxylated		22	B	22:2
580	Neg:FA 22:3__A	FA-2	Neg	FA 22:3__A	3	Unhydroxylated		22	A	22:3
581	Neg:FA 22:3__B	FA-2	Neg	FA 22:3__B	3	Unhydroxylated		22	B	22:3
582	Neg:FA 22:4__B	FA-2	Neg	FA 22:4__B	4	Unhydroxylated		22	B	22:4
583	Neg:FA 22:4__A	FA-2	Neg	FA 22:4__A	4	Unhydroxylated		22	A	22:4
584	Neg:FA 24:4	FA-2	Neg	FA 24:4	4	Unhydroxylated		24		24:4
585	Neg:FA 20:2__A	FA-2	Neg	FA 20:2__A	2	Unhydroxylated		20	A	20:2
586	Neg:FA 22:1__A	FA-2	Neg	FA 22:1__A	1	Unhydroxylated		22	A	22:1
587	Neg:FA 20:1__A	FA-2	Neg	FA 20:1__A	1	Unhydroxylated		20	A	20:1
588	Neg:FA 22:2__A	FA-2	Neg	FA 22:2__A	2	Unhydroxylated		22	A	22:2
589	Neg:FA 24:2	FA-2	Neg	FA 24:2	2	Unhydroxylated		24		24:2
590	Neg:FA 20:1__D	FA-2	Neg	FA 20:1__D	1	Unhydroxylated		20	D	20:1
591	Neg:FA 18:2__C	FA-2	Neg	FA 18:2__C	2	Unhydroxylated		18	C	18:2
592	Neg:FA 22:2__C	FA-2	Neg	FA 22:2__C	2	Unhydroxylated		22	C	22:2

## Sheet: b
V1	pathway	pval	padj	log2err	ES	NES	size	group
1	CAR	5.92458e-11	4.14721e-10	0.839089	-0.691885	-2.65986	48	GMP
2	CL	0.0121059	0.0235393	0.38073	-0.500484	-1.63189	24	GMP
3	Cer_NDS	5.09874e-06	2.2307e-05	0.610527	-0.602213	-2.2061	37	GMP
4	Cer_NS	2.4282e-06	1.2141e-05	0.627257	-0.496861	-2.0746	72	GMP
5	DG	0.815504	0.864928	0.0433637	0.249422	0.762562	29	GMP
6	DLCL	0.185102	0.261682	0.153159	-0.480491	-1.26055	11	GMP
7	EtherLPC	0.454545	0.548589	0.0770737	0.386194	1.01516	16	GMP
8	EtherPC-1	0.0945017	0.156483	0.190023	0.555893	1.43186	14	GMP
9	EtherPC-2	0.000483158	0.00153732	0.498493	0.449817	1.71331	90	GMP
10	EtherPE-1	0.315126	0.408497	0.0847985	0.309475	1.09793	58	GMP
11	EtherPE-2	0.0343768	0.0633258	0.321776	-0.323014	-1.32849	67	GMP
12	EtherPI	0.0445205	0.077911	0.282013	0.671658	1.57702	9	GMP
13	EtherTG	0.000254584	0.000891043	0.498493	0.718263	1.9146	17	GMP
14	FA-1	0.159036	0.242012	0.172324	-0.46024	-1.30707	15	GMP
15	FA-2	0.616246	0.695762	0.0860347	-0.264277	-0.89421	29	GMP
16	GM3	0.00203495	0.0054787	0.431708	0.660341	1.7602	17	GMP
17	Hex2Cer	6.86612e-15	1.20157e-13	0.996986	0.961481	2.52943	15	GMP
18	Hex3Cer	0.00688991	0.0150717	0.407018	0.7701	1.72886	8	GMP
19	HexCer_NS	4.56186e-12	3.99163e-11	0.887075	0.811464	2.55785	34	GMP
20	LPC	0.00688459	0.0150717	0.407018	0.443711	1.5905	61	GMP
21	LPE	0.386591	0.483238	0.0749279	0.298233	1.04871	56	GMP
22	LPG	0.00153556	0.00447873	0.45506	0.619402	1.84908	26	GMP
23	LPI	0.552036	0.644042	0.0601186	0.300117	0.936824	32	GMP
24	LPS	0.0983607	0.156483	0.21925	-0.463553	-1.39527	17	GMP
25	PA	0.186916	0.261682	0.155242	-0.564351	-1.26366	7	GMP
26	PC-1	0.997191	0.997191	0.0292103	0.153196	0.549078	62	GMP
27	PC-2	0.695364	0.760555	0.0886261	-0.229097	-0.887726	51	GMP
28	PE	0.00540641	0.013516	0.407018	-0.376723	-1.5489	65	GMP
29	PG-1	7.13217e-20	2.49626e-18	1.15122	0.81265	2.84005	55	GMP
30	PG-2	0.0087476	0.0180098	0.38073	0.472404	1.58339	45	GMP
31	PI	0.996633	0.997191	0.0704501	-0.147239	-0.588215	57	GMP
32	PS	8.26216e-05	0.000321306	0.538434	-0.611734	-2.06987	29	GMP
33	SM	4.41711e-14	5.15329e-13	0.965328	-0.669322	-2.78215	69	GMP
34	TG-1	0.238739	0.321379	0.132846	-0.477709	-1.20288	10	GMP
35	TG-2	5.42457e-08	3.16433e-07	0.719513	-0.504707	-2.27665	96	GMP
36	CAR	2.52103e-07	1.10295e-06	0.674963	0.610836	2.32454	48	Committed
37	CL	0.000105189	0.000245442	0.538434	0.637211	2.08515	24	Committed
38	Cer_NDS	5.84818e-05	0.000146204	0.557332	-0.59069	-2.04601	37	Committed
39	Cer_NS	3.61406e-08	1.80703e-07	0.719513	-0.569336	-2.23964	72	Committed
40	DG	0.00204553	0.00421139	0.431708	-0.552244	-1.80389	29	Committed
41	DLCL	0.185874	0.250214	0.137251	-0.488519	-1.24407	11	Committed
42	EtherLPC	0.00330583	0.0057852	0.431708	0.641662	1.89099	16	Committed
43	EtherPC-1	0.682836	0.796642	0.0601186	-0.309487	-0.841058	14	Committed
44	EtherPC-2	1.06941e-08	8.52305e-08	0.74774	0.530624	2.29926	90	Committed
45	EtherPE-1	4.1457e-06	1.45099e-05	0.610527	0.536815	2.15032	58	Committed
46	EtherPE-2	0.00147099	0.0032178	0.45506	0.414134	1.68914	67	Committed
47	EtherPI	0.197339	0.25581	0.146416	0.504472	1.25178	9	Committed
48	EtherTG	0.03943	0.0575021	0.321776	0.51382	1.53481	17	Committed
49	FA-1	0.00928709	0.0154785	0.38073	-0.626345	-1.73483	15	Committed
50	FA-2	0.0201333	0.0306376	0.352488	0.445611	1.52196	29	Committed
51	GM3	0.4371	0.529857	0.0899861	0.338279	1.01046	17	Committed
52	Hex2Cer	0.439024	0.529857	0.0826646	-0.361481	-1.00122	15	Committed
53	Hex3Cer	1.26319e-09	1.47373e-08	0.788187	-0.977892	-2.25839	8	Committed
54	HexCer_NS	5.36592e-06	1.70734e-05	0.610527	-0.64883	-2.20858	34	Committed
55	LPC	0.019096	0.0303801	0.352488	-0.398292	-1.5219	61	Committed
56	LPE	0.919908	0.946965	0.0557104	0.187401	0.745281	56	Committed
57	LPG	0.793561	0.867957	0.0537873	-0.250922	-0.788636	26	Committed
58	LPI	0.980263	0.980263	0.0508054	0.173858	0.610568	32	Committed
59	LPS	3.5463e-05	9.54773e-05	0.557332	0.730708	2.18267	17	Committed
60	PA	0.0528541	0.0739958	0.287857	0.66152	1.53596	7	Committed
61	PC-1	6.28804e-20	2.20081e-18	1.15122	-0.776365	-2.9857	62	Committed
62	PC-2	0.00289838	0.00533912	0.431708	-0.453221	-1.67816	51	Committed
63	PE	5.89452e-06	1.71923e-05	0.610527	-0.5345	-2.079	65	Committed
64	PG-1	9.3959e-07	3.65396e-06	0.659444	0.559677	2.20423	55	Committed
65	PG-2	1.8001e-08	1.05006e-07	0.733762	-0.667264	-2.40782	45	Committed
66	PI	0.724382	0.81785	0.054794	-0.229274	-0.863356	57	Committed
67	PS	1.21758e-08	8.52305e-08	0.74774	0.73546	2.51192	29	Committed
68	SM	0.826506	0.876597	0.0632191	0.200201	0.831508	69	Committed
69	TG-1	0.00260561	0.00506647	0.431708	-0.741697	-1.82094	10	Committed
70	TG-2	1.62381e-11	2.84167e-10	0.863415	0.563486	2.47675	96	Committed
71	CAR	5.43178e-05	0.00014624	0.557332	-0.544597	-2.12462	48	Primitive
72	CL	6.74963e-05	0.000168741	0.538434	-0.650914	-2.14165	24	Primitive
73	Cer_NDS	4.08033e-07	1.5868e-06	0.674963	0.672752	2.32507	37	Primitive
74	Cer_NS	7.47622e-09	6.54169e-08	0.74774	0.587717	2.33941	72	Primitive
75	DG	0.0064991	0.0108318	0.407018	0.522206	1.72279	29	Primitive
76	DLCL	0.285992	0.35749	0.110122	0.444484	1.12985	11	Primitive
77	EtherLPC	0.00255047	0.00469824	0.431708	-0.660237	-1.90754	16	Primitive
78	EtherPC-1	0.967495	1	0.0451344	0.202275	0.551029	14	Primitive
79	EtherPC-2	1.08801e-08	7.61609e-08	0.74774	-0.522633	-2.31851	90	Primitive
80	EtherPE-1	1.963e-06	6.24592e-06	0.627257	-0.550613	-2.24205	58	Primitive
81	EtherPE-2	0.00377701	0.00660977	0.431708	-0.396505	-1.65388	67	Primitive
82	EtherPI	0.0404319	0.0566046	0.321776	-0.642992	-1.59066	9	Primitive
83	EtherTG	0.000493697	0.00107996	0.477271	-0.669597	-1.97659	17	Primitive
84	FA-1	0.00806046	0.0128235	0.38073	0.627093	1.74811	15	Primitive
85	FA-2	0.0325009	0.0473971	0.321776	-0.44925	-1.5399	29	Primitive
86	GM3	0.168831	0.218855	0.157403	-0.427311	-1.26138	17	Primitive
87	Hex2Cer	0.380042	0.458672	0.0978773	-0.367407	-1.04853	15	Primitive
88	Hex3Cer	1.41482e-09	1.65062e-08	0.788187	0.977155	2.26437	8	Primitive
89	HexCer_NS	4.06546e-05	0.000118576	0.557332	0.614153	2.12351	34	Primitive
90	LPC	0.0140338	0.0213559	0.38073	0.397897	1.53113	61	Primitive
91	LPE	1	1	0.0525899	-0.143615	-0.580919	56	Primitive
92	LPG	0.949389	1	0.0418239	0.196608	0.631671	26	Primitive
93	LPI	0.896714	1	0.0580984	-0.202265	-0.707997	32	Primitive
94	LPS	0.000135651	0.000316518	0.518848	-0.695884	-2.05419	17	Primitive
95	PA	0.0718816	0.0967637	0.245042	-0.661321	-1.49096	7	Primitive
96	PC-1	3.40866e-22	1.19303e-20	1.22105	0.797579	3.07063	62	Primitive
97	PC-2	0.00153335	0.0031569	0.45506	0.480908	1.7894	51	Primitive
98	PE	1.75654e-06	6.14788e-06	0.643552	0.553418	2.15086	65	Primitive
99	PG-1	4.75498e-08	2.77374e-07	0.719513	-0.602848	-2.42442	55	Primitive
100	PG-2	3.93488e-07	1.5868e-06	0.674963	0.624003	2.22952	45	Primitive
101	PI	0.982548	1	0.0402478	0.166747	0.630901	57	Primitive
102	PS	9.06491e-08	4.53245e-07	0.704976	-0.723431	-2.47972	29	Primitive
103	SM	0.994941	1	0.0380842	0.136117	0.536713	69	Primitive
104	TG-1	0.00179258	0.00348557	0.45506	0.775646	1.92556	10	Primitive
105	TG-2	4.52944e-11	7.92652e-10	0.851339	-0.565287	-2.50971	96	Primitive

## Sheet: c
V1	C3L.00452	C3L.00453	C3L.00540	C3L.00614	C3L.00810	C3L.01291	C3L.01295	C3L.01425	C3L.01427	C3L.01694	C3L.01700	C3L.02135	C3L.02136	C3L.02779	C3L.03303	C3L.03308	C3L.03491	C3L.03493	C3L.03496	C3L.04231	C3L.04236	C3L.04242	C3L.04244	C3L.04250	C3L.04263	C3L.04265	C3L.04270	C3L.04508	C3L.04761	C3L.04763	C3L.04971	C3L.04976	C3L.05313	C3L.05315	C3L.05316	C3L.05317	C3L.05318	C3L.05320	C3L.05325	C3L.05329	C3L.05331	C3L.05335	C3L.05338	C3L.05386	C3L.05387	C3L.05678	C3L.05811	C3L.05815	C3L.05816
Cer_NS	-2.46542	1.91265	-1.76457	-4.63861	8.07157	-5.48222	1.27396	-8.28068	-6.86492	5.03751	-3.52938	8.43842	-6.90842	0.755971	1.51063	-7.32946	-1.02256	3.2507	-1.48884	-5.1818	3.68006	7.21706	-1.34805	-2.54719	3.30707	-2.1954	-9.13638	12.9125	3.24857	-4.01458	14.0264	7.57452	10.6628	-10.1259	-1.70436	1.01545	-3.9221	-2.38011	-0.893545	-1.54517	-1.54538	-2.63225	-1.98708	4.76403	-2.61765	2.36814	1.83903	0.635004	4.39088
Cer_NDS	-6.33525	-0.584393	-0.643802	-3.3066	-3.79875	-4.96779	-4.37421	-4.16082	4.01261	-2.96202	-4.99455	6.92921	-2.20158	10.5093	1.06444	-2.91637	0.0809218	0.975259	2.12179	-4.18038	-0.0609515	4.53742	-5.19059	0.478866	-8.5465	0.924568	2.09805	13.977	-6.27114	-4.96837	-5.37428	4.51128	3.75367	-5.36568	-3.10258	-3.60208	-5.62881	-2.62776	-0.489322	-3.71231	0.902884	1.41173	3.18161	3.53764	-3.36588	-2.22635	4.60932	-0.447991	0.359232
CL	1.642	6.59231	-2.91844	3.03951	-4.79899	4.53555	-0.975965	-3.9332	-3.34565	-2.39998	-0.415318	-7.29187	2.81682	0.243422	11.0089	5.93933	0.990645	-2.83547	3.33746	-4.36648	-2.04219	-1.62965	2.63905	-0.0809873	-3.91701	6.78317	-1.00226	-0.489956	-5.0561	5.40963	1.63474	2.6212	-2.31694	-1.98555	-5.4047	0.370126	5.84763	2.74073	0.774532	6.87346	2.83111	3.39675	4.75339	-3.04058	-4.16192	6.33139	-1.8746	-3.74369	-2.68817
DLCL	-8.84062	-7.88671	0.118203	2.53665	-1.73955	3.45999	1.03825	0.490778	-3.82682	0.289838	0.95541	-5.08085	0.713111	-1.98368	-5.01387	-1.67638	1.56743	1.46955	1.7379	1.06325	-1.51241	-0.771941	1.16153	-2.9977	-1.42879	-0.946181	-3.66214	-0.627891	1.33836	3.40608	3.41203	4.14715	-1.10196	-1.24258	-0.738763	0.263438	-5.29144	1.62569	0.307176	2.77163	3.57024	2.78367	2.12272	-2.59835	-0.667726	0.453609	-3.14298	-5.41259	1.52692
GM3	5.99614	2.05713	-0.0668318	1.42794	2.95991	-5.99234	-2.9042	5.4169	0.453247	-1.8042	-0.744845	-0.0267942	0.199679	-0.312643	-2.46655	2.80901	1.08899	1.40497	-6.69257	0.806617	2.68401	-5.33671	0.162522	2.00045	2.70107	-3.60367	1.30272	-4.83006	0.762347	1.97474	1.50422	-7.67206	2.99112	-5.84472	-3.30548	0.531461	-3.68332	6.49194	-4.04496	0.503906	2.83599	-0.248101	-0.446616	1.23471	4.77527	0.350829	2.98406	-3.14358	-0.857351
LPE	-16.6822	-1.09769	4.85794	3.73959	0.54421	-1.69617	0.429942	-1.51814	-3.58854	-0.545329	6.4231	-1.04109	1.81818	1.19035	-20.9498	-7.16363	0.178643	-1.12869	4.39447	-0.832004	-1.37563	8.39618	0.957416	-5.71699	-2.73117	1.32952	-12.296	2.83302	6.93886	-4.16988	3.87215	3.26093	-4.61107	1.77182	1.96216	3.00923	-0.036225	-2.74975	5.59468	-2.00024	5.42812	1.11956	0.11181	-2.2139	11.0255	0.770217	1.39877	-3.16383	-2.52739
EtherLPE	-4.29359	-1.83831	-0.124466	2.37773	-1.99324	0.0910723	1.51688	-1.69731	1.70129	1.38272	1.82544	-1.12881	1.27416	0.326287	-1.46052	-2.53423	-0.223617	-0.374086	0.203662	0.502459	-0.362973	2.19	2.61981	-2.19402	-0.773837	2.98437	1.74312	-0.163212	0.5941	0.902127	0.635175	1.40507	-3.66005	-0.572103	-0.668916	1.45003	2.36772	-1.0812	2.82924	1.11465	1.65351	0.707364	-0.198787	-0.765166	2.22999	1.38457	1.44958	-1.21636	-3.63769
LPG	-8.72658	1.13354	-0.0185538	3.21348	-4.14407	4.85445	0.735084	0.106462	-5.22098	1.50034	0.139609	-9.33444	3.30586	-4.9237	-7.45806	2.38886	2.47678	1.77833	1.32785	-1.29624	-5.02699	3.52616	0.986947	-3.33794	3.51065	1.10846	-11.6787	-6.20482	2.50442	4.22369	6.67503	2.29023	-5.02304	4.17547	0.640628	-0.428001	1.97415	5.41145	3.5305	0.642925	6.55039	1.86764	0.147186	-4.92113	-2.52605	2.01319	-2.27194	-5.61228	1.20412
LPI	-10.9194	0.362149	-0.67522	4.90093	2.49023	0.753656	-1.09307	2.08207	-0.657111	-1.7739	2.09324	-1.55815	5.76458	1.79995	-13.7942	-1.74066	4.15784	0.614297	-2.65944	2.51581	-1.45498	-2.92609	1.25641	-5.76144	-2.98869	2.61968	-8.46144	-13.491	3.67891	3.26209	8.10473	3.7394	-0.211428	-0.117811	-0.867744	0.954559	-0.837462	5.72178	0.917747	2.89706	2.45924	-0.729077	1.10192	-5.70654	3.129	-0.62391	0.175746	-1.28461	6.56224
LPS	-10.4258	1.75391	-0.385141	4.66068	-5.02159	1.37749	2.06222	0.0789356	-2.89176	-1.90899	5.37622	-3.15041	0.295965	4.1989	-10.9885	-4.79315	1.5624	-1.17743	-0.303827	1.14946	-2.35493	3.75091	2.72266	-4.37122	-1.62999	3.87738	-4.31231	-2.28399	0.447133	1.46816	5.47151	0.852395	-5.49823	-0.894872	-0.178275	1.58025	0.152552	0.895743	0.184102	1.49257	4.60588	-0.138952	2.45737	-1.39215	1.41243	1.9096	0.814639	-3.51573	-2.38075
PA	0.663564	0.810153	-0.0309665	1.06343	-3.45006	-0.0214081	1.65236	1.35952	0.709506	-1.2956	1.72639	-0.904503	1.03947	2.29761	0.0541578	-1.89492	0.526432	-0.434032	-2.33273	1.98496	-1.47574	-3.22204	1.59806	0.261453	0.227486	1.07422	3.18495	-3.04538	-1.20986	1.60713	0.0194898	-1.24995	-1.17829	-1.48734	-0.377101	0.455509	-0.0445094	1.45586	-2.12559	1.99572	-0.380178	-0.670764	1.22691	-0.981111	-1.51705	-0.325712	-0.0195189	-0.255724	-0.589808
PE	-10.2511	0.776438	5.42139	-3.06685	3.58693	-2.2395	-1.57508	1.57712	1.03676	-2.60454	2.17176	2.54221	1.59139	1.76618	-5.71661	-6.41503	0.714947	1.22035	0.580544	-0.652786	-3.04615	5.04274	-5.70811	-0.372275	-7.37106	0.436882	0.618421	-0.657725	-3.30271	-6.29311	-0.84664	2.26258	-2.00443	-10.7641	3.2563	3.30903	-3.24307	2.33147	4.94233	-3.30298	2.56684	-1.22043	-5.69486	4.39099	-3.60186	-1.42187	1.64155	4.5381	-0.787408
PI	-3.6888	-0.418174	0.584655	4.13656	4.24752	-0.3254	-0.201284	5.02172	2.83198	-1.02242	-2.66712	3.95728	-0.00466602	0.977781	-2.20409	2.36782	6.84763	2.52216	-3.55294	3.89957	-1.41667	-12.0777	-0.691032	-2.40047	-0.00183606	0.533254	6.73786	-13.9358	-0.281601	-1.19114	2.26841	0.840786	6.51652	-0.386322	-2.69889	-0.501249	-3.95257	2.89169	-2.55556	1.72173	-2.54757	-1.63241	-2.51572	-3.23342	0.000243374	-3.55529	-3.33965	5.00796	7.21525
EtherPI	2.1206	-2.44305	1.07883	-4.46137	1.2566	2.58021	0.728382	0.505486	0.706111	0.193433	-0.41819	-2.14915	1.66365	0.192134	-0.936059	1.49947	-2.14496	-1.36988	-2.36748	1.66497	2.91745	1.75885	2.35983	2.19241	0.261501	2.52001	0.860696	-4.00655	-0.116819	1.83728	2.85718	1.15086	-2.25411	2.578	0.971208	1.03216	2.29022	2.76992	-2.2964	1.43988	0.729253	-3.40429	1.67424	-1.25007	0.741527	-0.223035	1.32548	2.61506	1.30284
PS	-0.978949	0.716275	1.88138	7.64935	-7.70703	0.100015	3.53895	3.49007	4.10633	0.453647	5.22211	-0.382901	-2.66791	5.82328	3.42524	-1.76213	-1.26716	-3.00007	-1.6207	4.32023	-3.73459	-3.56679	2.335	-2.3222	-0.31712	4.26235	4.25299	-4.59072	-2.21474	-0.383001	-0.833558	-3.989	-3.31618	-2.74599	-1.2494	1.40866	-1.66097	1.4029	-4.41247	3.3021	-0.723677	-0.804914	1.30791	-1.23139	-0.663266	2.71163	-1.34259	-4.24671	-0.400707
CAR	-0.77627	2.39632	-0.108912	7.73428	-7.33358	3.879	7.78198	1.82175	-1.15103	-2.1658	4.10094	10.6646	-1.04603	-6.7829	13.6438	0.494661	-1.75573	-2.4704	-4.0508	4.64474	-0.492435	-5.85236	3.1311	3.14753	-6.57838	4.98814	-2.56725	10.3156	-7.73506	2.06694	0.261338	-4.14923	-8.2284	0.179363	2.23114	2.03763	3.15754	-1.42708	6.97292	-4.85202	2.42601	10.5833	0.189539	-5.69632	0.772114	1.24341	-7.56661	-10.8909	1.50803
CE	0.512649	-0.382077	-0.457811	-0.399208	-2.80584	-0.671893	-1.4711	-3.51175	-0.108237	-1.9928	-0.395003	2.38752	-1.74626	2.98183	-0.62405	0.742283	-1.59929	-0.469831	1.78667	-1.38905	-3.7275	-0.0271043	0.924937	-0.560799	2.85733	-0.736709	-0.644184	0.357545	-0.955917	-0.759	-3.19955	-1.50822	0.509868	-1.70723	-1.13338	0.476541	-1.21415	-1.22837	-0.283328	0.337276	1.99389	1.29196	0.490843	-1.43618	-0.391087	6.40253	-0.422921	0.67922	-1.30702
CoQ	1.16353	0.858209	-0.0920623	-3.74613	1.08652	0.133045	-1.72383	1.00365	-0.691123	-0.960657	-2.06318	-0.301551	2.24799	-1.1671	-2.16732	0.694774	1.54076	2.33634	-2.25664	-1.17339	1.0148	-0.280774	-1.65382	2.96825	0.700573	-1.70623	-0.188693	-2.03285	-0.934389	1.66963	0.726541	-0.769101	0.600641	-0.418249	2.3749	-0.695034	-0.0872472	1.57661	-0.402311	-1.7446	-0.865463	1.39825	-1.78543	0.940496	-0.351158	-2.02913	0.701771	0.655369	2.71327
DG	-6.24142	1.24013	-2.19929	-4.23816	0.645188	-0.991114	-2.10905	-1.44775	-0.395262	3.44492	1.54766	3.14981	0.955822	0.326555	-8.12568	-1.07923	3.25853	8.68687	1.9092	0.42683	-1.84	1.50239	1.92437	-1.36052	1.37481	-3.21479	-2.22566	-7.9543	-1.15134	-0.245992	1.08256	0.459631	-0.493466	-3.12755	-2.79501	1.34325	0.534033	6.69151	0.392107	-1.9721	1.53704	-0.9572	-1.43862	-0.190173	-2.93887	1.24184	-4.71533	-0.606496	3.21129
Hex2Cer	7.25546	0.0168277	0.861707	-0.925379	2.22257	0.393461	-1.75581	2.54927	5.89444	-0.00922976	-7.85	-1.77639	3.86394	0.222914	-0.0811488	4.79704	-2.22629	-5.87577	-3.05609	0.796293	3.83636	2.00035	1.34873	1.52214	1.33273	-0.447361	2.37784	-3.77318	-0.876268	-0.384968	1.37738	-1.04567	4.99453	7.16171	2.15828	-3.0046	3.9558	-4.02106	1.98603	-1.14044	-3.68445	4.08162	-4.18409	-2.4906	7.38828	-2.5261	5.24441	-6.15304	1.9643
Hex3Cer	2.83982	-0.580301	0.536727	-2.3987	-0.749744	-0.981707	-1.15401	-0.16107	1.19882	-1.76835	-3.07209	-1.90238	0.580643	5.81472	-3.12645	1.68251	1.30686	0.380234	4.95238	-1.73462	-0.774314	1.33308	-2.7538	-2.30287	2.28857	-1.94474	0.758539	0.0427727	-2.02211	-1.20898	0.582544	4.80202	1.2361	2.16056	2.19171	-1.88892	2.02925	0.68071	-1.71703	-1.78219	-1.53781	-0.723482	-1.67745	-0.81323	-0.658755	-3.24401	-1.48745	0.666783	-1.26369
HexCer_NS	10.8845	1.18993	0.487328	-3.50484	7.87946	-6.14843	0.327249	3.85126	6.07488	-1.69867	-9.22353	0.224158	0.689861	-5.91448	-6.46688	5.04481	2.08692	0.114981	-7.41351	0.0617909	-1.17514	1.31098	-1.99041	1.34516	5.27229	-1.51449	1.95457	-6.45277	3.48379	-0.725917	10.8126	-4.51737	4.52021	3.80958	2.39084	-2.23147	-0.278209	5.4819	-2.08496	-0.205322	0.11464	2.80119	-6.74028	-0.0218716	5.01863	-0.50859	3.74502	-10.7774	0.559642
LPC	-14.8303	-0.347851	-0.0840704	6.38082	-4.14061	4.36945	2.90628	-4.45161	-8.58821	-1.94832	0.792643	-2.78945	-4.09894	-3.28966	-13.7691	-1.17248	2.24299	-0.551828	-0.0217967	-3.02535	-0.97045	-0.497554	1.68726	-4.36962	7.07284	0.792357	-17.5078	4.25467	9.2093	4.26948	12.0715	4.25642	0.0738467	-0.212345	-1.3791	-2.77167	-0.424136	0.0847505	3.91852	-4.79752	2.50531	4.23141	-0.278128	-5.5719	4.09706	6.72773	0.211108	-4.20028	5.00582
EtherLPC	-4.84329	-0.858408	-0.105467	1.00501	-5.12882	3.92035	2.76495	-2.28411	-2.10734	1.15912	3.2149	-4.48015	1.64748	-2.07435	0.0110384	-3.92075	-0.997209	-0.0787065	1.2316	-0.0351932	-0.0649228	2.41001	5.5415	-1.95357	0.548698	3.53192	-8.0114	0.645352	3.05383	6.92757	0.831692	1.01423	-4.82086	5.52424	-0.849647	0.378089	2.81646	-2.22576	2.24871	1.17779	3.49032	1.03902	0.967408	-4.35019	1.84625	-0.80017	2.07314	-0.829725	-3.68063
SM	-11.2964	-1.73303	0.801332	-1.83006	-0.0640689	1.69941	0.0955991	-3.48748	-10.5269	-0.959644	1.20082	6.39581	-1.28519	7.35748	-0.350908	-12.3858	-2.31943	3.87337	-0.0571332	1.55217	4.59603	3.77188	-2.88742	6.90953	-8.65165	1.34001	-2.52412	6.34735	0.199405	1.12406	-4.22942	-2.64626	2.06919	-6.35317	4.2691	0.899811	-1.38692	-7.28827	-2.75226	-0.578805	-1.51349	-2.19068	3.08695	-0.22228	0.449095	0.849836	7.37842	7.12118	1.74421
EtherTG	0.237404	4.34761	0.0191477	-1.04825	-2.59049	-0.617591	1.13146	2.51167	-0.0833914	6.04973	2.63383	-5.50352	2.09525	0.471739	7.12123	-0.255217	-5.16024	1.48128	3.49438	2.28387	-3.20619	1.30869	1.2346	-0.424249	1.50557	-0.0986437	8.67809	1.34862	3.70191	1.24017	-2.12091	0.197704	-9.05843	2.75767	-4.25897	0.463902	2.1712	-0.880848	-1.87116	6.82474	4.9712	0.754584	4.33246	-0.0124941	6.21148	0.771901	-3.65499	0.173164	-4.72434
EtherPC-1	5.37541	0.548198	-0.575149	-0.154772	0.791119	-1.02633	-1.58045	-5.46542	-1.66066	-0.184381	-2.50344	2.60831	-2.95229	-0.895149	4.60602	4.52443	1.77028	1.02868	-0.675516	-1.95586	1.21211	-2.99172	0.187962	3.24279	2.6486	-1.31586	-2.37239	0.654969	-0.749325	4.66457	2.17972	-1.79365	1.99778	1.42647	-1.04772	-0.259202	1.89069	-1.24512	0.242027	0.540496	-2.44488	2.84621	0.744583	-2.67906	-0.313343	-0.193725	0.120383	-2.64634	3.00066
EtherPC-2	9.10471	-2.18631	1.10871	-4.03032	-8.39962	4.62946	0.712409	0.545383	1.13121	6.47917	6.60276	-6.68943	9.08815	-1.35086	0.20209	-1.9349	-1.01694	1.04734	-2.04332	2.12653	4.00723	4.83398	7.66339	2.99512	-2.05426	5.16372	-9.35536	-3.37499	2.39419	9.2619	-6.64393	-2.68106	-7.53938	15.32	2.08818	5.34907	9.38549	0.705278	0.456452	0.786585	-1.15148	-3.26745	-1.34818	-3.94004	-2.95497	-5.06233	3.77589	5.84582	-7.43167
EtherPE-1	2.82791	-4.77681	1.60043	-2.74699	-4.37585	-2.78662	0.550658	1.03634	8.72609	1.90872	5.19291	-2.8535	10.1377	0.311409	-4.62947	-6.40126	-0.701346	-2.35589	-3.64353	1.33056	5.33674	1.34112	9.08266	-0.0534338	-3.93321	5.07544	8.68602	-3.17534	1.68087	3.81616	-4.70925	0.446935	-7.98108	3.66325	-0.929338	8.03211	6.81919	1.13756	8.01676	0.036564	0.575567	-5.07027	-4.53758	1.57536	0.915463	-1.91175	6.87803	6.16842	-10.6927
EtherPE-2	20.8439	-1.32669	0.601777	-2.30546	3.60057	-0.513502	1.72444	-0.771948	-2.79352	2.26055	-7.45403	3.58115	-7.40151	-0.591633	19.3606	3.49457	1.91267	2.73147	2.03737	-0.192638	1.44923	-15.5901	-6.20997	5.69198	0.11354	-8.0415	4.67006	8.97727	-5.49838	1.99138	-13.4329	-3.77792	0.423485	4.06715	4.61321	-4.35551	3.3887	-6.0749	-5.97065	6.56259	-15.8815	-0.925873	5.08643	0.770652	-4.73973	2.1594	-5.37266	1.54778	2.68458
TG-1	1.49112	-0.651743	-0.497406	-2.46327	3.32156	-0.298732	-3.56951	1.12082	-1.15606	-0.437458	-0.811653	2.53758	2.97004	1.40921	-3.71474	-0.928284	1.16728	3.4437	-4.30521	-0.321964	3.16818	1.8774	-2.89635	4.3094	-3.10909	0.157604	2.3751	-0.203055	-2.17585	-1.15825	-1.34473	-3.79587	3.5378	-2.19098	3.01766	2.36041	0.897829	2.84171	-2.14696	-1.62755	0.0120591	0.149047	-2.01143	1.0615	-1.50924	-1.62787	2.47044	3.86619	-0.375339
TG-2	-2.89219	1.26784	-3.09926	-4.97701	-1.59782	-7.84422	3.30777	6.29259	15.6187	3.22286	2.30197	1.43413	-4.56087	6.06602	5.91153	-0.404821	-1.31633	-2.09537	3.7318	3.5921	-8.25608	0.194516	1.17601	-2.57507	4.82097	-5.98922	26.3249	-6.46482	-2.80475	-3.52696	-4.01062	1.34442	-2.57485	-8.58572	-8.61764	-1.36829	-6.35136	-7.11543	-1.75418	6.95779	3.51904	-6.97607	3.61308	6.1095	-4.06952	4.0511	-5.96139	-0.600671	-4.59866
PC-1	-0.978287	1.49173	-1.19037	-4.86304	3.52568	-0.59779	-4.56718	5.61133	-5.8594	-5.00541	-7.68776	0.865202	5.07462	-1.99695	-9.13711	-6.65828	7.03122	4.00212	-6.00248	-2.02768	-0.716743	-4.05232	-7.30062	4.12387	2.75391	-7.55248	-4.98969	-1.15453	-0.260608	-2.12118	0.285193	0.692932	6.55848	-7.11018	7.97493	-1.66194	-4.53795	6.80068	0.309057	-7.18501	-1.45862	4.74077	-7.40705	6.09704	-5.90222	-2.452	-0.148451	10.4065	9.72393
PC-2	-2.12361	-0.28632	1.89093	2.13509	5.39953	-1.68854	-0.045531	-1.79268	-5.24297	-1.00335	-4.22381	2.48529	-5.47677	-1.88118	4.27008	-2.63733	-0.0923534	-0.649999	-3.44587	0.350111	-2.7518	-4.9284	-9.35925	2.74618	0.284858	0.608654	-10.4093	0.602621	3.03049	-4.72153	2.21777	0.932173	2.51952	-1.89418	4.45991	-1.85807	-5.22026	-1.01852	-1.21084	-1.90386	0.253191	4.73078	-0.705992	-4.65687	3.20665	-1.34496	1.1509	-1.48416	5.23925
PG-1	4.91719	1.83064	2.23676	5.8958	-2.48228	8.45177	3.11366	1.74561	6.22371	6.6198	-2.55977	-11.8673	2.20835	-3.9847	7.13393	11.2249	-10.2032	-5.54307	8.43179	-0.821533	-5.35002	1.81504	-3.57072	7.95342	9.16757	-0.0493182	3.80822	-8.09683	2.28489	-1.28852	-4.74032	-6.7708	-9.12527	12.0668	0.121596	-3.29917	6.00328	-3.4911	-3.87544	-0.965032	3.72277	5.70347	-1.1716	-7.32808	1.39823	-1.9001	-4.76273	-17.4736	-1.38405
PG-2	-4.67476	2.48312	0.900567	-1.76411	0.318289	3.91728	1.70015	1.44531	-1.72207	0.175163	-5.83013	-2.43131	0.95991	-8.80894	0.0811862	2.75946	6.03685	7.44721	-1.11994	-0.39658	-3.69718	-4.28206	-0.454941	2.45447	6.6726	-2.91078	-2.84493	-4.15817	-1.93975	2.72139	-0.212155	-0.201191	2.8991	-3.65058	0.0637971	-2.73884	-1.02333	5.17586	0.0165131	-2.18966	2.50827	1.14497	-3.72112	-1.75903	-6.29742	-3.15462	-2.44503	-0.502772	5.06128
FA-1	-0.251429	-2.43208	1.54922	-3.67057	0.916348	-2.49776	0.694344	3.37151	3.20425	-1.96055	-0.669816	2.04981	3.30533	2.22823	-4.7543	-1.52073	1.07471	0.280675	-1.43112	-0.104998	3.19988	-3.0598	-2.74339	3.66311	0.00983606	-0.471947	6.89465	0.543589	-0.414877	-3.43616	-0.85367	-1.70314	3.52249	-2.91337	1.32217	-0.140929	-0.4279	1.95591	0.894785	-4.24397	-3.5657	-2.39935	-4.52864	2.05102	-4.20496	-3.73909	1.20047	5.85333	2.87564
FA-2	-8.54207	-1.28949	0.369738	2.11694	-1.77995	-0.992495	2.89194	-1.08856	-2.82648	0.305101	5.73126	1.30057	2.49892	-0.547726	-8.25497	-2.8102	1.70526	0.689833	-0.0915445	0.670105	3.32105	3.69923	1.33464	-2.65917	0.331158	0.941681	-4.31599	4.809	3.01322	-1.38503	6.38079	0.927266	-2.03592	0.222588	1.63881	2.76852	0.521635	3.20012	2.13662	-2.14119	1.14638	-0.286396	-0.208177	-3.14657	3.60676	0.124468	-1.21756	-3.32326	-0.648574
[truncated: 47 more columns]

## Sheet: d
	Cer_NS	Cer_NDS	CL	DLCL	GM3	LPE	EtherLPE	LPG	LPI	LPS	PA	PE	PI	EtherPI	PS	CAR	CE	CoQ	DG	Hex2Cer	Hex3Cer	HexCer_NS	LPC	EtherLPC	SM	EtherTG	EtherPC-1	EtherPC-2	EtherPE-1	EtherPE-2	TG-1	TG-2	PC-1	PC-2	PG-1	PG-2	FA-1	FA-2
KEGG_N_GLYCAN_BIOSYNTHESIS	-0.0829025992247515	-0.0280777396205766	-0.158405411891234	-0.0622024879591383	0.126809082456987	-0.0437134699795727	-0.0171673859430233	-0.0132913186426085	0.0812228699392765	-0.0552362386854786	0.0790871628246119	-0.136234262914227	0.0531649415777916	0.0514901536613621	0.0374198440205292	-0.162382506774059	0.0412903060749681	0.0859342112998819	0.0157792168795925	0.213204439288456	0.0102238513193176	0.140968159371862	-0.0252013005559137	0.00742511465371773	0.0467997515553401	0.0189908778665725	0.123687974329305	0.0677789450212462	0.0135976536516126	0.0492271918908073	0.0697705942731356	0.0190571033682597	0.00911132994938236	0.159920306454545	0.0997210188377349	-0.0695998560465314	-0.00730763205657733	-0.0529353077601756
KEGG_OTHER_GLYCAN_DEGRADATION	0.0108151058343853	-0.0997458365646911	0.179902384310324	0.0284440711776235	-0.101505873301227	-0.0588593717587798	0.0565632268716856	0.0728485129161761	0.135403174650531	0.106239754302835	0.184575625230316	-0.200940356949821	0.00143901688068409	0.316052506962747	0.065083980932447	0.0105761563147855	-0.20948657193535	0.026276678982357	-0.044919956294351	-0.00730062395499229	-0.146708276288058	-0.0393383412028052	0.016228201526589	0.21532351213952	0.16425784859074	0.0849367398603662	0.21576042779756	0.178321442365944	0.0118203320604267	0.019449112330421	-0.0294705702468709	-0.0856066381696275	-0.20630573341568	-0.0649095498997424	0.0279032194890213	0.0732923285865093	-0.21405165218806	0.000897908296884031
KEGG_O_GLYCAN_BIOSYNTHESIS	-0.146484773183146	-0.0823173463296368	-0.0310710526292653	-0.0452905748401323	0.0738323544650017	-0.0180176827784699	0.0548284989683318	0.00991161924175945	-0.0366038897192842	-0.0406027857688448	0.0134695479996234	-0.195495957502584	-0.0944718860655164	-0.0678267355507216	0.0868868361218614	-0.150460437497607	0.155214066729393	-0.0332475437603426	-0.0771887278581487	0.221949896978116	0.113571647144396	0.113856469541492	0.0206831277034493	0.0606034827074842	-0.0853780940573697	0.0612570361592294	0.181911321908872	0.0617302128390904	0.00131032264009997	0.0816530439646058	-0.0533134067233805	0.0556602419171442	-0.131395308824089	0.145761801467726	0.24051269446024	-0.164377478337364	-0.142126497522282	-0.0661974681420318
KEGG_GLYCOSAMINOGLYCAN_DEGRADATION	-0.125985411684504	-0.179841518770209	0.126553473463498	-0.0574631678873095	-0.04825278720803	-0.0144036062071267	0.166842277770458	0.0273663276124786	0.104060277364818	0.16996306655285	0.204057820313403	-0.269161193591867	-0.0533619225196706	0.318605043685612	0.199316489635535	-0.084448064829488	-0.124193289912506	-0.135575852605793	-0.119716161547748	0.0889762623385561	-0.0859427680218613	-0.0510461877427601	-0.0484796634757041	0.222662947416319	0.113820567002389	0.200055271389568	0.15597543525889	0.180958011222829	0.0727611233686302	-0.0189176559495148	-0.0436634849035146	0.023125154058036	-0.392053739282887	-0.12853388273342	0.143951494581186	-0.182374626188192	-0.266356514966989	0.044370210589187
KEGG_GLYCOSAMINOGLYCAN_BIOSYNTHESIS_KERATAN_SULFATE	-0.0289267983895496	0.0791578943304011	-0.150874209061477	-0.137161653849143	0.073908601694339	0.00894822677004133	0.0529318116972809	-0.124723307304051	-0.101227529021868	-0.0148929742788574	0.0898371620364434	-0.0826738866825121	-0.08212686431572	-0.0622165297735061	0.115528508122667	-0.149666431412518	0.114298854816085	-0.0417161016131814	-0.138497942548226	0.120105726496114	0.129638466098284	0.0816301165495149	-0.0724049853005948	-0.0391689763672316	0.0402912109801705	0.121325297087229	-0.0661017928453645	-0.0251107617611535	0.0394937220108749	0.0558775292808988	0.0226504231627075	0.148881903450945	-0.0302464260895827	0.0855519089798262	0.0749114708277285	-0.200468635466756	0.00939721092025242	-0.0190304849164817
KEGG_GLYCEROLIPID_METABOLISM	-0.0163188713709582	0.152740747298465	-0.0249401153028176	-0.0932049424445425	-0.0618830310193635	0.069488876101748	0.260019490538727	-0.178214852816719	-0.0948911653627782	0.178749603157349	0.114313226333011	-0.0544064552573355	-0.207501796697725	-0.0291595736242693	0.242382870414687	0.0372554075366644	-0.0646538876150954	-0.246434862672889	-0.24169526678369	0.0476373681344161	-0.0271048145844185	-0.114714342045625	-0.0794075136015036	0.0341504163225759	0.16927128372595	-0.0205440469644511	-0.0395127118674127	0.0737501570835722	0.128835439702682	0.0482643823147772	-0.0217584534319108	0.0839521285461431	-0.267788517103828	0.029881352145191	0.0128140675531646	-0.456299622976039	-0.117097193829789	0.14978503440035
KEGG_GLYCOSYLPHOSPHATIDYLINOSITOL_GPI_ANCHOR_BIOSYNTHESIS	0.0741844912997715	0.00455911359920981	-0.0817790396946494	-0.0464671699959887	-0.0142627552845002	-0.0371238299607089	-0.124756902274173	-0.00863473729365968	-0.0584657620014794	-0.0880047116994676	-0.0523290495572865	-0.105920108624561	-0.0854647140992003	0.124889318371361	-0.0287481759711012	-0.0619948069363817	-0.001561033823258	0.028477457270287	-0.0593680716620962	0.125257647737356	0.0594348519809264	0.0853803444045897	0.0500346065029868	0.108973275715185	0.183025968273546	-0.057686825662776	0.196351666747794	0.131416125607569	-0.115032056632074	0.110393885541739	0.133257982509254	-0.185236512645704	-0.0333492510866433	0.297984602116765	0.107934048530456	-0.0399575112043755	-0.0864722049766732	-0.00499168704587264
KEGG_GLYCEROPHOSPHOLIPID_METABOLISM	-0.245712874885458	0.00790836988125071	0.0848119412351468	-0.00132119634397796	-0.148359330981556	0.0858371776329555	0.326982900842028	0.012232184405349	-0.0915587003272555	0.159337786540701	0.0946971128249892	-0.251474845376561	-0.254456023820644	-0.00607818989543112	0.227302437983004	0.0804418721345374	-0.0432827958465912	-0.27020535942666	-0.178937138369473	0.141258560085199	-0.0440394465597322	-0.158538213860155	-0.018915391699958	0.232603629633865	0.0185717164691484	0.137951230078601	0.0926216327086419	0.237920368088155	0.194226034434638	0.0545352823460593	-0.18521218877592	0.0353599547531868	-0.405554909974168	-0.0998666814640664	0.252701723725261	-0.379656805313376	-0.250689837158037	0.167975295105708
KEGG_ETHER_LIPID_METABOLISM	-0.209252109657614	-0.127019644542513	0.0226255868045452	-0.150208565944145	-0.122666303340758	0.011715296333711	0.314595789974158	-0.144449313587834	-0.182836115044923	0.0462600803904861	0.071216513085154	-0.274788636599372	-0.209111819514383	0.104308664072042	0.340276233517326	-0.0118143547618629	0.113815844735573	-0.368047131670746	-0.308597660012947	0.198675309664883	-0.0483033634667133	-0.133692848021702	-0.139176524468884	0.172557571706194	0.0712521750899076	0.148993846355712	0.0860269680410152	0.245250971684813	0.208134629153494	0.166525919341408	-0.0396959139503891	0.0790659086032822	-0.464973840470847	-0.129773882366656	0.28215228285795	-0.393699136484993	-0.211451927963661	-0.000775649895123603
KEGG_ARACHIDONIC_ACID_METABOLISM	-0.191715666390721	0.124078924691247	0.0744927001495854	-0.00908982415766368	-0.101402698137272	0.0456019635218131	0.320199616440303	-0.0774397056729778	-0.101768682815239	0.31682183935262	0.360126124200901	-0.118164839340955	-0.18578503347743	0.0182948621425963	0.471703408340755	0.0224869821754374	-0.00911197084684013	-0.296477019827954	-0.258592171777738	-0.0880834063247277	-0.0195005215729027	-0.247507394580555	-0.194720298735469	0.106110064482858	0.0820438704439094	0.204608817081892	-0.141044300429534	0.142695176342996	0.246694043645232	0.0279239350254836	-0.182667162423593	0.273971822486543	-0.414895237146322	-0.298344087921736	0.0785899324023448	-0.38025492883105	-0.179772825107627	0.0890264621266956
KEGG_LINOLEIC_ACID_METABOLISM	-0.193648373504478	-0.00298742599470145	0.0618281468830238	-0.00477805427558302	-0.194674483716399	0.140269709117531	0.29986137687374	0.00672953862341196	-0.0675526155765628	0.167497155778275	0.0115585179699179	-0.186251232686309	-0.174867606457177	-0.0265314425694609	0.256219912164608	-0.031274951412229	0.0534004251940205	-0.370356995322276	-0.244549597673281	0.0751913356411889	0.0254956295155672	-0.170222462802976	-0.0420853507601795	0.14979804623963	-0.106778884099931	0.318755633124161	-0.0381432364417231	0.0770210550751987	0.0850811692294702	0.0341937967414017	-0.354867899453586	0.231437904282771	-0.459572185636163	-0.0748721429649297	0.328634656997901	-0.374933600322842	-0.326844446618477	0.01860216727842
KEGG_ALPHA_LINOLENIC_ACID_METABOLISM	-0.114160235453569	0.109850449879554	0.11189542963176	0.0602940210215725	-0.250068130173214	0.223114617953227	0.358636104217416	0.0403702976190652	0.0185768436456069	0.29321148266428	-0.0105660598551768	0.00240311912449432	-0.161652730479292	-0.130964123936048	0.326476347093672	-0.0825922128377996	0.0219349976785989	-0.462550127478888	-0.176596856929222	-0.0807486701653433	0.0720021903061717	-0.265852000638147	-0.019726880466056	0.108051992405591	0.00569186367614353	0.260552421360405	-0.0536289807498172	-0.0764730528723856	-0.034859021112206	0.000821681741135796	-0.286649487735178	0.262542656748946	-0.457763131228343	0.0487990045298801	0.225526916384531	-0.407360632822182	-0.334061738097942	0.0476841089260513
KEGG_SPHINGOLIPID_METABOLISM	-0.0543101658117946	-0.0388635288279346	0.0682368535263838	-0.147348303463804	-0.0950584196439339	-0.0475699283767181	0.19345779299663	-0.0962484563258137	-0.172691616202677	0.0793763819437731	0.17328273300294	-0.205654563317485	-0.232996224850017	0.0746324789132121	0.273881834859437	0.126171695204192	-0.0976435149784843	-0.208112717296143	-0.212254557285802	0.0427190379165907	-0.116421178457558	-0.0579456732172222	-0.0726368630075879	0.168688082364711	0.193107019698958	-0.0190307039797535	0.18231263226793	0.199151153622495	0.113248568924543	0.127559318774136	0.020094790292738	-0.01506662622629	-0.322189926165468	-0.125662992897904	0.087077605639934	-0.210660810165823	-0.134361032882522	0.12779819068321
KEGG_GLYCOSPHINGOLIPID_BIOSYNTHESIS_LACTO_AND_NEOLACTO_SERIES	0.0585376156732759	0.172470137402183	-0.121344046126886	-0.074187423208886	-0.00873231700947075	0.0543273875467421	0.09510071715511	-0.130244964506092	-0.0150959856008232	-0.0169794538470907	-0.00634566146766401	0.0331994427177434	-0.0429224850920208	-0.0279544966771213	0.0692209827937939	-0.12192643699163	0.0766548838916191	-0.0293534273475674	-0.0959995510904501	0.195000743480669	0.143723000351557	0.130945380045133	-0.080852505734862	-0.0769061802718615	0.0570302940942476	0.0482152860593269	-0.0147965284041465	-0.0850283413602215	0.0203305049159558	0.0233802418037206	0.0758221519805729	0.123352487026559	-0.0400296262299289	0.178729601151217	0.053680223211569	-0.223605137169792	0.0124278866738509	0.00708741645887958
KEGG_GLYCOSPHINGOLIPID_BIOSYNTHESIS_GLOBO_SERIES	-0.168309970559226	-0.208239242391568	0.180919006533783	0.0173398903367882	-0.106454995141159	0.126837030309868	0.40578250271787	0.075656191850242	0.143089088910656	0.336619220439878	0.236351435658717	-0.240666593545541	-0.065819414073884	0.148570103077144	0.390337331500991	0.0439210158081434	-0.120726496567172	-0.42839381289765	-0.188800343095034	0.0263859850323571	-0.197917648567456	-0.108240654879884	0.0227232965573563	0.274266026808485	-0.0569139585222955	0.302328490546834	-0.022586686518347	0.0909025654182501	0.123367927316211	-0.0522524716453576	-0.334491392138098	0.174004429076978	-0.550508855824636	-0.0970861106716297	0.18307784794866	-0.380858981520124	-0.382230711574051	0.1416019515399
KEGG_GLYCOSPHINGOLIPID_BIOSYNTHESIS_GANGLIO_SERIES	-0.14638858857071	-0.13984122164261	-0.00373101131446349	-0.0821243736277799	-0.0183271748411992	0.107052165523076	0.24197347698582	0.00350139371662565	0.0631796570060601	0.15830573689035	0.148860703271665	-0.236211231481924	-0.114995695277282	0.166495167747611	0.196586663431383	-0.0433503984205762	-0.113797114447747	-0.180877537595745	-0.197555589413709	0.147503606111122	-0.077794829419597	0.0115276340038948	-0.00312958468670747	0.231546856704018	0.0493608674473497	0.23731903415622	0.0511205496550605	0.16195086479904	0.122350449786165	-0.0363871910024415	-0.135194266941249	0.0320561270735389	-0.374397457509997	0.0005574412787909	0.200742600475192	-0.292794979068375	-0.253929331838108	0.102737512178354
KEGG_RIBOFLAVIN_METABOLISM	-0.133151266345915	0.154040277304953	-0.0296494936935889	-0.204739778660861	-0.300925355284163	0.0716160790115092	0.342540969951366	-0.27452328905981	-0.251463385830063	0.0163970714741563	0.0643968531707182	-0.0129651929031457	-0.280750409888237	0.0117358553261948	0.191921412827874	0.021009109604157	-0.0106203168308912	-0.224555135246357	-0.365689145169168	0.110969750846857	-0.0353307240492544	-0.290508555723587	-0.205843187495265	0.0981574175960029	0.29517878095724	0.0550046105865268	-0.0828540025681263	0.188637204601593	0.366904833805976	0.148013897742838	0.103982605242705	0.0821582694095284	-0.296107462763494	-0.303280472673702	-0.00511448649379533	-0.396108271142367	-0.0230810199093389	0.0543518028331092
KEGG_NICOTINATE_AND_NICOTINAMIDE_METABOLISM	-0.120340827150825	0.148613635795737	0.127353120962724	-0.131999695832394	-0.301959428947231	0.01210503501538	0.300628841156731	-0.193527928125471	-0.206777432900348	0.159173135481873	0.138774240231309	-0.146338130772519	-0.266771923109973	0.0877622139002884	0.278772917926921	0.0955369298757409	-0.00229077038001377	-0.298499779377934	-0.282183884444314	-0.0238945802626748	0.00737566816776705	-0.38434029843306	-0.0597684348438546	0.187964785852989	0.171869999556925	0.0246394434021953	0.0266432969883931	0.188692324643513	0.250257650736629	0.0234529818660376	-0.111973615639154	0.06443456690052	-0.402441260881586	-0.3270166463902	0.00283631094356291	-0.418675040078794	-0.167450906737724	0.135162396599475
KEGG_PANTOTHENATE_AND_COA_BIOSYNTHESIS	-0.118458091134789	0.207804233153279	0.120366193747485	-0.0652381546629727	-0.228281392629553	-0.0175610917010396	0.371541872826829	-0.242005047368275	-0.165866555772083	0.181329433521059	0.215385028314406	-0.0123418563781692	-0.174478962629612	-0.125807098904206	0.359007995642673	0.227850894401676	-0.00240501136892534	-0.392872414631211	-0.224382652919563	-0.136543040625022	-0.26840447993372	-0.462588830786444	-0.245384797204396	0.0485864432997983	0.179502944106097	0.0445206574396122	-0.152748291707716	0.0586898009082368	0.250380888258802	0.0949665217965947	-0.12243435341181	0.219767662842782	-0.382300242019621	-0.277734926862818	-0.0641054225524969	-0.431564521016358	-0.0976462529592658	0.0749515683947281
KEGG_AMINOACYL_TRNA_BIOSYNTHESIS	0.145307548174994	0.187350230191841	0.0681264005811469	0.238120209701779	-0.0235255678848305	-0.0129058938793234	-0.174048006852277	0.12290933401549	0.00246443428971112	-0.0669006398911018	-0.100195876707512	0.236099000270425	-0.013166845434596	-0.0836208707741605	-0.207748276496466	0.020088053963281	0.148187084371659	0.351862547840541	0.234802137178084	-0.184248753165034	0.278151126364198	-0.0203032928960077	0.185488522080924	-0.0934492590909548	-0.0207919493490984	-0.17043903520518	0.0778391690780088	-0.0722024784561957	-0.10078506757254	-0.0743502144335338	0.138767576903958	-0.104773663109399	0.452708683395105	0.0958039634120132	-0.209873214061413	0.397637197869938	0.184897998110602	-0.0310650479377733
KEGG_BASAL_TRANSCRIPTION_FACTORS	0.290564560049769	0.0569621851888148	-0.000824829134723139	0.146921722058522	0.142195391479675	-0.194227540611604	-0.40150068703515	0.154421275676863	0.0246950112318943	-0.240420250777323	-0.219116674719999	0.149311879162545	0.146990067393776	-0.13593440404472	-0.472350925822231	0.0464594969312661	-0.147872469004198	0.360211276306245	0.361575954845092	-0.28581279637434	-0.00503797992697522	0.163802320190478	0.0940318302367076	-0.176421820519672	-0.158745263387483	-0.142075324718924	0.0404729293535724	-0.219555835511795	-0.314112850495454	-0.0834740047522223	0.0656163409797926	-0.0973517300707244	0.457010300021926	0.0984766167490389	-0.159618264013449	0.555862176325482	0.167173678164938	-0.098737166764945
KEGG_NON_HOMOLOGOUS_END_JOINING	0.315595080780389	0.0976868213126852	0.0612813118615965	0.295224812774545	0.00360870059468369	-0.0439882711292169	-0.320740959419828	0.143874372193681	0.0208944348935012	-0.152815173756487	-0.240718697298994	0.186618327085768	0.0505575581438615	-0.0813545560093667	-0.417292952477418	0.23173886440234	-0.20200422524666	0.269428464647921	0.160748968825751	-0.288825061784014	-0.0106234270751235	0.00578603947862521	0.189878678542411	-0.101577562487433	0.0437914966502511	-0.228040298954892	0.0567997710560657	-0.216584433728405	-0.301569890727774	-0.00676458729575982	0.0526955364711321	-0.226115521409639	0.423827226449511	0.242135563499278	-0.194532617482818	0.455450465093183	0.126735270266986	0.022648085865849
KEGG_SNARE_INTERACTIONS_IN_VESICULAR_TRANSPORT	-0.165444699354804	-0.160574631134509	-0.115421086388318	-0.132143294049505	0.0807521643726318	0.0259907670167971	0.200514014516818	-0.201512337638368	-0.085898679142429	0.151307761735409	0.291015972649	-0.365759799375788	-0.146384620180882	0.0653100625733153	0.423937094597301	0.00955781860531395	0.0430455135463808	-0.361555439841018	-0.29509804215275	0.0888681161757981	-0.224456906059085	-0.174409459056659	-0.0982402458862331	0.236655554781799	0.1993068512508	0.0292456152458629	0.118259570132	0.249240411900591	0.179095302262926	0.132107658802175	-0.0576366294240887	0.021571887368172	-0.498815761236942	-0.143635433633626	0.08644115819521	-0.471004843905432	-0.140117208503733	0.168887243481006
KEGG_LYSOSOME	-0.276478083032424	-0.262122977006122	0.220388197212218	0.0138171374509162	-0.101079559544581	0.0601213381818196	0.403381895860117	0.0512647949195215	0.114246776797765	0.366871499139815	0.385143129342546	-0.382823569564587	-0.0999471835805718	0.20705666878223	0.5494691603198	0.132476142343478	-0.124723709755898	-0.459241139678534	-0.239094106168732	-0.016651366697892	-0.342336797417554	-0.245809940415267	-0.0064440627972438	0.392293564194888	0.129513280978231	0.162790052008446	0.0903607658610553	0.262471801294681	0.174313231369355	0.0168091843362604	-0.219733418036429	0.0442313659412078	-0.650587613066838	-0.207187917567661	0.197186797706972	-0.369399187369039	-0.373221784897965	0.209745823016258
KEGG_CARDIAC_MUSCLE_CONTRACTION	-0.152851934265995	-0.0893521392556144	-0.0482831664934171	0.151642088976964	0.108717296985806	0.00799436178026346	-0.046090647884358	0.0649152256979385	0.0447179905744576	0.091182172917396	0.157523862022598	-0.144193212790637	-0.0062238388779496	0.0857701279952644	0.0717045229720029	0.0068123807875221	-0.0172727619517768	0.032065221936936	0.0529992571763648	-0.0703511013047502	-0.049168493484993	-0.148864550437601	0.0256499665730202	0.152729132528955	0.141155663538809	-0.0327311221333842	0.116854408854006	0.244108729819701	0.0846298144541502	0.0520183459946677	0.0987586281575992	-0.157730158700429	-0.0175847725784149	-0.0451379397544045	-0.0449782340134311	0.0408231925672057	-0.0168656354607845	0.153484216106932
KEGG_RENIN_ANGIOTENSIN_SYSTEM	-0.119609033417162	0.031238628345957	0.0983946073052259	-0.0440649895106393	-0.171930358129185	0.0912147731536205	0.221389191304352	-0.121323513990139	-0.0949988338766341	0.0880433924542193	-0.0227914379654775	-0.122875138728801	-0.180661957769088	0.0713913903951291	0.191358104098488	0.0318984459648672	-0.122012516584491	-0.40786209000438	-0.198296074993665	0.103466508121745	-0.0397901385026024	-0.210515886057475	-0.108901282799938	0.129493121418066	-0.00255350453385299	0.150387548851211	-0.00215815365937639	0.0389095861150808	0.0858483984667526	0.109851518324808	-0.226564711425524	0.16091723097785	-0.455860928562242	-0.0476210287768373	0.226135000166689	-0.373091989465022	-0.20097109226698	0.0689039384456895
KEGG_CIRCADIAN_RHYTHM_MAMMAL	0.00655808338098025	-0.197965578439963	0.0362415697431565	-0.0468266177331528	0.0145850768554006	0.0353399971267746	0.0191887044384757	0.00759534978868835	-0.101428575576402	-0.110092058409478	-0.204148225551462	-0.124959568272159	-0.0113870901309598	-0.116783230045196	-0.00263223477053882	0.172095348771561	0.14598803764031	-0.162396564833044	0.0778886061890344	-0.0523530324648205	-0.154617119698874	0.0473170691014093	0.0803218182444962	0.0352112669913042	-0.0333019444373683	0.116679347307427	0.235344813614515	-0.159286590126759	-0.208003591606499	0.145806008599226	-0.143651007244236	0.0594512559248739	-0.211095521612001	0.125132656409279	0.186575597145759	0.0380500280036264	-0.13898316904723	0.0520246536632382
KEGG_TASTE_TRANSDUCTION	-0.0235870675310929	0.190183944337716	-0.0164822590476671	-0.0104507446378199	0.0792102128735934	0.0293272208107149	0.121320761621717	-0.246423954612882	-0.027918803569486	0.285084013761307	0.412874035636321	0.120302218714878	-0.000785533045999327	-0.147043191305591	0.409801582698166	0.117768047841392	0.0640329213090309	-0.180553011720727	-0.118072023463167	-0.297846935502696	-0.113307749128645	-0.407789326648944	-0.0918540660586815	-0.0112065306023696	0.378368819835352	-0.0854820267760815	-0.166331879037397	-0.0504802624709674	0.105151497094621	0.000799949027073356	0.0784236058314447	0.13794768205489	0.00373041166936306	-0.176872997573359	-0.40850299921972	-0.18846294974841	0.0994604321682142	0.119557825287861
KEGG_PROXIMAL_TUBULE_BICARBONATE_RECLAMATION	0.0436929531783702	0.138537186515206	-0.149529071810047	-0.090021291465097	0.0900279686318039	-0.0324185913197585	0.00708239316027107	-0.189976168095552	-0.273847468786974	-0.0698828575142606	0.083470377304644	0.058326006676259	-0.248604556836622	-0.153817143726032	-0.0161059956813385	0.135707608079052	-0.0857332297572514	0.0435207278878713	-0.0546191076276706	-0.168148724649131	-0.129471489362498	-0.193981618079924	-0.124106888064172	0.0590235461413788	0.263087102752781	-0.0336093751714701	0.000543708652466482	0.161664513628187	0.213422218490016	0.100499954282401	0.10939875974061	-0.0369839575551866	0.0829517391477489	-0.16077666909441	-0.208366383251698	-0.0440412015083757	0.14177237587628	0.0724099691850507
KEGG_PATHOGENIC_ESCHERICHIA_COLI_INFECTION	-0.0615264788768557	0.0595033148153517	-0.00469877144657158	-0.0985133980563594	0.0552930233027562	0.033662233845507	0.242979750297601	-0.239669217534249	0.0917160075133197	0.339413599459811	0.432562586173663	0.061612970008416	0.101838953513789	-0.00223891201346644	0.603275941725235	0.0738627358923924	-0.0289529873989072	-0.403928373556339	-0.164064437575966	-0.165931575045606	-0.198753690181761	-0.302806259154489	-0.151366120882171	-0.0367344635246747	0.277055416429432	-0.0670660536635629	-0.158116612059275	-0.0464954342465249	0.127073057542202	0.0288363299151195	0.0349944761864184	0.196054093553488	-0.2635972615939	-0.156490127182239	-0.25519178431548	-0.389568360885978	0.0508766584950956	0.130877450109298
KEGG_SYSTEMIC_LUPUS_ERYTHEMATOSUS	-0.0412309267058807	0.0615660174617643	-0.112809468821738	-0.192151967326832	0.175742139520027	-0.153253426235594	0.061576010193482	-0.281369653821356	-0.0353404128406244	0.17441320193839	0.538987458239834	-0.00542215737313177	0.0519130850382321	0.140146564840948	0.508568399669333	0.0624419165994654	-0.0311890335084799	-0.126646357602643	-0.208468069422252	-0.119179342122786	-0.191764569045565	-0.201685756057429	-0.29216940603724	-0.0698355103126599	0.252521419237026	-0.0515663709420015	-0.155012828820324	0.135144696961612	0.27004395347883	0.0828349961045635	0.152804741657473	0.188970353468265	-0.121768586262052	-0.251886245993102	-0.210253484927119	-0.240840990447411	0.25616857439896	0.0364704235967506
KEGG_PRIMARY_IMMUNODEFICIENCY	-0.00784383589437733	-0.0503840889356906	-0.10562246358059	-0.043007373446823	0.315775622144177	-0.119570968809343	-0.122503595014637	-0.0767244374311368	0.0683514609548431	0.133507027253751	0.439007219493944	-0.0862288872222894	0.147009713945292	0.231801064626191	0.355091838331427	-0.201275071485537	0.0422689338463303	0.113739106121005	-0.161371396032208	-0.0581885497017827	-0.0734773279380307	0.0185339186682507	-0.123245470502979	-0.0790516162867071	0.114195539791863	0.0151810832961801	-0.163330202957123	0.0646371623925011	0.0723156518222201	-0.00715788549365904	0.0724233863435932	0.0855720256169488	0.0690608751224209	-0.0844711494431978	-0.154237991489728	-0.0101855001897479	0.145642610169533	-0.07704668177155
KEGG_HYPERTROPHIC_CARDIOMYOPATHY_HCM	-0.00181902518503666	0.206146495268557	-0.0762175608712533	-0.224504047423932	0.0460455978258857	-0.00825216138187974	0.134987362906769	-0.320119063872045	-0.039003221608824	0.228204093943841	0.312809564528842	-0.00115713542430864	-0.0106429334119001	0.00657927810275891	0.453405197766542	-0.0738187628094866	-0.00391604183072024	-0.34503251121173	-0.268496465717364	-0.0769935652967979	-0.0542635038301838	-0.290043741024817	-0.233875665421145	-0.10859723839823	0.277450923977446	-0.0291373736034081	-0.158586281275193	-0.0439104184505003	0.0940417520130345	0.0577046541829609	0.00903585034003693	0.217599716209013	-0.303612257720562	-0.170503568728344	-0.177942362063497	-0.500528843397715	0.0417064260123824	0.0751308784614666
KEGG_ARRHYTHMOGENIC_RIGHT_VENTRICULAR_CARDIOMYOPATHY_ARVC	0.0495123072373011	0.159218082703042	-0.178364942567554	-0.294411657469492	0.170907517286413	-0.0560665655357626	0.0456382991959878	-0.389539631958873	0.014815658071759	0.126275125448878	0.263104349378742	-0.044986137260668	0.104814889627515	0.0486084598951233	0.368960183592086	-0.0820533757690177	-0.017179963578656	-0.298990247359422	-0.22965325820178	0.0926353942940783	-0.12637859788417	-0.114257218997229	-0.233999670596573	-0.195864916632859	0.245148491916889	-0.1540025306393	-0.0803066484248549	-0.0832538245138526	0.0568227330966145	0.099470285603448	0.0447348108575567	0.210240417285946	-0.244349663772849	-0.0628650863021198	-0.178001465073004	-0.478082406549548	0.106207384903616	0.0199936748176338
KEGG_DILATED_CARDIOMYOPATHY	0.0251709545283462	0.194384493776862	-0.114680961978836	-0.225049912511462	0.10725491612851	0.00150270564283249	0.0931627405129049	-0.319945650060812	-0.0282869382052816	0.218673756460955	0.303967983205164	-0.0253619521041752	-0.00172351580253071	-0.00850987217714538	0.415481859008807	-0.0798764536573719	0.0131002904426512	-0.316084324497225	-0.249450987302676	-0.0675380463118065	-0.0423383483934183	-0.256774663946035	-0.200824124840012	-0.0989837878930865	0.290430559758483	-0.0592972630970907	-0.119512644556665	-0.0540468805127579	0.0683128673149384	0.054547589096374	0.0120650178057971	0.188184115451526	-0.270557588779173	-0.127628461163789	-0.195268619698879	-0.472072820376192	0.0389833220355496	0.0716927485552604
KEGG_GLYCOLYSIS_GLUCONEOGENESIS	-0.0209540633208449	0.152509068466553	0.0767419298249997	-0.0488304225600541	-0.0384305765793176	0.0499274608479683	0.308641815022744	-0.195671414512691	-0.0489969366581172	0.299608053756583	0.322032809180495	0.0740567104070728	-0.158262119617087	-0.0969524220847357	0.385277145245909	0.138118041540528	-0.0427659240733548	-0.267448967822361	-0.165996770823073	-0.223177089916625	-0.20267801316858	-0.366949471576922	-0.0905023589114995	0.102511008704423	0.38055845506457	-0.150601157716631	-0.140971282392705	0.132563062941358	0.247771321238468	0.0025884922779697	0.0965210690376046	0.0616230544878463	-0.16441412064988	-0.225835493531011	-0.306525974594007	-0.332293111743177	-0.00134612846946947	0.190630379309446
KEGG_CITRATE_CYCLE_TCA_CYCLE	0.112759885427397	0.153942240226299	0.0167303451004004	0.1849161671979	0.149856611307546	-0.0967825390899432	-0.24931671974582	0.00141601112032637	0.0327778854194149	0.0170128526880741	0.111469965028744	0.193693825454836	0.0692233360664688	-0.13749653843175	-0.0617567176052884	0.0421353452510841	-0.0326432021282719	0.324998413591603	0.270835291986882	-0.271767322089415	0.1600469216497	-0.101186623650074	0.0809849436523791	-0.113826302215104	0.168245251655775	-0.22438920927059	0.0900291177391678	-0.00957984603213619	-0.108859494366935	0.00547140256278214	0.256513378176094	-0.0977426671642346	0.445157986085171	0.0875010271063498	-0.302812922671178	0.303627130051714	0.251088076218077	0.0349099649431023
KEGG_PENTOSE_PHOSPHATE_PATHWAY	-0.150588967284913	0.0302843918274383	0.10435050295698	-0.14459536454953	-0.216628195231377	0.0743516014462216	0.428488505824865	-0.124703846683216	-0.0592192645079087	0.326437755943719	0.324007337252409	-0.118890453634198	-0.240871853770651	0.0733064546046358	0.439796620279799	0.113426294253411	-0.0585966059834467	-0.401004465788865	-0.284651726043187	-0.0522332240981746	-0.2799965494339	-0.362040233342921	-0.122262157691338	0.236186481402944	0.289836703446965	0.00511537050177869	-0.145990536203344	0.261251116335126	0.318011704266837	0.0205412552108225	-0.0298196925320238	0.0646157885921101	-0.418578371885466	-0.35882205281785	-0.0815551877764266	-0.469944931996988	-0.158660222192385	0.19633313633089
KEGG_PENTOSE_AND_GLUCURONATE_INTERCONVERSIONS	0.0620559531650679	0.17293811772118	-0.0871954990261242	-0.0487242465448555	-0.242543120266849	0.0538446248423374	0.217700894197494	-0.137174510148666	-0.0435290135255725	0.214243151607181	0.18589572421245	0.0113077057351902	-0.165086547439454	0.0316943505995734	0.220766012727713	0.0908155991307053	-0.148725996092532	-0.292376958969647	-0.177497903876186	-0.18834628696796	-0.202622506897014	-0.317749535693691	-0.0763452076609449	0.127305223202203	0.352746832746928	-0.0532606608779784	-0.116820458589107	0.0772141907033426	0.129131707891337	0.0141552579844051	-0.0156316502015405	0.105233109046357	-0.217674530853786	-0.130127964605654	-0.188311626267019	-0.279176406218098	-0.0581500007479191	0.17754619522584
KEGG_FRUCTOSE_AND_MANNOSE_METABOLISM	-0.0953818685147211	0.133052237604055	0.107009609207427	-0.0959280847899411	-0.1842103375622	0.148953731467415	0.448452381831997	-0.162445425219892	-0.138119351873336	0.35707850209504	0.266711924416957	-0.0497370591025033	-0.31631620296007	-0.0857552282334404	0.46008996277999	0.129755294818856	0.0694606350940796	-0.437253377806422	-0.320896961696886	-0.178349532731787	-0.205717034847291	-0.442532294012766	-0.0729797828047205	0.220735028503369	0.319230961848613	-0.0409087095553434	-0.185068922274083	0.1962112397218	0.315126872628318	-0.019396882461945	-0.0611570957486805	0.0862225691637239	-0.383972096515643	-0.329278191873439	-0.186713190608271	-0.497572433967891	-0.17791048503324	0.234468294385185
KEGG_GALACTOSE_METABOLISM	-0.168543944305367	0.00519144545678462	0.186856160616995	-0.0902438889269836	-0.197430387908654	0.0896873620944981	0.493877031747842	-0.108563453821632	-0.0824202219004911	0.37038562493373	0.333627619022105	-0.165400321644553	-0.226308478114828	0.0189973975982646	0.516568800632852	0.108572387216138	0.0758015676547492	-0.489631499631363	-0.300103476436362	-0.137309717806753	-0.206397599448621	-0.377673157675276	-0.0783694640263589	0.242827065331275	0.215068276810285	0.0957362455452926	-0.0892185183025664	0.182323326689201	0.286353693028735	0.0297332882053781	-0.142149410322988	0.185163140168304	-0.49067916324984	-0.30385472567068	-0.0608142128533393	-0.471791085718368	-0.255395232218008	0.186717660062717
KEGG_ASCORBATE_AND_ALDARATE_METABOLISM	0.148344361935452	0.077141607489861	-0.203008882145248	-0.154164291060294	0.29570838831997	-0.132669808012783	-0.0806842345093588	-0.190951821578064	0.108465439584648	0.0540803180948517	0.243955919772777	0.017980858997899	0.205358507949019	0.0415138569472038	0.183318504754519	-0.00537568274461385	-0.106389741289624	0.0951872373964169	0.00371981969158815	0.038829641096361	-0.105952480095055	0.193344206249936	-0.0866840946763671	-0.18939805773886	0.211375559829624	-0.280491074063423	-0.0112099236252842	-0.0707220123492568	-0.0274507335801763	0.0351353138692905	0.301051456709133	-0.00792364366511376	0.14642787063386	0.117899787357998	-0.223786716427969	-0.00613259443930503	0.172995048721403	-0.010403360095113
KEGG_FATTY_ACID_METABOLISM	0.110081803961954	0.201551688138444	-0.001394677097193	-0.00614555438231353	0.0716000175801413	-0.176402145972631	-0.122668078848756	-0.094785569262652	-0.0728280940144694	-0.0145583450090592	0.155272653276936	0.0858765057011272	-0.00923017645283782	0.0268114479255361	-0.0121743173121082	-0.0129055475228446	-0.0531079740776284	0.269102392854453	0.0862781571295827	-0.107562725787568	0.242062660373347	-0.0489941637649208	-0.0872968969613528	-0.100131755161956	0.208234126769701	-0.114385129062364	0.0984923271530612	0.0778015880808568	0.0243413350819122	0.0581571380366599	0.298960437904095	-0.032879479341807	0.227102528152943	-0.0122777895607642	-0.17668861172718	0.142657980897403	0.170564111101471	-0.0213438067149224
KEGG_STEROID_BIOSYNTHESIS	-0.0164841309561641	0.0412393385266887	-0.0811114313281265	-0.00375147915874835	-0.151922587246395	0.190863746527808	0.262106391053017	0.0565639234281901	0.0878755407642568	0.037996746370309	-0.199585000006003	-0.0848233041818069	-0.0567895579398207	-0.0593013273515192	-0.0455238522377252	-0.136057922870252	0.0210192836093316	-0.126515366588162	-0.0112228162800966	0.259431725658161	0.0824106638167162	0.0519526508823457	0.0975017383803529	0.0434641363220188	-0.00392656453678078	0.0569816411016097	0.102810675421345	-0.0761862570991737	-0.0286468561023466	-0.0897078613729621	-0.0733709274421209	0.0343561989143037	-0.161907202328245	0.137807689088675	0.199793563902555	-0.217979252046856	-0.190214720665225	0.0702872351713652
KEGG_PRIMARY_BILE_ACID_BIOSYNTHESIS	-0.183811529328938	-0.0381673685219022	0.226403600754221	0.109364632542923	-0.256272440289412	0.0744960399732882	0.259965379412761	0.020371136277383	0.0338613427335443	0.216512508688805	0.116269025038598	-0.108941999092675	-0.12205847719206	0.218284358340196	0.244816014015087	0.0236695469464133	-0.0229772406991473	-0.215118243903562	-0.105760279698074	-0.0141458292489598	-0.0742220430919731	-0.306746267093899	0.0141172509912111	0.231925869164755	0.232249375183408	0.0392638729438879	0.151236169836167	0.145003562100065	0.0967803626450227	0.0596664479036291	-0.0176936650757752	-0.0624151449149279	-0.415774306611293	-0.0822923272414983	0.146956406073809	-0.242492972879386	-0.197934679429234	0.124670667197837
KEGG_STEROID_HORMONE_BIOSYNTHESIS	0.0910908400773573	0.12809766142989	-0.0885108905333107	-0.00716037345335424	-0.0656993408479786	-0.156202222610786	-0.252263308528981	-0.101573087112001	-0.167504311911697	-0.252986154464603	-0.0677896166861804	0.161526951632062	0.0304302966138983	0.0561923211107272	-0.220939765361973	-0.100340113185066	0.0865378990736639	0.468301049119802	0.0911282446016462	-0.0300123744786927	0.390728956562197	0.0957249790701255	-0.00857828027514496	-0.135325126339337	0.185089736529073	-0.18163605619372	0.101434699286419	0.0633886990293235	-0.0401741046039875	0.099047717617629	0.422004268317589	-0.157548645555884	0.433931273836579	0.179068150110892	-0.0958041110759969	0.328901026382907	0.291540451371829	-0.123611995292396
KEGG_OXIDATIVE_PHOSPHORYLATION	-0.0114724227110711	-0.0815662322853929	0.0186238603053578	0.192875174646068	-0.0126810719053926	-0.0322990093455619	-0.116384445455931	0.0816699128266135	-0.021187008978761	-0.0203430397756442	0.0111596950018861	-0.0832453804837895	-0.0364653748782474	0.0381751033757568	-0.0567856564751423	0.058389853740393	-0.0151919891331544	0.127170842679423	0.0933130092330407	-0.0782408173800119	0.101625254931846	-0.120668695071063	0.120104960918815	0.139947890623285	0.0926810448872111	-0.108648885555757	0.203237955830234	0.226287005444345	0.00499591651232896	0.0542207786456923	0.131160844972531	-0.242614947606785	0.128029257350841	0.0983360877950562	-0.0299877451469806	0.143867716943168	-0.000263780637345838	0.0978265385834109
KEGG_PURINE_METABOLISM	0.291359737097449	0.349961921037404	-0.11329411071006	0.0216132999643288	-0.0415095068307555	0.032425148058469	-0.0718004592444138	-0.0990900313915831	-0.0430989429187638	-0.134179745683513	-0.215566278449948	0.526871373675164	0.0315846997056873	-0.207260020252146	-0.281458098044952	-0.0866792081311214	0.0152194388542752	0.201019667585367	0.164817811053071	-0.17952753152001	0.254968085798214	0.0635676376353044	-0.00537861425159644	-0.266794665871662	-0.023321215368077	-0.178982680320726	-0.218845042940477	-0.276884384346682	0.0138482904714417	-0.111368719090064	0.162351128380231	0.0776350086199618	0.424994101263799	0.130160490650675	-0.317849656081686	0.165319007345125	0.308299393014001	-0.0803356890157795
KEGG_PYRIMIDINE_METABOLISM	0.262069493289584	0.218328517633626	-0.0458091672951768	0.0942135162763104	-0.00030178980100076	-0.0230561068587255	-0.12498719773113	-0.0104642740516552	0.0461207888400146	-0.190976404789355	-0.250665017219961	0.458123094328602	0.14524545067833	-0.131207120924978	-0.349651651043897	-0.0569184056487922	-0.0385992501333045	0.243967252575873	0.268410265180313	-0.147943430740927	0.15930519007545	0.127268925815271	0.0408855250449184	-0.238896204951191	-0.097288634113349	-0.133762745941351	-0.100454264327182	-0.29434806345132	-0.0606252949532767	-0.0987584413864774	0.129555592111291	0.036111648823938	0.424242485296691	0.18047660527735	-0.257794113169017	0.316892157993663	0.294673164069167	-0.0804701793294993
KEGG_ALANINE_ASPARTATE_AND_GLUTAMATE_METABOLISM	0.117720764978271	0.410570345706502	-0.00561293867002926	-0.105801772193432	-0.111986122887017	-0.0665250485674056	0.0234824530782611	-0.246747611285569	-0.24179409677972	-0.0531814634300161	0.0154362738134016	0.381847385955883	-0.106574918345554	-0.185411210629815	0.0444244198385841	-0.112158115945493	0.134081933364489	0.0977091935697626	0.0251446745179281	-0.180453952090144	0.430776149812644	-0.131981721913554	-0.17965633074888	-0.241772722220205	0.117907281551795	0.00462938476263945	-0.151692851580265	-0.136352845074904	0.0749592175271036	0.00826245377514861	0.248970572411183	0.187722867932981	0.210570443841245	-0.0772159131477847	-0.23144910206814	-0.0438131554710181	0.272573964060018	-0.0799092815026864
KEGG_GLYCINE_SERINE_AND_THREONINE_METABOLISM	-0.0803394934959653	0.169698679390987	-0.139923598764967	-0.18827600749531	-0.0113401007784446	0.0749604520335961	-0.00644838526258046	-0.198570856993669	-0.0759896215089655	-0.149715690310211	-0.168507932069036	0.180929114993934	0.0106480192395499	0.0300540643080483	-0.156055550657217	-0.253241839347379	0.189942559135253	0.175432244136783	0.0336050643999343	0.224088173803706	0.291552258142826	0.120164687038068	-0.118239261766562	-0.189396504380224	-0.0356110222261858	0.0503499355988646	0.0378240707202387	-0.105507104964133	0.127638859234197	-0.0356442368591126	0.132504960581363	0.167866066206351	0.0649522572947535	0.00524868521695319	-0.0307346907297992	-0.0708033523345631	0.123806863292027	-0.133400254405146
KEGG_CYSTEINE_AND_METHIONINE_METABOLISM	0.367612350575127	0.378874148608819	-0.0885908290580997	0.062307017067968	-0.123455897695196	0.15311913097597	-0.102674079085617	-0.0823308700688234	-0.230929150490929	0.00676302729255964	-0.194810031656202	0.445563476824203	-0.283426360560625	-0.290792931121497	-0.122192222956858	0.0340792079819841	0.156326327559992	0.102647325911014	0.00623220663197625	-0.427152970056484	0.148433942503607	-0.198772233409321	0.18143204572774	-0.0756557219745244	0.282281271372246	-0.255592769778252	-0.191191762364331	-0.153990633667571	-0.10217384391179	-0.0715755522338649	0.211520637416007	-0.103228761191821	0.371373675476834	0.15703630702354	-0.37891649494726	0.0582971148901098	0.243958856015469	0.0996784398574374
KEGG_VALINE_LEUCINE_AND_ISOLEUCINE_DEGRADATION	0.239579321225552	0.306777357845398	-0.0461874076516311	0.0915061052779638	0.0467619346887941	-0.142041798115496	-0.294218036547068	-0.0965966721622513	-0.0238168455949213	-0.12213867443677	-0.0283395875134562	0.316496442895934	0.0820345589260748	-0.0450253199187327	-0.250750163724166	-0.0927552214937133	0.0135403466074825	0.455482884890758	0.245337741561028	-0.162032701134288	0.361622282310899	-0.0133523741222354	-0.0202815363298193	-0.248852268977318	0.196712196473172	-0.243921157025305	0.0545249276210796	-0.0830201034492308	-0.110207401929476	0.0220580492247312	0.371705228040363	-0.0721597096683267	0.527843309361049	0.148288830094014	-0.332275239599089	0.314154988272899	0.304560355027618	-0.120130046660411
KEGG_VALINE_LEUCINE_AND_ISOLEUCINE_BIOSYNTHESIS	0.112519964587982	0.136120134620364	0.0476393192237425	0.182785869019642	0.0687097625411995	-0.100570537808603	-0.284087379925665	0.119095239601298	-0.00230644329790971	-0.127320143028187	-0.0520793965170467	0.236372620424514	0.0386838076711575	-0.111864488720899	-0.263443790718689	0.0102641468424277	0.0867135129371869	0.470699849935524	0.273929002967078	-0.129309831058248	0.300965864601983	0.0810496723085129	0.119169016571453	-0.148663000596954	-0.0786730721488263	-0.166678425395422	0.0614854617933651	-0.0471282699140715	-0.113855000673023	-0.0407824963508433	0.206411621337091	-0.125919167349041	0.582019370441658	0.0990141429500769	-0.176347849171475	0.490466547606691	0.233545795393308	-0.135241108285484
KEGG_LYSINE_DEGRADATION	0.316806743932947	0.124678824533591	-0.210730576591218	-0.022669771766177	0.268866788589533	-0.193327395283529	-0.490547618607358	-0.034010689614329	-0.028037374631057	-0.344819298713272	-0.200696277908163	0.307994411613226	0.145426506370245	-0.0626606663763333	-0.519637909707291	-0.14337734802803	-0.00383563517429528	0.62395884960263	0.339027250839814	-0.038919257928112	0.237314739722103	0.383785357456549	-0.0184888452582848	-0.352051061060788	0.00245327183213702	-0.249516716028383	0.00600448737897831	-0.162681055654735	-0.201071839251033	-0.0346058090787958	0.484075065738228	-0.157814153027085	0.698431811255836	0.193285174914121	-0.219630385451362	0.524523718407525	0.405107070869712	-0.156056035946662
KEGG_ARGININE_AND_PROLINE_METABOLISM	0.0623898997005403	0.382390172742313	-0.00140325493434089	-0.15548509630616	-0.0407687571643873	-0.120246744516045	-0.081803348962126	-0.170884443940239	-0.285469741142992	-0.197384237100299	-0.126790730469619	0.142086939081782	-0.155536971095858	-0.0565249040145751	-0.182412194234164	-0.0584951009703975	0.194468506899449	0.290030424785947	-0.0268338828337694	0.111216776373245	0.459411440654569	0.0718667394962613	-0.0915970418832508	-0.18380686932765	0.00178183739068122	0.0296573556470583	0.035434913862445	-0.0497815848136224	0.0440068846445399	-0.00633480683242244	0.220483169317536	0.063576379020013	0.235516331090467	-0.0426995466104892	-0.0173065133488283	0.0929628921043742	0.205014726833848	-0.17563734022753
KEGG_HISTIDINE_METABOLISM	0.12925465593945	0.0964424373689488	-0.19601499994716	-0.148730490182363	0.218021177276236	-0.0373858968088234	-0.0240087151368701	-0.18792297845793	0.00675145381375282	0.11584970861974	0.228266654405993	-0.0184824415555288	0.00491151530026772	0.126657214661498	0.237249659340194	-0.0795818782872423	-0.00198658200405863	0.0927259489173362	-0.143586666485863	0.000883556488910853	-0.0148829835533212	0.0857726640141465	-0.0046456329439441	0.00966994800789472	0.3412561052747	-0.247267557509843	0.0273308186373476	0.0780765432136601	0.0409597906992354	-0.00239645258341826	0.291994360449349	-0.115538092063381	0.0294559492257853	0.141858807186005	-0.19548991401298	-0.0958534895312705	0.0878060089100473	0.0265532090454561
KEGG_TYROSINE_METABOLISM	0.252965552434989	0.374081263820949	-0.16473067531735	-0.133823455975678	-0.106080299384849	-0.0105270998653061	-0.140870642322693	-0.24894340889849	-0.369292528593516	-0.168103215057138	-0.202538062834245	0.172319616625387	-0.259119071705736	0.0238016969117415	-0.24461571942896	-0.252846244871213	0.15549020569385	0.238980602362925	-0.123155920799647	-0.00884271383514333	0.497676775896508	0.00052810479842307	-0.065103449754683	-0.112084634401112	0.257358657617733	-0.0125868116674187	0.04520526098274	-0.0202957601920802	-0.00942991254192545	0.0537628075103052	0.298045517750063	-0.00352872363942803	0.172862179830391	0.0306415069671207	-0.143831703445411	-0.0159820954430199	0.18123116675047	-0.086276107804215
KEGG_PHENYLALANINE_METABOLISM	0.189313089749519	0.361004754110385	-0.00828015280940667	-0.0693585806980759	-0.350681646810546	0.0369583628929881	0.126103379875097	-0.174695745300033	-0.245493923586154	0.0999070489959062	0.0557805829052612	0.17565719308465	-0.285024581421267	-0.0402027444469175	0.134796966835232	-0.0653146245410412	0.0158824073386349	-0.0916399955417162	-0.196041684910544	-0.258055761276729	0.177609089684014	-0.383473103120508	-0.0843848936239969	0.051310069646667	0.396992075774624	-0.0219630438957166	-0.0883881495484903	0.03022948038742	0.0525101989421507	0.079815183675776	0.0578335882936561	0.075849905057247	-0.075582701914477	-0.0105016446547097	-0.140173147626296	-0.192094169066265	0.0635567843848387	0.0248480202804305
KEGG_TRYPTOPHAN_METABOLISM	0.251389713075521	0.197119445900098	-0.0933919526942242	-0.0367279787987724	0.0338562326315205	-0.133236124076912	-0.12032298000116	-0.148565443376058	-0.0515859133969286	0.0647567954149958	0.229102848942526	0.132705589072236	0.0165883092337056	-0.0524340258888241	0.140129218813994	0.00766709345884951	-0.0239573589094414	0.139373511879466	0.0707306332090322	-0.27415536963843	0.0999508818024535	-0.151594287453056	-0.0303072001034136	-0.122368056761797	0.362263569263402	-0.249875681898588	0.044623586881838	-0.0158164884577933	-0.0589183522292007	0.0719031755455659	0.274898190816804	-0.0323162870742499	0.19681144311837	0.0292898355743231	-0.270172538823517	0.0869716733445002	0.206602010214443	0.038492338428502
KEGG_BETA_ALANINE_METABOLISM	0.206958399274024	0.245536147189716	0.0480299741282424	0.0778236051652777	0.0714690235605209	-0.171510622682254	-0.185011819248047	-0.0861771753030155	0.0100597418123083	0.0265434010405697	0.165939299939203	0.173765654351002	0.0534463638518329	0.0225884007142364	0.0263205869019696	-0.0163127221470144	-0.00235659714177918	0.258705809918056	0.0991933710796088	-0.243126164154168	0.163381697128704	-0.0974023091834532	-0.00202220139169344	-0.12327165705424	0.327346727296814	-0.273088996383344	0.0899941852273429	-0.000831677191308155	-0.0786863101690256	0.0604613571742654	0.330719471521668	-0.0989278685056712	0.332023141286736	0.12407294358868	-0.325188766087303	0.208767863966284	0.182968669926781	-0.0572520130004147
KEGG_TAURINE_AND_HYPOTAURINE_METABOLISM	-0.167772530699851	0.073622858824087	0.186794029800077	0.103444481609237	-0.24011684526519	0.00766003709444974	0.2242243460101	0.0820036019030143	0.00865233337402531	0.212051565969274	0.128122082552479	-0.0674358567504101	-0.0800951976354077	0.110981715394941	0.183149070867873	-0.05712229593347	-0.0955682923622747	-0.274399707802474	-0.0354326271799606	-0.186596348627923	-0.0211186471415559	-0.282282615295732	-0.113754660538188	0.107155262038464	-0.0370772391499396	0.267211007330886	0.0318963562951688	0.0159098657044255	0.0310685713079239	0.0727475880049176	-0.266907035258819	0.240623128581545	-0.424164248867976	-0.104719300965011	0.155222085417817	-0.16070869349559	-0.269466630315909	-0.020800390834506
KEGG_SELENOAMINO_ACID_METABOLISM	0.294167563206672	0.0589327745534126	-0.0958596174049692	0.046891982200815	0.169693754905927	0.0137831605348188	-0.26381203818599	-0.016150402251525	0.00269691582579733	0.0534763835926379	0.08720126332144	0.212524819745741	-0.0479015247811889	0.06760948610873	0.00410450927954221	-0.144837312474126	0.131350209897507	0.287447224935176	0.0752043403644214	-0.33250501939663	0.145106062354468	-0.0222995824954991	0.16326108607641	-0.0261259999001459	0.31755934160155	-0.303450659064596	-0.00804851154325313	0.0656471911958556	-0.0704089310557581	-0.101467543875683	0.423165952680962	-0.25820373201006	0.394990555986825	0.0599712062034569	-0.407710741486266	0.252008043505225	0.263565523360103	0.0777911847340613
KEGG_GLUTATHIONE_METABOLISM	-0.0654973836704356	0.237208811124295	0.163571443632435	-0.0510445638090433	-0.223291694522184	0.0598441474615503	0.454019177761339	-0.182074506337328	-0.203438710456715	0.291708002133458	0.232681761401729	0.0184048185802618	-0.300636360946947	-0.0141530108791373	0.41013093611945	0.15023528689285	-0.0164169399147688	-0.376070343948223	-0.238547647997145	-0.161958026461866	-0.0791898002745446	-0.368570860209959	-0.183435852678581	0.130417315592778	0.195943163758773	0.230084388862732	-0.136165699933718	0.0881214804615246	0.300742691256712	0.0267186543517714	-0.0866568791771485	0.268180657107732	-0.448265149766227	-0.325925455849935	-0.0680152862170051	-0.469699797640916	-0.179224362426206	0.173411801288551
KEGG_STARCH_AND_SUCROSE_METABOLISM	-0.292157347071247	0.031347778994088	0.074590592725501	-0.204196264038355	-0.256407690376004	0.0242061693073253	0.419869277872109	-0.190580239860146	-0.123788386178709	0.152429476996352	0.248071854151223	-0.273710961929457	-0.196592319137663	0.0823635107333854	0.363921720351741	0.0206286052807324	0.0409850429349864	-0.390444681990181	-0.364533423736308	0.195147208711956	-0.00272043523592818	-0.244563552629903	-0.187374514180792	0.207288940933296	0.0725811791462454	0.0790100263844098	-0.018824348545631	0.309873432899315	0.389549826658556	0.124851942815992	-0.100034664957095	0.126566717699459	-0.474033803382653	-0.339875433835317	0.110916130101138	-0.502386718940309	-0.15468331173224	0.0534202004878358
KEGG_AMINO_SUGAR_AND_NUCLEOTIDE_SUGAR_METABOLISM	-0.136884931799569	0.0981041099253066	0.165303190863665	-0.110178693436507	-0.22512215064379	0.0365924245417133	0.449476211227284	-0.167594022290938	-0.0790186667131182	0.327750888161447	0.336515890712093	-0.111820852320843	-0.18053974694473	-0.00350445576416645	0.499897759079575	0.105682080330919	-0.0260962675676448	-0.446186373337687	-0.330400938558312	-0.0656943317441933	-0.122198267957439	-0.344132672722129	-0.123216557417058	0.162153981581763	0.181207063800898	0.00170830886801094	-0.138884502047069	0.123269968456061	0.272121082075218	0.019775202186619	-0.140914037341468	0.190847776318871	-0.440144137508324	-0.31108668855864	-0.0496848746501089	-0.464590627085635	-0.167228560753749	0.144318887298076
KEGG_GLYCOSAMINOGLYCAN_BIOSYNTHESIS_CHONDROITIN_SULFATE	-0.0779689382650354	-0.0564992769543181	-0.0665873533417354	-0.0265555987991596	0.132671291296536	-0.0324059661213363	-0.164779107610792	0.0529495919861613	-0.0318599167279719	-0.189534882658819	-0.0856459793894935	-0.150629616944758	-0.123225190309125	0.00986372719846996	-0.204614907524893	-0.170668962637102	0.106360071779984	0.210134638524881	-0.0192518131135257	0.225203842085131	0.137211668156178	0.151090195768238	0.0585658618547671	0.105623336337994	-0.0131741939135975	0.0105942682373287	0.220666080222541	0.120182453972782	-0.0552889308159348	0.0518288662432969	0.0705530334490625	-0.160609086783715	0.0818787655854076	0.177236180629583	0.16724624981125	0.0592977351188909	-0.0333629459796185	-0.0931407371252601
KEGG_GLYCOSAMINOGLYCAN_BIOSYNTHESIS_HEPARAN_SULFATE	0.088005834566385	0.114635645022014	-0.124956859413767	0.0195476378785414	0.0472810392655956	0.00426693144100898	-0.184272399450887	0.025942687969635	-0.043618985678936	-0.142768510870638	-0.184119063973115	0.0111615922057497	-0.0775410727621698	-0.0974791356250798	-0.262239324184588	-0.240426473976007	0.241140086255959	0.195837544402295	0.0679093216327603	0.0929394524557119	0.226741787738088	0.107202068815286	0.0996120566377686	-0.0886351554420277	-0.0138400242876154	-0.0989897141425594	0.108942094136888	-0.100988830024812	-0.176400267664379	0.0145603296248593	0.0842019586171159	-0.0246272035912783	0.203488994519415	0.237622091883136	0.0259310260273894	0.0604104992936054	0.0329837478354399	-0.0914470784649324
KEGG_INOSITOL_PHOSPHATE_METABOLISM	-0.230706583924958	0.0302395302860143	0.223194476861265	0.0149980173335019	-0.178094748606993	-0.00216667270202748	0.27538675953615	-0.0176148571516849	0.0075686316890054	0.334873891632827	0.430397301082232	-0.246383577690296	-0.127731945539087	0.0444203129885178	0.465050210801315	0.160245756968438	-0.180648499019454	-0.306725050519708	-0.280772553202744	-0.144383521020382	-0.214557460038677	-0.44930516618176	-0.133834450578916	0.282632203799618	0.215971818975033	0.12159676291899	-0.0718189534364546	0.249305676880358	0.195324528899987	0.0418930944237598	-0.195579782739435	0.0514027686850169	-0.435348628270678	-0.353634539414778	0.0273524780182981	-0.310748525044659	-0.218408220206749	0.13427518066763
KEGG_PYRUVATE_METABOLISM	0.206473043248651	0.346334909027006	-0.00529495712375679	-0.00464128596869486	0.0471711452189214	-0.0255838115318252	-0.0502144408981469	-0.165695702768144	-0.184061958138789	0.0124549994826627	0.0055333968084331	0.316823358636327	-0.162818499325589	-0.253213254760043	-0.0364647580878218	0.0393202997497786	0.021510054078098	0.145413418359374	0.026806404282016	-0.247547806425491	0.257052613554111	-0.116534321900104	-0.00538635341034483	-0.152391792604283	0.224234237361101	-0.257672787637536	-0.131961434639127	-0.0414429326158178	0.0360436829230868	-0.0370664927048218	0.310705056266604	-0.0538649547562673	0.374924579856419	-0.00569778293847025	-0.360899131229251	0.0301684138702912	0.243848307478651	0.0435220329490064
KEGG_GLYOXYLATE_AND_DICARBOXYLATE_METABOLISM	0.26292285953297	0.312660765342808	0.0121574950474879	0.0157398298941622	-0.0379394015875435	-0.0490447172545743	-0.0571589313565163	-0.00829395109423509	-0.138693819606009	0.0335348997906724	-0.0321719197353443	0.278393519604432	-0.170408929180804	-0.142766918683915	-0.148550633614542	0.0103405193753496	0.0478692210837734	0.177413661151667	0.0897603010064886	-0.258278206029534	0.152845543702142	-0.0461672518947653	0.0639863809998103	-0.109173552958586	0.129873683896248	-0.194542040269616	-0.120448003340693	-0.0706327803262618	-0.0192726180430884	-0.127715769792701	0.205809283640187	-0.00908583436447316	0.335100006752333	-0.0748968415794931	-0.286102595708137	0.155697470380785	0.177328790828732	0.0305474088225854
KEGG_PROPANOATE_METABOLISM	0.240947864792693	0.311548945874916	0.0206304616888518	0.0996647478727833	-0.0493637729823528	-0.040240187419018	-0.111933987002482	-0.0972725574418279	-0.024360515056968	0.0325948539373042	0.00774277392252345	0.277945186501561	-0.0205083885931594	-0.0570500475636402	-0.0868739209426679	-0.0604927362410577	-0.011496024422676	0.209352106115322	0.139104085910363	-0.242621708218454	0.326772145007514	-0.139544189700188	0.0348696784400566	-0.114577755783609	0.272577431999883	-0.214010286381216	0.00844022133344043	-0.0306672094501617	-0.0486536994575935	0.0248922490921517	0.268181381632237	-0.0721327809487248	0.336653677976743	0.156692129745912	-0.329345392614903	0.0958203782175831	0.176570336355042	-0.00895168047906764
KEGG_BUTANOATE_METABOLISM	0.234900336814161	0.27706424890739	-0.0319890066146459	0.0818056161777152	0.0781694432447654	-0.114090294909336	-0.230535047952043	-0.0844867205152434	0.0436648165792713	-0.0382329395134557	0.0684064844324323	0.31220082661061	0.105839701386671	-0.0116525271171084	-0.114493662935039	-0.111736886945917	-0.00553210537432016	0.407012135569126	0.208711008163631	-0.149162486069544	0.318826293899762	0.0180190084092819	-0.00669592146065743	-0.245787959459232	0.212687112034293	-0.237236544091084	0.00247248054381267	-0.111276865569544	-0.098842152319248	0.0076108536959637	0.372672644564995	-0.0541492500560928	0.504246734814467	0.158745399851018	-0.337443778681068	0.275961876008899	0.291136578920606	-0.0882615153448662
KEGG_ONE_CARBON_POOL_BY_FOLATE	-0.112604880006072	-0.0379371489997629	0.0547110627289807	0.0890241567497388	0.00201283760824568	0.0620459548692078	0.175566345457089	-0.037209900801833	0.0414587739578637	0.0667801761469318	0.0342962717508498	0.274415286611055	0.14024044952158	-0.0863368730095792	0.15676287204044	-0.120530920672091	0.120212662111008	-0.0724840184020726	0.164426061538637	-0.0481500643190982	0.153802256968462	0.0881829932626534	-0.0946258086653015	-0.211324266657058	-0.338125678005588	0.142064908776366	-0.15762404872807	-0.226468276617079	0.143070107182971	0.0243371015064408	-0.111040104435539	0.409635230579936	-0.00590723766308296	-0.0654656422367032	-0.047929940978276	-0.0829362807248077	0.13859966946433	-0.0327029904764956
KEGG_FOLATE_BIOSYNTHESIS	-0.0516513834736844	0.273830012810184	-0.0127637013874079	-0.243564904765313	-0.206294416884516	-0.082699216164844	0.271811737037473	-0.256811319633561	-0.158828603827623	-0.0939237772348806	-0.0743447831295824	0.0778334002369929	-0.0472516483749366	-0.0175338910483966	0.14633865173447	-0.0216162823648825	-0.0377682961547837	-0.274302258778835	-0.251023039494994	0.240260798067611	0.141022290432424	-0.027780977417541	-0.323388393168388	-0.10865034866139	-0.119710779882105	0.172338399966579	-0.0771246072238461	-0.0883950341097849	0.157974844197874	0.0841409897504658	-0.132706654315413	0.367912195170787	-0.347387976695265	-0.0439796428819555	0.198847985744331	-0.348957851000448	-0.0510488369328593	-0.192403248117554
KEGG_RETINOL_METABOLISM	-0.0867004528540542	0.14564588165863	-0.123135835180902	-0.115431661499419	-0.0909669509788423	-0.0257306451029683	0.123793471868786	-0.198847948780147	-0.190172917738344	0.0282761899002369	0.0789562686885016	-0.194976603495937	-0.123387572251	0.108199404221702	0.0893350382758518	-0.11691666507479	-0.000446732181900176	-0.1562485252172	-0.196794617015122	0.0581229369243011	0.0778433621393411	-0.176764191300894	-0.186182420858128	0.0303219110578226	0.207518346167639	0.20390142688728	0.0114270295399634	0.118271532945638	0.155661916270025	0.148708845162223	0.00365817483664266	0.14506533739343	-0.275736812805153	-0.141213758439154	0.145969941699943	-0.30735713610758	-0.0369573655973192	-0.0142456708731225
KEGG_PORPHYRIN_AND_CHLOROPHYLL_METABOLISM	-0.0723124171292185	-0.00669687522390438	-0.0339084638719536	0.130905055865113	0.083533224827366	-0.0675753799426176	0.0501205722543991	-0.123833046297739	-0.017371659527522	0.0667812017722454	0.270819736825062	-0.00200626066048646	0.134786347132092	0.069019958966258	0.302817154686933	0.0492508105416101	-0.0134505602508142	0.0554320046087258	-0.0703709070516318	-0.0516654123110673	0.0629818844611431	-0.00294511806130378	0.0405034874608624	-0.0641554395083279	0.04615448266552	-0.0920693374201185	-0.0261012952613683	-0.027034985418242	0.0972188961857561	0.0463613423389622	0.0941392480859379	0.0553379069759174	0.0844754584467685	0.0210406884407775	-0.157770874804812	0.0102132374709117	0.182367186109185	0.0335348648775924
KEGG_TERPENOID_BACKBONE_BIOSYNTHESIS	-0.0286740791285672	-0.0222446240847602	-0.0191947635444262	0.0433784120945853	-0.22096546277757	0.179441428420921	0.206920695873682	0.0159831428248169	-0.0499601226110061	0.106884961285773	-0.0338305241771077	0.0325542357056517	-0.162920017947351	-0.124968262894576	0.0980852599360865	0.0474766500909371	0.00834942459213344	-0.148971153879674	-0.0287295303186802	-0.0674604950790339	0.108836837334517	-0.105950652991063	0.0914089088949456	0.118554999958658	-0.0761171104446534	0.103064778560375	-0.0801379143825987	0.05140904625159	0.0989894485872151	-0.0174477203212709	-0.0638496931819339	0.0483814414874034	-0.0464861228687808	-0.0791896308476116	-0.00508506405699746	-0.160006373385721	-0.00493013250159282	0.147849396054717
KEGG_LIMONENE_AND_PINENE_DEGRADATION	0.175613269356605	0.183846448352479	-0.0263492236966808	-0.0586968158773164	0.0168064369526454	-0.14990142582401	-0.104123537908273	-0.116420728854561	-0.058970898616038	-0.00776886010685898	0.141438320662986	0.148876231534128	0.011274487994679	0.0655283379050629	0.0483869197741136	-0.110309318599244	0.0181126939150613	0.254249042249401	0.0447367884257625	-0.0997043514711672	0.209446654067504	0.0141250067321144	-0.0626150735552517	-0.117662762271483	0.317060429077123	-0.229347837808275	0.0626278216646834	0.0640367527740573	0.0114821568356017	0.0765585206930468	0.385780673761812	-0.0759143839638072	0.256095166210623	0.0782619923820539	-0.210426157318468	0.117101858628474	0.180251009338824	-0.0670146604880295
KEGG_NITROGEN_METABOLISM	0.112473782008766	0.0926033476437655	-0.181363348501909	-0.228001225030082	0.0189225631729426	0.027541630792433	0.0575687926581306	-0.311783208115449	-0.206375695563812	-0.175003553853393	-0.176295981353947	-0.0815582303929841	-0.107903530552216	-0.0772185390813218	-0.0621757255240265	0.108249200161155	-0.0796528516938924	-0.140587214622666	-0.189249209353055	0.180113266600795	0.0431193730723923	0.0268018845419294	-0.0711759079248143	-0.0944206284495121	0.169521964319247	-0.153225661650368	0.167457291470133	0.0255095620280741	0.0862787630844455	0.106429794996364	0.0711193884262516	-0.057142552429128	-0.137638303356908	0.0319972677927764	-0.0108122074287645	-0.311107861948852	0.0634851244973555	0.1195649814324
KEGG_SULFUR_METABOLISM	0.036217594394631	-0.249887675452844	-0.106256382395301	-0.123054427722553	0.234967968098264	0.0369237376180884	0.0231563943463587	-0.149566040861933	-0.0666681750713254	0.104311758478722	0.241559964176241	-0.247124821260854	-0.0879592558060196	-0.135814003335143	0.371048732357558	-0.00331831026603551	0.0717683730631174	-0.24643368997458	-0.177510249495471	-0.0637224309222529	-0.129525276774253	-0.0418462864726783	0.119445242356591	0.146824692782439	0.186943228991751	-0.190627725940628	0.152568065018217	0.0495573320470286	-0.04374747241824	0.114135228090011	-0.0129523505336305	-0.0910507294905064	-0.196852094291117	0.0983333996341224	-0.00984475031823079	-0.2148410590466	-0.0477652200306	0.166366156410959
KEGG_METABOLISM_OF_XENOBIOTICS_BY_CYTOCHROME_P450	0.0486114615118634	0.255636461717849	0.0139813352416552	-0.196436273257546	-0.0375367409309326	-0.123089856216755	0.117539114661768	-0.280848585809861	-0.210865773042518	-0.0265487254700053	0.0731170595318835	-0.00984244591863631	-0.112812668088345	0.114924391863273	0.052825805624293	-0.0150071098052171	0.0430039448798605	0.0582313647638964	-0.187124975737969	0.147585551626146	0.157645999034189	0.0331836707042845	-0.220613706063558	-0.108074863727772	0.165571616916587	0.0711721220363692	0.107061388584281	0.0283696290489941	0.149595429527507	0.113189848956907	0.22643756543955	0.111406233280526	-0.121041719824565	-0.123283324491755	-0.109647780860917	-0.227712839955142	-0.0140138243925186	-0.0304827198104282
KEGG_DRUG_METABOLISM_CYTOCHROME_P450	0.0485039154003391	0.218353331356706	-0.0320814770392041	-0.162860758113902	-0.086333753655301	-0.0440492024022672	0.168932904543269	-0.255957418440992	-0.179898669351376	0.0821488341390889	0.158085596772784	-0.0619652558887942	-0.168259504826565	0.190764548349841	0.17494351855466	-0.0444316237075014	0.0455225135939273	-0.0370619426497024	-0.228901141350126	0.0842241350306315	0.0932486603542425	-0.111249221419155	-0.192258690483253	-0.00179702352921889	0.261833873084	0.108064852710588	0.0734269273422481	0.102409906624984	0.194958755083992	0.105705732495917	0.151904230575159	0.113816673789361	-0.233821588616196	-0.191269036188268	-0.12324002313539	-0.310565541230219	-0.0695536292959027	0.0466871596640381
KEGG_DRUG_METABOLISM_OTHER_ENZYMES	-0.0806082970906608	-0.0160148567202578	0.133586813245131	0.0861620791586644	-0.184716391037496	0.10963186671597	0.479636962171508	-0.0180911556354213	0.0522823830175207	0.415066486970301	0.348353023597658	-0.0324045760705421	-0.104100085459643	-0.047103006262052	0.56574720471902	0.217083043026951	-0.0773393067084014	-0.525691582000521	-0.121927781301439	-0.275436870901082	-0.363632432547793	-0.427656648529288	-0.00625450076046786	0.270839035691275	0.209481992556808	0.0600526551411816	-0.140446662398015	0.0647430158549476	0.206755453478441	-0.0400087106921873	-0.2263993625355	0.187288956663557	-0.475495933151133	-0.183439302623005	-0.041017864058292	-0.356356021355566	-0.188098319563493	0.251825069597692
KEGG_BIOSYNTHESIS_OF_UNSATURATED_FATTY_ACIDS	0.222767043119122	0.284453577546428	-0.181661464595091	-0.00431162399632278	-0.0486355728002973	0.101227735864681	0.0723696306312835	-0.117691012702467	-0.146609152575285	0.0582270179796908	-0.129615644611838	0.306085566701548	-0.143140293276334	-0.230980012367886	-0.0496554674220568	-0.137195564780255	0.0206443286494101	0.0371280485367212	0.0720274509942145	-0.102939964562279	0.195836857059709	-0.0261284726599973	-8.0362620745787e-05	-0.170554869332651	0.133813075449822	-0.16297649950928	-0.161039100263278	-0.131758936073417	0.0174011767358243	-0.0761264990041612	0.175641443919517	0.124171121209136	0.219421512294743	0.0714991088512144	-0.246767150728595	-0.12617037575875	0.159805124711512	0.0781507533551309
KEGG_ABC_TRANSPORTERS	-0.177524684283905	0.0430580464175188	0.146491937638801	0.0632579398082575	-0.141656228658483	0.161195312037378	0.329653258893964	0.0652914577884975	0.0195373801415147	0.244540098224217	0.107994609689965	-0.191686730249462	-0.248879588381622	0.187450114532872	0.109065744131857	-0.0895055552844213	-0.0132976042308195	-0.13571356653411	-0.192723567616119	0.0769440075979421	0.0949563405362197	-0.190340196497506	0.0374911464634329	0.275435703508767	0.00629642513987558	0.215731006715697	0.0502762653169571	0.230017854689686	0.268544909586484	-0.0646392115877013	-0.181811302742494	0.0230920000600387	-0.311583820073265	-0.14677896863972	0.0638574477928271	-0.346225945244239	-0.252939121819059	0.142399829704454
KEGG_RIBOSOME	-0.152545859541058	-0.213550005990645	-0.074741085301591	-0.0167918013785762	0.148789813470374	-0.116333195714894	-0.082761286762095	-0.0440752580689181	0.0874518409940873	0.0026984422783695	0.346973959905239	0.164144519557374	0.237331339072642	0.198242477544829	0.300291113909826	-0.156502792686167	0.233593033531786	0.233389981400994	0.0165050135675412	-0.00210207979945059	0.124153898923628	0.132831747392137	-0.083202924185596	-0.0996160475578636	0.0258023834333245	-0.0695058009222919	-0.086122921813482	0.091015477871169	0.146795016946124	0.0563239630786539	0.289713394453214	0.0383996646699815	0.274547249179542	0.0322275276429458	-0.129622561246296	0.201974678439012	0.324758886642877	-0.186220311109639
KEGG_RNA_DEGRADATION	0.333292324492198	0.159903925401951	0.0548023663167392	0.237128395475697	0.0296189733011706	-0.041484427476614	-0.256440634663802	0.112759326465693	0.122492940540817	-0.0409430058315021	-0.117246640278299	0.395824180942803	0.1445590743572	-0.126874770528613	-0.210738995471753	0.10326979952471	-0.0029698369203675	0.270509594391747	0.303365188278793	-0.367763600652206	0.0224153949304666	0.0128311719508125	0.187301746940409	-0.177091312069438	0.0912724002921354	-0.292759116437735	-0.0306880606172836	-0.26697262549535	-0.27774901359804	-0.114185624203707	0.17065631008138	-0.117714574973185	0.529053154519041	0.247500853524629	-0.337467507605589	0.429094454699991	0.216591417251091	-0.031132032154033
KEGG_RNA_POLYMERASE	0.37371218960168	0.244891176849532	-0.104729608856606	0.0953524421419769	0.112197760705847	-0.117020761526581	-0.430509805408811	0.00728256735566186	0.029310211054617	-0.303357417581395	-0.268366854442791	0.400214703349526	0.161476609088345	-0.155620167831195	-0.468639362404361	-0.050718995670135	0.00448141727031002	0.516281984922364	0.295156588735986	-0.152428946097365	0.233845869694577	0.202749386666485	0.11315526783562	-0.322470146647603	0.0564275285637405	-0.382764644803007	0.0609825157646479	-0.278526321335053	-0.282399614905695	-0.0183279426082651	0.313738335894947	-0.192082758224098	0.688841989675099	0.345359758206544	-0.296084568976755	0.533682435652475	0.337117722390096	-0.172573889616566
KEGG_DNA_REPLICATION	-0.0144977990069527	-0.0818979986157246	-0.068156840274896	0.0831449235161258	0.0219608343522753	0.0522068744358773	-0.020835092659578	0.0786289959037328	0.20782209195746	-0.0777565205131598	-0.086551037745603	0.336113386313138	0.245798555852403	0.0616134618431362	-0.150850732234439	-0.0812812772075218	-0.105786586781997	0.0728364108082672	0.246305359809227	-0.017308738011233	-0.0434911296539212	0.157412397122266	-0.0769765817856507	-0.108372374023279	-0.2397452079089	0.115501058529539	-0.239043699401937	-0.137514506667574	0.0843332868233812	-0.102297014430853	0.00616691610901462	0.142072796501318	0.188001383994674	0.0735259540706253	-0.0591474993119411	0.182259746940195	0.205948133260935	-0.0881667861671556
KEGG_SPLICEOSOME	0.349929026311969	0.131886664544075	-0.00903036427957162	0.162169571221681	0.126996546109229	-0.145499921429949	-0.398028407848409	0.0470483205152261	0.0867186519998589	-0.224220698372597	-0.197092440171753	0.332053007435083	0.248029120150198	-0.161813428681959	-0.375615477277765	0.107417554886343	-0.0873386680773195	0.368701400956918	0.356072625775471	-0.27891691035533	0.0249514749199171	0.114892945248346	0.0974279428114349	-0.319083251304345	0.0217307893002093	-0.272400467762989	0.0649547631092919	-0.35923432836286	-0.359213138689589	0.00740072078512835	0.205295314376796	-0.101831696319006	0.562068536075855	0.273781505372001	-0.274242567795769	0.531744829654742	0.275890069663476	-0.0973186991263676
KEGG_PROTEASOME	0.269436099329929	0.306934939953042	0.00569899887576194	0.0512104984954042	-0.309683945133601	0.201919452761139	0.255046357598255	-0.165823110485237	-0.312191016000858	0.18699184800609	-0.0815318628942769	0.26119500021491	-0.386917225371237	-0.238383805447034	0.161356111722412	0.197463279084515	0.0520380183051694	-0.308571921670999	-0.203305671916097	-0.403738565947173	-0.0309028295069886	-0.415408468561894	0.0827691260492144	0.0854883828670025	0.375346750978034	-0.0455553127472376	-0.23273660559871	-0.08571424146563	0.0496829229080167	-0.0294128931310857	0.0353993380439006	0.0268239118744604	-0.0761904957258694	-0.038486148806312	-0.252937665563921	-0.260171938540022	-0.011742581235343	0.242889041436671
KEGG_PROTEIN_EXPORT	-0.16073191335822	-0.152270136925519	-0.165174306846711	-0.0229261650557841	0.145975581791088	0.0399761862101118	0.109153554894896	0.0406420985360825	0.204624865155998	0.0604145930402355	0.096925738559445	-0.0684864728354821	0.123878571746639	0.0714274326031657	0.124028864829552	-0.117934252331624	-0.0990174881895828	0.0196140355483389	0.0804883330382029	0.268934462174413	-0.138543879804623	0.258373434507401	-0.0324783110200996	-0.0160741817572502	-0.122987707482786	0.0765244862045711	0.0551302994965398	0.031924956343329	0.0696829426888158	-0.0483829411699708	-0.00858852331959629	0.0911551364196059	-0.111295620218187	0.101918771366604	0.180538594070604	-0.155955976614449	-0.0215726449928548	0.0356203964248146
KEGG_PPAR_SIGNALING_PATHWAY	-0.183447804100026	-0.0351996186158825	0.0402768355389754	-0.150074716668625	-0.0218183471607544	-0.0399404024351767	0.297321279235656	-0.170481602856263	0.00688255275342131	0.246924703643418	0.380712263720106	-0.231617032472919	-0.0434458112598195	0.165070104370679	0.515257169528253	-0.0766569573444337	-0.0447898813984938	-0.417241474302081	-0.252452448887435	0.0272997894798326	-0.0660249716228958	-0.223210845280843	-0.212426146231511	0.086295870195388	0.0559677494557236	0.178699442330614	0.00602765638383553	0.110471419459539	0.219061290438276	0.0783132108801527	-0.140263797162665	0.273258442285467	-0.540831851815506	-0.27494491901048	0.0792729679210219	-0.467463332952915	-0.112214256959411	0.0998282280956582
KEGG_BASE_EXCISION_REPAIR	0.00672746097302955	0.00788992885397505	-0.0255266975014018	0.0564131310660195	0.0514933654132275	-0.0702328290245985	-0.185848360126322	0.069451284573114	0.170445591017863	-0.219461219702013	-0.183374015206824	0.297354165512369	0.274120364607216	0.0636777243736006	-0.384684095851606	-0.128437818962544	-0.136033690586504	0.279337346694128	0.284945060923525	0.0546927229649726	0.0230911923207236	0.250535567832171	-0.102530485156472	-0.20401449712341	-0.269167588427053	0.0639700647163828	-0.122013671999286	-0.169042876965733	-0.0113737341484843	-0.0876082559977902	0.0792477716277956	0.0918670942400604	0.297367861292425	0.0754605188086136	-0.044209385433413	0.309342798870612	0.239410557150409	-0.188090947747642
KEGG_NUCLEOTIDE_EXCISION_REPAIR	0.027361633567956	-0.0106157349111959	-0.0386236296517798	0.0411567695353214	-0.0325903235478612	-0.0962986921625819	-0.160168241590664	0.0428018442491716	0.063772400679234	-0.191613157451706	-0.0819899282638886	0.288341057865402	0.18166387355703	0.0212604162665577	-0.228458795668384	-0.0392505340545996	-0.15563162761966	0.206136559519116	0.216442121344892	-0.148715565125863	0.0518486108099155	0.0742716866806744	-0.10644626582778	-0.124282357544695	-0.209590978011332	0.0609134317494243	-0.167519976334218	-0.0620441298037126	0.049251654883902	-0.0400969097797258	0.066014832057664	0.0753992801638313	0.296210339076685	-0.0305324547030275	-0.10235425741662	0.301571751167978	0.258020363218073	-0.138966761076634
KEGG_MISMATCH_REPAIR	0.105066726589798	0.0174324408495966	-0.0490043546606642	0.146674517462842	-0.0644908069387938	0.0346867210074949	-0.11272351243648	0.0729618213109569	0.196510718488371	-0.115937999780593	-0.134492678858684	0.446030976718965	0.250257751183946	0.0287170157208535	-0.240470856022984	-0.0846396392495788	-0.0923022299783946	0.157643750705406	0.303581696212643	-0.135594225436929	0.0424351743535719	0.0666496257421511	-0.0370942565252665	-0.143747784515194	-0.144428909676504	0.0583055232020461	-0.194687104285558	-0.179496418034166	-0.00315846078497001	-0.0900316258541936	0.0627771806408019	0.101419830794434	0.325820168596333	0.157381707440248	-0.17475876732844	0.282537005002036	0.234488810725916	-0.124946824023072
KEGG_HOMOLOGOUS_RECOMBINATION	-0.0363592862346496	-0.0409870504082546	-0.00297953044346119	0.20471874197337	-0.0236453316318701	0.0666294227116082	-0.0353299675463446	0.131941767256355	0.184311916260152	-0.0668876153734272	-0.0767139565004302	0.334023492041155	0.149897334190841	0.0743872276766389	-0.195847229955324	0.0107283030585253	-0.119427782887245	0.18989347643581	0.221861774499986	-0.0538666817368293	0.00534114000047161	0.139461676577504	-0.0283487108150944	-0.0280440698770193	-0.174840551972322	0.064904800779764	-0.159144208839722	-0.0461221406676254	0.110540070662628	-0.0982099221541639	0.0538970837024424	0.0229160316991601	0.232516759098693	0.0931850445685602	-0.0955042940280017	0.238472528786079	0.17432550631807	-0.0235279847095438
KEGG_MAPK_SIGNALING_PATHWAY	-0.193695688150355	-0.0295282500297762	0.0665232169444979	-0.0481861370736001	-0.0830554740309595	0.0910812892140904	0.421957707961313	-0.148272602063351	-0.016564437044493	0.382709741779926	0.417189512012099	-0.143191403047006	-0.127171090553921	-0.0500457088349666	0.617626938861176	0.183083564867887	-0.0659384342942401	-0.55894066399133	-0.269659576064528	-0.210008420124744	-0.407204001933156	-0.447464024526944	-0.122920560423434	0.232834382129482	0.234402183046471	0.0521001906914024	-0.206356239786094	0.15310350071219	0.24974092523884	0.0315460315399059	-0.176308172088752	0.159656513375802	-0.506915060083907	-0.300420203499692	-0.0622980929041905	-0.475186988860373	-0.164428323006267	0.218745793381468
KEGG_ERBB_SIGNALING_PATHWAY	-0.199117945300623	0.038487448231365	0.118928878409408	-0.067527111963291	-0.152221910332663	0.100427527685384	0.394130846421967	-0.125932619296951	-0.0964021789842732	0.371093173038907	0.372446789995924	-0.180121271718032	-0.232084440730692	-0.0407749303345653	0.53222790313897	0.170971944928097	-0.0721883832788569	-0.530139510526129	-0.327989808623728	-0.206855666611353	-0.301798687218566	-0.493817270402581	-0.120223581360671	0.286488603602495	0.198105620422241	0.134200696600605	-0.211834256955856	0.179368111296824	0.252542545487334	-0.00165974035283371	-0.236775162994367	0.136785527406479	-0.539338805265544	-0.409094600042287	-0.0459012430509171	-0.490268127568397	-0.192836107447489	0.219427958956484
KEGG_CALCIUM_SIGNALING_PATHWAY	-0.247905514180061	-0.0532366913502427	0.110086086760896	-0.11676743991554	0.0401019152025401	0.0302228291468215	0.324682379959087	-0.184592646365853	-0.105257928323022	0.289880768245287	0.389780271177422	-0.265725093385833	-0.181186821520617	0.00305767846982852	0.532196087262362	0.113772755726522	-0.0319924293227678	-0.473425368295774	-0.334558550336108	-0.0509703376893543	-0.267940822672727	-0.354913497342358	-0.148999872874651	0.221805952979127	0.209179284624275	0.115836230785308	0.0163892960153886	0.200725042309948	0.240871125591573	0.123470867792752	-0.15539867010965	0.114516339485411	-0.522538916091253	-0.270874346027816	-0.00878549713164756	-0.49911304565313	-0.204250735303405	0.164914292819965
KEGG_CYTOKINE_CYTOKINE_RECEPTOR_INTERACTION	-0.381526720049343	-0.143716476737057	0.038550965730879	-0.0889186265065831	-0.0365057926783561	0.106126056812036	0.423884682312432	-0.0494857285868384	0.0210848877182327	0.274411077553639	0.310420496830207	-0.273227595783185	-0.122418580967634	0.0666596925256808	0.526594478139929	0.0950255301341115	-0.0870960674415319	-0.490340919359946	-0.31631282986	0.118996354009297	-0.318354428135593	-0.200571853351162	-0.16753536911915	0.282893108859939	0.0147926330134228	0.228707197098914	-0.0638781747321159	0.262130951054592	0.296213991885433	0.0490692162466922	-0.258568335519832	0.17799039184611	-0.65371043738311	-0.205213594891617	0.277053922053769	-0.468136523398147	-0.245894006449585	0.125556362225725
KEGG_CHEMOKINE_SIGNALING_PATHWAY	-0.311689551211528	-0.128759547077531	0.098463973045006	-0.0567278017028511	-0.0167832767498435	0.0405063807400734	0.415435557032621	-0.112203606397385	0.0445097438348108	0.400831510039818	0.545753301157729	-0.219754716000264	-0.0642428002582332	0.0656179392949242	0.687708379024469	0.181977553193621	-0.097330407372239	-0.518840483839845	-0.273125742315835	-0.130234797170479	-0.427408290046319	-0.399486156762588	-0.18854314374783	0.272064755553788	0.156824570669151	0.114265404896888	-0.178163008622523	0.25773045431054	0.331179527080906	0.0291989382622162	-0.191786649955008	0.181758774836882	-0.55989185615044	-0.388241888431216	-0.0238736456460078	-0.460037940936755	-0.164416863635247	0.194868813934942
KEGG_PHOSPHATIDYLINOSITOL_SIGNALING_SYSTEM	-0.261161332150114	-0.0286616019132184	0.167058011336692	-0.0182796633430683	-0.101147019213716	0.0661912036381212	0.363681074087345	-0.077004084877482	-0.0305168286735304	0.367081071580496	0.434986412563391	-0.278032069399673	-0.167894368362975	-0.00576664785452278	0.562432452924811	0.207219650625191	-0.107077780777059	-0.451062905977476	-0.322029087172891	-0.11560286593156	-0.263416795027893	-0.4305686127082	-0.126640989756988	0.282259358423992	0.176878701531674	0.14054383970944	-0.0990727208637026	0.233987442913168	0.229359937798285	0.0659250967318787	-0.230585103470856	0.0771987615239284	-0.526158571055993	-0.334481205752751	0.036635042766658	-0.453256202388356	-0.258626286800536	0.200911991492152
KEGG_NEUROACTIVE_LIGAND_RECEPTOR_INTERACTION	-0.393300523491578	-0.239254657001802	0.045749206520094	-0.223069117580696	0.109012013952381	-0.0447222206756018	0.318808066142265	-0.183612781740729	-0.0174820327589672	0.210138455802071	0.450103395779272	-0.420509621276033	-0.0792827276314554	0.212732554159722	0.556329479401408	0.116199554470099	-0.0815488373169711	-0.419605567791722	-0.392114663728287	0.188089633334998	-0.43170582237027	-0.178652501148519	-0.225787561259317	0.26484928881253	0.126222713709588	0.131228652290652	0.0250640361672788	0.352323987424707	0.346846467188619	0.123566010778915	-0.115631315061615	0.0941400623712841	-0.632272890519674	-0.303678565094936	0.184711067168482	-0.494536413943774	-0.15265922271166	0.144897859438634
KEGG_CELL_CYCLE	0.0642312029971154	0.0358551603774538	0.058746833107209	0.108174611027639	-0.0245329373798793	0.0122886340020359	-0.0603246885088216	0.110626722366612	0.0947761159593841	-0.0993864200143757	-0.192250138927987	0.212813462693749	0.13785874583614	-0.0437681419648274	-0.277234907647961	-0.00981916404239062	-0.162131776703643	0.059532955483854	0.168034481462466	-0.02294361304127	0.0265927710607509	0.163172173301188	-0.0193465007473894	-0.121902695173202	-0.352158818450973	0.170592429670443	-0.17932535553784	-0.225164054459543	-0.0343287518402125	-0.121057466131507	-0.147865838936712	0.137461285816396	0.142988536198779	-0.00515506254461394	-0.0111466460035286	0.161917156212672	0.10504424721456	-0.0687519910762819
KEGG_OOCYTE_MEIOSIS	-0.107334917150245	0.000953142002495346	0.127959499994709	0.0449469961533211	-0.111898325847299	0.1673772172283	0.42854326914332	-0.0257880913754245	-0.00872631111199055	0.36536878323944	0.208122193212594	-0.0395401201228579	-0.124320286053515	-0.164245167173657	0.43918253407477	0.216532709602124	-0.0859729220137259	-0.595474891577491	-0.191923161276029	-0.211488712198369	-0.297149441964492	-0.291699977334992	-0.0507488949410771	0.154840261067121	-0.0489520494523971	0.212233200241354	-0.274641114900599	-0.0639743719121578	0.160492448616078	-0.0730152817490498	-0.36770567413283	0.252195932842288	-0.455085071808434	-0.233395888454494	-0.0222027962863577	-0.447613119382403	-0.218729796110986	0.23848655629987
KEGG_P53_SIGNALING_PATHWAY	-0.240120962422962	-0.146753614152918	0.163250144266196	-0.084199909113973	-0.178669945736474	0.0140854196384961	0.26560491108177	-0.0751706430896517	0.0349711538736486	0.113466947785163	0.149188886006371	-0.209277817484854	0.00162583100547961	0.20207479821051	0.342898069434019	-0.0294828850533618	-0.11842001715022	-0.416543043859089	-0.277181469413671	0.0478012670366495	-0.13326165704087	-0.225957846452884	-0.0962450945093228	0.244246500921748	0.0454981435169103	0.272415142000979	0.0141567003857537	0.149148041310977	0.167597146146945	0.147098742800558	-0.204133896248958	0.0971487291684989	-0.512289622596209	-0.102303166207767	0.142579524657746	-0.339322632329827	-0.212248219082047	0.0178234187556055
KEGG_UBIQUITIN_MEDIATED_PROTEOLYSIS	0.0425074770329424	0.118297176661525	0.140852093025518	0.0946579787613886	-0.23393534716224	0.15594870278857	0.270612090365658	0.0374523721373783	-0.174834701780086	0.188742361349708	-0.0665904819760654	0.0694719074714131	-0.290717249200739	-0.171311384779136	0.129318574038365	0.155698729778362	0.00605374205619385	-0.333314579852185	-0.192761879092985	-0.270120857230284	-0.0656279772016532	-0.207355609527307	0.101446843821125	0.104878810500961	-0.0171508891153338	0.0624040433636217	-0.258260144792416	-0.0762144889018701	0.0524307598317592	-0.144582529343808	-0.169450411458685	0.0632118900411912	-0.176060311789239	-0.184384646443207	-0.0340401487540308	-0.22280160501298	-0.113984033982013	0.230163881626591
KEGG_REGULATION_OF_AUTOPHAGY	-0.27957386417568	-0.166339641760606	0.190864651943321	0.058701598037366	-0.190648402702432	0.131391937685243	0.440403165382504	0.0885103517640068	0.0307849023207919	0.412499558192813	0.353208342407976	-0.24108023969506	-0.211000035090888	0.0793292852081589	0.561778091222486	0.241806464119404	-0.069922273765341	-0.494528783115041	-0.299247322023034	-0.131215972781418	-0.413567026178963	-0.402743261423758	0.0133228596788918	0.3899965639269	0.140306458112961	0.183295312063361	-0.0995705626159412	0.275677425492302	0.213700913580354	-0.0110340390591353	-0.223816120794276	0.0150541864957887	-0.5617635690709	-0.284320523760931	0.122275887084097	-0.387349547615864	-0.292676224841268	0.276004845522842
KEGG_ENDOCYTOSIS	-0.195796726710631	0.00125577453464045	0.0357445632820643	-0.130028304241711	-0.144649734471684	0.126847545991192	0.437884517210571	-0.184670556283873	-0.124773485744251	0.348175796798585	0.320959323200228	-0.218346240741496	-0.223063743468767	-0.0498502204220115	0.568627677588848	0.176723089656821	-0.0462988657026436	-0.591598134246511	-0.393279246659839	-0.105435250111499	-0.307902845362716	-0.412908255045634	-0.125743836799409	0.23164699902466	0.208234793119602	0.0947869764233717	-0.187251644068924	0.177383136675197	0.262733826686474	0.0390711568349828	-0.179478237360724	0.127772470933859	-0.580911197979544	-0.325737392337633	0.0025338002239058	-0.600993356794378	-0.206101714672092	0.257674430584472
KEGG_PEROXISOME	-0.0802816170973777	-0.0345341800552177	0.199026411867025	0.00946832383180679	-0.256465743423277	0.0349875418334897	0.271443441862034	0.104989229577509	0.0285944115850685	0.232485071698186	0.120144041929206	-0.290205960774855	-0.212298501248069	0.194599018046678	0.220439873225699	-0.0852318516699768	-0.00465443545664401	-0.272253077311476	-0.147838293555413	0.0359451765671972	-0.0474548154600677	-0.260463179554797	0.0527873215769895	0.305838050484445	0.146565402987754	0.167802384451277	0.153873070846493	0.243634046026482	0.070631650518316	0.0272404138678957	-0.134848681172814	-0.0394768635654187	-0.41459840549269	-0.118517895617682	0.209009272061839	-0.273700134445025	-0.34504841854454	0.103879183520853
KEGG_MTOR_SIGNALING_PATHWAY	-0.321369395410475	-0.0621973494933689	0.152390948884807	-0.0484282289308354	-0.203659987717257	0.08637283810246	0.405911309720021	-0.057166157409372	-0.112095961110999	0.301420504098683	0.361514610229438	-0.167773372366976	-0.273531821963728	0.0121565158109992	0.501501411809068	0.238800915489771	-0.0576198262640472	-0.410259268937452	-0.289843226790839	-0.142935418217476	-0.288465870188822	-0.442576852540231	-0.162475634054897	0.345849945474024	0.17194565698214	0.251636113967511	-0.193265971470415	0.307495589513051	0.329482136561008	0.0240444341935449	-0.163776591565865	0.082169891077138	-0.505443678456017	-0.417907861030483	0.0957935726598941	-0.420538931046425	-0.220162322365068	0.196403501301405
KEGG_APOPTOSIS	-0.208666272124907	-0.0252865047958075	0.196130289338019	0.0326930144596325	-0.0812619101275594	0.0112480418099047	0.350255511019988	-0.105711672673672	-0.0141306844480342	0.371848473713205	0.463127863292167	-0.170146443180452	-0.104132698098657	0.00349501407248433	0.613505198837798	0.223714182278854	-0.0555882232831898	-0.441952934844314	-0.208102004433067	-0.283996750504607	-0.317598528608349	-0.472228237513741	-0.0971637662474565	0.246113384419971	0.292520902644713	0.0490847803657868	-0.0529413890127612	0.165594226533187	0.19054658821503	0.0866242427021396	-0.140812623554518	0.112497039172295	-0.457019755274957	-0.272555867767697	-0.075493947819307	-0.33923570074356	-0.178998851157401	0.197864229775925
KEGG_VASCULAR_SMOOTH_MUSCLE_CONTRACTION	-0.165799581133571	0.120307462171179	0.043762560624532	-0.100682889189184	-0.0435872160302969	0.0797001879772161	0.371494215973795	-0.223471975712903	-0.053366301490476	0.361359040161937	0.389172592824988	-0.129836724105079	-0.111523119748476	-0.0750293077135706	0.566934093673954	0.117071018917041	-0.0289338922210405	-0.536227182638193	-0.321968858037255	-0.11242409830267	-0.206221311802145	-0.400585372774949	-0.187176083265732	0.107934939088984	0.188798689440086	0.0694857282590703	-0.198930415857573	0.0721798652492088	0.235811365199875	0.062397648230196	-0.204863362461291	0.236861823971253	-0.484887094910352	-0.286008796159477	-0.094475081048409	-0.557780099220391	-0.142484964505707	0.153512305570217
KEGG_WNT_SIGNALING_PATHWAY	0.0411127153268963	0.112305694528005	0.0569666003123181	0.0330221368688553	-0.117698445258134	0.19003059984914	0.333258000197691	-0.0812047129565976	-0.0972390498444386	0.341876065469681	0.110126360343619	0.0294967852998451	-0.219194935889249	-0.30838709241052	0.338708223747821	0.248610578008462	-0.100746984662773	-0.523239687287271	-0.159815731424583	-0.343594934857575	-0.337704826486108	-0.387564756759282	0.0457132591946545	0.126116989721084	0.168405833583565	-0.010038907148349	-0.216996287466688	-0.127227209829402	0.00564382775167968	-0.0667524029955409	-0.258614898269535	0.14218140336806	-0.353356513259025	-0.149261076320446	-0.144380336488462	-0.38642705713693	-0.166939389625323	0.293677757354238
KEGG_DORSO_VENTRAL_AXIS_FORMATION	-0.207913624112225	-0.0192105839961754	0.0953961995633939	-0.046913597946734	0.0181111827785404	-0.0489344903855587	0.336680834466065	-0.198091911864879	0.0838277924263696	0.330337742505861	0.525271182907285	-0.137447408225749	0.0669100918422303	0.0070396253191311	0.603866015541244	0.170488808185073	-0.120473543822787	-0.423948724670053	-0.221943957998999	-0.154805275603841	-0.453248349184227	-0.395306148866242	-0.181614061409149	0.154031145622383	0.230857325983317	-0.0214732517861889	-0.204981185575368	0.140291652625268	0.242935420122164	0.07481467623714	-0.132625256800772	0.173818826160374	-0.368462266801574	-0.269330036097741	-0.178761487104255	-0.361676664037479	-0.0782023409137917	0.0841766435555644
KEGG_NOTCH_SIGNALING_PATHWAY	-0.0486157589320622	-0.136987330688752	0.135824714446058	0.080727977541646	0.0684604596126552	-0.0149647196844868	0.149651386760496	0.11005692234092	0.106975339192652	0.101463968092788	0.011295032676981	-0.0796840549179948	0.0239448428982505	-0.152835730501968	0.0390523037067281	0.267176672898825	-0.213949246709957	-0.209734298855855	0.0532609530508579	-0.223113677048666	-0.501757987000872	-0.156203097308587	0.0245284591112539	0.116217182952359	-0.00688503240896377	-0.0423136529782116	-0.0402902696604043	-0.0491569427607923	-0.0698915672123339	-0.0996537505158357	-0.176510622855254	0.00793531160337491	-0.208425420915424	-0.0651910695269237	0.0406443786378248	0.0504678774663063	-0.190057746258334	0.125155794266837
KEGG_HEDGEHOG_SIGNALING_PATHWAY	-0.063861024020608	-0.0785293205707872	0.0609852376260643	-0.0206812082862366	-0.124067192948612	0.165018226840344	0.28779553883972	-0.0503614442904119	-0.202369158431673	0.176245618460571	0.0189870796773198	-0.19648383458899	-0.306701078260536	-0.154541822425352	0.246302450834116	0.194764024649595	0.111450266721393	-0.46245475246373	-0.22062685535554	-0.244729191276836	-0.212142541241299	-0.385428265630996	0.0676171089109361	0.281262202522697	0.121169941116811	0.0903261302948736	-0.0177251011647211	0.0606754562055696	0.0621671302304416	0.024412378371112	-0.248998219117161	0.0262593926354633	-0.418974226641953	-0.172749439502899	0.0207284991727109	-0.329456866613841	-0.232485588714956	0.251964342823092
KEGG_TGF_BETA_SIGNALING_PATHWAY	-0.0175002150317862	0.181814290717555	-0.0591029709203524	-0.10757497960364	-0.114652364953126	0.169384176989308	0.324434703477211	-0.209171688935385	-0.204457969105567	0.180501473315661	-0.0180881590553555	-0.0082788049500672	-0.274053353898364	-0.23636554785617	0.200469372685821	0.150487206375951	-0.0782931909991928	-0.457456340304119	-0.301168012134454	-0.0315674945572671	-0.169096225942565	-0.241290424992187	-0.108852324832449	0.0609610068108313	0.181703432297242	-0.0141828306378373	-0.280820260190795	-0.0388364126576006	0.114286177160805	-0.00421115867189941	-0.148728608593863	0.104172711922284	-0.36787657684361	-0.149354469723513	-0.0149734578185269	-0.491313606525969	-0.16415163828279	0.191430313993039
KEGG_AXON_GUIDANCE	-0.165348776707946	-0.00934742986359968	0.0517157348533408	-0.0344219201919902	0.00104412986477473	0.0925529805821405	0.360848186682189	-0.133859128077266	0.0474610960495331	0.420790795745664	0.438730991646225	-0.130979051839197	-0.071370178475739	-0.0591277739017096	0.604353293157868	0.177508984558895	-0.126408948260663	-0.516710142859842	-0.230692963756654	-0.163006250230875	-0.35861048647289	-0.360906919452676	-0.119431676877879	0.160486427706414	0.176990256354086	0.0365800887183381	-0.176999275513954	0.0872486969000307	0.195943706886918	0.00415335133695216	-0.206949632903657	0.191619800623343	-0.476316280164782	-0.267468439768072	-0.08619148165137	-0.499208913353271	-0.131140222911072	0.235806777393143
KEGG_VEGF_SIGNALING_PATHWAY	-0.238089736963263	0.013199073378676	0.131121901845185	-0.0193835975861451	-0.0837726744432295	0.116528645521079	0.453718328414664	-0.117197954330875	-0.0160617331969449	0.40706881669266	0.393237833835428	-0.114402244055027	-0.152066570404944	-0.0914065659074757	0.60967589782432	0.215835905282215	-0.0866063265259765	-0.556283627035132	-0.238613547479108	-0.146906204561239	-0.303874016068371	-0.385489125243743	-0.163629628834441	0.201361362539261	0.132843934708661	0.127561534046488	-0.196190443550554	0.123154164033043	0.253712002854623	0.00968403202134954	-0.240909127590496	0.228940810857241	-0.544806111728054	-0.316166495450819	0.00525052473424831	-0.527056174404692	-0.211157948299781	0.214814242872295
KEGG_FOCAL_ADHESION	-0.187653055272036	0.020071695824159	0.0502589666780302	-0.138762534435504	0.0258169608243442	0.0584075941044869	0.348773938023169	-0.207940234879493	0.0570931269743271	0.39278985993349	0.458463720720024	-0.153357980515962	-0.0159148921799213	0.057306642865698	0.647586773513012	0.0162201869609162	-0.047300324577013	-0.5416394485998	-0.301469156286442	-0.0791712391128897	-0.214496205586263	-0.335275104410227	-0.188811747033992	0.0963282927497154	0.150386667465668	0.0829451621272563	-0.187222498843341	0.057659342837838	0.221066818367512	0.0155600465276084	-0.193819296473694	0.267284858641436	-0.539254696201819	-0.302221887542335	-0.0785213394775971	-0.566885369848758	-0.140463546382572	0.131467105689292
KEGG_ECM_RECEPTOR_INTERACTION	-0.0334741779050512	0.201252112064504	-0.0400677173154369	-0.177061800379538	0.100825383908199	-0.0228659232386714	0.0508580611769016	-0.224740382221657	0.0259508797499802	0.177163630791382	0.250847381336863	-0.00981795223839171	0.0746115950918768	0.119155202471212	0.347890685175706	-0.239563128520948	0.0479218444973198	-0.257678737677782	-0.243086873302751	0.0076565752978738	0.156167591776876	-0.116384277866472	-0.2084594807354	-0.168502962906577	0.0116512058526507	0.148952130074543	-0.108619486123805	-0.187900609529658	0.0210962351248121	0.0506898691900813	-0.12474223388037	0.329579043121675	-0.290324896936966	-0.102949734642246	-0.062733465575247	-0.362685613218191	-0.0118019237874639	-0.109388043159783
KEGG_CELL_ADHESION_MOLECULES_CAMS	-0.238412064636723	-0.0203997862154417	0.0134966507263692	-0.0590916224974862	0.0821955304159756	0.0914739309480652	0.287670420876237	-0.0974926914723355	0.0636865796605996	0.368234448257779	0.49577248155172	-0.173345051161318	-0.0416849816559824	0.0801444698953768	0.569641900430202	0.0213348772179793	-0.018707492399138	-0.338163691676064	-0.339037655665469	-0.0986354769887621	-0.223121051129105	-0.275211038555434	-0.126857952020093	0.166615920867114	0.154581969953233	0.144344600938739	-0.176201524233181	0.145943803771912	0.246572114667636	0.0230548293298392	-0.162464372384494	0.167217112181391	-0.377479279202744	-0.170898813701633	-0.0591413427856277	-0.415639352136944	-0.105698493958868	0.12892752162398
KEGG_ADHERENS_JUNCTION	-0.134265621260557	0.0157023922048932	-0.0358165680665757	-0.125968002325457	0.0600058337047946	0.0728586646744718	0.317479549544007	-0.241039425161385	0.0137947112447377	0.32123437510279	0.347719386342186	-0.0765332204091937	0.00310945796266903	-0.0693137520642797	0.543359667422848	0.146473437918159	-0.0899266018833963	-0.479853834823492	-0.231951523076034	-0.0612378325171652	-0.279928872528005	-0.245261875856772	-0.155678038530104	0.0284125213529326	0.183982791475297	-0.0365428555014069	-0.187223085740899	-0.00374828373999236	0.156917382768164	0.0511196080975591	-0.0846860157053406	0.20191831973875	-0.40826153040272	-0.156940712825026	-0.103253428451767	-0.50893103255653	-0.0438035620676778	0.195626381135412
KEGG_TIGHT_JUNCTION	0.00431282662952383	0.226237890276546	-0.0184828672593924	-0.131648128466261	-0.101479711504816	0.130835242018585	0.356216672154231	-0.269541774554439	-0.120257044124023	0.315913929367941	0.211675911839221	-0.00415953350035856	-0.187687687019697	-0.153477393171543	0.475117523335104	0.162187902621055	-0.0458466315826531	-0.566673441869481	-0.312987606959851	-0.145051903541368	-0.253290281780538	-0.379169114374164	-0.149988309187511	0.0316348911397067	0.238896991292407	-0.00803422821052725	-0.241317990745702	-0.0574806323199217	0.143743562221269	0.014829981524605	-0.154836280135232	0.217135444274438	-0.442829549691915	-0.189483664031276	-0.131623190707166	-0.59115244645644	-0.11011234558271	0.205664866578535
KEGG_GAP_JUNCTION	-0.0824375005200433	0.0660863936201223	0.00331900341363404	-0.0889780536928779	0.00837654812254328	0.0512589950178206	0.290402342319823	-0.254208438597367	-0.000995038104109911	0.349417586527973	0.442993890686528	0.0684169514191544	-0.00678934662907522	-0.0646396438579517	0.599799048382712	0.0803045479887742	-0.0290045400131601	-0.460225533047396	-0.187620807907471	-0.245122666019615	-0.226448286929472	-0.386992460232157	-0.195646964853626	0.0217105319906156	0.271033353499805	0.00922349410543627	-0.227016614952585	-0.00909522236490129	0.194383565594178	0.0674560775837195	-0.0421145401894479	0.256806724806757	-0.304121414907423	-0.218673477088512	-0.253985495720368	-0.423800303442077	0.0101048655526966	0.131057152624879
KEGG_COMPLEMENT_AND_COAGULATION_CASCADES	-0.178859141421581	0.101761436485056	-0.0218291392291865	-0.145087835428193	0.0216441084265045	-0.0140942667127227	0.217345250811767	-0.230349146647318	0.0353987549722392	0.237824912967254	0.384579397823387	-0.210187074789888	0.00608861553861758	0.173512609702392	0.487611412006508	-0.0638160443759087	0.0705507766130657	-0.410213307896406	-0.235676800147907	0.0535198146589507	-0.131916523077172	-0.265325063362978	-0.233180893776335	0.0477697165376293	0.123361065655191	0.170249313160771	-0.0760046761573091	0.0570639317089999	0.183534088345683	0.0411092032343787	-0.206247179252079	0.3151171767914	-0.507883641542735	-0.26794394228942	0.0596607260467819	-0.494639891832794	-0.0698173378944391	0.0317651622735
KEGG_ANTIGEN_PROCESSING_AND_PRESENTATION	-0.00627482977669922	-0.108041913568304	0.000889497321455326	0.0360535664915493	0.123334584500016	0.0871770927621586	0.227226977114326	0.0383007215450683	0.094797652876737	0.368898256394193	0.430122856372808	-0.0327126781110095	-0.0745857176466589	0.0435656497898106	0.485750190429878	0.0960450863770955	-0.0108919332822393	-0.172055805377938	-0.143174535077326	-0.243395316109539	-0.252770363547705	-0.163217958340718	0.00277960400933788	0.122982018659683	0.183001470914798	0.0498583255528471	-0.166809118490465	0.0996512443364102	0.161620490681022	-0.0736742606112456	0.0245505222944883	0.0680118832976167	-0.154267826440582	-0.140497117881008	-0.149167309289296	-0.198869304228683	-0.045494349636841	0.254725521885161
KEGG_TOLL_LIKE_RECEPTOR_SIGNALING_PATHWAY	-0.262146382131174	-0.142399432393195	0.093626643001557	-0.0255961050703426	-0.0351194147625661	0.0601903637768733	0.404686972748915	-0.0892267674845561	0.0425438070604331	0.390122987332933	0.491090821173447	-0.229075374193633	-0.0828696314585357	0.0608178146460287	0.684794066307949	0.198841550506528	-0.0891689027773755	-0.504541548547505	-0.253850750611831	-0.160899024989688	-0.458781878470188	-0.40206152761374	-0.120071182174414	0.297397710303648	0.236395938732853	0.0705699198293848	-0.128478632544444	0.239101215892146	0.270221015419909	0.0388537682326336	-0.166511857373809	0.110756587248657	-0.55912720806167	-0.318032974661782	0.00350868337397831	-0.411673518337109	-0.191942257957471	0.21936404890397
KEGG_NOD_LIKE_RECEPTOR_SIGNALING_PATHWAY	-0.228493609568172	-0.0948821793423186	0.101620006260303	-0.00333636524171964	-0.0401156596943828	0.0765726645120907	0.431350850766802	-0.0637842448538914	0.0958470365268537	0.41599791948011	0.462788716276185	-0.193143944667527	-0.0409339762165852	0.0448688737387126	0.673008869484113	0.160303344147763	-0.108143604470834	-0.512331405953172	-0.260597786914887	-0.15422798833456	-0.440037203378731	-0.33430915027315	-0.0927783286202144	0.244511603473787	0.174920774115014	0.0487516035679042	-0.14887506972154	0.161477266863481	0.241062321563781	0.0048230323629274	-0.199078673616236	0.153083332296958	-0.547743211822074	-0.290784087955263	-0.0210461804866065	-0.413080485081783	-0.212183119181343	0.208976363888033
KEGG_RIG_I_LIKE_RECEPTOR_SIGNALING_PATHWAY	-0.126299984508524	-0.0747516463863477	0.132161310270376	0.0456597188424969	-0.0637727080369619	0.0383939011107498	0.363242115095141	-0.0815279742550049	0.0768780555876152	0.383431567836637	0.427090374851465	-0.156380921411236	-0.0319281518220944	0.0524117538369984	0.590091686771218	0.168118129599746	-0.102466489421382	-0.432680797065499	-0.22004494961563	-0.210868888771033	-0.440200567370452	-0.381439783774238	-0.0695982907520326	0.228455854150259	0.285618205726528	-0.0326328942754826	-0.106858086661074	0.14119349302022	0.178438614629047	0.00786462274466173	-0.11147288306434	0.0946105911446286	-0.437367705565224	-0.257719539019983	-0.105834484866482	-0.316642604090659	-0.166643861285491	0.210076978041117
KEGG_CYTOSOLIC_DNA_SENSING_PATHWAY	0.169149729226358	0.161725561567113	0.0968121120752003	0.257340662585173	-0.0874797981139556	0.0414424087274023	0.0689148966032926	0.0431430855895338	0.124310027497839	0.212395180809017	0.155180437186146	0.210474916511601	0.0413216764636186	-0.0674576083516209	0.212394819887443	0.148157085609732	-0.0748420643565063	-0.0173546677003563	0.0594984405016573	-0.408714102163715	-0.248509683711638	-0.278140389314358	0.0803135695084235	0.0524079335265262	0.339721184168033	-0.250547080724412	-0.0691724030243639	-0.0791176795923185	-0.0964216612858283	-0.00212148461048139	0.0656239097180721	-0.0420238835239133	0.055642782746928	0.0899777697795711	-0.289808741365469	0.158221212820141	-0.00854897166155768	0.0943764735261639
KEGG_JAK_STAT_SIGNALING_PATHWAY	-0.316132203342334	-0.0884359086331307	0.137984445394047	-0.0270121237915065	-0.128597220152091	0.0213357617991031	0.370794834154092	-0.0790715044299202	-0.105428936680862	0.287527926323951	0.392168515641183	-0.24914518412683	-0.188921795111266	-0.0400411219809725	0.520313301156434	0.166853518066523	0.0266404345910045	-0.458309265785956	-0.239679906835682	-0.187952001085594	-0.31578189595959	-0.457078909798484	-0.173169505361589	0.30042698596756	0.106883035271378	0.115430284859026	-0.169594060526119	0.288629031235719	0.305653520113294	0.065756586255457	-0.243890160824611	0.1572110820966	-0.505133072612589	-0.433045102863296	0.0440926613838413	-0.385839003625273	-0.186821770757704	0.124987452317108
KEGG_HEMATOPOIETIC_CELL_LINEAGE	-0.217882185145098	-0.00306910756913575	-0.0198358475870606	-0.0422394844564256	0.124326724724284	0.0431037718810077	0.2160492952252	-0.126485941002018	0.107875554834735	0.354102032745767	0.537353760309274	-0.124173465659735	0.0480164585971166	0.152470368790154	0.62315470549043	-0.0725787213599699	-0.0193472438885495	-0.287905234669454	-0.318040865774509	-0.0376545843599865	-0.192305695444706	-0.212809258613362	-0.141029202171619	0.0991408568348104	0.16127610340255	0.0847484829333942	-0.192114891344759	0.102065530626933	0.212708706778362	0.0224094585664884	-0.132418215966953	0.189297806022311	-0.332907420466611	-0.140839879473063	-0.0491787817366118	-0.365474773848293	-0.0475321100723121	0.00132954068884067
KEGG_NATURAL_KILLER_CELL_MEDIATED_CYTOTOXICITY	-0.305131897212716	-0.122391986741637	0.104615442203896	-0.0651983880122546	-0.0180982888474297	0.0481372780950309	0.422318887159279	-0.124603791674615	0.0395951914505626	0.39944779685131	0.535343995070352	-0.226345240100391	-0.060468450917888	0.0616026591575137	0.678189641467001	0.144375859578223	-0.111985491606356	-0.51949390904564	-0.306049918196218	-0.128184770125705	-0.370489958123265	-0.38744488336627	-0.181087591726128	0.250885395242908	0.124828413970864	0.130781065956983	-0.180697286048757	0.235596512013952	0.337870422479909	0.047316762137884	-0.228551747961772	0.196263016099686	-0.561575619465787	-0.347944831760752	-0.0123452683534423	-0.511187112182112	-0.142183578096147	0.18189145206685
KEGG_T_CELL_RECEPTOR_SIGNALING_PATHWAY	-0.166196939778297	-0.0349238884788331	0.0282165357837929	-0.0228120798743174	-0.0116512942921111	0.0790997572519513	0.357867286412513	-0.144814151477652	0.0408173532971508	0.412185324183295	0.485976618489245	-0.156058857087543	-0.0524096130552063	0.0432130940538664	0.642515585972139	0.0729895743590046	-0.0895557047470938	-0.487045811146772	-0.283197527287115	-0.184273532506878	-0.358891384197627	-0.377065044704989	-0.134092810085686	0.190694817774374	0.221288301911853	0.0519368542420196	-0.229466796442554	0.129363559343547	0.237313705798718	0.00759229087572596	-0.197724480898409	0.188843537775326	-0.466641607308525	-0.286626177645491	-0.113410713761059	-0.467381690136249	-0.123342903614103	0.168116532681246
KEGG_B_CELL_RECEPTOR_SIGNALING_PATHWAY	-0.216987070784313	-0.110790857297136	0.105824293188738	0.0173150271483329	-0.0263396640949169	0.0613444675808438	0.414329716596689	-0.0883305640936956	0.0617529842652874	0.431257216044715	0.516174798464691	-0.159620594021403	-0.0527620355879689	0.053093622694567	0.675599823503265	0.183107300426196	-0.129580288156811	-0.504752300681777	-0.232180871724932	-0.228847260380916	-0.430119072837736	-0.397852622596508	-0.138571910012561	0.258134950696365	0.173762103072348	0.109890522676226	-0.203996100185482	0.189397460103198	0.28067973488501	0.0120141738513589	-0.20425149561783	0.183513022008493	-0.507202825808537	-0.317031990192893	-0.0732430194141804	-0.422177870524526	-0.157926142523148	0.207229787951487
KEGG_FC_EPSILON_RI_SIGNALING_PATHWAY	-0.279704187208888	-0.13416589006143	0.11677516057318	-0.0524048624903236	-0.0341965500666277	0.0621923568963394	0.418491744217075	-0.0933918282247183	0.0356059134684823	0.403147867486016	0.507327942344587	-0.25011463434972	-0.111907561299559	0.0809327785398723	0.664444347248408	0.195718848631414	-0.0919227188763049	-0.529212100153796	-0.294100880462339	-0.163159118249666	-0.39367390712892	-0.425784472431927	-0.138347959520412	0.323342926578333	0.196408940124307	0.111386236104574	-0.128853407535131	0.272535176371051	0.302177592383237	0.0418687137042882	-0.198679690034953	0.116140218706088	-0.578881673647625	-0.333329461989713	-0.0078537342121614	-0.464965437844977	-0.202388743397111	0.219436065270539
KEGG_FC_GAMMA_R_MEDIATED_PHAGOCYTOSIS	-0.291091180294661	-0.119586960001429	0.112167824563138	-0.0719243808898984	-0.0273981520509528	0.0734780351419173	0.446344123145779	-0.121531899667783	0.041887575220035	0.409860807696092	0.510056356712475	-0.217067420452707	-0.0804235265189071	0.0488019875366853	0.698117736654763	0.199303713327177	-0.0887871025217091	-0.537108712152469	-0.283120791992783	-0.109729399272181	-0.343326064244897	-0.382999712035015	-0.161390942722063	0.265339069649862	0.153956013560226	0.124887748664092	-0.15432789276968	0.234832773387725	0.321597038632394	0.0276789912079039	-0.181684969133484	0.155719454132814	-0.580092848957123	-0.343690429633096	0.00549053409143551	-0.51806053512504	-0.181296992321111	0.22737015802736
KEGG_LEUKOCYTE_TRANSENDOTHELIAL_MIGRATION	-0.310186660429331	-0.0581367902026432	0.0793646095569078	-0.116943196942117	0.012185833830967	0.0362316724040733	0.408149669824248	-0.182091801264174	0.0516974793763101	0.382727968213548	0.520222845294824	-0.191530906309748	-0.0199652956736895	0.0611384649941381	0.673972846131573	0.123690422147365	-0.0960446502492552	-0.513047659196479	-0.296674813574264	-0.0365904045707263	-0.312490844749753	-0.334079388587881	-0.220301715329466	0.170973590148018	0.131881800034588	0.0870538257036629	-0.161348474111524	0.190761718424686	0.323394692783988	0.0513299132559736	-0.175663368094797	0.225581010903414	-0.548629747923878	-0.323456017131354	-0.0219310095675672	-0.541620235106156	-0.12790479858056	0.150139686748128
KEGG_INTESTINAL_IMMUNE_NETWORK_FOR_IGA_PRODUCTION	-0.100648022785686	-0.14140592165226	0.0852936198117712	0.126815694321166	0.0869440937619999	0.12168001657837	0.282889833933171	0.174389491929749	0.100889956698583	0.406951623606155	0.38839475840159	-0.257368306861087	-0.162875183708338	0.0870762508526404	0.453806824340631	0.179321643032636	-0.10644712236188	-0.252639368164514	-0.233687890748009	-0.145068077272525	-0.330777997813851	-0.107166277320853	0.0689228934497957	0.286298270496478	0.0209884690152788	0.144971857957051	-0.0648941072963613	0.181753564876329	0.162752922588791	-0.118014224583695	-0.221996374908968	0.0334574569174877	-0.376791523645038	-0.155449977457915	0.0577969657016462	-0.23261527055754	-0.235731822330161	0.291947900575599
KEGG_LONG_TERM_POTENTIATION	-0.149319884924744	0.0106946362471846	0.0764002141481341	-0.0371435852336025	-0.00738576943312019	0.0279275314481312	0.364171254137685	-0.183829695694741	-0.0324264323456052	0.353342676352954	0.456277780919812	-0.075034902106269	-0.0721393627905055	-0.115005109997321	0.595219284686084	0.205907069800514	-0.0627198194518	-0.498575214532102	-0.212714242059935	-0.254811384149353	-0.38537228197247	-0.436526553115491	-0.164731103623414	0.142911529234771	0.234103398365237	0.0323458195795712	-0.211221420350381	0.079626725699653	0.22442402271319	0.064110088049052	-0.152592465547794	0.201189775913869	-0.388679933482136	-0.281684706152537	-0.162243507552301	-0.39822622282956	-0.106947525692173	0.159346109262723
KEGG_NEUROTROPHIN_SIGNALING_PATHWAY	-0.177114609472635	-0.0524273604335764	0.0697262933455067	-0.0600970388496938	-0.0709694088022693	0.0759953529164192	0.402861198130402	-0.163042784838954	0.013167982073625	0.383103762396219	0.459565532682766	-0.13930398960741	-0.0987037910130032	0.00936175446166195	0.636529411603814	0.198856931640197	-0.0999010877641915	-0.520117062842613	-0.267414864472028	-0.198122240971817	-0.423488352431805	-0.446926490543667	-0.130462449157654	0.248038793313241	0.303843023361572	0.042830170628748	-0.165969277412042	0.174823399599386	0.257825438634704	0.0426284326135843	-0.130838750125326	0.124554263715723	-0.494231370460856	-0.289682651313959	-0.110350531698279	-0.460654126299647	-0.143979581636066	0.231768947132724
KEGG_LONG_TERM_DEPRESSION	-0.181740175569873	0.154229288399012	0.0624399148785232	-0.0975048662383924	-0.112371417572206	0.083577780570802	0.381953224541986	-0.212644130571674	-0.10327164907062	0.340314939594281	0.367451951223798	-0.0638896793598174	-0.176177415561402	-0.0987022516854799	0.534777379656462	0.148987146235607	-0.0626652275793372	-0.538459943301671	-0.302357285142526	-0.177962919149927	-0.249654745785929	-0.46486400376944	-0.213185157242847	0.148381533241132	0.207014890719825	0.107010563779937	-0.246144283556122	0.129757820446913	0.281320092165583	0.0585537205471524	-0.196390311480909	0.232736223364258	-0.468794069797509	-0.321591403748527	-0.0900928054709728	-0.524952740824242	-0.12509107386047	0.161388450717664
KEGG_OLFACTORY_TRANSDUCTION	-0.112224516285715	-0.0780426254275595	-0.0722428541454269	-0.0892986973203831	0.0875756063895967	0.144859051140469	0.336832544171221	-0.189587440370904	-0.0976950469211205	0.331504835386	0.359922249562055	-0.186328848726387	-0.191352392838026	-0.0591777195953159	0.518809566807024	0.185944032316251	0.0227195306551614	-0.473240258731852	-0.28838345990702	-0.188506237924005	-0.36209730668804	-0.348961116214075	-0.0490866464939109	0.214680155289236	0.249174480273784	0.0224652849590989	-0.176725420346331	0.148854548613508	0.233017628118143	-0.0100386410566016	-0.0844834138822373	0.054364413205285	-0.390064754783292	-0.272769701864195	-0.163952029347759	-0.465256490575471	-0.144955753967685	0.299681909747207
KEGG_REGULATION_OF_ACTIN_CYTOSKELETON	-0.248264414240678	-0.0458482586987386	0.0968616668542829	-0.0878184627810391	-0.0315452622730078	0.0488676325656679	0.397600828931427	-0.161691527759486	0.0589182243306783	0.415618213106597	0.513527955369364	-0.14768308429905	-0.0259167367634241	0.0674315964329008	0.680805627156158	0.0828909323304233	-0.0594914300740018	-0.531511262501364	-0.26240591976495	-0.12571984429815	-0.275928801909418	-0.393654622871545	-0.20408582541507	0.167073746705131	0.165897757699588	0.102583929383632	-0.193817365832364	0.152288435129433	0.288597889414958	0.0321816722162586	-0.164673780361841	0.237166459945341	-0.534694161816202	-0.354327081068795	-0.0719643867821368	-0.518941557614517	-0.138709127590115	0.163727233932028
KEGG_INSULIN_SIGNALING_PATHWAY	-0.196322228549558	-0.0238163548151152	0.119277621347841	-0.0809892241259192	-0.151664455684699	0.0876408981422295	0.453751189638417	-0.155730596732192	-0.0676327419628323	0.379097582870041	0.382736776627413	-0.196890289121836	-0.185462942389269	-0.0142568868891057	0.60780150809624	0.169598061140552	-0.0440472096042709	-0.600070697364106	-0.325032542835328	-0.18145939943703	-0.342052496891396	-0.458668630881123	-0.117345970272392	0.265382977602286	0.198831910176951	0.125318744765842	-0.165131097732255	0.168128113617807	0.268289547988084	0.035135511731182	-0.215441012982054	0.178399953874164	-0.579792036884505	-0.336972901765234	-0.0433902349147796	-0.544291606511055	-0.212979460984048	0.236407462520861
KEGG_GNRH_SIGNALING_PATHWAY	-0.212363556381222	-0.0644799126891784	0.0395358089371913	-0.0771886649378316	-0.0374628338581509	0.0905708439529857	0.39851834648771	-0.166091252432721	-0.0265170433038292	0.374858718755628	0.439286281106758	-0.192129405536383	-0.137454981885208	-0.0196461825096758	0.616764777420059	0.165263096769775	-0.0775829928821051	-0.534044604892178	-0.308731312472247	-0.16528890886221	-0.403165105249167	-0.431956868122704	-0.132320669970657	0.266510366642713	0.269331857630936	0.0521695483093335	-0.147220998492412	0.19987162583747	0.261933878799273	0.051482150178214	-0.156582168443768	0.120217529962405	-0.523757627370915	-0.29383879552305	-0.0859877443088315	-0.480450699991971	-0.185740665754955	0.222572454325838
KEGG_PROGESTERONE_MEDIATED_OOCYTE_MATURATION	-0.346625283912747	-0.178798488839867	0.217917962802584	-0.00901940676183598	-0.136315887135223	0.0950576572770154	0.428769012878588	0.0488021103501354	0.0288776909073359	0.316730943945266	0.314836860501062	-0.201293641029602	-0.119931203110931	0.0629435856154685	0.45394168932175	0.177324690716712	-0.104438495960199	-0.518839956210337	-0.224092722053554	-0.0724047435765993	-0.294732859111029	-0.286854252180132	-0.139453020291374	0.305928549077073	-0.117693040450734	0.422301474123526	-0.202716120470304	0.169223846482446	0.292242208809806	-0.0311129350173769	-0.381348809107974	0.227803561172777	-0.579184829931291	-0.366040464609516	0.192292918729689	-0.41499451220235	-0.264041795778662	0.160549961374336
KEGG_MELANOGENESIS	-0.131793905787446	-0.0265645534259469	-0.0053529654666526	-0.0509310722369697	0.0422032720352618	0.0949221459268672	0.363218887238006	-0.182900221664243	-0.00626588005405633	0.378444023239155	0.446481112988306	-0.0889424021171489	-0.099380949141009	-0.0834883745179287	0.551628877729522	0.188075651642329	-0.107031177630025	-0.482663009857368	-0.226689774487272	-0.225681850076055	-0.460792902793598	-0.398757925707184	-0.126908577120385	0.196831460106694	0.278970885871391	0.0345243990065376	-0.218235767458605	0.106169796397169	0.239615612354372	0.0190964914407713	-0.128682435990998	0.16803563742707	-0.38709927701208	-0.270980982454442	-0.193584675476418	-0.425278451973898	-0.0975231582327241	0.216978156745951
KEGG_ADIPOCYTOKINE_SIGNALING_PATHWAY	-0.293628552662942	-0.113679944121558	0.0687392347411689	-0.117079215592727	-0.133624042752987	0.0587466258178615	0.408932984024432	-0.102654942889931	-0.0863785149449845	0.308364828086967	0.364232926441497	-0.302459927660136	-0.228468570872165	0.0602585423881895	0.535130721901397	0.215757838123862	-0.143860600567574	-0.499119390297852	-0.377720878336094	-0.0665528573519513	-0.457187801588781	-0.395762105525777	-0.144111244621483	0.327781677342462	0.186475171256976	0.141266728102256	-0.132189618039549	0.327723173141476	0.321470605611655	0.0498604056848069	-0.205328329685096	0.0822731502080881	-0.593604642424329	-0.390712111187913	0.0764949919152217	-0.489773544945524	-0.221691673186894	0.233093965607715
KEGG_TYPE_II_DIABETES_MELLITUS	-0.255225281199435	-0.130149215286187	0.155078293668551	-0.00952889895733544	-0.109805020413739	0.0992570031765039	0.449286512457902	-0.0805354483780845	0.000408708792053454	0.364251458102545	0.419644175350233	-0.20158022177242	-0.133310505737312	-0.000207894201029962	0.631272058099922	0.245471824001083	-0.0579265035734356	-0.481135099742901	-0.237922513684738	-0.175770134559057	-0.316123260855155	-0.406734490337921	-0.0766931448344819	0.330874157859736	0.229668033855184	0.0763655285353675	-0.0989167034278084	0.257299654125062	0.300875882222413	0.055846418096283	-0.149219855249451	0.0540857800439018	-0.516423182695628	-0.263277895614366	0.0135549155375212	-0.413408684796831	-0.2368485335078	0.229234937014927
KEGG_TYPE_I_DIABETES_MELLITUS	-0.145563403922565	-0.12173470889109	0.0859043365303824	0.0987888483528019	0.0524866894802438	0.10916046671083	0.241021239566939	0.119846576061363	0.056648373879074	0.316138761124162	0.340998533226519	-0.183335504026898	-0.131283609119599	0.0320874304882594	0.399203607767347	0.123986637118765	-0.00526052281815076	-0.160698249596638	-0.230438252219566	-0.0960402230396693	-0.16004107602798	-0.0879134046066555	0.0324131973913828	0.17445351260161	-0.0463263587306022	0.137976118527249	-0.0855016392759148	0.134828770016918	0.183707614459638	-0.057812062643747	-0.166853880475856	0.0599860986093608	-0.240019968120109	-0.157289023326219	0.0427834313458037	-0.222195760140965	-0.120863944868667	0.222284256855438
KEGG_MATURITY_ONSET_DIABETES_OF_THE_YOUNG	0.0510965780502281	0.146465243456414	-0.12271154263638	-0.08115330970759	0.202287540468259	0.0285517136386636	-0.157095916585392	-0.0588704847245937	-0.14744514518831	-0.24163360335092	-0.267680494508532	0.0193955051926785	-0.12757963745813	-0.16770371125887	-0.408192144910421	8.19819877433342e-05	-0.130013365253833	0.229960168247023	-0.0173373449752581	0.229017148538589	0.0371254544555602	0.242081646432366	-0.0276205468614628	-0.079704807091751	-0.158829714189574	-0.0964001058107993	-0.0771213691589003	0.0184948639040007	0.0510732280278293	-0.0946634178496888	0.0679517838250805	-0.17691157612351	0.212295144164811	-0.0453984573540111	0.0210032292396856	0.0818142465101524	0.0464761098585278	-0.0231651689367877
KEGG_ALDOSTERONE_REGULATED_SODIUM_REABSORPTION	-0.323881406230486	-0.164400743367407	0.0993407251679377	-0.0848949616832612	-0.0590426632801914	0.11285286801881	0.45114315912024	-0.0908675201193896	-0.0353771272561821	0.351164295097837	0.416838900302545	-0.259495776261561	-0.177201894325702	-0.00230645032297819	0.595428489001919	0.224113971508164	-0.0725493876059884	-0.543980388584001	-0.319617889357618	-0.077536153488994	-0.362584839307106	-0.366566628879274	-0.141496697706781	0.332183005312924	0.142608654663517	0.168840250508372	-0.129381953938578	0.280632926317915	0.326967488697937	0.092370504920225	-0.222147042678954	0.0983310419737774	-0.599191438161475	-0.307184613985213	0.0794091627598602	-0.506009778341188	-0.246144547705197	0.214326891800162
KEGG_VASOPRESSIN_REGULATED_WATER_REABSORPTION	-0.0444927904465841	0.00396968378555748	0.0358110066993431	-0.115599522054193	-0.1210169485721	0.12796807655156	0.352452339387051	-0.19725559423829	-0.0695265045547907	0.325531358314665	0.274318045423316	-0.174542039031957	-0.215692741901608	-0.011051797860858	0.45663622664165	0.137069299039966	-0.0318120705172371	-0.541236572808926	-0.354253203525065	-0.133202735535635	-0.292340070306118	-0.457546531009256	-0.0621002608840979	0.233759760586897	0.399235593893619	0.0116357662605077	-0.087595852924621	0.15643545631877	0.166775692995905	0.0531733070590592	-0.0785936448270927	0.0199483362300885	-0.466803491948203	-0.205636816579915	-0.127268181795731	-0.535366812919701	-0.190608960492449	0.269374549314654
KEGG_ALZHEIMERS_DISEASE	0.00554191254074532	-0.0571472213907569	-0.00170569382869592	0.176669826356404	0.0310022798432904	-0.035421738143362	-0.0929700122501306	0.0142305303443967	-0.0134240043835981	0.0421618292089768	0.10393988032707	-0.0525702741432144	-0.00758560704258955	-0.0136365003943803	0.0557440037231377	0.0668036623932776	-0.00768391305145665	0.0556148253750449	0.0862278770420312	-0.147901843436009	0.0462339133847881	-0.169258444123212	0.0816246834928488	0.0989491305971665	0.158218369573997	-0.155148515195034	0.141122510549458	0.182728995054395	0.00508542208466257	0.0627085798240366	0.152510800540151	-0.186308830407941	0.118628395617183	0.0640430322311706	-0.116399024109809	0.0880314968025648	0.0321261765967669	0.119662954539152
KEGG_PARKINSONS_DISEASE	0.032106746871195	-0.0591002968855021	0.0149096513630025	0.199501819311011	0.0338679885755925	-0.0637905521995085	-0.196859723815598	0.08875407203642	-0.016608073815531	-0.054574055278692	-0.00743232591571956	-0.0461889304632851	-0.00116192598592542	0.0426442366807073	-0.118426317893422	0.00582127897465292	0.0327696752413727	0.213016468036572	0.151518129177005	-0.0897075567456525	0.174545307818274	-0.0575561381466233	0.126773162887339	0.0648191273922051	0.0588163707920243	-0.115276851311724	0.194202277675559	0.169775969285469	-0.0388843377647045	0.0363836458920032	0.170048016701831	-0.223997741298543	0.236113160398207	0.0998777632446576	-0.0669987176399409	0.21364579464978	0.0496002761448973	0.0526637478940135
KEGG_AMYOTROPHIC_LATERAL_SCLEROSIS_ALS	-0.0571948023240504	0.170335859611495	0.0742647334504768	-0.00189591262261201	-0.0786978609969716	0.0222799641207946	0.279857150253763	-0.208059474727128	-0.0466703639318878	0.296688302112004	0.344350309315372	-0.0415402606911166	-0.123509519887247	-0.0416963055388702	0.479313443632411	0.136053817236666	-0.0527905005592327	-0.335437604430236	-0.17862703977117	-0.209690991940453	-0.258402581754652	-0.421634479287702	-0.0982551054117329	0.119131941155927	0.413628148569896	-0.0983654780450811	0.00388725265895346	0.070519659423464	0.127642561882599	0.0744732722845115	0.0118447535192141	0.105081686479399	-0.333469477980438	-0.16390058420531	-0.165994459180841	-0.345844838898108	-0.0630088901185823	0.1727317685344
KEGG_HUNTINGTONS_DISEASE	0.12480826241277	0.0178836948340542	0.00367689506047035	0.20930642477986	0.0322252573770283	-0.0726825910458256	-0.217758849648682	0.038269173522897	-0.0413547411571604	-0.044474198642863	0.00523107898300765	0.0411167398684588	-0.0135046087852403	-0.0393652863769541	-0.107003789417301	0.0768329558047744	-0.0400423200122395	0.182198397431811	0.143276497679637	-0.228338237013401	0.090812512920521	-0.143490882213843	0.112733574127021	0.0380327016962754	0.164520624048219	-0.206398827661013	0.133442351068549	0.117646545775419	-0.0806150448053416	0.0425684222363016	0.204179535855552	-0.246647266259893	0.280692415890441	0.122296880410286	-0.181476226051836	0.236212661014465	0.095218480299292	0.0867249201801782
KEGG_PRION_DISEASES	-0.124410581366469	0.0967549110196583	-0.0176616078696082	-0.216172254579739	-0.00702348420145755	0.0163879214328618	0.350209208050086	-0.293247402856271	-0.0894687736549552	0.279981503825872	0.37560034128166	-0.182780196661524	-0.106314474692904	0.00773412456435951	0.54986254416763	0.111154569521257	0.00992844862875472	-0.527512066654143	-0.303283496362335	-0.074090512674102	-0.295806053045801	-0.383601531448711	-0.231528826297987	0.080848870928847	0.205640138093668	0.185948244819629	-0.169339502144698	0.0630001938316099	0.230195200020564	0.0497357631674755	-0.163646999429662	0.288931649830653	-0.528109107243686	-0.322731306665614	-0.0404677367556954	-0.578422720948609	-0.100770399831523	0.15644641705844
KEGG_VIBRIO_CHOLERAE_INFECTION	-0.218270708097097	-0.0912162684465668	0.0639588543769998	-0.0797406931415199	-0.0554592588039905	0.124306842079806	0.449868283413264	-0.132799716207222	0.0264361320381527	0.354112058565357	0.338591407451213	-0.246624160537067	-0.148448766369726	0.00635587708892732	0.568313585058917	0.174000825286641	-0.0825239683576432	-0.559595917265904	-0.305994047448162	-0.0238569063181339	-0.407159464266335	-0.345670287246662	-0.0893704016957689	0.287202686179307	0.218157629361524	0.0536738814522559	-0.00368352650074051	0.211283379063273	0.249559121852424	0.0556687002447869	-0.180574922573976	0.0936624039245001	-0.628347295915106	-0.203967289506571	0.0385657139115958	-0.562934540313361	-0.2485284714256	0.262553153315944
KEGG_EPITHELIAL_CELL_SIGNALING_IN_HELICOBACTER_PYLORI_INFECTION	-0.225227500538888	-0.0544806798370265	0.0911053634529683	-0.0416420368984596	-0.083658142235859	0.100695643782063	0.416539993562449	-0.112836516948105	0.0538602474437411	0.399398022584096	0.4207298540948	-0.162303544759979	-0.0788290669450255	0.0165860236738702	0.626743074103943	0.148974408274316	-0.0448492474471652	-0.526302002274764	-0.263257482789092	-0.150340905073866	-0.378888118739409	-0.427695137936666	-0.0966710503863436	0.253395342151257	0.257705834716093	0.0320026928454396	-0.103836866689993	0.182161476050932	0.232294281615369	0.0315306461990123	-0.143702542148664	0.130169132832779	-0.539533618564899	-0.24444320835532	-0.0505407798822816	-0.462959526151532	-0.173651152672543	0.225430420740481
KEGG_LEISHMANIA_INFECTION	-0.259793692244481	-0.158734607110663	0.0906158873484429	-0.0248715023687274	0.0618699175876028	0.0294822882229151	0.400211373479879	-0.0575784286939747	0.0995257696804934	0.41973957173716	0.561120901876772	-0.255797241281196	-0.0282030035432303	0.0774149985935476	0.715966460506741	0.222615274591638	-0.112211706120643	-0.476658450466979	-0.260875502974689	-0.134890860202397	-0.488319848883613	-0.318372914033292	-0.110889580858281	0.249904996463643	0.151724106906254	0.0681906583183268	-0.124026092593258	0.214943758961566	0.273231616337243	0.00559427030547816	-0.187435493608914	0.142179437728869	-0.536138822771747	-0.303600512852292	0.00115666056241676	-0.409988032546228	-0.165953995622631	0.22899064708302
KEGG_PATHWAYS_IN_CANCER	-0.164604011636191	0.0483439982851848	0.0414343000197896	-0.0912684740493753	-0.00422765012987493	0.0985753840579588	0.343415634136952	-0.1984791037434	-0.0247671960193114	0.309313411798748	0.315815009112962	-0.0451783725267341	-0.104329358711962	-0.092902255498011	0.472247782536513	0.166676955570563	-0.103566529150654	-0.471228250767003	-0.230503842462884	-0.149859728241605	-0.320287168412978	-0.33936430722536	-0.166750087504253	0.123957562722056	0.153296730145587	0.0325683356983976	-0.23787850386618	0.0661657402044789	0.235524079346899	-0.00317855860120793	-0.138797019551063	0.189720412441861	-0.419815221879834	-0.306003737576163	-0.124330736412431	-0.457099258954749	-0.0616983882004624	0.200983983347698
KEGG_COLORECTAL_CANCER	-0.272831415665824	-0.119935819511334	0.0944240716833468	-0.00245050858423894	-0.0583210580274775	0.106431609056484	0.346605190522727	-0.126334952597827	0.0547001836861767	0.325706542459092	0.40237550198121	-0.0933909212108584	-0.0837745906679883	0.102645921772236	0.522885102316154	0.144747471370981	-0.117154024450741	-0.426665257045476	-0.179318944255938	-0.148458022137802	-0.264601766583923	-0.387296603417575	-0.136293564026118	0.264239498587915	0.233175917139184	0.124227004328321	-0.180281127887367	0.231575098092877	0.296841577751047	0.048431943804801	-0.0947267348372082	0.0832047601335045	-0.444954942529822	-0.246538498897645	-0.0236024307082726	-0.436673428608058	-0.106904519113463	0.196568560199445
KEGG_RENAL_CELL_CARCINOMA	-0.222298930000718	-0.0461854920357562	0.0937739366573863	-0.055763648658311	-0.119806898506359	0.120189527969403	0.454111032280538	-0.133600039518429	-0.062046481757805	0.365965088084413	0.353982591525388	-0.136641684547805	-0.210129717272074	-0.0833966123352274	0.561490577964849	0.207112619794312	-0.096267836777047	-0.575140364310958	-0.259751763386402	-0.180039871007029	-0.376263214312717	-0.449639701644095	-0.140269683819165	0.274893324652829	0.178950367686874	0.0941661578267672	-0.210540446248611	0.189544470198124	0.291296430375284	-0.000188039142574521	-0.215468919670499	0.154042692591275	-0.559320381703956	-0.357371922791854	-0.0310443337642638	-0.525597845608316	-0.189518907980902	0.265397432981461
KEGG_PANCREATIC_CANCER	-0.343734645231123	-0.141838468404514	0.164390430164147	-0.0335631046414309	-0.070209709081335	0.0304535560274143	0.379690378558692	-0.0908373985865881	-0.00937181950224697	0.323811073587135	0.451287522652308	-0.202615833648782	-0.091436065591758	0.0316666634345098	0.603490716533071	0.192524580232688	-0.0890794925053474	-0.471082719622616	-0.234730762888859	-0.147762178608755	-0.315275311631155	-0.384906219329928	-0.174727560816564	0.298649222484379	0.139503153179526	0.160336149857235	-0.16522953408979	0.264070420101869	0.298612477804565	0.0862696419401746	-0.167750742517624	0.129945197182143	-0.519904804194627	-0.33998968294549	0.0427407050674392	-0.392627932131832	-0.166492868935939	0.156523076772049
KEGG_ENDOMETRIAL_CANCER	-0.291386073910533	-0.120510320365029	0.0744189755488072	-0.0362784877627447	-0.0442531096295829	0.0557521336442397	0.367259414875411	-0.143310723566155	0.0103903170521713	0.366281775049807	0.519503994079918	-0.216372253241794	-0.0949699128882596	0.0663299353069828	0.628027751835266	0.166333254129786	-0.0847492846941584	-0.482000374089818	-0.241156969175623	-0.168117953951203	-0.395561562895329	-0.433200152769495	-0.157403854861063	0.302445664569134	0.231496005913732	0.113506660557802	-0.179035563408253	0.253974543272475	0.314552191357756	0.0557877448677979	-0.175875437239443	0.141733270827029	-0.514211952740365	-0.362709379093724	-0.0355411395683262	-0.452026830959633	-0.131851076163953	0.194762056580447
KEGG_GLIOMA	-0.302849253395525	-0.166055364660426	0.127415116625022	-0.104288407532664	-0.0241280464190519	0.0238568789471902	0.381839677222506	-0.136631730718953	-0.079844206488638	0.297124466533624	0.453698577923976	-0.286542078240828	-0.174794645729435	0.0222004017747401	0.565445901174341	0.227177471954895	-0.109676560289418	-0.49014920647355	-0.307141460999459	-0.125228171864484	-0.370748859355432	-0.384853832353847	-0.173499280478383	0.339515019911836	0.153099027917691	0.140908682788852	-0.121102053062285	0.319840019745288	0.342052717114309	0.086907406662068	-0.173671220359874	0.0687640709148158	-0.551446234630923	-0.389355784209405	0.014483527554944	-0.456338490779753	-0.183025153621579	0.206195325886473
KEGG_PROSTATE_CANCER	-0.22740739866721	-0.111041349314351	0.0858568703203819	-0.0260117958572895	-0.0351053033084967	0.0288036154645237	0.389017369307625	-0.134098168937129	0.0436365032208867	0.34786582308325	0.490413272310855	-0.129278457561252	-0.0331063050683381	0.0140353249476535	0.603418538779149	0.208079279450707	-0.140084164218435	-0.47207827098763	-0.185428894289131	-0.223116825957869	-0.463689171995857	-0.417794659104445	-0.172959662903888	0.250654019837933	0.228098607246612	0.103980976635352	-0.221360783169655	0.19007772166214	0.290535277328659	0.050825757526489	-0.146975612617872	0.162292549120053	-0.450584118185967	-0.331777521238784	-0.103089772922878	-0.380391515661156	-0.108173903383175	0.182538850050992
KEGG_THYROID_CANCER	-0.042279439339467	0.125510660202711	-0.0232261438918711	-0.0529629745899363	-0.105514463994178	0.115357790743986	0.378379293494725	-0.249645974816007	-0.0399662267513077	0.31155834128185	0.273970237668115	0.0470057942362157	-0.110950851494839	-0.19151445006742	0.441478444759248	0.21989247985407	-0.160683632693605	-0.542967166452366	-0.224274411805826	-0.208476064323494	-0.38441784643313	-0.417236744542472	-0.12908149907519	0.0878620576794064	0.258615082100227	-0.00358122421529558	-0.254041689606474	-0.0259403415666904	0.185912869715399	0.0204354636840521	-0.195709824390374	0.222575515643136	-0.398205641924841	-0.144490987682603	-0.146855611485179	-0.536830890873014	-0.068674531905971	0.198164095870292
KEGG_BASAL_CELL_CARCINOMA	-0.0129785635213995	-0.00913519815888871	-0.0284083646935422	0.157921084356209	0.169941006373705	0.249004280017825	0.216904880832375	-0.0195091437187384	0.132929700640957	0.347618394623918	0.112996835373525	0.00862120995774743	-0.00333797801071371	-0.0240529559866821	0.259095442785771	0.0671301196461562	-0.0233318094115043	-0.231407365673364	-0.0479399094989153	-0.133230238641284	-0.248138658842209	-0.0533563016481384	0.180953940797154	0.120584540065477	0.116286686339168	-0.0222107218914467	-0.162136737257064	-0.12405819564076	-0.00534894676176031	-0.185695992774746	-0.114655116910992	0.102529022571453	-0.171498624415035	0.0505443190430402	-0.13188273665006	-0.255465471308688	-0.0907519504872478	0.218549976049964
KEGG_MELANOMA	-0.337302065232073	-0.158084533043917	0.0942175098444205	-0.104462009582609	-0.0249454308132573	0.0347653061545763	0.336919244316491	-0.147151968028137	-0.108195666738368	0.183212930212139	0.36725568706284	-0.206030766007272	-0.186977983083938	-0.0362934265401363	0.447181441110447	0.19815054208827	-0.0987917927447783	-0.368130272718346	-0.215110440210967	-0.0853480512423329	-0.291799839968961	-0.332059714429877	-0.200812157599396	0.331909979192046	0.159501074953881	0.181302853586854	-0.122159658075113	0.334890363167458	0.369842256282721	0.0932147270864045	-0.0982199101691458	0.0468878938323396	-0.455003293631541	-0.353659974756488	0.0741446792470951	-0.369173000588583	-0.11337426425661	0.157593869988782
KEGG_BLADDER_CANCER	-0.143803876955096	0.0535667693140099	0.0832901358188717	-0.0662076591650029	-0.0215659102300267	0.0194524335691796	0.312912934510788	-0.188259005380804	-0.0860322910930819	0.238415513578006	0.372485836444486	-0.0123624214607954	-0.122877343452452	-0.180202041165764	0.40900799258437	0.232845999480423	-0.139690338410971	-0.373400949238342	-0.213893110528138	-0.274093692328599	-0.349357354847534	-0.440548258736914	-0.15255267764532	0.196724395114606	0.248643374659996	0.046188883170032	-0.216544375899777	0.142378573321097	0.289160972160947	0.0493744143885034	-0.0772622693499673	0.102354021100589	-0.277770598628142	-0.273716474239873	-0.188244483832471	-0.303034857381081	-0.000752919004341868	0.152413720792259
KEGG_CHRONIC_MYELOID_LEUKEMIA	-0.200320376935278	0.112671145746973	0.170401699575192	-0.027595721794773	-0.158245362733402	0.0098084273702152	0.323382428803072	-0.141603290290121	-0.113847549713342	0.255061344496346	0.317346028547395	-0.0524713323850605	-0.15864464235742	-0.137782948959954	0.411143326552491	0.239996006931382	-0.0936753105447068	-0.401077432251733	-0.189394795702837	-0.249484351342388	-0.267587776353431	-0.485665833440449	-0.173651117194654	0.208817647236759	0.196187423513142	0.0595343008512583	-0.230320663292078	0.142497376838318	0.224465420883013	0.0630108560894416	-0.147928053539085	0.128000573816735	-0.352564619082192	-0.354076559195776	-0.092759248611551	-0.301626232981911	-0.0860828304866284	0.107574640466791
KEGG_ACUTE_MYELOID_LEUKEMIA	-0.285438043980309	0.00618332725171127	0.0863646563368735	-0.0904089063228917	-0.0650289176745557	0.0216355547473274	0.341774086149222	-0.132423154690083	-0.0881967814409121	0.265645698100647	0.433695078664323	-0.183916023513341	-0.171856928435565	0.00539143466330342	0.469736807943428	0.245832687691305	-0.0871558504493583	-0.356669988073818	-0.265872474005272	-0.12652891641765	-0.403912103410487	-0.409973775955114	-0.213359113089789	0.281061030344103	0.184981720982339	0.150000832644195	-0.229987635466025	0.290993522883711	0.356241497870779	0.0459171286530444	-0.115651355548813	0.097608544926507	-0.409780697117188	-0.463415457914741	-0.0442389222113061	-0.339814430965207	-0.0837526645992737	0.168913834083394
KEGG_SMALL_CELL_LUNG_CANCER	-0.285078897116826	-0.0161603101255598	0.0575435001582567	-0.115778821815024	-0.00988558065596872	-0.040785789481514	0.155479587569253	-0.155619835295428	0.0228157315874803	0.197071883058951	0.436293267763244	-0.106073236008635	0.0351983629609228	0.121685071982392	0.442819036785718	-0.00593192548656919	-0.054618998778283	-0.211749372193421	-0.235316746993657	-0.0320191061115852	-0.0623486458579153	-0.221996943491924	-0.248499515063711	0.0719557519179617	0.0377742932719783	0.150044218223842	-0.187652585946809	0.147182748633851	0.269130029598136	0.0784789684351574	-0.0815693305552384	0.194804623061222	-0.277342924560264	-0.34931471562327	-0.0642846189500573	-0.270919052820267	0.0300359347634955	-0.0204857628246754
KEGG_NON_SMALL_CELL_LUNG_CANCER	-0.356047893818088	-0.191520948636015	0.145955161349316	-0.05632505202354	-0.0334310047788586	0.0198728569285698	0.367579642700767	-0.0833797573096401	0.00379842064053848	0.334690367971357	0.529280864424062	-0.250860878292717	-0.107374704943543	0.0404871698540762	0.607261441059652	0.207138490386959	-0.133614204326266	-0.415392491413144	-0.281629908291787	-0.135596711839913	-0.345883992782829	-0.376943967221878	-0.161228958179951	0.344754491093547	0.14983184299371	0.135511237936068	-0.138550969128142	0.325771078634566	0.347721771633494	0.0629986718104803	-0.169602204636548	0.0699453203355043	-0.505878918612856	-0.376402779888178	0.0156665656647614	-0.3941717750297	-0.14204368266612	0.189500520389284
KEGG_ASTHMA	-0.180984605533965	-0.216997625556234	0.155065037094958	0.112682842483276	0.0515215603126813	0.0542021725557414	0.269434666369936	0.20173040171583	0.0582517151704427	0.302450051803202	0.358305956383473	-0.245928808507293	-0.151950176624503	0.0940303740722776	0.375126692421738	0.20588996213827	-0.0804597096616204	-0.136075098208721	-0.251550807914979	-0.0402466335068908	-0.235813511114936	-0.0285686126475427	0.0534480526993329	0.245699011301962	-0.116301881995836	0.186622580580549	-0.056190403756641	0.205206726833669	0.217829022645858	-0.0707273618822625	-0.179803237831262	0.00585424662480828	-0.24691363057803	-0.176040728222964	0.128288000211893	-0.133146743527182	-0.174924901444867	0.209494799585027
KEGG_AUTOIMMUNE_THYROID_DISEASE	-0.146227090893252	-0.146531427236156	0.073400515181278	0.0957837608915897	0.0807239415581757	0.111999561681391	0.244146900662331	0.1187718157913	0.0714094794950648	0.335206643260433	0.370229990291224	-0.202056025915623	-0.122547784006773	0.0658325463832784	0.42208893482503	0.112096130008417	-0.00721832764696463	-0.179942623621473	-0.242916708657293	-0.113094317525981	-0.20776685462456	-0.0926374821906678	0.0365476960405439	0.194921727442337	-0.0251291885411209	0.131245413778359	-0.104289211324984	0.144923675168349	0.193132173691549	-0.0608362378345909	-0.167690236701212	0.0525296055194251	-0.260729047830485	-0.173710540583791	0.019339642105037	-0.22686776573394	-0.120707601259428	0.233645720903279
KEGG_ALLOGRAFT_REJECTION	-0.146227090893252	-0.146531427236156	0.073400515181278	0.0957837608915897	0.0807239415581757	0.111999561681391	0.244146900662331	0.1187718157913	0.0714094794950648	0.335206643260433	0.370229990291224	-0.202056025915623	-0.122547784006773	0.0658325463832784	0.42208893482503	0.112096130008417	-0.00721832764696463	-0.179942623621473	-0.242916708657293	-0.113094317525981	-0.20776685462456	-0.0926374821906678	0.0365476960405439	0.194921727442337	-0.0251291885411209	0.131245413778359	-0.104289211324984	0.144923675168349	0.193132173691549	-0.0608362378345909	-0.167690236701212	0.0525296055194251	-0.260729047830485	-0.173710540583791	0.019339642105037	-0.22686776573394	-0.120707601259428	0.233645720903279
KEGG_GRAFT_VERSUS_HOST_DISEASE	-0.146227090893252	-0.146531427236156	0.073400515181278	0.0957837608915897	0.0807239415581757	0.111999561681391	0.244146900662331	0.1187718157913	0.0714094794950648	0.335206643260433	0.370229990291224	-0.202056025915623	-0.122547784006773	0.0658325463832784	0.42208893482503	0.112096130008417	-0.00721832764696463	-0.179942623621473	-0.242916708657293	-0.113094317525981	-0.20776685462456	-0.0926374821906678	0.0365476960405439	0.194921727442337	-0.0251291885411209	0.131245413778359	-0.104289211324984	0.144923675168349	0.193132173691549	-0.0608362378345909	-0.167690236701212	0.0525296055194251	-0.260729047830485	-0.173710540583791	0.019339642105037	-0.22686776573394	-0.120707601259428	0.233645720903279
KEGG_VIRAL_MYOCARDITIS	-0.209052110467505	-0.159784033390747	0.0817962647006175	-0.0181250977257335	0.09108178301619	0.0912708321290434	0.319226592288123	-0.041599887755529	0.11095245822366	0.431003705316105	0.507840635047441	-0.22939408960538	-0.0337710996144814	0.0857040368494417	0.677379377874272	0.0742167087636958	-0.0218593981120097	-0.405231266747542	-0.264040671309641	-0.108420466146984	-0.249136865719295	-0.21615696215817	-0.0551707347231051	0.147549211174824	0.0712103612908351	0.089414179058609	-0.101177015324187	0.109915993715267	0.19793401438466	-0.0229181220766043	-0.157730638299265	0.165905339299564	-0.466385603077536	-0.26322172639761	-0.0125775851222228	-0.441848890399334	-0.137177419172132	0.266693013282486

## Sheet: e
V1	logFC	AveExpr	t	P.Value	adj.P.Val	B	feature	group	log10p	signlog10p	sig	rank
4227	-0.0488913	-0.0584541	-0.424668	0.671639	0.72536	-7.42219	ATP11C	Committed	0.139446	-0.139446	FALSE	4227
5488	0.275103	-0.298405	1.32615	0.186647	0.238048	-6.6352	ATP8A1	Committed	0.623336	0.623336	FALSE	5488
6671	0.392821	0.128308	3.41915	0.000793845	0.00160227	-1.85014	ATP9B	Committed	2.79526	2.79526	TRUE	6671
6723	0.689664	-0.246078	3.5227	0.000554492	0.00115088	-1.51448	ATP8B4	Committed	2.93897	2.93897	TRUE	6723
8101	1.11912	0.122852	8.71785	3.12399e-15	2.59055e-14	23.7531	ATP11B	Committed	13.5866	13.5866	TRUE	8101
8662	1.98281	0.221897	15.2278	3.99188e-33	2.33924e-31	64.6789	ATP11A	Committed	30.6309	30.6309	TRUE	8662
8881	-2.03166	0.221897	-14.8451	4.48922e-32	3.18227e-30	62.3007	ATP11A	Primitive	29.4973	-29.4973	TRUE	91
9417	-1.17337	0.122852	-8.8779	1.18881e-15	1.06087e-14	24.7858	ATP11B	Primitive	13.9743	-13.9743	TRUE	627
10883	-0.710787	-0.246078	-3.50445	0.000591046	0.00122127	-1.47516	ATP8B4	Primitive	2.91319	-2.91319	TRUE	2093
10986	-0.388063	0.128308	-3.25101	0.00139759	0.00273908	-2.2769	ATP9B	Primitive	2.5624	-2.5624	TRUE	2196
12095	-0.296038	-0.298405	-1.37858	0.169915	0.219511	-6.46224	ATP8A1	Primitive	0.658543	-0.658543	FALSE	3305
13563	0.0777698	-0.0584541	0.65275	0.514838	0.579514	-7.19604	ATP11C	Primitive	0.236936	0.236936	FALSE	4773
19289	-0.260184	0.128308	-2.72345	0.00716528	0.0209524	-2.95974	ATP9B	GMP	1.67877	-1.67877	TRUE	1709
19442	-0.237214	-0.0584541	-2.55704	0.0114699	0.0303583	-3.37443	ATP11C	GMP	1.51772	-1.51772	TRUE	1862
21127	-0.151515	0.221897	-0.91287	0.36266	0.477642	-6.12152	ATP11A	GMP	0.320897	-0.320897	FALSE	3547
24219	0.232203	0.122852	1.838	0.0678838	0.127293	-4.88422	ATP11B	GMP	0.895196	0.895196	FALSE	6639
24829	0.413214	-0.298405	2.45825	0.0150087	0.0376719	-3.60923	ATP8A1	GMP	1.42398	1.42398	TRUE	7249
25594	0.558082	-0.246078	3.46928	0.000667906	0.00302312	-0.815344	ATP8B4	GMP	2.51955	2.51955	TRUE	8014

## Sheet: f
PatientID	GOCC_CASPASE_COMPLEX	GOMF_CASPASE_BINDING
C3L.04971	2.97177	-1.66305
C3L.06074	-2.46519	-1.41558
C3L.05819	-3.85209	0.00984349
C3L.00458	-4.4771	1.25084
C3L.05887	-1.60378	-0.102045
C3L.06801	1.78322	-1.03959
C3L.06954	0.126349	2.02327
C3L.06952	0.00150677	0.60275
C3L.06087	-1.86308	0.021292
C3L.06068	1.15294	1.10282
C3L.06073	-1.87266	-1.77023
C3L.07588	-2.95334	0.0686384
C3L.03493	0.536706	-0.25317
C3L.06386	-4.21643	-1.2239
C3L.06541	3.75138	3.19315
C3L.04489	-1.64948	1.38011
C3L.01696	1.02098	2.30612
C3L.03496	-1.80831	0.399921
C3N.00660	1.09121	2.58063
C3L.04508	1.92257	-0.984812
C3L.06361	0.922338	0.803654
C3L.03308	-3.28833	-2.48838
C3L.05331	-0.388515	-1.15705
C3L.05338	3.58031	1.68239
C3L.06543	0.270957	-1.10021
C3L.01425	-0.157246	0.0878165
C3N.00682	-0.376262	-1.67531
C3L.05888	0.993058	-1.23861
C3L.05894	-1.87728	-0.770986
C3L.06082	1.15852	0.407263
C3L.07571	-0.432976	-0.72646
C3L.05316	1.26526	-0.900531
C3L.04242	1.35848	1.0288
C3L.01201	-2.28698	0.651263
C3L.07012	0.769849	0.979398
C3L.06067	-1.87497	-3.44006
C3L.05326	3.37628	-0.344626
C3L.06983	2.77077	3.0693
C3L.05865	1.7063	-0.623229
C3L.04231	2.75311	1.58463
C3L.06070	1.43492	0.360929
C3L.04250	1.73987	-0.143851
C3L.05898	1.01834	-1.4511
C3L.05315	-1.18739	-0.630303
C3L.01291	-0.00944225	-0.51986
C3L.05861	3.34179	0.754517
C3L.06374	1.0815	-0.601668
C3L.05907	-1.67253	-1.08244
C3L.07488	-0.863107	0.253949
C3L.01694	2.47525	1.16467
C3L.04263	-3.2899	-2.66729
C3N.00659	-0.55757	1.2913
C3L.05815	-1.42145	-3.0097
C3L.01426	0.637643	0.703842
C3L.02135	1.34644	-0.239622
C3L.06951	1.42901	1.96518
C3L.05866	-0.314251	-2.04537
C3L.05313	1.71622	-1.13134
C3L.06357	0.441477	-1.1037
C3L.06089	-0.82265	-1.3447
C3L.07438	-0.972654	-0.476594
C3L.06538	-1.31172	-1.51882
C3L.05334	-0.838151	-0.0652058
C3L.00452	-1.90197	0.0688931
C3L.06072	0.261526	-2.31038
C3L.01182	-1.09373	-0.57752
C3L.05678	0.923323	0.863611
C3L.06984	0.263974	-0.577982
C3L.05386	-3.30169	0.445271
C3L.04265	1.66816	1.8694
C3L.06540	-0.639689	-0.432317
C3L.06953	0.316132	1.56446
C3N.00681	-1.68185	-0.00170842
C3L.05874	0.133072	-2.67399
C3L.06090	-0.438708	-0.413847
C3L.03491	-0.739677	-0.0693278
C3L.07580	-3.62672	-0.910638
C3L.03506	-1.29396	-0.933064
C3L.06534	-0.304672	0.0283593
C3L.05818	0.0453468	-1.79987
C3N.00466	0.591406	1.585
C3L.06537	-2.73391	-1.71863
C3L.07439	4.90805	0.471588
C3L.05884	-0.010782	-0.576653
C3L.06806	2.63794	0.0189391
C3L.04270	-1.29147	0.500722
C3L.01187	0.729846	-0.718527
C3L.06981	-2.23888	-1.7497
C3L.07019	0.819615	-0.524286
C3L.04236	3.2232	0.374067
C3L.05891	-2.41207	-1.00037
C3L.00455	0.242241	3.30889
C3L.04486	-1.16035	-1.4679
C3L.06369	0.655267	0.157791
C3L.00540	-1.7646	-0.212191
C3L.05387	-2.25444	-1.93908
C3L.04244	-1.50641	0.637108
C3L.06367	2.59735	1.56433
C3L.03508	-1.80155	0.345036
C3L.06075	0.584151	0.20191
C3L.04766	-0.0090999	-0.584128
C3L.06061	0.0532318	0.513409
C3L.02136	-3.88131	-0.0715911
C3L.05880	1.73589	3.35885
C3L.03303	2.92595	0.924243
C3L.05892	0.552667	0.251572
C3L.05811	1.32947	0.197403
C3L.07013	0.411114	0.243756
C3L.06982	-0.722816	-2.64369
C3L.06809	2.68838	1.83843
C3L.06081	-0.62582	-1.80755
C3N.00689	2.04249	2.967
C3L.05318	1.20989	1.19962
C3L.06356	0.34694	0.202754
C3L.04761	-1.71547	-1.3556
C3L.07437	1.93892	2.03261
C3L.01202	0.162355	2.76973
C3L.06064	0.129922	-1.33569
C3L.06960	-0.892854	-0.366009
C3L.06956	1.52965	-0.658445
C3L.05877	3.58288	1.05338
C3L.04483	-1.09869	-2.04552
C3L.06368	-4.73688	-2.53053
C3L.05889	0.693324	1.86488
C3L.06066	0.790005	1.50738
C3L.05862	0.567482	0.76899
C3L.06539	0.670605	-0.531242
C3L.04976	-0.511146	0.146911
C3L.06352	-1.41115	-0.746417
C3L.06807	1.18189	0.703894
C3L.05320	-0.830822	-1.6091
C3L.00453	-0.537177	0.343639
C3L.06542	0.917844	0.591187
C3L.04269	0.578108	-0.206664
C3L.05896	-0.494992	-1.411
C3L.05816	1.53758	-0.986252
C3L.01700	3.19334	1.83484
C3L.06069	-0.138722	-0.699176
C3L.00810	0.0485815	-0.212024
C3L.05317	2.0375	0.875286
C3L.00459	-1.03319	1.88598
C3N.00656	-0.144033	-1.06211
C3L.01427	1.17442	1.8477
C3L.02779	2.41439	1.50329
C3L.06364	-2.49702	-0.0432835
C3L.01188	-1.76192	-1.76968
C3L.05867	2.51314	1.058
C3L.06803	1.26763	0.918834
C3N.00651	0.208391	-0.140904
C3L.04763	-3.44068	-0.636427
C3L.05335	-1.12567	-0.242203
C3L.03510	-1.69401	0.429734
C3L.06063	-1.1241	-1.75918
C3L.05872	-1.30992	1.02665
C3L.05908	0.613708	-0.308652
C3L.05329	2.18687	0.90076
C3L.00614	-2.05886	2.89334
C3L.07490	0.751116	1.29069
C3L.05870	-1.51027	2.05144
C3L.05325	-1.00447	-1.15265
C3L.01295	1.35166	2.01695
C3L.05905	1.32881	-1.27372

## Sheet: g
V1	logFC	AveExpr	t	P.Value	adj.P.Val	B	feature	group	log10p	signlog10p	sig	rank
131	-1.49608	-0.0735066	-11.0107	1.99567e-21	3.26059e-20	37.8949	CASP6	Committed	19.4867	-19.4867	TRUE	131
559	-0.873488	0.159829	-7.71694	1.13232e-12	7.03895e-12	17.9316	CASP2	Committed	11.1525	-11.1525	TRUE	559
844	-1.39947	-0.029942	-6.57624	6.26176e-10	2.8563e-09	11.7183	CASP3	Committed	8.5442	-8.5442	TRUE	844
5458	0.119849	-0.0277886	1.28288	0.201358	0.254502	-6.69124	CASP8	Committed	0.594309	0.594309	FALSE	5458
5744	0.218147	0.274089	1.69646	0.0917091	0.12653	-6.08165	CASP7	Committed	0.897806	0.897806	FALSE	5744
6877	0.531891	-0.0487984	3.91049	0.000134945	0.000306821	-0.182257	CASP10	Committed	3.51312	3.51312	TRUE	6877
6999	0.47336	0.375658	4.20086	4.36907e-05	0.000106353	0.890319	CASP9	Committed	3.97325	3.97325	TRUE	6999
7969	0.789721	0.319279	7.88488	4.29808e-13	2.82499e-12	18.8873	CASP4	Committed	11.549	11.549	TRUE	7969
8349	2.22593	0.121989	10.6592	1.85853e-20	2.72729e-19	35.6794	CASP1	Committed	18.5643	18.5643	TRUE	8349
9347	-2.11403	0.121989	-9.27433	1.06016e-16	1.08611e-15	27.1766	CASP1	Primitive	14.9641	-14.9641	TRUE	557
9658	-0.777505	0.319279	-7.36172	8.52248e-12	4.99085e-11	16.0273	CASP4	Primitive	10.3018	-10.3018	TRUE	868
10513	-0.506162	0.375658	-4.35299	2.3649e-05	6.07465e-05	1.57379	CASP9	Primitive	4.21648	-4.21648	TRUE	1723
10814	-0.517254	-0.0487984	-3.65183	0.000350566	0.000751396	-0.985161	CASP10	Primitive	3.12413	-3.12413	TRUE	2024
11973	-0.213001	0.274089	-1.59788	0.112008	0.150384	-6.13947	CASP7	Primitive	0.822797	-0.822797	FALSE	3183
12707	-0.0500042	-0.0277886	-0.514647	0.607498	0.665077	-7.27669	CASP8	Primitive	0.177128	-0.177128	FALSE	3917
16759	1.4669	-0.029942	6.67778	3.64411e-10	1.72864e-09	12.3377	CASP3	Primitive	8.7623	8.7623	TRUE	7969
16966	0.880822	0.159829	7.44368	5.37003e-12	3.20888e-11	16.4818	CASP2	Primitive	10.4936	10.4936	TRUE	8176
17443	1.55855	-0.0735066	11.1253	9.62454e-22	1.75518e-20	38.6807	CASP6	Primitive	19.7557	19.7557	TRUE	8653
17617	-1.37811	0.121989	-7.05076	4.80585e-11	8.28302e-09	14.7755	CASP1	GMP	8.08181	-8.08181	TRUE	37
17619	-0.71615	-0.0487984	-6.99093	6.67599e-11	1.0867e-08	14.4598	CASP10	GMP	7.96389	-7.96389	TRUE	39
18134	-0.456237	0.274089	-4.54671	1.05851e-05	0.000106093	3.04347	CASP7	GMP	3.97432	-3.97432	TRUE	554
18346	-0.381262	0.375658	-4.11117	6.22786e-05	0.00044041	1.38204	CASP9	GMP	3.35614	-3.35614	TRUE	766
18830	-0.312904	0.319279	-3.34525	0.00102052	0.00427567	-1.20339	CASP4	GMP	2.369	-2.369	TRUE	1250
21165	-0.173094	-0.029942	-0.883066	0.378502	0.492967	-6.14776	CASP3	GMP	0.307182	-0.307182	FALSE	3585
22670	0.0303824	-0.0277886	0.393956	0.694129	0.775174	-6.45454	CASP8	GMP	0.110601	0.110601	FALSE	5090
23744	0.149071	0.159829	1.38039	0.169357	0.263291	-5.59788	CASP2	GMP	0.579563	0.579563	FALSE	6164
25855	0.565172	-0.0735066	4.02249	8.79491e-05	0.000580385	1.06017	CASP6	GMP	3.23628	3.23628	TRUE	8275

## Sheet: h
V1	logFC	AveExpr	t	P.Value	adj.P.Val	B	feature	group	log10p	signlog10p	sig	rank	onto	saturation	length
1	1.82913	7.73252	2.58867	0.0110725	0.0352578	-3.44042	Neg:FA 14:0	Primitive	1.45274	1.45274	TRUE	1134	FA-1	0	14
2	0.634358	9.14852	1.52518	0.130376	0.23586	-5.51917	Neg:FA 16:0	Primitive	0.627345	0.627345	FALSE	965	FA-1	0	16
3	0.329685	2.47246	0.99851	0.320446	0.463849	-6.16866	Neg:FA 17:0	Primitive	0.333624	0.333624	FALSE	877	FA-1	0	17
4	0.514122	9.27724	1.38351	0.169595	0.285799	-5.71961	Neg:FA 18:0	Primitive	0.543939	0.543939	FALSE	936	FA-1	0	18
5	0.68936	2.07927	1.65021	0.102043	0.195906	-5.32683	Neg:FA 24:0	Primitive	0.707953	0.707953	FALSE	982	FA-1	0	24
6	1.35769	0.276464	3.14713	0.00217391	0.00956706	-1.97275	Neg:FA 26:0	Primitive	2.01922	2.01922	TRUE	1186	FA-1	0	26
7	0.736675	-1.83511	1.62622	0.107055	0.202958	-5.36485	Neg:FA 27:0	Primitive	0.692593	0.692593	FALSE	979	FA-1	0	27
8	0.620131	-0.674831	1.42931	0.156037	0.26825	-5.65686	Neg:FA 28:0	Primitive	0.57146	0.57146	FALSE	944	FA-1	0	28
9	0.155824	0.809194	0.667293	0.506125	0.643859	-6.44083	Neg:FA 18:1__C	Primitive	0.191209	0.191209	FALSE	802	FA-2	1	18
10	-0.790073	-0.46497	-2.735	0.0073827	0.0258395	-3.07939	Neg:FA 20:1__B	Primitive	1.58772	-1.58772	TRUE	178	FA-2	1	20
11	-0.682855	-3.20296	-2.4315	0.0168186	0.0495839	-3.8088	Neg:FA 22:1__B	Primitive	1.30466	-1.30466	TRUE	209	FA-2	1	22
12	0.450444	-5.97097	1.10231	0.272979	0.412642	-6.06151	Neg:FA 26:1	Primitive	0.384426	0.384426	FALSE	891	FA-1	1	26
13	2.16968	-4.82583	4.02817	0.000109771	0.000792758	0.799932	Neg:FA 28:1	Primitive	3.10086	3.10086	TRUE	1249	FA-1	1	28
14	-1.46521	7.28948	-4.65575	9.95675e-06	0.000105356	3.06947	Neg:FA 18:2__C	Primitive	3.97734	-3.97734	TRUE	47	FA-2	2	18
15	-0.314059	-1.86489	-0.975132	0.331852	0.478835	-6.19137	Neg:FA 20:2__A	Primitive	0.319814	-0.319814	FALSE	455	FA-2	2	20
16	-1.65049	-4.43664	-3.3118	0.00129142	0.006149	-1.49508	Neg:FA 22:2__A	Primitive	2.2112	-2.2112	TRUE	119	FA-2	2	22
17	-0.940007	-4.96427	-2.86178	0.00513261	0.0197353	-2.75286	Neg:FA 24:2	Primitive	1.70476	-1.70476	TRUE	159	FA-2	2	24
18	0.0892306	-5.22713	0.20322	0.839377	0.91077	-6.64108	Neg:FA 16:3	Primitive	0.0405912	0.0405912	FALSE	692	FA-1	3	16
19	1.0432	-2.19576	1.78003	0.078113	0.159975	-5.11199	Neg:FA 20:3__F	Primitive	0.795949	0.795949	FALSE	1005	FA-1	3	20
20	0.760356	-0.184297	2.71107	0.00789681	0.0271515	-3.13959	Neg:FA 20:3__B	Primitive	1.56621	1.56621	TRUE	1151	FA-2	3	20
21	-0.742687	-1.38489	-1.92043	0.0576575	0.129232	-4.86254	Neg:FA 22:3__A	Primitive	0.888629	-0.888629	FALSE	273	FA-2	3	22
22	0.342748	2.44164	1.17743	0.241822	0.376812	-5.97752	Neg:FA 20:4__A	Primitive	0.423875	0.423875	FALSE	907	FA-2	4	20
23	-1.32044	-0.437093	-3.13987	0.00222349	0.00966581	-1.99336	Neg:FA 22:4__B	Primitive	2.01476	-2.01476	TRUE	134	FA-2	4	22
24	-0.466642	-1.53856	-1.28762	0.200854	0.326388	-5.84461	Neg:FA 24:4	Primitive	0.486266	-0.486266	FALSE	397	FA-2	4	24
25	1.39267	0.336581	2.09717	0.0385054	0.0956713	-4.52365	Neg:FA 28:7	Primitive	1.01922	1.01922	FALSE	1063	FA-1	7	28

## Sheet: i
V1	logFC	AveExpr	t	P.Value	adj.P.Val	B	feature	group	log10p	signlog10p	sig	rank	onto	feature2
1	-0.580876	-0.696424	-2.44337	0.0164855	0.0495653	-3.78718	Neg:PE O-42:10|PE O-22:6_20:4	Committed	1.30482	-1.30482	TRUE	252	EtherPE-2	PE O-22:6_20:4
2	-0.600795	1.81671	-1.84231	0.0686943	0.147202	-5.00468	Pos:PC 42:10|PC 20:4_22:6	Committed	0.832086	-0.832086	FALSE	346	PC-2	PC 20:4_22:6
3	-0.320972	0.723662	-0.958769	0.340222	0.48325	-6.20673	Pos:PC 42:7|PC 20:1_22:6	Committed	0.315829	-0.315829	FALSE	508	PC-1	PC 20:1_22:6
4	-0.135942	-0.657843	-0.433908	0.665385	0.791027	-6.56808	Pos:PC 38:7|PC 16:1_22:6	Committed	0.101809	-0.101809	FALSE	622	PC-2	PC 16:1_22:6
5	-0.0553002	5.68112	-0.17524	0.861282	0.927959	-6.64636	Pos:PC 40:6|PC 18:0_22:6	Committed	0.0324711	-0.0324711	FALSE	683	PC-2	PC 18:0_22:6
6	0.00754411	5.45415	0.0280367	0.977694	0.987897	-6.66124	Pos:PC 40:7|PC 18:1_22:6	Committed	0.00528846	0.00528846	FALSE	746	PC-2	PC 18:1_22:6
7	0.0366192	-5.34759	0.115944	0.907953	0.954819	-6.65494	Neg:PE 36:6|PE 14:0_22:6	Committed	0.0200787	0.0200787	FALSE	770	PE	PE 14:0_22:6
8	0.197695	1.2435	0.672752	0.502814	0.642642	-6.43707	Pos:PC 42:8|PC 20:2_22:6	Committed	0.192031	0.192031	FALSE	865	PC-2	PC 20:2_22:6
9	0.318588	6.22309	1.2866	0.201505	0.330993	-5.84579	Pos:PC 38:6|PC 16:0_22:6	Committed	0.480182	0.480182	FALSE	976	PC-2	PC 16:0_22:6
10	0.591421	0.348406	2.10291	0.0382411	0.092235	-4.51473	Pos:PC 39:6|PC 17:0_22:6	Committed	1.0351	1.0351	FALSE	1110	PC-2	PC 17:0_22:6
11	0.672504	4.77323	2.40969	0.0179843	0.0521202	-3.86345	Neg:PE 38:6|PE 16:0_22:6	Committed	1.28299	1.28299	FALSE	1155	PE	PE 16:0_22:6
12	1.19394	-0.103597	2.69164	0.00846537	0.0300918	-3.19676	Neg:PE O-46:8|PE O-24:2_22:6	Committed	1.52155	1.52155	TRUE	1195	EtherPE-2	PE O-24:2_22:6
13	1.27119	-1.66517	2.76922	0.00681291	0.0248653	-3.00229	Neg:PE O-46:9|PE O-24:3_22:6	Committed	1.60441	1.60441	TRUE	1199	EtherPE-2	PE O-24:3_22:6
14	1.06465	5.3649	3.39155	0.00103096	0.00534666	-1.2801	Neg:PE 40:7|PE 18:1_22:6	Committed	2.27192	2.27192	TRUE	1254	PE	PE 18:1_22:6
15	1.7094	-0.13705	3.90804	0.00017902	0.00125314	0.35047	Neg:PE O-44:8|PE O-22:2_22:6	Committed	2.902	2.902	TRUE	1284	EtherPE-2	PE O-22:2_22:6
16	1.84301	5.81155	4.31745	4.01979e-05	0.000347279	1.75777	Neg:PE O-38:7|PE O-16:1_22:6	Committed	3.45932	3.45932	TRUE	1302	EtherPE-2	PE O-16:1_22:6
17	2.00904	1.64507	4.47455	2.21518e-05	0.000207893	2.32226	Neg:PE O-42:7|PE O-20:1_22:6	Committed	3.68216	3.68216	TRUE	1308	EtherPE-2	PE O-20:1_22:6
18	1.87656	5.95065	4.51627	1.88722e-05	0.000183991	2.4743	Neg:PE O-40:7|PE O-18:1_22:6__B	Committed	3.7352	3.7352	TRUE	1311	EtherPE-2	PE O-18:1_22:6__B
19	1.92436	-0.346184	4.60458	1.3407e-05	0.000144099	2.79907	Neg:PE O-42:8|PE O-20:2_22:6	Committed	3.84134	3.84134	TRUE	1318	EtherPE-2	PE O-20:2_22:6
20	2.47268	-0.694915	4.8529	5.03002e-06	6.47734e-05	3.73253	Neg:PE O-40:9|PE O-18:3_22:6	Committed	4.1886	4.1886	TRUE	1331	EtherPE-2	PE O-18:3_22:6
21	2.07056	1.62904	4.89587	4.2336e-06	5.66556e-05	3.89697	Neg:PE O-40:8|PE O-18:2_22:6__B	Committed	4.24676	4.24676	TRUE	1334	EtherPE-2	PE O-18:2_22:6__B
22	1.31443	7.18599	4.92246	3.80379e-06	5.24462e-05	3.99915	Neg:PE 40:6|PE 18:0_22:6	Committed	4.28029	4.28029	TRUE	1335	PE	PE 18:0_22:6
23	1.5752	2.92262	5.02821	2.47763e-06	3.87667e-05	4.40863	Neg:PE O-38:6|PE O-16:0_22:6	Committed	4.41154	4.41154	TRUE	1336	EtherPE-1	PE O-16:0_22:6
24	2.10502	3.4506	5.22495	1.10286e-06	1.9808e-05	5.18305	Neg:PE O-40:8|PE O-18:2_22:6__A	Committed	4.70316	4.70316	TRUE	1339	EtherPE-2	PE O-18:2_22:6__A
25	2.40252	0.519461	7.51469	3.87226e-11	5.87294e-09	15.0792	Neg:PE O-40:7|PE O-18:1_22:6__A	Committed	8.23114	8.23114	TRUE	1363	EtherPE-1	PE O-18:1_22:6__A

## Sheet: j
	WP_FERROPTOSIS
C3L.06074	-1.59716601195079
C3L.05819	-1.19126597144653
C3L.06087	1.55855723628116
C3L.06068	-0.923791189368583
C3L.03493	-2.24280762885459
C3L.06541	4.79141474539781
C3L.03496	-0.799640196298235
C3N.00660	1.52671572985044
C3L.04508	2.9928198570668
C3L.03308	-1.51177751772233
C3L.05331	-1.77254474076478
C3L.05338	1.89832484756893
C3L.06543	-2.64896208162036
C3L.01425	0.558206190144915
C3N.00682	-1.20410683055471
C3L.05316	-0.812691278934966
C3L.04242	-0.668343185748314
C3L.07012	0.881577279858113
C3L.06983	3.81245677588019
C3L.05865	-1.73118468500742
C3L.04231	2.23776697703298
C3L.06070	2.14218708339137
C3L.04250	1.10031460787041
C3L.05315	-0.918490864858857
C3L.01291	-2.50122443807357
C3L.01694	2.51110632175095
C3L.04263	-1.7978824100213
C3N.00659	-0.348784170256313
C3L.05815	-1.67155118663172
C3L.02135	0.00769626106961981
C3L.06951	1.68169388900775
C3L.05866	-1.30723118969812
C3L.05313	-1.32901859653301
C3L.06089	-1.45740423230486
C3L.06538	-3.28095790154235
C3L.00452	-0.353268949136546
C3L.05678	0.236925065929568
C3L.06984	0.342825152979833
C3L.05386	0.0903708918818938
C3L.04265	1.76213227977545
C3L.06540	-1.26688698314902
C3L.06953	0.888596299358025
C3N.00681	0.302012742637949
C3L.03491	-1.13433127013652
C3L.06534	-0.0678640633063146
C3L.05818	-1.03467943309993
C3N.00466	0.866213771905379
C3L.06537	-3.70988212820879
C3L.07439	0.759745042391967
C3L.05884	-0.294024074384074
C3L.04270	3.99892299809212
C3L.07019	-1.03664270105065
C3L.00540	-1.24069116102648
C3L.05387	-2.55271578740626
C3L.04244	1.11347798915877
C3L.06061	-1.22755527258707
C3L.02136	-1.63731770078907
C3L.05880	3.25637798095487
C3L.03303	1.32650429487723
C3L.07013	0.825661449480616
C3L.06982	-0.881515423459276
C3L.06809	2.9708439534713
C3L.05318	1.64402599076296
C3L.04761	-0.60171639652386
C3L.07437	4.06942007242071
C3L.06064	-0.713827335796279
C3L.06960	0.407931942511163
C3L.06956	-0.298605468572879
C3L.05862	0.00998412027910225
C3L.04976	-1.16512782236043
C3L.06352	-0.194784508002362
C3L.06807	1.30085735044558
C3L.05320	-2.42801119502167
C3L.00453	-2.07060124431599
C3L.06542	-1.38489116395239
C3L.05816	-1.80301085757906
C3L.01700	3.60280968603142
C3L.06069	-2.04464673469719
C3L.00810	-2.59668088216424
C3L.05317	1.99129756820739
C3L.01427	1.0598395162632
C3L.02779	4.06085965976905
C3L.05867	1.25205115770295
C3L.04763	-1.83648624555407
C3L.05335	-0.76417261142526
C3L.06063	-2.8859305756256
C3L.05329	2.14459037319489
C3L.00614	2.36755155863503
C3L.05325	-1.16484661718523
C3L.01295	1.0298437313927

[truncated: 1 more sheets: k]
