# Supplementary material for: Integrated proteogenomic and metabolomic profiling of acute myeloid leukemias to identify molecular subtypes and associated therapy targets
Source: Nat Cancer. 2026 Jun 12;7(6):993–1015. doi: 10.1038/s43018-026-01175-6 (PMC13309276; doi:10.1038/s43018-026-01175-6)
Supplement: Supplementary file 8 — Statistical source data. [file 43018_2026_1175_MOESM8_ESM.xlsx]

## Sheet: a
V1	clust	dir	Freq	prop	norm
1	C1	Down	20	0.0214133	Site Level Normalization
2	C2	Down	2	0.00214133	Site Level Normalization
3	C3	Down	0	0	Site Level Normalization
4	C4	Down	0	0	Site Level Normalization
5	C5	Down	1	0.00107066	Site Level Normalization
6	C6	Down	0	0	Site Level Normalization
7	C7	Down	0	0	Site Level Normalization
8	C8	Down	911	0.975375	Site Level Normalization
9	C1	Up	10	0.0176678	Site Level Normalization
10	C2	Up	25	0.0441696	Site Level Normalization
11	C3	Up	2	0.00353357	Site Level Normalization
12	C4	Up	450	0.795053	Site Level Normalization
13	C5	Up	0	0	Site Level Normalization
14	C6	Up	0	0	Site Level Normalization
15	C7	Up	1	0.00176678	Site Level Normalization
16	C8	Up	78	0.137809	Site Level Normalization
17	C1	Down	307	0.219129	Site Leve + Median Normalization
18	C2	Down	57	0.0406852	Site Leve + Median Normalization
19	C3	Down	10	0.00713776	Site Leve + Median Normalization
20	C4	Down	50	0.0356888	Site Leve + Median Normalization
21	C5	Down	1	0.000713776	Site Leve + Median Normalization
22	C6	Down	1	0.000713776	Site Leve + Median Normalization
23	C7	Down	6	0.00428266	Site Leve + Median Normalization
24	C8	Down	969	0.691649	Site Leve + Median Normalization
25	C1	Up	288	0.21573	Site Leve + Median Normalization
26	C2	Up	78	0.058427	Site Leve + Median Normalization
27	C3	Up	14	0.0104869	Site Leve + Median Normalization
28	C4	Up	310	0.23221	Site Leve + Median Normalization
29	C5	Up	3	0.00224719	Site Leve + Median Normalization
30	C6	Up	10	0.00749064	Site Leve + Median Normalization
31	C7	Up	8	0.00599251	Site Leve + Median Normalization
32	C8	Up	624	0.467416	Site Leve + Median Normalization

## Sheet: b
V1	log2sum	clust
C3L.04971	11.4846	Other
C3L.06074	10.8499	Primitive
C3L.05819	11.2886	Primitive
C3L.00458	10.8131	Committed
C3L.05887	10.1814	Committed
C3L.06801	11.2515	Primitive
C3L.06954	11.2548	Committed
C3L.06952	11.5399	Other
C3L.06087	11.0688	Primitive
C3L.06068	11.0186	Committed
C3L.06073	11.5826	GMP
C3L.07588	10.8891	Primitive
C3L.03493	11.5193	Committed
C3L.06386	10.9997	GMP
C3L.06541	10.8372	Committed
C3L.04489	11.1676	Committed
C3L.01696	11.6979	Committed
C3L.03496	11.4752	Primitive
C3N.00660	11.611	Committed
C3L.04508	11.4774	Primitive
C3L.06361	11.3018	Committed
C3L.03308	11.6905	GMP
C3L.05331	11.4582	Primitive
C3L.05338	11.9729	Committed
C3L.06543	11.8596	Primitive
C3L.01425	11.3807	Committed
C3N.00682	12.0951	Primitive
C3L.05888	11.0873	Primitive
C3L.05894	10.6991	Primitive
C3L.06082	11.4668	Committed
C3L.07571	10.876	GMP
C3L.05316	11.3203	Primitive
C3L.04242	11.3487	GMP
C3L.01201	11.536	Committed
C3L.07012	11.574	Committed
C3L.06067	11.0548	GMP
C3L.05326	10.3381	Primitive
C3L.06983	11.5499	Committed
C3L.05865	12.1287	Primitive
C3L.04231	11.3596	Committed
C3L.06070	11.9735	Committed
C3L.04250	11.3774	Committed
C3L.05898	11.7267	Primitive
C3L.05315	11.2638	GMP
C3L.01291	11.6191	Primitive
C3L.05861	11.0601	Committed
C3L.06374	11.2125	Committed
C3L.05907	11.6697	Primitive
C3L.07488	11.919	Committed
C3L.01694	11.6201	Committed
C3L.04263	11.1776	GMP
C3N.00659	11.357	Committed
C3L.05815	11.8915	Primitive
C3L.01426	11.5184	Primitive
C3L.02135	12.0154	Primitive
C3L.06951	11.7325	Primitive
C3L.05866	11.6713	Primitive
C3L.05313	11.474	Primitive
C3L.06357	10.9809	Other
C3L.06089	11.6474	Primitive
C3L.07438	11.3454	Primitive
C3L.06538	11.7588	Primitive
C3L.05334	11.5441	Committed
C3L.00452	11.7866	GMP
C3L.06072	11.6247	GMP
C3L.01182	9.62796	Committed
C3L.05678	11.1397	Committed
C3L.06984	11.5752	Primitive
C3L.05386	11.3946	Committed
C3L.04265	12.2732	Committed
C3L.06540	11.5482	Primitive
C3L.06953	11.556	Committed
C3N.00681	12.133	Primitive
C3L.05874	12.0188	Primitive
C3L.06090	11.4697	Other
C3L.03491	12.0975	Committed
C3L.07580	11.2667	Primitive
C3L.03506	11.8583	Primitive
C3L.06534	11.3502	Primitive
C3L.05818	11.1041	Primitive
C3N.00466	10.5084	Committed
C3L.06537	11.2545	GMP
C3L.07439	11.6641	Committed
C3L.05884	11.6519	Primitive
C3L.06806	11.6303	Other
C3L.04270	11.561	Committed
C3L.01187	11.1025	Primitive
C3L.06981	11.8085	Primitive
C3L.07019	11.6958	Primitive
C3L.04236	11.6211	Other
C3L.05891	11.6201	Committed
C3L.00455	11.397	Committed
C3L.04486	10.5822	Committed
C3L.06369	11.1561	Committed
C3L.00540	11.7311	Primitive
C3L.05387	10.9803	GMP
C3L.04244	11.8484	Committed
C3L.06367	11.4026	Committed
C3L.03508	11.3207	GMP
C3L.06075	11.8502	Committed
C3L.04766	11.7397	Primitive
C3L.06061	11.885	Committed
C3L.02136	12.3041	Primitive
C3L.05880	11.137	Committed
C3L.03303	11.7432	Committed
C3L.05892	12.0915	Primitive
C3L.05811	11.4564	Other
C3L.07013	11.4924	Committed
C3L.06982	11.1467	Primitive
C3L.06809	11.6356	Committed
C3L.06081	11.3797	Primitive
C3N.00689	9.8015	Committed
C3L.05318	11.4748	Committed
C3L.06356	11.1479	GMP
C3L.04761	11.2923	GMP
C3L.07437	11.2495	Committed
C3L.01202	11.7857	Committed
C3L.06064	11.6565	Primitive
C3L.06960	12.0285	Primitive
C3L.06956	11.5051	Primitive
C3L.05877	11.2614	Committed
C3L.04483	11.8831	Primitive
C3L.06368	11.4605	GMP
C3L.05889	10.6581	Other
C3L.06066	11.2882	Committed
C3L.05862	11.6218	Primitive
C3L.06539	11.0796	Committed
C3L.04976	11.4173	Primitive
C3L.06352	11.9297	Primitive
C3L.06807	11.3815	Committed
C3L.05320	12.0439	Primitive
C3L.00453	11.5725	Committed
C3L.06542	11.4907	Committed
C3L.04269	11.6366	Committed
C3L.05896	11.5567	Primitive
C3L.05816	11.6288	Primitive
C3L.01700	11.7555	Committed
C3L.06069	11.4233	Primitive
C3L.00810	11.8232	Primitive
C3L.05317	11.4599	Committed
C3L.00459	11.9733	Committed
C3N.00656	11.6576	Primitive
C3L.01427	12.1671	Committed
C3L.02779	11.8418	Committed
C3L.06364	11.5845	Primitive
C3L.01188	11.6246	Primitive
C3L.05867	11.1598	Committed
C3L.06803	11.4678	Committed
C3N.00651	10.2836	Other
C3L.04763	11.9128	Primitive
C3L.05335	11.3736	Primitive
C3L.03510	11.3273	Primitive
C3L.06063	11.3409	Primitive
C3L.05872	11.5932	Committed
C3L.05908	11.5652	Committed
C3L.05329	11.7368	Committed
C3L.00614	11.9217	Committed
C3L.07490	11.4178	Committed
C3L.05870	12.2757	Committed
C3L.05325	11.3892	Primitive
C3L.01295	12.3346	Committed
C3L.05905	11.919	Primitive

## Sheet: c
V1	clust	direction	localize	Freq	prop
1	C1	Down	Cytoplasm	0	0
2	C2	Down	Cytoplasm	0	0
3	C3	Down	Cytoplasm	0	0
4	C4	Down	Cytoplasm	0	0
5	C5	Down	Cytoplasm	0	0
6	C6	Down	Cytoplasm	0	0
7	C7	Down	Cytoplasm	0	0
8	C8	Down	Cytoplasm	97	1
9	C1	Up	Cytoplasm	0	0
10	C2	Up	Cytoplasm	1	0.111111
11	C3	Up	Cytoplasm	0	0
12	C4	Up	Cytoplasm	2	0.222222
13	C5	Up	Cytoplasm	0	0
14	C6	Up	Cytoplasm	0	0
15	C7	Up	Cytoplasm	0	0
16	C8	Up	Cytoplasm	6	0.666667
17	C1	Down	Mitochondria	0	0
18	C2	Down	Mitochondria	0	0
19	C3	Down	Mitochondria	0	0
20	C4	Down	Mitochondria	0	0
21	C5	Down	Mitochondria	0	0
22	C6	Down	Mitochondria	0	0
23	C7	Down	Mitochondria	0	0
24	C8	Down	Mitochondria	210	1
25	C1	Up	Mitochondria	0	0
26	C2	Up	Mitochondria	1	0.00414938
27	C3	Up	Mitochondria	1	0.00414938
28	C4	Up	Mitochondria	231	0.958506
29	C5	Up	Mitochondria	0	0
30	C6	Up	Mitochondria	0	0
31	C7	Up	Mitochondria	0	0
32	C8	Up	Mitochondria	8	0.033195
33	C1	Down	Nucleus	1	0.00268097
34	C2	Down	Nucleus	1	0.00268097
35	C3	Down	Nucleus	0	0
36	C4	Down	Nucleus	0	0
37	C5	Down	Nucleus	1	0.00268097
38	C6	Down	Nucleus	0	0
39	C7	Down	Nucleus	0	0
40	C8	Down	Nucleus	370	0.991957
41	C1	Up	Nucleus	0	0
42	C2	Up	Nucleus	6	0.230769
43	C3	Up	Nucleus	0	0
44	C4	Up	Nucleus	7	0.269231
45	C5	Up	Nucleus	0	0
46	C6	Up	Nucleus	0	0
47	C7	Up	Nucleus	0	0
48	C8	Up	Nucleus	13	0.5

## Sheet: d
V1	ID	Description	setSize	enrichmentScore	NES	pvalue	p.adjust	qvalue	rank	leading_edge	core_enrichment	group	p	labelpos
GOCC_MITOCHONDRIAL_MATRIX	GOCC_MITOCHONDRIAL_MATRIX	Mitochondrial Matrix	140	0.737142	2.51163	1e-10	8.40968e-09	7.86073e-09	166	tags=67%, list=17%, signal=65%	IDH2/ACADS/ACAA2/DLST/NADK2/DLD/ECI1/DLAT/TUFM/SHMT2/HSPD1/MDH2/HSPE1/ATP5F1B/GLUD1/ATP5F1C/SUPV3L1/PDHB/ECHS1/HADHA/GSTZ1/PPA2/MECR/MRPL27/NARS2/HIBCH/ATAD3A/IARS2/HSPA9/ETFA/ATP5F1A/ACAT1/ALDH5A1/BCAT2/ACOT13/MCCC1/ALDH4A1/POLG2/ETFB/FH/NDUFAB1/PDHA1/GOT2/SLC25A5/IVD/ATP5F1E/ATP5PB/ETHE1/OGDH/MRPL39/HADHB/DGLUCY/CLPP/GSR/HADH/CS/ME2/AK3/PDHX/SUCLA2/ACADVL/ADPRS/ACSS1/MRPL46/PDP1/CBR4/DBT/MRPS27…	C4	***	2.84497
GOCC_MITOCHONDRION	GOCC_MITOCHONDRION	Mitochondrion	259	0.703884	2.45894	1e-10	8.40968e-09	7.86073e-09	246	tags=63%, list=25%, signal=64%	IDH2/ACADS/ACAA2/DLST/NIPSNAP3A/NADK2/DLD/ECI1/DLAT/TUFM/ATP5PF/SHMT2/GATD3/HSPD1/MDH2/HSPE1/ATP5F1B/GLUD1/ATP5F1C/SUPV3L1/PDHB/ECHS1/HADHA/ECI2/GSTZ1/PPA2/MECR/MRPL27/ECH1/BPHL/NARS2/HIBCH/NNT/ATP5PD/ATAD3A/IARS2/HSPA9/ETFA/ATP5F1A/ATP5MG/ATP5PO/STOML2/ACAT1/ALDH5A1/BCAT2/ACOT13/MCCC1/ALDH4A1/POLG2/ETFB/FH/COX5B/NDUFAB1/PDHA1/GOT2/UQCRC1/SDHA/SLC25A5/IVD/ATP5F1E/CLYBL/ATP5PB/ETHE1/OGDH/MRPL39/SL…	C4	***	2.79227
GOCC_MITOCHONDRIAL_PROTEIN_CONTAINING_COMPLEX	GOCC_MITOCHONDRIAL_PROTEIN_CONTAINING_COMPLEX	Mitochondrial Protein Containing Complex	75	0.689263	2.25637	1e-10	8.40968e-09	7.86073e-09	244	tags=77%, list=25%, signal=63%	DLD/DLAT/ATP5PF/ATP5F1B/ATP5F1C/SUPV3L1/PDHB/HADHA/MRPL27/ATP5PD/HSPA9/ATP5F1A/ATP5MG/ATP5PO/MCCC1/POLG2/COX5B/NDUFAB1/PDHA1/UQCRC1/SDHA/SLC25A5/ATP5F1E/ATP5PB/MRPL39/HADHB/COX4I1/UQCRC2/PDHX/MT-ATP8/MRPL46/NDUFB6/ATP5MJ/NDUFA2/DBT/MRPS27/HSD17B10/MRPL37/IDH3B/NDUFA9/PPIF/NDUFV3/MRPL30/NDUFS1/IDH3A/MCCC2/SLC25A6/COX7A2/MRPS22/AFG3L2/SLC25A4/NDUFB3/MRPS23/VDAC1/UQCRB/MRPL47/MRPS18C/SDHB	C4	***	2.5897
GOCC_MITOCHONDRIAL_ENVELOPE	GOCC_MITOCHONDRIAL_ENVELOPE	Mitochondrial Envelope	98	0.66774	2.23451	1e-10	8.40968e-09	7.86073e-09	244	tags=71%, list=25%, signal=59%	TUFM/ATP5PF/SHMT2/HSPD1/ATP5F1B/ATP5F1C/HADHA/MRPL27/BPHL/NNT/ATP5PD/ATAD3A/HSPA9/ATP5F1A/ATP5MG/ATP5PO/STOML2/COX5B/NDUFAB1/UQCRC1/SDHA/SLC25A5/ATP5F1E/ATP5PB/OGDH/MRPL39/SLC25A3/NIPSNAP2/HADHB/COX4I1/UQCRC2/SQOR/ACADVL/MT-ATP8/MRPL46/NDUFB6/CPT2/PLEC/ATP5MJ/SLC25A24/NDUFA2/MRPS27/MRPL37/NLRX1/NDUFA9/PPIF/FDXR/NDUFV3/MRPL30/NDUFS1/AK2/TRAP1/ACADM/SLC25A6/SFXN4/COX7A2/MRPS22/AFG3L2/SLC25A4/NDUFB3…	C4	***	2.56784
GOCC_ORGANELLE_INNER_MEMBRANE	GOCC_ORGANELLE_INNER_MEMBRANE	Organelle Inner Membrane	79	0.674748	2.21651	1e-10	8.40968e-09	7.86073e-09	244	tags=75%, list=25%, signal=61%	ATP5PF/SHMT2/HSPD1/ATP5F1B/ATP5F1C/HADHA/MRPL27/NNT/ATP5PD/ATAD3A/HSPA9/ATP5F1A/ATP5MG/ATP5PO/STOML2/COX5B/NDUFAB1/UQCRC1/SDHA/SLC25A5/ATP5F1E/ATP5PB/MRPL39/SLC25A3/HADHB/COX4I1/UQCRC2/SQOR/ACADVL/MT-ATP8/MRPL46/NDUFB6/CPT2/ATP5MJ/SLC25A24/NDUFA2/MRPS27/MRPL37/NDUFA9/FDXR/NDUFV3/MRPL30/NDUFS1/TRAP1/LRPPRC/SLC25A6/SFXN4/COX7A2/MRPS22/AFG3L2/SLC25A4/NDUFB3/LMNB1/MRPS23/RPS3/UQCRB/MRPL47/MRPS18C/SDHB	C4	***	2.54984
GOCC_PROTON_TRANSPORTING_ATP_SYNTHASE_COMPLEX	GOCC_PROTON_TRANSPORTING_ATP_SYNTHASE_COMPLEX	Proton Transporting Atp Synthase Complex	13	0.846505	2.17753	1.41472e-07	4.68237e-06	4.37672e-06	106	tags=85%, list=11%, signal=76%	ATP5PF/ATP5F1B/ATP5F1C/ATP5PD/ATP5F1A/ATP5MG/ATP5PO/ATP5F1E/ATP5PB/MT-ATP8/ATP5MJ	C4	***	2.51086
GOCC_NUCLEOID	GOCC_NUCLEOID	Nucleoid	18	0.781276	2.14645	3.25015e-07	9.00093e-06	8.41339e-06	166	tags=89%, list=17%, signal=75%	TUFM/SHMT2/ATP5F1B/SUPV3L1/HADHA/ATAD3A/HSPA9/POLG2/SLC25A5/HADHB/ACADVL/DBT/HSD17B10/FASTKD5/SOD2/LRPPRC	C4	***	2.47979
GOCC_PROTON_TRANSPORTING_TWO_SECTOR_ATPASE_COMPLEX	GOCC_PROTON_TRANSPORTING_TWO_SECTOR_ATPASE_COMPLEX	Proton Transporting Two Sector Atpase Complex	14	0.826875	2.15319	3.35945e-07	9.11754e-06	8.52238e-06	106	tags=79%, list=11%, signal=71%	ATP5PF/ATP5F1B/ATP5F1C/ATP5PD/ATP5F1A/ATP5MG/ATP5PO/ATP5F1E/ATP5PB/MT-ATP8/ATP5MJ	C4	***	2.48652
GOCC_CATALYTIC_COMPLEX	GOCC_CATALYTIC_COMPLEX	Catalytic Complex	247	0.381817	1.33343	0.00162912	0.0237712	0.0222195	317	tags=41%, list=33%, signal=37%	DLST/DLD/DLAT/ATP5PF/ATP5F1B/ATP5F1C/SUPV3L1/PDHB/HADHA/ATP5PD/ETFA/ATP5F1A/ATP5MG/ATP5PO/MCCC1/POLG2/ETFB/FH/COX5B/NDUFAB1/PDHA1/UQCRC1/SDHA/ATP5F1E/ATP5PB/OGDH/HADHB/CLPP/COX4I1/UQCRC2/PDHX/SUCLA2/PSMA3/MT-ATP8/PDP1/NDUFB6/ATP5MJ/NDUFA2/CBR4/DBT/HSD17B10/IDH3B/NDUFA9/NDUFV3/RTCB/LIG3/PFKP/NDUFS1/PRKDC/PRPF8/IDH3A/MCCC2/HNRNPA3/XRCC6/EPRS1/KAT6B/TSNAX/DDX1/JADE3/RAD23B/COX7A2/AFG3L2/KAT6A/GRHPR/…	C4	**	1.66677
GOCC_TRICARBOXYLIC_ACID_CYCLE_ENZYME_COMPLEX	GOCC_TRICARBOXYLIC_ACID_CYCLE_ENZYME_COMPLEX	Tricarboxylic Acid Cycle Enzyme Complex	12	0.67331	1.70915	0.00272664	0.0377557	0.0352911	155	tags=67%, list=16%, signal=57%	DLST/DLD/FH/OGDH/SUCLA2/DBT/IDH3B/IDH3A	C4	**	2.04249
GOCC_ATPASE_COMPLEX	GOCC_ATPASE_COMPLEX	Atpase Complex	38	0.479214	1.47491	0.0104081	0.117699	0.110016	106	tags=29%, list=11%, signal=27%	ATP5PF/ATP5F1B/ATP5F1C/ATP5PD/ATP5F1A/ATP5MG/ATP5PO/ATP5F1E/ATP5PB/MT-ATP8/ATP5MJ	C4	*	1.80824
GOCC_NADH_DEHYDROGENASE_COMPLEX	GOCC_NADH_DEHYDROGENASE_COMPLEX	Nadh Dehydrogenase Complex	10	0.653004	1.57995	0.0137113	0.15127	0.141396	203	tags=70%, list=21%, signal=56%	NDUFAB1/NDUFB6/NDUFA2/NDUFA9/NDUFV3/NDUFS1/NDUFB3	C4	*	1.91328
GOCC_TRANSPORTER_COMPLEX	GOCC_TRANSPORTER_COMPLEX	Transporter Complex	20	0.525387	1.46977	0.0255102	0.254539	0.237924	234	tags=55%, list=24%, signal=43%	NDUFAB1/UQCRC1/UQCRC2/NDUFB6/NDUFA2/NDUFA9/NDUFV3/NDUFS1/NDUFB3/KCNAB2/UQCRB	C4	*	1.80311
GOCC_MICROBODY_LUMEN	GOCC_MICROBODY_LUMEN	Microbody Lumen	15	0.552562	1.47078	0.0300518	0.295509	0.27622	204	tags=47%, list=21%, signal=37%	ECI2/ECH1/HMGCL/PRDX5/GSTK1/GRHPR/CAT	C4	*	1.80412
GOCC_SECRETORY_GRANULE_MEMBRANE	GOCC_SECRETORY_GRANULE_MEMBRANE	Secretory Granule Membrane	19	-0.240475	-1.20512	0.171204	1	0.934724	627	tags=95%, list=65%, signal=34%	PSAP/CPNE3/FABP5/RAB14/ANXA7/VAPA/LAMP2/VAMP8/DYNLL1/RHOA/CPNE1/PTPRC/LAMP1/SERPINB10/CYBB/CYB5R1/SNCA/IQGAP1	C4		-1.53845
GOCC_ENDOPLASMIC_RETICULUM_PROTEIN_CONTAINING_COMPLEX	GOCC_ENDOPLASMIC_RETICULUM_PROTEIN_CONTAINING_COMPLEX	Endoplasmic Reticulum Protein Containing Complex	11	0.374661	0.929541	0.581915	1	0.934724	562	tags=82%, list=58%, signal=35%	PDIA3/VCP/PPIB/CALR/PRKCSH/SRP9/HSPA5/FKBP1A/HSP90B1	C4		1.26287
GOCC_CYTOPLASMIC_REGION	GOCC_CYTOPLASMIC_REGION	Cytoplasmic Region	12	0.29065	0.737795	0.833686	1	0.934724	626	tags=83%, list=65%, signal=30%	PURA/HNRNPU/CLTA/DYNC1H1/SEPTIN7/NUMA1/HNRNPAB/SOD1/CANX/RANGAP1	C4		1.07113
GOCC_MITOCHONDRION1	GOCC_MITOCHONDRION	Mitochondrion	259	-0.427248	-1.42241	2.44345e-05	0.00342571	0.00326907	332	tags=46%, list=34%, signal=42%	LRPPRC/CA5B/ALDH4A1/VDAC1/PARK7/POLR1G/UBA1/DLD/KARS1/UROS/NADK2/GNPAT/COX4I1/ABHD11/ATP5F1A/PKM/SUCLA2/NIF3L1/ACOT9/ETHE1/MRPL39/CAT/GSTK1/AK2/PDHA1/ACSL1/SLC25A24/SLC25A3/GSTP1/PRDX3/PRDX5/VDAC3/HUWE1/IDH3G/SUCLG2/DCPS/MCCC1/GOT2/GFM2/AUH/FBXO7/ILF3/DUT/RRM1/DLST/FH/APEX1/SUPV3L1/IARS2/SOD1/RACK1/NDUFS1/IDH3A/BPHL/PDHB/LDHB/GLUD1/HMGCL/ALDH5A1/ETFA/OXCT1/SLC25A6/SHMT2/SQOR/GATD3/MGME1/MRPL30/HS…	C8	***	-1.75574
GOCC_MITOCHONDRIAL_MATRIX1	GOCC_MITOCHONDRIAL_MATRIX	Mitochondrial Matrix	140	-0.459469	-1.4972	3.05889e-05	0.0038987	0.00372043	348	tags=54%, list=36%, signal=41%	RPS3/GSR/CARS2/LRPPRC/CA5B/ALDH4A1/VDAC1/PARK7/DLD/KARS1/NADK2/ATP5F1A/SUCLA2/ACOT9/ETHE1/MRPL39/GSTK1/PDHA1/PRDX3/PRDX5/IDH3G/SUCLG2/MCCC1/GOT2/GFM2/AUH/DLST/FH/SUPV3L1/IARS2/SOD1/NDUFS1/IDH3A/PDHB/GLUD1/HMGCL/ALDH5A1/ETFA/OXCT1/SHMT2/MRPL30/YARS2/ACO2/SLC25A5/REXO2/NARS2/HSD17B10/MRPS23/CS/SOD2/HSPA9/ACAT1/ATP5PB/IDH3B/ACOT13/HSPE1/ETFB/HSPD1/ATP5F1C/ATP5F1B/HADHB/MRPL27/GSTZ1/IVD/ECHS1/MDH2/PP…	C8	***	-1.83053
GOCC_PROTON_TRANSPORTING_ATP_SYNTHASE_COMPLEX1	GOCC_PROTON_TRANSPORTING_ATP_SYNTHASE_COMPLEX	Proton Transporting Atp Synthase Complex	13	-0.609302	-1.51872	0.0128121	0.332641	0.317431	116	tags=46%, list=12%, signal=41%	ATP5PD/ATP5PB/ATP5F1C/ATP5F1B/ATP5PO/ATP5PF	C8	*	-1.85205
GOCC_NUCLEOID1	GOCC_NUCLEOID	Nucleoid	18	-0.572702	-1.52443	0.0155108	0.33337	0.318127	189	tags=56%, list=20%, signal=46%	SUPV3L1/SHMT2/SLC25A5/HSD17B10/SOD2/HSPA9/ATP5F1B/HADHB/DBT/HADHA	C8	*	-1.85776
GOCC_PROTON_TRANSPORTING_TWO_SECTOR_ATPASE_COMPLEX1	GOCC_PROTON_TRANSPORTING_TWO_SECTOR_ATPASE_COMPLEX	Proton Transporting Two Sector Atpase Complex	14	-0.601743	-1.52407	0.015258	0.33337	0.318127	116	tags=43%, list=12%, signal=38%	ATP5PD/ATP5PB/ATP5F1C/ATP5F1B/ATP5PO/ATP5PF	C8	*	-1.85741
GOCC_SECRETORY_GRANULE_MEMBRANE1	GOCC_SECRETORY_GRANULE_MEMBRANE	Secretory Granule Membrane	19	0.379347	1.7186	0.0176458	0.356594	0.340289	608	tags=100%, list=63%, signal=38%	RAB14/PSAP/CYB5R1/CYBB/LAMP2/VAPA/ANXA7/LAMP1/IQGAP1/SNCA/VAMP8/PTPRC/SERPINB10/CPNE3/CPNE1/KCNAB2/DYNLL1/FABP5/RHOA	C8	*	2.05193
GOCC_TRICARBOXYLIC_ACID_CYCLE_ENZYME_COMPLEX1	GOCC_TRICARBOXYLIC_ACID_CYCLE_ENZYME_COMPLEX	Tricarboxylic Acid Cycle Enzyme Complex	12	-0.603908	-1.48498	0.0266241	0.434034	0.414188	319	tags=75%, list=33%, signal=51%	DLD/SUCLA2/IDH3G/SUCLG2/DLST/FH/IDH3A/IDH3B/DBT	C8	*	-1.81831
GOCC_MICROBODY_LUMEN1	GOCC_MICROBODY_LUMEN	Microbody Lumen	15	-0.569565	-1.47005	0.0352697	0.465999	0.444692	306	tags=67%, list=32%, signal=46%	GNPAT/CAT/GSTK1/PRDX5/HMGCL/CRAT/ACOX3/HSD17B4/ECI2/ECH1	C8	*	-1.80338
GOCC_MITOCHONDRIAL_PROTEIN_CONTAINING_COMPLEX1	GOCC_MITOCHONDRIAL_PROTEIN_CONTAINING_COMPLEX	Mitochondrial Protein Containing Complex	75	-0.422631	-1.31924	0.0304897	0.465999	0.444692	228	tags=36%, list=24%, signal=30%	IDH3G/SUCLG2/MCCC1/SUPV3L1/NDUFS1/IDH3A/PDHB/SLC25A6/MRPL30/SLC25A5/ATP5PD/HSD17B10/MRPS23/HSPA9/ATP5PB/IDH3B/SLC25A4/NDUFB3/ATP5F1C/ATP5F1B/HADHB/ATP5PO/MRPL27/ATP5PF/DBT/HADHA/DLAT	C8	*	-1.65257
GOCC_ENDOPLASMIC_RETICULUM_PROTEIN_CONTAINING_COMPLEX1	GOCC_ENDOPLASMIC_RETICULUM_PROTEIN_CONTAINING_COMPLEX	Endoplasmic Reticulum Protein Containing Complex	11	-0.599654	-1.44479	0.0441335	0.515626	0.49205	258	tags=55%, list=27%, signal=40%	HSP90B1/CALR/PRKCSH/HSPA5/PPIB/SRP9	C8	*	-1.77812
GOCC_CYTOPLASMIC_REGION1	GOCC_CYTOPLASMIC_REGION	Cytoplasmic Region	12	-0.57985	-1.42582	0.0468584	0.522968	0.499056	277	tags=75%, list=29%, signal=54%	GABARAP/RANGAP1/HNRNPAB/PAFAH1B1/PURA/SOD1/HNRNPU/DYNC1H1/CLTA	C8	*	-1.75916
GOCC_ORGANELLE_INNER_MEMBRANE1	GOCC_ORGANELLE_INNER_MEMBRANE	Organelle Inner Membrane	79	-0.38575	-1.20925	0.0899101	0.617912	0.589658	190	tags=30%, list=20%, signal=27%	CBX3/NDUFS1/LDHB/SLC25A6/SHMT2/SQOR/MRPL30/SLC25A5/CRAT/ATP5PD/MRPS23/NNT/HSPA9/ATP5PB/SLC25A4/NDUFB3/HSPD1/ATP5F1C/ATP5F1B/HADHB/ATP5PO/MRPL27/ATP5PF/HADHA	C8		-1.54258
GOCC_MITOCHONDRIAL_ENVELOPE1	GOCC_MITOCHONDRIAL_ENVELOPE	Mitochondrial Envelope	98	-0.350769	-1.11758	0.216783	0.738444	0.704679	185	tags=41%, list=19%, signal=37%	VDAC1/PARK7/GNPAT/COX4I1/ATP5F1A/MRPL39/CAT/AK2/ACSL1/SLC25A24/SLC25A3/VDAC3/SOD1/NDUFS1/BPHL/LDHB/SLC25A6/SHMT2/SQOR/MRPL30/SLC25A5/CRAT/REXO2/ATP5PD/RPS27A/MRPS23/NNT/HSPA9/ATP5PB/NIPSNAP2/SLC25A4/NDUFB3/HSPD1/ATP5F1C/ATP5F1B/HADHB/ATP5PO/MRPL27/ATP5PF/HADHA	C8		-1.45091
GOCC_CATALYTIC_COMPLEX1	GOCC_CATALYTIC_COMPLEX	Catalytic Complex	247	-0.317461	-1.05509	0.296703	0.764155	0.729214	367	tags=39%, list=38%, signal=33%	PPIL2/MYBBP1A/SMARCC1/RAD23B/ERH/PCNA/JADE3/JADE2/KAT5/HNRNPA3/CDK12/HNRNPC/SNRPD1/POLR1G/DHX9/KAT6A/DLD/KARS1/HNRNPR/COX4I1/ATP5F1A/NOLC1/SUCLA2/PSMA2/PFKP/CAT/RANGAP1/PDHA1/SYNCRIP/BAZ1B/EPRS1/KMT2D/PTGES3/HNRNPAB/UBE2L3/PSMA3/XRCC5/PAFAH1B1/PAXIP1/IDH3G/SUCLG2/KAT8/HNRNPF/MCCC1/DMAP1/PSMA6/RBMX/FBXO7/GMPR2/PFKL/RRM1/DLST/FH/SUPV3L1/HINT1/MSL2/UBE2N/NDUFS1/XRCC6/IDH3A/HNRNPA2B1/PDHB/LDHB/PRKCSH…	C8		-1.38842
GOCC_NADH_DEHYDROGENASE_COMPLEX1	GOCC_NADH_DEHYDROGENASE_COMPLEX	Nadh Dehydrogenase Complex	10	-0.395148	-0.926965	0.60827	0.872152	0.832274	175	tags=20%, list=18%, signal=17%	NDUFS1/NDUFB3	C8		-1.2603
GOCC_ATPASE_COMPLEX1	GOCC_ATPASE_COMPLEX	Atpase Complex	38	-0.307977	-0.903455	0.690691	0.894962	0.85404	152	tags=37%, list=16%, signal=32%	MYBBP1A/SMARCC1/KAT5/ATP5F1A/BAZ1B/DMAP1/EP400/SMARCA5/ATP5PD/ATP5PB/ATP5F1C/ATP5F1B/ATP5PO/ATP5PF	C8		-1.23679
GOCC_TRANSPORTER_COMPLEX1	GOCC_TRANSPORTER_COMPLEX	Transporter Complex	20	-0.261568	-0.705407	0.892495	0.963401	0.919351	60	tags=55%, list=6%, signal=53%	NDUFB6/NDUFA2/KCNAB2/UQCRC1/MCU/CALM1/UQCRH/UQCRC2/NDUFS1/NDUFB3/CLIC1	C8		-1.03874

## Sheet: f
V1	Var1	Var2	value	clust
1	C3L.04971	Fatty Acid	0.770435	Other
2	C3L.06074	Fatty Acid	-0.410894	Other
3	C3L.05819	Fatty Acid	0.325468	Other
4	C3L.00458	Fatty Acid	-2.7938	Other
5	C3L.05887	Fatty Acid	-0.501912	Other
6	C3L.06801	Fatty Acid	1.47159	Other
7	C3L.06954	Fatty Acid	0.345245	Other
8	C3L.06952	Fatty Acid	-3.8817	Other
9	C3L.06087	Fatty Acid	-1.24112	Other
10	C3L.06068	Fatty Acid	-0.912564	Other
11	C3L.06073	Fatty Acid	1.36571	C8
12	C3L.07588	Fatty Acid	-1.57931	Other
13	C3L.03493	Fatty Acid	1.09777	C4
14	C3L.06386	Fatty Acid	-2.25928	C8
15	C3L.06541	Fatty Acid	0.136133	Other
16	C3L.04489	Fatty Acid	-0.241133	Other
17	C3L.01696	Fatty Acid	-0.706894	Other
18	C3L.03496	Fatty Acid	-3.26512	Other
19	C3N.00660	Fatty Acid	0.286271	Other
20	C3L.04508	Fatty Acid	1.56315	Other
21	C3L.06361	Fatty Acid	0.0974381	Other
22	C3L.03308	Fatty Acid	-1.41678	C8
23	C3L.05331	Fatty Acid	-1.40002	Other
24	C3L.05338	Fatty Acid	0.214615	Other
25	C3L.06543	Fatty Acid	2.68537	Other
26	C3L.01425	Fatty Acid	1.3169	Other
27	C3N.00682	Fatty Acid	1.53425	Other
28	C3L.05888	Fatty Acid	0.763607	Other
29	C3L.05894	Fatty Acid	2.27683	Other
30	C3L.06082	Fatty Acid	-1.16138	Other
31	C3L.07571	Fatty Acid	-1.68381	C8
32	C3L.05316	Fatty Acid	1.41114	Other
33	C3L.04242	Fatty Acid	0.161251	C8
34	C3L.01201	Fatty Acid	0.582472	Other
35	C3L.07012	Fatty Acid	0.186953	Other
36	C3L.06067	Fatty Acid	-1.94935	C8
37	C3L.05326	Fatty Acid	0.556012	Other
38	C3L.06983	Fatty Acid	1.42614	Other
39	C3L.05865	Fatty Acid	0.920821	Other
40	C3L.04231	Fatty Acid	1.35022	Other
41	C3L.06070	Fatty Acid	-2.06522	Other
42	C3L.04250	Fatty Acid	2.43602	Other
43	C3L.05898	Fatty Acid	-1.7228	Other
44	C3L.05315	Fatty Acid	-3.05991	C8
45	C3L.01291	Fatty Acid	-0.327403	Other
46	C3L.05861	Fatty Acid	-0.214437	Other
47	C3L.06374	Fatty Acid	2.6938	Other
48	C3L.05907	Fatty Acid	-0.969659	Other
49	C3L.07488	Fatty Acid	1.34836	C4
50	C3L.01694	Fatty Acid	2.43874	Other
51	C3L.04263	Fatty Acid	0.686697	C8
52	C3N.00659	Fatty Acid	0.693631	Other
53	C3L.05815	Fatty Acid	-1.41501	Other
54	C3L.01426	Fatty Acid	1.31864	Other
55	C3L.02135	Fatty Acid	0.939183	Other
56	C3L.06951	Fatty Acid	0.9259	Other
57	C3L.05866	Fatty Acid	-1.18754	Other
58	C3L.05313	Fatty Acid	0.692778	Other
59	C3L.06357	Fatty Acid	-1.31299	Other
60	C3L.06089	Fatty Acid	2.77003	C4
61	C3L.07438	Fatty Acid	-1.18762	Other
62	C3L.06538	Fatty Acid	0.613191	Other
63	C3L.05334	Fatty Acid	0.794571	C4
64	C3L.00452	Fatty Acid	1.89782	C8
65	C3L.06072	Fatty Acid	0.487894	C8
66	C3L.01182	Fatty Acid	-0.670989	Other
67	C3L.05678	Fatty Acid	-7.00887	Other
68	C3L.06984	Fatty Acid	3.85526	Other
69	C3L.05386	Fatty Acid	-3.8523	Other
70	C3L.04265	Fatty Acid	-3.1949	Other
71	C3L.06540	Fatty Acid	0.276911	Other
72	C3L.06953	Fatty Acid	7.42672e-05	Other
73	C3N.00681	Fatty Acid	-0.0830895	C4
74	C3L.05874	Fatty Acid	-3.27721	Other
75	C3L.06090	Fatty Acid	1.58393	C4
76	C3L.03491	Fatty Acid	0.0184355	Other
77	C3L.07580	Fatty Acid	0.203558	Other
78	C3L.03506	Fatty Acid	-0.663178	C4
79	C3L.06534	Fatty Acid	0.227209	Other
80	C3L.05818	Fatty Acid	3.17567	Other
81	C3N.00466	Fatty Acid	2.22396	Other
82	C3L.06537	Fatty Acid	-2.43441	C8
83	C3L.07439	Fatty Acid	-0.757872	Other
84	C3L.05884	Fatty Acid	0.623068	Other
85	C3L.06806	Fatty Acid	0.857178	Other
86	C3L.04270	Fatty Acid	0.968887	Other
87	C3L.01187	Fatty Acid	1.20876	Other
88	C3L.06981	Fatty Acid	3.57341	C4
89	C3L.07019	Fatty Acid	2.59733	Other
90	C3L.04236	Fatty Acid	2.24333	Other
91	C3L.05891	Fatty Acid	1.10978	Other
92	C3L.00455	Fatty Acid	-0.263474	Other
93	C3L.04486	Fatty Acid	0.0820007	Other
94	C3L.06369	Fatty Acid	-0.620389	Other
95	C3L.00540	Fatty Acid	-3.5921	Other
96	C3L.05387	Fatty Acid	-3.27232	C8
97	C3L.04244	Fatty Acid	-1.17061	Other
98	C3L.06367	Fatty Acid	-2.96006	Other
99	C3L.03508	Fatty Acid	-3.96626	C8
100	C3L.06075	Fatty Acid	1.6722	Other
101	C3L.04766	Fatty Acid	-0.994105	Other
102	C3L.06061	Fatty Acid	-2.39379	Other
103	C3L.02136	Fatty Acid	0.436179	C4
104	C3L.05880	Fatty Acid	-0.396166	Other
105	C3L.03303	Fatty Acid	-0.853813	Other
106	C3L.05892	Fatty Acid	1.36369	Other
107	C3L.05811	Fatty Acid	-0.012852	Other
108	C3L.07013	Fatty Acid	-0.597958	Other
109	C3L.06982	Fatty Acid	-0.927956	Other
110	C3L.06809	Fatty Acid	0.200819	Other
111	C3L.06081	Fatty Acid	0.843125	Other
112	C3N.00689	Fatty Acid	1.20911	Other
113	C3L.05318	Fatty Acid	1.58652	Other
114	C3L.06356	Fatty Acid	0.825257	C8
115	C3L.04761	Fatty Acid	-1.06915	C8
116	C3L.07437	Fatty Acid	2.51066	Other
117	C3L.01202	Fatty Acid	1.52029	Other
118	C3L.06064	Fatty Acid	-0.747917	Other
119	C3L.06960	Fatty Acid	2.91665	Other
120	C3L.06956	Fatty Acid	0.997294	Other
121	C3L.05877	Fatty Acid	1.82315	Other
122	C3L.04483	Fatty Acid	-0.0475394	Other
123	C3L.06368	Fatty Acid	-0.927128	C8
124	C3L.05889	Fatty Acid	0.310759	Other
125	C3L.06066	Fatty Acid	0.577781	Other
126	C3L.05862	Fatty Acid	-0.262662	Other
127	C3L.06539	Fatty Acid	1.4577	Other
128	C3L.04976	Fatty Acid	2.07212	Other
129	C3L.06352	Fatty Acid	0.600845	C4
130	C3L.06807	Fatty Acid	-0.15995	Other
131	C3L.05320	Fatty Acid	2.26101	C4
132	C3L.00453	Fatty Acid	1.05258	Other
133	C3L.06542	Fatty Acid	1.07481	C4
134	C3L.04269	Fatty Acid	-1.12142	Other
135	C3L.05896	Fatty Acid	1.02269	Other
136	C3L.05816	Fatty Acid	-0.609696	Other
137	C3L.01700	Fatty Acid	1.30124	Other
138	C3L.06069	Fatty Acid	-0.512497	Other
139	C3L.00810	Fatty Acid	-3.1558	Other
140	C3L.05317	Fatty Acid	1.50976	Other
141	C3L.00459	Fatty Acid	-4.73833	Other
142	C3N.00656	Fatty Acid	1.12323	C4
143	C3L.01427	Fatty Acid	-0.930213	Other
144	C3L.02779	Fatty Acid	4.55316	Other
145	C3L.06364	Fatty Acid	2.19546	Other
146	C3L.01188	Fatty Acid	1.21243	Other
147	C3L.05867	Fatty Acid	-0.314373	Other
148	C3L.06803	Fatty Acid	0.348255	Other
149	C3N.00651	Fatty Acid	2.29231	Other
150	C3L.04763	Fatty Acid	0.712338	C4
151	C3L.05335	Fatty Acid	-0.491474	C4
152	C3L.03510	Fatty Acid	-0.241754	Other
153	C3L.06063	Fatty Acid	-1.53808	Other
154	C3L.05872	Fatty Acid	-4.49942	Other
155	C3L.05908	Fatty Acid	0.522159	Other
156	C3L.05329	Fatty Acid	-0.871701	Other
157	C3L.00614	Fatty Acid	-1.17834	Other
158	C3L.07490	Fatty Acid	-0.461128	Other
159	C3L.05870	Fatty Acid	-1.47997	Other
160	C3L.05325	Fatty Acid	0.345794	C4
161	C3L.01295	Fatty Acid	-3.72281	Other
162	C3L.05905	Fatty Acid	-0.949439	Other
163	C3L.04971	Lysine Degradation	1.64421	Other
164	C3L.06074	Lysine Degradation	2.11749	Other
165	C3L.05819	Lysine Degradation	0.932245	Other
166	C3L.00458	Lysine Degradation	-3.53807	Other
167	C3L.05887	Lysine Degradation	-0.701089	Other
168	C3L.06801	Lysine Degradation	1.07209	Other
169	C3L.06954	Lysine Degradation	-1.69967	Other
170	C3L.06952	Lysine Degradation	0.186434	Other
171	C3L.06087	Lysine Degradation	0.399631	Other
172	C3L.06068	Lysine Degradation	0.244358	Other
173	C3L.06073	Lysine Degradation	0.767426	C8
174	C3L.07588	Lysine Degradation	-0.142131	Other
175	C3L.03493	Lysine Degradation	1.21645	C4
176	C3L.06386	Lysine Degradation	-1.56063	C8
177	C3L.06541	Lysine Degradation	-3.04377	Other
178	C3L.04489	Lysine Degradation	-1.40756	Other
179	C3L.01696	Lysine Degradation	-0.632732	Other
180	C3L.03496	Lysine Degradation	-3.44083	Other
181	C3N.00660	Lysine Degradation	-0.858097	Other
182	C3L.04508	Lysine Degradation	0.828285	Other
183	C3L.06361	Lysine Degradation	-1.29445	Other
184	C3L.03308	Lysine Degradation	-1.11334	C8
185	C3L.05331	Lysine Degradation	-0.0400095	Other
186	C3L.05338	Lysine Degradation	-1.94446	Other
187	C3L.06543	Lysine Degradation	2.24623	Other
188	C3L.01425	Lysine Degradation	1.56792	Other
189	C3N.00682	Lysine Degradation	1.20935	Other
190	C3L.05888	Lysine Degradation	0.649174	Other
191	C3L.05894	Lysine Degradation	3.71241	Other
192	C3L.06082	Lysine Degradation	-1.82769	Other
193	C3L.07571	Lysine Degradation	-0.139411	C8
194	C3L.05316	Lysine Degradation	0.721226	Other
195	C3L.04242	Lysine Degradation	-0.355724	C8
196	C3L.01201	Lysine Degradation	0.246991	Other
197	C3L.07012	Lysine Degradation	-0.65629	Other
198	C3L.06067	Lysine Degradation	0.103215	C8
199	C3L.05326	Lysine Degradation	0.82924	Other
200	C3L.06983	Lysine Degradation	-2.22931	Other
201	C3L.05865	Lysine Degradation	2.4481	Other
202	C3L.04231	Lysine Degradation	-0.739524	Other
203	C3L.06070	Lysine Degradation	-1.82921	Other
204	C3L.04250	Lysine Degradation	1.17787	Other
205	C3L.05898	Lysine Degradation	1.67888	Other
206	C3L.05315	Lysine Degradation	-1.19239	C8
207	C3L.01291	Lysine Degradation	1.25482	Other
208	C3L.05861	Lysine Degradation	-1.02953	Other
209	C3L.06374	Lysine Degradation	0.738184	Other
210	C3L.05907	Lysine Degradation	-0.0988896	Other
211	C3L.07488	Lysine Degradation	-0.262126	C4
212	C3L.01694	Lysine Degradation	0.157156	Other
213	C3L.04263	Lysine Degradation	0.640626	C8
214	C3N.00659	Lysine Degradation	-0.409804	Other
215	C3L.05815	Lysine Degradation	1.44439	Other
216	C3L.01426	Lysine Degradation	1.05816	Other
217	C3L.02135	Lysine Degradation	1.54389	Other
218	C3L.06951	Lysine Degradation	0.393041	Other
219	C3L.05866	Lysine Degradation	0.549789	Other
220	C3L.05313	Lysine Degradation	2.40602	Other
221	C3L.06357	Lysine Degradation	-1.67405	Other
222	C3L.06089	Lysine Degradation	4.02304	C4
223	C3L.07438	Lysine Degradation	0.823138	Other
224	C3L.06538	Lysine Degradation	1.39899	Other
225	C3L.05334	Lysine Degradation	-0.548234	C4
226	C3L.00452	Lysine Degradation	0.612926	C8
227	C3L.06072	Lysine Degradation	1.81989	C8
228	C3L.01182	Lysine Degradation	-0.107389	Other
229	C3L.05678	Lysine Degradation	-2.82074	Other
230	C3L.06984	Lysine Degradation	0.0685128	Other
231	C3L.05386	Lysine Degradation	-0.178509	Other
232	C3L.04265	Lysine Degradation	-3.55181	Other
233	C3L.06540	Lysine Degradation	0.649799	Other
234	C3L.06953	Lysine Degradation	-0.42353	Other
235	C3N.00681	Lysine Degradation	-0.328584	C4
236	C3L.05874	Lysine Degradation	0.490075	Other
237	C3L.06090	Lysine Degradation	1.65395	C4
238	C3L.03491	Lysine Degradation	0.628206	Other
239	C3L.07580	Lysine Degradation	1.05788	Other
240	C3L.03506	Lysine Degradation	1.7678	C4
241	C3L.06534	Lysine Degradation	-1.22892	Other
242	C3L.05818	Lysine Degradation	0.904533	Other
243	C3N.00466	Lysine Degradation	0.0939207	Other
244	C3L.06537	Lysine Degradation	-0.172563	C8
245	C3L.07439	Lysine Degradation	-1.46742	Other
246	C3L.05884	Lysine Degradation	-0.334657	Other
247	C3L.06806	Lysine Degradation	1.41514	Other
248	C3L.04270	Lysine Degradation	0.178105	Other
249	C3L.01187	Lysine Degradation	2.82227	Other
250	C3L.06981	Lysine Degradation	2.90326	C4
251	C3L.07019	Lysine Degradation	0.699222	Other
252	C3L.04236	Lysine Degradation	0.00756957	Other
253	C3L.05891	Lysine Degradation	2.2738	Other
254	C3L.00455	Lysine Degradation	-2.70579	Other
255	C3L.04486	Lysine Degradation	0.110715	Other
256	C3L.06369	Lysine Degradation	-0.456712	Other
257	C3L.00540	Lysine Degradation	-2.2092	Other
258	C3L.05387	Lysine Degradation	-2.32368	C8
259	C3L.04244	Lysine Degradation	-2.0771	Other
260	C3L.06367	Lysine Degradation	-0.60788	Other
261	C3L.03508	Lysine Degradation	-0.779424	C8
262	C3L.06075	Lysine Degradation	-0.689678	Other
263	C3L.04766	Lysine Degradation	0.518908	Other
264	C3L.06061	Lysine Degradation	-1.13334	Other
265	C3L.02136	Lysine Degradation	0.629894	C4
266	C3L.05880	Lysine Degradation	-3.31064	Other
267	C3L.03303	Lysine Degradation	-2.24275	Other
268	C3L.05892	Lysine Degradation	0.232232	Other
269	C3L.05811	Lysine Degradation	0.244352	Other
270	C3L.07013	Lysine Degradation	-1.18464	Other
271	C3L.06982	Lysine Degradation	2.11236	Other
272	C3L.06809	Lysine Degradation	-1.98914	Other
273	C3L.06081	Lysine Degradation	1.41054	Other
274	C3N.00689	Lysine Degradation	-1.47005	Other
275	C3L.05318	Lysine Degradation	-0.643915	Other
276	C3L.06356	Lysine Degradation	-1.18982	C8
277	C3L.04761	Lysine Degradation	0.198544	C8
278	C3L.07437	Lysine Degradation	-2.84188	Other
279	C3L.01202	Lysine Degradation	-1.30497	Other
280	C3L.06064	Lysine Degradation	1.26778	Other
281	C3L.06960	Lysine Degradation	1.0189	Other
282	C3L.06956	Lysine Degradation	0.4006	Other
283	C3L.05877	Lysine Degradation	-0.480139	Other
284	C3L.04483	Lysine Degradation	2.41481	Other
285	C3L.06368	Lysine Degradation	-0.83175	C8
286	C3L.05889	Lysine Degradation	-0.163098	Other
287	C3L.06066	Lysine Degradation	-0.133358	Other
288	C3L.05862	Lysine Degradation	-1.19944	Other
289	C3L.06539	Lysine Degradation	0.923841	Other
290	C3L.04976	Lysine Degradation	-0.0256481	Other
291	C3L.06352	Lysine Degradation	0.519209	C4
292	C3L.06807	Lysine Degradation	-1.14242	Other
293	C3L.05320	Lysine Degradation	4.76046	C4
294	C3L.00453	Lysine Degradation	0.444595	Other
295	C3L.06542	Lysine Degradation	1.64709	C4
296	C3L.04269	Lysine Degradation	-0.533569	Other
297	C3L.05896	Lysine Degradation	2.38103	Other
298	C3L.05816	Lysine Degradation	0.6402	Other
299	C3L.01700	Lysine Degradation	-2.08284	Other
300	C3L.06069	Lysine Degradation	-0.0815472	Other
301	C3L.00810	Lysine Degradation	3.37546	Other
302	C3L.05317	Lysine Degradation	-0.101237	Other
303	C3L.00459	Lysine Degradation	-4.20153	Other
304	C3N.00656	Lysine Degradation	1.11857	C4
305	C3L.01427	Lysine Degradation	-0.315858	Other
306	C3L.02779	Lysine Degradation	-1.96702	Other
307	C3L.06364	Lysine Degradation	0.578486	Other
308	C3L.01188	Lysine Degradation	1.93917	Other
309	C3L.05867	Lysine Degradation	-0.92049	Other
310	C3L.06803	Lysine Degradation	-1.23782	Other
311	C3N.00651	Lysine Degradation	1.93171	Other
312	C3L.04763	Lysine Degradation	0.880108	C4
313	C3L.05335	Lysine Degradation	1.3475	C4
314	C3L.03510	Lysine Degradation	0.346685	Other
315	C3L.06063	Lysine Degradation	1.36311	Other
316	C3L.05872	Lysine Degradation	-1.07081	Other
317	C3L.05908	Lysine Degradation	-1.08523	Other
318	C3L.05329	Lysine Degradation	-1.88315	Other
319	C3L.00614	Lysine Degradation	-2.28234	Other
320	C3L.07490	Lysine Degradation	-1.00429	Other
321	C3L.05870	Lysine Degradation	1.17372	Other
322	C3L.05325	Lysine Degradation	0.703604	C4
323	C3L.01295	Lysine Degradation	-2.59563	Other
324	C3L.05905	Lysine Degradation	0.411525	Other
325	C3L.04971	Pyruvate Metabolism	-1.18231	Other
326	C3L.06074	Pyruvate Metabolism	0.221215	Other
327	C3L.05819	Pyruvate Metabolism	1.23165	Other
328	C3L.00458	Pyruvate Metabolism	-2.19643	Other
329	C3L.05887	Pyruvate Metabolism	-0.62461	Other
330	C3L.06801	Pyruvate Metabolism	4.26976	Other
331	C3L.06954	Pyruvate Metabolism	0.183378	Other
332	C3L.06952	Pyruvate Metabolism	-1.76528	Other
333	C3L.06087	Pyruvate Metabolism	1.82051	Other
334	C3L.06068	Pyruvate Metabolism	-0.961071	Other
335	C3L.06073	Pyruvate Metabolism	0.162696	C8
336	C3L.07588	Pyruvate Metabolism	0.89643	Other
337	C3L.03493	Pyruvate Metabolism	0.288859	C4
338	C3L.06386	Pyruvate Metabolism	-3.07242	C8
339	C3L.06541	Pyruvate Metabolism	0.491354	Other
340	C3L.04489	Pyruvate Metabolism	0.395028	Other
341	C3L.01696	Pyruvate Metabolism	-0.438418	Other
342	C3L.03496	Pyruvate Metabolism	-1.14933	Other
343	C3N.00660	Pyruvate Metabolism	1.60164	Other
344	C3L.04508	Pyruvate Metabolism	3.79719	Other
345	C3L.06361	Pyruvate Metabolism	-1.15856	Other
346	C3L.03308	Pyruvate Metabolism	-3.3046	C8
347	C3L.05331	Pyruvate Metabolism	0.0300812	Other
348	C3L.05338	Pyruvate Metabolism	-0.140238	Other
349	C3L.06543	Pyruvate Metabolism	1.22797	Other
350	C3L.01425	Pyruvate Metabolism	1.80772	Other
351	C3N.00682	Pyruvate Metabolism	2.03199	Other
352	C3L.05888	Pyruvate Metabolism	1.20404	Other
353	C3L.05894	Pyruvate Metabolism	3.28793	Other
354	C3L.06082	Pyruvate Metabolism	-1.21461	Other
355	C3L.07571	Pyruvate Metabolism	-2.14632	C8
356	C3L.05316	Pyruvate Metabolism	0.160543	Other
357	C3L.04242	Pyruvate Metabolism	-0.0690906	C8
358	C3L.01201	Pyruvate Metabolism	0.530088	Other
359	C3L.07012	Pyruvate Metabolism	-0.505787	Other
360	C3L.06067	Pyruvate Metabolism	-4.27322	C8
361	C3L.05326	Pyruvate Metabolism	0.27498	Other
362	C3L.06983	Pyruvate Metabolism	1.41096	Other
363	C3L.05865	Pyruvate Metabolism	-1.67052	Other
364	C3L.04231	Pyruvate Metabolism	-0.346858	Other
365	C3L.06070	Pyruvate Metabolism	-3.18887	Other
366	C3L.04250	Pyruvate Metabolism	0.324885	Other
367	C3L.05898	Pyruvate Metabolism	-0.810178	Other
368	C3L.05315	Pyruvate Metabolism	-3.24026	C8
369	C3L.01291	Pyruvate Metabolism	0.975158	Other
370	C3L.05861	Pyruvate Metabolism	-0.416425	Other
371	C3L.06374	Pyruvate Metabolism	-0.415346	Other
372	C3L.05907	Pyruvate Metabolism	-0.406466	Other
373	C3L.07488	Pyruvate Metabolism	-0.0766933	C4
374	C3L.01694	Pyruvate Metabolism	1.04077	Other
375	C3L.04263	Pyruvate Metabolism	-1.10223	C8
376	C3N.00659	Pyruvate Metabolism	-0.564239	Other
377	C3L.05815	Pyruvate Metabolism	0.594889	Other
378	C3L.01426	Pyruvate Metabolism	1.69196	Other
379	C3L.02135	Pyruvate Metabolism	0.694856	Other
380	C3L.06951	Pyruvate Metabolism	2.02466	Other
381	C3L.05866	Pyruvate Metabolism	-3.86734	Other
382	C3L.05313	Pyruvate Metabolism	0.504453	Other
383	C3L.06357	Pyruvate Metabolism	2.85384	Other
384	C3L.06089	Pyruvate Metabolism	1.57418	C4
385	C3L.07438	Pyruvate Metabolism	2.95734	Other
386	C3L.06538	Pyruvate Metabolism	0.417369	Other
387	C3L.05334	Pyruvate Metabolism	-0.885429	C4
388	C3L.00452	Pyruvate Metabolism	2.93747	C8
389	C3L.06072	Pyruvate Metabolism	1.39237	C8
390	C3L.01182	Pyruvate Metabolism	-0.241515	Other
391	C3L.05678	Pyruvate Metabolism	-3.65078	Other
392	C3L.06984	Pyruvate Metabolism	1.98751	Other
393	C3L.05386	Pyruvate Metabolism	1.08742	Other
394	C3L.04265	Pyruvate Metabolism	-2.45381	Other
395	C3L.06540	Pyruvate Metabolism	0.740843	Other
396	C3L.06953	Pyruvate Metabolism	1.13571	Other
397	C3N.00681	Pyruvate Metabolism	-0.0669322	C4
398	C3L.05874	Pyruvate Metabolism	-0.571749	Other
399	C3L.06090	Pyruvate Metabolism	0.985361	C4
400	C3L.03491	Pyruvate Metabolism	0.990241	Other
401	C3L.07580	Pyruvate Metabolism	0.368517	Other
402	C3L.03506	Pyruvate Metabolism	0.843838	C4
403	C3L.06534	Pyruvate Metabolism	-0.683639	Other
404	C3L.05818	Pyruvate Metabolism	2.88956	Other
405	C3N.00466	Pyruvate Metabolism	0.369334	Other
406	C3L.06537	Pyruvate Metabolism	-4.3527	C8
407	C3L.07439	Pyruvate Metabolism	-1.47528	Other
408	C3L.05884	Pyruvate Metabolism	-0.396457	Other
409	C3L.06806	Pyruvate Metabolism	0.965375	Other
410	C3L.04270	Pyruvate Metabolism	1.01903	Other
411	C3L.01187	Pyruvate Metabolism	0.964368	Other
412	C3L.06981	Pyruvate Metabolism	2.36551	C4
413	C3L.07019	Pyruvate Metabolism	1.98599	Other
414	C3L.04236	Pyruvate Metabolism	1.38964	Other
415	C3L.05891	Pyruvate Metabolism	2.69151	Other
416	C3L.00455	Pyruvate Metabolism	1.09883	Other
417	C3L.04486	Pyruvate Metabolism	0.769413	Other
418	C3L.06369	Pyruvate Metabolism	-3.14506	Other
419	C3L.00540	Pyruvate Metabolism	-0.650254	Other
420	C3L.05387	Pyruvate Metabolism	-5.21175	C8
421	C3L.04244	Pyruvate Metabolism	-1.05067	Other
422	C3L.06367	Pyruvate Metabolism	-1.20642	Other
423	C3L.03508	Pyruvate Metabolism	-4.35315	C8
424	C3L.06075	Pyruvate Metabolism	0.67136	Other
425	C3L.04766	Pyruvate Metabolism	0.0547679	Other
426	C3L.06061	Pyruvate Metabolism	-5.45687	Other
427	C3L.02136	Pyruvate Metabolism	1.00599	C4
428	C3L.05880	Pyruvate Metabolism	-1.87335	Other
429	C3L.03303	Pyruvate Metabolism	-2.41836	Other
430	C3L.05892	Pyruvate Metabolism	-0.467394	Other
431	C3L.05811	Pyruvate Metabolism	-1.43811	Other
432	C3L.07013	Pyruvate Metabolism	-1.43082	Other
433	C3L.06982	Pyruvate Metabolism	1.03562	Other
434	C3L.06809	Pyruvate Metabolism	0.59984	Other
435	C3L.06081	Pyruvate Metabolism	1.53482	Other
436	C3N.00689	Pyruvate Metabolism	0.44068	Other
437	C3L.05318	Pyruvate Metabolism	-0.272505	Other
438	C3L.06356	Pyruvate Metabolism	-2.85761	C8
439	C3L.04761	Pyruvate Metabolism	-1.51832	C8
440	C3L.07437	Pyruvate Metabolism	0.444156	Other
441	C3L.01202	Pyruvate Metabolism	0.94035	Other
442	C3L.06064	Pyruvate Metabolism	2.2475	Other
443	C3L.06960	Pyruvate Metabolism	1.9694	Other
444	C3L.06956	Pyruvate Metabolism	-0.0794244	Other
445	C3L.05877	Pyruvate Metabolism	-0.295176	Other
446	C3L.04483	Pyruvate Metabolism	1.00905	Other
447	C3L.06368	Pyruvate Metabolism	-3.91214	C8
448	C3L.05889	Pyruvate Metabolism	-1.06465	Other
449	C3L.06066	Pyruvate Metabolism	1.19705	Other
450	C3L.05862	Pyruvate Metabolism	0.0952069	Other
451	C3L.06539	Pyruvate Metabolism	1.88043	Other
452	C3L.04976	Pyruvate Metabolism	1.68785	Other
453	C3L.06352	Pyruvate Metabolism	-0.321042	C4
454	C3L.06807	Pyruvate Metabolism	2.07993	Other
455	C3L.05320	Pyruvate Metabolism	1.72485	C4
456	C3L.00453	Pyruvate Metabolism	1.05592	Other
457	C3L.06542	Pyruvate Metabolism	1.1103	C4
458	C3L.04269	Pyruvate Metabolism	-0.203584	Other
459	C3L.05896	Pyruvate Metabolism	0.705802	Other
460	C3L.05816	Pyruvate Metabolism	-0.486731	Other
461	C3L.01700	Pyruvate Metabolism	1.28047	Other
462	C3L.06069	Pyruvate Metabolism	-1.0947	Other
463	C3L.00810	Pyruvate Metabolism	-0.791355	Other
464	C3L.05317	Pyruvate Metabolism	0.511281	Other
465	C3L.00459	Pyruvate Metabolism	-2.9072	Other
466	C3N.00656	Pyruvate Metabolism	0.586633	C4
467	C3L.01427	Pyruvate Metabolism	-0.752261	Other
468	C3L.02779	Pyruvate Metabolism	3.78863	Other
469	C3L.06364	Pyruvate Metabolism	3.04875	Other
470	C3L.01188	Pyruvate Metabolism	2.02287	Other
471	C3L.05867	Pyruvate Metabolism	-1.16386	Other
472	C3L.06803	Pyruvate Metabolism	0.850903	Other
473	C3N.00651	Pyruvate Metabolism	1.08442	Other
474	C3L.04763	Pyruvate Metabolism	-0.0340922	C4
475	C3L.05335	Pyruvate Metabolism	0.905611	C4
476	C3L.03510	Pyruvate Metabolism	1.29112	Other
477	C3L.06063	Pyruvate Metabolism	-1.63663	Other
478	C3L.05872	Pyruvate Metabolism	-0.542253	Other
479	C3L.05908	Pyruvate Metabolism	1.9323	Other
480	C3L.05329	Pyruvate Metabolism	-2.17657	Other
481	C3L.00614	Pyruvate Metabolism	0.848212	Other
482	C3L.07490	Pyruvate Metabolism	-2.22422	Other
483	C3L.05870	Pyruvate Metabolism	0.0859919	Other
484	C3L.05325	Pyruvate Metabolism	-1.37285	C4
485	C3L.01295	Pyruvate Metabolism	-2.31065	Other
486	C3L.05905	Pyruvate Metabolism	-1.88022	Other

## Sheet: g
group	feature	logFC	P.Value	adj.P.Val	omic
C4	ACSL1	-0.60437712927275	0.00408239891715857	0.0319824300194509	Protein
C4	ALDH2	-0.818919739513936	0.00552269672451212	0.0391172475491229	Protein
C4	ALDH9A1	-0.0930665030357041	0.360378899300574	0.569121545966951	Protein
C4	ACADVL	-0.034801961813537	0.696682833214081	0.832156828910419	Protein
C4	HADHB	0.0434665000990136	0.492100865433369	0.686815910949399	Protein
C4	ADH5	0.0723856467399019	0.343841902954319	0.555991598044236	Protein
C4	ALDH7A1	0.290368899004204	0.306463876840245	0.51994160923099	Protein
C4	HADHA	0.0875850077558119	0.271894082758142	0.484285509107208	Protein
C4	HADH	0.150709692002193	0.104887863714582	0.266002401053427	Protein
C4	ECI1	0.314893465263591	0.0177601775865243	0.0852604920729377	Protein
C4	ACAT1	0.402690214428879	0.00343124289231607	0.0282667525993049	Protein
C4	ECHS1	0.290910560668453	0.00241246544649128	0.0225591183772962	Protein
C4	ECI2	0.359907077857474	0.00236343125215743	0.0222664101891359	Protein
C4	ACADM	0.254746127535723	0.00192756469451624	0.0195760755818714	Protein
C4	CPT2	0.271598047536929	0.0008313196635907	0.011105318910277	Protein
C4	ACADS	0.439045193007317	0.000712448433347646	0.00999176200750348	Protein
C4	ACAA2	0.548554989886519	4.77112725408488e-06	0.00026795093856107	Protein
C4	HADHA_K249:EVAITFAkGLADKKI	1.19262757646564	0.00320673761769359	0.0493694674456615	Acetyl
C4	ACADVL_K195:GILLFGTkAQKEKYL	0.588092860795613	0.00286980225786677	0.0451891654678907	Acetyl
C4	HADHA_K353:QVLCKKNkFGAPQKD	0.635062376989925	0.00194791003133511	0.0347293507844811	Acetyl
C4	ALDH9A1_K368:ERVLGFVkVAKEQGA	0.663272404798373	0.00162693736192296	0.0302763730617785	Acetyl
C4	ACADM_K133:VAMGAFDkTRPVVAA	0.460568574529777	0.00160420275349313	0.0299541507383666	Acetyl
C4	ACAT1_K174:STPYGGVkLEDLIVK	0.947509682521482	0.000864535714090675	0.0192117631331545	Acetyl
C4	HADHA_K359:NKFGAPQkDVKHLAI	0.644488418472227	0.000688610862259096	0.0162880522214923	Acetyl
C4	HADHA_K60:RINSPNSkVNTLSKE	0.604432577756935	0.000639301188950811	0.0157040785392495	Acetyl
C4	ECHS1_K115:FQDCYSSkFLKHWDH	0.486993911139162	0.000551636245261279	0.0140502005878299	Acetyl
C4	ACADS_K335:TWRAAMLkDNKKPFI	0.664277250688975	0.000362380849423641	0.0103102162863674	Acetyl
C4	ACAA2_K13:GVFVVAAkRTPFGAY	1.22426642274412	0.000352761229684248	0.0101021311733929	Acetyl
C4	HADHA_K728:VDLYGAQkIVDRLKK	0.651036710035322	0.00034437113033528	0.0100175749334899	Acetyl
C4	HADH_K192:KTPMTSQkTFESLVD	0.681408390539338	0.000317522116139343	0.00954143860821957	Acetyl
C4	ECI2_K305:EMLIFGKkLTAGEAC	1.1274943901815	0.000209607896412567	0.00686115995196899	Acetyl
C4	HADHA_K129:EAQRIVEkLEKSTKP	0.779813986241195	0.00013845461117571	0.0050678055362129	Acetyl
C4	HADHA_K289:VYKKVEEkVRKQTKG	0.943594912856085	0.000125967870121542	0.0046726471017568	Acetyl
C4	HADHB_K293:LEQMAKLkPAFIKPY	0.655304183838178	0.000119501124343341	0.00458287289474146	Acetyl
C4	HADHA_K415:LNDKVKKkALTSFER	0.898690535137493	0.000113884456095566	0.00443267175239574	Acetyl
C4	ECI2_K359:IRKREREkLHAVNAE	0.938788869969229	9.63046572923911e-05	0.00388522511573026	Acetyl
C4	CPT2_K69:RRYLSAQkPLLNDGQ	0.521432353391922	7.77952720857223e-05	0.00323289074299088	Acetyl
C4	HADHA_K214:IRADRAKkMGLVDQL	0.698762918723206	4.84940829836809e-05	0.00229082732180175	Acetyl
C4	HADHA_K386:VSVDKGLkTILKDAT	0.859275624464293	4.12467600036627e-05	0.00201744108442694	Acetyl
C4	ECI2_K177:HEIMRALkAASKDDS	0.69628832132905	1.64478912114401e-05	0.000977499943286337	Acetyl
C4	ACADS_K72:LFPAAQVkKMGGLGL	0.82119953665686	1.46042083997832e-05	0.000906937750849458	Acetyl
C4	ECI1_K89:LEKLENDkSFRGVIL	1.1641032804782	1.08333136168725e-05	0.000739206473585853	Acetyl
C4	ACAA2_K38:DLSEFAAkAALSAGK	1.28225195642338	9.25395605771632e-06	0.000680426042553266	Acetyl
C4	ACADS_K133:PILKFGSkEQKQAWV	1.3589753299465	8.20444965461658e-06	0.00062980546168147	Acetyl
C4	ACADS_K136:KFGSKEQkQAWVTPF	0.887016665396132	1.00032127108705e-06	0.000130892389032569	Acetyl
C4	ECHS1_K118:CYSSKFLkHWDHLTQ	1.03752085493056	1.02750040579622e-06	0.000130892389032569	Acetyl
C4	ACAA2_K270:ASEDAVKkHNFTPLA	1.02292032332796	8.04153298177015e-07	0.00011396295587242	Acetyl
C4	ACAA2_K181:ISREECDkYALQSQQ	1.41899258858991	6.75815283083185e-08	2.11342356349347e-05	Acetyl
C4	ACAA2_K240:QKLPPVFkKDGTVTA	1.1293482375863	1.30303553382925e-08	7.20187739547425e-06	Acetyl
C4	ACAA2_K137:RNVRFGTkLGSDIKL	1.06338380660386	1.32451805266077e-09	1.46412225541121e-06	Acetyl
C4	ACAA2_K269:IASEDAVkKHNFTPL	1.15779725633126	3.50149259383942e-10	4.83818739153762e-07	Acetyl
C4	ACAA2_K191:LQSQQRWkAANDAGY	1.11605791432955	2.02851396075669e-10	4.5074443402497e-07	Acetyl
C4	ACAA2_K234:TTLEQLQkLPPVFKK	1.00039136125922	7.55098277119214e-11	4.17342817763789e-07	Acetyl
C4	ADH5	0.487342351017477	0.000125782224646276	0.00172057399394292	RNA
C4	ACADM	0.49183261325024	0.000135508208341617	0.00180507579000396	RNA
C4	ECHS1	0.404250477916354	0.000477747218338636	0.00433336336272806	RNA
C4	ALDH2	-1.46916090239708	0.000518339254821844	0.00459921240323876	RNA
C4	HADHB	0.252224362906609	0.0013872865492966	0.0092648699909677	RNA
C4	ACSL1	-1.06006084463235	0.00181601571592262	0.0112271567883739	RNA
C4	HADHA	0.273156012701863	0.00193527725126759	0.0117854257748349	RNA
C4	ECI2	0.481559634985674	0.00306078405106875	0.0163731326925064	RNA
C4	ACADVL	-0.317414498363173	0.00867187359542996	0.0340968015426108	RNA
C4	ACAA2	0.581869557429636	0.00870038556550916	0.0341340697688812	RNA
C4	CPT2	0.284544514083023	0.0104376873647822	0.0387202996636109	RNA
C4	ACAT1	0.555426837121847	0.0154306899723331	0.050990818386041	RNA
C4	HADH	0.306475806402665	0.0389995245579208	0.0998010156820995	RNA
C4	ECI1	0.187488350821324	0.0980098034868219	0.197636138889492	RNA
C4	ACADS	0.226787934318727	0.105725480558089	0.209240045291742	RNA
C4	ALDH9A1	0.0988007114248494	0.398454702730108	0.542084885168467	RNA
C4	ALDH7A1	0.331939532080426	0.493809451886528	0.626906856191949	RNA

## Sheet: h
group	feature	logFC	P.Value	adj.P.Val	omic
C4	SUCLG2	-1.72735804590256	1.34917975523632e-13	3.95309668284242e-10	Protein
C4	SUCLG1	-0.251744271908475	0.00112634877905746	0.0135685600539032	Protein
C4	PC	-0.711857119272512	0.0014021084967709	0.0156402711759089	Protein
C4	ACLY	-0.135983825479589	0.0476061457550865	0.162381847569736	Protein
C4	SDHB	-0.0403676032693898	0.515997203728913	0.70780515305511	Protein
C4	FH	-0.0272642479538858	0.693981869196655	0.83084999049831	Protein
C4	IDH1	0.000616811887828059	0.995601311079649	0.997319415488738	Protein
C4	SDHA	0.018103473930955	0.762320181842275	0.87394610335734	Protein
C4	ACO2	0.0574056235618628	0.489287755705261	0.685392728709043	Protein
C4	IDH3A	0.0928535949547842	0.314765490624789	0.52731185108908	Protein
C4	MDH1	0.0966242061164277	0.246192438232826	0.455298029048293	Protein
C4	CS	0.0807959908641347	0.203422664413273	0.405935676601936	Protein
C4	IDH3B	0.147489691538341	0.0789321222841986	0.221949249801058	Protein
C4	IDH3G	0.180694268461286	0.0360778691902347	0.135234315642713	Protein
C4	PDHB	0.303869312871181	0.0341851517368787	0.130363333521546	Protein
C4	MDH2	0.224781330223954	0.00918171099403393	0.0552789312586015	Protein
C4	DLD	0.265873855307305	0.00252725031974443	0.0232198948663704	Protein
C4	PDHA1	0.272705028812035	0.000559746672658306	0.00854196745254602	Protein
C4	DLST	0.353313613814299	0.000197105200902769	0.00399206155745471	Protein
C4	SUCLA2	0.397855825879211	7.35681632774955e-05	0.00209210763474121	Protein
C4	DLAT	0.363854407679438	5.0416141532035e-05	0.00158270672880924	Protein
C4	OGDH	0.351006148126332	7.3471836180568e-06	0.000366941727288178	Protein
C4	IDH2	0.494417677060774	1.05810833361137e-06	8.77431344570183e-05	Protein
C4	SUCLG1_K192:IMPGHIHkKGRIGIV	-0.611966285098023	0.000410303303920141	0.0111256122894141	Acetyl
C4	SUCLG2_K47:LQEYQSKkLMSDNGV	-0.993487825213492	0.000582855691171285	0.0145110063292959	Acetyl
C4	FH_K172:LGGELGSkIPVHPND	0.431549512617145	0.00311036048044437	0.0480343105923693	Acetyl
C4	CS_K103:FSIPECQkLLPKAKG	0.440373433233532	0.00283158033580834	0.0449716796437146	Acetyl
C4	IDH2_K80:PHVDIQLkYFDLGLP	0.541038418901035	0.00236544760462032	0.0393790027431822	Acetyl
C4	ACO2_K736:LKDFTPGkPLKCIIK	0.46914199358969	0.00234748159831485	0.0393278948236343	Acetyl
C4	IDH2_K413:VESGAMTkDLAGCIH	0.654562638556479	0.00222643999231079	0.0379800427083387	Acetyl
C4	MDH2_K157:ITAEVFKkHGVYNPN	0.652649313520493	0.00220811893197616	0.0379014699907833	Acetyl
C4	IDH2_K180:HAHGDQYkATDFVAD	0.611955243661178	0.0014124816577309	0.0274886835291503	Acetyl
C4	OGDH_K401:YCGDTEGkKVMSILL	0.665875818396431	0.00135209790275958	0.0267851079159578	Acetyl
C4	IDH2_K106:DSALATQkYSVAVKC	0.797237587075659	0.00117304070135771	0.0238360145456031	Acetyl
C4	DLD_K277:FKFKLNTkVTGATKK	0.608975245445408	0.00106125620183683	0.0221342001039705	Acetyl
C4	DLD_K66:KAAQLGFkTVCIEKN	0.608286661891005	0.000902752709738883	0.0197996596298683	Acetyl
C4	MDH2_K307:EKNLGIGkVSSFEEK	0.737543658988999	0.000848775704602409	0.0192117631331545	Acetyl
C4	SDHA_K538:VLQEGCGkISKLYGD	0.659038284474485	0.000727121790388506	0.017101285682882	Acetyl
C4	IDH2_K272:IFQEIFDkHYKTDFD	0.563638779684249	0.000619374481150749	0.015340954249268	Acetyl
C4	SDHA_K550:YGDLKHLkTFDRGMV	0.671340455885706	0.000570781998223948	0.0143396004735625	Acetyl
C4	SUCLA2_K20:VPKGYVAkSPDEAYA	0.75685862621654	0.000410643189260084	0.0111256122894141	Acetyl
C4	DLD_K159:GYGKITGkNQVTATK	0.737252412319848	0.000390394174897191	0.010826121457081	Acetyl
C4	IDH2_K275:EIFDKHYkTDFDKNK	0.723597607193624	0.000241731781137287	0.0077228413545999	Acetyl
C4	CS_K327:GKDVSDEkLRDYIWN	0.650712116527704	0.000195361531641821	0.00646564781667272	Acetyl
C4	SDHA_K517:ELRLSMQkSMQNHAA	0.650966683866565	0.000181348597859057	0.00617727827813196	Acetyl
C4	MDH2_K301:LGKKGIEkNLGIGKV	0.759466849259995	0.000182177738255023	0.00617727827813196	Acetyl
C4	DLD_K410:GKSEEQLkEEGIEYK	0.761940271276683	0.000159682737128315	0.00558586384878606	Acetyl
C4	MDH2_K203:VIGGHAGkTIIPLIS	0.92051027681022	0.000157635951475165	0.0055849609218156	Acetyl
C4	OGDH_K970:QGYYDYVkPRLRTTI	0.842216759308114	8.50371708006378e-05	0.00349722725270067	Acetyl
C4	IDH2_K155:FREPIICkNIPRLVP	0.899773671546203	7.69341042939099e-05	0.00322132420024576	Acetyl
C4	DLD_K267:NFQRILQkQGFKFKL	0.841779352034024	5.27878390397105e-05	0.00246737427306308	Acetyl
C4	DLST_K272:RHKEAFLkKHNLKLG	1.21126549809917	3.26380395602981e-05	0.00163991313317971	Acetyl
C4	DLAT_K466:LVRKELNkILEGRSK	0.941509628368859	3.19094492498006e-05	0.00161801400003347	Acetyl
C4	FH_K292:TRIGFAEkVAAKVAA	0.697309534962722	3.04726082649165e-05	0.00157403837271209	Acetyl
C4	SUCLA2_K157:IDIEEGIkKEQALQL	0.808256006950528	2.21407682749147e-05	0.00122871423884669	Acetyl
C4	IDH2_K133:FKLKKMWkSPNGTIR	1.08240793038338	3.79667824158174e-06	0.000333083184781306	Acetyl
C4	IDH2_K282:KTDFDKNkIWYEHRL	1.06519983022358	2.54860386855413e-06	0.000251538099669619	Acetyl
C4	IDH2_K442:TDFLDTIkSNLDRAL	1.23857914359363	2.17791112959301e-06	0.000222913237282603	Acetyl
C4	MDH2_K328:PELKASIkKGEDFVK	0.970263938348568	1.86974773903023e-06	0.00019873261064654	Acetyl
C4	DLD_K420:GIEYKVGkFPFAANS	1.17389071442966	4.15008473579623e-07	6.98829031758431e-05	Acetyl
C4	SUCLA2_K310:FKLITSDkKVLAILV	1.1228985412993	3.48247741527684e-07	6.58367036668608e-05	Acetyl
C4	PDHA1_K77:TVRRMELkADQLYKQ	0.887998920752672	3.30659770266392e-07	6.52698767950838e-05	Acetyl
C4	MDH2_K296:STPLLLGkKGIEKNL	1.05106308597486	1.91742690658961e-07	4.23904740508832e-05	Acetyl
C4	DLAT_K473:KILEGRSkISVNDFI	1.18038527951756	1.80656857587255e-07	4.16037688285317e-05	Acetyl
C4	IDH2_K384:RGLEHRGkLDGNQDL	1.04642078982461	1.48022494062722e-07	3.55704488993332e-05	Acetyl
C4	IDH2_K280:HYKTDFDkNKIWYEH	1.26350821842843	9.73733471177128e-08	2.56277375961714e-05	Acetyl
C4	DLST_K277:FLKKHNLkLGFMSAF	0.975913974495316	7.91892414341906e-08	2.18839468703386e-05	Acetyl
C4	IDH2_K243:FQYAIQKkWPLYMST	0.755028463358692	6.56463750703339e-08	2.11342356349347e-05	Acetyl
C4	MDH2_K324:SDAIPELkASIKKGE	0.847555543322354	7.22063141828326e-08	2.11342356349347e-05	Acetyl
C4	IDH2_K263:KAYDGRFkDIFQEIF	1.23741704308376	3.79288734960623e-08	1.74694069843947e-05	Acetyl
C4	IDH2_K69:IWQFIKEkLILPHVD	0.986123638046004	2.86276747540674e-08	1.43841053059755e-05	Acetyl
C4	IDH2_K193:ADRAGTFkMVFTPKD	1.05817544070751	1.90445669240337e-09	1.57834477194702e-06	Acetyl
C4	PDHB_K227:DFLIPIGkAKIERQG	1.02418597201005	2.17262187364382e-09	1.57834477194702e-06	Acetyl
C4	IDH2_K256:STKNTILkAYDGRFK	1.40646916294524	2.44659544431863e-10	4.5074443402497e-07	Acetyl
C4	SUCLG2	-2.79349781751323	2.22279850635219e-13	2.036385835965e-10	RNA
C4	PC	-2.03130898176116	2.1469606036969e-08	2.43166501259523e-06	RNA
C4	IDH2	0.566150697469087	4.44824183815258e-05	0.000817251474508439	RNA
C4	DLAT	0.543861198208093	0.000128270914764081	0.00174144616391136	RNA
C4	SUCLA2	0.361258328112237	0.000139310388128677	0.00184012584387864	RNA
C4	PDHB	0.42755898935969	0.000404758665489871	0.00386548341747465	RNA
C4	DLD	0.360629241820461	0.00102727182089803	0.00750535489253955	RNA
C4	MDH1	0.424807512646294	0.00117232507084503	0.00821274963682938	RNA
C4	SUCLG1	0.270996934850065	0.00218486141603914	0.0128498120739253	RNA
C4	IDH1	0.547917685398426	0.00547991194978459	0.0246755205307313	RNA
C4	MDH2	0.283703169131632	0.00566763288056817	0.0253000423357474	RNA
C4	FH	0.283889466162679	0.0291653906260427	0.0808303178335574	RNA
C4	IDH3B	0.143700096430215	0.0326251152790998	0.0876066688408425	RNA
C4	CS	0.100881613084916	0.171601745276239	0.296973549819967	RNA
C4	IDH3G	-0.0983517298499257	0.224759801438252	0.360315151448874	RNA
C4	SDHB	0.134361802687325	0.23191250751975	0.368176105902373	RNA
C4	SDHA	-0.11290461725437	0.243420810460271	0.381293682897642	RNA
C4	IDH3A	0.146602304622325	0.261212533584154	0.400431550094595	RNA
C4	PDHA1	0.0664920521761208	0.426616572641347	0.567311867450032	RNA
C4	OGDH	-0.0595703126917259	0.620836013646031	0.733698898659074	RNA
C4	ACO2	-0.0364727083820177	0.641920462557025	0.751194384949963	RNA
C4	DLST	-0.0251977150277558	0.770266120878837	0.848794470326679	RNA
C4	ACLY	0.00672702453017835	0.924234159567486	0.952274549173517	RNA

## Sheet: i
ID	Leucine/Lysine Abundance
C3L.00452	97.7730212171959
C3L.00453	78.6217087538524
C3L.00540	13.6538452757855
C3L.00614	24.4823362895796
C3L.00810	55.3844866553927
C3L.01291	34.1822867744884
C3L.01295	31.0576604922917
C3L.01425	18.6616455404423
C3L.01427	26.3736540893865
C3L.01694	76.9670869652952
C3L.01700	12.9705767509957
C3L.02135	35.6783271152938
C3L.02136	28.755012433995
C3L.02779	27.3673564420223
C3L.03308	83.6778458147757
C3L.03491	69.7863434046982
C3L.03493	30.9072429683847
C3L.03496	64.4882746882045
C3L.04231	12.4467722913593
C3L.04236	33.1130176008043
C3L.04242	95.1891598723563
C3L.04244	48.5094251607719
C3L.04263	27.5559304170974
C3L.04265	51.1970418174749
C3L.04761	48.0107457091673
C3L.04763	33.1298401090456
C3L.04971	53.0664905229616
C3L.04976	61.7371975350727
C3L.05313	48.9997073800871
C3L.05315	121.184657926754
C3L.05316	28.1598686056745
C3L.05317	13.4073406301533
C3L.05318	77.4142494072732
C3L.05320	27.90130264429
C3L.05325	25.5764972591724
C3L.05329	40.4155428743505
C3L.05331	28.4863053511556
C3L.05334	26.2132034219524
C3L.05335	28.907433836351
C3L.05338	49.7556662343187
C3L.05386	11.1783954192528
C3L.05387	75.1953274186609
C3L.05811	36.019062441782
C3L.05815	15.7070237806449
C3L.05816	45.2114497249504
C3L.05818	87.8504870272991
C3L.05819	57.0147810847073
C3L.05862	57.0636268689971
C3L.05865	22.8069330065282
C3L.05866	42.166730292967
C3L.05867	46.4033606849601
C3L.05880	22.5571265623791
C3L.05884	22.5410877145705
C3L.06061	144.178402589245
C3L.06063	38.9036136790681
C3L.06064	22.3118661276488
C3L.06068	51.2563744066755
C3L.06069	27.6291145931787
C3L.06070	54.1854189259353
C3L.06074	35.2781680290705
C3L.06087	24.6402760796388
C3L.06089	32.2321199046314
C3L.06090	22.5560491770831
C3L.06352	29.4547573704105
C3L.06534	45.6613814678687
C3L.06537	58.424571440234
C3L.06538	16.8697415564527
C3L.06540	31.5313929592286
C3L.06541	21.7008253806349
C3L.06542	14.3177037894162
C3L.06543	20.4642052030431
C3L.06806	11.9352717535061
C3L.06807	31.3308158316362
C3L.06809	58.3986476795098
C3L.06951	14.39180789051
C3L.06952	14.2286832935491
C3L.06953	23.2658029698596
C3L.06956	34.8873594711541
C3L.06960	27.4202043761949
C3L.06982	40.2359401280776
C3L.06983	43.1161040715274
C3L.06984	16.1463860800889
C3L.07012	34.7602754095069
C3L.07013	27.0684878252852
C3L.07019	107.652565615366
C3L.07437	20.8745145692091
C3L.07439	24.7405438260511
C3N.00659	42.2807173687144
C3N.00660	50.1478521693374
C3N.00681	33.0217946616818
C3N.00682	20.7943429878428

## Sheet: j
V1	direction	group	omic	HDAC	Freq
1	Down	C4	Acetyl	HAT	0
3	Up	C4	Acetyl	HAT	1
4	Down	C8	Acetyl	HAT	-12
6	Up	C8	Acetyl	HAT	0
7	Down	C4	Phospho	HAT	0
9	Up	C4	Phospho	HAT	3
10	Down	C8	Phospho	HAT	-9
12	Up	C8	Phospho	HAT	12
13	Down	C4	Protein	HAT	-1
15	Up	C4	Protein	HAT	2
16	Down	C8	Protein	HAT	-2
18	Up	C8	Protein	HAT	3
19	Down	C4	Acetyl	HDAC	0
21	Up	C4	Acetyl	HDAC	0
22	Down	C8	Acetyl	HDAC	0
24	Up	C8	Acetyl	HDAC	0
25	Down	C4	Phospho	HDAC	-2
27	Up	C4	Phospho	HDAC	0
28	Down	C8	Phospho	HDAC	-14
30	Up	C8	Phospho	HDAC	5
31	Down	C4	Protein	HDAC	-2
33	Up	C4	Protein	HDAC	2
34	Down	C8	Protein	HDAC	-7
36	Up	C8	Protein	HDAC	2

## Sheet: k
V1	C3L.04971	C3L.06074	C3L.05819	C3L.00458	C3L.05887	C3L.06801	C3L.06954	C3L.06952	C3L.06087	C3L.06068	C3L.06073	C3L.07588	C3L.03493	C3L.06386	C3L.06541	C3L.04489	C3L.01696	C3L.03496	C3N.00660	C3L.04508	C3L.06361	C3L.03308	C3L.05331	C3L.05338	C3L.06543	C3L.01425	C3N.00682	C3L.05888	C3L.05894	C3L.06082	C3L.07571	C3L.05316	C3L.04242	C3L.01201	C3L.07012	C3L.06067	C3L.05326	C3L.06983	C3L.05865	C3L.04231	C3L.06070	C3L.04250	C3L.05898	C3L.05315	C3L.01291	C3L.05861	C3L.06374	C3L.05907	C3L.07488
M6PR_K38:TCDLVGEkGKESEKE	-0.424002	1.86034	-0.613784	-0.216766	-0.579455	-0.361698	0.94106	1.52172	0.707998	-0.500761	2.19895	0.191128	0.212275	1.35594	0.252953	-0.0426518	0.347103	0.549428	0.702382	0.0576436	0.459201	0.475959	0.216277	0.562483	0.656606	0.416638	0.428985	0.265149	-0.0113739	0.475975	0.267903	0.164015	0.599942	0.17799	0.185781	-0.950912	-0.976883	0.289362	0.518091	-0.369825	1.24352	-0.510196	1.37328	1.42641	0.794716	-0.126205	-0.56557	1.20413	0.369592
FKBP4_K294:KQALLQYkKIVSWLE	-0.995574	-0.532832	-0.512105	-0.0788166	-0.826028	-0.468091	-0.551565	0.377432	0.596387	0.741275	0.300204	-0.253146	-0.748558	-0.175719	-0.612602	0.508107	-0.0919215	0.525449	-0.345833	-0.149918	0.417551	0.434062	0.304824	1.15276	0.372553	-0.363784	0.149421	0.0780912	-0.543943	-0.045119	-0.446943	-0.174146	-0.188016	-0.853269	-0.670437	-0.147366	-1.10982	0.968541	-1.14152	-0.0364623	0.865798	-8.13721e-05	0.209245	0.8928	0.567159	-0.49234	0.0825466	-0.27607	-0.481385
SPATA20_K553:NYATNGAkFLKRHMF	-1.06951	-2.05454	-0.999795	-2.15386	-2.9676	0.0277528	-1.9161	-0.902402	-2.01389	-1.95759	-1.51566	-2.06645	-0.765611	-2.26658	-1.78407	-1.72025	-0.21963	-1.23299	-0.667062	-0.799892	-1.03504	-0.069611	-0.867452	-0.580292	-0.371886	-1.02178	0.151276	-1.68875	-1.68475	-0.945909	-0.588746	-0.976643	-1.01264	-1.58854	-0.837156	-2.18154	-1.95569	-1.06165	-0.110979	-1.23444	-0.603218	-0.817072	-1.4271	-1.32845	-0.983087	-1.43421	-1.98992	-1.18742	-2.04092
NDUFAB1_K92:YVLKLYDkIDPEKLS	0.461697	-0.238612	0.858313	-0.315278	-0.717247	0.358791	-0.24085	0.734899	-0.371002	0.253254	1.4382	-0.0252577	1.34344	0.0160274	-0.20704	0.0999956	0.858111	0.369125	0.303894	0.578845	1.3933	2.52354	1.37719	0.327418	0.573029	-0.37685	0.433623	-0.804843	0.0286442	1.19672	0.313704	0.364451	0.851056	-0.135496	0.0861565	-0.119862	-0.254561	1.06783	0.407815	0.233589	0.458415	-1.03793	0.339725	0.114945	0.426071	0.099895	0.436577	0.469183	0.652888
VDAC3_K15:CDLGKAAkDVFNKGY	-0.0700045	0.262873	0.594107	-0.74835	-1.76836	-0.215354	0.0492945	-0.0790393	-0.420109	-0.265568	0.434565	0.225313	-0.24756	0.519696	-1.19473	-0.0832334	-0.416108	0.730026	0.487332	0.228477	0.255271	0.68216	-0.0941875	-0.00425842	0.990317	0.368192	0.98062	0.0949283	-0.718031	-0.202657	-0.266087	-0.0553804	0.259658	0.442664	0.423536	-0.225093	-0.980911	0.420169	0.865706	-0.0114689	0.22765	-0.0566607	0.372444	-0.202597	-0.0980146	-0.680578	0.202728	0.5065	0.91723
VDAC3_K174:NNFALGYkAADFQLH	-1.1873	-1.56548	-0.752871	-2.52411	-3.38608	-0.237303	-1.66034	-1.17523	-1.51708	-1.45871	-1.32779	-1.10009	-1.40885	-2.24609	-1.96667	-1.44605	-0.314654	-0.294668	0.63862	-0.553951	-0.968648	-0.245753	-0.0322931	-0.600731	-0.135572	0.611139	0.116647	-0.908131	-0.157952	-0.311894	-0.79576	-0.760235	-0.823846	-0.421954	0.46603	-2.13426	-2.45152	-0.900045	0.500074	-0.767997	-0.261259	-0.602122	-0.146795	-0.745645	0.205132	-0.934077	-0.535503	-0.15343	0.00145025
VDAC3_K28:GYGFGMVkIDLKTKS	-1.14083	-3.12433	-0.429458	-1.68158	-2.43321	-0.86584	-1.19995	-1.30726	-1.41984	-1.52514	-1.19332	-1.42739	-0.828321	-1.78913	-1.35638	-1.35473	-0.138017	-0.670327	-0.722302	-0.4775	-1.9671	-0.751187	-0.618454	-0.792413	0.139839	-0.444256	0.265025	-1.2811	-1.78001	-1.3087	-1.91307	-0.773841	-0.500272	-0.763084	-0.348335	-2.18521	-2.76299	-1.06764	-0.389381	-0.785625	-0.668819	-1.27642	-1.07156	-2.06588	-0.332565	-1.2152	-1.51101	-0.886223	-0.426059
VDAC3_K61:ASGNLETkYKVCNYG	0.291645	0.293808	0.379987	0.630586	-0.837199	0.358744	0.683241	0.554975	0.12808	0.0229418	0.694298	0.445264	0.545316	0.382159	-0.632194	0.299407	1.32535	1.78076	1.74935	1.45918	1.08043	2.29321	1.77732	1.20018	1.83323	1.29032	1.91589	1.30999	1.12765	1.43461	0.998695	1.82177	1.93057	0.0425706	0.951975	-0.374667	-1.69078	0.388518	0.590832	0.363845	0.598952	0.383608	0.691287	0.392049	0.372442	0.377809	-0.0266758	0.748176	1.36526
VDAC3_K63:GNLETKYkVCNYGLT	-0.489074	-0.520717	0.10927	-0.795684	-1.29745	0.184472	0.107518	0.16101	-0.425599	-0.386001	0.459444	-0.141054	0.29991	-1.02812	-1.30424	0.145953	0.228261	0.0949597	0.694089	0.439336	-0.692589	0.473331	-0.0355108	-0.172606	0.0788185	0.366503	1.1095	-0.530415	0.0324253	0.0322908	-1.0117	0.107978	-0.453991	0.194507	0.0748087	-1.56833	-1.24154	-0.20081	0.788414	0.0126581	0.431046	0.123486	0.509002	-0.93202	0.615412	-0.175102	-0.521647	0.321351	0.935485
PSMC4_K418:EQEHEFYk_______	0.687388	0.416672	0.813681	-0.282325	-0.643795	-0.657481	-0.169097	-0.361013	0.342942	-0.056221	0.386216	0.360491	0.180814	-0.0352249	-0.158405	0.359871	-0.0959536	0.278598	0.0362586	0.00610794	0.389255	1.01364	0.535412	0.432728	-0.309856	0.474732	0.691529	-0.00563932	-0.498131	0.324406	0.417011	0.128238	0.238024	0.484321	0.179602	0.00465541	-1.35175	0.703671	0.421931	-0.277704	-0.0651801	-1.40166	0.383279	0.0833106	-0.226389	-0.643212	-0.376909	-1.04077	0.0304009
HSD17B10_K52:SGGEAQAkKLGNNCV	-0.738177	-2.65031	-0.971117	-1.72651	-2.49617	-0.496809	-1.51921	-0.291331	-2.31779	-2.01719	-1.71883	-2.04677	0.00285936	-2.84477	-1.44904	-1.14963	0.250786	-2.10313	-0.189459	-0.460074	-1.80911	-1.83206	-0.443515	-0.506776	1.2976	-0.444119	1.72979	-1.26253	-1.18507	-2.48766	-2.37673	0.267798	-0.392953	-0.969426	-0.622303	-2.19066	-2.95017	-1.23043	0.899746	-0.908808	-0.985034	-2.22333	-1.70738	-2.00643	-0.589154	-1.04187	-1.75845	-0.474305	-1.54173
HSD17B10_K53:GGEAQAKkLGNNCVF	0.012301	-1.18442	-0.771204	-1.01121	-2.32322	-0.299087	-0.282334	-0.134194	-1.49336	-1.21606	0.215292	-1.0242	-0.305798	-0.504282	-1.16966	-0.554575	0.525846	0.139349	0.0548849	0.0212865	-0.00821843	0.984966	0.219032	-0.155968	0.253771	-0.386006	1.08791	-0.279935	-0.913492	0.0588761	-0.424764	-0.185621	-0.632647	0.637888	0.358662	-0.518587	-1.14641	-0.141737	2.24768	0.273166	0.598131	0.5366	0.573447	0.417693	0.985843	-0.256349	0.96701	0.520365	1.39051
HSD17B10_K69:PADVTSEkDVQTALA	-0.49833	-1.30924	-0.666759	-0.989976	-2.30515	-1.75478	-1.33562	-1.34199	-0.364092	-1.14162	-0.617576	-2.12561	-1.57867	-0.714537	-0.305183	-1.95541	-0.445986	-2.43717	-2.07463	-0.855029	-1.89189	-1.01662	-1.18911	-1.30546	-1.14877	-1.05464	-1.66261	-2.02646	-2.34037	-2.67006	-2.1746	-2.08024	-0.804645	-2.07849	-1.0279	-2.74249	-3.58093	-1.61742	-0.67585	-1.07834	-1.00312	-2.50535	-0.860351	-2.64176	-0.185885	-1.17756	-0.728119	-1.36962	-0.708234
HSD17B10_K99:AGIAVASkTYNLKKG	-0.489858	-2.08262	-0.814624	-2.20319	-2.53884	-0.361017	-1.10357	-0.952978	-0.969116	-1.48493	-1.47765	-2.28154	-0.648919	-2.27521	-1.21728	-0.789275	-0.185667	-0.11103	-0.214923	-0.443574	-1.19836	-0.700331	0.327837	0.382445	0.500552	0.0255205	1.98241	-1.20774	-1.22419	-0.523366	-0.835537	0.524879	0.484569	-0.174989	-0.105667	-0.267789	-1.8036	-0.255878	0.877148	-0.519351	-0.224615	-0.211527	0.617619	-0.445116	0.302701	-1.06922	-0.67898	-0.667094	-0.183405
ISOC1_K279:DKDHPKFkEIQNLIK	-0.669977	-0.345892	-0.644683	-0.937188	-2.09489	0.156585	0.0299832	-0.0483695	-0.114601	-0.290346	0.149705	-0.0477269	0.578086	-0.753452	-0.499004	-0.0925039	1.28636	0.341074	0.166461	0.361476	1.13454	0.858016	0.892328	0.694294	1.44794	0.399343	1.51237	-0.0961223	0.105396	0.492363	0.192168	0.867744	0.764624	0.153182	-0.381547	-2.34813	-3.17948	-0.0131744	-0.164364	-0.222183	-0.177894	-2.67397	0.740137	-1.66625	-0.00834701	-0.555814	0.269469	-0.424481	0.298576
CDK13_K566:KKAVIVGkESKSAAT	0.19864	-0.576021	0.396207	-0.682717	-1.1509	-0.809122	0.311314	0.0555937	-0.175924	0.0673109	-0.030648	-0.617886	-0.0614423	-0.211067	0.0158111	0.0968283	0.648307	0.0383441	0.481404	0.0441797	-0.0545182	0.471792	0.296949	0.909415	0.370094	0.00934465	0.14757	0.0912903	-1.18161	0.44047	-0.333582	-0.135754	0.124449	0.711144	0.45102	0.0476271	-0.835	0.490007	0.859399	0.578795	1.02874	1.19883	0.806173	0.0657592	0.106862	-0.419377	-0.207302	0.513408	0.514911
OXCT1_K185:GSVAIASkPREVREF	-0.154473	-1.00115	-0.543042	-0.792103	-1.349	0.888943	-0.197513	0.0954067	-0.55834	-0.272087	-0.0143834	-0.2171	0.113484	-0.643867	-0.596463	-0.342566	1.11747	0.803349	0.77974	-0.56619	-0.147563	0.767908	-0.14991	0.972919	0.195903	-0.357188	0.447236	0.0420071	-0.213785	-0.565294	0.617995	0.329649	0.465223	0.0545355	-0.201236	-1.06032	-3.30617	1.56487	-0.565322	0.965278	-0.191297	-1.8198	0.158976	-1.10288	0.244534	-0.114028	-0.475665	-1.45646	0.165191
OXCT1_K418:ANWMIPGkMVKGMGG	-0.830086	-2.2427	-0.64693	-1.87427	-3.02446	-0.698989	-1.50656	-1.29476	-1.54496	-1.70735	-1.59503	-2.67003	-0.735785	-2.36129	-1.28131	-1.97107	-0.25918	-1.14458	-0.997218	-0.840115	-2.31363	-1.50329	-0.884699	-1.06769	-0.014247	-0.917875	1.00713	-1.82948	-2.37111	-1.95183	-1.96014	-0.141277	-0.0460672	-1.60982	-0.759028	-2.94572	-2.83152	-1.39579	-0.398077	-1.35673	-0.793507	-1.79372	-1.18796	-2.36897	-0.634321	-1.29333	-1.02265	-0.835923	-1.10064
OXCT1_K455:NAHKIMEkCTLPLTG	-0.31412	-1.64602	0.0482839	-1.44297	-2.28661	0.349899	-1.20625	-0.593544	-1.01773	-1.46052	-0.735176	-1.39751	-0.624691	-2.10173	-0.95324	-1.34859	0.108584	0.267378	-0.432234	-0.112046	-0.648418	0.0174562	-0.179722	0.209255	-0.0114643	-0.871374	1.07356	-1.04099	-0.419965	-1.04882	-0.687051	-0.087809	-0.632087	-0.216289	0.390564	-1.01655	-1.71784	-0.412514	1.08585	-0.42834	0.833787	-1.40824	-0.0754391	-0.862383	0.451399	-0.115035	-0.396863	0.301108	-0.0705427
RPS5_K191:SSNSYAIkKKDELER	0.845924	0.877388	0.621635	0.670415	-0.507538	0.195673	0.220322	0.433007	0.40447	0.25643	1.04992	0.297841	0.513206	0.997244	-0.167048	-0.1059	0.780496	0.661882	0.913097	-0.184472	1.95026	1.20449	1.62272	0.386363	0.733186	0.693932	0.751859	0.862237	-0.373903	0.239668	1.33671	0.27575	2.49705	-0.0358952	-0.208625	0.0502412	0.219237	0.138843	0.456419	-0.19873	0.739933	-0.753535	0.670018	1.00649	0.124464	-0.336045	-0.140622	0.523078	0.657509
RPS5_K47:AVKEKYAkYLPHSAG	0.639028	0.0681868	0.75297	0.0183535	-0.112773	-1.10703	0.73543	0.434881	-0.078623	0.938952	-0.236799	-0.135728	0.11757	0.00762213	0.514439	0.999344	0.599109	0.312639	1.13523	0.538977	0.802147	0.864898	0.78111	1.1748	0.502991	1.317	0.903928	0.339424	-0.0146076	0.899503	0.289389	0.824863	0.293719	0.080927	0.539785	-0.585434	0.110458	0.728283	0.157712	1.20741	1.01601	-0.247733	-0.175342	-0.412775	-0.0991077	-0.298781	-0.0811607	0.997766	-0.289926
RBM22_K212:INDPVADkLLKRAST	0.962737	0.483933	0.653196	0.584517	-0.782954	0.869268	0.805083	0.324698	0.198378	0.209214	0.429355	0.047594	1.48197	0.212294	0.425955	0.426318	0.324024	0.294468	0.167719	0.645286	-0.0372257	1.60829	0.643664	0.33447	-0.703149	0.726692	1.099	0.338054	-0.4991	0.756758	-0.393443	-0.221749	0.736645	0.493419	0.631843	-0.235804	-1.443	0.59579	0.475607	0.83439	1.02129	-1.14533	0.391624	0.183617	-0.56639	0.355033	-0.219088	0.241861	1.05588
RPL6_K130:RKLLSHGkKPFSQHV	-0.0335385	-0.0702484	0.373742	0.248097	-0.617532	-0.352131	0.324361	0.227303	0.174291	-0.459199	0.855119	0.117556	0.585476	0.318019	-0.74016	0.0666883	0.17247	0.511703	0.914937	0.289918	0.462806	1.29033	0.320448	0.439721	0.712667	0.281592	0.50016	0.689778	-0.49577	1.15914	-0.364211	-0.0201111	0.0838404	1.09751	0.563178	0.984424	-1.48255	1.03445	0.982844	0.570656	1.41804	-0.431443	1.37289	0.854951	0.385627	-0.871324	0.221469	1.08978	0.935076
RPL6_K218:HLTDAYFkKKKLRKP	0.340953	-0.414503	-0.977621	-0.913702	-1.46091	-0.535018	0.0685147	0.50069	-0.67731	-0.791135	0.1569	-0.356301	0.333918	-1.25041	-0.314914	-0.208973	-0.479827	0.204925	-0.618049	-1.20468	0.130705	1.05135	0.869356	0.347256	-0.436185	-0.739558	0.00799716	-0.753597	-2.19451	-0.962061	-1.45181	-1.25159	-0.605965	-0.183925	-0.0862506	-0.193491	-0.441986	0.319399	0.768013	-0.224862	1.21113	0.243994	0.351316	0.368018	-0.310609	-0.254481	-0.681652	0.199735	0.566812
RPL6_K5:___MAGEkVEKPDTK	0.0406569	0.897887	1.1066	1.36479	0.2641	-0.344832	0.986378	1.099	0.719287	0.350198	1.71813	0.487015	1.58516	1.51665	-0.0762685	0.32311	-0.00787725	0.201624	1.15385	0.689469	0.315611	1.52098	0.322618	-0.0278056	0.382883	0.962308	0.635618	0.406463	-0.151013	1.13989	-0.212178	0.838311	0.80083	1.33964	0.365777	2.47098	-0.402365	0.79752	0.274729	0.617302	1.18003	-1.12597	1.69702	1.308	0.203494	-0.0819958	0.94552	0.54277	1.51451
RPL6_K77:KRKYSAAkSKVEKKK	1.55494	0.771334	1.70334	0.0204791	-0.594272	-0.434257	0.72877	1.3471	1.01353	0.571632	1.65485	0.767375	0.987121	1.09904	0.177139	0.394876	-0.0614135	-0.362866	0.79483	0.529028	-0.115785	0.440901	0.569623	-0.452689	0.297887	0.650236	0.711044	0.0266915	-1.32031	0.347584	-0.940128	0.412831	-0.709626	0.873574	1.05974	1.33427	-0.923072	0.927276	1.19351	1.04753	1.76071	0.137517	1.61707	0.788024	1.08593	0.035527	0.689078	1.0279	1.24573
UQCRC1_K111:RPGSALEkEVESMGA	-0.375835	-1.58015	-1.11416	-1.87965	-3.25789	-0.257905	-1.35218	-0.254781	-1.69391	-1.6631	-1.047	-1.85662	-0.31129	-1.59054	-1.79415	-1.33169	0.00535255	-0.108091	0.5916	-0.230208	-0.368274	0.435716	0.0677961	-0.207317	0.538424	-0.0911801	1.23178	-0.780739	0.163148	0.0649116	-0.144763	0.0436069	-0.799762	-0.263423	-0.100272	-1.44237	-0.377805	-0.196288	0.967858	-0.490285	0.154279	0.38234	-0.394986	-0.203587	0.43955	-1.04356	0.177883	0.467057	1.54297
DLD_K122:EVRLNLDkMMEQKST	0.484062	-0.543669	0.23691	-0.962841	-2.00976	0.411184	0.2112	-0.234092	-0.467286	0.0429993	0.129145	-0.391907	-0.55114	-1.31964	0.355913	-0.294771	0.132726	-2.05974	-0.661848	-0.505275	-1.48926	-0.920643	-0.0271533	-0.860328	-0.322938	-1.31307	-0.138071	-1.76913	-0.332492	-1.45514	-1.77697	-0.848653	-0.602412	-0.00460273	-0.886219	-1.57442	-2.07841	-1.24513	0.276816	-0.594886	-0.529722	-1.14765	-0.224793	-0.768883	-0.338989	-0.177211	-0.501947	0.508349	0.39128
DLD_K143:GGIAHLFkQNKVVHV	-0.898975	-0.661619	-0.177399	-0.357417	-1.80188	0.373734	-1.20724	-0.532313	-0.982143	-0.982797	0.438896	0.241688	-1.3532	-0.089571	-0.983154	-1.51814	-0.00921554	-0.448055	-0.119633	0.124374	-0.891993	0.111657	-0.161057	0.245154	0.339247	-1.00353	0.441894	-1.22086	-0.867	-0.0247574	-1.96351	-0.591489	-0.189578	0.0436633	-0.00505159	-0.975268	-0.586347	0.388405	0.338884	-0.460675	0.287081	-0.648106	-0.021297	-0.293143	0.11443	-0.105188	-0.747245	0.326992	1.11404
DLD_K155:VHVNGYGkITGKNQV	-0.190581	-0.313687	-0.00412339	-0.557266	-1.14771	0.180273	-0.149702	-0.269022	-0.758507	0.00676323	0.736246	0.13004	-0.470697	0.0252321	-0.302422	-0.288837	-0.0479294	-0.47403	0.575374	-0.61617	-0.308714	1.05556	-0.321158	-0.169456	0.680385	-0.141233	1.21633	-0.81197	0.426003	0.188995	-1.45472	-0.111126	-0.184075	-0.0946511	0.266633	-0.773974	-2.09108	-0.417835	1.06621	-0.566397	0.552561	-0.749336	0.241542	0.0225839	0.0399123	-0.169245	-0.123366	0.604575	1.30733
DLD_K159:GYGKITGkNQVTATK	-0.304921	-1.54391	-0.313708	-1.34571	-1.79521	0.86206	-0.761015	-0.242472	-1.56497	-1.04316	0.452627	-1.03971	-0.575062	-0.289783	-1.16941	-1.09714	-0.0185712	0.375188	0.33971	-0.677341	-1.25213	-0.402783	-1.34085	0.535679	-0.265335	-0.934588	0.478978	-0.657082	-0.697593	0.67219	-1.53384	-1.14746	-0.895239	0.457693	0.971084	0.34489	-0.897569	-0.278922	1.71014	0.0601647	0.186407	-0.661106	0.154797	0.154265	1.01351	-0.339715	0.191938	1.94642	2.00308
DLD_K166:KNQVTATkADGGTQV	-1.30641	-1.95291	-0.69636	-2.10694	-2.12726	-0.584442	-1.32369	-0.594961	-1.93142	-1.301	-0.531159	-1.18233	-1.1501	-1.53525	-1.46176	-1.13811	-0.800568	-1.21418	-0.485098	-0.163248	0.623143	1.07437	1.00591	-1.2915	-0.307618	-0.488054	-0.154237	0.57019	-0.39035	-0.344158	-1.01365	-0.723291	1.32659	-0.822983	-0.429512	-1.38905	-2.37583	-0.214315	0.30381	-1.6038	-0.0416695	-1.39394	0.630204	0.985899	-0.205666	-0.931623	-0.00165134	-0.156037	0.408797
DLD_K267:NFQRILQkQGFKFKL	0.606958	-1.17928	-0.0369086	-1.67334	-1.99387	0.439172	-0.846891	-0.0245281	-0.828729	-0.167028	1.563	-0.609481	0.478976	0.0980548	-0.510531	-0.74884	-0.241508	-1.23618	0.429152	-0.0777593	-0.752348	0.928564	-0.35457	-0.467417	0.242333	-0.808691	0.762791	-1.01096	-0.82786	0.877663	-1.01352	-1.36924	-0.229691	-0.10135	-0.00262802	-0.7398	3.03666	-0.449712	1.56885	-0.312936	-0.184682	1.21171	-0.115978	0.382984	0.755958	-0.181099	0.0265921	1.47472	1.71587
DLD_K277:FKFKLNTkVTGATKK	0.602452	-1.17259	0.10301	0.11481	-1.51766	1.68444	-0.228748	0.537075	-0.0817424	0.220764	1.12245	0.582675	0.494833	0.388967	-0.0245237	-0.293429	0.210164	-0.190359	0.841741	0.319338	0.193608	1.31996	-0.0826826	0.387949	1.12576	0.00847392	1.25116	-0.342982	-0.0759897	0.642797	-0.734174	0.467527	0.0316537	0.0254124	0.920511	-0.496534	-0.918708	-0.605314	1.58414	0.456763	0.491159	0.216687	0.746261	0.439688	1.0354	0.235036	0.402074	1.63174	1.94601
DLD_K410:GKSEEQLkEEGIEYK	0.52514	-0.872421	0.49086	0.647261	-1.40293	1.42341	-0.291024	0.335229	-0.518836	-0.557847	1.18258	-0.444154	0.523319	0.207611	-0.364469	-0.167088	0.704193	-0.152404	0.970558	0.0143597	0.0965875	1.06383	-0.892328	0.32975	0.909406	0.0238232	1.00631	-0.139446	-0.123302	1.10376	-1.3163	-0.141926	-0.608491	0.426055	0.379203	-0.766758	-1.89224	-0.0632246	1.20853	-0.660065	-0.0264573	-0.611686	0.27648	-0.254517	0.826163	-0.0479293	0.379829	0.906663	1.15098
DLD_K417:KEEGIEYkVGKFPFA	-0.544639	-0.23095	-0.520806	-1.35957	-1.40707	0.403625	-0.706512	-0.154725	-0.427865	-1.39204	-0.616795	-0.43251	-0.471282	-1.31435	-1.12714	-0.842871	-0.319762	-0.180231	-0.525718	-0.371504	-0.656542	-0.171478	-0.312846	0.513808	-0.180787	-0.667171	0.50613	-0.141036	-1.33435	0.0874445	-1.52576	0.425082	0.444983	-0.19693	0.369405	-1.30306	-0.79721	0.021126	0.462018	-0.99365	-0.087186	-1.01122	-0.0710624	-0.749998	-0.585772	-1.08464	-0.68063	0.0698455	0.697061
DLD_K420:GIEYKVGkFPFAANS	0.710859	-1.40711	0.77629	-2.30023	-1.98257	1.23133	-0.456135	0.0667072	-0.938237	-0.769279	1.47673	-0.932979	0.543898	0.200298	-0.879061	-0.581065	-0.377055	-1.29141	0.766789	0.0255089	0.378565	1.8984	-1.56743	0.103829	1.06843	-0.966003	1.00297	-0.82872	0.027109	0.984635	-1.77917	0.0684356	-0.856219	0.0897815	0.438777	-0.558932	-0.887951	-0.341341	1.56932	-0.613256	-0.666785	0.376511	0.135845	-1.73387	0.289588	-0.0474826	0.924064	1.51276	2.056
DLD_K66:KAAQLGFkTVCIEKN	-0.192154	-2.40722	-0.0235563	-0.565798	-0.641765	0.218645	-1.14168	-0.635067	-1.16439	-0.585115	0.702007	-1.29748	-0.475744	-1.15481	-0.268964	-0.444384	0.372344	0.111359	0.519648	0.847657	-0.336883	-0.464259	0.222385	-0.140173	0.105063	-0.351486	0.471784	-0.578609	0.216102	-0.19736	-1.66432	-0.250271	-0.253867	-0.468308	-0.570208	-0.208975	-2.70537	-0.616866	0.383141	-0.410301	0.0755937	-0.555467	0.182161	-0.231343	0.4098	-0.583453	-0.664626	1.05512	0.642224
DLD_K72:FKTVCIEkNETLGGT	0.11751	-1.97172	-0.356778	-1.15079	-1.41707	-0.347204	-0.382405	0.140978	-0.838927	-0.284873	-0.366482	-0.927201	0.131084	-1.29387	-0.540545	-1.33894	0.750461	1.83947	0.806833	1.00898	-0.17448	-0.138288	0.614328	0.274283	0.337134	0.599591	1.27111	0.390813	-0.113714	0.487591	-0.662469	0.887074	-0.602435	0.716262	0.343316	-0.782789	-1.60426	0.360592	0.841294	0.155351	0.590128	-0.749304	0.363698	-0.0103485	0.637116	-0.430122	-0.278092	1.12125	0.586608
SPAG7_K197:GCVPVANkRDTRSIE	-0.309899	-0.437209	0.818689	0.0408582	-0.663117	-0.610847	0.37254	0.254127	-0.675293	0.0971498	-0.325319	0.178122	0.36858	-0.273773	-0.00103327	-0.27317	0.356129	0.361713	0.385976	0.975736	0.162545	0.326631	0.51924	0.562012	0.450656	0.414785	1.36787	1.12939	0.207329	0.580583	-0.360788	-0.180942	0.175778	-0.319917	0.257677	1.27298	-0.885767	-0.00854888	0.309018	-0.125322	0.637185	-1.33699	0.886039	-0.418276	0.106104	-0.273855	1.02263	-1.14108	0.0159889
NANS_K290:CEMACNEkLGKSVVA	-0.256365	-0.83551	-0.248701	0.0880492	-1.62877	-0.560304	-0.782878	-0.325198	-0.494536	-0.77318	-0.573729	-0.677672	-0.301455	-0.902889	-1.33348	-0.928565	0.707686	1.27696	0.842788	0.158251	0.276855	0.548572	0.901274	0.220952	-0.00768356	0.869263	1.68568	0.115073	-0.12735	-0.112156	-0.0118449	0.850756	0.469684	0.73728	0.373975	-0.649401	-2.16679	-0.270416	-0.00662575	-0.199964	0.159244	-0.851771	0.428759	-0.211072	-0.00871718	-0.669662	-0.851774	0.132984	0.426019
VCL_K731:DASEEAIkKDLDKCK	-0.527692	-1.25545	-0.688277	-1.02307	-2.47007	-0.0952074	-1.09749	0.598186	-0.723157	-0.854492	-1.0636	-1.39967	0.550192	-1.39364	-1.64918	-0.565285	0.57704	0.570251	-0.579907	-0.311613	-0.161347	-0.506264	0.562986	1.48285	0.868164	-0.662706	0.0365472	-0.299013	-1.33592	-0.70167	-1.57139	-0.378324	-0.523364	0.112964	1.26983	-2.3697	-2.50013	-1.1451	1.06198	0.396879	-0.181706	-2.51273	0.737189	-1.23763	0.157696	-0.519109	-0.742277	-0.606286	-0.286718
ATP5F1D_K136:AAKANLEkAQAELVG	-1.0727	-2.58307	-1.51153	0.892827	-0.73072	0.701083	-0.843318	-0.579639	-1.0865	-1.58779	0.149824	-1.21283	-0.507993	0.0511859	-1.62476	-1.13037	0.0512567	-0.0156264	-0.697769	1.0056	-0.413552	0.500045	0.450828	0.506073	0.704482	0.210804	0.623931	-0.130853	-0.708862	0.361538	-0.737675	0.54988	0.447857	-0.239158	-0.642899	-0.558799	-1.58274	-0.263495	-0.0201693	-0.348302	-0.00517813	-1.44308	0.376533	-0.270682	0.490804	-0.719039	-0.57367	-0.0485648	0.147105
TECR_K60:DPKGKSLkDEDVLQK	1.45086	0.255403	0.758369	-0.0972716	-0.796594	1.17453	0.548297	0.380955	0.236845	1.31397	1.0544	-0.131204	0.427698	0.836836	0.937788	0.239518	-0.58281	0.181284	0.28141	-0.537589	0.156339	0.558666	0.279937	0.687895	0.647538	0.811806	0.38747	-0.019435	-0.106919	0.712878	-0.224731	0.673246	0.0850883	0.400012	0.255878	0.526882	-0.814394	0.446541	0.621622	0.379561	1.22722	0.779025	1.05589	0.99291	0.438119	-0.33839	0.973476	-0.287942	0.965641
SF3A1_K131:TQQQLPQkVQAQVIQ	-0.0568128	-1.20201	0.0225277	-1.31758	-1.45261	0.819071	0.76903	0.346424	-0.340828	0.0104659	-0.367666	-1.02653	0.668325	-2.08377	0.236496	0.36926	1.04011	0.134767	0.0243884	-0.0413288	-0.852188	-2.13919	0.710259	1.16963	0.518214	-0.0293688	1.2046	-0.710406	-0.413821	-0.825532	-1.21051	-0.180018	-0.541564	0.70784	0.252292	-1.45226	-1.72314	0.345251	0.986963	1.07509	0.357633	-0.775084	-0.0457718	-1.36152	0.610936	0.283092	-1.09183	1.1359	0.435938
SF3A1_K486:VEETAIGkKIGEEEI	-0.113875	-0.5279	-0.038083	-0.826436	-1.83315	0.397966	0.0853023	-0.30773	-0.765824	-0.483246	-0.478277	-0.926538	0.805644	-1.21724	-0.493336	-0.471661	1.23604	-0.839584	0.674825	1.02543	-1.06157	-1.30812	-0.269903	0.383246	0.324196	-0.0156172	0.404423	-0.315243	-0.703246	-0.239996	-1.97977	-0.173579	-0.234418	0.582539	-0.236486	-1.52108	-2.21652	-0.213974	0.49011	0.821759	0.471174	-1.75701	0.119772	-1.19026	0.172706	-0.588082	-0.753985	0.24001	0.0490826
LGALS1_K108:LPDGYEFkFPNRLNL	-0.162117	-1.26391	-1.52945	-2.10005	-2.60691	-0.459859	-1.1427	-0.267725	-0.648194	-1.14625	-0.62085	-2.07273	0.146613	-2.46694	-0.796987	-0.522322	-0.205824	-0.74633	-0.918402	0.0550286	-0.985836	-0.658993	-0.276455	0.243382	0.130503	-1.1351	0.136393	-0.180856	-2.03672	-0.890699	-1.63387	-0.541533	0.00878192	-0.928345	-0.83942	-1.24816	-1.92307	-0.0810457	-0.577345	-1.05041	-0.268006	-1.68422	-1.01565	-1.26474	-0.0124825	-0.850034	-1.97953	-0.499348	-1.89303
RTCB_K496:GISKKAIkLRPIAVI	0.117959	-3.43892	0.71043	-0.772613	-0.814374	0.146328	0.467969	0.515091	0.00383917	-0.283094	-0.202197	-0.605358	0.639695	-2.6126	0.0151498	0.0457278	-0.111096	-1.78904	0.516087	1.4117	-2.5436	-2.50912	-0.940147	-0.405536	1.55994	0.734184	1.87632	-1.99275	-0.428642	-1.63233	-4.14774	0.0725062	-2.99608	0.830772	0.358354	-2.43832	-2.3179	-1.51812	1.43608	-0.250241	-0.444595	-0.680396	-1.33576	-2.73731	0.264228	-0.098745	-3.53772	0.775816	0.0772101
MCM5_K396:QLLKFVEkCSPIGVY	-0.859748	-2.32925	-0.931615	-1.66359	-1.799	0.298966	-0.321297	-0.550646	-1.38868	-1.26317	-0.828983	-1.21401	0.0798791	-1.56795	-1.9548	-0.0570573	0.894747	0.907172	0.253421	0.838951	0.00753907	-0.0145378	0.365007	0.617233	0.866131	0.831275	1.39713	-0.43217	-0.485796	0.303029	-0.432555	0.513858	0.284863	0.400848	0.553864	-1.40502	-2.02092	0.312436	0.81779	-0.105518	0.646579	-0.408726	0.737432	-0.193755	0.122272	-0.532467	-0.100548	0.270033	0.770236
MYH9_K1209:AEQLEQTkRVKANLE	-1.53554	-2.84602	-2.00978	-2.56067	-2.95646	-1.34827	-1.92099	-1.68839	-2.42052	-2.12484	-2.04167	-2.09806	-1.05823	-2.367	-3.01118	-2.13689	-0.435455	0.217435	-1.18521	-1.00382	-1.38641	-0.471033	-0.307527	-0.210052	0.749501	-1.54286	0.293238	-0.917417	-1.07487	-1.50968	-0.435386	-0.723401	-1.09402	-1.14996	-1.16399	-1.45817	-1.42635	-1.16724	-0.431995	-1.33381	-0.281933	-0.330744	-0.221577	-1.70301	-0.542308	-1.55834	-1.33982	-0.502499	-1.07774
MYH9_K1217:RVKANLEkAKQTLEN	0.769943	0.867637	0.465519	1.45728	-0.0273016	-0.156179	1.54109	1.36519	0.859953	0.866398	1.47876	0.972664	0.733577	1.98492	0.915421	1.7905	0.608299	1.56428	1.10406	0.311312	0.229989	0.523699	0.0236216	1.26854	0.486268	0.825713	1.34407	0.38572	0.278882	0.985373	-0.0265932	0.281555	0.0835539	0.922153	0.709262	0.639328	-1.16079	0.62788	1.04432	0.903027	1.99783	0.254551	0.876565	0.505307	1.12477	0.138338	0.543652	-0.0391223	0.910937
MYH9_K1234:GELANEVkVLLQGKG	0.235163	0.318769	-0.612508	-0.169719	-0.572393	-1.19767	-0.96807	1.06546	-0.0522538	-0.0339152	-0.334901	-0.0693014	-0.490466	-0.514076	-0.488143	-0.283809	-0.231513	0.702581	-0.358867	-0.0360404	0.0951155	0.721994	-0.548833	1.72447	-0.400829	-0.14821	0.569384	-0.330627	-0.750971	-0.317129	-0.265864	-0.327242	0.495046	0.040031	0.978671	0.166752	-0.342957	1.87498	0.542352	-0.176992	0.972012	0.795674	-0.0151278	0.504449	-0.00274943	-0.484226	0.0991303	0.350289	1.01938
MYH9_K1260:QLQELQVkFNEGERV	-0.544246	-0.352214	-0.632903	-0.394964	-2.34963	-1.36625	-1.37432	-1.35561	-0.305349	-1.02081	-0.236753	-0.745318	-0.893648	-0.941578	-1.91464	-2.11724	0.368345	-0.343724	0.862445	0.82098	-0.601111	-0.591252	-0.507509	0.622087	0.575821	-0.0494426	1.07821	-0.892136	0.896401	0.102367	-0.0791469	0.713883	-0.90928	0.413536	0.430914	-0.172782	-1.28777	0.255358	0.636047	-0.51169	0.281138	-0.404807	0.675735	-0.0660527	0.114881	-0.557154	-0.623475	0.701555	0.887098
MYH9_K1330:QKLSLSTkLKQVEDE	0.594028	0.417439	0.0119861	-0.0314072	-0.692779	0.116503	0.34981	0.305537	-0.36867	0.292332	-0.10852	0.0627866	-0.162496	0.993715	0.304259	0.788171	0.122465	0.581956	0.363654	0.19529	-0.344146	0.439423	0.0335666	0.313022	0.473763	0.145165	1.0921	-0.0699128	-0.991502	0.0870817	-0.187602	0.320528	-0.225565	0.723449	0.961469	-0.7554	-1.35302	0.278024	1.62137	0.817534	0.940051	0.0281257	0.0571863	-0.133504	1.13244	0.474347	0.755583	0.801407	0.840884
MYH9_K1357:EAKHNLEkQIATLHA	-0.713949	-2.32905	-1.65986	-2.60643	-2.55185	-1.8798	-0.856853	-0.484515	-1.48066	-1.25516	-0.405844	-1.6565	-1.59353	-2.81859	-0.748912	-0.653503	-1.22219	-1.05977	-0.476083	-0.43577	-1.21769	-1.72803	-0.768719	-0.50908	0.643651	-0.237305	0.845693	-1.69097	-2.08024	-1.5703	-2.14714	-1.02892	-2.19114	1.08393	0.627391	-0.565823	-1.24504	0.305025	1.81464	0.552119	-0.891603	0.738825	-0.850054	-0.247532	-0.093357	-0.54877	-0.449252	0.640406	-0.127852
MYH9_K1370:HAQVADMkKKMEDSV	0.362302	-0.365004	-0.139138	-0.720991	-1.29946	0.141445	0.15262	0.333845	-0.117305	-0.365395	-0.0478488	-0.47541	0.426746	-0.980112	-0.707068	0.181036	0.617251	0.341823	0.628284	0.452189	-0.256963	0.194923	0.0898233	1.40769	0.738682	0.330387	1.47022	-0.0284332	-0.582644	0.324075	-0.711136	0.095929	-0.483994	0.496267	0.383776	-0.376713	-1.35057	0.764018	0.545878	0.0919182	0.725046	0.503816	0.396353	-0.847553	0.0637892	-0.267735	-0.349955	0.612447	0.283976
MYH9_K1372:QVADMKKkMEDSVGC	-0.058326	-0.0929141	-0.239879	-0.922862	-1.41843	-1.00194	-1.5419	-0.940845	-0.346189	-1.17139	-1.68107	-0.764811	-0.417264	-1.03858	-1.24127	-0.710074	-0.45387	1.59117	-0.625016	-0.45801	-0.260059	-0.459863	-0.936034	-0.430964	-0.387519	-1.14822	-0.37186	-0.418971	0.0333199	-1.02567	-1.31028	-0.300745	-1.18697	-0.145516	1.21169	-0.421519	-1.80816	-0.0265895	-0.437984	-0.977209	0.385281	-0.478412	-0.0773275	-1.11516	-0.0138768	-0.0781492	-0.82154	-0.68021	-0.235218
MYH9_K1404:LSQRHEEkVAAYDKL	-0.213109	-0.727991	-0.0393707	-0.740319	-1.65806	-0.567576	-0.813519	-0.0428003	-0.677416	-0.0260689	0.163644	-0.735576	-0.207523	-0.0033837	-0.924071	0.108877	-0.152575	0.0990868	-0.0692833	-0.450545	-0.40499	1.72285	-0.107791	-0.312407	0.305126	0.488466	0.256994	-0.0745796	-1.29322	0.674762	-0.0947937	-0.0783271	0.366216	0.434901	-0.358843	0.38952	-1.03608	-0.0813893	0.744204	0.171987	1.21332	-0.156449	2.16352	0.678807	0.93686	-0.626457	1.03594	-1.3677	1.42343
MYH9_K1410:EKVAAYDkLEKTKTR	0.941908	0.209746	0.860742	-0.119897	-0.333901	-0.256631	0.419869	0.696539	0.55983	0.388127	0.978391	0.916422	0.20383	0.582105	-0.0449576	0.428895	0.725938	0.973424	0.362428	0.345718	0.027281	0.325979	-0.205819	0.695421	1.18806	0.558316	1.00922	-0.111819	-1.39791	0.24642	0.0310218	-0.101753	0.268053	-0.0348678	-0.113462	-0.563217	-1.66011	0.309052	0.57635	0.317966	1.0977	-0.18722	0.409202	0.842685	1.00533	0.203192	0.117974	0.380609	0.447529
MYH9_K1441:QSACNLEkKQKKFDQ	0.474521	0.62936	-0.138989	-0.35776	-0.64396	-0.66554	-0.410829	0.85235	0.307184	0.000233609	0.722714	0.722409	-0.224062	0.0991692	-0.158825	0.822961	0.577004	0.516386	1.34504	-0.000955298	0.0133147	0.430032	0.059003	1.39598	1.00393	0.605549	1.42246	0.377685	-0.272552	0.732781	-0.527959	0.494554	2.71322	0.886544	0.605432	0.407192	-0.359781	0.816762	1.07409	0.611645	0.780523	-0.2475	1.07464	-0.281618	0.50363	-0.179542	-0.0828401	0.295541	0.66013
MYH9_K1445:NLEKKQKkFDQLLAE	-0.503225	-1.25019	-1.27834	-0.891196	-2.62223	-0.179542	-0.657666	0.171142	-1.30949	-1.2539	-0.788629	-1.69897	-0.0609553	-1.56183	-1.30927	-0.17658	0.685628	-0.0658594	0.159021	0.714499	0.401267	0.486633	0.799525	1.32861	0.904635	-0.0804648	1.32307	0.266131	-0.423322	0.589769	0.721241	-0.243876	0.843164	0.0640933	0.957525	0.492779	1.63717	0.910567	1.9135	0.537614	1.49378	4.53475	1.42881	1.22684	0.604209	-0.843042	0.344437	0.840303	1.55752
MYH9_K1454:DQLLAEEkTISAKYA	0.419446	-1.58267	-0.0366902	-1.1538	-1.17018	-0.00360885	0.334999	0.150358	-0.0630627	0.00930313	-0.417249	-0.819494	0.130492	-1.76103	0.116043	-0.0698513	0.889733	-0.210831	0.894388	0.026908	-0.90663	-1.13818	0.83663	1.2014	0.568574	0.534407	1.00625	-0.128628	-0.571736	0.425063	-1.54455	0.12424	-0.622301	0.779237	0.11906	-1.35409	-2.32658	0.35394	0.61116	-0.0316842	0.431066	-1.20998	0.387049	-0.717503	0.555596	0.164521	-0.58471	0.652738	-1.0641
MYH9_K1492:LEEAMEQkAELERLN	-0.502911	-1.3504	-1.29076	-1.15533	-1.67226	-0.426675	-0.830714	-0.226636	-1.19334	-1.14386	-1.0919	-1.10541	-0.697472	-1.77709	-1.76415	-1.0108	0.199706	-0.455746	-1.86327	-0.725254	-1.58798	-0.665297	-0.298997	0.148003	0.176856	-1.70548	-0.0678448	-1.00366	-1.65427	-1.17325	-1.19896	-1.13386	-0.330308	-0.821569	-1.26123	-1.92231	-1.57261	-0.672679	-0.634739	-0.733261	-0.691266	-2.48195	-0.99816	-2.08687	-0.261463	-1.48389	-1.26955	-0.393668	-1.21879
MYH9_K1525:KSVHELEkSKRALEQ	1.33161	0.997397	-0.070717	0.804603	0.250809	0.194324	0.84537	1.67544	0.695351	0.541585	0.645834	-0.410819	0.674291	0.477918	0.292339	1.29889	0.883216	1.44052	0.948326	0.480343	1.1929	0.979557	0.628818	2.01852	1.03008	1.0343	1.03962	0.349584	-0.261884	0.910796	0.936888	0.191952	0.608185	1.09253	1.00214	1.31251	-0.533181	1.40727	1.22141	0.979699	2.00269	0.904404	1.20942	1.62786	1.33369	-0.0856094	0.849195	1.14498	0.978854
MYH9_K1614:MAVAARKkLEMDLKD	0.983345	0.568225	-0.388457	0.261293	-0.381147	-0.0994704	0.562292	1.80862	0.926897	0.202371	0.630395	0.465832	0.577297	0.430127	-0.060093	0.940193	0.301377	0.209501	-0.620106	-0.240553	0.562882	0.059438	-0.810089	2.16345	-0.0919911	-0.505311	-0.51297	-1.39821	-0.753861	-0.258377	-0.798305	0.0709269	-0.475065	0.265081	0.869632	-0.544229	-1.86297	1.40216	0.05183	-0.2742	1.36672	-0.322961	-0.159194	0.194221	0.53773	0.0446856	-0.126795	-0.298318	0.769271
MYH9_K1620:KKLEMDLkDLEAHID	0.533478	0.568062	0.452511	0.519873	-0.585111	-0.367094	-0.171611	1.38324	0.867781	0.0723213	0.0914592	-0.248864	-0.125374	-0.784552	-0.0757614	0.603494	-0.344548	0.460706	-0.0757039	0.883396	0.170252	0.753192	0.0888401	0.592109	0.663018	0.937281	0.941817	-0.233034	-0.937802	0.255227	-0.810286	-0.500758	-0.0358441	0.362055	-0.026109	0.139578	-1.78473	0.688777	0.658413	0.136328	0.905878	1.24125	0.0166421	-0.158596	-0.306714	-0.666626	-0.37639	0.0096855	0.174477
MYH9_K1724:GALALEEkRRLEARI	0.197462	-0.0205687	-0.267579	-0.244002	-1.19161	-1.78238	-0.784791	0.0665727	0.0205776	-0.970814	-0.798398	-0.816677	-0.830604	-0.777608	-0.366791	0.0447525	0.272341	1.37999	0.254286	-0.287739	0.493569	0.614326	1.33268	1.33797	1.01692	-0.45467	0.582072	1.07156	0.319904	-0.247516	-0.167776	-0.771458	0.556212	-0.293579	-0.271202	-1.01066	-1.59669	0.370555	-0.0272319	-1.01176	1.50422	-0.151128	-0.933783	-0.674257	-0.812679	-0.599964	-0.690966	-1.01582	0.20204
MYH9_K1793:QNKELKVkLQEMEGT	-0.939563	-1.38165	-0.713047	-1.37362	-2.14679	-0.372711	-0.701985	-0.778883	-1.39273	-1.01515	-0.731117	-0.795548	-0.64716	-0.675575	-0.99769	-0.646566	0.0493299	0.164278	-0.12274	-0.0305942	-0.39876	0.263649	-0.333249	0.602992	-0.196776	0.0675263	0.494731	-0.522331	-1.02999	-0.409462	-0.904443	-0.58503	-1.47545	-0.182734	-0.170456	-0.893159	-2.27423	-0.484401	0.307002	-0.234246	0.212198	-0.633249	-0.0928389	-0.680799	-0.361102	-0.976423	-0.266894	-0.490728	0.0885274
MYH9_K1802:QEMEGTVkSKYKASI	-0.0369334	-1.03252	0.123443	-0.293265	-1.17833	0.0176638	-0.264174	-0.187145	-0.324647	-0.220006	-0.429428	-0.64606	-0.00068494	-0.158703	-1.05138	0.0485757	0.433582	0.183111	0.107123	-0.421074	-0.820427	-0.234911	-0.242008	0.350328	0.502158	-0.452554	0.136179	-0.154734	-1.87306	-0.0857591	-0.932515	-0.707308	-0.30447	0.892313	0.699607	0.0372215	-1.16169	-0.158359	0.926609	1.09204	1.05872	-0.623698	0.34656	0.102645	0.496682	-0.268816	-0.121033	0.117795	1.0385
MYH9_K1828:EQLDNETkERQAACK	-1.35355	-1.80384	-1.32922	-2.23383	-2.62697	-0.895426	-1.8795	-1.69024	-1.35318	-2.5531	-2.03327	-2.13677	-1.07082	-2.87564	-2.33505	-1.88851	-0.456902	-0.653561	-0.73321	-1.00471	-2.67508	-1.80214	-0.932041	-0.31304	-0.289277	-0.39742	1.27257	-2.11916	-0.224624	-1.93123	-1.40088	-1.01156	-0.771467	-0.311796	-0.767107	-2.18803	-2.91538	-0.809886	-0.176194	-0.534821	-0.600532	-3.07915	-0.551642	-1.71742	0.133368	-1.18878	-1.51442	-0.236611	-0.80984
MYH9_K299:LLLEPYNkYRFLSNG	0.0429718	-0.680063	0.0278537	-0.328161	-1.39118	-0.240566	-0.463054	0.380948	-0.227049	-0.0861699	0.0177051	-0.371941	-0.146277	-0.293896	-0.445321	-0.256455	0.487445	0.0801387	0.385967	0.105006	-0.408943	0.0546123	0.511411	0.320956	0.409704	0.10343	0.551169	0.164167	-0.862347	0.123798	-0.591454	-0.341237	-0.0422728	0.0183726	-0.181883	-0.520728	-1.94391	0.147335	0.386048	0.101398	0.746996	-1.12339	0.169691	-0.186802	1.09385	0.261363	-0.322901	0.472476	-0.0961161
MYH9_K30:QADWAAKkLVWVPSD	0.459001	-0.0539726	0.414798	-0.260934	0.0688311	0.921021	0.215291	1.91008	0.917625	-0.0230305	0.690473	-0.0581266	1.44657	-0.641808	-0.415165	0.412506	0.0723951	0.190592	-0.448214	0.597787	0.243585	-0.92321	-0.0205764	1.64311	0.633104	-1.10585	-0.351297	-0.0891215	-0.570097	0.209952	-1.36359	-1.4064	-0.713952	0.324782	0.892036	-0.753245	-1.65946	1.46673	0.362161	0.394995	1.85731	0.0777326	0.769243	-0.403469	-0.00938421	-0.295636	0.438983	-0.424736	1.29074
MYH9_K316:TIPGQQDkDMFQETM	-0.989852	-1.72836	-1.59414	-2.23723	-3.62344	-2.06351	-2.10334	-1.74439	-1.61354	-2.1315	-2.29398	-1.5817	-1.9233	-2.62145	-2.23699	-1.67851	-1.09064	-0.153249	-0.32868	-1.21834	-0.434296	-0.640785	-0.462814	0.195997	-0.737314	-1.54356	0.571089	-1.20238	-1.06123	-1.5793	-1.46429	-1.06823	-0.910594	-0.295482	-1.48901	-0.153641	0.16161	-0.62907	-0.661502	-0.452588	0.334703	0.62291	-0.135214	0.746315	-0.521492	-1.21663	-1.01854	-0.393198	-0.482545
MYH9_K38:LVWVPSDkSGFEPAS	0.63025	-0.361135	1.02938	-1.21562	-1.45429	-0.999936	-0.550421	0.12015	0.347828	-0.869788	-0.0210312	-2.11352	-0.0784	-2.222	-0.348404	-0.375813	-0.188231	0.483822	-0.541158	-0.179669	0.0667235	-0.376296	0.061772	1.5453	0.0366976	-0.396381	0.643973	-0.261306	-0.761737	-0.175323	-0.437414	-0.0525639	-0.612064	0.748326	0.928523	-0.620615	0.150484	1.38091	0.771556	0.0646596	0.944095	-0.20954	0.468194	0.262351	0.448028	-0.239205	-0.421122	-0.481634	0.785339
MYH9_K587:KADEWLMkNMDPLND	0.6933	1.12688	-1.06349	0.648849	-0.409414	0.593226	0.821572	1.85251	1.13284	0.740918	0.996666	-0.105791	-0.0734748	0.665945	0.595324	1.20819	1.15701	1.39456	-0.177431	1.1046	1.0867	0.911675	0.516228	3.55759	0.946207	0.157533	1.02372	-0.0185151	0.0370734	0.529042	0.705942	0.477112	-0.291062	0.0544791	1.50225	-0.0277584	-1.20184	1.41286	0.73611	-0.729687	1.49058	0.728648	0.348072	-0.2086	0.289097	0.704694	0.459876	-0.41398	1.29641
MYH9_K651:RTVGQLYkEQLAKLM	-0.764567	1.32675	-1.6702	-0.417147	-1.35138	-0.195372	0.0722898	-0.171561	1.29963	-1.04607	0.629634	-1.41824	-0.674781	0.678627	0.197713	-0.39429	-0.229638	0.871526	-0.114242	0.357242	0.146022	0.454863	-0.215857	2.5831	0.402432	0.160387	-0.220694	-0.172317	-0.458623	-0.349658	-0.728513	-0.283925	0.140021	-0.397651	-0.225444	0.563181	-1.63032	0.0840438	-0.761758	-0.460421	0.164109	-0.847984	-0.238008	-1.0785	-0.617871	-0.780555	-0.546895	-0.540092	-0.318565
MYH9_K678:CIIPNHEkKAGKLDP	1.12769	0.0768976	0.190464	0.630517	0.848311	-0.128765	-0.0491019	0.633461	0.726575	0.308401	0.513428	0.061246	-0.0353671	0.696063	0.264113	1.26372	0.694422	1.20467	-0.354961	0.280862	1.46701	0.0795013	0.368819	3.48657	-1.06796	0.803345	0.532059	-0.68099	-0.152753	0.397594	-0.587921	0.553134	0.340377	0.440919	0.42857	0.569874	0.19459	1.37004	1.33212	0.363197	1.51349	0.0680091	0.885351	0.551369	0.939239	0.4067	-0.223552	1.1173	0.473599
MYH9_K682:NHEKKAGkLDPHLVL	0.229031	-0.23774	0.79112	0.00949722	-1.06133	-0.247794	-0.189856	-0.179503	0.0853478	0.38906	0.116476	0.636038	-0.247974	0.384554	0.00779721	0.323787	0.323775	0.303892	-0.259026	-0.609798	-0.628989	0.284434	-0.243108	0.425129	0.336175	0.540288	0.330215	-0.843586	-1.26915	0.0661738	-0.68462	-0.0853171	-0.100183	-0.591833	-0.146309	-1.06265	-2.11029	-0.328804	0.407518	-0.149603	0.855217	-0.929772	0.0127042	-0.52955	0.131605	-0.110361	-0.304588	-0.0431793	-0.08535
MYH9_K74:VNKDDIQkMNPPKFS	0.683671	0.114941	0.814384	0.0712266	-0.462669	0.319055	0.491983	-0.299606	-0.392499	0.163012	0.307933	0.461853	-0.518946	0.719969	-0.71346	0.151667	0.094468	0.903057	0.572566	0.633091	0.352406	0.83287	1.74139	0.708533	-0.267715	0.318556	0.491293	0.515541	-0.611019	0.210442	0.0824239	0.664583	1.15183	0.822016	0.708014	0.901264	-0.95158	-0.207065	0.659375	0.837832	1.43159	0.251968	1.29371	0.302557	0.58732	0.0540137	0.564408	0.895286	1.00909
MYH9_K778:LEEERDLkITDVIIG	-0.720666	-0.631665	-1.1201	-0.482183	-1.73992	-0.764729	-1.64294	0.147865	-0.474874	-1.21646	-0.861578	-0.94544	-0.560173	-1.1751	-1.12274	-0.76547	0.0307192	0.252832	-0.179809	0.227751	-0.234594	-0.386994	-0.0310471	1.70013	0.16135	-0.113232	-0.101326	-0.187668	-0.685107	-0.0921823	-1.17606	0.268346	-0.552583	-0.179427	-0.513005	-1.28291	-1.43433	-0.0109565	-0.382814	-0.540125	1.0001	-0.12404	-0.717558	-0.662216	-0.0606991	-0.714939	-1.22388	-0.702283	-0.798797
MYH9_K938:CQHLQAEkKKMQQNI	-0.868666	-1.50475	-0.884885	-0.506253	-1.15559	-0.50274	-0.214792	-0.471019	-0.723299	-1.03394	-0.417251	-0.351106	-1.14975	-1.64764	-0.7482	0.157835	0.0935967	0.288375	-0.178069	-0.723124	-0.198003	0.833196	0.0755452	1.03276	0.204756	0.188613	-0.0353406	-0.657973	-1.29429	0.459064	-0.297585	0.280164	0.0448571	-0.112028	-0.271111	-0.406323	-1.55554	-0.060405	0.675162	-0.0549572	0.433863	-0.0300455	-0.00950939	-0.731871	-0.362437	-0.925989	-0.566165	-0.695322	-0.192365
MYH9_K975:TTEAKLKkLEEEQII	-0.354251	-1.04708	-0.426205	-0.738128	-1.01116	0.437855	-0.453516	0.0869369	-0.614457	-0.934665	-0.608834	-1.43214	0.399223	-1.21222	-1.13355	-0.0742067	0.836762	1.05989	-0.158653	0.797695	0.156411	0.0711203	0.267763	2.48919	-0.0109011	0.494075	0.459894	-0.618096	-0.191292	-0.0996243	-1.27832	0.131379	-0.341651	1.00154	1.19056	-1.18087	-1.63936	1.99067	0.199645	-0.165681	1.51485	-0.582761	0.0184153	-0.317345	0.106502	-0.195666	-0.523402	0.140247	0.919029
MYH9_K989:ILEDQNCkLAKEKKL	-0.194322	-1.7869	-0.457068	-1.14298	-1.04713	0.23055	0.107031	-0.136247	-0.691983	-0.998651	-0.312268	-0.526506	0.0474533	-1.44898	-1.05903	-0.406051	0.382741	0.527929	0.531154	0.267338	-0.478102	-0.816145	-0.177386	0.472443	0.263723	0.00755654	0.507052	0.00419418	-0.218806	-0.372671	-1.10001	0.516232	-0.877096	0.922978	0.288501	-0.726485	-1.12976	0.943135	0.88568	0.691914	1.39723	-0.113924	0.705027	0.00715988	0.394846	-0.075242	0.415255	0.593377	0.442087
ST13_K186:PDSAQPYkWRGKAHR	0.351135	-0.789577	-0.242221	-1.25395	-1.22993	-0.48873	-0.826551	0.266851	-0.401193	-0.64444	-0.27013	-1.1687	0.160806	-1.27394	-0.431142	-0.66519	0.0717815	0.487482	-0.744765	-0.191793	-0.261599	0.166455	-0.1789	0.431663	-0.0347648	-0.779502	-0.0953746	-0.728575	-0.383018	0.14977	-0.141351	-0.0916338	-0.274531	0.0329291	0.0392754	-1.21374	-1.70404	-0.0657912	-0.602543	0.175288	0.199913	-1.51041	-0.238098	-0.783741	-0.357103	-0.558358	-0.689671	-0.951157	-0.798355
ST13_K70:KKVEEDLkADEPSSE	1.27315	0.746055	1.10577	0.600532	0.0828064	0.0233251	0.927024	1.59249	1.57632	0.792617	1.2093	0.816258	2.23007	0.384997	1.10378	0.975791	-0.00853301	0.299174	-0.419793	-1.18134	0.980161	-0.0629883	-0.281232	1.73577	-0.00788187	0.118662	-0.473265	-1.25761	-1.17266	-0.700305	-0.630499	-0.516034	-0.561381	0.883075	1.53054	-0.686252	-0.390202	1.6875	0.171321	-0.347666	2.70207	-0.00117089	0.178582	0.442444	0.453324	0.802461	-0.133058	0.610739	1.64895
ACO2_K323:ANLADEFkDHLVPDP	0.122159	-0.712447	0.00866188	-1.26043	-1.54509	-0.248776	-0.167482	0.171433	-0.380121	-0.85811	-0.472344	-1.20573	0.600882	-0.539542	-1.4643	0.419694	0.827024	0.840716	-0.225675	0.567505	-0.99198	0.734172	0.576437	1.89179	0.175031	-0.27676	0.0448972	-0.631444	-0.727213	0.359627	-0.687482	0.861834	0.60634	-0.23077	1.74904	0.110452	2.35883	1.18861	1.62259	1.04394	2.83898	5.10195	1.47812	1.83771	0.833479	0.583751	0.483245	0.869783	2.95617
ACO2_K370:EVGKVAEkEGWPLDI	-0.0416019	-0.697354	-0.196974	-2.17754	-2.49062	-0.887817	-1.50047	-0.475245	-0.811065	-0.460982	-1.03718	-0.935075	-0.875504	-0.443555	-0.761843	-1.26624	-0.228233	-0.909816	-0.978562	-0.446564	-0.898269	-0.0205233	-0.61255	-0.307782	-0.396473	-0.997397	1.21243	-0.770613	-0.919921	-0.47082	-0.901411	-0.507053	-0.838902	-0.243898	-0.561637	-1.09551	-0.429429	0.311964	1.52035	0.664047	0.719729	0.0269132	0.55386	0.187676	1.4856	-0.399954	0.754155	1.0988	-0.325654
ACO2_K409:QALAHGLkCKSQFTI	1.63907	-0.769144	1.73569	-0.467773	-0.87571	0.366212	-0.559985	-0.0709479	-0.766019	0.596037	0.766949	-0.0699825	-0.422209	1.4404	-0.0229203	-0.186638	-0.262421	1.13355	0.567147	-1.0584	0.659509	1.06111	-0.157971	0.353957	0.804819	0.498289	0.729475	0.733255	-0.0633443	-0.288713	-0.807937	0.168341	0.0198641	2.21527	1.24334	2.10275	-0.58273	2.3953	3.18466	2.36814	1.75427	1.3429	2.77391	2.55214	2.31727	0.232107	3.47446	2.55617	2.55479
ACO2_K50:IHYDLLEkNINIVRK	-0.392677	-3.22338	-0.448034	-1.42593	-2.42488	-0.452363	-1.03681	-0.399008	-2.15325	-1.31449	-1.20841	-2.80622	-0.896782	-2.12418	-1.57659	-1.73188	-0.194617	-0.453375	-0.713581	-0.758991	-1.67188	-1.03065	-0.572541	-0.504956	0.163629	-0.815374	0.95642	-1.34729	-1.17264	-1.25929	-1.58141	-0.908417	-0.591126	-0.65014	-0.18159	-1.44146	-0.810908	-0.534943	1.28313	-0.0998014	0.250378	-0.916419	-0.415195	-1.23969	0.214777	-1.24316	-0.358577	0.426556	-0.379831
ACO2_K520:YLTGTDGkKFRLEAP	0.412427	-1.58838	0.0736348	-0.560306	-1.1094	-0.449249	-0.667026	0.230988	-0.920629	-0.656679	-0.080264	-1.23169	-0.298167	0.121288	-0.938697	-0.871098	-0.159522	-0.753806	-0.757167	0.00195147	-0.783355	0.111328	-0.814171	-0.687614	0.43304	-1.03621	0.513521	-1.48739	-1.71501	-1.30597	-0.880132	-0.494034	-0.485618	0.530321	0.0586024	0.771448	-1.18552	0.579686	2.13505	0.614717	0.300108	-0.0843054	0.465371	1.40159	0.220435	-0.770761	1.75886	0.0622981	0.205359
ACO2_K521:LTGTDGKkFRLEAPD	0.806213	-1.72949	0.340806	-1.48503	-1.65897	-0.420692	-0.24987	0.522049	-1.90931	-0.341267	0.193896	-1.54299	-0.652928	0.708992	-0.984964	-0.572036	-0.088253	-0.758143	0.0606001	-1.04591	-0.0796548	1.00055	-1.74552	0.32665	0.688489	-0.0553489	1.54534	-0.251147	-1.68234	-0.578064	-1.85332	0.116433	1.19654	-0.570949	-1.27283	-0.742116	-1.69813	-0.196068	1.49548	0.313599	-0.421805	0.278601	-0.0887965	-0.301257	-0.426944	-1.6726	0.494506	1.2156	-0.282384
ACO2_K717:ADPADYNkIHPVDKL	0.460983	-2.60047	0.376629	-1.57827	-1.93207	-0.383288	-0.766241	-0.159492	-1.36442	-0.331368	-0.359728	-1.92006	-0.355293	-0.0974965	-0.45654	-0.922868	0.373639	0.348859	0.341549	0.383314	-0.697117	-0.349478	0.37998	0.284448	0.477082	-0.00390774	1.03269	-0.763558	-0.966797	-0.12709	-1.01121	0.145505	0.0195365	-0.0258573	0.323656	-1.4723	-1.73974	-0.526775	0.45806	-0.0244232	-0.119874	-0.470017	-0.223978	-1.03974	0.311667	-1.68331	-0.359476	0.14624	0.190108
ACO2_K723:NKIHPVDkLTIQGLK	1.38521	-2.09972	0.569495	-1.27885	-1.29965	-0.336708	-1.07055	0.0122613	-1.89164	-0.733373	-0.639019	-2.10664	-0.447823	-1.88563	-1.01266	-0.598354	0.0566708	-0.838953	-0.54019	0.488341	-1.24534	-1.18521	-0.342525	-0.436101	0.696203	-0.181909	1.19304	-0.745297	-0.906097	-1.28385	-1.06013	-0.21153	-0.708503	1.07229	1.03375	-0.485889	-0.426466	0.808148	2.98043	0.981429	-0.321404	-0.451055	-0.233022	-0.320453	0.574548	-0.498652	-1.1652	2.49834	0.515868
ACO2_K730:KLTIQGLkDFTPGKP	-0.206827	-2.61087	-0.0602231	-1.94251	-2.8735	-0.691296	-1.51207	-0.0904825	-1.74912	-0.915112	-1.17576	-2.16833	0.082541	-2.75331	-0.807818	-1.36696	0.392465	-1.23854	-0.450078	0.311859	-2.23158	-1.53908	0.0415623	-0.784274	0.888394	-1.14029	0.90319	-0.89311	-1.94093	-1.13866	-3.1397	-0.677203	0.307871	-0.425974	0.0466832	-2.10768	-1.86864	-0.700596	-0.366965	-0.739467	-0.496729	-1.33397	-0.686345	-0.777783	-0.0233405	-1.80038	-1.49937	-0.567389	-1.22358
ACO2_K736:LKDFTPGkPLKCIIK	0.194092	-0.753514	-0.107047	-0.499091	-1.83402	0.0179272	-0.319051	0.503719	-1.26822	-0.536696	0.607073	-0.518197	-0.378503	0.316148	-0.608023	-0.758425	-0.793322	-0.921642	0.032295	0.404202	-0.809752	0.199292	-1.50886	-0.108135	0.115638	-0.773384	0.802533	-1.58067	-1.10533	-1.0157	-1.10584	0.102469	-0.822363	-0.450394	0.415688	0.0664224	-1.4768	-0.722257	1.6447	-0.0530963	0.460045	-0.0742891	-0.55776	-0.223415	-0.0639208	-0.449943	0.671468	0.711608	0.308744
ACO2_K739:FTPGKPLkCIIKHPN	1.19001	-1.84632	0.308464	-1.5815	-1.29528	0.355176	0.467884	0.282202	-0.800749	-0.195082	0.460087	-1.3794	-0.282602	-1.19269	-0.344329	-0.700628	0.345458	-0.989869	0.39822	0.245702	-0.190022	-1.15263	0.0917277	0.422004	0.641919	-0.598701	1.6306	-0.507541	-0.791448	-0.498281	-1.88727	0.203964	0.17839	0.0627602	-0.0947591	-0.837711	-1.6381	0.279631	2.23432	0.327969	0.721913	-0.128923	0.25016	-0.125023	0.646117	-0.701803	1.3479	0.943285	0.0778122
BRD1_K324:NIPPARWkLTCYLCK	0.0752827	-2.15099	0.349834	-1.73132	-1.51466	-0.283229	-1.25383	-0.634899	-0.719243	-1.06278	-1.08015	-1.25768	-0.285021	-1.95404	-0.642796	-1.26488	0.538791	-0.735504	-0.138846	0.632327	-1.16386	-1.49775	-0.0870312	0.489157	0.140285	-0.57798	1.57352	-1.1673	-0.409041	-0.587552	-2.75013	0.810519	0.107376	-0.757022	-0.0105698	-2.89233	-3.06566	-1.25686	-0.0907609	-0.771854	-0.670675	-2.59256	-1.3827	-2.69282	-0.508065	-0.6101	-2.65728	-0.686368	-0.910837
BRD1_K331:KLTCYLCkQKGVGAC	0.44552	-0.445541	1.24719	-0.125673	-0.56507	0.676761	-0.27435	-0.175995	0.80334	-0.832831	-0.539954	-0.527974	-0.580915	-0.728569	0.0801204	-0.511963	0.764995	-0.153027	0.340422	1.00403	-1.10666	-0.0408229	0.508729	0.119182	-0.0213632	0.0907605	0.497055	-0.074126	-1.01249	0.473841	-0.786033	-0.685497	-0.454795	0.530483	1.55044	-2.00565	-0.431986	0.23094	0.836848	0.876143	-0.562415	0.409705	0.559854	-0.76792	-0.131404	0.356598	0.163929	-0.00860773	0.371023
BRD1_K407:IYGDVEMkNGVCRKE	0.726187	-0.428058	0.675846	-0.69003	-0.479252	0.409503	-0.0595963	-0.156884	-0.399175	0.109819	0.418676	-0.152868	-0.447922	-0.491621	0.269256	-0.411792	0.81179	0.309649	1.34557	1.40599	0.240338	0.417691	1.13906	1.28728	0.144304	1.09363	1.04847	1.07782	-0.192876	0.0960577	0.585109	0.000977816	0.179822	0.562859	0.55199	0.00490821	-1.41648	0.617358	1.15434	0.477219	0.447882	-0.394249	0.96884	0.283154	0.875876	-0.689239	0.068726	0.893773	0.658555
BRD1_K418:CRKESSVkTVRSTSK	1.56098	0.470471	1.18091	-0.64698	-1.25485	0.143471	1.85034	2.31827	0.395598	1.31023	0.275444	-1.08192	1.637	-2.24975	1.08208	0.898401	2.09288	-1.26017	1.26999	1.45341	-0.787695	-2.291	0.381764	0.673721	1.68992	1.51472	1.91159	0.00577991	1.02491	-0.201693	-1.64813	0.636003	-0.374903	1.89018	0.965011	-2.67099	-1.04514	0.608488	2.69746	1.46006	0.510549	-1.05454	1.15834	-1.61134	0.0381677	0.726545	0.0252764	1.46306	-0.016917
BRD1_K903:IENGNYAkAARIAAE	-0.726002	-2.25513	-0.948447	-1.43081	-1.57487	0.79688	-0.580587	-0.601591	-0.82177	-0.595887	-0.988587	-1.85606	-0.507857	-2.27804	-0.579834	-0.414698	0.577818	0.819094	1.34009	0.22521	0.217406	-1.45489	0.664132	1.26492	0.377875	1.27072	1.21087	0.399168	-0.126586	0.294881	-1.02908	1.18185	1.29702	0.229208	-0.293274	-1.58567	-2.09917	0.472345	-0.00465583	0.722769	0.319275	-1.19375	-0.662175	-0.614051	-0.212084	-0.268732	-1.18423	-0.290175	-0.888021
PAPOLA_K650:PTPIVGVkRTSSPHK	0.290124	-0.783419	0.433342	-0.414917	-1.48881	-1.10027	0.353861	-0.492741	-0.486085	0.262839	-0.0520645	-0.0288536	1.17617	-0.857866	0.372474	-0.271634	0.685368	0.126472	0.581371	0.5955	0.310476	1.19084	-0.0370219	0.398358	0.409643	-0.615055	0.985712	-0.167359	-0.581639	0.219135	-0.849613	0.18347	1.42537	0.0806896	-0.205151	1.02788	-1.36928	-0.490759	0.46925	0.0986966	0.203981	-0.607945	0.160987	1.34158	-0.434775	-0.341041	-0.952598	-0.0470881	0.218493
HSP90AA1_K283:KKKKIKEkYIDQEEL	0.326156	0.137912	0.847185	-0.0196263	-1.0265	0.150815	2.11358	0.998907	0.636562	1.33508	0.711684	0.483713	0.306152	0.660056	0.130792	0.945346	0.147611	0.342643	-0.136925	-0.998909	0.77863	0.787953	-0.454	0.344653	-0.382527	0.0958902	0.313721	-0.555038	-1.03957	-0.47995	-0.33487	0.378369	-0.48036	-0.14105	-0.197138	-0.0869035	-2.92445	-0.0623175	-0.219295	-0.208538	0.647912	-1.85508	-0.00692079	-0.260469	0.554387	-0.230872	-0.601273	-0.356876	-0.472263
HSP90AA1_K292:IDQEELNkTKPIWTR	0.590434	-0.216044	0.114944	-0.0770441	-0.587526	-0.0949068	-0.00954225	0.746137	0.0108132	0.095768	0.142155	-0.431009	0.167786	0.170128	-0.753061	0.110133	0.387603	0.839665	-0.185378	0.459381	0.142679	1.34596	0.0596791	0.0263468	0.45174	-0.581209	0.952012	-0.22066	-0.935156	0.118464	-0.903262	0.253649	-0.272496	0.417297	0.339864	0.174125	-1.71116	0.121523	0.648927	0.104942	1.31462	0.411891	0.568095	0.799383	0.272714	0.300213	-0.500223	0.271858	0.870548
HSP90AA1_K314:EEYGEFYkSLTNDWE	0.580353	-0.250978	-0.521141	-1.15602	-1.62248	-0.57037	-0.193838	0.00889484	0.856078	-0.382318	-0.384008	-1.28463	-1.00281	-1.13665	-0.542219	-0.340226	0.275567	0.102144	-0.929287	-0.191997	-1.26264	-0.718028	-0.306773	-0.144213	-0.280353	-0.668775	-0.683486	-0.41287	-1.12038	-1.08384	-0.79864	-0.588763	0.36475	-0.839703	-0.883985	0.665285	-1.75821	-0.615867	-1.24123	-0.868226	-0.0811277	-0.279681	-1.31657	-0.265701	-1.45685	-0.816901	-1.37559	-1.21197	-1.11776
HSP90AA1_K327:WEDHLAVkHFSVEGQ	-0.227731	-0.687651	-0.891568	-1.19393	-2.42148	-0.112442	-1.0162	-0.349549	-0.334868	-1.30674	-1.44994	-2.09693	-0.483496	-2.04457	-1.60144	-0.727411	0.355261	0.195507	-0.592611	0.592072	-0.328587	-0.586462	-0.144336	0.92653	0.326342	-0.77465	0.110933	-1.31082	-0.909835	-0.682652	-1.46405	-0.22126	0.539644	0.233863	0.622928	-1.02329	-1.07027	0.608383	0.282367	-0.420353	0.513841	0.0920393	0.000274585	-0.939401	0.109038	-0.474653	-0.626214	-0.0519423	0.402445
HSP90AA1_K362:RKKKNNIkLYVRRVF	-0.198182	-1.94466	-0.530737	-1.46013	-2.47429	-1.19447	-0.639447	-0.252487	-1.24505	-0.978626	-0.74433	-1.05337	-0.659836	-1.27523	-1.37238	-0.490913	0.00356834	-0.118116	-0.57131	-0.377293	0.0114832	0.718494	0.905112	0.198979	0.313439	0.149914	0.72429	0.154132	-1.32769	-0.363268	-0.785139	-0.560572	0.450706	0.550377	0.572948	-1.4412	-1.22003	0.493807	1.18738	0.424967	1.43561	-0.0588645	0.597221	0.30607	0.281669	-0.427753	-0.279725	0.671752	0.587827
HSP90AA1_K407:REMLQQSkILKVIRK	0.237856	-0.574237	0.275109	-0.269474	-1.598	-0.232493	0.230814	0.42013	0.269512	-0.0681288	0.26852	-0.090883	-0.0344216	0.0184992	-0.395128	-0.0881438	0.308222	0.00769412	0.0297187	0.0879686	0.0210945	0.174138	0.556845	-0.0740799	0.41871	-0.0497088	0.903728	0.100009	-1.19756	0.233186	-1.08542	-0.0242221	0.220783	0.460605	0.684777	-0.522203	-1.54099	0.124318	1.19292	0.642277	0.820217	-0.27216	0.553614	0.346177	0.48921	0.0468133	0.062711	0.0270943	0.702171
HSP90AA1_K436:EDKENYKkFYEQFSK	0.521309	0.340835	0.537902	-0.0167466	-0.81343	0.171309	-0.108092	0.897676	0.015619	0.122835	0.0923427	-0.218324	0.472279	-0.321707	0.146955	0.109593	-0.688402	-0.473243	-0.374402	-0.878355	-0.831132	0.430584	-0.910535	-0.0483824	0.0673447	-0.517184	0.17859	0.0168082	-0.95291	0.144382	-0.331888	-0.428597	-0.101768	0.153451	0.526214	0.474905	-0.346018	-0.437471	0.400142	0.476939	1.17553	-0.499733	0.836644	0.545109	0.0267485	-0.143029	0.0734572	-0.282264	1.17182
HSP90AA1_K443:KFYEQFSkNIKLGIH	0.71875	0.149563	0.277254	0.155296	-1.14509	0.502386	-0.122633	1.08754	0.525914	-0.0554682	-0.0126371	-0.170929	0.709973	-0.675761	-0.496868	-0.0708826	1.18082	1.02947	1.22484	0.514724	0.622908	-0.179232	1.75984	1.4057	0.993457	0.281041	0.893964	0.935713	-0.305437	0.433687	0.131401	0.230497	1.25396	0.3081	0.658496	1.6695	-0.775638	0.930435	0.387527	-0.234301	1.46258	1.43229	0.551336	0.669038	0.576917	0.0352655	-0.164289	0.434808	0.993279
HSP90AA1_K458:EDSQNRKkLSELLRY	0.584831	-0.341132	-0.0494036	-0.575871	-1.74431	-0.634144	0.180562	0.400793	-0.0601386	-0.0664805	0.251287	-0.289912	-0.0430692	0.26326	-0.00261591	0.0437924	0.0573326	0.473411	-0.227334	0.386767	-0.0166677	0.363824	-0.460268	0.601084	0.481576	0.195546	0.736148	-0.170083	-1.26669	0.408628	-0.349216	-0.0690799	-0.399346	0.427968	0.388023	1.66343	-1.06203	0.334017	1.05884	0.168284	1.1456	0.303136	0.290707	2.17906	0.581848	-0.0797998	-0.291628	-0.21342	0.846731
HSP90AA1_K489:TRMKENQkHIYYITG	0.832441	0.213377	0.756555	-0.0627366	-1.52394	-0.00133792	0.879574	1.72554	0.216141	0.596018	0.776867	0.715039	0.741167	-0.791978	0.327808	0.387079	1.27052	-0.806308	-0.180995	0.468426	-0.204835	-0.0334524	-0.0438981	-0.23139	1.61261	-0.247262	1.67371	-0.182377	-0.423236	0.29589	-0.541928	0.712144	0.390286	0.803294	0.75105	-0.240115	-0.925219	0.164508	1.90489	0.621413	0.365333	0.380138	0.419787	-0.0553586	1.10647	0.708277	-0.138968	0.252348	0.404888
HSP90AA1_K539:QLKEFEGkTLVSVTK	0.0806046	-2.10086	-0.42131	-1.22919	-0.950689	0.448603	0.0936168	0.548157	-0.605887	-0.724047	-0.352997	-1.43489	0.83483	-1.87823	-0.564715	0.0371558	-0.244721	0.90877	-0.423161	0.597899	-0.69136	-0.735054	-0.0686002	-0.0684318	0.181627	-0.281772	0.58885	-0.975625	0.0455624	-1.29888	-1.26871	0.322107	-0.526332	0.30004	0.0562111	-1.3321	-2.77622	-0.121095	0.730625	0.237573	0.0609994	-1.23977	-0.231236	-0.927333	0.211489	-0.320279	-1.06955	0.402041	-0.274608
HSP90AA1_K558:LPEDEEEkKKQEEKK	-0.0963044	-0.90282	-0.130037	-0.801889	-1.6547	-0.62432	-0.844785	0.0659188	-0.556457	-0.874324	-0.659731	-1.13114	-0.721208	-1.32383	-0.842903	-0.967044	-0.00318196	0.680831	0.150146	-0.264306	0.161211	0.109908	-0.15113	1.08224	0.48696	-0.402775	-0.436541	-0.658603	-0.576301	-0.915395	-0.856829	-0.853883	0.162421	-0.271485	-0.0695935	-0.719599	-2.93713	0.208517	-0.326631	-0.642829	0.366106	-1.09633	0.101793	-0.164971	-0.49979	-0.622201	-0.756756	-0.223756	-0.522353
HSP90AA1_K567:KQEEKKTkFENLCKI	1.01421	-0.105558	0.742417	0.757493	-0.348507	-0.151283	1.37866	0.352235	1.77229	0.365696	1.03458	0.111515	0.419776	-0.0158582	-0.314597	0.953066	0.0714282	0.670727	-0.412684	0.55633	1.59038	1.09513	-0.27965	1.5153	0.523345	-0.19601	0.518379	-0.544631	-0.393844	0.325589	-0.531775	-0.107276	-0.0702303	-0.43661	0.494145	-0.0796664	-1.78292	0.526452	0.712344	0.218746	0.986405	-0.0519274	0.795779	-0.219873	-0.918111	0.189833	-0.607272	-0.0720222	0.711256
HSP90AA1_K573:TKFENLCkIMKDILE	0.0599997	-1.42133	-0.574032	-0.558211	-0.834816	0.0716125	-0.253795	0.0518142	0.168096	-0.367554	-0.627719	-1.01778	0.443889	-0.641008	-0.234515	-0.412495	-0.0314864	0.230515	0.648692	-1.01421	-0.336028	1.27741	0.811438	0.963928	-0.621849	-0.585678	0.497027	-0.49696	-1.01936	0.566831	-1.43871	0.0804143	0.42654	-0.343759	0.221596	0.369554	-1.69296	0.0890384	0.4711	-0.327521	0.166818	-0.595467	0.384274	-0.321507	-0.0266191	-0.241618	-0.142507	-0.106092	0.432917
HSP90AA1_K576:ENLCKIMkDILEKKV	0.123738	-0.399541	0.675985	-1.63629	-1.43909	-0.518015	-0.383322	-0.247954	-0.665383	-0.819119	-0.818648	-0.934933	0.426775	-1.51701	-0.884684	-0.911294	0.557371	1.01402	-0.854695	0.49582	-1.52025	-0.964131	0.326545	-0.182096	0.717081	-0.598276	0.591111	-0.506693	-1.93126	-0.0705744	-1.17968	-0.429488	-0.290012	-0.711112	-0.217787	-1.5026	-1.72152	-1.09305	-0.331312	-0.241725	0.491963	-1.27995	-0.256204	-0.746563	0.733055	-1.13316	-0.9356	0.201126	-0.871843
HSP90AA1_K58:NSSDALDkIRYESLT	-0.23698	-0.970264	-0.55942	-0.748987	-2.34569	-0.476118	-0.76786	0.107559	-0.117163	-0.756852	-0.647699	-0.932007	-0.264302	-1.38169	-0.874812	-0.460273	1.30727	-0.151084	-0.814365	1.13017	0.228866	0.622518	0.554031	1.03229	1.24591	0.100106	0.151383	0.201494	0.138003	-0.255778	0.162289	0.0229701	1.34368	0.255126	0.536506	0.708305	-0.93618	0.805103	0.529291	0.0457569	0.36838	-0.530085	0.828649	0.0687777	0.357043	0.639538	0.437809	0.910215	0.369252
HSP90AA1_K585:ILEKKVEkVVVSNRL	-0.219319	-2.67041	-0.146161	-1.52037	-1.91224	-0.0845375	-0.0843131	0.239831	-0.848071	-0.457655	-0.895672	-1.93678	0.0932772	-2.56231	-0.869349	-0.109115	1.06016	-0.972469	-0.00683382	0.751979	-0.745806	-0.917316	0.671036	0.287812	1.12174	0.177494	0.91361	-0.405057	-0.627432	-0.820999	-1.13786	-0.0863444	0.14575	0.69188	0.524485	-2.20613	-2.60178	0.229514	1.38872	0.41472	-0.969402	-0.937808	-1.21744	-0.893684	0.584167	-0.0110919	-2.09662	0.323089	-0.708605
HSP90AA1_K631:TMGYMAAkKHLEINP	0.131373	0.217702	-0.266702	-0.153048	-1.95294	-0.307498	0.13604	0.495788	-0.464768	-0.37103	0.00576318	-0.525997	0.359833	0.557283	-0.564254	-0.106256	0.416297	0.0300296	-0.83242	0.606253	-0.706303	0.253808	0.329197	0.186507	-0.467459	-0.326103	-0.850672	-0.154355	-1.09213	0.0607463	-0.590833	-0.308053	-0.228662	-0.208756	1.08828	-0.763823	-1.7431	0.135434	-0.190323	-0.792527	1.0497	-0.879269	0.125443	-0.0217306	-0.10804	-0.301565	-0.839675	-0.700019	-0.0289764
HSP90AA1_K84:HINLIPNkQDRTLTI	0.181979	-0.425356	0.934503	0.180329	-0.556019	0.170747	0.0677594	0.109105	0.0414154	0.367688	0.710116	0.182098	0.463238	-0.363154	-0.0907449	-0.210733	0.481444	0.489762	0.3804	-0.0656291	0.14044	0.64435	0.150552	0.697365	0.323657	0.470154	0.857585	0.538625	-0.233601	0.917754	0.0575528	-0.100705	1.41199	0.208059	-0.171309	-1.01446	-1.26851	0.318917	0.438598	0.507873	0.630538	-0.668033	0.391588	-0.0877923	0.115258	0.137027	-0.257548	0.519028	0.264515
SUPT16H_K674:IRPNIAQkRMQGSLE	0.183634	-0.40205	0.601622	-0.379449	-1.57011	-0.402617	0.00633292	0.275943	-0.155792	0.120286	0.580741	0.506128	-0.239599	-0.000335916	-0.106907	0.251273	0.370286	0.055827	0.443233	-0.165339	-0.393312	0.528945	-0.230726	0.154499	0.116509	0.160824	0.591091	-0.345398	-0.935547	0.447557	-0.183288	-0.317322	-0.954695	0.367346	-0.142143	0.225403	-1.38655	-0.0438095	0.599811	0.231027	0.595978	-0.49525	0.852236	0.46152	0.468659	-0.344467	-0.160832	0.0906156	0.093606
PYGL_K29:VENVAELkKSFNRHL	-1.0215	-1.96639	-0.774218	-2.13641	-1.86827	0.482554	-1.24458	-0.544632	-0.951007	-1.26118	-1.02392	-1.36174	-0.333771	-1.50291	-1.48875	-0.864898	-0.198809	-0.602338	-1.06899	0.00016658	-1.57288	-0.960275	-1.0134	-0.488404	0.165815	-1.65043	0.36001	-0.267722	-1.43943	-0.74743	-1.6734	-0.990266	-1.41249	-0.038306	-0.276133	-1.31468	-1.90346	0.0224253	0.322336	-0.0343468	-0.197928	-0.845238	-0.487341	-0.760923	0.197601	-0.977268	-1.11568	-0.0972941	0.235551
GNPNAT1_K115:KFIHSCAkRGRVEDV	0.35103	-0.0749064	0.178254	-0.722586	-2.01964	-0.650083	0.202053	0.137204	-0.2167	0.292418	0.549141	0.159664	-0.299037	-0.130167	0.0509346	-0.233062	0.0215356	0.145806	-0.0818758	0.458715	-0.212092	0.000250374	0.172408	0.439737	-0.359466	-0.0663592	0.0322575	0.0949746	-0.832571	-0.376957	-1.41786	-0.296761	0.28757	-0.176991	-0.421931	1.0219	-0.537155	0.0536227	-0.140415	-0.199741	0.689261	0.401227	1.37757	1.22565	0.03774	-0.081986	0.431993	0.0269573	0.628357
GNPNAT1_K167:QNVGFYKkFGYTVSE	-1.5182	-2.03577	-1.9268	-2.19271	-2.83362	-1.04275	-1.2846	-0.717419	-2.65739	-1.87674	-1.92254	-1.60359	-0.461399	-2.36998	-1.83598	-1.45809	0.0407003	-0.0677292	-0.928562	-0.984429	-0.814209	-0.365115	-0.139547	-0.289994	-1.07267	-1.40526	-0.915791	-1.52864	-2.05092	-1.04588	-1.22739	-0.549972	-0.764863	-0.719814	-1.53849	-1.73667	-1.84544	-1.68187	-1.06909	-0.924363	0.806262	-1.75342	-1.1623	-1.92948	-0.848947	-1.14396	-1.6853	-0.450681	-1.84943
PSMA3_K206:YIVHDEVkDKAFELE	-0.249598	-1.36124	-0.440639	-1.64711	-1.98032	-0.608001	-0.327115	-0.109263	-1.38169	-1.26234	-1.53843	-1.75512	0.134182	-2.35845	-1.17066	-0.222051	0.674795	-0.466751	-0.220515	1.26063	-0.73869	-0.703017	0.307176	-1.05789	0.917028	0.6809	1.60941	-1.23845	-0.896162	-0.839112	-1.31187	-0.10034	-0.694211	0.0052141	-0.293707	-1.64008	-2.72981	-0.585921	0.192463	-0.642321	-0.114463	-2.27376	-1.10532	-1.42217	-0.23004	-0.879495	-1.70878	-0.258357	-1.67478
PSMA3_K52:GVVFGVEkLVLSKLY	-0.909344	-1.29665	-1.80018	-0.643261	-1.92095	0.066838	-0.416839	-0.0227113	-1.09227	-1.5193	-0.0984998	-1.58501	-0.631256	-1.50723	-2.55639	0.104544	-0.579917	0.223499	-0.580837	-0.805856	-0.950165	0.620924	-0.234957	0.308451	-0.254898	-1.0003	0.0860728	-1.15621	-0.739105	-0.678162	-0.0389182	-0.545499	-1.22934	-0.762886	-0.210633	-0.374222	-1.66221	0.552915	-1.3235	-0.702521	1.19551	-1.05264	-0.266029	-1.08268	-0.671872	-0.7408	-1.11444	-0.607101	-0.070199
PSMA3_K57:VEKLVLSkLYEEGSN	-2.94665	-3.18722	-2.83054	-3.07132	-2.85227	-0.943506	-3.00386	-0.34324	-2.71814	-3.43655	-1.84818	-3.53059	0.91372	-4.05247	-3.29128	-3.30902	-0.672665	-0.690291	-1.76702	-0.873396	-2.12561	-1.49982	-0.623405	-0.866167	-0.289588	-1.49232	-0.517241	-1.87326	-2.55233	-1.92059	-2.17177	-1.20177	-1.27371	-1.52897	-1.39842	-3.31729	-2.65288	-1.33155	-0.540869	-1.28066	-1.40958	-1.97882	-0.98268	-2.19359	-0.819575	-2.23335	-1.57769	-1.59777	-0.845652
GSTZ1_K177:VANAERFkVDLTPYP	-0.944845	-2.78309	-1.01559	-2.38989	-2.8299	-0.299504	-1.60228	-0.277772	-1.86636	-1.29887	-0.49788	-2.90215	-0.272623	-2.94574	-1.52126	-1.65428	0.790043	-2.44814	-0.725681	0.637383	-2.44395	-2.90121	-0.15832	-2.03415	0.975838	-2.1991	0.573654	-2.02706	-1.52299	-2.93121	-2.47889	-0.447297	-1.13724	-1.9026	-2.0002	-4.35835	-3.49366	-2.59713	-0.521878	-2.20118	-1.50279	-2.23391	-2.33027	-3.84696	-0.574407	-2.06391	-2.22109	-1.47361	-2.06023
GSTZ1_K191:PTISSINkRLLVLEA	-0.784173	-1.77587	-0.766277	-1.72306	-2.50731	1.1361	-1.14549	-0.640514	-1.30229	-1.07078	-0.688063	-1.36511	-0.337257	-1.54659	-1.19461	-1.29722	0.41741	-0.0634994	-0.204914	0.265488	-0.910845	-1.72033	-0.313019	-0.108465	0.0745888	-0.46955	0.385367	-0.31763	-1.17518	-0.505962	-1.1172	-0.653677	-0.931618	0.0645455	-0.17203	-1.80846	-1.26908	-0.593598	0.590372	-0.388848	0.0991092	-0.316781	-0.202772	-0.775926	-0.13293	-0.132381	-0.906641	-0.228233	-0.57066
GSTZ1_K57:FQALNPMkQVPTLKI	-1.85242	-3.53535	-1.92084	-1.97784	-2.76317	-0.912628	-1.58653	-1.2168	-2.36857	-2.23246	-0.191444	-2.4388	-1.25174	-2.68971	-2.65235	-1.52782	-0.930182	-0.870324	-1.05263	-1.51801	-2.00525	-0.528109	-0.914619	-0.716205	0.456301	-0.986712	0.290651	-1.76885	-1.3861	-0.953273	-1.00952	-0.11731	-1.62306	-1.22978	-1.77994	-2.64471	-3.46798	-1.74426	-0.840891	-1.55227	-1.18168	-1.29612	-0.922739	-1.96126	-0.32284	-1.97841	-0.881668	-0.847345	-0.308618
APEX1_K103:ETKCSENkLPAELQE	-0.0101864	-1.83466	-0.196978	-0.845401	-1.35796	-0.517284	-0.743763	-0.201787	-0.944122	-1.55682	-0.863025	-1.30065	0.0925243	-1.52157	-1.74995	-0.359191	0.79291	-0.21457	-0.0994836	0.765789	-1.0537	-0.775527	0.293539	-0.091655	0.224357	-0.363385	1.34832	-0.931798	-0.724083	-0.922566	-0.968937	0.160488	0.0450185	0.645484	1.24624	-0.781064	-0.916037	0.626767	1.05409	0.395397	0.286322	0.330713	1.02095	0.226739	0.963783	-0.320866	0.35051	0.493936	1.08259
APEX1_K224:EIDLRNPkGNKKNAG	-0.317813	-2.13366	-0.642734	-1.23984	-1.60049	-0.210279	-0.427705	0.0687687	-1.55844	-0.790654	-0.662345	-0.748752	0.14509	-1.01929	-0.972552	-0.212558	0.607395	0.406393	1.16888	0.417066	-0.917845	-0.918827	-0.167499	0.723909	0.513814	1.14099	1.25276	-0.611561	0.080415	0.488109	-1.04808	0.70261	0.148235	0.0947932	0.280847	-2.91413	-2.1093	-0.432169	0.345512	-0.42997	0.000105127	-0.741379	0.196	-1.20967	0.16879	-0.359273	-0.518126	-0.192339	-0.167361
APEX1_K24:LRTEPEAkKSKTAAK	1.73304	0.813138	0.426404	0.888458	0.103112	0.74633	2.47983	0.842264	2.21969	3.15478	2.37855	2.43134	0.806082	1.32719	3.10232	2.18313	0.723325	0.482987	1.19276	0.492407	-0.375974	-0.123478	0.618727	1.44306	1.30274	2.19063	3.14279	0.409577	0.806917	1.37101	2.6065	-0.20655	-0.819158	0.0404856	0.000749644	0.57326	-2.61403	-0.184916	0.58599	-0.401778	1.21246	-1.52599	-0.0483846	-1.54625	-1.19758	0.883672	-0.283966	-0.175541	-0.00537936
PSME2_K99:GFLPGNEkVLSLLAL	-0.0593312	0.145327	-0.64725	-0.447335	-0.889982	-2.22317	-0.932987	-0.799013	0.340274	-1.66002	-0.167445	-1.00211	-1.40895	-0.421426	-1.48451	-1.01339	-0.45628	0.260785	-0.605542	-1.09461	0.631358	-0.138193	-0.344745	1.27327	-0.596744	-0.264836	-0.247911	-0.863891	-1.04245	-0.463775	-0.801196	-0.128994	-0.865786	-0.434965	0.526617	-0.824909	-0.761627	0.536899	0.337518	-0.640853	1.58056	0.0844455	-0.0552358	0.0361939	-0.877842	-0.624931	-0.460504	-1.1018	0.435456
NSFL1C_K172:SAYVAGEkRQHSSQD	-0.577597	-1.20126	-2.04107	-0.961281	-2.07901	-1.67135	-1.43248	-1.03033	-0.806226	-1.60238	-0.999087	-1.28825	-0.979988	-2.24052	-2.15421	-1.64808	-0.0430697	0.500323	-0.367934	-1.20798	0.212088	-0.0314585	0.318193	0.882336	-0.146371	0.332992	0.372939	-0.378913	-0.886822	0.183713	-0.354623	-0.198501	-0.273034	0.0335812	-0.037055	1.25625	-0.136299	0.596661	0.432957	-0.330204	1.26627	0.858118	1.22676	1.64774	-0.00654602	-0.425349	0.314887	0.063476	0.216404
EEF1A2_K79:TIDISLWkFETTKYY	-0.891866	-2.98119	-3.20889	-2.40726	-3.63745	-0.91869	-1.38024	-2.46789	-1.87789	-2.01996	-2.41588	-2.62866	-1.93367	-3.23607	-1.52979	-2.07182	0.525372	-0.489461	0.132993	-0.397416	-2.15414	-0.985702	-0.214654	-0.0123827	0.0109272	-0.314889	0.783159	-1.32509	-1.42929	-0.866686	-2.19854	-0.880467	-1.71419	-0.35519	0.446906	-2.53476	-2.65116	-0.292506	0.299554	0.295075	-0.521562	-2.85911	-0.539055	-2.28895	0.0531111	-0.837598	-0.657223	0.0789337	-0.267201
CHMP4B_K14:LFGAGGGkAGKGGPT	0.297235	0.632201	0.566133	-0.526751	-2.2997	0.407368	0.381014	-0.675006	-0.484704	0.756817	0.712416	-0.0329788	-0.22606	0.125805	1.41844	-0.352267	0.123138	-0.452327	0.240926	0.320006	-0.163193	0.825548	0.2297	-0.0713422	0.51856	0.0964656	0.557125	0.0205619	-0.503173	0.129107	-0.339666	-0.275445	-0.114847	0.221529	-0.275648	-0.562802	-1.95974	-0.287364	1.04518	-0.0198216	0.729344	-1.27092	0.663229	0.629988	0.269468	-0.0154227	-0.260168	0.590765	0.148234
AHCY_K389:GVHFLPKkLDEAVAE	-0.405529	-0.512166	-0.983068	-1.12273	-1.72798	-0.255823	-0.930656	-0.0432525	-0.512083	-1.39378	-0.989475	-1.79807	-0.813102	-1.35486	-1.28648	-0.726483	0.429184	0.822628	-0.420897	-0.109586	0.379027	-0.308456	-0.330626	1.79998	0.152938	-0.0633059	0.235473	-1.18001	-0.697594	-0.349869	-0.669125	0.21174	-0.506407	-0.281242	0.205763	-0.794685	-0.551157	0.0261677	0.64706	-0.650531	1.45318	1.44683	-0.100598	-0.312683	0.0857003	-0.966708	-0.56425	-0.418732	0.41337
AHCY_K408:KLNVKLTkLTEKQAQ	0.307529	-0.506746	-0.256323	-1.37368	-2.28626	0.0252381	-0.158634	0.35326	-0.64556	-0.55829	0.76383	-0.172089	0.283101	0.00916747	-0.990533	-0.604864	-0.0813189	-0.10447	-0.123105	-0.363032	-0.539175	-0.344576	0.54653	-0.371719	-0.0840405	-0.302124	0.799895	-0.478858	-1.32179	-0.96139	-1.37461	-0.698794	-0.39494	-0.616101	-0.238245	-1.1253	-2.75379	-0.650538	0.747819	-0.649613	-0.376589	-1.24288	0.00769117	-1.29818	0.706348	-0.471127	-1.09759	-0.675567	-0.515124
ACOT8_K52:RHYWVPAkRLFGGQI	0.73425	-1.14479	0.910147	0.0407687	-0.898094	0.344194	0.816515	-0.0961004	0.490751	0.339319	0.821287	0.656759	-0.156463	0.57679	-0.0333613	0.293506	0.47179	-1.04703	-0.653688	0.545716	-0.334035	-0.123778	-0.351282	-0.208411	0.182755	-0.10578	0.938576	-0.0699133	-0.935691	0.0183233	-0.222125	-0.225503	-0.141056	0.157616	0.157751	0.793378	-0.956401	-0.640128	0.512308	0.494987	0.245908	0.95997	0.692318	0.637312	-0.00858304	0.178181	0.0836373	-0.389097	0.456319
IDH3G_K206:RIAEYAFkLAQESGR	-2.36247	-3.66059	-1.5063	-3.11345	-3.84382	-2.11457	-3.37916	-1.92346	-3.40878	-2.8793	-2.66637	-3.3935	-1.47974	-2.89372	-2.08474	-2.82413	-1.37049	-1.7583	-1.98917	-2.32699	-3.84915	-2.28986	-1.96439	-1.92022	-1.25568	-2.22993	-0.133929	-2.95171	-2.83307	-2.62786	-2.7461	-1.69898	-2.88122	-2.97884	-1.48914	-3.8134	-2.91412	-2.60737	-1.59014	-2.4428	-2.32606	-2.53782	-2.91402	-3.60525	-1.65574	-2.27736	-2.12577	-1.76508	-1.94484
HTATSF1_K661:KGLEAADkKAEEGDA	-0.614478	-1.35704	-0.831935	-2.18193	-0.742022	0.0471327	-1.03752	-1.01619	-1.03954	-1.17403	-0.840185	-0.874569	-1.00662	-1.588	-1.09806	-2.25676	-0.623453	-1.51693	-0.460361	0.679238	1.05165	-0.384079	0.415163	-1.00207	-1.28051	-1.44161	-1.01974	2.45388	-1.90219	-0.587857	-2.11982	-1.03045	2.85057	0.561299	0.31266	-1.17531	-0.616284	0.114472	0.642291	0.894814	1.11308	-1.4262	1.19356	0.470511	-0.0455683	-0.58058	-0.449082	1.03513	-1.15422
CORO1A_K339:CEIARFYkLHERRCE	-0.533226	-0.765186	-0.164074	-2.28865	-1.80367	-1.12251	-0.537217	0.342576	-0.843879	-0.867126	-1.05435	-1.73124	0.486817	-1.46451	-1.27081	-0.468797	0.734098	1.47523	-0.219057	-0.643306	-0.169224	0.989491	0.952314	0.248586	0.846077	-0.438118	0.724893	0.0402558	-0.270174	0.201686	0.194849	-0.0632017	0.341073	-0.515307	-0.405166	-0.651437	-1.08024	0.14196	-0.863968	-0.680737	1.10806	0.169986	-0.584817	0.349624	-0.337902	-1.08714	-1.07464	0.567073	-0.636807
CORO1A_K439:RLEEEMRkLQATVQE	-1.10701	-1.52074	-1.48729	-1.09725	-2.01125	-0.130921	-1.4639	-0.712999	-0.854859	-0.828964	-1.12148	-1.0335	-0.55753	-1.58716	-1.89076	-1.42814	0.0303737	0.0796999	-0.312917	0.170317	-0.811859	-0.113373	-0.00467731	-0.273741	-0.673991	-0.781955	-0.289114	-0.0828215	-1.14422	0.185028	-0.699423	-0.315495	-0.967672	-0.0424255	0.733785	0.00158661	-1.00152	0.489238	0.530215	0.83746	0.812449	0.0527946	0.15041	0.713563	0.551994	-0.679741	-0.11365	0.566515	1.53834
KAT8_K168:PTTAALEkEHEAITK	-0.136179	-1.59639	0.214863	-0.932472	-1.29354	-0.350149	-0.985795	-0.319494	-0.752763	-1.09464	-0.896013	-1.08624	-0.190399	-2.34119	-1.23234	-0.973118	0.933214	0.551349	-0.0320722	0.683972	-0.996317	-0.486513	0.29437	0.565938	-0.030423	0.465746	0.463262	-0.48079	-0.423948	-0.357778	-1.78776	-0.164163	-0.366204	1.3549	0.694515	-0.979756	-0.274458	0.453286	1.767	0.99611	0.492065	-0.169024	1.78633	0.361719	1.39432	-0.0203093	-0.218335	1.39304	1.46551
KAT8_K351:STVGSPEkPLSDLGK	-0.378769	-0.647749	-0.372152	-1.03373	-1.71567	-1.34774	-0.767078	-0.515981	-0.935366	-1.05416	-1.10305	-0.144394	-0.399012	-1.16952	-1.46447	-0.489177	-0.987004	0.270408	-0.0345714	-0.632456	-0.525915	-0.0458929	-0.72047	-0.787363	0.375031	0.322643	-0.235615	-0.710336	-0.85961	0.165055	-0.45899	-0.307818	-0.844449	-0.835298	-1.09517	-1.41158	0.558005	-0.623085	-0.384712	-0.781737	-0.490365	-0.0406893	0.428187	0.133396	-0.457569	-1.19504	-0.834151	-1.05803	-0.167046
GSR_K164:IYQNNLTkSHIEIIR	-0.878808	-2.35568	-1.33262	-2.43451	-2.24253	-1.48232	-1.41395	-0.726802	-1.80716	-1.7224	-1.52538	-2.2417	-0.545321	-2.20627	-2.14808	-1.19342	0.262691	-0.235078	-0.0662293	0.13286	-0.662091	0.168638	0.262658	-0.286975	0.492886	-0.269318	0.605203	-0.627003	-1.21737	-0.368135	-1.01107	-0.383579	-0.0343936	-0.703795	0.110543	-1.26289	-1.90813	-0.726313	0.00394802	0.0919778	-0.580166	0.0814312	0.823115	-0.640312	0.088982	-0.803014	1.27155	0.405785	2.54921
GSR_K354:LGIQTDDkGHIIVDE	-0.566679	-0.998432	-0.928797	-1.82251	-2.46021	-1.11852	-2.15393	-0.481207	-1.15529	-1.58908	-1.56046	-1.38237	-0.792206	-1.22701	-1.7525	-1.12024	-0.582663	-0.3376	-0.794014	-1.10965	-0.865895	-0.644483	-0.62346	0.265264	-0.557409	-0.55154	0.388967	-0.670827	-1.51072	-1.41221	-1.22289	-0.849256	0.246908	-1.61573	-0.895098	-1.39967	-2.27174	-0.734503	0.103545	-0.704466	-0.308268	-1.48005	-0.355181	-1.09055	0.0471422	-1.42694	-1.14342	-0.800701	-0.333462
GSR_K97:AAVVESHkLGGTCVN	0.118849	-1.30462	0.0437936	-0.749313	-1.68008	-0.951956	0.291346	0.0350197	-0.704294	-0.51497	0.631096	-0.329511	-0.604311	-0.167235	-1.55415	0.0763292	0.666913	-0.864136	1.14032	-0.360231	0.659341	1.63702	0.197988	0.773994	0.407058	0.259016	1.20115	0.0228201	0.232529	0.646089	0.0541573	1.16393	-0.83898	0.739636	0.632752	-0.459701	-0.633856	0.352581	1.69867	0.450071	0.555467	0.255894	0.982407	0.239609	1.11544	-0.0413036	0.793466	0.886626	1.86777
ECH1_K231:ELAFTARkMMADEAL	-0.968256	-1.4941	-0.645661	-1.18987	-1.97961	-0.105625	-1.056	-0.743024	-1.27971	-1.03754	-1.07704	-1.02401	-0.794634	-1.61475	-1.11203	-1.1969	-0.299267	-0.0720572	-0.306258	-0.629161	-0.15064	0.166303	-0.198117	-0.32053	-0.173118	-0.61308	0.138407	-0.872055	-1.20884	-0.640002	-0.88541	-0.57723	-0.709158	0.0393812	0.173808	-0.489985	-0.881318	-0.172423	0.659855	0.385018	0.415855	-0.125855	0.467298	0.0985329	0.641212	-0.503651	-0.103466	0.389529	0.315138
ECH1_K250:VSRVFPDkEVMLDAA	0.204783	-2.22463	0.374863	-3.12106	-2.84657	-0.230388	-1.41769	-0.309999	-1.76019	-1.32407	-0.605814	-2.14759	-0.10847	-3.84779	-0.990022	-2.04088	-1.24546	-4.02415	-0.585778	-1.09846	-3.33849	-3.0244	-1.76814	-1.7229	0.456845	-1.62083	1.26632	-2.98405	-2.39232	-2.42951	-3.49725	-0.420717	-2.68823	-1.8098	-0.124197	-2.27997	-3.03785	-2.36629	1.12308	-1.53267	-2.38716	-2.94535	-3.1306	-3.92667	-0.686595	-0.834374	-1.17556	-0.510703	-0.876784
ECH1_K65:LRVTSAQkHVLHVQL	0.653381	-1.14262	0.396267	-1.363	-1.92604	0.995087	-0.267047	0.528486	-0.915981	-0.258258	1.63929	-0.904013	0.773128	-0.110707	-0.662133	-0.377545	-0.0574586	-0.579518	0.536431	0.182366	-0.248237	0.896064	-0.0168553	0.0547697	1.19054	-0.212549	1.29366	-0.2371	-0.489766	0.289521	-0.933576	0.0201715	-0.201453	0.269913	2.5361	0.188483	-0.0999892	-0.20215	1.68889	0.369889	0.292626	0.239019	0.272931	0.217476	1.00566	0.635685	0.573649	1.19634	1.01802
ECH1_K77:VQLNRPNkRNAMNKV	1.16643	-0.0221476	0.31126	-0.20086	-0.112475	-0.0645233	0.862662	0.790706	-0.137166	0.209051	0.962994	0.904403	0.478978	0.448355	0.228745	-0.426837	1.28952	0.0445405	1.04041	0.880387	0.30692	0.754871	0.836628	-0.242298	1.46354	-0.635775	1.04002	0.142603	-0.381195	0.642607	-0.286617	0.517726	-0.233171	0.969503	0.401905	1.1184	-0.611126	0.564847	2.32333	0.371147	0.520378	-0.0426719	0.38911	0.435572	0.832564	0.375214	0.974394	0.79838	1.48982
ECH1_K95:EMVECFNkISRDADC	-0.564241	-1.60904	-0.433431	-0.745207	-1.04337	0.639512	-0.504817	-0.28992	-0.789734	-1.10687	-0.138127	-0.989298	-0.728669	-0.730542	-1.83443	-0.921893	0.171432	-0.660606	0.461878	0.724689	-0.0834833	0.724047	0.527	-0.133244	-0.728404	-0.455214	0.457588	0.075371	-0.691345	0.378706	-0.284233	0.0714001	-0.101745	-0.283423	0.0403834	-0.235925	-1.0369	-0.135357	0.246219	0.0133881	0.418268	-0.377038	0.876342	-0.227849	0.208249	-0.654937	0.140726	-0.113712	0.024088
HNRNPL_K264:YSGCCTLkIEYAKPT	-0.586778	-1.0564	-0.384473	-1.33318	-2.00029	-0.0599442	-1.31379	-0.810473	-0.846758	-1.03533	-0.713749	-1.03393	-0.671607	-1.12705	-0.605108	-0.761242	0.539463	-0.324325	1.57926	0.47219	1.39175	-0.419415	0.157768	0.905617	-0.62126	0.474916	-0.759862	0.383147	-1.25627	1.71106	1.44515	0.808078	-0.0866187	-0.0420123	-0.0231456	-0.62707	-1.69073	-0.0813607	0.0756631	-0.306098	0.00156659	-1.22015	-0.115367	-0.0874946	-0.721172	-1.02306	-0.170369	-0.0434752	0.169143
HNRNPL_K277:PTRLNVFkNDQDTWD	0.617049	-0.635873	0.00192402	-2.32105	-2.26193	-0.83313	-0.200261	-0.0219397	-0.153649	0.0661434	-0.0228149	-0.32072	0.260534	-0.993704	-0.362591	0.0320086	0.349405	-0.102534	0.133578	-0.464366	-0.538646	-0.0820438	-0.326707	0.608335	0.550346	0.288118	0.668764	0.400725	-1.23238	0.770871	-1.02203	0.207586	0.819103	-0.346388	-0.220478	-0.619792	-1.2509	0.00867164	0.69973	-0.473125	1.1429	-1.42663	0.780261	-0.359112	0.597361	0.298894	-0.868258	0.808505	-0.176905
HNRNPL_K448:NNFMFGQkLNVCVSK	-0.389547	-2.24654	-0.700919	-2.55738	-3.17342	-0.214566	-1.04367	-0.936228	-1.33148	-1.10761	-0.98703	-1.82396	-0.326441	-3.37179	-1.37935	-1.10889	0.469126	-0.139999	-0.20657	-0.096462	-0.751967	-0.373171	0.0912593	-0.0944645	0.372863	-1.04417	0.588979	-1.01418	-0.834888	-0.5869	-1.92576	0.488192	0.316255	0.328771	0.267785	-0.793343	-1.2279	0.1046	0.578334	0.0884761	0.860789	-0.437842	0.391202	-0.435575	0.570279	-1.29815	-0.392382	0.793823	0.270903
HNRNPL_K455:KLNVCVSkQPAIMPG	0.511829	-2.87448	0.0478538	-0.941072	-0.238791	0.703464	-0.127572	-0.500369	-0.656054	-0.750174	-0.0501315	-1.50562	0.777588	-1.66397	-0.242046	-0.076204	0.403432	1.03008	0.615046	0.92026	-0.259294	-0.0260612	0.718138	0.117985	0.262998	0.238546	1.95731	0.182169	-0.837937	-0.0981681	-0.621889	0.838776	0.0315373	0.868709	0.477979	-1.75544	-1.66778	0.518755	1.07682	1.14348	0.511034	-0.690547	-0.711202	-1.29075	0.981146	0.274054	-2.1759	0.860304	-0.725152
HNRNPL_K475:EDGSCSYkDFSESRN	-1.23894	-1.87318	-1.34198	-1.54281	-2.67974	-0.772113	-1.15894	-1.09258	-1.80793	-1.69251	-1.50993	-2.08977	-0.753724	-2.32924	-2.2027	-0.815938	0.669605	0.828717	-0.0600506	-0.339867	-0.256522	-0.191349	0.0964095	-0.142725	0.0282188	-0.111398	1.21532	-0.415433	-0.349562	-0.225398	-0.84901	0.360756	-0.0674783	0.0605051	-0.686613	-1.75551	-1.65997	0.177705	0.316228	-0.226791	0.424239	-0.863521	-0.0183476	-0.513933	0.382819	-0.777862	-1.1378	0.0774683	-0.472676
HNRNPL_K59:SEGGRAPkRLKTDNA	1.43895	0.79781	1.72347	1.5647	-0.225013	-0.809288	1.31657	1.14632	0.493885	1.56204	1.08399	0.700322	1.14699	0.955772	1.70467	0.544844	1.44882	0.941025	1.29812	0.899211	0.9785	0.855838	0.706926	0.955889	0.515509	0.384949	1.10915	0.840866	0.0922167	1.29579	-0.0331371	-0.346865	0.459499	1.35546	1.08796	1.12077	-0.901167	0.975166	1.30073	1.13772	1.68701	-0.152526	1.51941	0.677398	0.497125	0.288145	0.317314	0.900601	1.38436
SARS2_K195:VLHMVGDkPVFSFQP	-1.37252	-2.7907	-1.8694	-1.65663	-2.28418	-0.680829	-2.3757	-1.96165	-2.62548	-1.49533	-1.39861	-2.12104	-1.33527	-1.94297	-1.34283	-1.80573	0.236115	-0.406521	-0.549667	-0.60607	-0.458618	0.0625041	-0.666233	-0.235604	0.0365063	-0.869236	0.351433	-0.870666	-1.16416	-1.10117	-0.5089	-0.304262	-0.497037	-0.609255	-0.807137	-2.85318	-2.25636	-1.35415	-0.352515	-1.12716	0.309548	-0.895706	-1.35788	-1.74042	-0.65748	-1.59447	-1.73348	-1.06344	-0.704441
SARS2_K211:GHLEIGEkLDIIRQK	-1.22133	-1.59358	-1.05615	-1.77327	-2.66094	-1.18265	-1.80108	-1.07231	-1.25137	-1.35097	-0.649203	-1.889	-0.34243	-1.68252	-1.51171	-1.69195	0.242275	-0.945388	-1.08229	0.439279	-0.375974	0.242984	-0.818442	0.266986	0.405444	0.147553	0.477115	-0.511747	-1.60316	-0.245075	-1.30165	-1.28976	0.103133	-0.435592	0.228172	-1.17669	-0.752327	-0.0609427	0.675873	-0.425076	-0.228369	0.122664	0.444966	-0.0789677	-0.0678285	-0.492583	-0.290211	0.194925	0.659832
FBL_K121:GESVYGEkRVSISEG	0.0486447	-0.330965	-0.2351	-0.56701	-1.33183	-0.524247	-0.599268	0.0029391	0.158245	-0.203148	-0.734633	-0.556841	-0.458439	-0.975892	-0.479787	-0.413895	1.31434	0.365717	0.104701	0.183273	0.887694	0.550688	0.22109	0.551952	0.112953	-0.39156	0.664014	-0.132516	-0.50665	0.121961	0.659542	-0.942691	0.238432	0.388969	-1.21051	0.010459	-1.1395	0.412025	-0.057236	0.305436	0.810563	-0.355788	0.834858	1.06112	0.988264	-0.28922	-0.196106	-0.428638	-0.353028
FBL_K205:RDLINLAkKRTNIIP	-0.48802	-1.65376	-0.29135	-1.65564	-2.6316	-0.280059	-1.09527	-0.179665	-1.2038	-0.606233	-0.548199	-0.268637	-0.0106399	-1.34906	-0.609918	-1.14308	-0.577879	-0.357595	0.952751	-0.283617	-1.27398	-1.76701	-1.18307	0.627181	0.510639	1.15346	0.426598	-1.53321	-0.489177	-0.0264711	-1.66301	0.0628605	-1.30899	-0.752743	-0.693877	-1.85789	-2.62501	-0.843099	0.897199	-0.507957	-0.137457	-1.81916	-0.850555	1.16273	-0.184464	-0.774448	-2.03245	0.245131	-0.550293
CLC_K141:KFNVSYLkR______	1.21357	0.297234	1.37335	1.1797	-0.806732	0.0656836	0.898945	1.22668	0.632272	0.181636	-0.374285	-0.704384	0.868101	-0.384501	-0.555549	-0.307713	0.334734	-0.191168	-0.297759	0.368129	-0.679941	0.559388	0.600845	1.51988	-0.126185	0.216034	-0.11248	-0.532979	-0.100059	0.0348491	-0.506683	0.843449	0.289725	0.109446	0.301153	-0.947162	0.11742	0.177961	0.415092	-0.192291	0.76574	-1.17792	0.0550515	0.233691	-0.209623	0.126343	-0.915203	-0.77323	-0.744443
CLC_K73:SREYGAWkQQVESKN	-0.531039	-0.935513	-0.468169	0.472318	-0.991936	-1.33108	-0.29292	0.150556	-0.325405	-0.497972	-0.121757	-0.965925	-0.100515	-0.0178566	-0.618985	-0.541994	0.440004	-0.64189	-0.262148	-0.822207	-0.29366	0.166246	0.415706	0.801776	0.771663	0.815127	0.316124	-0.301622	-0.359411	-0.336549	-1.1108	-0.204896	-1.04615	0.296116	0.343784	-1.34693	-1.44196	0.258497	2.41317	1.28562	1.44119	-0.616373	0.374777	0.416976	1.27935	0.173081	-1.77814	0.187123	-0.797633
PLIN3_K164:AVQSGVDkTKSVVTG	0.154522	0.20045	0.484783	1.0263	-0.148323	-0.197782	1.21755	0.175586	1.25484	0.316155	0.517482	-0.107974	0.583833	0.495842	-1.37987	0.314146	-0.599293	-0.280769	-0.651466	0.533935	-0.23412	1.07875	0.581171	-0.315865	0.158978	0.322032	-0.796347	0.178188	-0.725147	-0.0571836	-0.25275	0.492925	-0.0372455	0.772033	0.630958	-0.142482	-1.19123	0.103823	1.33843	0.195805	1.18768	-0.213499	1.58192	-0.0911394	0.634706	0.336782	-0.237485	1.59842	0.932804
PLIN3_K257:AYEHSLGkLRATKQR	0.50674	-0.131433	2.66272	0.887417	0.411651	1.12527	1.48097	1.28442	1.21818	1.15982	2.51744	2.25568	2.11822	1.4169	-0.184333	0.69819	-1.57131	-1.47303	2.05093	-0.989915	-1.22777	-0.688851	-0.70929	-1.57077	-0.790843	-1.09324	1.25483	-1.75985	-2.54866	-0.578155	-1.9422	-0.893811	-1.913	2.60128	1.13929	1.61399	0.531077	1.37484	0.560911	-0.0940856	1.34301	0.717378	1.64562	0.510468	1.42893	0.66577	1.1956	1.62794	1.29235
PLIN3_K296:KLVEGQEkLHQMWLS	0.843864	1.08067	0.554985	1.35443	1.09746	-0.0580703	1.29268	2.04906	1.20985	1.06858	1.58615	0.743554	1.07629	1.59319	-0.103138	0.972346	0.167536	0.811188	-0.245056	0.43769	0.207344	0.240716	-0.478228	1.41176	-0.315883	-0.227764	0.509253	-0.234339	0.0475973	0.271092	-0.233605	-0.661996	0.28644	0.22352	0.280421	0.393454	0.133705	0.761987	0.0140046	-0.0547006	0.991738	-0.0311445	0.458619	0.249761	0.454149	0.514947	-0.205664	-0.0476082	1.44603
PLIN3_K65:TVCDAAEkGVRTLTA	0.197175	-0.242263	0.254141	0.586554	-0.461142	-0.620732	0.0164689	-0.764569	-0.968733	0.00794762	1.01738	0.990843	0.0828618	0.0834659	-0.680405	-0.00620628	0.236671	-0.44918	0.900551	-0.025139	0.757089	0.17431	0.610642	0.332646	0.123499	0.0891766	1.18151	0.48363	1.69407	1.00248	-0.320343	0.411391	0.148492	0.292763	-0.217975	0.234826	-0.330553	-0.329891	1.46744	-0.109101	0.643995	-0.0490926	1.2818	-0.0819298	0.353599	0.00853288	0.610077	0.999182	0.907873
CDC37_K135:MVNTKPEkTEEDSEE	0.137323	0.268787	-2.66161	0.0820236	-0.501769	-0.317954	-0.0846464	0.835413	0.521569	-0.308459	0.833771	0.644418	-0.387127	0.452449	-1.09571	0.0412092	0.725735	1.19836	0.517992	0.939331	0.958061	0.247229	0.246198	1.68844	0.649912	0.578187	0.506028	0.758861	0.0928925	0.643073	0.378849	0.435597	0.635976	-0.838031	1.08655	-1.21713	-1.43782	1.2635	0.599662	-1.07417	1.71808	0.159961	-0.194262	0.351851	-0.40174	0.351398	0.145986	-0.172001	0.459227
CDC37_K154:KHKTFVEkYEKQIKH	0.161039	0.227792	0.0637038	-0.206832	-0.697287	-0.433395	0.0762205	0.690851	-0.60014	0.534167	-0.00864212	0.115228	-0.355463	0.475378	-0.246848	0.205726	-0.0342004	0.495187	0.223175	-0.150546	-0.319556	1.05361	0.088975	0.0371762	0.27141	-0.143771	0.147802	-0.636076	-1.26548	0.204877	-0.14476	0.0156369	-0.0841028	-0.120169	-0.327418	-0.220537	-1.22076	0.113841	0.0750031	-0.22814	0.249037	-0.69914	0.224202	-0.497143	0.0552102	0.0362555	-0.130551	-0.641555	0.101411
CDC37_K78:LEVAEGGkAELERLQ	-1.78797	-2.53557	-1.71091	-2.69459	-2.76878	-2.56981	-2.279	-1.84996	-2.32006	-2.35841	-2.47859	-2.13983	-1.28595	-2.33046	-1.90354	-2.18209	-0.667219	-0.357917	-1.94329	-1.26064	-1.62919	-0.116875	-0.903315	-1.3305	-0.485393	-0.894662	-0.255986	-0.683384	-1.69287	-1.0628	-2.02619	-1.34831	-0.566006	-1.39316	-0.942627	-1.09916	-2.55014	-1.76249	-1.78945	-1.59066	-0.13816	-1.51904	-1.09391	-1.33722	-0.753248	-1.49138	-2.12533	-2.44634	-1.94599
RPL18A_K136:VEEIAASkCRRPAVK	0.00401601	-1.87248	0.247957	0.139967	-2.1759	-0.569032	-0.96784	0.242356	-0.818545	-0.752343	-1.13892	-1.08537	-1.8599	-0.947574	-0.489511	-0.901578	0.448963	0.477807	0.423636	0.738723	0.328365	0.279094	0.642304	0.776514	0.248698	-0.237631	0.464854	0.852441	0.313938	0.585243	-0.611036	0.73659	0.0296633	0.328713	0.522723	-0.762575	-0.82994	-0.501076	0.766014	0.45111	0.201264	-0.387346	0.372816	0.447591	0.209806	-0.64483	0.246824	0.634783	-0.0268966
RPL18A_K41:APNHVVAkSRFWYFV	-0.72756	-0.804147	-0.896496	-2.06076	-1.51019	-1.35627	-1.28652	-1.03816	-1.28513	-0.905825	-1.44374	-1.56883	-0.538821	-1.4972	-2.17617	-1.06508	-0.226703	-0.289736	0.202156	-1.00109	-0.551232	0.350304	-0.985734	-0.597426	0.256367	-0.625547	-0.350853	-0.345702	-1.65595	0.729388	-0.734378	-0.296567	-0.163814	0.616508	0.223747	0.362072	-1.16183	0.722044	0.897649	0.111649	0.80776	0.42178	0.752534	-0.0937531	0.192618	-0.394273	0.226363	1.60133	0.669325
ERF_K394:RQRAAGEkAVAGADK	0.444567	-0.560142	0.447702	0.403861	-0.67505	-0.0907581	0.02003	0.277311	-0.499424	0.622897	0.404431	0.0376137	1.88335	0.577838	-0.488124	0.873447	0.223904	1.09631	0.887575	0.0980956	0.211359	0.21088	-0.273225	0.303888	1.18987	-0.661756	0.651293	-0.682652	1.36837	-0.806533	-0.694069	1.11453	0.766291	-0.0690101	1.06652	-0.479045	-1.65468	-1.68613	1.49984	0.47797	0.805063	-0.0869693	1.16775	-0.24859	-1.07894	0.979111	0.269245	-0.04642	0.444732
OGDH_K401:YCGDTEGkKVMSILL	0.022351	-2.25425	-0.374089	0.85234	-2.01469	-0.604336	-1.09023	-0.659319	-1.40152	-0.951885	-0.43986	-1.08008	-1.04641	-0.410766	-1.4037	-1.33079	0.180198	-0.26929	0.408987	0.721916	1.17032	1.46002	0.318111	0.521506	-0.169788	-0.891818	1.12941	0.809813	0.415055	0.177091	1.21386	-0.183933	-0.647126	0.150371	0.74962	0.379426	-1.41629	0.379477	1.38485	0.514624	0.0140993	0.482185	0.0780471	0.257745	0.0382139	-0.553851	0.926745	0.263796	1.71874
OGDH_K970:QGYYDYVkPRLRTTI	-0.239884	-0.943624	-0.460921	-0.129448	-1.34559	0.153047	-0.857044	-0.0844573	-0.388803	-0.323219	-0.488583	-1.31146	-0.366909	-1.58723	-0.720231	-0.185774	-0.649742	-0.653944	-1.219	-0.684933	-1.01542	0.598739	-0.0726897	-0.552938	-0.0859057	-0.358641	0.417305	-0.344946	-1.60374	-0.267954	-0.828631	-0.396095	1.22386	-0.408484	-0.732117	-1.05876	0.388993	-1.8456	0.174873	-0.77542	-0.0987068	1.76	0.16167	-0.64625	-0.421533	-0.634256	-0.65494	0.0902496	0.536099
ABHD11_K78:TNFNSIAkILAQQTG	-1.63559	-3.05841	-1.54768	-2.87	-3.43743	-1.22142	-2.9368	-1.71024	-2.27527	-2.47312	-2.77748	-3.10031	-1.15054	-3.23826	-1.88348	-2.41801	-0.729466	-1.26744	-1.12298	-1.15769	-2.71685	-1.35679	-1.23973	-1.20343	-0.351297	-1.46208	0.263569	-2.29828	-1.81016	-1.92284	-2.05981	-1.0443	-1.31686	-2.36318	-1.92255	-2.48169	-4.41212	-1.88562	-2.18131	-1.92301	-1.13952	-2.62762	-0.448068	-1.838	-0.974151	-2.14634	-0.94305	-2.32744	-1.43278
PDAP1_K172:DDATLSGkRMQSLSL	1.52275	0.206508	1.40699	-0.356225	-0.871174	-0.285936	0.0885781	-0.114124	-0.258933	0.746749	1.91295	1.05863	3.80696	1.70422	0.222342	1.6771	0.690201	-0.707896	1.14236	-1.42542	-0.164266	0.25392	0.0718298	0.148941	0.594027	-0.78183	0.773592	0.11173	1.71659	0.478315	-0.714853	0.846123	-1.78607	0.256957	0.296057	0.0248268	-0.171763	-0.319203	1.07291	-0.27585	1.70465	-0.179261	1.01095	0.252504	-0.555397	0.317102	0.670543	0.315484	0.47468
BUD31_K125:ICRVPKSkLEVGRII	0.292941	1.30693	0.808982	0.792692	-0.237211	-0.0559737	1.6543	1.91004	0.86075	1.38671	1.73721	0.893446	1.25511	0.907607	1.4261	1.43792	1.19594	0.267183	0.939194	-0.0507747	0.407193	0.366155	0.619353	0.799491	0.660963	0.854422	0.613763	0.159489	-0.440912	0.851052	-0.200189	-0.211751	0.0479316	0.983114	0.590278	-0.62211	-0.683003	0.909873	1.19946	0.714201	1.93378	0.060306	0.835351	0.371199	0.444966	0.803201	-0.0460377	0.942882	0.889122
PSMA2_K171:GKNYVNGkTFLEKRY	-1.19439	-1.6123	-0.92121	-1.18665	-1.80625	-1.2304	-0.955375	-0.0160522	-0.965467	-1.49246	-0.666087	-0.942936	0.545419	-1.57686	-1.97535	-0.388146	0.167254	0.103034	-0.263819	0.278671	-0.427393	0.0647669	-0.00859999	0.196579	-0.594206	-0.27545	0.253148	-0.742004	-0.940798	-0.540768	-0.715996	-0.911523	-0.409958	-0.8019	0.328206	0.09066	-1.65553	-0.478527	0.484072	0.128436	0.0591094	-0.644994	0.490357	0.293717	0.5061	-0.600384	-0.178039	0.442341	0.798795
PSMA2_K53:LATEKKQkSILYDER	0.063516	-1.03738	0.459933	-1.25627	-1.08682	-0.445202	-0.126445	0.00180341	0.63237	0.0220952	-0.778334	-0.972255	0.148652	-1.3489	0.693013	-0.520064	0.271933	0.00220033	0.5391	-1.11314	-0.583482	0.849144	0.431969	0.275883	-0.372516	0.430783	0.588668	-0.470295	-1.58965	0.805283	0.316301	0.311432	0.298096	-0.402184	0.0525298	-0.23772	-1.4838	-0.140538	0.48486	-0.314083	0.342721	0.492329	0.217565	-0.314782	1.15714	0.162941	-0.140559	-0.380445	0.57615
PSMA2_K92:VLVHRARkLAQQYYL	-0.969382	-3.20776	-1.02488	-2.74712	-2.75472	-0.518179	-1.23007	-0.584889	-1.79832	-1.59984	-1.5424	-2.12016	-0.4239	-2.828	-1.07874	-1.09962	0.129909	-1.09986	-0.598543	-0.159114	-1.48915	-1.15865	-0.147863	-0.343952	0.299164	-0.165859	0.956252	-1.99709	0.204494	-0.834754	-0.447023	-0.0175988	-0.718855	-1.34143	-0.696476	-2.16622	-2.04367	-0.753504	-0.483238	-0.540241	-0.237464	-1.99258	-1.08288	-1.16578	-0.352789	-1.10778	-1.28803	-0.28794	-1.53684
SETX_K1647:PVPLIAQkPVGEMKN	-0.572137	-2.20028	-0.644502	-1.68692	-2.04002	-0.573793	-1.08068	-0.259084	-1.46646	-1.36434	-0.972835	-1.66942	-0.437387	-1.84013	-1.2003	-0.955211	0.430234	-0.264451	-0.542926	0.87366	-1.23847	-0.274198	0.49929	-0.254713	0.722467	-0.20741	0.381051	-0.381078	-1.09556	-0.461419	-1.38079	-0.363826	-0.420113	-0.0763338	0.441141	-2.09402	-1.55939	-0.191415	0.0482991	0.32195	0.250184	-1.85115	-0.305459	-0.392687	0.0932987	-0.578522	-0.275403	0.0113054	-0.335256
PITRM1_K946:VDWAKSGkFTQQDID	-0.181831	-1.38217	-0.160408	-1.74301	-2.02713	-0.863429	-0.209083	0.27349	-0.73887	-0.852563	0.491106	-0.423273	-0.0670803	-0.0878799	-1.36292	-0.726292	-0.87117	-0.46479	-0.98342	-0.590438	0.396811	0.463438	0.704117	-0.295332	0.355386	-0.351959	1.36258	1.61327	-1.14661	0.201818	-1.43348	0.532501	1.38344	0.817425	1.41614	-0.254608	-1.58804	0.356304	1.87133	0.586795	0.24894	0.262569	0.0108898	-0.102477	0.853194	-0.0356478	0.0350819	0.501254	1.53618
PPIF_K182:KEGMDVVkKIESFGS	0.532452	0.692563	-0.21895	0.133875	-1.0027	0.47565	0.493741	0.813137	-0.707691	0.126212	0.792298	-0.523148	0.865689	0.290299	-0.459741	0.33653	0.725639	0.20553	1.27587	1.0749	-0.583116	1.14177	2.44759	1.63398	1.80822	0.395754	2.1446	0.460933	-0.164897	0.764075	0.135818	0.928024	3.52469	0.348885	0.583847	-0.409005	-1.13313	0.218196	1.15146	0.307745	-0.399446	0.0367087	-0.188945	0.521751	0.0631216	-0.26145	0.732005	0.469149	1.34026
PPIF_K183:EGMDVVKkIESFGSK	0.561043	-1.11001	-0.335148	-1.58711	-1.14679	-0.580605	-0.0591433	0.958244	-1.06502	-0.7771	0.491665	-0.321939	0.259452	-0.236759	-0.927781	0.532587	0.391404	0.245105	0.873797	-0.129286	0.600467	1.73108	-0.0509554	1.09428	1.94093	0.195153	1.89945	-0.207218	-0.041445	-0.174954	-0.262198	1.06607	0.919689	0.390762	-0.0138244	-0.82361	-0.934293	0.281453	0.175182	0.030939	0.126296	-0.376365	0.171645	-0.704041	0.133307	-0.398569	0.717966	-0.43534	0.533631
PPIF_K67:GRVVLELkADVVPKT	-0.347789	-2.92462	-1.12294	-2.63516	-3.30136	-0.697626	-1.53757	-0.862256	-2.39714	-2.18588	-1.59667	-3.15242	-0.116146	-1.59125	-1.76817	-1.13517	0.765851	-0.527297	-0.745742	-0.349063	-2.63471	-0.544099	-1.41141	-0.21261	0.107744	-1.0283	0.702085	-2.09336	-1.00048	-1.52565	-1.5587	-0.694898	-2.29061	-2.13968	-1.59543	-3.69033	-3.13122	-2.00542	-1.08717	-1.8039	-2.76061	-2.31159	-2.49891	-2.81845	-0.968886	-1.79377	-2.01986	-1.67931	-1.52073
PPIF_K86:RALCTGEkGFGYKGS	0.880175	-1.42035	0.213982	-0.873328	-1.43943	0.657136	-0.505041	0.367754	-1.55024	-0.300255	0.625765	-0.811349	0.61613	0.513033	-0.864883	0.694628	0.883804	-0.559175	0.620618	0.462374	0.172204	1.25384	0.371816	1.26028	0.980698	0.271758	1.76958	0.121612	-0.791512	0.247352	0.178577	0.657204	-0.681971	1.07757	1.02483	0.752033	-0.874151	1.02363	1.6485	0.407884	-0.389359	1.2098	1.61587	1.27535	1.50666	-0.0719442	1.94446	1.44769	2.10499
PFN1_K105:TFNVTVTkTDKTLVL	0.809692	-1.01806	-0.00303106	-0.0959722	-2.03993	-0.189585	0.438238	0.405748	0.0518266	0.414516	0.769408	-0.490687	0.244283	-0.465113	0.536261	0.790988	0.988376	0.205745	0.765798	0.334908	-0.823966	-1.14631	0.701344	1.22452	1.06851	1.20446	1.49859	0.314023	-0.363791	0.914546	-1.09436	0.397824	-2.01611	0.875003	0.732042	-1.40158	-1.06371	0.727419	1.30172	0.932999	1.14017	-0.573506	0.236214	-1.50327	0.905076	0.297269	-0.324913	0.809052	0.719083
PFN1_K108:VTVTKTDkTLVLLMG	-1.43602	-3.41517	-1.58167	-2.84547	-3.32434	-0.757048	-1.60591	-0.828054	-1.87857	-1.96315	-2.01493	-3.14044	-0.426886	-3.94627	-1.62033	-1.94044	-0.411579	-2.07838	-1.15692	-0.542964	-2.3161	-2.02908	-0.871276	-1.49509	-0.027765	-1.30774	0.425599	-1.96136	-2.01185	-2.35354	-2.90971	-0.89845	-1.72153	-0.8956	-1.16022	-2.88802	-3.73791	-1.56911	-0.52314	-1.08206	-1.45688	-2.94466	-1.72593	-2.64767	-0.914639	-1.36872	-2.4362	-0.930403	-2.21463
PFN1_K126:VHGGLINkKCYEMAS	0.785733	0.943485	0.186411	0.112268	-0.305072	-0.323828	0.148936	1.39359	1.38563	-0.0392589	0.975651	-0.0821533	0.586039	0.285692	-0.210369	0.573428	0.629333	0.967403	-0.233204	0.4617	0.755227	0.754673	0.168928	1.38135	0.43107	-0.307183	0.567289	0.339953	-0.0210522	0.32459	0.219212	0.273931	0.0852745	0.227411	0.877052	-0.130564	-1.0708	1.133	0.238077	-0.371228	1.14157	0.490283	0.503816	0.256369	0.0362009	-0.159577	-0.25089	0.318469	0.684341
DDX5_K32:RAGPLSGkKFGNPGE	1.27999	0.339263	0.520904	0.993903	-0.650453	-0.426014	1.56042	0.854643	0.131674	0.835747	1.42861	0.835117	2.16054	1.08562	0.756345	0.950822	1.49931	0.681621	1.18049	-0.112422	0.48564	1.49783	0.573777	0.90002	1.20333	0.489495	0.771382	0.4787	-0.0720152	1.16901	0.391192	0.41648	-0.243485	1.69323	0.770217	1.02767	-1.49952	1.09739	1.1555	0.889997	2.09187	-0.177226	0.959391	0.581878	-0.294509	0.778599	0.377887	1.02797	1.07191
DDX5_K33:AGPLSGKkFGNPGEK	0.986597	0.544047	0.329825	0.588434	-0.822886	0.0404417	1.15195	0.119202	0.712205	1.16155	0.959329	0.732246	2.19065	0.68513	0.574729	0.959863	1.52765	1.4311	1.42605	1.03953	1.3918	0.789773	0.84746	2.05112	1.28807	0.671227	1.45609	0.761283	0.0170237	1.00599	0.968582	0.763655	2.0098	0.658485	0.50738	0.896871	-1.70043	0.704159	0.744418	0.258821	1.58718	0.129671	1.20126	0.119585	-0.254633	0.386039	0.647259	0.685404	0.952962
DDX5_K40:KFGNPGEkLVKKKWN	0.678566	0.161947	-0.134882	0.125856	-0.65862	-0.593397	-0.0108131	0.268925	0.472229	0.204318	-0.157652	-0.308401	0.445735	-0.700654	0.531043	-0.0107	0.853765	0.306811	0.331139	0.657874	-0.460472	0.00691019	0.175914	0.69064	0.228563	0.260554	0.199004	-0.324584	-0.993048	-0.192137	-0.369459	-0.512015	-1.50599	0.722519	-0.0557552	-0.309742	-2.29743	0.497972	0.301589	0.257967	0.893966	-0.873944	0.113914	-0.345775	0.00405565	-0.27015	-0.617617	-0.0820066	-0.0475428
MRPL27_K128:PKGAVLYkTFVHVVP	-0.216387	-3.07348	-0.396917	-2.04449	-1.82729	0.109935	-0.77097	0.0158906	-1.78164	-0.961417	0.00198919	-1.82376	0.688487	-2.36374	-1.16894	-0.477002	-0.799476	-1.98139	-0.428799	-0.287803	-1.58273	-1.42339	-0.516105	-0.318729	1.13639	-0.496355	1.77301	-1.16288	-0.808314	-0.82427	-3.22312	0.172778	-0.59714	-0.0729117	0.366964	-1.97155	-2.44449	-1.69567	1.77279	-0.648629	-0.679656	-1.08151	-0.717682	-1.83816	0.598257	-0.549869	-2.16926	1.182	0.528985
JADE1_K380:KPEESLGkGAAQENG	0.551754	0.307005	0.692402	-0.391705	-0.277567	0.152302	0.0767544	-0.189426	0.674925	0.490736	0.678235	1.20507	-0.0404595	0.0996267	-1.11885	0.829574	1.92374	1.69415	1.80678	1.63278	1.34755	2.31781	1.36706	0.317493	1.44926	2.14587	-0.0895391	1.63929	-0.195659	1.62855	0.247504	0.991868	1.71059	0.786549	0.263009	0.46068	-0.933309	1.03801	1.44664	0.926346	1.213	0.375669	1.24842	0.92934	0.516155	0.276277	0.66824	1.11708	0.898895
PRPF19_K244:ILTGGADkNVVVFDK	-0.134084	-1.53202	-0.607862	-1.24965	-2.50161	-0.466626	-0.399396	-0.100319	-0.697943	-1.11608	-0.617499	-0.868597	-0.640172	-0.284935	-0.798941	-0.782536	0.550644	0.142002	-0.426253	-0.310403	-0.484049	-0.28351	0.516572	0.272819	0.102509	-0.0484782	0.711718	-0.598519	-0.56895	-0.0981961	-1.239	0.153844	0.227097	-0.457729	-0.655444	-1.94439	-2.832	-0.474139	0.52868	-0.320366	0.426324	-0.526947	-0.338356	-1.55661	-0.413192	-0.783544	-1.48079	-0.609853	-0.68884
PRPF19_K428:LRKLKNFkTLQLDNN	0.290881	-0.623146	0.0532077	-0.399344	-1.82291	0.186887	-0.313009	-0.00384751	-0.3619	-0.464765	-0.381495	-0.260151	-0.0912054	-0.302308	-0.509696	-0.774809	0.535557	0.906658	0.291412	0.631274	-0.679874	-0.170601	0.399686	0.561588	0.758094	0.234857	0.837664	-0.850907	-0.415381	0.160251	-0.413526	0.113527	-0.309933	0.305908	0.18313	-1.05194	-2.20853	0.0451169	0.145997	0.103428	0.548056	-1.3147	-0.015654	-0.681691	0.412415	0.0557259	-0.452671	0.202883	0.156405
PDHX_K491:TRFLKSFkANLENPI	-0.0582661	-1.3607	0.412679	-0.746187	-1.54075	0.5898	0.141546	0.50913	-0.748485	-0.118909	0.739824	-1.05702	0.782673	-0.582552	-0.758848	-0.101256	-0.670637	-0.495943	-0.0399186	0.274142	-0.778521	-0.590416	-0.493805	0.0706366	1.11384	0.345391	1.14969	-0.727606	-0.0189583	-0.324296	0.572613	0.387833	-0.833408	-0.191029	-0.0355327	-0.848442	0.346377	-0.335675	1.35956	-0.0758636	0.00417964	1.5634	-0.159674	-0.147177	0.316533	-0.559215	-0.833479	0.444714	0.340535
C11orf58_K13:ESHPHGVkRSASPDD	0.975401	0.147065	0.62245	0.258383	-0.324487	0.0827917	0.675509	0.308658	-0.226342	-0.0188507	1.418	0.345205	2.89375	0.807879	-0.394648	0.599919	1.07569	-0.350634	0.885597	-0.290449	0.360454	1.78924	0.0522466	0.868738	1.64684	-0.0286683	1.5565	0.595835	0.311776	1.04945	0.162703	0.613624	-0.557506	1.87158	0.819795	0.527737	0.848512	1.35216	1.67627	0.649053	2.02495	0.214274	1.65116	0.508877	0.359796	-0.0497571	0.754065	1.43634	1.94565
C11orf58_K174:KDAKSNYkMMFVKSS	-0.150228	-0.734075	-0.554774	-1.40387	-2.07407	-0.531199	-0.818012	-1.31974	-1.1078	-0.986179	-0.564438	-1.05088	0.637174	-2.15107	-0.142432	-0.840416	0.778448	-1.78725	-0.267721	0.471152	-0.4598	0.4374	-0.0167631	-0.0909338	0.806624	-1.22626	1.54521	0.0631323	-0.0318446	-0.461568	-1.38901	1.05745	0.223201	0.310907	-0.100344	-0.792019	-2.4178	-0.152984	0.451286	-0.798862	-0.239307	-2.07763	-0.723547	-0.323097	0.164049	-0.45845	-0.580324	-0.240342	-1.27849
C11orf58_K49:LRLMGAGkKEHTGRL	1.35503	0.559902	0.696851	0.942599	0.217657	0.0516394	1.26927	0.617603	0.344636	0.851662	1.7063	0.530405	1.50447	0.564825	0.310539	1.00522	1.56603	0.938033	1.20818	0.779852	0.560066	1.44058	1.13609	1.40299	1.50368	0.396389	1.3598	0.417648	-0.102063	1.28064	0.280736	0.655676	0.413587	0.927008	0.174512	0.537976	-0.677713	0.531146	1.61296	1.04579	0.979727	-0.0205765	1.06736	0.568956	0.956877	0.174143	0.00563468	0.892377	1.25936
SLC25A3_K112:NGFSVTLkEDGVRGL	-1.72103	-3.34732	-1.56569	-2.50291	-3.57755	-0.311002	-2.67407	-0.871554	-2.58588	-2.20493	-2.18433	-2.77266	-0.296721	-3.56875	-2.54049	-2.00323	-0.300424	-0.714426	-2.14129	-1.28335	-2.33462	-1.28847	-0.778164	-0.709034	-0.440386	-1.43716	-0.879147	-1.72064	-3.27827	-1.70537	-2.90117	-1.31969	-0.896059	-1.89594	-1.22664	-2.50112	-3.03142	-1.16833	-1.25838	-1.45005	-1.4431	-2.54574	-1.70861	-2.22703	-0.672481	-1.28428	-2.36169	-1.11348	-1.78668
SLC25A3_K206:TLRDAAPkMYKEEGL	1.16556	-1.2668	0.213334	-0.325328	-1.40602	-0.681078	-0.442363	-0.273076	-0.679921	-0.118478	0.279776	-0.204447	0.992277	0.0720113	0.309664	0.746139	0.54072	0.16559	-0.561215	0.152186	0.020576	0.391705	0.590752	0.55439	1.59053	-0.111659	1.25252	0.0102614	-0.375769	-0.213151	-0.430813	0.416504	-0.0141429	-1.06262	-0.661533	0.0619247	-2.27094	-0.701373	0.171954	-0.530761	-0.565006	-0.665418	0.193355	-0.14091	-1.25414	-0.755045	-0.0642117	-0.642214	-0.286413
SLC25A3_K209:DAAPKMYkEEGLKAF	0.821973	-0.767824	0.326338	-0.499872	-1.17069	0.507459	0.289145	0.570625	-0.40922	0.194056	1.35801	-0.0169733	0.35861	0.462081	-0.150926	0.172675	-0.279486	-1.0881	0.243294	-0.32666	-0.191722	1.07174	0.635699	-0.0500499	0.849198	-0.246487	0.893322	-0.340563	-0.458379	0.36872	-1.36744	-0.124521	-0.274937	0.851859	0.535859	0.165838	-0.522359	0.311706	1.6423	-0.0190617	0.393705	0.3381	0.441573	-0.0122612	0.766855	-0.0177422	0.93765	1.23394	1.55737
SLC25A3_K214:MYKEEGLkAFYKGVA	-0.715243	-2.28159	-0.992453	-2.26689	-2.89768	-0.256175	-1.36044	-0.835658	-1.8959	-1.19185	-0.480424	-1.3892	-1.24423	-1.67133	-1.51339	-1.41398	-0.170779	0.148926	-0.152193	-0.278942	-1.43138	-0.816828	-0.953632	-0.315022	0.201315	-0.732079	0.470383	-1.18564	-0.855582	-0.97413	-1.18046	-0.052614	-2.91132	-0.868999	0.0169616	-1.91665	-1.79771	-1.60448	1.05966	-0.775834	-0.333183	-0.409131	-1.15407	-1.07286	-0.290875	-0.944035	0.204915	0.522558	0.713157
LTA4H_K225:RTLVWSEkEQVEKSA	-0.549075	-0.358991	-0.263109	0.0609364	-0.912343	-0.206605	-0.461403	1.30968	0.315556	-0.330445	-0.34007	-0.327905	0.18546	-0.877546	-0.151994	0.204918	-0.602093	0.166149	-0.582429	0.867135	0.519348	0.189344	0.243017	1.25307	-0.12956	-0.492569	0.176884	-0.233423	-0.269827	-0.317718	-0.200463	-0.392514	-0.446163	0.545072	-0.497791	-0.17723	-0.775591	1.05298	0.371002	-0.214463	1.35369	0.480021	0.204869	-0.360609	-0.290116	0.1016	-0.128392	0.209406	0.489613
LTA4H_K414:FLKAYVEkFSYKSIT	-0.122243	-1.24044	0.404889	-1.41344	-2.17963	-0.686891	-0.359587	-0.515186	-0.15695	-0.485333	-0.231752	-0.45612	-0.151332	-0.680916	-0.978529	-0.93259	-0.0575579	-0.10007	-0.0612515	-0.360207	0.0340745	0.392718	0.425234	-0.236412	0.0349232	-1.16188	0.207618	-0.0968551	-1.58126	-0.0623075	-0.3637	-0.129599	0.536891	-0.361691	0.7274	0.593108	-0.458482	0.536379	0.750832	0.0482979	0.872367	0.822723	1.00326	0.19645	0.852466	-0.279351	0.385335	0.328103	0.864702
LTA4H_K426:SITTDDWkDFLYSYF	1.52405	1.39594	-0.250216	2.65394	0.738321	0.281903	1.08391	2.82948	2.16993	0.821355	0.0262194	0.976623	0.599556	0.660947	0.694779	2.01357	0.116919	1.56248	-0.487726	-0.150995	2.55933	-0.306713	-0.538015	2.92685	1.0908	-0.288971	0.385755	0.0333228	-0.540543	1.06425	0.309396	0.802074	0.0941574	0.225464	0.545483	0.157182	-0.395709	1.51769	0.489997	-0.261507	1.68186	-0.0542369	-0.00463516	0.0255948	0.311884	-0.143646	0.657295	0.0579576	1.08816
LTA4H_K493:SFNATDLkDLSSHQL	0.0238598	-0.541811	-0.107693	-0.770594	-1.67901	-0.465148	-0.457515	0.128102	0.161357	-0.821348	0.185612	-0.105295	-0.268489	-0.381648	-0.865175	-1.03357	0.12489	0.702051	-0.40602	-0.0362999	0.0152686	0.779682	0.563136	1.1002	0.346431	-0.153268	0.254581	-0.269001	-1.0885	0.166175	0.425312	-0.195596	-0.46419	-0.613545	-0.145232	-0.287771	-0.954987	0.683774	-0.716928	-0.438535	0.723834	1.00576	0.305944	-0.319817	0.438373	-0.0255662	-1.04091	-0.789232	0.173885
LTA4H_K573:KFTRPLFkDLAAFDK	-1.21531	-0.810316	0.272785	0.0146601	-1.3392	-0.0749692	-0.527871	-0.79216	-0.515193	-0.315645	-0.00378084	-0.349793	0.119564	-0.160474	-0.73645	-0.0711153	0.0139158	-0.309061	-0.636237	-0.247735	-1.08322	-0.306537	-0.258676	-0.104353	0.0439249	-0.422477	0.0535631	-0.481675	-1.32462	-0.518223	-0.271522	-0.850783	-0.24402	0.132966	0.0747575	-0.632544	-2.48756	-0.160037	0.00159712	0.0113055	0.619343	-0.850754	0.392405	-0.00708974	0.583485	-0.398579	-0.0783484	0.0410958	0.273831
ARPC3_K155:VFDPQNDkPSKWWTC	0.715179	0.461999	-0.252371	0.0361948	-0.742498	-0.990799	0.519194	0.729945	0.387623	0.0215673	0.348079	-0.0216409	0.555863	0.240321	0.151515	0.200107	0.0335412	1.39244	-0.363002	-0.580908	1.17874	0.96339	0.603775	2.37007	0.391589	0.258282	0.554834	0.255363	-0.397355	0.632503	0.556154	0.432791	0.539127	-0.170325	0.640408	-0.264988	1.27008	0.731216	0.719192	-0.320081	0.947435	0.56134	0.161714	-0.0794397	-0.350333	-0.0864302	-0.33207	-0.407517	0.635873
ARHGDIB_K114:YRVKIHFkVNRDIVS	0.45793	-0.312494	0.611597	-0.588633	-1.21855	-0.288022	0.110336	0.203019	-0.246296	0.0991688	0.0539311	-0.105312	0.0656364	0.0811387	-0.15786	-0.661185	0.413667	-0.45198	0.62714	0.0560668	-0.381354	-1.10094	0.713679	0.379503	0.560428	0.396985	0.00554043	-0.37029	-1.08423	0.440391	-0.586086	-0.872818	-0.519034	0.485347	0.211916	-0.938853	-0.783452	0.633279	0.424108	0.283268	1.03692	-1.00455	0.306455	-0.666054	0.309467	0.0864073	-0.493527	0.796055	0.209452
ARHGDIB_K124:RDIVSGLkYVQHTYR	2.01833	0.220117	0.975478	1.62731	0.244845	0.613811	1.66306	2.36161	2.13534	0.960337	0.671776	-0.762517	0.643291	-1.10681	1.24168	1.66469	1.6877	0.00205831	1.4167	-1.03689	0.0944953	-1.45281	-0.920922	2.71153	1.28172	1.42015	2.21854	-0.308575	0.154349	0.679744	-0.982023	1.37337	-0.439623	0.954903	1.1784	0.265755	-0.604391	1.12374	1.00649	0.534912	0.422903	0.532659	-0.430042	-0.670557	0.997325	0.846609	-0.963411	0.8531	0.808266
ARHGDIB_K135:HTYRTGVkVDKATFM	0.974293	0.309166	0.78186	0.231623	-0.300411	-0.0893722	1.36129	1.05163	0.358496	0.808539	0.948239	0.512748	0.658158	0.530506	0.259286	0.845644	1.15693	0.482713	0.900856	0.365045	0.176184	0.202164	0.50388	0.860942	1.11933	1.11148	0.972879	-0.168626	-0.668354	1.10673	-0.0950421	0.338855	-0.527577	1.31961	1.1016	-0.501755	-1.34601	0.76383	2.0785	1.21929	1.25165	-0.219028	1.39924	0.881628	0.933099	0.580346	0.604751	1.39251	1.56222
ARHGDIB_K138:RTGVKVDkATFMVGS	-1.59255	-1.98138	-1.68478	-2.94455	-3.1747	-1.13999	-1.54511	-0.979557	-1.9114	-1.71391	-1.92478	-2.3393	-0.347382	-3.2325	-1.47957	-1.61829	-0.552105	-0.822118	-1.32973	-0.551744	-2.67151	-1.62687	-0.708453	-1.21843	-0.0903499	-1.66198	-0.229841	-1.83929	-2.39488	-2.16267	-3.15151	-1.00681	-1.19195	-1.35597	-1.27748	-3.07656	-2.77162	-1.75472	-1.02104	-0.741749	-0.898075	-1.91409	-1.99682	-2.84224	-1.0048	-1.57818	-2.87709	-1.19845	-1.61569
ARHGDIB_K175:ARGTYHNkSFFTDDD	1.16197	-0.397561	0.12151	0.112334	-1.50289	-0.515149	0.728994	0.473213	-0.630374	0.053875	0.113674	0.13961	0.198273	0.384679	-0.457357	0.191172	1.35072	0.836365	1.42909	0.633089	1.55183	1.18123	1.1858	1.53526	1.21799	1.50349	1.60978	0.632174	0.937375	1.98389	0.77972	0.770565	1.51475	1.10803	1.25356	0.707026	-1.07648	1.68404	1.09768	1.06054	1.63711	0.355788	1.00087	-0.410858	0.969864	-0.651126	-0.207313	0.124038	1.7601
ARHGDIB_K183:SFFTDDDkQDHLSWE	0.808161	0.733958	-0.876658	1.00503	0.147985	-0.21404	0.133057	2.3005	0.781278	-0.22837	0.032986	-0.0662362	0.210565	-0.260181	-0.493039	0.682174	0.4882	0.9034	0.0163487	-0.819903	1.43118	0.210889	-0.696514	3.0631	0.0615387	0.213866	-0.564275	-1.71061	-1.01596	0.411223	-1.36578	0.594374	-1.42862	0.560659	0.885486	-0.29146	-1.10721	2.07574	0.216848	-0.640616	1.50927	0.322658	-0.57861	0.207896	0.03883	-0.20579	-1.51224	-0.570172	1.07789
ARHGDIB_K25:LDSKLNYkPPPQKSL	0.26654	0.0853191	-0.446116	0.24953	-1.17607	-0.29037	-0.11689	1.31193	0.483186	-0.156017	0.219243	-0.185827	-0.543494	-0.526955	-0.0770517	0.517116	0.444156	0.801168	-0.530396	-0.124839	0.728365	-0.0742049	0.316247	2.27953	0.28017	-0.0127201	0.332966	0.593105	-0.955876	0.633767	-0.979134	0.218986	-0.596309	-0.180742	0.254894	-0.754578	-2.00173	1.18274	-0.159537	-0.846026	1.23885	-0.853881	-0.0994085	-0.244613	-0.584311	-0.175873	-0.716266	-0.867081	0.347851
ARHGDIB_K30:NYKPPPQkSLKELQE	1.18388	0.488243	0.712316	0.610871	-0.297598	0.112227	1.01444	0.408477	0.0552121	0.563703	1.58531	1.31677	2.77233	0.772144	0.369542	1.36458	0.470562	-0.369772	0.818211	-0.33942	0.916469	1.74511	0.569909	0.906229	1.32796	-0.0554662	0.882017	0.54386	1.06151	0.940757	0.248198	0.29877	-1.10133	1.23939	0.361673	0.622436	-2.02744	0.434185	1.38575	0.207036	0.797276	-1.3699	0.975725	0.23249	-0.458088	0.152973	0.486736	0.84453	1.19523
ARHGDIB_K40:KELQEMDkDDESLIK	0.0955106	-0.211933	-0.135201	0.0378101	-0.481529	-0.0558193	-0.130026	0.83746	0.198493	-0.301192	0.27421	-0.255735	0.308262	-0.343069	-0.752932	-0.232664	-0.512067	-0.134386	-0.649614	-0.300701	-0.0114281	0.262999	0.287947	1.24146	0.439784	-0.294568	-0.344091	0.229359	-0.127724	-0.416143	-0.943819	-0.566068	0.497061	0.813357	0.729486	-0.382864	-1.35642	1.63464	0.0835403	0.594719	0.826492	0.111851	0.594768	-0.126269	-0.0201518	-0.1323	-0.0891162	-0.459694	0.579388
ARHGDIB_K47:KDDESLIkYKKTLLG	-0.826923	-1.66305	-2.67786	-1.42927	-2.85314	-0.466985	-1.21357	-0.279857	-1.56076	-1.75102	-1.72456	-1.85664	-1.49405	-3.25589	-2.34058	-0.899822	-0.352678	0.0705903	-1.23852	-1.29404	-0.0876513	-0.794825	-0.898732	1.96509	-0.488733	-0.405789	-1.31209	-0.662397	-0.839206	-0.724306	-0.55698	-0.382739	-0.570996	-0.842317	-0.0804399	-2.17446	-2.59388	0.215795	-0.634725	-0.478778	-0.0558941	-1.10649	-0.22799	-0.885352	-0.0562994	-1.42904	-1.51489	-0.6208	0.0959567
GAPDH_K107:GVFTTMEkAGAHLQG	-1.85419	-2.89944	-1.57665	-2.71504	-3.7942	-1.00411	-2.83998	-1.8054	-2.58551	-2.58715	-2.21545	-2.89071	-0.682141	-3.15417	-2.73057	-2.56922	0.142141	-1.19478	-1.65686	0.16013	-2.83166	-0.983538	-0.93262	-1.59496	0.234974	-1.99984	-0.624317	-1.72856	-2.49479	-2.27704	-1.71446	-1.59609	-1.3832	-1.82794	-0.593589	-2.608	-2.05345	-1.049	-0.633195	-0.898244	-0.899196	-1.66744	-0.956584	-1.48486	-0.12634	-1.8933	-1.18648	-0.372523	-0.377054
GAPDH_K139:VMGVNHEkYDNSLKI	-0.519525	-2.79752	-0.913657	-2.15448	-2.02015	-0.582925	-0.696473	-0.245967	-0.739081	-0.86561	-1.50153	-1.82641	-0.209236	-2.62784	-0.727998	-0.671361	0.171286	-0.336239	-0.534884	-0.522684	-0.640158	-0.14491	-0.011487	-0.241296	0.136448	-0.175199	0.628017	-0.760305	-1.51615	-1.49996	-1.13891	-0.220937	-0.642954	-0.115457	-0.220488	-1.79559	-2.15281	-0.0552609	-0.0118939	-0.531896	-0.0112246	-1.37126	-1.15028	-1.99959	-0.660383	-0.735056	-1.84968	-0.0587398	-1.4445
GAPDH_K145:EKYDNSLkIISNASC	-0.0486112	-1.12994	-0.480601	-0.994338	-2.37688	0.556865	-0.279699	-0.314177	-0.90052	-0.976148	-0.18308	-1.36231	0.125211	-1.33745	-1.05445	-0.199742	0.183785	0.182851	0.48727	-0.246556	-0.753267	-1.40679	-0.237743	0.656336	-0.243054	0.336102	1.0846	-0.123443	-1.1107	0.78547	-1.11324	-0.272259	-0.466371	1.3935	1.17937	-1.30254	-0.683045	1.65594	1.97355	1.34233	1.70344	0.860398	1.69838	0.736786	2.19498	-0.276692	1.10071	1.81515	1.93022
GAPDH_K194:TVDGPSGkLWRDGRG	0.271569	-0.121657	0.541849	-0.267993	-1.56241	-0.279309	-0.121726	0.374897	-0.180754	-0.0315967	0.547036	0.195722	0.262577	0.849718	-0.232085	0.305575	0.406135	0.242995	0.219079	0.377834	0.37601	1.51907	0.882487	0.455582	0.331988	-0.308899	0.791287	-0.154502	-1.15125	0.520099	0.342478	-0.0234393	0.501557	-0.0495892	-0.181061	-0.0280493	-0.779844	0.186445	0.736448	0.199274	0.815811	0.721524	0.704753	0.556172	0.638706	-0.510193	0.128161	0.173184	0.53515
GAPDH_K215:PASTGAAkAVGKVIP	-0.0564839	-1.04207	0.0186756	-0.307496	-1.16139	0.10884	-0.00437725	0.644332	-0.660953	-0.0507828	0.596015	0.0175713	0.507114	0.500233	-0.621419	0.338678	0.349111	0.189553	0.294366	-0.259773	-0.506623	0.277972	-0.212312	0.329823	0.306159	0.163146	0.82802	-0.474019	-1.43312	0.980784	-0.0524065	0.0379134	0.0189958	0.397538	0.310688	-0.87768	-1.55929	0.479295	1.08207	0.216155	0.909398	0.17541	-0.0804259	0.135138	0.958617	-0.435265	-0.0798727	-0.0771491	1.37024
GAPDH_K219:GAAKAVGkVIPELNG	-0.314197	-0.891989	-0.556805	-0.923438	-1.97056	-0.325397	-0.789408	-0.376941	-1.1311	-0.892958	-0.529935	-0.925111	-0.528369	-0.729943	-1.31621	-0.669852	0.105812	0.310867	0.0114224	-0.170345	-0.65896	0.920685	-0.522288	0.0842583	0.123324	0.0302114	0.461268	0.220251	-0.748561	0.108737	-0.0383315	-0.222843	-0.579951	-0.0279774	0.0677818	-1.63356	-1.86833	0.013372	0.858423	0.0654726	0.554942	0.0601527	0.104565	0.166386	0.472888	-0.772829	0.196904	-0.15807	0.887285
GAPDH_K227:VIPELNGkLTGMAFR	-1.0422	-2.19075	-0.911481	-2.65668	-3.30122	-1.4902	-2.11807	-1.47577	-1.56994	-1.8381	-2.08838	-2.60798	-0.880617	-2.18403	-1.56366	-2.05423	-0.65915	-1.31437	-1.55278	-1.29097	-2.92796	-0.828286	-1.09408	-1.3512	0.0673809	-1.59404	0.623429	-2.21837	-2.49109	-2.07751	-2.6019	-1.44519	-1.40787	-0.698082	1.01071	-3.37014	-1.22007	-1.12984	0.969903	-0.639622	-0.964499	-0.0935914	-0.8481	-2.5428	-1.1447	-1.79205	-1.86168	0.32961	0.0442425
GAPDH_K251:DLTCRLEkPAKYDDI	-0.701707	-2.75879	-1.54611	-2.05653	-2.72885	-0.420533	-0.930039	-0.0731634	-1.70235	-0.740604	-1.09576	-2.00006	-0.0397621	-2.72758	-1.73845	-0.999313	-0.0357163	-1.39684	-1.47322	-0.782161	-1.33054	-1.50152	-0.666087	-0.0593951	-0.141153	-1.01536	0.228051	-0.51712	-0.941701	-2.5148	-1.89101	-1.09881	-0.952074	-1.24029	-0.843754	-2.40075	-3.30432	-1.00967	-0.646935	-1.12793	-1.09174	-2.77208	-1.35498	-2.52617	-0.581325	-1.03669	-2.32494	-0.746801	-2.41552
GAPDH_K254:CRLEKPAkYDDIKKV	0.390733	0.177103	0.732749	0.667633	-0.86169	0.133235	0.756756	0.901498	0.293002	0.737701	1.13179	0.837412	0.521821	1.46104	0.0530756	0.331173	0.57952	0.448757	0.488662	1.0361	0.643893	1.7363	0.764907	0.440409	0.840858	0.0745628	0.642322	0.11606	-1.0199	0.648485	-0.0412453	0.559727	1.01947	0.346909	0.056122	-0.0300535	-1.50612	0.495496	1.21951	0.614302	1.00752	-0.716528	1.07272	0.547072	1.35591	-0.146412	0.984791	0.168193	1.16355
GAPDH_K263:DDIKKVVkQASEGPL	1.13149	0.0133641	0.519528	0.0516108	-0.205916	0.451851	1.14252	0.929811	1.03453	0.994488	1.34954	1.18369	0.49077	1.64111	0.0248958	0.408674	1.47185	1.41717	0.327805	1.16799	1.12224	1.8988	1.21033	1.20029	1.68733	0.911816	0.844784	1.46324	0.28856	1.11969	0.775804	0.139395	1.62248	0.432203	1.04339	1.16869	-0.269027	0.720226	1.56091	0.906852	1.3609	1.19579	1.93999	1.13194	1.21671	0.152687	1.53165	0.687892	1.83982
GAPDH_K271:QASEGPLkGILGYTE	-0.290911	-0.628427	-1.35529	-1.10471	-1.88712	-0.542202	-1.31812	-0.232893	-0.478277	-0.507005	-0.605214	-1.14018	-0.4983	-0.984139	-1.08367	-0.774877	-1.99709	1.39141	-0.863638	-1.44227	-0.731869	-0.109425	-2.28507	1.30698	-0.763736	-0.588926	-0.665748	-1.53561	-1.03498	-0.599034	-0.358452	0.231622	-1.81814	-0.81823	-1.1576	-0.617785	-1.73575	-0.686502	-0.665841	-0.618218	0.105282	-0.885414	-0.0307774	-0.674137	-0.829765	-0.621136	-0.578064	-0.725934	-0.718617
GAPDH_K334:LMAHMASkE______	-0.99969	-1.77716	-1.67103	-1.79993	-2.46663	-1.39272	-2.31771	-1.43312	-0.852371	-1.64484	-1.99036	-1.52981	-1.78793	-1.18346	-1.70466	-1.44289	-0.536846	-0.562853	-1.75731	-1.43317	-1.60337	-0.335068	-0.65194	0.730327	-0.780833	-1.21671	0.118712	-1.31058	-1.95383	-2.04299	-1.39357	-1.09708	-1.261	-0.931397	-0.872876	-2.03144	-2.20396	-0.467216	-0.688839	-0.620199	0.129666	-2.02572	-0.400052	-1.60967	0.345507	-0.980764	-1.22621	-0.477563	-0.400997
GAPDH_K5:___MGKVkVGVNGFG	0.666794	-0.656417	0.255926	0.21374	-1.31101	0.440251	0.774817	0.693569	0.035077	0.479183	0.884099	0.522539	0.777391	0.587503	0.0671872	0.407477	1.14068	0.45931	0.815368	0.619162	-0.432257	-0.0208231	0.584136	0.698435	1.28281	0.676211	1.15347	-1.58391	-0.715702	0.877434	-0.0898286	-0.18479	-1.17943	0.405567	0.414521	-1.61984	-1.43401	0.487128	1.30977	0.617927	1.11887	0.422167	0.646574	-0.0403668	0.96123	-0.113119	-0.467605	0.978164	1.12128
GAPDH_K61:GKFHGTVkAENGKLV	0.743102	0.496219	-0.197987	0.0797697	-0.640644	-0.485106	0.423917	0.17163	0.00516914	0.472368	1.69315	0.245786	-0.390588	0.312709	-0.11087	-0.244467	0.453479	0.993531	0.623321	-0.074453	0.0743945	2.03908	1.0522	0.401271	0.698163	0.853086	0.919048	0.345124	-0.646297	1.0724	0.524084	0.861763	1.40428	0.44349	0.937108	1.62946	-0.0696497	1.10057	1.61098	-0.382071	1.84957	1.09651	1.86418	0.975738	0.979514	-0.0065274	0.257263	0.503187	1.8893
GAPDH_K66:TVKAENGkLVINGNP	-0.143421	-2.02222	0.282351	-2.61085	-2.82163	-0.622761	-0.386213	-0.350536	-0.570168	-0.484481	-1.02317	-1.60998	0.165193	-3.00545	-0.182569	-0.542837	-0.176995	-1.32005	-0.456099	-0.637577	-2.40886	-0.956091	-0.701547	-0.567802	0.171772	-0.817661	0.396809	-1.12197	-2.09291	-1.29208	-2.3872	-0.996612	-0.836064	-0.148241	0.303948	-1.34702	-2.05092	-0.433024	1.51818	0.200965	0.0213844	-1.60162	-0.792675	-1.26351	0.58826	-0.214685	-1.56257	0.316434	-0.320348
GAPDH_K84:FQERDPSkIKWGDAG	-0.482852	-3.37032	-0.421909	-1.69003	-3.00946	-1.36077	-1.36878	-0.938081	-0.870887	-1.32591	-1.78891	-2.00438	-0.710357	-2.82287	-0.584039	-1.55155	0.00590171	-0.578843	-0.187624	-0.424152	-2.63788	-0.955607	-0.437565	-0.364443	0.160766	-0.640322	1.06056	-0.963661	-1.47538	-1.32876	-2.17593	-0.612053	-0.604271	-0.954592	-0.222222	-2.80649	-2.87506	-1.004	0.370679	-0.56219	-1.16474	-1.48275	-1.32164	-2.94282	-0.310556	-1.32321	-2.30748	-0.717712	-0.911241
TPI1_K106:VAAQNCYkVTNGAFT	-0.644562	-1.60197	-1.07379	-1.35809	-2.27218	-0.0384411	-0.687561	-0.0115808	-1.05775	-1.22343	-0.732449	-1.27432	-0.0262282	-1.67314	-1.73996	-0.837774	0.297696	0.703373	0.0814353	0.157274	0.0439873	-0.0738364	0.377224	1.41675	0.219842	0.0800698	0.317167	-0.293904	-0.752462	-0.174404	-1.32895	0.207735	-0.267468	-0.225907	0.361248	-1.09443	-1.32974	0.531764	0.217843	-0.164846	0.702826	-0.256016	-0.521355	-0.565027	0.0323836	-0.653152	-0.623709	-0.0905493	0.379936
TPI1_K122:EISPGMIkDCGATWV	-1.45066	-2.06463	-1.7333	-1.89227	-2.43833	-1.18206	-1.86666	-0.679721	-1.63973	-1.76932	-2.17231	-2.14156	-0.861471	-2.75277	-1.75517	-1.87184	0.225738	0.548311	-0.575881	-0.800313	-0.336778	-1.09177	0.18038	0.277823	0.242929	-0.308589	0.157464	-0.994096	-0.950875	-0.438251	-1.74409	-0.469622	-0.500993	-1.3992	-2.13287	-3.14173	-3.00211	-1.3467	-1.6237	-1.91564	-0.188818	-3.1735	-1.89549	-3.50441	-0.808404	-1.62443	-3.21172	-0.493774	-2.68478
TPI1_K179:REAGITEkVVFEQTK	-0.141013	-0.549127	-0.618074	-0.551251	-1.33835	-0.549228	-0.407844	0.107519	-0.342883	-0.767919	-0.303694	-0.525195	-0.82115	-0.908453	-0.720248	-0.25383	0.0976918	0.232955	0.672959	0.327363	-0.564881	-0.309908	0.764932	1.01974	0.42591	-0.0200996	0.67556	-0.178578	-0.733751	0.369193	-0.0456686	-0.131497	-0.390358	0.270255	0.26616	-1.0737	-1.36836	0.813025	0.768442	0.156219	1.11173	0.379714	0.255306	-0.746005	0.310525	-0.425056	-0.201396	-0.164518	0.574668
TPI1_K212:VWAIGTGkTATPQQA	0.182069	-3.05304	-0.122694	-2.13868	-1.68393	-0.137236	-0.4919	-0.491189	-0.0406699	-0.560095	0.242695	-0.526749	-0.180228	-1.85087	-0.467794	0.0649983	1.07394	-0.693816	0.443085	0.62056	-0.911327	-0.617282	0.859289	0.0566271	1.20905	0.91563	1.2739	0.381238	-1.24088	-0.206272	-1.53557	-0.142756	0.854364	-0.419948	-0.0147677	-1.9423	-2.49871	-0.653998	1.05334	-0.126196	0.284967	-1.19453	-0.0156393	-1.51829	0.354454	-0.77399	-1.56145	0.888903	-0.353977
TPI1_K231:EKLRGWLkSNVSDAV	-0.922949	-2.18536	-0.960697	-1.83285	-2.18518	-0.149768	-1.07737	-0.580881	-1.38854	-1.3795	-1.17677	-1.52159	-0.410346	-1.72651	-1.53032	-1.10936	-0.198736	-1.11921	-0.783304	0.185718	-1.3754	-0.96973	-0.368901	-1.26947	-0.21121	-0.560762	-0.650213	-1.09211	-1.33058	-1.67414	-1.75307	-1.22285	-1.16483	-0.466785	-0.12304	-2.18602	-1.32474	-1.05873	0.328563	-0.423474	0.507118	-0.0410167	0.256031	-1.34103	0.128444	-0.361429	-0.672178	-0.308986	0.0301827
TPI1_K43:SAMAPSRkFFVGGNW	-0.00938311	-1.20969	-0.649394	-1.26715	-1.75084	0.0672073	-0.290519	0.126152	-0.85481	-0.492063	-0.597417	-0.507629	0.225841	-0.742994	-0.741793	-0.549757	0.216409	0.465991	0.456158	-0.542442	-0.349119	0.623439	-0.0202103	0.664094	0.342987	0.14664	0.682375	-0.678906	-0.949227	0.451592	-0.446824	0.0165701	-0.817351	0.225845	0.0226037	-2.60811	-1.67745	-0.0226048	0.698136	0.540252	1.04974	-0.642691	0.799539	-0.0512742	0.801535	-0.393783	-0.735544	0.347552	0.264881
TPI1_K51:FFVGGNWkMNGRKQS	-0.319789	-1.10692	-0.714955	-0.0982301	-1.86061	-0.439696	-0.925831	0.0170006	-0.873734	-0.682661	-0.651791	-0.93479	-0.280997	-1.39148	-0.784417	0.0828234	-0.204517	0.0924814	-0.522439	-0.519478	-0.888351	-0.23034	-0.146149	0.143787	0.278863	-0.512021	0.387821	-1.05719	-1.17822	-0.714924	-1.33122	-0.324695	-0.743583	-0.0851496	0.231836	-0.90162	-1.12413	0.035255	0.529235	-0.189175	0.228014	-0.549957	0.0373613	-0.327811	0.395662	-0.573731	-0.429665	0.0962615	0.288379
LDHB_K308:LTSVINQkLKDDEVA	-1.58311	-1.88232	-0.599942	-1.62457	-2.09418	-1.12622	-0.928755	-0.732463	-1.22952	-1.59393	-1.58271	-1.68119	-0.419468	-2.15762	-1.36862	-1.02575	-0.26107	-0.798314	-0.916454	-0.368805	-1.94043	-2.36544	-0.815121	-0.574952	-0.17098	-0.751904	0.401191	-1.07197	-1.83919	-1.24306	-2.2088	-0.907603	-1.92214	-0.898172	-0.463171	-2.23632	-2.1949	-0.248664	-0.0952183	0.0248751	-0.767575	-1.18423	-0.949855	-1.66528	-0.160961	-0.649828	-1.16507	-0.0578206	-1.08585
LDHB_K318:DDEVAQLkKSADTLW	0.483088	0.402745	-0.0809942	0.211134	-0.646247	0.0480985	0.168343	1.01153	0.686901	-0.113982	0.144942	-0.112107	0.22145	-0.00898384	0.0228279	0.273523	0.398562	-0.093067	0.169118	0.398101	0.0390438	0.0316988	-0.75235	0.667961	0.0119348	-0.0417504	0.411538	0.269815	-0.354885	-0.244629	-0.758204	0.164531	-0.00490892	0.219779	0.634235	-0.354018	-1.65446	0.366731	0.846412	0.376338	1.22196	-0.545445	0.55487	0.0638504	0.146579	0.158428	-0.157852	-0.00524401	1.10522
LDHB_K7:_MATLKEkLIAPVAE	-0.417893	-0.669445	-0.176425	-0.555306	-1.44323	-0.115022	-0.250321	-0.115034	-0.443498	-0.178557	-0.0698526	0.368474	0.241122	-0.234778	-0.617581	-0.498772	0.193132	-0.0178874	0.24472	-0.03053	-0.506069	-0.268924	0.405148	0.0398609	-0.030696	-0.140729	0.399342	0.131341	-1.01258	-0.328676	-1.17847	-0.493899	-0.0877567	0.141709	-0.186077	-0.679392	-1.9369	-0.222892	0.0897559	-0.00275859	0.528435	-1.06011	0.701566	-0.256174	0.664116	-0.205768	-0.649346	0.20119	0.543119
LDHB_K82:TPKIVADkDYSVTAN	-0.536333	-1.30644	-0.287706	-1.32246	-0.960432	-0.421904	-0.348253	0.224777	-0.935357	-0.743524	-0.408425	-0.667099	0.079928	-0.473332	-0.90297	-0.412531	0.0644541	-0.332443	-0.170553	-0.394607	-0.869816	-0.998607	0.5453	-0.545215	0.237333	-0.610966	0.307813	-0.805344	-1.89304	-1.03141	-1.51292	-0.663508	-1.00707	-0.41935	-0.224609	-2.23164	-2.21544	-0.376761	-0.115278	-0.568086	0.320436	-0.689277	0.123286	-0.555584	-0.186774	-0.480224	-0.73336	-0.262962	-0.126218
ACOT13_K108:VITAHVLkQGKTLAF	-1.97957	-3.25634	-1.71686	-3.72733	-5.02466	-0.457561	-3.2111	-1.61229	-2.89068	-2.91558	-2.101	-3.38815	-0.998368	-3.46591	-2.44848	-3.05053	-1.26397	-3.28135	-2.19264	-0.975402	-3.86385	-1.85291	-2.26516	-2.48532	-0.364669	-3.2211	0.351925	-3.68547	-3.60951	-4.04707	-3.12567	-1.14276	-2.74706	-2.20269	-0.76676	-3.90396	-2.96694	-2.31429	0.106838	-1.46784	-2.65808	-1.99583	-2.98916	-3.84209	-1.27413	-1.47471	-1.66234	-1.5151	-1.17939
ACOT13_K127:LTNKATGkLIAQGRH	0.509032	-0.401441	0.826611	-0.351403	-1.62784	2.09731	-0.255463	0.783336	-0.774103	0.148112	2.19733	0.485924	0.684262	0.498228	-1.0789	0.0560406	0.182782	-0.692839	1.01083	-0.615106	0.527993	2.6924	-1.04705	-0.279186	1.27485	0.0585234	1.20177	-0.499185	0.518168	0.956071	-0.0600219	0.255962	-0.393763	0.00426432	0.534211	0.0978923	0.30674	-0.407463	2.02546	-0.169719	0.155862	0.834006	0.971651	0.837905	1.33367	0.0129263	1.03627	1.05165	2.47958
ACOT13_K27:NFERVLGkITLVSAA	-0.385758	-2.64642	-0.194077	-2.34967	-2.90962	-0.819257	-2.42076	-1.09097	-2.13364	-1.95588	-2.3067	-1.92157	-0.586992	-1.68857	-1.18858	-1.90802	-0.587092	-1.23072	-1.51177	-1.01109	-1.04343	0.165631	-0.300079	-0.705917	0.00244384	-1.16047	0.93968	-1.56619	-1.31382	-0.980981	-0.636055	-0.918687	-0.285828	-0.78923	-0.339332	-1.3056	-2.03406	-1.27413	0.791964	-0.885511	-0.833308	-2.44585	-1.55652	-2.09522	-1.24318	-1.28291	-1.52721	-0.365761	-1.51636
RPS12_K129:DVIEEYFkCKK____	0.38316	-0.0294131	-1.3874	-0.993616	-1.31795	-1.32991	-0.970615	0.0640345	0.736435	-0.84393	-0.714996	-0.268504	-0.31592	-0.202714	-1.1799	-0.807328	0.00571207	0.722626	-0.411593	0.936546	0.166841	0.249493	0.642931	1.07934	0.451535	-0.394299	0.639313	0.169392	-1.11494	-0.358651	0.0457933	-0.205793	0.909046	-0.10139	0.937173	-1.32155	-2.08407	0.202494	-0.443883	-1.48384	0.439039	-0.343531	-0.413432	-1.25964	-0.832154	-0.498712	-0.859177	-1.33992	1.2158
RPS12_K84:IKVDDNKkLGEWVGL	0.143839	-0.591274	-0.363191	-1.24784	-1.51989	-1.681	-1.22542	-1.10135	0.762236	-0.945498	-1.38398	-0.83047	-0.834726	-0.672173	-0.58818	-2.21238	0.00751057	0.21093	-1.33339	-1.06744	-0.661126	-0.802037	-0.0505122	-0.0320999	0.361738	-1.1682	-0.427211	-0.974826	-2.00397	-1.62791	-1.77047	-1.4986	-0.122234	-1.00669	-0.604218	-2.43934	-3.13131	0.770624	-0.765026	-0.457039	-0.606515	-1.45175	-0.989421	-1.58088	-0.258875	-1.14471	-0.865066	-1.46251	-0.836504
SNX3_K61:KTNLPIFkLKESTVR	0.205782	-0.204026	-1.1931	1.16301	-0.343123	-0.122479	-0.532582	0.820366	-0.0884821	-0.139904	-0.609897	0.0193342	-1.06178	0.432546	-0.912152	0.183317	-0.0321439	0.642511	-0.580502	-0.390609	0.816109	-1.03177	-1.23522	1.52451	0.0972416	-0.636406	-0.743452	-0.464728	-1.7646	-0.54887	-1.01138	-0.466572	-0.0561589	-1.69618	-1.65214	2.26505	-1.28529	-0.186435	-1.52637	-0.170221	0.65215	-0.169583	1.68266	-0.948845	-0.161879	-1.19114	2.23576	-1.85207	2.01907
MTREX_K51:AGKRFDGkLQSESTN	0.269291	0.29613	0.668607	-0.0661095	-0.147851	-0.0393607	0.787823	-0.399301	-0.519823	0.543432	0.722805	-0.22579	0.605445	0.357034	0.60188	0.169775	0.450166	0.622585	0.853217	-0.105205	0.282219	0.36356	-0.0880641	1.07438	0.124601	-0.0946404	0.586836	-0.232231	-0.390024	0.290552	-0.478591	-0.837901	0.0181563	-0.365076	-0.21742	0.796851	-1.68965	-0.582874	0.503231	0.402755	1.0633	0.171843	0.241205	-0.12618	0.0235429	-0.412398	-0.709977	1.61703	0.254041
MTREX_K78:TDEPIFGkKPRIEES	-0.0687206	-0.452939	-0.0331731	-0.824331	-1.50627	0.909002	0.526264	-0.123154	-0.610828	-0.105888	-0.17745	-0.591982	0.493699	-0.523962	-0.0575439	-0.185389	0.630669	0.0267758	-0.0944699	0.868566	-0.369563	-0.151828	0.396965	0.256167	0.456201	-0.113902	0.620113	-0.0812132	-1.48059	-0.187145	-1.12503	-0.381144	0.416727	-0.51118	-0.351063	-1.12695	-2.11366	-0.304416	-0.16476	-0.26125	0.466208	-1.40607	-0.442086	-1.0751	-0.249372	-0.305594	-0.964271	0.0776164	-0.577578
HARS2_K444:IKAEMLYkNNPKLLT	0.346142	-0.316783	0.0333307	-0.677793	-0.81478	-0.634625	0.086228	0.305441	-0.461002	0.152594	0.251384	-0.304422	-0.052565	-0.178636	-0.242674	-0.232868	0.461462	0.110891	0.2175	0.0222744	0.859687	1.3751	0.783614	-0.238652	0.898374	-0.0324701	1.15381	0.102942	-0.33103	0.54212	0.064711	0.298769	-0.114232	0.0575239	1.11116	0.294518	-0.055872	0.781897	1.47278	0.530056	0.824657	0.456188	0.860914	0.194251	1.11724	0.809862	1.57299	0.920654	1.82187
THG1L_K263:LPTEMEGkKMAVTRT	0.66453	0.338097	0.231867	0.65693	-0.715225	0.120499	1.00519	0.63299	0.180273	1.00047	0.0463421	0.390075	0.859057	-0.00799194	0.416274	1.05906	0.798345	0.475246	1.26394	0.494752	0.494402	0.157773	1.01916	0.682318	0.918186	0.740344	1.43444	0.906016	0.678094	0.626481	-0.203002	0.148009	0.061022	1.47253	0.686536	0.319423	0.0590543	1.12191	1.77777	1.22441	1.35569	1.42413	1.32157	0.066979	0.987066	0.777289	0.213686	1.43151	1.41188
RARS1_K287:FDTEEEFkKRAYQCV	0.628101	0.501593	-0.27233	0.660182	-0.56534	-0.00161548	0.992341	1.59391	0.386516	0.327274	1.22761	0.118923	0.341305	1.74777	0.0927174	0.710304	0.751044	0.971054	0.921225	1.36046	0.641402	0.507919	0.602899	0.791591	0.974171	0.0180687	1.33227	0.239974	-0.303651	1.19931	0.522505	0.85844	-0.219093	0.348452	0.637727	0.648894	-1.28829	0.629185	0.766867	0.435688	1.2148	-0.252041	0.362458	-0.118247	0.473025	-0.109015	0.288225	-0.623897	1.22783
EHHADH_K280:FAERKANkWSTPSGA	-0.599326	-1.72129	-0.207167	-1.05917	-2.22007	-0.943246	-1.04312	-0.541851	-0.859646	-0.922413	-0.950743	-0.910693	-0.492345	-1.31481	-1.11259	-0.721556	0.432614	0.52449	-0.0253679	0.00864048	-0.558826	0.942415	0.247894	-0.266271	0.52223	0.21344	0.745815	-0.393892	-1.38861	0.078464	-0.692717	0.324544	-0.863031	-0.0305339	-1.06262	0.584917	-1.83461	-0.21241	0.0534536	-0.24289	0.501418	-1.14849	0.761657	0.182202	0.631749	0.0660845	-0.405877	1.04231	-0.168955
UMPS_K162:REQGGKDkLQAHGIR	-0.346252	-0.624161	-0.264321	-0.677815	-0.782629	-0.120038	-0.205115	-0.239205	-0.526115	-0.665335	0.677813	-0.579341	-0.18312	-0.78759	-0.778836	-0.709317	0.516882	0.244377	0.588243	0.516895	0.537987	0.0521488	-0.0968198	0.782717	1.47928	0.459889	1.06726	0.804847	-0.253575	0.486834	-1.23667	1.00008	-0.766744	0.486211	-0.370617	-0.476652	-2.59028	-0.689466	0.443178	0.341623	-0.465301	-1.08179	1.19798	-0.554992	0.668101	0.0963775	0.564862	0.0489965	0.540263
NKTR_K179:DCGVLATkSIKDVFE	-0.454411	-1.31176	-0.579409	-2.03675	-2.43693	-0.197426	-0.813631	-0.731394	-1.05569	-0.908032	-1.58296	-2.1159	-0.191118	-2.15339	-0.653832	-0.956086	0.243563	-0.871338	-0.807097	-0.13189	-1.1982	-1.09329	-0.142984	-0.339358	0.227771	-0.804333	0.841374	-1.02428	-1.02978	-1.49675	-2.06726	-0.504685	-0.591224	0.0691112	0.275841	-1.79508	-1.55988	-0.172197	0.869598	0.152889	-0.351748	-2.72658	-0.975833	-2.3553	-0.548661	-0.327443	-2.30024	0.448268	-1.18441
DAZAP1_K134:TELREYFkKFGVVTE	0.0273013	-0.820238	-0.565674	-0.869038	-1.45814	0.0341107	-0.121313	-0.109152	0.219188	-1.01875	-0.678198	-0.975927	-0.0159036	-1.34973	-0.974116	-0.461468	0.192623	0.366676	-0.33026	-0.150955	-0.153876	-0.0656795	0.314035	1.33916	0.330561	-0.18578	0.707514	-0.126623	-0.667582	-0.0944734	-0.118525	-0.271239	-0.158401	0.355633	0.830629	-0.804571	0.560846	1.04658	0.403943	-0.277118	1.2574	2.9279	0.50265	-0.107401	0.146385	-0.784436	-0.619724	-0.209438	1.02198
DDX1_K172:FGFGGTGkKSHNKQF	0.128937	-0.490362	0.0879531	-0.704725	-2.21512	-0.560702	-0.791781	-0.154218	-0.302152	-1.60733	-0.161463	-0.191837	-0.00434047	-0.215697	-0.449417	-1.01024	0.287736	-0.183979	-0.101337	0.328836	-0.596628	0.552148	0.0743368	-0.519355	0.499295	-0.704653	0.273768	-0.55735	-0.971181	-0.285704	-0.554721	-1.04895	0.0288071	-0.30575	-0.234273	0.343068	-1.94249	-0.419312	0.124378	-0.346489	0.130365	-0.659634	0.0366729	-0.029218	-0.508548	-0.638848	-0.367076	-0.343085	0.136644
DDX1_K311:NNIKQFKkYIDNPKL	-0.612608	-0.180776	-0.544534	-0.996234	-1.06224	-1.57662	-0.612501	-0.0931967	-0.276244	-0.600869	-0.433873	-0.112294	-0.386766	0.0311478	-0.812546	-0.401733	-0.397491	0.152141	-0.13478	-0.204162	-0.412436	0.409677	-0.398248	0.616927	0.404234	-0.395279	0.170208	-0.928184	-0.550926	-0.359148	-0.709217	-0.0146674	-0.386024	-0.0177174	-0.526173	0.218194	-1.55617	-0.356034	-0.0733261	-0.263866	0.227522	-0.443224	0.461502	-0.661052	-0.363354	-0.507247	0.24642	-1.41577	0.497319
DDX1_K516:AIIFCRTkIDCDNLE	-1.00871	-2.44095	-1.16234	-1.75666	-2.15015	-0.334551	-1.11094	-0.844855	-1.73812	-1.56005	-1.49862	-1.69115	-0.327671	-1.67086	-0.965975	-0.842472	0.090791	-0.298339	-0.33	-0.365268	-1.14072	0.237621	0.390972	-0.160181	-0.0936961	-0.523506	0.740726	-0.80592	-1.2641	-1.07811	-1.69899	-0.142455	-0.212357	-0.775217	-0.907137	-1.43324	-2.47408	-0.755547	-0.508669	-0.663685	0.203342	-1.45976	-0.617776	-1.10435	-0.134829	-1.46566	-1.34126	-0.433447	-0.621505
MDH1_K103:MERKDLLkANVKIFK	0.122576	-0.997526	-0.3264	-0.642379	-1.78158	-0.724688	-0.0856776	0.14578	-0.651959	-0.47858	-0.0763087	-0.502401	0.205672	-0.316257	-1.08312	-0.692084	0.087483	0.136777	-0.0567679	0.134645	-1.22035	0.424782	0.598623	-0.0303313	0.340986	0.0556827	0.786682	-1.0424	-1.24067	-0.243783	-0.4466	-0.693353	-0.332027	-0.382345	-0.00499966	-1.18	-2.10969	-0.16581	0.687816	0.00391604	0.278736	-0.905187	0.0329483	-0.0212959	0.630494	-0.918626	0.319692	-0.534539	0.256335
MDH1_K107:DLLKANVkIFKSQGA	0.091693	-0.516045	-0.344756	-0.494684	-1.95795	-0.864223	-0.125767	0.189616	-0.868046	-0.300175	-0.124436	-0.473729	-0.186985	-0.226632	-0.876784	-0.104663	0.477127	0.223636	-0.0422512	0.260631	-0.763554	0.539146	0.519162	0.0116061	0.724061	0.100333	0.85349	-0.774107	-1.66191	-0.0799012	-0.453959	-0.14324	0.72105	-0.25845	0.0104662	-0.97865	-1.74441	-0.356459	0.631513	-0.260522	0.361354	-0.218212	0.0325612	-0.27902	0.820174	-0.535629	-0.307822	-0.277696	0.106681
MDH1_K110:KANVKIFkSQGAALD	-0.906371	-2.14755	-0.97657	-1.4891	-2.47405	-1.48736	-1.62611	-1.2703	-1.43185	-1.80204	-1.29056	-1.46264	-1.15302	-1.50993	-1.59519	-1.94391	0.697273	-1.29369	-1.26012	0.510844	-1.22634	-0.306857	1.16002	-1.4931	0.442828	-0.619867	-0.385127	-0.451293	-2.39862	-1.03038	-0.890364	-1.04379	0.648508	-0.675883	-0.829845	-0.377708	-2.6438	-1.05824	-0.503463	-0.972281	-0.545739	-1.2075	-0.773252	-1.04013	-0.37224	-1.26429	-0.906766	-1.13849	-0.560742
MDH1_K118:SQGAALDkYAKKSVK	-0.426583	-0.838213	-0.57986	-1.36974	-1.24278	-0.48146	-0.380498	0.63291	-0.962183	-0.688902	-0.332675	-0.861168	0.0975793	-0.295628	-1.5955	-0.382429	0.295756	0.247016	-0.785395	-0.275697	-0.248375	0.790058	0.306094	0.941725	-0.0685929	-0.242153	-0.117754	-0.465786	-0.72527	-0.166708	-0.147711	-0.127186	0.193737	-0.0193722	0.457404	-0.375419	-2.41289	0.318433	0.388975	-0.0304361	0.786443	-0.177434	0.394495	0.140497	-0.0603237	-0.624629	-0.216524	-0.568035	0.600148
MDH1_K239:AAVIKARkLSSAMSA	0.521481	-0.253207	0.344171	-0.582156	-0.994065	-0.0437107	-0.151279	0.348173	-0.0478879	0.232119	0.230423	0.0166128	0.54936	-0.352796	-0.27265	0.121967	0.442344	-0.754543	0.0756683	0.516083	-0.614897	-1.08929	0.363479	0.136829	0.765696	-0.289172	1.05322	-0.770501	-2.12198	-0.231756	-1.82944	-0.397331	-0.824001	0.104949	0.538621	-1.28599	-0.836383	0.319686	1.21524	0.126285	0.762861	1.01579	0.477823	-0.461524	0.830965	-0.223131	0.307352	0.472216	0.393729
TMSB10_K15:GEIASFDkAKLKKTE	-0.649016	-1.02117	-0.842496	-0.328031	-1.49353	0.614193	-0.191337	0.27988	-0.643115	-0.785913	-0.580822	-1.49663	-0.269415	-1.65493	-1.01411	-0.683878	0.353798	0.520234	-0.152523	0.540135	-1.38951	-0.154199	-0.0643934	0.584092	0.00621925	-0.33508	-0.0213964	-0.79375	-1.44987	-0.131299	-2.01137	-0.242408	-0.774478	-0.149362	-0.138254	-0.726387	-0.62061	0.0740896	-0.570377	-0.651449	0.384115	-1.20711	-0.735428	-0.12938	-0.0583547	-0.704485	-1.37023	-0.2499	-0.212174
TMSB10_K4:____MADkPDMGEIA	-0.266024	-1.27266	-0.225328	-0.738407	-1.45885	-0.103891	-0.525634	-0.25118	-0.693253	-0.426333	-0.405416	-0.861947	-0.224307	-1.59003	-0.299206	-0.465081	0.704529	0.210486	0.0204695	0.701794	-0.774923	0.697216	0.482387	0.585381	0.625838	0.431152	0.497781	-0.342497	-0.807497	-0.0232527	0.535455	-0.593459	-0.664941	0.473006	0.335557	-0.285195	-1.89186	0.604912	0.837451	0.406162	0.725163	-0.858268	0.641538	0.159166	0.459614	-0.0850838	0.074121	0.812549	0.209199
MSH2_K555:GVKFTNSkLTSLNEE	0.289579	-0.598403	0.351926	-0.132038	-1.21674	0.732501	0.428862	0.148958	-0.342541	0.0449094	-0.00394863	-0.451648	0.269424	0.100836	-0.588293	0.500877	-0.195582	0.634258	0.06745	0.773871	-0.257234	-0.36467	0.26355	-0.157207	0.484776	0.45284	0.978622	0.152796	-0.86276	0.224431	-0.239997	-0.0989586	0.102197	0.306133	0.222159	-1.71418	-2.26846	-0.103304	0.39682	-0.0968461	0.384007	-1.13588	0.301093	-0.260407	0.508947	-0.109377	-1.40444	0.201046	0.16497
NDUFS1_K311:EPMVRNEkGLLTYTS	-2.21508	-3.59721	-1.9313	-3.25479	-4.00045	-0.923283	-3.39072	-1.99913	-3.12457	-2.84995	-3.02813	-3.44016	-1.32181	-3.89398	-2.5108	-3.05416	-0.827397	-1.70878	-2.92107	-2.10785	-3.63137	-2.09576	-1.98177	-1.24461	-0.941874	-2.71011	-1.37556	-2.43163	-3.7873	-3.18939	-3.25053	-1.60227	-2.53475	-2.76579	-2.20897	-3.88934	-3.85314	-2.18573	-1.78763	-2.55853	-1.87273	-3.34542	-2.77537	-3.16053	-1.27955	-1.91054	-2.7302	-2.25473	-2.69758
NDUFS1_K467:HPFSQVLkEAKKPMV	-1.12182	-2.42035	-1.16785	-2.46102	-3.14763	0.501998	-2.11979	-1.45237	-2.20883	-2.26031	-1.01078	-2.53746	-1.13147	-2.15024	-1.69633	-1.90348	-0.195402	-0.62368	-0.432713	-0.200265	-0.924536	-0.0527678	-0.671691	-0.165675	0.486588	-0.953557	1.39621	-1.88006	-2.27087	-0.908806	-0.870959	-0.445192	-1.2036	-0.801369	-0.264589	-2.48439	-2.34376	-0.40295	1.25042	-0.601693	-0.624001	0.309357	-0.555442	-1.79344	0.46355	-0.247672	-0.72007	0.213113	0.82282
SF3B6_K29:YIRNLPYkITAEEMY	-0.409474	-1.77463	-0.37137	-2.14092	-2.25249	1.92742	-0.926739	-0.260479	-1.09728	-1.26197	-1.17048	-1.56976	0.445553	-2.5734	-0.998767	-1.27867	0.41191	-0.480038	-0.279622	0.635081	-1.85422	-0.67442	0.240474	-0.137636	0.752708	-0.190703	1.03109	-1.02764	-1.3633	-1.31716	-1.5239	-0.0934255	-0.2762	-0.376826	0.422158	-2.98683	-2.26722	-1.00267	0.15683	-0.0669905	-0.410367	-1.28342	-0.927194	-2.18565	-0.257058	-0.0268007	-1.71129	-0.687318	0.0952519
HSPE1_K36:GGIMLPEkSQGKVLQ	0.561649	0.0576635	0.685329	-0.829877	-0.215248	0.30518	1.47029	0.902407	0.696338	0.438541	1.03897	0.142398	0.247041	0.336466	0.574767	0.768261	-0.386682	0.71435	-0.38365	-0.676521	-0.145126	0.375946	-0.101034	0.526087	0.145956	-0.11457	0.40291	0.0375173	-0.967926	0.117834	-0.91844	0.332735	-1.27069	0.0416706	1.11471	0.484713	-0.0254636	1.47878	0.43976	0.337291	1.07715	2.37936	0.236371	1.25819	0.61548	0.382447	0.318321	0.492748	1.35372
HSPE1_K66:EIQPVSVkVGDKVLL	0.863216	-2.39128	0.458447	-1.92915	-1.94124	1.28415	-0.103971	0.455511	-1.69322	-0.410367	-0.795753	-2.49615	1.22658	-2.06894	-0.304923	-0.27132	0.290108	-1.01899	0.0697659	-0.177163	0.103173	-0.425147	0.286706	-1.12077	1.83492	0.0842052	1.82072	0.424393	-0.220114	-1.64765	-1.22141	0.156344	0.532626	0.362379	0.413546	-2.00057	-2.24734	-1.52717	2.26832	-0.441425	-0.471148	-1.83689	-1.30371	-1.22018	-0.230636	-0.033802	-2.63454	1.71929	-1.96948
HSPE1_K70:VSVKVGDkVLLPEYG	-0.601332	-2.34533	-0.957691	-1.96652	-2.21082	-0.461706	-0.843517	-0.0564345	-1.78776	-1.18821	-0.253419	-1.8951	0.0659319	-2.03697	-1.3681	-0.639949	0.0513368	-0.406638	0.080859	0.450933	-1.29605	-0.461501	-0.52508	-0.313646	0.749669	-0.371311	1.28269	-0.433962	-1.22682	-0.0963302	-2.32844	-0.305252	0.00898703	-0.250285	0.30421	-1.54994	-1.69794	-0.326734	1.20096	-0.336001	-0.368125	-0.5561	0.237161	-0.231533	0.652516	-0.840272	0.0206637	0.507881	1.02206
HSPE1_K8:MAGQAFRkFLPLFDR	0.622471	-1.67298	-0.477616	-1.19686	-2.37645	0.0317107	-0.516696	0.448432	-0.830969	-0.365189	1.46126	-1.41174	0.480566	-0.0674927	-1.02373	-0.41468	0.719637	-0.75818	0.110402	0.517111	0.355578	0.807051	0.60765	0.132439	1.47715	0.196074	1.68226	0.570649	-1.19793	0.615598	0.0431657	0.285151	1.14682	0.220383	0.440474	-1.03862	-0.70858	-0.478688	1.60852	-0.0352232	-0.177137	0.60086	0.0857316	-0.923214	0.461624	-0.428842	0.321472	0.655563	0.912342
HSPE1_K80:LPEYGGTkVVLDDKD	-0.94428	-2.19779	-1.06674	-2.21906	-2.96183	-1.20774	-1.6474	-0.433529	-1.69031	-1.30229	-0.870659	-2.13542	0.0343766	-2.13313	-1.00613	-1.43689	-0.00135954	-1.76671	-0.683014	-0.462886	-2.43481	-2.92356	-1.08195	-0.909399	0.0623154	-1.21718	0.852526	-1.73586	-2.28706	-2.04841	-2.789	-0.353501	-1.09427	-1.9772	-1.48597	-1.78038	-2.10408	-2.5807	-1.32302	-2.0825	-1.16798	-1.44642	-0.897341	1.21575	-0.85646	-1.56082	-2.69709	-2.50436	-1.70269
HSPE1_K86:TKVVLDDkDYFLFRD	-1.40359	-2.56	-0.731392	-2.92106	-2.97807	-0.502145	-1.76546	-0.487245	-2.49505	-1.6462	-0.31311	-2.52034	-0.433258	-2.14027	-1.78275	-1.83287	-0.299097	-2.54987	-0.966036	-0.883268	-2.18427	-1.46829	-1.75665	-1.95726	0.238976	-2.07944	0.328535	-2.63441	-2.24851	-1.17742	-1.92907	-1.32954	-2.4857	-2.35075	-2.06849	-5.20903	-3.90195	-3.80676	-1.21871	-2.8083	-2.28217	-3.32004	-3.21282	-4.78128	-1.12934	-2.10301	-2.49174	-1.61879	-2.10306
HSPE1_K99:RDGDILGkYVD____	-0.514719	-2.7524	-0.486098	-0.456891	-1.77841	-0.412969	-1.22207	-0.712563	-2.17497	-1.45305	0.538362	-1.50031	-0.0790448	-0.791098	-2.12	-1.63774	-0.538224	0.6474	1.17529	-0.111979	0.0167542	2.52029	0.208863	0.615567	0.657219	0.338466	0.922114	-0.582311	-2.0489	2.60184	0.396048	0.313753	0.309714	-1.00818	0.313971	-0.285111	-0.257388	-0.28069	0.967259	-0.734754	-0.455098	-0.337497	-0.700997	-0.5689	-0.979087	-0.543404	-0.508622	0.751138	0.578494
PLEK_K101:RDIKKAIkCIEGGQK	-0.183023	-0.603936	-0.323222	-0.547102	-0.900322	-0.299103	0.665737	0.672967	0.048119	0.406345	0.236358	0.470738	0.234292	0.636777	-0.232728	1.05162	0.252396	-0.337248	0.200277	1.1391	-0.0109784	1.00146	0.114423	1.11785	-0.0228641	0.776064	0.385792	0.385146	-0.305324	1.42212	0.71188	0.176929	-0.460466	0.177819	0.138658	0.969514	-0.370081	0.565486	0.666272	0.318641	1.38219	0.600394	0.639778	1.089	0.464347	-0.240191	0.000457871	-0.0919569	0.943589
PLEK_K22:GSVFNTWkPMWVVLL	2.10001	0.315784	2.22988	1.85931	0.742819	0.359006	1.56226	1.90019	1.80577	1.99136	1.22113	0.359731	1.57488	0.33224	2.34187	1.90482	1.16872	1.02542	1.59697	0.15335	1.51783	0.429159	-0.055427	2.67173	1.19933	1.57865	0.865797	0.170585	-0.262763	1.40329	0.708896	1.08035	-0.0279159	1.28831	0.464048	0.17816	-0.701834	1.58928	1.41297	0.74936	1.16615	-0.438636	0.780687	-1.33518	0.744499	1.30875	-0.650465	1.24028	0.892977
PLEK_K253:IKQGCLLkQGHRRKN	1.40367	0.929276	0.419388	0.474374	0.330438	0.136784	1.51831	-0.0752172	0.769523	1.00644	1.56321	1.08465	-0.199439	1.23618	0.289723	2.28215	0.421158	0.244835	1.71537	1.80839	0.364977	0.130115	-0.343412	1.2311	-0.0665684	0.910633	0.645393	0.219272	-1.12131	0.943799	-0.667273	0.942608	-0.300954	0.673108	1.50563	-0.809355	-0.485264	0.454665	0.195184	0.554493	1.9778	0.159232	0.83439	1.5196	2.13489	0.14802	1.95038	0.655316	0.733462
PLEK_K64:SPCQDFGkRMFVFKI	-0.105051	0.528495	0.307328	0.487398	-0.154126	-0.608951	0.0707993	-0.884784	0.754535	0.0835916	0.555349	0.415371	0.720324	0.114292	0.404089	0.484663	0.677808	1.16408	0.394135	0.609553	1.61876	1.73757	1.41242	1.11087	1.14948	1.52611	1.49186	1.05526	0.0571376	1.73461	0.884806	1.10643	0.917891	0.636364	-0.396282	0.998075	-0.448539	0.227345	0.57541	-0.026067	1.09902	0.575641	1.56877	1.78826	-0.149009	0.276091	-0.467406	-0.0429926	0.352107
ENO1_K126:CKAGAVEkGVPLYRH	-0.298227	-1.0756	-0.308448	-0.883747	-3.20989	-0.240798	-1.13301	0.0582194	-1.06221	-0.622575	-0.438061	-1.15549	-0.0461739	-0.861701	-1.06232	-0.417214	0.306934	0.939589	-0.506073	-0.302294	-0.623089	0.203857	0.375985	0.00169146	0.675529	-0.654379	0.312188	-0.43306	-1.61007	-0.899679	-0.786955	-0.862795	-0.513718	-0.501438	-0.205122	-0.148695	-1.17664	-0.208144	-0.123928	-0.381874	1.05989	-0.573527	0.152421	-0.184797	0.16973	-0.616813	-0.775923	0.13881	-0.377013
ENO1_K193:AEVYHNLkNVIKEKY	0.484596	-0.147525	0.10204	0.102166	-1.09249	-0.184161	-0.369975	0.223537	0.279102	-0.465679	-0.156005	-0.155121	-0.256402	-0.290268	-0.07915	-0.341847	0.400294	0.75322	0.100009	-0.0646167	0.180987	-0.114987	0.0578839	1.38786	0.311911	-0.0414809	0.576578	-0.468509	-0.675261	-0.0962524	-0.848905	0.231135	-0.545132	0.284047	0.648597	-1.77003	-0.480434	0.410336	0.621996	0.194646	0.841223	0.867962	0.220973	0.603647	0.551952	-0.34252	-0.490709	0.210544	0.82612
ENO1_K228:KEGLELLkTAIGKAG	0.252887	0.494629	-1.10633	0.62278	-0.439772	0.301221	-0.501754	1.43171	0.967978	-0.422091	-0.482521	-0.849885	0.22003	-0.331663	-0.543916	-0.327608	0.279289	1.20289	-0.461986	-1.13366	1.22254	-0.185004	-1.01559	2.56333	0.21542	-0.18136	-0.157031	-1.13202	-0.933372	-0.108637	-1.15247	0.408664	-1.00653	0.474848	0.56389	-1.0428	-1.00008	1.24018	-0.473393	-0.846925	1.45466	0.722984	-0.139842	-0.658484	-0.0940908	-0.251944	-0.568244	0.560707	0.329387
ENO1_K233:LLKTAIGkAGYTDKV	-0.0572011	0.659279	-0.996238	-1.008	-1.41233	-0.999889	0.263861	-0.680195	0.745422	0.178271	0.445312	-0.164615	-0.948457	0.435761	-0.802337	-0.686306	0.911312	0.406621	1.58383	1.07203	-0.0295995	-0.261935	0.690347	0.616103	1.31914	1.49854	0.90784	0.612612	-0.356976	1.19952	0.161448	0.735739	1.46586	0.688007	-0.342732	-1.18559	-1.81195	0.38005	0.915169	0.11914	0.558899	-0.501738	0.144518	-0.288264	-0.238426	-0.481396	0.18301	-0.219619	0.163935
ENO1_K256:SEFFRSGkYDLDFKS	-0.0363598	0.383502	0.123751	-0.506499	-0.519047	0.54839	0.538844	0.736043	1.06762	0.167763	0.88021	0.582725	-0.50031	0.623388	-0.126259	0.148348	0.144713	0.477634	0.320419	-0.0588805	0.842635	0.387393	-0.64952	1.62376	0.601249	-0.588679	0.377145	-0.937974	-0.963183	0.247509	-0.445847	-0.391548	-0.376917	0.471665	0.250099	-0.405782	-2.28756	0.795317	0.368826	-0.288225	0.52377	-0.370403	0.621735	0.236474	0.367307	-0.282607	-0.285312	0.294398	0.812774
ENO1_K262:GKYDLDFkSPDDPSR	-0.87602	-1.75087	-1.24951	-0.792923	-1.86238	-0.377276	-0.522485	-0.061546	-0.706521	-1.21672	-0.805816	-1.61592	-0.405429	-1.34984	-0.876506	-0.219921	0.607512	-0.0792982	0.343159	-0.831077	0.131438	-0.859641	-0.0675132	0.432133	-0.49332	-0.385417	0.552983	-0.226306	-0.761	0.410504	-0.109562	-0.0881898	-1.9327	-0.114124	-0.150877	-0.169901	-2.30219	0.0864608	0.359158	-0.12044	0.232073	-0.367727	0.124456	0.180029	-0.176707	-0.667584	-0.283482	0.0645728	-0.363451
ENO1_K281:DQLADLYkSFIKDYP	-0.87787	-1.46741	-1.19939	-1.7132	-2.94771	-1.45155	-1.64215	-0.837296	-0.906741	-1.88178	-1.45565	-1.85186	-0.595249	-2.0463	-1.15039	-1.49148	0.0587141	-0.332283	-1.71067	-0.255527	-1.36883	-0.948902	-0.587004	0.747965	0.259551	-1.99202	-0.952304	-2.22953	-2.64602	-2.09509	-2.38525	-0.410459	-1.19932	-2.73328	-2.38526	-4.26894	-4.32191	-2.52418	-2.67122	-2.94088	-1.36465	-3.45858	-2.7374	-4.92123	-1.60956	-2.18249	-3.64453	-1.98925	-3.36319
ENO1_K335:IAKAVNEkSCNCLLL	0.80523	-0.657822	0.648328	-0.0603021	-0.69046	-0.0693303	0.602684	0.417782	-0.0930829	0.263836	0.684845	0.358974	0.361368	0.111615	-0.401517	0.515491	0.720452	0.885318	0.366591	0.517405	0.401098	0.769021	0.342023	0.486128	-0.0820456	-0.333229	0.397392	0.916284	-0.911114	0.600421	-0.293268	-0.352578	1.08069	0.956451	0.971375	-1.09919	-1.73145	1.05542	1.07537	0.595091	1.72689	0.0751871	1.07714	0.594697	1.48386	0.0506219	0.132451	1.6018	1.10253
ENO1_K343:SCNCLLLkVNQIGSV	-0.939421	-1.14637	-1.97052	-1.26335	-2.98484	-0.751269	-1.56126	-1.2497	-1.02668	-1.48555	-1.73583	-1.77109	-1.68881	-2.18771	-2.17934	-1.57894	0.537803	0.037935	-0.758279	1.17688	-0.842869	-0.106707	-0.401729	1.08135	0.162501	-0.72739	-1.19721	-0.217085	-2.30476	-1.09159	-1.62472	-0.712174	0.0118945	-0.084037	0.578196	0.558252	-0.469367	0.213127	-0.40696	-0.46354	-0.0669501	0.595974	-1.05822	0.875778	-0.44548	-0.806751	0.153479	-0.328301	0.206281
ENO1_K406:CRSERLAkYNQLLRI	-0.559133	-1.25813	0.121255	-1.54766	-2.0582	-1.08216	-1.36261	-0.106932	-0.424169	-0.979471	-0.39459	-1.75484	0.201499	-0.648348	-1.09382	-1.14604	-0.401521	1.28994	-1.57436	-1.65899	-1.40762	-1.08035	-1.11836	0.771142	0.176257	-1.46352	-0.751272	-1.41757	-2.34937	-1.63456	-2.28175	-0.0414677	-1.29639	-1.05308	-1.1349	-1.60672	-3.19166	0.145571	-1.04868	-1.69365	-0.33032	-2.6004	-1.23042	-1.99835	-0.268248	-0.69272	-2.26941	-0.607333	-1.71998
ENO1_K420:IEEELGSkAKFAGRN	0.438648	-0.0181801	-0.0974149	-0.0304425	-1.0317	0.0686985	0.315371	1.12863	0.586779	-0.128228	0.641398	0.153574	0.324028	0.397471	-0.394519	0.174151	0.0190971	1.18094	0.549933	0.302338	1.27294	1.11881	0.22249	1.91804	0.780497	0.46625	0.125317	0.332324	-0.255346	0.679694	0.247222	0.493927	0.508244	0.549195	0.898488	0.631895	-0.382729	1.10598	1.12413	0.35034	1.39282	1.12981	1.36893	0.72353	0.676721	-0.033968	0.329122	0.947032	1.34486
ENO1_K54:LELRDNDkTRYMGKG	-0.403066	-1.32587	-0.665917	-1.10092	-1.70022	-0.0360752	-0.659489	-0.0392974	-0.703491	-0.836145	-0.676412	-1.48825	0.0193554	-1.23132	-1.13305	-0.153943	0.949918	0.179028	-0.164449	0.507654	-0.0161291	0.0385404	0.851367	0.656869	1.06842	-0.0695162	0.114379	-0.192199	-0.435762	-0.300245	0.35977	-0.25491	0.0461607	-0.584879	-0.318912	-2.94722	-1.24506	0.769637	-0.13834	0.452656	-0.124682	-0.716921	-0.528152	-1.56807	0.893202	-0.647267	-0.00859339	-0.639105	-0.306817
ENO1_K64:YMGKGVSkAVEHINK	0.919155	-0.667036	0.0651818	0.525854	-0.595226	-0.247866	0.923239	-0.228524	0.572505	1.21815	-0.100283	0.387503	0.439156	0.14394	1.47524	0.2766	0.365057	0.383651	0.952383	0.00734303	-0.404501	-0.614649	0.0674248	0.570327	0.402405	0.559993	1.15579	0.488422	-0.978871	0.737192	-0.836961	-0.00795902	-0.832126	1.76913	1.50891	0.153683	-1.31098	1.2751	1.95134	1.45129	1.28475	0.961866	1.89956	0.822949	1.34119	0.937728	1.1259	1.53565	2.02906
ENO1_K71:KAVEHINkTIAPALV	0.114998	-0.213472	-0.154707	0.532994	-0.823957	-0.354415	0.402249	0.760529	0.00986267	-0.247206	0.411477	0.0110275	0.268332	-0.261981	-0.224335	0.236981	-0.0957391	-0.0678654	0.788246	0.18026	-1.35266	-2.2757	-0.679815	0.31097	0.824052	0.402448	1.06627	-0.268412	-1.16031	0.0544609	-1.65276	0.14736	-1.40168	0.331646	-0.0821033	-2.12564	-2.61565	-0.297421	0.968132	-0.342343	0.0173513	-0.399935	0.00600731	-1.37341	0.159877	-0.296291	-0.62078	-0.342648	0.541558
ENO1_K80:IAPALVSkKLNVTEQ	-0.163239	-1.1243	0.39258	-0.459993	-1.53201	0.0603004	-0.327482	-0.215213	-0.625278	-0.493699	0.0265404	-0.554844	-0.301677	-1.07958	-0.519432	-0.191843	0.273546	-0.480407	-0.199261	0.267439	-0.620223	-0.427481	0.645715	-0.0785915	0.812222	0.385881	0.847783	0.0862828	-1.42357	-0.249736	-1.49475	-0.285221	-0.367434	0.214916	0.355703	-1.87836	-1.66509	0.111438	0.467396	-0.0832085	-0.116565	-0.296491	0.528811	-0.820999	0.0024431	-0.209677	-0.898191	-0.231577	-0.144598
ENO1_K81:APALVSKkLNVTEQE	0.489915	0.0587733	0.113307	0.309739	-1.1105	0.0261494	0.73903	0.544981	0.457852	0.678255	1.09147	0.2965	0.660948	0.054617	-0.181136	0.377592	0.528561	-0.0268724	0.507067	0.875442	0.444166	0.221715	-0.0367709	0.229176	0.416169	0.279206	0.819207	0.785454	-0.459617	-0.226834	-1.15285	-0.401671	0.219989	1.12931	0.303159	0.291574	-1.18649	0.669497	1.1303	0.415678	1.02248	-0.557769	0.86495	0.483845	0.357685	0.227352	0.397332	-0.0505378	0.855617
ENO1_K89:LNVTEQEkIDKLMIE	0.304809	0.307591	0.045104	-0.0377317	-1.08004	0.00103312	-0.28489	0.429525	0.782446	-0.161867	0.0718403	0.164055	0.235106	0.438961	-0.131677	-0.00836982	0.220491	0.538179	0.126002	0.244467	0.80424	0.56497	0.0382321	1.20235	0.63483	0.147971	0.472053	-0.0488779	-0.482377	0.492327	-0.00955395	0.229879	0.14254	0.132679	0.631586	0.00701758	-1.33049	0.835325	0.358852	-0.275155	1.03565	0.393642	0.574324	0.171652	0.00584145	-0.132785	0.14326	0.173171	1.5385
ENO1_K92:TEQEKIDkLMIEMDG	-0.885067	-1.54795	-0.784538	-1.21838	-2.24228	-0.168775	-1.04965	-0.387294	-1.31412	-1.28153	-0.97844	-1.17405	-0.0030602	-1.04409	-1.08603	-1.21908	0.134915	0.106692	0.0197138	-0.0376953	-0.945818	-0.360741	-0.0999824	0.16676	-0.0255231	-0.626934	0.383953	-0.925684	-1.81724	-0.350345	-0.858155	-0.176574	-0.454265	-0.0350764	0.390435	-1.5407	-1.64893	-0.252011	0.305692	0.133169	0.0074332	-0.53068	0.16129	-0.685596	0.307137	-0.765223	-0.334723	-0.19766	0.348584
GLRX_K20:GKVVVFIkPTCPYCR	-0.832049	-1.60125	-1.2164	-2.49372	-3.38947	-1.0292	-1.44405	-0.825853	-1.4539	-2.20085	-1.79922	-2.11277	-0.693385	-2.85346	-1.77908	-1.24803	-0.250046	0.0190559	-0.257533	0.147528	-0.94913	0.355044	-0.2066	0.940938	0.7676	-0.0111878	0.497956	-0.0288242	-0.199936	-0.603685	0.177893	0.204079	0.733941	-1.12092	-0.973425	-1.35074	-2.09466	-0.895823	-0.542501	-1.29742	-0.603577	-1.82385	-0.961058	-1.68689	-0.627681	-1.38131	-1.84543	-1.23313	-1.30684
NDUFB3_K23:LPDYRQWkIEGTPLE	-0.521273	-1.12838	-1.06162	-1.06217	-2.01363	-0.282342	-1.30521	-0.183563	-0.80592	-1.19248	-1.19814	-1.96019	-0.23295	-2.30783	-0.921484	-1.20929	0.298879	-1.53245	-0.154292	-0.796533	-1.97321	-1.81018	-0.330735	-0.445289	0.442084	-0.342971	1.3088	-1.32655	-1.02257	-1.53541	-1.98338	-0.264575	-0.654164	-0.70965	0.181047	-2.18376	-1.65452	-0.322139	0.743914	-0.292063	-0.406115	-1.37428	-0.657799	-1.15085	0.562926	-0.767117	-0.95236	0.813105	-0.00726098
NDUFB3_K34:TPLETIQkKLAAKGL	-0.16576	-2.54111	0.103842	-2.72265	-3.23541	0.00112235	-2.12161	-1.29042	-1.57823	-1.4227	-0.797043	-2.63696	-1.08297	-3.55131	-1.12339	-1.78267	0.0842071	-1.70336	0.413091	0.336875	-1.48145	-0.851234	-0.933114	-0.340572	1.09768	-0.615373	1.81244	-0.818869	0.395865	-0.89051	-1.86116	0.0209703	-2.45013	-0.0564834	0.426132	-2.51237	-2.33595	-1.13792	1.61299	-0.523393	-0.616298	-1.58571	-0.836133	-1.69143	0.169518	-0.661581	-1.22254	0.939741	-0.133617
SERPINB10_K233:LHIFHIEkPKAVGLQ	-0.392621	-2.30646	-1.6429	-1.36165	-2.83465	-1.38841	-1.7532	-1.56536	-1.31101	-1.37413	-2.01273	-1.65792	-2.02898	-2.44774	-1.16368	-1.5126	-1.10147	-0.361979	-1.45466	-1.03708	0.097299	-0.79895	0.0193395	1.03865	-0.418776	-0.972092	1.24384	0.145059	-1.28325	-1.01995	-0.940859	-0.931244	-1.26584	-1.79267	-1.56265	-0.237746	-1.2732	-0.811137	-0.948085	-2.00909	0.0539007	0.0752175	0.600332	-1.12872	-1.3871	-1.36266	-0.706025	-0.907639	-1.09318
NEK9_K327:TLLNAPTkRPRSSTV	0.436423	-0.305314	0.622026	-0.956105	-0.698363	-0.0808128	0.481499	0.377467	-0.121915	0.13293	0.0760336	-0.24305	0.451118	-1.02552	-0.720303	0.0718595	0.810638	-0.330674	0.28059	1.06484	-0.129212	-0.299441	0.342798	-0.342591	0.559251	-0.26799	0.550793	0.64921	-0.917841	-0.249863	-1.63644	0.140369	-0.0471515	0.793036	0.441647	0.287445	0.377261	-0.154124	1.76905	0.534738	0.983591	0.546011	1.05377	-1.14918	0.218157	0.321782	0.22363	1.03813	0.0242687
NAA50_K34:FPVSYNDkFYKDVLE	0.379722	-4.19285	0.0931669	-2.43559	-1.4862	-0.0546013	0.0149147	-0.533939	-0.467045	-0.236954	-2.04057	-3.0171	1.09823	-3.52937	0.708919	0.2943	0.633615	-3.95923	-0.687751	0.976919	-3.28991	-1.41042	-0.809306	-1.92066	1.00198	-0.404288	0.449894	-1.41095	-0.348322	-3.1244	-3.39521	-0.355434	-2.57885	0.125475	-0.324781	-1.90835	-2.19265	-0.476803	1.13756	-0.0798476	-0.867572	-2.25736	-1.21121	-2.36708	0.107709	0.0374103	-2.25378	0.923275	-2.0622
NAA50_K37:SYNDKFYkDVLEVGE	-1.22418	-1.78777	-1.55825	-2.27133	-2.87612	0.209747	-2.42897	-0.635729	-1.10991	-2.15982	-2.40013	-2.40388	-0.31064	-3.24046	-1.85177	-2.84724	0.78868	-1.11104	-0.640361	0.232939	-2.92455	-1.39493	-0.119074	-1.4649	0.806445	-1.50135	-0.0223957	-2.12045	-2.697	-1.76531	-2.36018	-1.72917	-1.10458	-1.40329	-0.441515	-3.48867	-2.53855	-0.9471	-0.88443	-0.954769	-0.985675	-2.15607	-1.05539	-2.37774	-0.0161253	-0.686017	-1.41694	-0.332442	-1.02608
CAT_K105:KVFEHIGkKTPIAVR	-0.0937953	-0.319446	-1.12012	-0.866686	-1.54809	0.0177603	-0.672236	0.076108	-0.428363	-1.21987	-0.637487	-1.19152	-0.557251	-0.804621	-1.13691	-0.1234	-0.281711	0.356968	-0.601491	-0.522983	-0.429768	-0.601165	-0.0784342	0.993319	-0.731488	-0.537497	-0.62733	-0.15622	-1.38724	-0.29343	-0.626669	-0.89941	0.10209	0.177456	0.156845	0.183897	-1.57785	0.3713	0.888962	0.446206	0.736634	0.30147	0.957142	0.494879	0.551191	0.363615	-0.172174	0.31237	0.193102
CAT_K23:KEQRAAQkADVLTTG	-0.696251	-1.25595	-1.0936	-0.308735	-1.2793	-0.541199	-0.363972	0.221384	0.0823811	-0.275367	-0.627109	-0.161271	0.0805647	-0.530791	-0.514082	-0.529505	0.146489	0.138933	-0.0503468	-0.314614	-0.342218	-0.365224	0.326979	0.295301	-0.244686	-0.231117	-0.875257	-0.610083	-2.21386	-0.730112	-1.02089	-0.456908	-0.480957	-0.621096	-0.10372	-1.39349	-2.35547	-0.528686	0.329154	-0.229678	0.397382	-0.903657	0.523796	-0.373516	0.663991	-0.404882	-0.184419	-0.859937	-0.745658
CAT_K237:VYCKFHYkTDQGIKN	-0.346746	-0.379535	0.107396	-1.30729	-2.10109	-0.944098	-0.804876	-0.891317	-1.37432	-1.0426	-0.502435	-1.17639	-0.43309	-1.60014	-0.464611	-0.805465	-0.107473	-0.717186	-0.891009	-0.745149	-1.56658	-0.577024	-0.370737	0.0167763	-1.3315	-0.766929	-0.0134127	-1.60552	-2.08043	-0.662631	-1.56088	-1.07959	-0.854487	-2.6226	-1.63692	-1.70235	-3.76358	-2.01948	-0.860487	-1.61016	-0.129683	-2.07948	-1.53519	-1.56451	-0.488799	-1.22678	-1.81281	-1.84681	-0.986563
CAT_K243:YKTDQGIkNLSVEDA	0.203939	-1.28108	-0.0500839	-0.812611	-0.257582	-0.558989	-0.129291	0.371495	-0.309737	-0.500021	0.228047	0.251478	0.50189	0.325238	-1.266	-0.312371	0.647951	1.15091	0.0221442	0.342542	-1.06658	0.334229	0.626213	-0.216835	0.272919	0.237647	0.261126	-0.0995856	-0.296554	-0.634724	-0.244333	-0.426	0.603315	0.192177	0.597411	-0.311878	-0.555812	0.815384	0.329436	0.68873	0.348301	0.63789	0.59538	0.357167	1.44765	0.505254	1.15928	0.0848692	0.549406
CAT_K38:AGNPVGDkLNVITVG	-1.68533	-1.99485	-1.30177	-2.22316	-2.84858	-1.52111	-1.46447	-1.02824	-1.49855	-1.69507	-2.1106	-2.08058	-0.492894	-2.50497	-1.48369	-1.91673	-1.02803	-1.97636	-1.49167	-2.15894	-1.789	-1.48002	-0.106759	-1.12051	-0.811688	-1.58204	-0.67596	-1.47877	-1.99803	-2.3291	-2.28308	-1.26852	-0.195883	-1.52426	-2.11859	-2.71353	-3.11678	-1.25182	-1.67097	-1.88964	-0.947636	-2.57103	-1.56872	-2.31884	-1.8371	-1.6749	-2.33593	-0.531389	-2.50339
CAT_K476:DAQIFIQkKAVKNFT	-1.14919	-1.62562	-1.74935	-1.1249	-3.14022	-1.37928	-1.58481	-0.873338	-1.07296	-1.33367	-1.20893	-1.20877	-1.44792	-1.11	-1.27873	-1.01498	-1.21118	-0.659217	-1.69253	-1.03882	-2.11995	-0.684006	-0.78266	-0.552541	-0.66428	-1.73301	-0.53951	-1.56709	-3.27905	-2.27785	-0.993806	-0.940205	-1.40904	-1.41618	-0.773469	-1.58495	-2.82898	-0.983136	-0.0111893	-0.630382	0.00303323	-1.3163	-0.194641	-1.17969	0.238121	-0.738888	-0.62219	-1.47418	-0.691768
CAT_K499:HIQALLDkYNAEKPK	-0.929066	-1.67342	-0.736926	-1.93504	-2.10207	-0.834352	-1.08816	-0.342099	-1.54836	-1.9038	-1.2398	-1.71173	-0.405994	-2.04192	-1.87814	-0.420357	0.308816	0.14701	-0.896804	-0.456969	-0.708196	-0.923376	0.187931	0.611055	0.41084	-0.134653	0.663163	-0.838684	-0.841323	-0.638351	0.137586	-0.71923	-0.565992	-0.308114	0.0167303	-1.24214	-0.811901	0.458795	0.383674	-0.125276	0.609991	0.343128	0.0389378	-0.696185	-0.0134201	-1.00139	-0.815185	0.0450657	-0.140754
CAT_K93:EVTHDITkYSKAKVF	-1.14814	-2.73342	-0.960629	-2.43688	-2.94354	-1.76501	-1.87457	-1.22082	-2.00856	-2.12894	-2.04066	-2.55843	-1.0468	-1.86354	-1.68743	-1.68336	-0.0807364	0.380014	-0.92163	-0.74867	-1.97819	-1.12665	0.128331	-0.909062	-0.171333	-1.09758	-0.279145	-0.827857	-1.70003	-0.987196	-1.64762	-1.1161	-0.378891	-0.847988	-0.811442	-2.21736	-2.08771	-0.380995	-0.488809	-0.38176	-0.27257	-1.52919	-0.668069	-0.830587	-0.0749047	-1.30955	-1.51477	-0.74113	-0.901132
CLTA_K212:RSVLISLkQAPLVH_	-1.65778	-2.68935	-1.78648	-2.92296	-3.24913	-0.319805	-1.96824	-1.15739	-1.9855	-2.15117	-2.2266	-2.90804	-0.621217	-3.28913	-1.55034	-1.93993	-0.365959	-1.2132	-1.09309	-0.864519	-2.433	-1.60577	-0.646621	-0.941095	-0.173912	-1.30681	0.431707	-1.81382	-2.21592	-1.99074	-2.56334	-0.940448	-1.4941	-1.31445	-0.807413	-3.24829	-2.56186	-1.61399	-1.10363	-1.16739	-1.17891	-3.19259	-1.5866	-2.95054	-0.406926	-0.563932	-2.59939	-1.03211	-2.18459
DYNLL1_K36:LEKYNIEkDIAAHIK	-0.413847	-1.23522	0.00726053	-0.596577	-1.0879	0.432495	-0.216203	0.414837	-0.784535	-0.845733	-0.504528	-0.859744	0.516844	-0.919777	-0.185816	0.0310291	-0.033176	0.753683	-0.445795	0.520865	-1.25148	-0.574594	0.052938	-0.104532	0.387953	-0.202927	0.755588	-1.13159	-0.764647	-0.850232	-1.92945	0.274583	-0.56483	-0.171857	-0.396492	-0.757457	-2.57447	-0.154449	-0.157784	-0.389764	-0.175708	-1.51249	-0.582778	-0.754605	-0.124529	-0.485977	-0.991753	-0.132585	-0.288779
ACADS_K133:PILKFGSkEQKQAWV	0.344207	0.0223711	-0.0754458	-0.70233	-1.19368	-0.067774	0.377737	0.00135174	-1.0906	-0.59123	2.82775	-1.24053	1.1751	1.25166	-0.972256	0.22834	-0.664291	-1.46111	0.528378	-0.30518	-0.270228	1.87045	-1.03471	0.00130952	1.23083	0.252704	0.750562	-1.01079	-1.04547	0.277254	-0.95556	0.341109	-1.30738	0.170759	0.523989	0.298369	-1.76069	-0.494419	2.00533	-0.234416	-0.503547	0.0489832	0.0812029	-0.16577	0.639335	0.156706	0.58065	1.20332	1.66779
ACADS_K136:KFGSKEQkQAWVTPF	-0.279129	-1.85366	-0.738784	-0.951851	-1.18006	0.5565	-0.84785	0.0767373	-1.00247	-1.14272	0.988843	-1.82416	0.422285	-0.131967	-1.62948	-0.421088	0.905918	0.923209	0.334098	1.53264	-0.370242	1.14108	0.508764	0.167439	1.14066	-0.0878669	0.790447	-0.639487	-0.00820023	0.285388	-0.929357	0.391268	-0.173787	0.458781	0.531889	-0.139535	-0.898466	0.175122	1.11492	-0.248264	0.740043	-0.0434351	-0.0128029	-0.570315	0.165157	-1.16181	-0.0137266	1.03363	1.54142
ACADS_K72:LFPAAQVkKMGGLGL	0.257771	-0.462801	0.947779	-1.02699	-0.93068	-0.388824	0.317783	-0.3888	-0.572051	-0.00342474	1.70016	-0.625453	0.553153	0.285883	-0.0168953	0.0831774	0.374519	-0.992282	0.884275	0.448665	0.194008	0.666298	-0.96712	-0.805104	0.736481	0.141825	0.179544	-0.356925	-1.62917	0.109835	-1.03454	0.148472	-0.0725528	0.827696	1.23482	0.687092	-0.250853	0.431232	1.69071	0.573159	0.950963	1.15281	0.376619	0.567478	0.255072	-0.0549372	0.981338	0.769406	1.53647
DDX39A_K187:RNRSFSLkNVKHFVL	-0.269771	-0.583131	-0.37779	-1.84928	-2.54693	-1.42322	-0.144401	-0.0686328	-1.17646	-0.902775	-0.811403	-0.38313	-0.524899	-0.669213	-0.583639	-1.75478	0.724346	-0.385131	-0.780115	0.533559	-1.91607	-0.281805	0.274814	-0.928558	0.939433	-0.263099	-0.160543	-0.65386	-1.37794	-0.673081	-1.41028	-0.776341	-0.668075	0.118632	0.635575	-0.516906	-1.04706	0.705093	-0.0141171	0.504077	1.33932	0.0529208	1.00589	0.0104152	0.50921	-0.38551	-0.504507	0.490978	0.491842
TRIR_K118:STLSFVGkRRGGNKL	-1.31451	-2.25859	-1.52694	-1.77711	-2.08804	-1.61884	-1.60168	-1.50886	-2.04621	-1.40058	-1.07737	-1.15584	-0.378656	-1.89415	-1.59169	-1.91487	-0.630971	-0.314246	-0.815813	-0.628238	-1.21256	-0.642125	-0.334227	-0.714821	-0.901817	-0.00285687	0.0432254	-0.673016	-0.593904	-0.0527136	-1.39901	-0.917563	-1.08496	-0.936163	-0.697587	-2.24075	-2.22743	-0.637021	-0.420173	-1.94396	-0.597951	-1.66179	-0.9243	-1.83585	-0.683983	-1.0292	-0.0632355	-1.05794	-1.29553
TRIR_K128:GGNKLALkTGIVAKK	0.675656	-1.41558	0.328864	-0.100277	-1.24639	-0.125519	0.156845	0.156599	-0.676441	-0.0994231	0.290364	-0.34932	2.89292	-1.91688	-0.369253	-0.262135	0.914171	-1.35717	0.598401	0.785137	-0.746554	-0.597693	0.322943	-0.361541	0.944761	-0.497013	1.02446	-0.196448	-0.117572	-0.512382	-1.21888	0.181757	0.699294	0.0239478	0.480621	-1.36714	-1.27804	-0.584205	1.21262	-0.201377	1.01067	-0.165525	-0.211867	-1.45494	-0.307669	-0.00531714	-0.576004	-0.064118	0.232581
TRIR_K134:LKTGIVAkKQKTEDE	0.467255	0.66676	0.300953	0.343264	-0.925825	-0.755662	0.247484	-0.125951	-0.185579	0.460929	0.662743	0.342978	1.66161	-0.141974	-0.081695	-0.0678865	0.624454	-0.292293	0.210676	0.1355	-0.370222	0.0154227	0.271674	0.948828	0.925725	0.696946	0.341603	0.284111	-0.625904	0.897642	-0.219236	0.617236	1.02832	1.44661	0.523762	-0.293928	-1.84958	0.476454	1.20423	0.653986	1.23852	-1.00307	0.767893	0.578297	0.787603	0.234782	0.666432	0.903433	0.601376
TRIR_K146:EDEVLTSkGDAWAKY	0.341466	-0.0649173	0.27638	-0.0127976	-1.02482	0.694799	0.453619	0.494718	-0.0859793	0.312751	0.439717	0.449696	0.800515	-0.306094	-0.286283	-0.266857	1.47507	0.0617846	1.21432	1.25944	0.898371	0.495774	0.977586	1.17168	0.786237	0.331343	0.841414	0.702737	0.0906916	0.946878	0.106096	0.458243	0.458806	1.5463	0.880456	0.0826656	-1.37378	0.611825	1.29497	1.08217	1.05178	0.0198948	1.52186	0.295541	-0.210875	-0.00187112	0.463591	0.60573	1.67989
SNRPA_K276:ITQNNAMkISFAKK_	0.084829	-0.103681	0.791089	-0.274717	0.642565	0.492005	-0.411759	-0.287944	0.0870819	-0.588566	0.0682767	0.104727	-0.562413	-0.166572	-0.29874	-0.723575	0.261236	0.319199	0.410464	-0.0853975	-0.372298	0.124135	-0.244471	0.597664	0.261333	0.266673	1.24269	-0.183174	-0.933936	0.138518	-0.411666	0.492326	1.98642	0.428731	0.797793	0.214449	-0.0755251	1.54025	0.836247	1.58221	1.86731	0.89391	1.04533	1.00377	0.623302	0.922374	0.491775	-0.13074	0.901122
ATP5F1E_K21:RYSQICAkAVRDALK	0.816776	-0.940692	0.879244	-0.510397	-1.17036	0.32103	0.690393	0.879914	0.116134	0.383022	0.91192	0.249769	0.705986	0.137304	0.604644	0.936787	0.246417	-1.25742	0.523138	-0.00873753	0.100169	0.467218	0.247261	-0.0201845	1.51408	-0.46899	1.88351	0.991383	0.339612	-0.113192	-0.698277	0.515438	-0.093402	0.911721	1.56713	0.575251	-0.46014	0.0446569	2.99809	0.603065	-0.833781	0.588214	0.444548	-1.01314	1.3175	0.404606	-1.4226	2.46783	1.53039
ATP5F1E_K28:KAVRDALkTEFKANA	0.259059	-0.716138	-0.155971	-0.476923	-1.05842	1.54859	-0.897134	-0.550576	-1.37084	-0.690789	0.94614	-1.25656	0.0413169	0.907677	-1.25484	-1.1041	-0.24316	-0.515347	0.425008	-1.00829	-0.161495	2.60895	-0.965945	0.0525268	1.10622	-0.446329	0.667327	-0.183348	-1.32228	0.308864	0.0472992	-0.0961539	0.0199924	-0.936148	-0.227219	0.522184	-1.80034	-0.833229	0.997179	-0.83997	0.0739768	-0.267254	-0.00711836	0.394172	0.342883	-0.673687	0.777609	0.0615536	1.47175
ATP5F1E_K32:DALKTEFkANAEKTS	0.408364	0.634928	-0.327964	-0.481523	-1.58227	-0.639949	-0.718024	-0.728515	-0.29026	-0.527014	0.331591	-1.46261	0.246684	1.00448	-0.65007	-0.246043	0.46349	1.84301	0.820632	0.29375	0.511529	1.18135	0.371989	0.459273	1.44502	0.440058	1.23384	1.6457	-0.354271	1.19029	0.748154	0.458969	0.256916	-0.652366	0.3364	1.62544	-1.72422	-0.811478	1.67001	-0.328129	0.240839	-0.425177	-0.384624	1.40253	0.147436	-0.462966	1.37637	-0.283539	1.15186
ATP5F1E_K37:EFKANAEkTSGSNVK	1.52729	-0.0774955	0.769459	0.530936	0.293677	0.746739	0.85799	1.02284	-0.101304	0.418877	2.11346	0.126747	1.12383	1.93354	0.385631	0.772731	0.000311437	0.310247	0.0503343	-0.0762911	1.14993	1.91915	-0.337293	0.37589	1.84129	0.179045	1.0969	-0.126413	-0.531551	1.19689	2.27773	-0.213248	2.72734	0.330874	-0.0373351	0.0482152	0.991265	-0.32274	1.68813	0.179079	0.599506	1.93294	0.566078	1.16592	0.878764	0.317805	0.836425	0.896918	1.53018
ATP5F1E_K44:KTSGSNVkIVKVKKE	1.66819	0.461163	0.6602	0.0620542	-0.504758	-0.366213	0.927566	0.834002	0.0856277	0.288748	1.14752	-0.0279527	0.481519	1.82516	0.473834	0.908037	1.49794	1.54229	1.39233	1.48618	1.69702	1.69471	1.36409	1.27361	2.32044	1.17257	1.59081	1.7382	-0.2476	0.891847	2.05035	0.477942	1.19963	0.750374	0.219526	1.47119	-0.731738	0.72172	1.94882	0.788127	1.61235	1.00908	0.870174	1.98507	0.587467	0.292007	1.7151	0.587539	1.27815
MCEE_K150:RSLSEEVkIGAHGKP	1.23618	-2.33495	-0.186438	-1.51451	-2.14497	-0.914072	-0.909218	-0.385915	-1.00105	-0.462274	-0.816216	-1.28725	0.109906	-1.57402	0.122228	-0.463602	0.493271	-0.921046	-0.111147	-0.976246	0.466531	0.193221	0.210391	-0.556428	1.03744	-1.03446	1.09896	0.244721	-2.41379	-0.818262	-1.4665	-0.100864	0.477876	1.05684	0.65359	0.162516	-1.35624	0.609199	2.58724	0.719888	-0.341607	-0.170026	-0.400072	0.268997	0.536614	0.100055	-1.62843	-0.0180637	-0.0907392
H1-3_K169:PATAAGTkKVAKSAK	0.199162	0.706807	-0.0830133	0.383825	1.10083	0.993175	2.78036	0.445339	1.22368	0.67666	1.68133	-0.209095	3.08113	0.965649	-0.00427687	1.08417	0.734064	-1.40251	2.49566	0.0201518	0.497016	1.62057	0.474446	0.0661233	0.882484	3.0853	-0.637506	2.19021	1.473	1.73107	0.0319665	2.09443	-0.292044	-0.216702	-1.13533	-1.9445	-2.16374	0.85415	1.56132	0.175088	0.578417	-0.357131	1.46739	-0.592125	-0.239558	-0.702202	1.66742	0.170936	1.14085
H1-3_K188:PQPKKAAkSPAKAKA	0.473821	-1.74169	0.870386	-1.57382	-1.40273	0.843984	0.361938	0.482841	-1.10398	-0.427317	-0.786502	-1.952	2.18122	-2.90936	0.495814	1.17761	0.780487	-1.5921	-0.156803	1.05805	-1.00397	-0.190587	-0.847529	-1.25201	0.82649	1.45626	0.058811	-0.740159	1.20828	-2.55929	-2.80338	-0.217685	-0.718173	0.623114	-0.722683	-1.25159	-2.15907	-0.800464	3.29735	-0.384659	-0.700428	-2.59601	-1.7339	-2.01185	-1.99966	-0.238404	-1.36177	2.8467	-2.33351
GOT2_K227:DPRPEQWkEIATVVK	-0.707816	-3.85665	-0.872076	-1.871	-2.20809	-0.118043	-1.12511	-0.546422	-2.27861	-1.32579	-0.537835	-2.27385	-0.397394	-2.46487	-1.97255	-0.742148	0.0175354	-1.68011	0.109319	-0.42097	-1.66323	0.45737	-0.878134	-0.0641117	-0.16383	-1.16442	1.24344	-0.455823	-0.222483	-0.456126	-2.27787	0.0172808	-0.486917	-0.860342	-0.327822	-2.0186	-2.0437	-0.539164	0.57039	-1.03681	0.276264	-0.307204	-0.485956	-0.913051	0.112281	-0.930885	-0.28997	0.466912	-0.368136
GOT2_K234:KEIATVVkKRNLFAF	-0.569793	-1.46424	0.0163917	-1.34155	-1.18452	1.86305	-0.668684	0.188301	-1.01486	0.00869259	0.571607	-1.32125	0.0448523	-0.458488	-1.13206	-0.77323	-0.296792	-1.06404	0.10897	-0.16521	-0.346027	1.0937	-1.19878	0.25196	0.913085	-0.63377	0.475965	-1.34038	0.238132	0.43828	-0.995652	0.38821	-0.683328	0.058853	0.443294	-1.74782	-1.51374	-1.32807	1.1527	-0.59486	0.142958	0.329457	-0.643864	-1.2105	0.0394918	-0.215409	-0.334992	1.25708	0.746279
GOT2_K309:KRVESQLkILIRPMY	-0.430772	-2.24004	0.108758	-1.02738	-1.27567	1.07298	-1.1409	-0.363783	-1.83693	-0.933692	-0.0631706	-1.25572	-0.304939	-1.26168	-0.948955	-0.972738	-0.28814	-0.672535	0.542089	0.101011	-0.978431	0.624622	-0.214556	0.0668219	0.621612	-0.781266	1.09289	-0.885437	-0.361817	-0.2235	-1.24747	0.431844	-0.258879	-0.0171237	0.3834	-2.00195	-0.805737	-0.706149	1.11774	-0.267674	0.123192	0.850331	-0.608681	-0.797893	0.157663	-0.714153	-0.679461	0.865219	0.93546
GOT2_K363:TQLVSNLkKEGSTHN	-0.416364	-1.28306	-0.166425	-1.22017	-2.5613	1.48618	-0.93506	0.0527904	-1.11925	-0.654078	0.476797	-0.848011	0.028018	-0.864825	-1.05055	-0.317172	0.769984	-0.523599	-0.125966	-1.02973	0.418847	-0.0417064	-0.160814	-0.023836	0.666604	-0.332985	0.679623	0.370384	-1.01948	-0.268818	-1.3341	-0.2359	0.202636	-0.143937	0.756004	-1.94354	-2.38097	-0.815304	1.26172	-0.482804	-0.133799	0.025088	-0.843484	-1.73583	0.10607	-0.275514	-0.568442	0.829973	0.874407
GOT2_K404:EFSIYMTkDGRISVA	-0.924839	-2.05909	-1.00283	-1.58312	-2.30345	0.272586	-0.973741	-0.346513	-1.73751	-1.53963	-1.16468	-1.49395	-0.417995	-1.92803	-1.85172	-1.02629	0.329481	-0.536586	0.0764381	0.312266	-0.373126	0.335813	0.242339	-0.322397	0.390916	-0.758264	0.783941	-0.163393	-0.816377	-0.0809287	-1.03146	-0.695118	-0.0792473	-1.472	-0.372426	-0.974773	-1.91167	-1.11084	0.349318	-0.208025	-0.556253	-1.44551	-0.896402	-0.813494	-0.684106	-1.03512	-0.0440648	-0.492284	-0.12317
GOT2_K59:KRDTNSKkMNLGVGA	-1.14502	1.06704	-1.56707	1.29406	-0.537413	-0.00772957	-0.659875	-0.784071	-1.27001	-1.8628	0.512439	1.62795	-1.0874	1.69601	-1.53074	-0.50188	1.0376	0.16646	1.15436	0.221094	0.505593	1.66046	0.361627	0.723687	1.33416	0.423261	1.76146	0.307752	-0.0237954	1.099	0.513451	1.0006	0.6932	0.0462512	0.785789	0.747624	-1.69764	-0.502133	1.44507	0.123954	0.670247	-0.236043	-0.0267488	0.206675	0.292322	-0.733547	0.812285	0.426182	1.57513
GOT2_K90:AEAQIAAkNLDKEYL	-0.778522	-1.13872	-0.190082	-1.70488	-2.6516	1.42571	-0.699419	-0.146753	-1.04422	-0.756974	1.35155	-1.94717	-0.310085	-0.667072	-1.45458	-1.22299	0.358719	-0.642413	0.856874	0.107071	0.582635	1.08431	0.328432	0.302481	0.740725	0.363474	0.653889	0.423848	-0.0610493	-0.0244674	-0.808494	0.812658	0.434505	-0.837445	-0.185684	-1.95656	-2.49621	-0.724948	0.72768	-0.954173	-0.932404	0.105444	-0.413477	-1.28441	-0.115459	-0.79538	0.163478	0.392921	1.18165
CLPP_K211:QLYNIYAkHTKQSLQ	0.830884	-0.603655	0.872392	-1.12996	-1.48722	0.423319	0.00438662	1.02296	-0.850951	0.34752	2.07996	-0.610485	1.08684	1.35306	-0.362195	0.587826	0.427156	-0.873603	0.625228	-1.20362	0.128625	1.94049	-0.757185	0.185566	1.53288	-0.925657	1.45165	-0.525686	-0.360678	0.385657	-0.84322	0.754426	-0.412544	0.644619	0.709149	0.313467	-0.712141	0.192572	1.43889	-0.0244595	1.12102	0.732765	0.848665	0.0163338	1.00152	0.236167	0.684623	0.908002	1.575
SYMPK_K358:DDSDSTLkKMKLEPN	0.917318	0.720148	0.0545918	-0.602872	-1.13031	-0.60932	0.464361	0.529752	-0.686346	0.492449	0.363228	0.710136	1.99825	1.19744	-0.584829	0.424413	0.62119	0.0877143	0.448716	1.4285	0.778928	1.52307	1.04695	0.850287	0.209786	0.0702354	0.566719	0.460938	0.168269	0.982256	0.33569	-0.20928	0.306287	0.829394	-0.0359087	1.09859	-1.14929	0.473623	0.496982	0.0745075	0.823726	-0.707576	1.48045	0.0540177	0.0175217	-0.00436839	0.822104	-0.0658161	1.14476
RALY_K146:VPRAVPVkRPRVTVP	2.54239	-1.6512	1.69365	0.904983	0.569093	1.16542	2.2798	0.904107	1.82849	2.30573	1.32109	0.586391	3.47952	-1.13886	1.58983	2.64956	2.41059	-0.202396	1.77064	2.25191	0.54236	-0.567707	0.27881	1.61183	2.33362	1.76366	1.65446	-0.133897	1.85464	0.587932	-0.966655	0.603813	-0.610295	2.92811	2.09715	0.647266	0.271241	1.74322	3.61432	2.43153	1.22204	1.43519	2.33523	1.03875	2.3293	1.24587	-0.084757	2.65558	2.41929
RALY_K165:VKTNVPVkLFARSTA	0.0385967	-1.41757	0.192406	-0.229562	-0.526959	0.148836	-0.0722774	-0.439845	-0.503488	-0.0836628	0.0666081	-0.503565	1.23224	-2.40255	-0.102315	-0.338966	1.64284	-2.14672	0.0896643	-0.380035	-0.615471	-1.93034	-0.646146	0.993304	0.814915	-0.0015876	1.31251	-0.717492	0.0024484	-1.80761	-1.73703	0.290578	0.0474712	0.74481	0.00288162	-1.59207	-2.70224	-0.0372573	0.132371	0.611358	-0.289582	-1.33804	-0.691661	-2.03573	-0.374846	-0.247035	-1.30833	0.145819	-0.894144
CAPNS1_K135:VTRHPDLkTDGFGID	0.0647665	0.270639	-0.587387	0.0542898	-0.351706	0.647441	0.287386	1.10436	0.572671	-0.165651	0.115516	-0.250453	0.568981	-0.460402	-0.406922	0.104359	-0.486997	-0.0991096	-0.339727	0.106763	0.321989	-1.13999	0.455417	1.45293	-0.399175	-0.242231	-0.486788	0.415608	-0.138479	-0.119736	-0.391568	-0.710246	0.773762	0.750453	0.470319	0.454963	0.219234	0.933959	0.849409	0.130647	0.842781	0.194783	0.561388	0.58647	0.43905	0.419058	-0.170207	0.382507	0.456394
CAPNS1_K165:KLGFEEFkYLWNNIK	0.353932	0.25966	-0.385256	-0.0168829	-0.668925	-0.649155	-0.668206	0.988702	0.530759	0.193558	0.204393	-0.0511716	0.114648	0.143031	0.397823	0.00242409	0.155003	1.03826	-0.0577217	-0.213813	0.575117	0.428817	-0.193224	1.91458	0.709902	-0.321457	-0.152974	-0.678806	-0.616792	0.172666	-0.0452852	0.339079	0.141001	0.508568	0.621191	0.0870786	-0.934494	1.44091	0.922411	0.385757	1.06999	0.687705	0.337613	0.574376	0.58763	0.31133	-0.401877	-0.108662	0.871331
CAPNS1_K179:KRWQAIYkQFDTDRS	-1.18319	-1.9504	-1.6204	-2.50088	-3.20551	-2.23414	-2.32024	-1.5472	-1.54008	-1.81873	-1.60245	-1.70622	-1.25572	-1.89369	-1.37707	-1.78343	1.17027	0.763846	0.567865	1.07412	0.231671	0.581174	0.445647	0.509725	0.826039	0.382093	0.433794	0.641004	0.112139	0.535844	-0.233338	-0.154824	-0.292704	-0.717812	-0.350906	-1.84031	-1.76826	-0.194962	-0.0250896	-0.601464	-0.604247	-1.51453	-0.90662	-1.90966	0.365601	-1.03595	-2.04664	-0.812899	-0.676878
UBA2_K617:RKRKLDEkENLSAKR	-0.0546514	0.1965	0.675203	-0.407844	-0.228442	0.699557	0.762645	0.0381399	0.0585635	0.154629	0.765367	0.297709	0.354899	0.189735	0.0800027	0.386156	0.580277	0.497456	0.526838	-1.06877	0.265171	0.356762	0.296734	0.423693	-0.0870618	0.517868	0.945025	-0.209902	-0.498098	0.0251681	-0.326011	-0.290973	-0.253313	0.00135049	0.0772781	-0.268464	-2.02788	-0.375831	0.737523	0.57724	0.319864	-0.0761146	0.317387	-0.242003	-0.205944	-0.259864	-0.60371	0.285716	0.758446
TRAP1_K431:KFFIDQSkKDAEKYA	0.848361	-0.89691	0.157477	-0.796373	-1.23555	0.158547	-0.0608003	0.459123	-0.776086	-0.171648	2.27869	-0.893188	0.623428	0.599485	-0.679151	-0.0950178	0.62377	-0.311736	0.601412	-0.331332	0.703702	2.08706	0.226466	0.187914	2.0078	0.193901	1.93789	-0.371326	-0.137374	0.213811	-0.16668	0.763428	0.133029	0.656461	0.098086	1.82126	-0.150128	-0.104397	2.17403	0.468004	0.752233	1.29557	1.19755	1.04597	0.992851	0.00869421	1.53112	0.720058	1.54743
CANX_K110:KWEVEEMkESKLPGD	-0.102197	-0.402206	-0.679235	-0.162835	-1.85617	-0.204043	-0.442952	-0.260895	-0.0410108	-0.757737	-0.37191	-1.15341	0.440074	-0.557965	-0.930805	-0.768852	0.901158	1.95697	-0.232265	-0.540638	0.611766	1.26994	-0.816815	2.03075	-0.275245	-1.22377	0.0700223	-0.3801	-1.43294	-0.775576	-0.00295986	0.849026	-0.256064	-0.838864	-0.634225	-0.662948	-2.24668	0.171042	-1.02365	-0.675324	0.463359	-1.18941	-0.294269	-1.31138	0.6255	-0.75579	-0.580878	-1.12494	-0.223697
CANX_K170:AYVKLLSkTPELNLD	0.26047	-0.548288	-0.275206	-0.725565	-1.85901	0.810154	-0.740389	-0.467634	-0.412391	-0.819001	-0.888889	-1.07187	-0.341177	-0.558072	-0.651318	-0.9384	1.14175	-0.126638	-0.279734	0.945873	0.550879	0.993999	0.670018	0.00157741	0.565866	-1.52459	-0.401821	-0.50224	-0.8322	0.349398	-1.15976	-0.75569	0.802721	-1.52935	-1.35771	-0.155104	-0.374995	0.0565449	-0.463756	-0.506635	0.231411	0.327551	1.36245	0.0206479	1.28025	-0.896188	0.587303	-0.292967	1.27606
CANX_K182:NLDQFHDkTPYTIMF	-1.77176	-2.051	-1.85716	-1.78947	-3.75304	-1.70398	-2.01486	-1.743	-2.19229	-3.2163	-2.34704	-2.92743	-0.858314	-2.85548	-2.60548	-2.06434	1.19516	1.40176	-0.0319218	1.02954	-0.293209	1.36983	0.557049	0.759296	0.0649527	-1.32293	-0.363615	0.284809	-0.805851	-0.143455	-1.46956	0.22359	1.77283	-1.87703	-1.90812	2.18636	-3.24234	-0.728576	-1.49406	-1.92438	-0.190579	-1.14813	-0.518386	2.29467	0.163941	-2.3295	-2.07568	-1.65505	-2.04294
CANX_K217:KTGIYEEkHAKRPDA	0.867536	0.426432	0.769644	1.14707	-0.248683	0.257522	0.768855	1.1218	1.01813	0.24769	0.79157	0.216878	1.72773	0.922919	-0.266322	0.142166	0.617449	1.04142	-0.321702	-0.0597863	0.831511	0.804822	0.33593	1.05698	0.136224	-0.99132	-1.18888	-0.481827	-0.171598	-1.06134	-0.839947	0.385966	0.405267	0.150536	0.0963644	0.971533	-0.463689	0.611352	0.0937915	-0.174442	0.944759	0.324557	0.941452	0.635619	0.932818	0.0530302	0.547706	0.214781	0.876556
PYCARD_K21:NLTAEELkKFKLKLL	0.116428	-1.43965	-0.666759	-0.797919	-1.53233	1.37979	-0.663843	-0.034472	-0.559054	-0.55069	-0.143133	-0.483395	0.682255	-0.0943179	-0.804791	-0.907336	0.697126	-0.612756	-0.409245	1.95299	-1.15737	0.25131	1.50487	-0.825794	1.29639	-0.72076	-1.24918	-0.918845	-1.47264	-1.38496	-1.5924	-0.904955	0.374351	-0.605244	-1.44884	-1.90801	-1.96854	-0.197735	-0.520942	-0.310753	0.410819	-0.959635	-0.0616287	-0.941601	0.827936	-0.837579	-1.18677	0.257735	-0.196693
YEATS4_K131:DTNAMLGkKTVVSEF	0.312739	-0.713435	-0.206929	-0.78834	-0.998752	0.37697	0.203784	0.1497	-0.656682	-0.46226	0.527934	-0.2238	0.583265	-0.00960514	-0.299647	-0.336535	0.590569	0.864445	0.730062	-0.17685	0.157758	0.995091	0.500434	0.94145	0.639432	0.498215	1.09133	-0.1711	-0.491514	0.37805	0.307644	0.221322	-0.510071	-0.0103157	-0.299278	0.223748	-1.86885	0.199384	0.605996	-0.0644395	1.11796	-0.406522	0.771449	0.19395	0.0170239	-0.464495	0.0898464	0.203102	0.402021
EIF3K_K13:QMRANVGkLLKGIDR	0.29897	0.432313	0.724908	-0.662854	-1.44491	-0.269703	0.633013	0.399568	0.620637	0.586697	0.536154	0.174674	0.0203891	0.219357	0.374359	0.09729	1.10221	0.762662	0.755199	0.762877	0.630507	0.985907	0.609296	0.908609	0.29332	0.319821	0.820782	0.154738	-0.376953	0.46953	0.718186	-0.11109	0.0282738	0.380798	0.868436	0.512143	-1.18456	0.570773	1.11555	1.10453	1.1835	-0.387743	0.96942	0.951674	0.372856	0.107822	0.0799428	0.772146	0.70383
YWHAH_K142:AEVASGEkKNSVVEA	-0.215375	-0.677099	-1.88576	-1.64003	-2.09017	-0.600455	-0.367404	-0.0459196	-0.876588	-0.736152	-0.351915	-1.30829	-0.578461	-1.98588	-0.955481	-0.488172	0.138565	0.49847	-0.126346	-0.6723	-0.478175	-1.52377	-0.809178	1.85165	0.4512	-0.889138	1.05808	-0.601688	-1.41923	-0.111771	-1.03533	0.235452	-0.911299	0.135009	0.899252	-0.581369	0.994144	0.752623	0.676772	-0.490757	1.01388	2.25438	1.01446	-0.233186	0.264377	-0.544771	0.11576	-0.0514959	1.57882
TST_K24:AESIRTGkLGPGLRV	2.16826	-1.67051	-0.781672	-0.907635	-1.85725	-1.1198	0.44696	0.509084	-1.42053	0.758806	1.79597	-0.377416	0.989531	1.20422	0.193807	0.784382	0.816916	-0.535996	0.781192	-0.0215519	0.566288	1.34516	-0.106902	0.676384	2.17565	-0.0710496	1.6271	0.046955	-0.963984	0.603189	-0.42932	0.674843	-0.266414	0.519267	0.276383	-0.853418	0.734814	0.295499	1.82662	0.512143	0.29224	0.776883	0.642782	0.796962	0.402037	0.141827	1.24081	0.352606	0.706541
NEDD8_K48:QRLIYSGkQMNDEKT	0.241432	0.248807	0.284289	-0.274891	-1.41203	-0.788941	-0.0794547	0.516122	0.0791976	-0.17733	0.404457	0.0794154	0.0101007	-0.868873	-0.423683	0.34793	0.550226	0.808244	0.412562	0.792526	0.0902759	0.696127	0.279638	1.03518	0.978347	-0.0263726	0.878424	0.416579	-0.740885	0.287181	-0.515064	0.106135	-0.216797	0.82638	-0.0467182	-0.571838	-1.67938	0.0354654	0.552675	0.119238	0.928646	-0.227808	0.789311	0.162225	0.636538	-0.282438	-0.851952	0.227468	0.74087
RPS16_K131:PRRCESKkFGGPGAR	0.721965	0.00550375	0.184535	-1.2902	-1.59615	-1.72846	-0.598785	-0.132322	-0.154547	-0.519687	0.504805	-0.51879	0.0969792	0.101104	-1.19927	-0.843909	0.822879	1.80992	-0.0209956	0.302737	0.673235	1.6401	0.381451	0.69605	0.786138	-0.889406	1.21351	0.502031	0.576319	1.27502	-0.407022	-0.0248719	0.263156	-0.210965	0.368652	0.497061	-1.35204	-0.39835	0.181846	-0.38961	1.28731	-0.33196	-0.147652	0.616566	0.460906	-0.372334	-0.863901	0.600659	-0.0585992
RPS16_K26:ATAVAHCkRGNGLIK	0.717096	0.11017	0.367586	-0.101952	-0.158134	0.318894	0.338464	0.499436	-0.00359616	0.84183	0.64482	0.226435	0.566757	-0.137361	-1.2263	0.0757907	-0.0727624	0.0402337	1.62123	0.472907	0.970171	0.758655	-0.559202	0.209231	1.33675	0.456309	-0.0400771	0.268425	-0.935033	0.990623	-0.286887	0.751053	0.0780234	0.0752737	-0.424915	-1.22111	-2.30981	-0.614379	0.493222	-0.437912	0.923764	-1.08505	2.4586	-0.408014	0.400223	0.163311	1.13181	-0.392424	1.44899
PCCB_K101:GMAADKNkFPGDSVV	-0.194794	-0.986675	-1.47049	2.08562	0.787595	0.39319	1.08965	3.04906	0.282225	1.20231	-0.198528	-0.613082	-0.0563673	0.114862	0.358009	1.29099	-0.177725	-0.924252	2.24721	0.605726	-0.0428735	-1.30525	-0.147761	0.410183	2.20871	0.645779	2.20113	-0.487272	0.723646	0.703075	-1.01769	1.17444	-1.0601	1.06845	1.68054	-1.58897	-0.290077	-0.250486	2.03639	0.194406	0.209281	1.67182	0.347817	0.45855	1.80132	-0.524087	1.26643	1.91964	2.80821
PCCB_K60:RRIDAQHkRGKLTAR	-0.402738	-0.536726	-0.140459	-0.284734	-1.01833	1.54735	-0.917165	0.0477942	-0.656178	-0.895871	0.427978	-0.577909	-1.03353	0.00499176	-1.30209	-0.767348	-0.658013	-1.27572	1.29156	-0.355681	0.262411	-0.525726	-0.697593	-0.462842	0.563962	-0.375457	0.876279	-0.995167	-0.377979	0.613895	-0.670545	0.0180256	-1.06892	-0.00682712	0.486973	-1.10745	-0.427165	-1.05472	1.18805	-0.46975	-0.287297	0.882232	0.414523	-0.153882	0.703478	-0.571761	1.1294	0.44625	2.00027
PCCB_K99:DFGMAADkNKFPGDS	0.510947	-1.05461	0.0412572	-1.27382	-0.892432	-0.709715	-0.918718	0.01318	-0.72461	-1.06552	-0.496798	-0.638829	-0.115225	0.522943	-0.865383	-0.275476	-0.222225	0.104806	0.934503	-0.478423	1.32029	1.57701	0.376935	0.612638	0.682764	-0.201049	1.57964	1.18462	-0.37923	0.581511	-0.531804	0.166458	0.739339	-0.0426705	0.089365	0.0175588	-1.98169	0.148364	1.24876	0.582839	0.481344	0.753766	0.680054	0.808186	0.639405	-0.496029	1.36162	0.3764	1.29278
NDUFA2_K13:ASRGVGAkLGLREIR	0.886009	-1.94534	0.00638294	-1.43848	-1.83709	0.488621	0.323701	0.920511	-1.72604	-0.680661	0.906466	-1.4196	-0.0585717	-0.212119	-0.628387	-0.447901	1.10092	-0.282495	1.27924	0.355388	0.666131	1.37906	0.121944	1.17964	2.52897	0.239249	2.06071	0.400633	-0.280741	1.48981	-0.0737849	0.961009	0.709318	0.713389	0.79226	-1.92221	-0.120565	-0.15846	2.83475	0.658866	0.687648	1.22296	0.481079	0.314764	1.63256	0.144374	0.83403	1.76969	2.38091
MLLT1_K252:PPPKAAFkEPKMALK	0.608697	0.599019	0.448264	0.496215	-0.515562	0.804855	1.20353	0.709078	0.0631226	0.951298	1.45499	0.220177	0.930525	0.236198	1.03105	0.568231	1.77079	0.972218	0.972909	0.316338	0.821031	1.36607	0.395682	1.34999	1.06746	0.82738	0.818821	0.348455	-0.683048	1.27553	0.0545625	-0.0149555	0.415337	0.972231	1.11731	-0.0141316	-1.02938	1.08471	2.08905	0.976339	1.80802	0.138666	1.91326	0.176611	1.44513	0.51819	0.217898	1.06921	1.16122
MLLT1_K259:KEPKMALkETKLEST	0.123032	0.0511179	0.652965	-0.0386811	-0.472539	-0.117285	0.673881	0.182949	-0.395553	-0.231181	0.507043	0.120951	1.02802	-0.466671	-0.236113	-0.54057	1.61237	-0.0141683	0.617361	0.190317	0.457051	0.092942	0.289897	0.974692	0.653533	0.778703	0.281948	0.139498	-0.133224	-0.2194	0.181166	0.0291375	-0.567374	0.822852	0.757527	0.0601589	-1.14129	0.676771	1.32337	0.852959	1.29249	-0.896902	1.67457	-0.428062	1.09882	-0.339538	-0.0429269	0.172426	1.45221
ACTN4_K214:PELIEYDkLRKDDPV	0.0579872	-0.133509	-0.399509	0.64771	-0.462767	-0.8267	0.724978	0.731956	0.882914	0.203026	0.554456	0.258849	0.0771137	0.148932	0.342587	0.157645	-0.266345	0.527889	-0.656415	-0.781965	-0.318582	-0.103703	0.467951	1.08979	-0.491143	1.04459	0.286004	0.77076	-0.427496	0.0124102	-0.548483	0.816819	-0.407651	0.412633	0.415073	-0.207551	-0.731586	0.576751	0.77227	0.178103	0.405199	-0.251757	0.410693	0.0509464	0.506017	0.544396	-0.162876	0.175714	0.51984
ACTN4_K417:RLDHLAEkFRQKASI	0.653551	0.646503	-1.60432	1.04756	-0.203158	-0.316624	-0.390084	1.90971	0.996979	-0.17794	-0.837358	-0.623456	-0.154679	-1.42488	-0.405752	1.31663	0.03448	0.892848	-0.371178	-0.427515	0.966193	0.0394767	-0.739797	2.26847	0.111076	0.336644	-0.140121	-0.491672	-0.718222	0.258329	0.0627594	-0.106634	-0.242855	0.817873	0.75783	-0.557995	-0.935867	1.02021	0.152416	-0.746732	1.48334	-0.34351	-0.0546836	0.276062	0.24518	-0.196251	-0.9092	-0.121637	0.615294
ACTN4_K518:SRREALEkTEKQLEA	1.17299	0.0633565	0.527651	0.84883	0.212363	0.414518	1.14385	0.7073	0.428276	0.534662	1.42378	0.479589	0.409503	1.19	-0.30811	0.835521	0.524271	-0.167373	0.759731	1.08084	0.755909	0.724649	0.0664327	1.44728	1.45255	0.769143	0.996287	0.00695716	-0.254154	0.598606	-0.686645	0.39055	-0.102849	1.54438	0.776181	0.0483738	-0.193858	0.487941	1.33153	0.605852	0.163251	0.235821	0.688653	-0.0340934	0.101401	0.791283	0.120631	1.99077	0.888744
ACTN4_K791:ALGPEEFkACLISLG	-0.0363068	-0.00520983	-0.14808	0.54074	-1.36924	-0.552032	-0.175223	0.442383	-0.0513017	-0.392913	-1.23275	-0.685371	-0.268293	-1.28141	0.190258	0.330935	-0.16408	2.28098	-0.218894	1.27159	2.20205	1.81007	0.615275	1.52529	-0.272941	-0.0370404	1.07641	1.88867	-0.957537	0.320049	-0.19573	-0.771397	0.319361	0.701046	0.0414558	-0.35682	1.08509	1.07155	0.416973	-1.20386	1.00619	1.48061	-0.96769	0.748657	-0.600714	-0.465776	-0.692663	-0.46435	0.514721
ACTN4_K899:VPGALDYkSFSTALY	-0.665641	-1.68035	-1.11984	-1.93026	-1.76708	-0.846426	-2.04492	-0.614348	-0.866175	-2.16777	-0.962262	-1.7423	-0.719809	-1.68307	-1.61264	-1.29753	0.0904466	0.0714504	-0.706807	0.346591	0.118051	0.295315	0.834527	0.226478	0.657112	0.0664376	0.747462	-0.935046	-0.725164	-0.688742	-0.233177	-0.896487	0.012713	-0.571848	-0.243319	-1.47134	-1.75416	-0.116037	0.689563	-0.26706	0.436606	0.71255	-0.159356	-0.443024	-0.319884	-0.837479	-0.799092	-0.2316	0.0214525
NDUFA10_K80:LAKEIAEkLGFKHFP	1.41456	-0.0466705	0.873796	-0.953779	-1.40432	0.992687	0.177235	1.04063	-0.386138	0.154866	1.29697	-0.359464	0.040273	1.02185	-0.153095	-0.720801	0.176379	-0.554927	0.32211	0.859661	0.329927	0.439779	-0.0621501	-0.0560895	0.869273	-0.380676	0.995118	0.144103	-1.51912	0.378305	-1.19364	-0.15419	0.340371	-0.158832	0.428208	-0.870985	-1.34331	-0.908973	1.27302	-1.28072	-0.812249	0.110105	0.283202	-0.213295	0.428361	-0.0394835	0.826287	0.970352	0.90829
TRIM28_K188:HQRVKYTkDHTVRST	-0.400144	0.341057	0.336105	0.490424	0.603259	0.460573	1.13657	0.32259	0.385605	0.675063	1.13785	0.547999	0.681533	0.995536	-1.56365	0.69903	1.06841	0.229717	1.09807	0.119092	0.700234	0.836944	0.409418	0.5916	0.288751	0.853643	0.747159	-0.286446	-0.448612	0.230088	0.135094	1.1039	1.02034	-0.172055	0.0891632	0.280097	-1.81135	-0.226532	0.925946	0.979275	1.69043	-0.348285	1.64921	0.499129	0.682305	-0.102899	0.925331	0.165277	0.332668
TRIM28_K254:DAVRNQRkLLASLVK	0.190869	2.21699	0.673662	-0.564945	-0.847761	-1.22145	-0.422235	0.531367	-0.444928	-0.538033	-0.0588376	-0.567102	0.163761	-0.49841	-1.16061	-0.495008	0.0369066	-0.93955	-0.508959	0.290033	1.26084	1.93028	0.366982	0.691466	0.0219494	-0.587372	0.889944	0.789643	-1.88647	0.900306	-0.91297	-0.212751	0.929075	0.199568	0.408021	-1.75974	-0.487525	-0.866094	0.714331	-0.589312	0.840277	-1.26992	0.695623	-2.15076	-0.0151686	-0.973054	1.27958	-0.312024	-0.459859
TRIM28_K377:FQLHRALkMIVDPVE	-0.468782	-0.361769	-0.127776	-0.877742	-2.46327	-0.970106	-0.727179	-0.29942	-1.20462	-0.525024	-0.287515	-0.0754881	-0.196391	-0.154834	-0.51953	-0.822317	0.166363	-0.119709	-0.26264	0.00560157	0.243305	0.324067	-0.00286354	0.0172672	0.172559	-0.433643	0.278727	-0.0516716	-1.40048	-0.103882	-0.886584	-0.105197	0.807613	-0.0881986	-0.0259677	-0.879418	-2.06086	-0.241409	-0.191681	-0.498695	0.489958	-1.65018	-0.155622	-0.037772	-1.04628	-0.842682	-0.271433	-0.384836	0.19192
TRIM28_K770:QDVGRMFkQFNKLTE	0.133403	-0.876956	-0.0544934	-0.453651	-0.489044	-0.237632	-0.190755	0.506784	-0.702704	-0.970908	0.0588573	-0.445254	-0.547301	-0.253533	-0.541096	0.0445464	0.112471	0.321207	0.518103	0.259928	-0.695757	-0.186396	-0.662908	-0.302137	0.481035	0.00285744	0.938976	-0.373802	-1.48429	-0.732212	-0.394962	-0.171869	-1.27293	0.208778	-0.0181945	0.447106	-1.97731	0.147763	0.520272	-0.0686485	0.354905	-0.266352	0.142039	0.578823	0.564501	-0.420017	-0.506181	-0.0988854	0.778329
TRIM28_K774:RMFKQFNkLTEDKAD	-0.47959	-0.588707	-0.284372	-1.04143	-1.30461	-1.6979	-0.812312	-0.74122	-1.75985	-1.51174	-0.745842	-0.950283	-0.781015	-0.197724	-2.08862	-1.07411	-0.156668	-0.0124881	0.485931	-0.206733	-0.722225	0.307959	-0.759239	-0.447503	-0.779473	0.270823	0.124241	-0.264403	-1.13764	-0.200203	0.305874	-1.18759	-0.0765301	-0.263124	0.0331127	-0.342256	-2.4501	-0.118571	0.827008	-0.546533	0.151854	-0.334031	0.451461	-0.340901	-0.529007	-0.992319	-0.466912	-0.947899	0.211325
ATP6V1E1_K68:EKQIEQQkKIQMSNL	-0.676309	-0.930828	-0.795092	-1.59858	-1.93373	0.671882	-0.666185	-0.0532839	-0.788459	-0.755603	-0.547899	-1.25115	-0.001183	-0.949904	-0.791023	0.0519732	-0.634201	0.296813	-0.565732	-0.695424	-0.824442	0.00711995	-0.462379	-0.217115	-0.13366	-0.572351	0.535947	-0.449994	-1.60131	-0.466391	-0.385996	-0.315325	-0.324774	-0.437947	0.780288	-0.0329446	-1.95209	-0.804212	0.0189947	-0.392606	-0.141749	-0.689356	-0.262128	-0.374686	-0.683977	-0.48953	-0.534101	-1.33882	0.222978
COX4I1_K53:LPEVAHVkHLSASQK	0.870984	-2.36575	-0.0917266	0.241532	-0.245245	-0.175554	0.385165	0.455163	-0.939761	0.173304	0.845824	0.162355	0.148967	-0.0763562	0.0498669	-0.607441	0.579804	-1.36162	0.241731	0.756686	-0.376875	-0.983918	-0.382298	0.204579	0.237922	-0.276226	0.923582	-0.207552	0.255929	0.0400905	-1.46807	0.0181011	-0.0116433	1.22092	1.07266	0.403219	-0.923209	0.909763	1.75516	0.960025	1.03633	0.512603	0.71952	-0.39353	1.11211	0.0578875	1.38387	0.733849	1.34506
COX4I1_K60:KHLSASQkALKEKEK	0.727712	-0.305198	0.458166	0.605353	0.0953064	0.552163	0.654894	0.603569	-0.0954174	0.461493	1.74512	0.28368	0.277257	0.910465	-0.0229557	0.271768	-0.194666	-0.563921	0.628431	0.439324	0.424994	1.97965	-0.220795	-0.215194	0.515286	-0.3704	0.699161	-0.0751689	-0.806084	0.68712	-0.482031	-0.0348432	0.573859	0.34552	-0.0724922	0.587495	-1.72281	-0.0765736	1.57404	-1.05519	0.353069	-0.085272	0.108244	0.0276901	0.873787	-0.381944	0.490216	0.453048	0.84903
COX4I1_K67:KALKEKEkASWSSLS	-0.881661	-1.72491	-1.21978	-1.4455	-2.44404	-0.424966	-1.9025	-0.809417	-1.46658	-1.30173	-0.213578	-1.295	-0.543075	-0.762826	-1.83369	-1.62348	0.618773	-1.0474	-0.460459	0.189122	-0.963207	0.0202289	-0.52834	-0.910084	-0.414241	-1.4496	-1.25803	-0.894582	-0.982679	-1.09737	-0.734786	0.155567	0.310896	-1.3591	0.391794	-1.11284	-1.89015	-0.938131	0.981181	-0.888268	-0.266705	-0.739631	-0.214553	-0.240372	0.0323035	-1.006	0.312442	0.573014	0.43941
COX4I1_K87:ELYRIKFkESFAEMN	-0.569942	-1.46744	-0.308494	-1.62399	-2.0447	0.128913	-1.04422	-0.0870722	-1.48556	-0.955123	-0.020371	-0.880066	-0.627587	-1.04798	-1.51749	-1.35515	-0.245206	-1.69053	-0.237903	-0.430703	-1.44387	-0.357052	-1.25296	-0.743273	0.167303	-1.41952	0.17585	-1.2429	-2.10581	-0.902708	-1.98528	-0.631936	-1.38364	-0.460592	0.0246836	-0.323089	-1.61925	-0.782348	0.830945	-0.451358	-0.505448	-0.186848	-0.231629	-0.978184	-0.518943	-0.941331	0.155369	0.581673	0.467418
RPL27_K107:VFRDPALkRKARREA	1.07301	1.85434	-0.299333	0.610288	0.081758	-0.218514	-0.465328	1.67911	1.71958	-0.554569	1.36361	-0.0529322	-0.308456	0.690576	-0.711765	0.550402	0.675754	1.37778	0.437406	0.767264	1.5881	0.527151	0.165305	2.87581	0.645256	0.638433	0.276477	-0.784576	-0.37996	0.90835	-0.915434	1.14214	-0.000524704	0.807514	1.08273	0.146201	-0.662053	1.81624	0.565186	-0.0121248	0.0341122	0.301102	0.114473	0.381767	0.640583	-0.63022	-0.67558	-0.0445195	1.07006
RPL27_K59:KVTAAMGkKKIAKRS	0.792113	0.122623	0.263387	-0.192103	-0.571383	0.784317	0.513617	-0.665193	0.625949	0.117255	0.405126	-0.0847574	0.213938	-0.935977	-0.431984	-0.0155482	0.859156	0.691362	0.756857	0.787129	1.49543	1.54053	1.29572	1.1464	1.27979	0.758499	1.32753	0.510919	0.787832	1.4343	0.679485	0.428959	1.21873	1.25696	0.917445	1.07176	-1.04032	1.2041	2.1671	0.997464	1.60809	0.943254	1.43269	2.07765	1.07326	0.216342	0.727012	1.11894	0.804726
FUS_K332:YTDRETGkLKGEATV	0.979729	0.408472	1.13608	0.719036	0.277716	-0.158343	0.713396	0.4797	0.36115	0.299546	1.3233	1.14906	0.650587	0.464393	-0.519201	0.200007	1.65331	-0.0869073	0.921977	0.10421	0.380768	0.559697	0.787923	1.05806	0.702808	0.381612	0.585723	0.178585	0.0198069	0.814503	0.120873	-0.0178167	-0.920085	0.672572	0.133972	0.66003	-1.74308	0.264488	1.33524	0.96076	0.741895	-1.09449	1.97205	-0.486063	0.592229	0.021003	-0.18736	0.427806	1.0147
FUS_K357:AIDWFDGkEFSGNPI	-0.691704	-1.20023	-1.17194	-1.60495	-0.763208	-0.408166	-0.777995	-0.0880699	-0.611621	-1.31331	-1.04277	-1.83702	-0.600252	-2.07451	-1.29116	-0.757432	-0.312696	-0.44113	-0.793952	-0.490679	-1.0801	-1.16119	-0.629248	0.402664	0.0273116	-0.997052	0.182956	-1.3318	-1.33938	-1.03737	-1.82847	-0.501782	-0.815588	-0.801908	-0.260546	-3.07887	-1.55373	-0.114563	-0.497667	-1.33963	0.903014	-1.14789	-1.317	-1.34294	-0.827344	0.00412568	-1.74845	-0.893199	-0.0828648
SMARCC1_K61:SVRVWLGkHYKKYVH	0.727392	0.0278318	0.744764	-0.00414796	-0.693289	0.534791	1.12022	1.16563	0.236507	0.71609	0.902238	0.42503	1.05531	0.200996	0.278173	0.741405	0.606309	0.778542	1.34904	0.248657	0.805337	-0.370144	0.874665	0.828013	1.61212	1.72426	2.35284	0.702707	0.381436	0.776756	0.182425	0.726281	0.306408	1.10218	0.823512	-0.864368	-1.2562	0.625447	1.06418	0.307927	1.09617	0.195051	1.06831	-0.00129961	0.797032	0.478443	-0.424246	0.878915	1.11285
ILKAP_K210:LKQASSQkPAWKDGS	0.400534	-0.0146202	0.267966	0.00294352	-0.994214	0.0856375	0.337666	-0.122361	-0.2323	0.152214	0.385842	0.102468	0.149433	-0.0862838	0.0415871	0.391578	1.40586	0.595785	1.02333	0.434206	0.438798	1.18704	0.611976	1.18102	0.734715	0.818352	0.737645	0.162757	-0.255455	1.54966	0.519701	0.361465	-0.023072	0.801289	0.537845	0.890743	-1.34739	1.41256	0.942703	0.241553	1.76859	-0.738821	1.15249	-0.433943	0.720313	0.885479	0.813116	0.251256	0.0736202
MYBBP1A_K158:KDQEALMkSVKLLQA	0.768154	-0.496168	0.982146	-0.375979	-0.499171	0.0915634	0.49078	0.452025	-0.025478	0.34231	-0.0730496	-0.415335	0.812572	-0.428016	-0.291264	-0.412277	1.10305	-0.147979	0.938784	0.736111	0.314008	-0.484424	0.598375	0.648868	1.3139	1.0532	1.71347	-0.00034665	-0.263812	0.289908	-0.590399	0.811975	0.730743	0.755688	1.01528	-1.15896	-1.3545	-0.0944051	0.965913	0.342345	0.272167	-0.881593	0.376598	-0.870227	0.461502	0.446122	-0.369735	0.695665	-0.590947
RPA1_K163:SKAYGASkTFGKAAG	1.02733	0.17735	0.989694	-0.00315287	0.0727874	-0.297328	0.850907	0.630252	0.705697	0.158449	0.677612	0.484056	0.896023	0.797686	0.0150132	0.190987	0.981809	1.03426	0.254898	1.3756	0.401167	0.479501	1.79367	0.348319	0.258543	0.253339	0.834316	-0.433894	0.226597	0.511735	1.14015	0.151094	1.21217	-0.606062	-1.04449	0.12008	-0.84983	-1.23279	0.872062	-0.149022	0.677137	-1.06749	0.473314	-0.885938	0.235887	0.262678	0.506918	0.00910837	0.397798
RPA1_K588:YNDESRIkATVMDVK	-0.411046	-2.09254	-0.491913	-1.4842	-1.96736	-0.608038	-0.205736	0.352122	-0.659174	-0.951583	-0.684265	-1.43358	0.299652	-2.39062	-1.22662	-0.302444	0.529545	-0.37293	0.612008	0.554138	0.391119	0.943123	0.370728	0.362539	0.968998	0.509327	1.51826	0.796044	-1.09722	-0.412816	-0.868589	0.40488	2.74397	-0.0504499	0.482855	-1.69324	-1.30696	-0.211886	0.909526	-0.399736	0.220937	-1.20018	0.118314	-1.5756	0.542221	-0.199959	-1.44761	-0.094809	-0.0254336
H3-3B_K10:RTKQTARkSTGGKAP	-0.0727453	-0.00150924	-0.282714	0.77217	1.14586	-0.926989	1.80396	0.266946	-0.345233	0.48013	1.12504	-0.151127	-0.257464	0.271936	-0.397388	1.21702	1.24082	1.00723	1.96361	-0.327724	1.08195	1.00711	0.0921482	1.16055	-0.148418	1.6839	-0.518156	1.24014	-0.584803	2.76093	1.32505	1.41637	1.0189	1.53884	0.823755	0.894835	1.81984	1.27072	1.62503	1.68143	3.01261	2.87121	3.21073	2.18694	1.40581	-0.0927878	1.92692	-0.221964	3.10935
H3-3B_K15:ARKSTGGkAPRKQLA	-1.54661	1.10687	-1.12683	1.53956	-0.206063	-0.850487	1.53246	-1.1273	0.440181	0.0621412	2.24265	0.101875	-1.17582	1.41178	-1.35907	0.188661	0.692655	0.370648	1.62595	-0.32492	0.595867	1.31085	-0.0745218	0.556505	-0.702501	1.76108	-1.84568	0.862612	-1.99373	2.39225	0.733393	1.03821	0.608868	1.19689	-0.29718	0.314956	-1.23842	-0.178145	0.645343	0.663063	2.40053	0.930172	2.20851	1.2083	0.940593	-0.460222	1.28039	-0.917896	1.76831
H3-3B_K24:PRKQLATkAARKSAP	-1.16348	-1.97037	-0.543021	0.561451	0.95242	0.192046	1.95997	0.390786	-0.0290672	-0.0641786	0.149361	-1.22883	-1.14007	-1.9316	-1.13084	0.737292	1.18693	-1.60506	1.76682	0.643138	-1.1761	-3.59391	-0.158993	0.943283	0.608762	2.18874	-1.03886	0.105032	-1.00728	0.678953	-1.00149	0.505726	-2.91725	2.20099	0.383167	-2.23548	-2.23417	0.313672	1.4406	0.723397	1.11392	-0.00982781	0.147433	-0.126877	1.31788	0.390358	0.53298	0.00399074	-0.36317
H3-3B_K28:LATKAARkSAPSTGG	0.970795	0.80083	0.195049	0.734503	-0.687088	0.476223	0.826139	0.479091	0.642877	0.087703	0.747723	0.407899	-0.136	0.939426	0.714972	0.576361	1.04408	1.18345	1.53205	0.204465	0.852729	1.80061	0.345304	1.55495	1.37405	1.69683	1.32168	1.08395	0.139927	2.54458	0.749462	1.03462	0.489883	1.59488	1.69012	0.606758	-2.41779	1.55131	0.882868	1.06946	2.30789	0.278426	2.07759	1.25832	1.29315	0.385638	1.61244	1.05361	1.64771
H3-3B_K37:APSTGGVkKPHRYRP	1.13081	0.350972	0.496745	0.414452	-0.0065403	-2.82505	1.29936	0.790052	0.533765	0.808088	0.592816	0.597291	1.24155	0.689622	1.04303	0.844765	2.17427	0.958553	1.42246	0.364065	0.635468	1.64569	0.767028	1.77938	1.20786	0.881368	1.29774	1.55177	-0.388447	2.16137	1.12009	0.966717	0.148663	1.31442	0.982628	0.405007	-2.79259	1.24515	1.29975	1.05698	2.39285	-0.101343	1.75527	0.208549	0.873403	-0.200061	1.6218	0.389177	1.59876
H3-3B_K57:REIRRYQkSTELLIR	-0.456495	-1.65982	-0.661163	-1.48728	-1.33775	0.0904832	0.565541	0.182217	-0.491829	-0.594955	0.795621	-0.567537	1.35434	-0.482017	-0.187965	-0.745968	0.134389	-0.52548	1.28868	-0.217756	-0.221046	-0.105215	0.245575	1.23162	0.232024	0.975823	0.567465	-0.209228	-0.720508	1.561	0.374786	0.511604	-0.519599	0.909766	-0.0250458	-2.0405	-3.12418	0.591965	-0.427178	0.89252	1.03471	-1.14047	-0.0118918	-1.23874	0.5308	0.191627	-1.13288	1.02241	-0.300947
H3-3B_K80:REIAQDFkTDLRFQS	-1.29195	-1.13232	-1.61225	-1.24921	-1.73417	-1.0664	-0.786501	-0.712292	-0.968917	-1.0477	-0.460846	-0.985955	-0.221629	-0.997903	-0.524354	-0.396971	-0.353835	-0.643479	-0.0119345	1.13201	-0.636903	-0.661719	0.0976018	0.808453	-0.259185	0.545923	-0.435689	-0.944806	-1.72509	1.12751	-0.722678	1.00674	0.105861	-0.840585	-1.38372	-2.48367	-1.979	0.336418	-1.14557	-1.89097	0.938243	0.53549	-0.367257	-1.0384	-1.52148	-1.06502	-1.03408	-2.06559	1.12219
RIDA_K101:EIYKQYFkSNFPARA	0.740151	-0.631204	0.581178	0.189947	-0.190358	0.432993	0.623241	-0.776108	-0.170382	0.165263	0.642077	0.303798	0.380409	0.298162	0.84889	0.18006	1.24981	-0.205679	0.890247	0.97588	-0.405574	-0.12103	1.02743	0.647671	1.10635	-0.339703	1.3155	0.150859	-0.169097	0.294161	-1.36913	0.345719	0.565579	0.426131	0.679114	-0.578495	-0.557677	-0.0121445	0.915332	0.302029	-0.0504334	-0.726636	0.210633	-0.352479	0.633908	0.498161	-0.215386	1.21413	0.945009
RIDA_K60:EEAKQALkNMGEILK	-0.588099	-2.08012	-1.04636	-1.88401	-2.61353	-1.29453	-1.39797	-0.925021	-1.55549	-1.5995	-0.849246	-1.72531	-0.975818	-2.0317	-1.55349	-1.14812	-0.263521	-1.05804	-0.957034	-1.04863	-1.15309	0.274077	0.0238117	-0.995607	0.0228562	-1.33592	0.378336	-2.2103	-1.85667	-1.05504	-1.83597	-0.658126	-0.403403	-0.902439	0.216897	-1.60423	-2.21325	-1.21186	0.128464	-1.12688	-0.435767	-0.649476	-1.04489	-1.00181	-0.392203	-1.17545	-0.170049	-0.775805	0.767721
PCBD2_K118:ELTKKDVkLAKFIEK	1.22119	-0.138252	0.789478	0.177067	-0.778089	1.87804	1.02731	1.37835	0.0965324	0.81717	2.0446	0.194359	0.959585	0.874721	-0.0731716	0.740945	2.45458	-0.156311	2.04864	0.896177	1.42191	2.38812	1.4636	1.34936	1.81793	0.41807	2.26732	1.3693	0.268016	1.91902	-0.365326	1.13828	0.159235	-0.148919	0.902014	0.256091	-1.19104	0.878173	2.69948	0.640912	0.198259	0.22101	1.00802	1.28055	0.455519	0.877819	2.24519	1.42565	2.76072
PCBD2_K121:KKDVKLAkFIEKAAA	1.58263	-1.73191	0.571219	-1.00692	-1.91165	0.498436	-0.30687	0.373322	-1.34367	-0.0652171	0.819599	-1.12797	0.929342	-0.883631	-0.353509	-0.351092	1.74105	0.210619	1.72198	0.158017	1.00441	1.32951	0.888955	1.36194	1.35865	0.347025	2.04986	0.253002	-0.0469077	1.26571	0.554253	0.896681	0.00636873	-0.0488075	0.544093	-1.06394	-2.0029	0.536762	1.72614	0.270064	0.578335	0.00734911	0.610142	-0.60997	0.866475	0.0619539	1.30349	1.06044	1.34053
PCBD2_K125:KLAKFIEkAAASV__	-0.886648	-1.85322	-1.29593	-1.49388	-2.23802	-0.826605	-0.983476	-0.777647	-2.2198	-1.42002	-1.15535	-2.16574	-0.40457	-2.08924	-0.466527	-1.05731	0.0962161	-1.68389	-0.439426	-0.29849	-1.80554	-1.24173	-1.24903	-0.69378	0.167175	-1.83574	1.3021	-1.78827	-1.43053	-1.45252	-1.79167	-0.816023	-1.52555	-1.01507	-0.746072	-1.88918	-1.44495	-1.33214	0.374438	-1.05309	-0.756408	-1.50491	-1.05586	-0.946765	-0.48074	-0.826473	-0.670142	-0.466512	-0.0673285
NASP_K33:APSTSADkVESLDVD	-0.229788	-0.695092	-0.705322	-0.635828	-2.04871	0.0717542	-0.0656307	0.0865587	-1.35154	-0.314578	-0.61269	-0.622959	0.837645	-0.13147	-0.519672	-0.0587786	0.952063	0.354385	0.584045	0.504884	-0.149266	0.0729237	0.368517	0.918457	0.410788	0.0546531	0.994722	0.167765	-0.0584617	0.641404	0.360475	0.301831	0.264409	-0.134241	0.0579444	-0.466503	-0.678872	0.795771	0.112709	0.386149	0.725667	-0.567568	0.0832038	0.044196	0.804965	-0.191018	0.234969	-0.194244	0.328283
NASP_K417:LEEKVRAkLVPSQEE	-0.844287	-1.76286	-1.64199	-0.584892	-0.859984	-1.67378	-1.12821	-2.70093	-1.52584	-2.53446	-1.61433	-1.24046	-1.98858	-3.21625	-2.92254	-2.54529	0.00160871	0.642848	1.18511	0.433638	0.728087	-0.784803	1.61425	0.660621	-0.181058	-0.283345	0.621581	0.51626	0.256303	1.47385	-1.22119	0.40834	1.40163	0.194878	0.209847	-0.657765	-0.636131	0.0798606	0.201578	-0.17823	0.598334	0.628206	0.733051	-0.935709	-1.03856	-1.11666	-0.499092	-1.32217	0.1949
CSNK1G2_K302:RRLDFFEkPDYDYLR	-0.295586	-1.15813	-0.392952	-1.12398	-1.67706	-0.347592	-0.489491	-0.509916	-0.488944	-0.716016	-0.516215	-0.493059	-0.188664	-0.693998	-1.07405	-0.690667	-0.150007	-0.41129	0.00545479	0.096823	-0.703302	-0.910588	0.595209	0.821643	0.959511	0.634564	3.31094	-1.02531	0.200493	0.185084	0.901569	-1.00133	-0.602079	0.264494	0.39864	-1.08337	2.54217	-0.0739131	1.24393	0.0616623	1.19929	2.46894	0.0857789	-0.6974	-0.129969	-0.331177	-0.809432	0.51771	-0.239605
CSNK1G2_K51:PNFRVGKkIGCGNFG	-0.275341	-0.861772	-0.375904	-0.856829	-1.36767	0.638458	0.00865524	-0.139907	-0.790427	-0.491475	0.0435421	-0.757028	-0.500316	-0.810846	-1.27821	-0.0983815	0.391233	-0.46653	-0.131863	-0.0372195	-0.523383	0.215985	-0.669716	0.428791	0.695203	-0.471408	1.07296	-0.447746	0.652994	-0.0978401	-1.6098	0.409681	-0.0879244	0.642602	0.35648	-0.391701	-0.483211	-0.298536	1.41763	0.657826	0.628643	-0.445396	0.390231	-0.32779	0.975425	-0.503751	0.509137	0.713312	1.19343
MACROD1_K148:EPRYKKDkQLNEKIS	0.138721	-0.889959	1.10021	-1.67015	-1.83064	0.192557	-0.119333	0.105182	-1.30796	-1.1641	0.607355	-0.76328	0.382817	1.05321	-1.19632	-1.2468	-0.537035	-1.2627	0.327339	0.306661	0.166587	1.00497	-0.368995	-0.360566	-0.171572	-1.04293	-0.203322	-1.10054	-1.42745	-0.282291	-1.33588	-1.26708	-0.545017	-0.791692	-0.0957999	0.2841	-2.82896	-2.0171	0.400163	-0.997891	-0.804226	-0.536815	-0.424358	-0.707592	0.287085	-0.312836	-2.4529	1.03471	-0.236331
DGLUCY_K178:MRPIPKDkLEGLVRA	0.547719	-0.80132	0.199891	-1.03118	-1.28166	0.876689	0.0812086	0.271132	-0.511894	-0.389867	1.37136	-0.736121	0.272248	0.209042	-0.617744	-0.500109	-0.456656	-1.21777	1.06576	-1.05806	-0.727439	0.268306	-1.25789	-0.255656	0.0990164	-0.0412582	0.307128	-1.61353	0.0290426	-0.826488	-1.02878	-0.4114	-0.704072	0.494869	1.14826	-0.393434	-0.675824	-0.310871	1.62496	0.0366404	0.205872	-0.153311	0.447163	-0.00103994	1.36522	0.329641	0.960181	1.16335	-0.201749
DGLUCY_K390:RAWNLHQkIVEDAVE	-1.35427	-2.58478	-1.34604	-2.07338	-3.12016	-0.624924	-1.90922	-0.754706	-2.55963	-1.85268	-1.23957	-1.9315	-0.952209	-1.49916	-1.3288	-1.68695	-0.0658705	-1.29187	-0.137459	-0.714133	-1.49993	-0.298941	-0.689257	-0.69845	0.0435087	-1.48716	-0.536652	-1.77944	-1.27536	-0.731631	-2.04274	-0.604167	-0.69463	-0.706035	0.0678061	-1.68723	-2.76804	-1.35035	0.407061	-0.759908	-0.134807	-1.48859	-1.11288	-1.38185	0.0603531	-1.15639	0.173715	0.108569	-1.40382
MED6_K200:VQLKPGEkPVPVDQT	-0.522634	-1.03835	-0.491865	-1.43897	-2.10345	0.553644	-1.01077	-0.84758	-0.719525	-1.45526	-0.841563	-0.721963	-1.23413	-1.0737	-0.444879	-1.41636	-0.167875	-0.461719	0.00995469	0.197481	-1.51176	-1.14395	0.144458	0.0687798	0.096413	-0.569191	0.264321	-0.529395	-0.781201	-0.678149	-1.8659	-0.477612	0.0487412	-0.561052	-0.208843	-1.83494	-2.92369	-0.0385844	0.184542	0.0830515	0.408376	-1.58943	0.346491	-0.882037	0.466894	-0.1365	-0.766886	0.128503	-0.152125
MED6_K236:VQQTVSAkGPPEKRM	0.629994	-0.37687	0.546111	0.294272	-0.117212	-0.634488	1.4804	1.01468	0.544585	1.12112	0.687505	0.447977	0.861086	-0.651875	0.679266	0.879244	1.10763	0.173449	0.928125	-0.118748	0.341199	-0.787352	0.871187	0.701898	0.449941	0.785337	0.301276	0.326416	0.0310932	0.236238	-0.86643	-0.645985	1.25323	0.893408	0.798101	0.439644	-0.381505	1.09059	1.0698	0.969867	1.55663	0.0740643	0.904178	-0.876523	0.777271	0.525042	-0.885813	0.905496	0.372349
CARS2_K323:EKMSKSLkNYITIKD	0.324168	-2.42258	-7.90606e-05	-1.55201	-1.63148	-0.125782	-0.885883	-0.0462912	-0.724475	-0.605	-0.152932	-1.44773	-0.16291	-1.53591	-1.22157	-0.381745	0.0362432	0.112428	-0.305687	-0.118665	-0.36208	-0.879188	0.0326852	-0.0755809	-0.0695273	-0.934927	0.897764	-0.228529	-0.435111	0.156921	-1.11764	0.283356	-0.692888	1.13731	0.467218	-0.302277	-1.37865	-0.916778	1.9683	0.775429	0.112885	0.0126366	-0.716957	-0.747207	0.125635	-0.0846226	0.713814	0.54308	0.88269
ANXA1_K161:RVYREELkRDLAKDI	-0.345136	0.9319	-1.52177	-0.167527	-0.603497	0.0249614	0.666932	1.81893	0.49828	-0.335626	0.964104	0.231074	0.988826	-0.727487	-0.487501	0.919132	0.104331	1.60647	-0.415253	0.139786	0.504062	0.379283	-0.0726777	1.97954	1.70041	-0.183556	1.01907	-0.239006	-0.86691	0.405219	-0.111134	0.367473	-0.850936	-0.569844	0.408575	-0.32913	-0.662117	0.693121	0.664035	-0.505454	0.743377	0.34727	-0.186887	0.315408	0.639523	0.281558	-1.35083	-0.134832	0.531104
ANXA1_K166:ELKRDLAkDITSDTS	0.65349	-0.186104	-1.22956	-1.08041	-1.33593	-0.595686	-0.24491	0.475424	-0.74222	-0.069405	0.323916	-0.00727	0.147137	-0.307868	-0.271626	0.250788	0.29182	1.30789	0.504035	0.269258	-0.171073	0.940472	0.486576	0.686249	1.24547	0.783295	1.5775	0.0169912	-0.151697	0.146752	-0.35433	0.090675	0.536442	0.402069	0.701642	0.446864	-0.1229	-0.539263	0.976579	-0.332971	0.493907	0.721228	0.624076	0.728377	0.633874	-0.0499633	-0.524631	0.0777111	0.664787
ANXA1_K239:QLRRVFQkYTKYSKH	-0.42461	-0.210048	-0.931236	-0.798865	-1.92585	-1.01902	-0.257553	-0.284636	-0.847571	-0.672877	-0.424235	-0.735538	-0.110611	-0.824854	-0.446418	-1.00742	-0.473592	0.697397	-0.185738	-0.943149	0.0658237	-0.115039	0.0649265	0.0460851	0.195883	-1.09958	0.539165	-1.46748	-1.4464	-0.795835	-0.848448	-0.834602	-0.596322	-0.410161	0.120787	0.0129155	-0.0108638	0.0292511	0.110776	0.0238879	0.337741	0.187186	0.283006	-0.0494351	0.182181	-0.52319	-1.0157	-0.353166	0.575048
ANXA1_K257:KVLDLELkGDIEKCL	-0.498947	1.07791	-0.715489	0.609664	-2.1449	-0.197006	-0.454709	1.32851	1.78312	-0.466773	-0.652541	-0.257404	-0.522327	-1.34299	0.0463432	-0.545262	-0.250124	-0.054043	-0.826933	0.0277187	-1.14791	-1.01409	-0.457754	-0.96869	0.0358604	-0.321945	0.425202	-0.640948	-1.26567	-1.53165	-1.80268	-0.722687	-0.468476	-1.12689	-0.233184	-2.41053	-2.68803	-0.770132	-0.70248	-1.13454	-0.269278	-1.4767	-1.12438	-1.59031	-0.619285	-0.0641655	-1.19661	-0.966961	-0.491974
ANXA1_K287:EKLHQAMkGVGTRHK	0.14125	1.0064	0.217607	0.740815	-1.2448	-0.510844	1.13808	0.672891	0.616735	0.898666	1.30564	1.17367	0.730383	0.942799	-0.0900749	1.46098	0.925201	0.913645	1.13049	1.27978	1.48008	0.902796	0.993233	1.18609	1.05751	0.979403	1.19348	1.24762	-0.50843	1.35429	0.340404	0.258078	1.40837	0.0728732	0.983835	0.867713	-0.416715	0.617453	1.29564	0.791062	1.36569	0.702858	1.2977	1.28664	0.831859	0.689939	0.458738	0.256947	1.32285
ANXA1_K312:EIDMNDIkAFYQKMY	0.313295	-0.642046	-0.876746	-0.703551	-1.43016	-0.0979462	-0.55713	-0.18518	-0.749119	-0.558797	-0.316097	-0.387042	-0.334872	-0.878962	-0.742955	-0.471409	0.481384	0.561525	-0.185552	0.52121	-0.966543	-0.0972547	-0.0866768	1.03058	0.755553	-0.0170651	0.830352	-0.0139687	-1.0359	-0.510404	-0.40757	0.21014	-0.500649	-0.655072	-0.37753	-0.36884	-1.56481	-0.0646318	0.686253	-0.159422	0.0716395	-0.409088	0.00215472	-0.340452	0.287653	-0.57552	0.101045	0.19737	0.512387
ANXA1_K53:SDVAALHkAIMVKGV	-0.515065	-2.27525	-0.501451	-1.29656	-1.79383	1.62418	-0.522595	-0.234199	-0.220015	-0.674378	-0.694746	-1.84184	-0.307184	-2.02591	-0.798787	-0.650647	0.612708	-0.395633	-0.367504	0.115728	-1.496	-1.54567	0.156831	-0.502795	0.825001	-0.53953	2.20633	-0.682179	-1.56041	-0.573026	-1.53068	-0.0160472	0.180438	-0.0374716	0.833955	-1.19369	-1.00387	-0.0243955	0.812195	0.499601	0.199214	-1.19332	-1.029	-0.789223	0.179027	0.571417	-0.879966	0.549293	0.169083
ANXA1_K90:AYLQETGkPLDETLK	0.198765	-0.79395	-0.171009	-0.412024	-0.87428	0.241249	-0.670267	-0.199932	-0.335684	-0.734819	-0.764467	-0.905167	-0.67275	-0.638591	-0.960406	-0.38565	1.59795	0.0103285	-0.492802	1.29829	-0.298966	-0.258841	1.47926	0.298854	0.697432	-0.371953	-0.27754	0.405953	-1.03015	-0.56333	-0.450315	-0.60798	1.00018	-0.0405272	0.483045	-1.38287	-0.958704	0.397164	0.612795	0.300593	0.864868	0.650452	-0.112473	-0.163226	0.291505	-0.417012	-0.51772	-0.120595	-0.37431
ANXA1_K97:KPLDETLkKALTGHL	-0.460294	0.496825	0.0146	0.425227	-0.962915	-0.185753	0.564408	0.234478	0.708428	0.22275	0.574174	0.345753	0.0327397	0.0861316	0.5534	-0.0194181	0.872315	1.11837	0.11133	0.487617	-0.589104	0.253045	-0.26162	1.6236	1.04632	0.248956	0.670674	-0.461213	-0.73788	0.496276	-1.2495	0.498055	-0.910438	0.112811	-0.0510796	-0.316269	-1.20988	0.60916	0.67218	0.546715	0.428178	-0.777829	0.684599	0.0168463	0.684697	0.660416	-0.184735	0.627019	0.338941
NAT10_K426:TGRSLSLkLIQQLRQ	-1.02475	-1.45215	-0.785177	-1.77729	-2.74789	-0.596636	-1.54845	-1.01416	-1.27399	-1.61756	-1.03757	-1.19282	-0.343839	-1.91226	-1.49392	-1.43415	-0.62868	0.139184	-0.533132	-0.551498	-1.64721	-0.110296	-0.907217	-0.619995	-0.480799	-0.335971	-0.0948448	-1.21302	-1.7561	-0.781333	-1.15117	-0.364035	-1.44221	-0.867062	-0.7842	-2.05517	-2.25348	-1.0639	-0.437782	-0.985647	-0.247371	-1.10228	-0.125971	-1.04082	-0.39149	-1.02328	-1.03715	-0.340332	-0.934225
SP110_K199:STSVTNDkLTSKMNA	0.652197	0.563695	0.698392	0.49395	0.177035	0.427424	1.46514	1.22058	0.823957	0.507939	0.929691	0.503432	0.602459	1.05314	-0.0346923	1.12468	1.29849	1.0062	1.51801	1.04136	0.795839	0.221214	1.05599	1.57346	0.571679	1.59831	2.34966	0.828475	-0.0315982	0.239899	1.67017	-0.286894	0.777457	1.05899	0.675479	1.05456	-0.502167	1.36025	0.979362	0.903247	1.81476	0.51111	1.23212	0.335383	-0.0106906	0.879178	0.535301	0.495912	1.00122
DOCK10_K834:KHGGSDIkWVDGGKP	0.986923	0.33901	0.862726	0.571622	-0.0744945	2.23847	1.19633	0.896852	0.503776	0.663119	1.26295	0.449191	0.802827	1.14805	0.16828	0.437698	1.13822	0.779652	1.19105	0.888942	0.757043	1.01794	0.740766	1.08137	0.880759	1.00622	1.36679	0.746998	-0.462038	0.581646	0.129974	0.224405	0.976173	2.13815	1.85357	1.6193	-0.0533463	1.82577	2.10928	1.59683	1.95838	2.32194	2.99852	2.20924	2.10655	1.76207	1.27849	2.49982	2.28489
COX5B_K121:PRCGAHYkLVPQQLA	0.631091	-1.28045	0.19398	-0.0542519	-0.618989	0.976421	0.955022	1.68183	-0.0373742	0.140559	1.13443	0.488584	0.455667	0.0150323	-0.324297	0.726746	0.717654	0.205128	1.96814	-0.196991	0.526645	2.72352	0.460526	0.912024	0.864533	1.06898	1.87123	-0.0214301	0.205983	1.4284	0.283361	1.42131	0.615467	1.08953	1.68671	-0.787764	0.850037	0.709508	2.74986	0.60762	0.222005	1.51537	0.961507	-0.245595	1.02509	0.230242	2.02136	2.00974	2.36802
COX5B_K56:REIMLAAkKGLDPYN	2.22119	-1.52505	1.92635	-0.986579	-1.20291	0.609273	0.859169	0.674572	-0.673402	0.375261	1.47206	-0.447588	1.72278	-0.546671	0.398986	0.079912	-0.065733	-0.301699	0.695627	0.071619	-0.104695	-0.435248	0.0305461	0.124244	1.44758	-0.155834	0.726141	0.305591	-0.65958	-0.511198	-0.659015	0.187223	0.0621997	0.401369	0.831953	0.391232	-0.328144	0.489366	2.95277	0.606327	0.942459	0.236872	0.463805	0.233242	0.241058	0.63409	0.284428	1.75518	1.23874
COX5B_K86:LVPSISNkRIVGCIC	-0.134285	-1.12178	-0.000252509	-1.25628	-1.71676	-0.23517	-1.12362	-0.584135	-1.16449	-1.17049	0.35351	-0.92345	-0.154522	-0.711861	-1.49332	-1.23251	0.200288	-0.428231	-0.163219	0.443816	-0.369503	0.96438	-0.145408	-0.0997721	0.204974	-0.804966	-0.367184	-0.645043	-0.150341	-0.0412616	0.0757372	0.0203494	0.704408	-0.710863	0.0650396	-0.651983	0.146416	-0.895076	1.41235	-0.451818	-0.435334	0.479677	0.192288	-0.290492	0.353742	-0.508215	1.39479	0.884125	1.07257
SRSF1_K179:VRKLDNTkFRSHEGE	0.57703	0.458569	1.11869	0.0449403	-0.585567	-0.506819	0.696786	1.1671	0.254366	0.383239	1.12717	0.884659	0.710822	0.662939	0.134657	0.693444	0.956117	0.538806	0.994311	0.111492	0.566273	1.14557	0.860178	0.697354	1.08464	0.756406	0.8583	0.295606	-0.30497	0.968043	0.378251	-0.0353956	0.110848	1.04095	0.434132	0.803937	-0.908189	0.658328	1.40918	0.953365	1.03885	0.304826	1.43201	0.885801	0.763003	0.178094	-0.0617872	0.950362	1.28111
SRSF1_K38:DIEDVFYkYGAIRDI	-0.332389	-0.172522	-1.09644	-0.280182	-1.16805	-0.468281	-0.352827	0.501638	0.327773	-1.255	-0.483611	-1.1269	-0.480875	-0.851864	-0.883471	-0.63275	0.266981	1.20939	-0.770194	-0.686349	-0.0607013	0.0837338	-0.256108	1.53738	0.1811	-1.13176	-0.423778	-0.855884	-1.0106	-1.1321	-0.577988	0.0972203	-0.387016	0.0752335	0.287496	-1.07169	-1.86146	0.556363	-0.50433	-1.30195	-0.115452	-0.851037	-0.457592	-0.182261	-0.254233	-0.454196	-1.56936	-0.763629	0.105536
KAT7_K277:KRNSGLSkEQKEKYM	-0.205094	-0.234541	0.426803	-0.0949779	5.04335	0.479409	3.32152	0.684583	0.618352	0.747983	0.578813	-1.17436	-0.214315	-0.208607	0.6503	1.15171	1.0227	0.480059	0.551288	0.283437	0.177856	1.14086	0.152284	0.7141	0.787149	0.489309	0.594386	-0.178293	0.192342	0.934183	0.366333	-0.180308	-0.674791	0.760635	0.661764	1.47153	-0.868911	0.615852	1.48582	0.840813	1.70173	0.0781788	2.20852	1.27866	0.602918	0.429718	-0.56477	0.182274	0.927579
MRPL47_K124:DSMDALDkVVQERED	-0.654224	-2.06896	-0.989814	-1.55126	-2.26696	-1.07763	-1.07966	-1.2022	-1.69304	-1.48988	-0.506668	-1.63878	-1.37583	-0.951199	-0.492065	-1.30296	-0.500655	-1.00852	-0.350006	-0.51922	-1.62123	-0.937911	-0.463682	-0.62505	0.388296	-1.21616	1.02254	-1.54902	-1.66966	-0.805456	-1.23163	-0.072567	-0.498317	-0.752171	-0.548408	-1.4648	-0.491527	-0.969037	0.862978	-0.228692	-0.308172	0.370931	-0.275543	-0.478867	0.131902	-0.804562	-0.994725	0.0909425	0.0502722
PSMB7_K237:RPYTVPNkKGTRLGR	-0.670062	-0.960477	-1.06081	-1.41031	-2.27957	-0.726951	-0.920755	-0.0696299	-0.839898	-0.833505	-0.473099	-1.1485	-0.461395	-0.228278	-0.671957	-0.817547	0.141962	-0.121905	-0.646642	-0.0979002	-0.837449	-0.101611	0.32198	-0.354145	0.0726429	-0.639074	0.163948	-0.587095	-1.85809	-0.841921	-0.670141	-0.553739	-0.217416	-1.21035	-0.404462	-0.898766	-2.93591	-0.743946	-0.185568	-0.638488	-0.170137	-0.201508	-0.801436	-0.374984	-0.064499	-0.937935	-0.887194	-0.901093	-0.200942
RPL35_K43:VTGGAASkLSKIRVV	-0.428706	-1.0922	-0.510239	-0.171941	-0.448212	-0.61699	0.741212	0.502612	-0.125014	-0.0707562	0.365415	-0.143543	0.13416	-0.504746	-0.806737	0.716292	0.846377	0.277082	0.970877	-0.390856	0.478309	0.904705	1.04033	1.20644	-0.303469	0.988452	0.579772	-0.147113	0.693125	1.04576	0.844604	0.305475	-0.0835965	0.586725	0.765973	0.283986	-0.720774	1.19051	0.500627	1.10193	1.40519	-0.206119	0.988777	0.847629	0.885441	-0.0188939	0.160523	0.41939	1.13129
GGH_K247:GVQWHPEkAPYEWKN	-0.0563842	-1.41668	-0.382975	-1.37613	-2.05794	-1.16106	-0.761332	-0.584842	-0.445808	-0.846623	-0.508973	-0.970195	-0.548904	-1.32515	-1.02366	-1.32644	0.0974858	-0.168499	-0.116244	1.12031	-0.712349	1.23519	0.45695	0.316182	0.0932642	-0.414388	-0.723924	-0.0785597	-1.50078	0.333905	-1.22415	-0.443778	0.521061	-1.07121	-0.847535	-0.678419	-2.55289	0.128284	-0.967088	-0.5938	-0.79301	-1.78614	-0.158056	-1.0136	0.730977	-0.89204	-0.984436	-0.0940501	-1.08587
SQOR_K135:IHTDDDEkISYRYLI	0.506673	-0.870152	0.556128	-0.649121	-0.944131	0.710487	0.543177	0.672184	-0.603632	0.513778	1.98093	-0.0404907	0.62573	-0.0415441	-0.24217	1.01442	0.394619	-0.785058	1.25516	-1.09126	0.426192	-1.01607	-0.134787	0.583638	-0.0519673	0.0736734	1.08909	0.112563	0.575215	0.790337	-1.06299	0.588607	-1.86708	1.61738	1.26804	0.896793	0.172561	1.40749	2.68712	1.46636	1.4314	0.740038	1.20819	-0.00975555	1.35105	0.457738	1.16739	1.95207	2.71645
SQOR_K173:IGSNYSVkTVEKTWK	0.133283	-1.18393	-0.0736962	-1.13852	-1.4616	0.468084	-0.475376	0.305916	-1.25027	-0.27629	1.17858	-0.610945	0.3756	0.204377	-0.539583	-0.0340655	0.622863	-0.0343674	0.478153	0.409179	0.221499	1.31055	0.0316869	0.921926	0.929918	0.206321	1.24815	-0.0687542	0.111089	0.379831	-0.18329	0.16045	-0.570476	0.269932	0.42962	-0.431346	-2.23401	0.381707	1.56297	0.133313	0.967905	-0.0431852	0.259692	0.229971	0.403269	-0.376677	0.743609	0.604013	1.61309
SQOR_K177:YSVKTVEkTWKALQD	0.89638	-0.331974	1.16583	-0.75565	-0.113392	0.639636	0.829291	1.47867	0.334797	0.818128	2.49191	-0.162581	1.43453	0.966414	0.545999	0.686543	-0.126234	-1.39125	0.666764	0.359223	0.0654161	0.376275	0.144895	0.113292	0.340038	-0.200932	0.971074	-0.173106	-0.387533	0.344679	-1.29944	0.168635	0.55783	-0.153216	-0.0233078	4.14704	-1.46044	-0.201201	0.793135	-0.354359	0.452814	-0.293806	-0.526128	1.25509	-0.513015	-0.0554735	0.421502	-0.552278	1.22182
SQOR_K180:KTVEKTWkALQDFKE	0.841129	-0.372129	0.973373	-0.805879	-0.622411	1.01344	0.366861	0.592529	-0.042639	0.630617	2.1924	-0.277765	1.40809	1.16999	0.629541	0.679111	-0.149403	-1.1618	0.56369	-0.21861	0.101295	1.17102	-0.966581	-0.581835	-0.14411	-0.669148	0.928959	-1.51063	-0.449774	0.205851	-0.363326	-0.436306	-0.0590131	0.23657	0.728945	0.426946	-1.28881	0.0817475	1.14404	0.303658	0.934417	0.182297	-0.376856	-0.328803	-0.189012	0.174257	0.94121	1.04508	1.67139
SQOR_K260:RNLTVNYkKNLIEVR	0.727707	-0.345742	0.783699	-0.379146	-0.306664	0.589664	0.272367	0.552558	-0.0412329	0.0894237	1.30747	0.157304	0.788201	-0.219242	-0.224874	0.654966	0.272055	-0.415355	0.633922	-0.566152	-1.19658	0.612703	-0.838741	0.387347	0.706287	-0.0911721	0.734967	0.151764	-0.643456	-0.218442	-1.11912	0.0562401	-0.0752772	0.745769	0.79387	1.50886	-1.60002	0.943828	1.54585	0.0698218	0.944422	0.532161	0.933845	-0.134994	0.145234	0.113962	0.778758	1.26089	1.5377
CTDSPL2_K92:STPRAGEkPNKQISR	0.261104	-0.179503	-0.198192	-0.223998	-1.24355	0.373622	0.853826	0.341013	0.409524	-0.406155	0.97834	0.0663504	-0.344542	0.329799	-0.0341383	0.310947	0.82601	0.0587442	1.25544	-0.00976536	0.0589397	0.90556	0.378786	0.693794	0.637591	1.09658	0.00827901	-0.471443	-0.393945	0.550557	-0.00845762	0.130318	-0.673642	0.772878	0.454947	0.762591	-1.47159	0.304414	1.2181	0.625988	1.44127	-1.18019	1.31039	0.144453	0.913168	0.224472	0.184062	0.121203	0.64371
ACTR2_K299:DTRSEFYkHIVLSGG	-0.718419	-2.18448	-1.0404	-1.86411	-2.42034	-0.453126	-1.05545	-0.734305	-1.57322	-1.16914	-1.11985	-1.73507	-0.399418	-2.07733	-1.52964	-0.749021	0.328824	0.264556	0.139265	0.0542468	-0.771593	-0.440139	0.683311	0.258504	0.484998	0.0650116	1.12186	-0.619619	-0.561258	-0.246352	-0.236614	0.160236	-0.203862	0.257929	0.454879	-1.03394	-0.454915	0.376471	0.33232	0.621092	0.989164	0.130489	0.55164	-0.592542	0.444978	-0.726824	-0.390506	0.51128	0.452957
ACTR2_K336:VLKGDVEkLSKFKIR	1.49979	1.0803	0.999305	1.37713	0.0694846	0.0877122	1.5096	0.957421	0.93612	1.04628	1.15077	0.314555	1.13149	1.12679	0.609288	1.14128	0.904774	0.408516	0.985661	0.787674	0.397145	1.00086	-0.1402	1.02593	0.302692	0.442911	0.653135	0.333425	-0.127219	1.20713	0.632966	-1.07728	-0.728175	1.22643	0.51956	1.88531	1.70671	1.71509	1.54013	1.50265	1.35527	2.72545	1.74087	2.46822	1.02491	0.80368	0.859459	0.846182	1.73094
ACTR2_K53:KVGNIEIkDLMVGDE	1.59745	1.11414	-0.560913	1.20877	0.0835322	0.200366	0.420551	1.96167	1.16922	0.541911	-0.194871	0.513259	0.233626	-0.317873	-0.390037	1.39827	1.2992	1.47394	-0.773724	0.00973988	1.1444	-0.231647	-0.263493	3.32344	1.07061	0.822394	0.313239	-1.12678	-0.297018	0.456342	-1.02988	0.752167	-0.765592	-0.0855636	1.29057	-1.23769	-1.19943	1.96329	0.20786	-0.837222	1.557	0.175706	-0.645588	-0.143154	-0.682975	0.29229	-0.644774	-0.928382	1.33444
ACTR2_K97:DYTFGPEkLNIDTRN	0.263529	-0.926509	0.272478	-1.90033	-2.23678	-1.28311	-0.859991	-0.876235	-0.362823	-0.467395	-1.09351	-1.35001	-0.734343	-2.54311	-0.372122	-1.08445	-0.195657	0.75648	0.137214	-0.253633	-0.708846	-0.518147	-0.427237	1.35598	0.590735	-0.0247121	1.06503	1.39854	0.00948204	-0.288622	-0.410894	-0.0709713	-0.16923	0.428692	-0.18534	0.288823	-1.37849	0.190935	0.383893	-0.128168	0.241703	-0.176664	0.484372	-0.551524	-0.261886	-0.183172	-0.685142	-0.0596667	-0.987705
LRPPRC_K726:NLCCRHDkVEDALNL	0.809682	-0.082515	0.474176	-0.238935	-0.613689	0.392769	0.696336	0.370691	-0.276093	0.34576	0.988479	0.0183382	0.808431	0.895405	-0.0693817	0.162997	0.557112	0.639041	0.528529	1.09132	0.335335	2.11823	0.0432902	0.663261	0.731945	0.956831	1.41085	0.93982	-0.282908	0.990298	0.142245	0.730476	0.662752	0.405924	0.487398	0.680395	-0.87255	0.332264	1.3079	0.209918	0.395451	0.217761	0.882989	1.25216	0.602762	0.140537	0.41646	0.331808	0.714514
LRPPRC_K750:SAVLDTGkYVGLVRV	0.919925	-2.14096	-0.694928	-2.71849	-2.31018	-0.524594	-1.07747	0.0341229	-2.02952	-1.24316	-0.191375	-0.946457	-0.0819508	-0.764317	-0.898277	-0.68578	0.663443	-0.325976	0.459888	0.625546	-0.572388	0.514095	-0.141738	0.288782	2.15436	0.0790889	1.77063	0.00773996	-0.561036	0.329031	0.030355	0.578166	0.898922	0.705104	-0.00886048	-0.794585	-0.853423	0.43376	1.90461	0.394189	1.35389	0.778189	0.990228	0.960022	1.06282	-0.751716	0.418689	1.26918	0.621109
LRPPRC_K763:RVLAKHGkLQDAINI	0.0613927	-0.824423	-0.304791	0.0893368	-1.32183	0.436275	0.2011	-0.486237	-1.37661	0.130729	0.213447	-0.411372	-0.740992	0.839322	-1.14826	-0.731485	1.23429	-0.154567	0.587773	0.982349	-0.652519	0.20488	1.34149	0.644938	1.11564	-0.744833	1.39381	0.0964443	-0.0194858	0.107416	-1.40879	0.315106	0.99649	-0.428793	-1.06902	-1.63381	-2.40117	-0.808096	0.760048	-0.0726268	-0.702917	-1.4523	-0.673905	-1.32744	0.32576	-0.211411	-0.607736	0.0978767	-0.198317
SSB_K128:DATLDDIkEWLEDKG	-1.09699	-1.07931	-0.954426	-1.59736	-2.97972	0.792034	-0.685812	0.338701	-1.06171	-1.10273	-0.615007	-0.888025	0.938379	-0.391278	-1.12647	-0.640626	0.0132383	-0.343274	-0.149885	1.2407	-1.78808	0.521187	-0.428067	-0.636973	0.575233	-0.894567	0.490729	-0.98595	-1.30961	-1.2203	-1.27689	-0.321934	-1.45891	-0.195192	0.16741	-0.573989	-2.1302	-0.857904	0.689903	-0.763496	-0.264511	-0.244441	0.269273	-0.491759	0.239684	-0.81388	-0.361998	-0.100908	0.18669
SSB_K166:DSIESAKkFVETPGQ	0.387733	0.366737	-0.255363	-0.685785	-0.195766	0.755063	0.140395	0.519643	0.797187	-0.829681	-0.589289	-0.233556	-0.389784	-0.524282	-1.78798	0.246783	-0.0238834	0.373059	0.261396	0.429829	0.25293	-0.665217	0.207135	1.08994	0.0764823	-0.322603	-0.223288	0.279317	-0.896838	0.365749	-0.114426	-0.762707	-0.558013	0.830471	0.614892	-0.428688	-1.19605	0.752082	0.625507	-0.182814	0.195379	0.110958	0.744556	0.0273008	0.665553	-0.580141	-0.474668	0.341551	0.902878
SSB_K185:TDLLILFkDDYFAKK	0.590978	-0.558507	-1.01261	-0.297602	-0.47819	0.226842	-0.38661	0.991276	0.499772	-0.836443	-0.207068	-0.82375	0.239042	-1.35014	-1.21992	0.152158	-0.448499	0.470622	-1.39806	0.113353	-0.575447	-1.60373	-1.0074	1.69176	0.514282	-0.649335	0.474726	-1.7336	-0.650101	-1.7846	-1.93917	0.637063	-1.00327	0.369449	0.66371	-1.69285	-1.06731	0.992741	0.519283	-0.0454749	1.02188	-0.152685	-0.614591	-0.848188	0.782303	-0.36259	-1.19448	0.545447	0.241918
SSB_K216:QEQEAKQkLEEDAEM	-0.549771	-0.994365	-0.95056	-1.20098	-1.21683	-0.812599	-1.09972	-0.479596	-0.0719577	-2.05406	-1.35765	-1.03119	-1.41202	-1.39772	-0.577759	-1.05777	0.575002	0.576442	0.130066	0.28099	-0.36968	0.147558	0.115481	0.543365	0.38345	-0.0308846	0.556207	-0.530075	-1.00525	0.30058	-0.249077	-0.208039	0.277812	-0.393758	0.0915057	-0.143042	-2.54997	0.27994	-0.993792	-0.194228	0.394031	-0.361024	0.353273	-0.467567	-0.583177	-0.953591	-0.64883	-1.39418	0.0542928
SSB_K354:QPGSGKGkVQFQGKK	0.710297	0.237448	0.233131	0.107148	-0.454936	0.196077	1.32679	1.05322	-0.511663	0.650203	0.966421	-0.111177	1.5804	-0.1703	-0.427469	0.274434	0.803386	0.242437	1.02915	2.03963	-0.388045	-1.0346	0.804932	0.728255	0.801313	0.0468544	1.5363	0.191941	-0.753342	0.179869	-0.671565	0.43202	-0.577755	1.19792	1.01983	-0.917559	-0.915779	0.560191	1.46111	0.943706	1.59807	-0.286438	0.656253	-1.28343	0.739762	0.337962	-0.457038	0.90615	0.880632
SSB_K360:GKVQFQGkKTKFASD	0.683263	0.859252	0.938954	1.04619	-0.400692	0.167545	1.93656	1.11829	0.672312	1.19679	1.53265	0.56617	1.71459	0.746295	0.801422	1.09645	1.67068	1.40745	1.41206	0.230805	0.312418	0.776856	1.16286	1.49081	1.50728	0.645805	1.44837	-0.1539	-0.440437	1.21921	0.276052	0.368915	-0.0937176	2.20967	1.27758	0.272715	-1.22734	1.31797	1.80454	1.37923	2.12311	-0.138675	1.84684	0.487022	1.17901	0.920055	0.727999	1.81561	1.45126
SSB_K397:DKEEPASkQQKTENG	-0.109283	0.470302	0.15269	-0.000276233	0.714537	0.822671	1.36326	0.0453771	0.546406	0.308677	1.23547	0.33157	1.51792	0.564248	-0.158718	1.48587	0.401434	0.400559	1.17753	0.0343767	0.582309	1.17627	0.909079	0.636619	1.16199	0.561516	0.919462	0.920433	0.0707007	0.993045	0.150954	-0.0163817	1.36584	2.29196	0.832127	0.241735	-1.36603	1.07587	1.1892	0.546664	1.15226	-0.514178	0.964895	0.320603	-0.0147137	0.730765	-0.43699	1.28186	0.352664
PPIG_K555:ECDITKGkHSYNSRT	0.458598	-0.421625	0.817774	0.341033	-0.831026	-0.130094	1.43455	0.349219	0.34326	0.646579	0.657506	0.61542	0.413797	0.272992	0.299253	-0.244134	1.00918	0.354173	1.18243	1.12249	0.871892	1.10979	1.19608	1.30981	0.769413	1.30023	0.762341	0.809247	-0.0572639	1.10872	0.489301	0.550112	0.831606	1.07377	0.880901	0.813807	-0.792061	1.45721	0.905109	0.874567	1.74328	0.246055	1.60926	0.967357	0.578286	-0.109177	0.485103	0.889694	0.936724
IDH1_K65:KDAAEAIkKHNVGVK	-1.04267	-0.368317	-0.803655	-0.894185	-1.34837	-0.505319	-0.200654	0.367524	0.356768	-1.39048	-0.0919187	-0.735896	-0.272209	-1.01442	-0.604801	0.213647	0.351124	0.703923	-0.939826	0.508726	-0.783156	-1.5625	-0.768665	1.45937	0.932967	-0.128583	0.284015	-0.822637	-0.604946	-0.249501	-1.00777	-0.339852	-0.0793948	-0.25222	0.223664	-1.33781	-1.7503	0.683118	-0.0345848	-0.614485	1.07846	-1.55376	-0.435733	-1.35355	0.157872	-0.583888	-1.67516	0.293881	-0.373088
IDH1_K81:ATITPDEkRVEEFKL	1.55626	0.690622	-0.547818	0.456781	-0.0952315	0.102263	0.848335	1.05814	0.419294	0.575011	0.84816	-0.15877	0.114344	-0.0466805	-0.538587	0.177616	0.733245	1.42072	0.938809	0.800754	1.10119	0.63601	-0.540673	2.20308	0.817674	0.457378	1.33314	0.884005	-0.964809	0.887885	0.155232	1.03831	-0.00426029	0.305792	-0.231114	0.175167	-0.736944	1.43314	1.31195	0.817477	1.20741	0.727354	1.19353	0.9911	0.581939	-0.298857	0.00322023	0.120692	0.96319
IDH1_K93:FKLKQMWkSPNGTIR	0.119468	0.334705	0.096595	0.612572	-0.757156	-0.383071	0.317071	0.114144	0.315052	0.356239	1.40465	0.115218	-0.259273	0.803641	0.387797	0.831225	0.454045	0.868916	0.669543	1.9336	0.325501	1.26093	0.234904	1.01654	0.610279	1.07949	0.745537	0.771644	-0.428225	0.497299	0.088087	0.446258	0.985576	1.43224	0.794607	2.29987	0.00964269	1.63158	1.48326	1.19002	1.29451	1.68615	1.61883	1.76847	2.29302	1.86288	1.64946	2.44854	1.89744
COX17_K21:SQEKKPLkPCCACPE	2.07189	1.37644	2.45586	1.16673	0.100785	-0.23524	0.760422	0.69764	1.4602	1.2749	2.42929	1.31985	0.52297	0.00381122	0.462911	1.14207	0.716756	1.80339	0.46287	1.13244	0.241248	1.4035	3.02839	0.563307	1.15625	1.60974	2.728	0.362159	0.978018	0.800985	0.890042	1.24416	1.41964	0.943666	0.826127	1.60258	-1.76274	0.565322	0.983971	0.322917	1.18766	-0.124565	1.04931	0.406373	0.167543	1.06024	-0.0126078	0.853839	0.895029
COX17_K30:CCACPETkKARDACI	0.512481	-0.873541	0.404028	0.0640371	-0.495252	1.12353	0.701032	0.521923	-0.516777	0.509316	0.631371	-0.191895	1.08475	0.287722	-0.117429	0.846707	0.774032	0.515138	0.587409	-0.235467	-0.711903	0.272925	2.2592	0.930333	1.47635	0.497955	1.33516	-0.31751	-0.440531	0.346997	-0.931271	0.73666	0.0688712	1.26796	0.899929	-0.0265168	0.0223815	-0.462425	0.461428	0.869917	0.886777	1.00596	0.341737	0.462471	-0.158945	0.152432	-0.310646	0.5404	0.133283
WBP11_K13:TSSTKSGkFMNPTDQ	-0.14075	-0.175802	0.267483	-0.241726	-0.642723	-0.61933	-0.155913	-0.169741	-0.575842	-0.0350215	0.148207	0.0484346	0.469888	-0.346724	-0.606428	0.13373	0.276972	0.0831268	0.944038	-0.221174	0.222657	1.1956	0.189535	0.310695	0.414324	0.0721061	1.0099	0.0368458	1.34408	0.866968	-0.135093	1.2056	1.21182	0.689437	0.228582	0.717374	-0.848224	-0.135165	1.115	0.0536278	1.44434	0.414827	0.341738	-0.133229	0.45074	-0.0891112	0.871704	0.506356	0.507825
WBP11_K565:ATATISAkPQITNPK	-0.236437	-1.39929	0.276204	-1.54969	-1.53233	-0.459411	0.445256	0.566537	-0.486316	0.120011	-0.482617	-1.05474	0.869803	-2.22927	-0.0129527	0.00782457	0.542498	-0.956002	0.336975	0.320826	-0.702788	-0.471621	0.256966	0.51592	0.246898	0.0025994	0.489751	-0.751787	-1.51272	-0.840025	-1.34852	-0.388554	-0.0801658	0.394376	-0.248599	-1.66822	-1.67643	-0.163668	0.540406	0.16721	-0.227378	-1.43895	-0.239104	-1.34459	0.284061	-0.1244	-0.944251	0.396984	-0.603086
LYZ_K87:RYWCNDGkTPGAVNA	0.19467	1.13083	-0.701004	2.36361	1.45075	-0.771486	0.0936605	0.488298	1.46204	-0.247826	0.446471	-0.410217	-0.0159676	0.23554	0.242015	2.19158	1.14337	0.143925	0.619496	0.762263	2.41745	1.55121	2.22017	3.40044	0.750887	0.95975	-0.19721	0.753172	-0.617735	2.29081	-0.0346042	0.422441	-0.468425	1.6048	2.19485	-0.00458503	2.05601	2.96673	2.74442	-0.177471	1.50694	2.15932	1.18586	1.43818	0.760766	0.339878	-0.14789	3.10382	2.16777
PEBP1_K132:YEQDRPLkCDEPILS	-2.08644	-3.19142	-2.09487	-3.38293	-3.54186	-1.71213	-3.14698	-1.85126	-2.49262	-2.6949	-2.95358	-3.42181	-1.0505	-3.27064	-1.64941	-2.447	-0.451903	-1.3589	-0.679767	-1.1538	-2.15752	-1.31635	-0.478919	-0.468866	-0.343552	-1.16127	0.753546	-1.47222	-2.22904	-1.48497	-1.17758	-0.905948	-0.957909	-1.60245	-0.804979	-3.14162	-2.39698	-1.08038	-0.740059	-1.06603	-0.822068	-1.95431	-1.78445	-2.54832	-1.14446	-1.75119	-1.65535	-1.14101	-1.38952
PEBP1_K47:VLTPTQVkNRPTSIS	-0.298846	-1.97194	-0.482946	-1.40859	-1.4808	0.754546	-0.185473	0.306116	-0.586728	-1.08669	-0.530298	-1.25315	0.98135	-1.95016	-0.908735	-0.062703	-0.0700885	-1.358	0.0383359	-0.165978	-1.18864	-1.22669	0.152349	-0.337659	0.331937	0.133589	1.23515	-2.24954	-1.15234	-1.03442	-2.66504	-0.209708	-0.82437	-0.121085	0.202906	-0.977495	-2.13808	-0.411941	0.787818	0.149039	-0.248163	-1.33552	-1.09166	-0.535399	0.295482	-0.15463	-1.53023	0.10712	-0.231919
PEBP1_K80:APSRKDPkYREWHHF	-0.529224	-3.08656	-0.402457	-2.40835	-2.29448	-0.630452	-1.22924	-0.130451	-1.1316	-1.03999	-1.89791	-2.1131	-1.43223	-2.4346	-2.01167	-0.859043	0.245123	-1.47734	-0.919528	0.113857	-0.912582	-0.0170406	-0.0490111	-0.576814	-0.456889	-0.419209	1.04309	-0.282517	-1.79236	-1.8282	-1.8583	-1.68178	-0.470633	-0.439294	-0.309963	-1.85467	-2.7343	-0.654849	0.325255	-0.54503	-1.16376	-1.50675	-1.45058	-1.94088	0.197656	-0.723099	-2.23437	-0.215561	-1.15841
LMNB1_K102:DTARERAkLQIELGK	0.744585	0.841608	0.673889	0.525701	0.254369	0.742096	0.758247	1.97841	0.545047	1.05255	1.13062	0.932918	1.237	0.336881	0.489212	1.18926	0.336725	0.411842	0.488412	0.0687448	-0.63508	-0.506376	0.129839	0.686229	0.754953	0.503891	0.941271	-0.58881	-0.719803	-0.120573	-0.635318	0.400291	-0.748597	0.420728	0.455668	-0.491698	-1.60834	-0.221536	0.908383	-0.24832	0.924022	0.00674363	0.938572	0.401746	0.762841	0.627056	-0.0807512	0.993026	0.147106
LMNB1_K109:KLQIELGkCKAEHDQ	0.590501	-0.675478	0.132085	-0.80699	-1.75363	-0.247292	-0.319135	-0.0739615	-0.643348	0.17614	0.496708	-0.000675119	-0.41865	-0.120086	-0.395665	0.0537955	0.00297357	0.563881	0.0072782	-0.225125	-0.249943	0.465458	-0.127901	0.415628	0.431491	0.536341	0.936041	-0.437038	-0.820197	0.241628	-0.735047	0.305666	0.0594369	0.57998	-0.396227	-0.677495	-1.92295	-0.638103	0.348395	-0.804817	0.340347	-1.58074	0.238724	-0.831143	0.256634	-0.395739	-0.764908	0.541353	-0.404086
LMNB1_K123:QLLLNYAkKESDLNG	-0.221434	-0.0616532	-0.174378	-0.360668	-1.26706	-0.251762	0.570438	0.16354	-0.948508	0.207005	0.416949	-0.129635	-0.11189	0.332069	-1.45524	-0.290671	0.364312	0.760014	1.09917	-0.14247	0.40923	1.06507	-0.64724	0.433566	0.967938	0.232221	1.22756	0.114319	-1.04131	-0.137325	0.388427	0.170548	-0.371959	0.274581	0.594272	-0.443855	-0.923686	0.180202	0.948076	0.329115	1.16969	0.141315	0.905892	-0.621461	0.698184	0.0559081	0.37931	0.180235	0.503835
LMNB1_K134:DLNGAQIkLREYEAA	-0.654555	-1.28795	-0.576178	-0.761651	-1.75937	-0.34764	-0.773456	-0.0571366	-1.16852	-0.826713	-0.519868	-0.845559	-0.509861	-0.960573	-1.30328	-0.249867	0.456425	-0.793174	0.4686	0.180633	-0.636975	-0.444702	0.384752	-0.0798304	0.0577517	-0.21322	0.934986	-0.620048	-0.559591	0.0696392	-0.637629	-1.0302	-0.786783	0.0850811	0.130489	-0.373166	-1.38266	-0.460487	0.47299	0.293714	0.12664	0.299408	0.957701	-0.390094	0.639455	-0.23804	0.395404	0.294836	0.478769
LMNB1_K156:LATALGDkKSLEGDL	-0.248234	-0.956203	-0.462724	-1.34624	-1.8067	-0.758039	-0.503593	-0.047069	-0.583619	-0.92783	-0.756793	-1.08994	-0.394034	-2.01667	-1.23808	-0.415602	0.0404705	-0.485559	-0.7993	0.41711	-0.366141	-0.352695	-0.377681	0.764797	0.325128	-0.483844	0.0392668	-0.276894	-1.24831	-0.773708	-1.49375	-0.0942152	0.287848	0.10771	0.554109	-0.97735	-1.66901	0.272616	0.207782	-0.322962	0.0525373	-0.809151	-0.090381	-0.396171	-0.0157952	-0.31789	-0.552445	-0.105563	-0.0125252
LMNB1_K167:EGDLEDLkDQIAQLE	-0.716274	-1.43098	-1.08014	-1.42579	-1.78705	-0.682438	-1.3212	-0.10925	-0.770734	-1.47991	-1.39056	-1.27358	-0.095815	-1.44089	-1.65795	-0.783867	0.401842	0.425617	-0.514676	0.405443	0.160655	0.220121	-0.110031	1.16608	0.667625	-0.686858	0.204268	-0.120338	-1.04686	0.0333063	-1.40612	0.243508	0.504334	0.643681	0.839163	-0.875697	-0.582265	0.872149	1.14762	0.330049	0.486624	-0.334604	0.589723	0.976103	0.542865	-0.355085	0.113123	0.952338	0.864178
LMNB1_K191:LADETLLkVDLENRC	-0.501321	-0.841978	-1.26165	-1.14347	-1.93322	-0.349061	-0.965448	0.0316985	-0.855264	-0.949111	-1.24061	-1.35232	-0.375081	-1.52349	-1.64744	-0.659452	0.340364	0.2464	-0.312105	-0.0504571	-0.329192	-0.0634006	-0.406819	1.5072	-0.167826	0.187072	0.496183	-0.648199	-1.15613	-0.210771	-1.03835	-0.0984473	0.0289688	-0.303887	-0.0572001	-1.63568	-1.37293	0.445488	-0.408769	-0.702597	0.493727	-0.0465381	-0.786972	-0.697393	-0.267314	-1.1523	-0.825916	-0.0966238	0.15188
LMNB1_K241:RQIEYEYkLAQALHE	-0.124229	0.18081	-0.940582	-0.771598	-1.67913	-1.28284	-0.635191	-0.0886236	-0.483158	-1.03196	-0.251722	-0.763964	-0.675744	-0.902716	-1.13374	-1.12479	0.111411	0.735611	-0.356669	-0.498471	0.126068	0.0209282	-0.247085	1.50654	-0.116279	-0.2566	0.384662	-0.398911	-0.897317	-0.0302597	0.0956983	-0.251422	-0.442761	-0.327555	1.03373	-0.0833109	0.233119	1.04509	0.415595	-0.337341	1.19118	1.1535	0.28859	-0.123203	0.816971	-0.693824	0.619455	-0.24095	1.61101
LMNB1_K271:LEQTYHAkLENARLS	0.291381	-0.146673	0.0862469	-1.09494	-1.74855	-1.14994	0.151046	-0.525414	-1.18273	-0.250273	0.13994	-0.697757	-0.277379	-0.909768	-0.119781	-0.636047	0.925929	0.703574	0.719088	0.223756	-0.106225	-0.632628	0.14483	0.849913	1.68067	0.939311	1.63818	0.0717275	-0.167139	0.671334	-0.197552	0.68791	-0.679803	0.951138	0.61434	-2.15963	-0.764418	0.0379541	1.12928	0.121509	0.717432	0.270282	0.554688	-0.282161	0.520745	-0.12232	0.0568194	0.131295	0.498378
LMNB1_K379:MEISAYRkLLEGEEE	0.448005	-0.213535	0.065244	-0.894597	-0.877013	0.229763	0.436692	0.291108	-0.553326	-0.27719	1.03796	0.109425	-0.14643	0.297779	-0.354921	0.259117	0.300387	0.879415	0.795878	0.738837	1.26847	1.25595	0.407995	0.511964	1.06412	-0.481118	0.870023	0.565897	-0.35323	0.225247	0.138516	0.393976	0.702429	0.163574	0.508456	0.295397	0.104943	0.0727337	1.05892	0.446062	1.34648	0.357691	0.705226	0.291587	0.628474	-0.112949	0.173482	0.523592	0.169702
LMNB1_K483:GDTSVSYkYTSRYVL	-0.790604	-1.4622	-1.30335	-0.859302	-1.45152	-2.22969	-2.07361	-0.643411	-1.49471	-1.65805	-0.172575	-0.407429	-2.00319	-0.68377	-2.3757	-1.73607	-1.0763	0.00825457	-0.264372	-1.25537	0.261927	-0.489176	0.168227	-0.0261383	-0.229166	-0.589249	0.431699	0.598424	-2.31155	-0.283366	-0.669309	-0.164815	0.408518	-0.538844	-0.683446	-0.668112	-2.21713	-0.823305	-0.129873	-0.717074	0.922933	-1.00349	0.119961	-0.386384	-0.314163	-1.16513	-0.773558	-0.691911	-0.0639633
MRPS27_K340:RFKALHSkLQALGKI	0.360447	-1.30463	-0.149854	-0.280164	-2.00792	-0.118833	-1.28789	-0.125137	-1.37395	-1.0273	0.670109	-1.09672	0.377933	0.374042	-0.144881	-0.546255	-0.114072	-1.33088	0.476474	-0.458153	0.548138	-0.576475	-0.472751	-0.427198	0.335441	-0.720187	1.0685	-0.786867	0.73876	0.547438	-0.181484	0.0519029	-0.877333	0.0809108	0.734629	-0.521136	-0.699691	-0.249022	2.63056	0.268473	1.12786	1.16517	1.89785	-0.319946	1.42584	-0.209526	2.63955	2.38598	3.83154
HEXB_K382:GFGTDFKkLESFYIQ	-0.889034	-1.04431	-0.141599	-0.949613	-1.59363	-0.458468	-0.119394	-0.16396	1.50762	-0.0146685	-0.733891	0.695047	-2.35079	1.2689	-0.547673	-0.522229	-0.213599	-0.588925	-0.366491	-0.767846	0.835273	0.483954	-0.661248	0.989155	-0.14365	-0.400959	-0.341438	-0.162997	-0.850448	-0.541573	-1.06456	-0.203076	1.54174	1.09527	-0.0855205	-1.05877	-1.80397	-1.20631	-0.691202	-0.691331	0.11583	-0.335343	-0.428631	-0.710382	0.227394	-2.10003e-05	-0.934556	-1.06232	-0.0209663
PSMA6_K104:EAANWKYkYGYEIPV	-0.649961	-1.93539	-0.561364	-1.6382	-2.41528	-0.0745967	-1.14812	-0.803955	-1.24412	-1.2385	-1.19998	-1.53468	-0.467566	-1.9368	-1.15597	-1.07569	0.290228	-0.88827	-1.12783	-0.442547	-1.94096	-1.38363	-0.0556915	-0.738225	-0.0560004	-0.755838	0.773939	-1.10237	-2.11015	-1.18185	-1.89734	-0.675598	-0.689921	-0.948337	-0.839636	-2.54191	-2.86151	-0.72488	-0.455313	-0.89324	-0.23073	-2.06809	-0.76674	-1.64687	0.328765	-0.480393	-1.29516	-0.296024	-1.15111
PSMA6_K116:IPVDMLCkRIADISQ	-1.31555	-2.50215	-1.10199	-2.1109	-3.0399	-1.02252	-2.0352	-1.12297	-1.9357	-1.70713	-1.94586	-1.87627	-1.10237	-2.65275	-1.7469	-1.73459	-0.0188134	-0.988699	-0.882513	-0.935724	-1.02982	-1.32636	-0.270569	-1.59996	-0.659906	-1.33142	0.202979	-0.927695	-1.3501	-1.707	-2.23504	-1.32411	0.0441963	-1.32418	-1.21374	-1.8067	-3.00612	-1.31266	-0.676144	-1.10814	-0.00836904	-1.86646	-1.2197	-1.97984	-0.749379	-0.992711	-1.74181	-1.09708	-1.38567
PSMA6_K181:ESTSFLEkKVKKKFD	-0.766067	-0.999351	-0.154527	-1.11705	-1.54123	-0.417617	-0.0418535	-0.120051	-0.767571	-0.6753	0.246551	0.0798668	-0.217985	0.578869	-0.883435	-0.743262	-0.0693066	0.192219	-0.383841	-0.327063	-1.40193	0.376252	0.685927	-0.078484	0.525879	0.38905	0.114975	-0.560377	-1.16435	0.0696929	0.299576	-0.147071	-0.12886	-0.351031	-0.474028	0.318225	-2.14063	-0.147054	-0.407341	-0.382733	0.969112	0.188742	0.146788	-0.105482	0.128655	-0.642904	-0.211096	-1.18315	0.139389
USP22_K380:EHLGSSAkIKCSGCH	0.257315	-0.0131976	0.378376	-0.0871757	-0.578801	-0.380792	0.594099	0.409893	-0.228503	-0.00294099	0.663191	0.362819	0.27086	0.3168	0.0795301	0.267213	0.874641	0.423645	0.816751	0.00733177	0.875805	0.688458	0.477887	1.60159	0.758367	0.809503	1.38043	0.0790193	-0.457961	1.63369	0.283827	-1.20318	0.312231	1.7183	1.34482	1.09147	-0.440419	1.15488	2.26075	1.23736	2.10313	1.9301	1.80597	1.20751	0.778598	1.59346	-0.287003	2.02349	1.87616
SNW1_K170:MPVRAADkLAPAQYI	-1.15123	-2.10948	-1.2533	-2.25629	-2.42333	-2.4939	-1.68902	-0.915301	-1.64145	-1.68688	-1.57676	-2.05844	-0.568388	-2.13761	-1.60559	-1.69985	-0.0707502	-1.60131	-1.07868	-1.02192	-0.81103	-1.27416	-0.268431	-0.519835	-1.38924	-1.03007	-0.24231	-0.526316	-1.84744	-1.18815	-1.06678	-0.518692	1.10333	-1.01902	-0.5294	-1.38994	-2.70444	-0.269234	-0.82392	-0.729652	-0.540164	-1.26559	-0.353544	-1.18938	0.362816	-0.955537	-1.02731	-0.424618	-0.908379
RTRAF_K20:NPAGFNCkDETEFRN	-2.05912	-1.83117	-1.28496	-2.30532	-3.38202	-2.39292	-3.00411	-1.88418	-2.39775	-1.79553	-1.84741	-1.23914	-2.18326	-2.07998	-0.403888	-1.27741	-0.841668	-0.501107	-1.72701	-0.343189	-1.94346	-1.08903	-1.24111	-0.383073	-0.799314	-1.60368	-0.885548	-2.05862	-2.26434	-1.61645	-2.20044	-1.55863	-1.46188	-1.05077	-0.175837	-1.23856	-1.75707	-1.04768	-1.55337	-1.27039	-0.624594	-0.449997	-1.28785	-1.04255	-1.7553	-1.61684	-1.80566	-1.60054	-1.36255
RTRAF_K58:IHSSDWPkFFEKYLR	-0.00428669	-0.398809	-0.395601	-0.637871	-1.94675	-0.610388	-0.238534	-0.109557	-0.461005	-0.554235	-0.0933596	-0.322962	-0.469566	-0.180516	-0.653828	0.121155	1.09971	0.683921	1.12488	0.730263	0.09415	1.32191	0.920505	0.551686	0.608944	0.458057	1.45938	0.473989	-0.517251	-0.463989	-0.162403	0.310101	0.981187	-0.27025	0.116346	-0.163503	-1.24291	-0.250231	0.391823	-0.647975	-0.0945384	-0.394435	0.434641	-0.135922	-0.0993731	-0.214041	-0.266341	0.028166	0.311327
ERP29_K107:LNMELSEkYKLDKES	1.16345	1.17722	-1.0133	-0.423653	-1.11724	-0.907418	-0.41349	0.632874	1.15798	-0.397657	-0.140518	-0.823147	-1.11388	-0.162358	-1.54191	-0.840748	-0.280692	0.606319	-0.699792	0.637609	0.236474	0.510282	0.186899	1.6677	0.352442	-0.365609	0.179286	-0.0915694	-0.783739	0.316801	-0.58167	0.477978	-0.433757	-0.185664	0.187222	0.0150657	-1.60714	0.476356	-0.9959	-0.0178075	0.871546	-0.486796	1.217	-0.917019	0.541243	-0.503963	-0.889693	-0.739495	0.675365
ERP29_K69:TQYPYGEkQDEFKRL	-0.908067	-1.28362	-0.718865	-1.09269	-1.83966	-0.857478	-1.62158	-1.01509	-0.506648	-1.84654	-1.51694	-1.36493	-0.954235	-2.2614	-1.70371	-1.44924	0.328354	0.226482	-0.268216	0.288587	-1.04741	-0.0171455	-0.122128	0.520778	0.116173	-0.338735	0.168641	-0.416946	-1.45504	-0.34704	-1.57298	0.00383553	-0.582205	-0.18428	0.0156865	-1.2101	-0.940349	0.0883295	-0.223946	-0.321043	-0.618522	-0.628282	-0.493904	-0.86322	-0.281574	-1.31691	-1.21865	-0.477053	0.00223478
RBM19_K85:KSFGDPAkPRAWSKH	0.930854	0.198299	1.14496	0.317151	-0.553115	-0.305537	1.5019	1.00381	0.723026	1.40531	0.972335	0.848146	0.909649	0.906837	0.183765	1.0054	1.17954	0.67529	1.40377	-0.512236	0.434923	0.808059	0.79478	1.03038	0.836955	0.290313	1.30209	-0.0138776	-0.0765003	0.880325	0.919757	0.196056	-0.635387	1.22567	0.441548	0.787623	-1.06768	0.992568	1.4448	0.908809	1.4459	-0.112986	1.31089	0.871906	0.810957	0.516035	0.285608	1.3197	0.736061
ZFAND6_K204:NPVVVGEkIQKI___	-0.678623	-1.82083	-0.660153	-1.90099	-2.29788	-0.632056	-0.829717	-0.0204394	-1.5692	-1.00897	-0.922155	-1.16179	0.540949	-2.05233	-1.94957	-0.847714	0.00643884	-0.929458	-0.447998	-1.33135	-0.620068	-0.278056	0.410768	-0.351	-0.175205	-0.835072	0.694476	-0.57708	-0.961986	-1.19334	-0.854533	0.270115	-0.123326	-0.123981	0.614636	-1.45977	-2.07107	-0.594554	0.786733	-0.333678	0.980647	-2.02775	0.65803	-0.248687	-0.543057	-0.219977	-0.184523	-0.372723	0.212831
LACTB_K342:VERASGCkYLDYMQK	-0.0483075	-1.43139	-0.296868	-0.794526	-1.13379	0.99701	0.0155437	0.0126478	-0.990561	-0.376298	-0.173837	-0.576387	-0.197094	-0.765916	-1.04769	-0.0123595	-0.107002	1.70781	0.97187	0.582619	0.0495705	-0.377348	0.665378	0.152969	0.250738	0.888321	1.01377	0.329678	-0.509106	0.566073	0.259531	-0.14484	0.0716586	0.436582	0.878546	-0.487743	-1.09636	-0.260933	0.324603	0.0835276	0.908051	0.0160141	0.736002	0.311852	0.847596	0.37302	-0.454875	0.583884	1.05213
LACTB_K379:ARFYVYNkKKRLVNT	0.242258	-0.37523	0.49361	-0.664176	-1.52099	0.234079	-0.859113	-1.03322	-0.130363	-0.758451	-0.0630989	0.439816	-0.52418	-0.901041	-0.674426	-1.16848	-0.186872	0.467905	0.226486	-0.00293947	-1.48317	0.446088	0.220813	0.424002	0.311185	-0.22493	0.200731	-0.479145	-1.42849	-0.486577	-1.00962	-0.14852	-0.228688	-0.418497	0.430464	-1.27821	-1.85458	-0.58015	0.162265	-0.159075	0.436603	-0.584341	-0.337553	-0.752535	0.126592	-0.571698	-1.19609	-0.0884151	0.168565
RBM25_K135:AFGFCEYkEPESTLR	0.0222508	-1.62887	-0.264222	-0.847108	-1.92351	-0.357024	-0.335175	-0.51356	-1.05373	-0.584336	-0.468176	-0.977154	0.160686	-0.748706	-0.555678	-0.643561	0.845766	-0.0182714	-0.01749	0.850935	-1.22964	0.34214	0.531896	-0.0474424	0.587906	0.35912	0.444935	-0.189488	-1.36353	0.379712	-0.333027	-0.0302232	0.410119	0.0843491	-0.272042	-0.554981	-2.13978	-0.116098	-0.341405	-0.426417	0.507613	-0.563789	0.734702	-0.0959882	0.246095	-0.823735	-0.554792	-0.425095	-0.359397
ATP5F1B_K124:EGLVRGQkVLDSGAP	-0.536053	-1.48709	-0.513759	-1.6194	-2.54995	-1.72629	-1.48771	-0.618842	-1.46125	-1.06803	-0.31827	-1.1909	-1.19604	-1.6704	-1.29782	-1.36174	-0.725946	-1.38869	-0.51099	-2.12056	0.0478335	0.736404	0.237199	-0.632485	-0.00235527	-1.31296	0.532868	-0.168491	-1.70517	-0.779442	-2.48153	-0.332365	0.406106	-0.899734	0.281101	-1.45011	-2.04998	-0.437402	0.990529	-0.349722	-0.324019	-0.594941	-0.19794	-0.0999974	-0.181762	-0.929145	-0.00146269	0.553765	1.14775
ATP5F1B_K133:LDSGAPIkIPVGPET	-1.15229	-3.11209	-1.10937	-2.05223	-2.33424	-0.75701	-1.19259	-0.462734	-1.982	-1.50768	-0.613938	-2.11126	-0.531965	-2.30057	-2.04427	-1.36153	-1.10269	-1.50961	-0.103368	-0.831466	-1.3141	-1.22092	-0.562621	-1.41311	0.566935	-0.954469	1.43897	-1.36735	-0.936264	-1.04805	-2.39093	-0.126773	-2.40497	-1.12126	-0.261239	-2.03441	-2.33816	-0.943164	0.746209	-0.790079	-0.271317	-1.1666	-0.177863	-1.73333	-0.0911686	-1.35488	-1.66417	0.404171	-0.126151
ATP5F1B_K159:IDERGPIkTKQFAPI	0.34438	-1.73707	0.181706	-1.62382	-1.43642	0.660428	-0.141312	0.571989	-1.39662	-0.668344	0.931348	-1.67979	0.328866	-0.874854	-0.948803	-0.0901227	0.230136	-0.819795	0.760715	-0.109025	-0.972478	-1.3767	-0.313239	0.453306	1.11256	-0.411376	1.57053	-0.787796	-0.228457	-0.0205319	-1.85934	0.539677	-0.620431	0.301686	0.334005	-0.299115	-0.935668	-0.427699	1.70465	0.0205273	-0.535995	0.662759	0.101709	0.0330883	0.783151	-0.258134	0.349212	1.21149	1.2785
ATP5F1B_K198:DLLAPYAkGGKIGLF	-0.619574	-2.21308	-0.327864	-2.02533	-3.34665	-0.633249	-1.68721	-0.721293	-1.50382	-1.33915	-1.39899	-2.36992	-0.578767	-3.42516	-0.961431	-1.74598	-0.397643	-1.12847	-0.864927	-0.639616	-2.50711	-1.50476	-0.860272	-0.834723	0.026868	-1.06889	0.675307	-1.797	-1.66846	-1.72568	-2.37514	-0.725146	-1.10832	-1.07358	-0.0198585	-2.0534	-2.39065	-1.23233	0.367397	-0.829977	-0.805742	-1.94355	-1.31631	-1.82447	-0.157932	-0.896907	-1.61854	0.0143774	-1.28086
ATP5F1B_K426:DVARGVQkILQDYKS	-0.0364644	-2.0646	-0.056209	-1.28446	-1.25996	0.0719938	-1.08848	-0.157224	-1.68648	-0.742416	0.191555	-1.04134	-0.278267	-1.58431	-1.05226	-1.09999	0.0726346	-0.971777	0.123488	0.105849	-1.47261	-0.608595	-0.190269	-0.484841	0.611695	-0.627049	1.03784	-0.876663	-0.723388	-0.786209	-3.2193	-0.551509	-0.458878	-0.677864	0.20292	-1.74624	-2.57769	-1.23778	1.20775	-0.4895	-0.399587	-0.761015	-0.624148	-0.981906	-0.0575922	-0.485653	-0.206326	0.283344	0.473216
ATP5F1B_K485:MGKLVPLkETIKGFQ	0.295834	-1.67123	0.263167	-1.69105	-2.21057	0.228077	-0.415255	0.33538	-1.07576	-0.435046	-0.88262	-1.33023	0.180198	-2.23008	-1.06639	-0.749211	0.460075	-0.9595	0.531401	-0.210787	-0.973748	-0.0155489	-0.508758	-1.15504	1.0209	-0.333395	1.71136	-1.1379	0.2603	-0.559384	-1.36863	0.388821	-0.843071	0.746289	0.0541264	-1.26013	-1.91176	-0.330722	0.730622	-0.201625	0.82589	-0.842056	0.362488	-0.409912	0.708196	-0.266802	-0.101625	0.586712	0.077934
ATP5F1B_K522:EAVAKADkLAEEHSS	2.05723	-0.359114	0.80182	-0.243843	-1.10189	0.896187	1.29924	0.703281	0.158033	0.66585	3.34016	-0.403493	1.7368	1.76755	0.140127	0.704359	0.498798	-0.223872	1.45048	0.0726698	0.598989	2.93739	0.313554	0.492069	2.21795	0.423259	2.43564	0.476565	-0.391036	1.89859	0.651289	0.409951	0.701966	1.38679	1.51915	1.74282	2.12707	0.339658	3.43745	0.336091	1.2417	3.83172	1.40817	1.25381	1.67252	0.544304	1.43284	2.5652	3.43494
PTGES3_K33:DVNVNFEkSKLTFSC	0.603436	-0.0922275	-0.206182	-0.437854	-1.23273	-0.119017	0.0819438	0.845046	0.194782	-0.135307	0.429083	-0.427131	0.00578707	-0.414816	-0.414163	0.0383677	0.434866	0.531714	0.282759	-2.4184e-05	-0.191748	-0.337773	-0.0456951	0.352148	1.01249	-0.1607	0.904512	-0.294424	-1.38427	0.353221	-1.05229	0.0438208	0.178035	0.444705	0.395907	-0.637098	-1.57689	0.762307	0.511147	-0.249406	1.01551	-0.540188	-0.175762	-0.269847	0.0146113	-0.15588	-0.730092	-0.192149	0.93671
PTGES3_K48:LGGSDNFkHLNEIDL	-1.02152	-1.47843	-1.10486	-1.51122	-2.67066	-1.73113	-2.62724	-1.59841	-0.81538	-2.50827	-1.98087	-2.2911	-1.20681	-2.75225	-1.3529	-2.50972	-0.398836	-0.0129109	-1.25415	-0.306317	-1.66159	-1.1815	-0.395203	0.275114	-0.141296	-1.19279	-0.383269	-0.93491	-2.4674	-1.98461	-2.02918	-0.778144	-0.388828	-1.71079	-0.806387	-2.34514	-1.87572	-0.945136	-1.05962	-1.60891	-0.866096	-1.27409	-1.11201	-1.70313	-0.870981	-1.46311	-1.45417	-1.33067	-0.930274
KMT2C_K1766:QKSKQQAkIEATQKL	0.31579	-0.189203	-0.462485	0.372029	-1.52188	0.288104	0.338759	0.199036	-0.247391	0.485472	0.106641	-0.651543	0.631178	-0.251344	-0.738124	0.118398	0.629741	0.733403	0.914839	0.773588	0.135123	-0.228383	0.205922	0.0331704	0.364128	0.790896	1.02888	0.363064	-0.261806	0.581995	0.00116333	0.143432	0.573088	1.05208	0.394134	0.98987	-1.07792	0.512378	1.44771	0.305362	1.45269	-0.47617	1.32249	0.452347	0.897577	0.934816	0.45124	0.369149	1.03177
KMT2C_K1772:AKIEATQkLEQVKNE	-1.14998	-1.7243	-0.742521	-1.42959	-1.77389	-0.684368	-0.88735	-1.01701	-1.5109	-1.13613	-1.96305	-1.59259	-0.591294	-2.76009	-1.31799	-1.46612	0.125213	0.172266	0.276449	-0.162693	-1.36386	-2.04779	-0.23593	0.435205	-0.35306	-0.402514	0.721352	-1.98611	-1.70569	-1.18969	-2.35696	-0.769294	-2.13575	0.461609	-0.840892	-1.54896	-3.35203	-0.603916	0.0395088	0.139339	-0.342386	-1.71173	-0.327557	-1.5217	-0.684133	-0.684553	-1.19902	-0.794775	-0.673024
KMT2C_K2784:LDLPIDDkLDNQCVS	-0.849911	-1.96006	-1.18023	-2.43082	-2.62263	0.146922	-1.04471	-0.234931	-2.08635	-1.53735	-1.47685	-1.52566	0.477358	-2.77952	-1.0926	-1.01416	0.174683	-0.911028	-0.0995277	0.306005	-1.76707	-1.17402	0.0134456	-0.448396	0.314855	0.072537	1.67053	-0.704004	-0.395723	-0.88461	-1.83584	0.671236	-0.376058	-0.417537	0.0544134	-2.09127	-2.22018	-0.225673	0.0358167	-0.556809	-0.137845	-1.2991	-0.153861	-1.34054	0.343736	-0.424709	-0.618589	0.193724	-0.648121
KMT2C_K2802:KKKEQENkTLVLSDK	-0.89412	-1.38927	-0.455442	-0.702917	-1.13222	-0.798931	-1.04833	-0.546798	-0.954164	-1.13693	-0.768433	-0.401388	-0.766048	-0.941211	-1.49435	-0.957013	0.543339	-0.0220008	-0.119564	-0.774526	-0.467809	-0.997602	0.477034	0.489735	-0.689235	-0.124863	0.327612	0.0130254	-1.38967	0.0689256	-0.743888	-0.364527	-0.699162	0.233773	0.168488	-0.678551	-1.45256	0.103187	0.823932	0.672529	1.10158	-0.868367	0.750809	0.0129254	0.966803	-0.23276	-0.443094	0.417382	0.329322
KMT2C_K2809:KTLVLSDkHSPQKKS	0.208215	0.167124	-0.0272626	-0.881895	-1.22973	0.515329	1.00915	0.327719	0.243974	0.177838	0.53294	-0.336279	0.223992	-0.0902747	0.0864902	0.100124	0.546654	0.844396	0.972842	0.427916	0.921237	0.304485	1.17122	0.907419	0.867619	0.114059	1.72384	0.89585	-0.330202	0.899411	0.570507	0.128723	1.59556	0.396924	0.617926	0.430506	-0.593005	0.575854	1.65377	0.521648	1.58844	0.00731023	1.98735	-0.366172	0.832977	0.171698	0.561852	2.02348	0.18623
KMT2C_K2814:SDKHSPQkKSTVTNE	0.23713	-0.378811	-0.205248	-0.284958	-1.11479	0.910717	0.892484	0.201908	-0.607573	-0.25748	-0.0384073	-0.741379	0.695406	-0.218214	-0.143044	0.462453	1.85366	0.435155	0.939708	0.731322	0.658775	0.699223	1.2662	1.32426	1.82741	1.10268	1.52141	0.0278961	0.307826	1.04743	0.518004	0.375377	0.355206	-0.685612	0.585415	-0.476555	-1.18869	0.223991	0.862414	0.589541	1.5738	0.690234	1.70179	-1.46516	0.100951	0.487463	-0.479044	1.46849	0.436578
KMT2C_K2832:EVLSPNSkVESKCET	-0.150011	-0.746466	0.321723	-0.130439	-0.838088	-0.419743	-0.168443	-0.333213	-1.05334	0.0633353	-0.11647	-0.5762	-0.793616	-0.329183	-0.665794	0.113294	1.0728	0.194597	0.832768	0.417793	-0.0387969	0.22094	1.1239	1.30203	0.811779	1.32535	0.409456	0.302092	0.239077	0.3908	0.290116	0.514307	0.969539	-0.114129	0.285939	-1.37829	-2.36338	-0.366469	0.835961	0.0866461	0.587972	-0.990719	1.26277	-0.398702	0.175249	0.0686419	-0.260844	0.4689	-0.597034
KMT2C_K758:DVSYQGGkSIKLSSE	-0.164339	-0.645376	-0.673558	-0.0389277	-2.16494	-0.562979	0.250957	0.165198	-1.00223	-0.04218	-0.0477436	-0.410992	0.0868646	-0.939811	-0.724731	-0.238788	0.46889	-0.0521094	1.15581	1.12215	0.409837	-1.05217	0.530259	1.16409	0.579455	0.270499	0.933812	-0.460666	0.3106	0.0877874	-0.799783	0.345309	-0.652236	1.0833	0.669801	-0.961639	-0.406641	1.50628	1.53899	1.37475	1.39628	-0.065248	1.93621	0.157101	1.13156	0.457879	0.17651	1.65835	2.08884
KMT2C_K827:TPKIGMGkPAITKRK	0.515999	0.189982	0.438441	-0.329057	-0.551321	0.116517	0.84519	0.613204	0.221468	0.204803	0.419075	-0.16908	0.831057	0.0941917	0.0286825	-0.211188	0.7004	0.814188	0.851729	0.989829	1.071	0.957118	0.78029	0.942103	0.359709	0.907465	1.26937	0.412843	-0.199935	0.699799	0.298508	0.138875	0.823896	0.273705	0.333332	0.314513	-2.26059	0.346847	0.827773	0.158583	1.1817	-0.141652	0.760617	0.638738	0.466672	0.116616	-0.312428	0.851857	0.306886
PSMB1_K184:LDNQVGFkNMQNVEH	0.361805	-0.977358	0.317151	-1.2134	-1.82674	0.979261	-0.0470749	-0.475912	-0.285395	-0.700885	-0.403182	-0.406438	-0.148465	-1.07243	-0.270648	-0.747369	-0.0448895	-0.459511	-0.527319	-0.030333	-0.951413	0.101045	-0.340414	0.315807	0.421299	-0.421724	-0.070721	-1.18077	-0.854469	-0.894558	-1.23165	-1.08074	-0.735384	-0.49957	-0.588776	-0.882024	-2.12264	-0.309967	-0.580143	-0.74385	-0.0775312	-0.704764	-0.488957	-1.14335	0.0749381	-0.132479	-0.742502	-0.713869	-0.440491
YY1_K339:KAFVESSkLKRHQLV	-0.78883	-0.9443	-0.536667	-1.47501	-2.62144	-2.79415	-1.29349	-1.56898	-0.797085	-1.1741	-1.1797	-1.2768	-1.11995	-1.66727	0.196386	-0.99011	-0.509191	-0.519682	-0.670221	-1.91236	-1.472	-0.767183	-0.989186	-0.0692918	-1.23771	-0.841213	-0.0902613	-1.3463	-1.95085	-0.808002	-1.36297	-0.884093	-0.836986	-0.506522	-0.288625	-2.08144	-2.06132	-0.505783	-0.21559	-0.143896	0.0966754	-1.0677	-0.411717	-1.21912	-0.836839	-0.807765	-2.1438	-0.486908	-0.340431
CREBBP_K1216:QTLCCYGkQLCTIPR	-0.080107	-0.584841	0.434997	-0.640445	-1.41862	0.82139	-0.0353114	0.499512	0.256143	0.179655	-0.338122	-1.15562	0.472209	-2.85751	0.108759	-0.315817	0.00253067	-0.489449	1.18631	-0.104203	-1.24737	-1.01136	-0.450676	0.540288	-0.000488816	1.15956	1.85226	-1.10262	0.34943	-0.239566	-1.51229	0.984558	-0.814244	0.420396	0.499854	-1.48654	-1.60917	-0.595656	0.784266	0.223755	0.301901	-0.874883	0.20012	-1.30785	0.469006	-0.0979053	-1.05049	0.454516	-0.210208
CREBBP_K1376:VEVKPGMkSRFVDSG	0.332848	-0.024104	1.1412	-0.0102184	-0.855316	-0.890433	0.295192	-0.424775	0.176932	0.621879	0.497239	0.0803257	-0.258566	0.178922	-0.0922589	-0.117048	0.0797524	0.193765	1.23512	0.601606	0.465783	0.714454	0.165397	0.359571	-0.203266	0.312052	0.679131	-0.620076	-0.941478	1.0447	-0.141707	0.416492	-1.63284	0.543969	-0.0141061	0.32686	-1.44288	0.0752652	0.745514	0.680853	0.903918	-0.520496	0.803407	0.194179	0.343124	-0.503964	0.0623325	0.230385	1.18481
CREBBP_K1583:EGSQGDSkNAKKKNN	-0.525313	-0.507791	-0.0040569	-0.477266	-1.04067	-0.55566	-0.0437204	-0.220985	-0.707563	-0.340554	-0.449793	-0.630768	-0.507243	-0.491162	-0.0731798	-0.13356	0.246473	0.757066	1.02943	0.536328	-0.0567268	0.275208	0.782309	-0.052969	0.215941	-0.0263073	0.546751	-0.102673	-0.521688	0.541461	-0.240426	-0.75358	-0.367378	1.11296	0.731696	0.597056	-1.55837	-0.383038	0.445519	1.08804	1.18057	-1.2026	0.434895	1.19084	0.386915	0.384703	-0.158005	1.43966	0.449651
CREBBP_K1591:NAKKKNNkKTNKNKS	1.22767	0.895909	1.21287	0.88906	0.114051	0.511462	1.03551	0.856842	0.641593	1.28268	1.92977	1.10082	0.953565	1.10791	0.731228	1.50684	-0.173356	0.358194	1.66079	-1.05232	0.387952	1.38931	1.06829	0.866256	1.10716	0.6693	1.40106	0.549311	1.38813	0.943728	-0.985772	1.18894	-1.61392	1.51623	1.37539	0.650992	-1.44547	0.288521	1.84708	0.891352	1.93841	-0.352875	1.34982	0.43543	0.266285	1.03401	1.36039	1.63507	0.984984
CREBBP_K1620:VSNDLSQkLYATMEK	-1.18106	-2.28777	-1.04474	-1.65294	-2.97865	-1.26275	-1.68758	-1.03881	-1.81373	-1.36711	-2.00866	-1.32949	-0.952158	-2.21249	-1.91815	-1.27463	-0.185911	-0.717654	-0.848667	-0.925808	-1.64392	-1.07742	-0.578787	-0.749553	-0.466245	-1.19816	0.252655	-1.15932	-1.66008	-1.25172	-2.15252	-1.1299	-0.627333	-0.973737	-0.608177	-2.15078	-2.74019	-0.959951	-0.57034	-0.690044	0.160812	-1.7053	-1.10266	-1.90008	-0.481524	-1.6649	-1.85029	-0.933738	-0.969057
CREBBP_K1741:NTKSHAHkMVKWGLG	1.09356	0.488127	0.102522	-0.446672	0.207452	1.17434	1.84797	1.31629	0.955724	1.286	1.65819	1.03392	0.237156	0.88184	0.730063	2.36179	0.763976	0.323121	0.550618	-0.440142	-0.0762305	0.186173	1.34254	0.668772	0.310995	1.05607	-0.241585	-0.254792	-0.696489	0.874564	-0.313724	-0.0457628	-1.15271	1.37698	0.680481	-0.158296	-1.62493	0.754804	1.49019	0.362583	1.70849	0.05848	1.75536	0.645164	0.896203	0.960086	0.181921	1.63536	0.692598
CREBBP_K1744:SHAHKMVkWGLGLDD	-0.718054	-1.47386	-1.04602	-1.79122	-2.06985	-0.0247847	-0.584069	-0.204425	-1.28514	-0.979695	-0.862863	-1.29977	-0.119337	-1.68979	-1.33141	-0.60698	0.559414	-0.019252	0.436985	0.038469	-0.812148	-0.282654	-0.248995	0.212626	0.345628	-0.124064	0.505414	-0.696699	-0.890125	-0.196202	-1.10622	-0.204517	-0.576991	-0.0559782	-0.329663	-2.15247	-1.61522	-0.189824	-0.182207	-0.618648	0.128338	-1.18462	0.262032	-0.948861	0.0369633	-0.704135	-0.716505	0.0510681	-0.398892
CREBBP_K1762:SQGEPQSkSPQESRR	-0.0731771	0.382209	0.476145	-0.232377	-1.0535	-0.227861	0.135725	-1.0711	0.363664	0.51945	0.304279	0.310054	-0.30559	-0.195928	0.313365	-0.770535	0.907146	-1.78279	-0.870857	1.32168	-2.38856	-1.49543	-0.457998	-1.76396	-0.110292	-0.502889	-1.42184	-0.645369	-2.58683	-0.454737	-2.45104	-0.0673302	-1.40166	0.677921	0.273343	-0.681665	-0.702435	-0.218416	0.905106	0.472764	0.0768082	-0.48735	0.574055	-1.18225	0.485562	-0.0839177	-0.790867	0.702155	0.190702
UBN1_K596:KKVMAPSkIKVKESS	-0.27032	0.397708	-0.297869	-0.126487	-1.51968	-0.7227	-0.411601	-0.309843	-0.635556	0.150709	0.594852	0.154134	0.366621	-0.213501	0.24132	-0.277535	0.612983	0.831022	0.700742	0.520123	0.416902	-0.231141	0.803866	0.619093	0.336037	-0.678322	0.884843	-0.476801	-1.34065	0.296662	-0.145261	-0.132162	-0.188368	-0.824825	-0.0124501	-1.00444	-0.968881	-0.0650771	0.780068	-0.235716	0.788338	-0.752085	0.134663	-0.172831	-0.556434	-0.77817	-0.204168	-0.544384	0.336877
SLC4A1_K360:KPDSSFYkGLDLNGG	-0.621169	-1.23371	-0.263668	-1.0647	-2.12124	-1.73931	-0.948488	0.888208	-1.86967	-1.1013	-0.960431	-1.20824	-0.806509	-1.40632	-1.28831	-0.616152	-0.458663	-0.122733	-1.55885	-0.323312	1.54684	-0.562616	-1.13384	0.195971	-0.160852	-1.37721	0.218157	-1.48988	-1.11399	-1.38164	-1.37067	-0.00260723	-0.224277	-1.62873	-0.9608	-1.60259	-2.07776	-0.231038	-1.43388	-1.90032	0.254987	-1.35515	-0.645188	-1.15094	-1.26698	-0.42007	-1.78489	-1.77794	0.252092
SLC4A1_K639:LSVPDGFkVSNSSAR	1.08966	0.728555	0.593068	3.57348	-0.167511	-1.2742	1.00703	0.125039	0.459639	0.306537	-0.303884	0.254827	-0.296273	-0.607706	1.21877	0.797987	0.161649	-0.390605	0.292984	-0.481499	0.848067	-0.77097	-1.29045	0.0609656	-0.0986803	-0.178935	0.156744	-0.242396	-0.851866	0.218116	2.10688	-0.552176	0.103472	0.680628	0.766297	-0.178956	0.34489	1.74063	1.03863	0.157457	2.05179	0.116504	0.0169559	0.626062	0.5449	-0.226151	0.199444	0.103762	1.27668
SLC9A3R1_K34:HLHGEKGkLGQYIRL	0.465469	0.85586	2.05297	0.28288	-0.826545	0.268289	1.51364	1.53374	1.30907	0.981031	1.63892	0.595116	1.2018	0.141308	0.59794	1.35659	1.44705	0.689667	0.682471	1.07896	-0.153457	-0.891284	0.769083	0.63935	1.28914	0.970459	1.34082	-0.00826018	-0.443733	0.826963	-0.539371	0.398713	-0.464532	1.41717	1.25535	-0.208256	-0.166861	0.283431	1.66825	1.02803	1.53375	0.526881	0.872399	0.83839	0.469061	0.662289	0.163687	1.40779	1.29092
HUWE1_K2248:NTVNAALkPLETLSR	-2.17629	-3.82182	-2.0404	-2.93905	-3.96882	-1.86931	-2.46803	-1.85306	-2.87294	-2.62671	-2.30072	-3.19711	-1.18519	-3.61904	-2.43903	-2.22987	-0.732808	-1.35266	-1.35166	-1.20399	-2.28211	-1.87555	-0.857547	-1.73394	-0.404957	-1.29628	-0.76789	-2.23611	-2.61143	-1.94141	-2.84156	-1.38936	-1.1428	-1.2332	-1.63808	-2.67692	-2.10205	-0.856131	-0.8739	-1.74992	-0.91635	-1.75014	-0.840897	-2.27599	-0.407127	-2.17583	-2.21539	-0.688242	-1.60697
XRCC1_K260:EEKKTPSkPPAQLSP	-0.684248	-0.983756	-0.948009	-1.42828	-1.69214	-0.465793	-0.02419	0.0670282	-1.42716	-0.47245	-0.713276	-0.611097	-0.279388	-1.62299	-1.00752	-0.162016	0.0749095	0.382593	0.648909	-0.173616	-0.257248	-0.0539106	0.338051	0.524421	0.312866	-0.0250993	0.874467	-0.192089	-1.15014	-0.010279	-0.638496	0.31018	-0.490617	0.6356	0.405279	-0.568101	-0.803043	-0.397726	1.31723	0.537713	0.158561	-0.391998	0.886385	-0.52473	0.401157	-1.29309	0.269078	0.902507	0.811721
MYDGF_K109:YLYFTQFkAEVRGAE	-1.3055	-2.09402	-2.78864	-2.10417	-2.5365	-1.38829	-2.5796	-1.46559	-1.83028	-2.07099	-3.19063	-1.94638	-1.65771	-3.12814	-2.68029	-1.39268	-0.288784	0.739514	-1.27444	-0.112983	-1.36728	-1.89364	-0.739015	1.4302	-0.0679468	-0.410606	-0.126406	-1.8155	-1.2386	-1.40903	-2.1038	-0.842031	-1.92937	-2.50405	-2.1257	-4.32969	-2.87444	-2.0953	-2.62492	-2.71721	-0.96884	-2.76121	-2.35219	-3.94741	-1.42153	-2.20161	-3.72345	-3.16698	-2.74922
CSE1L_K158:RTAHSLFkRYRHEFK	0.214735	0.0588653	-0.225926	0.136365	-0.772302	-0.541577	-0.0769871	0.00481424	0.335602	0.0750872	0.448714	0.218761	-0.0394409	0.433524	-0.537222	0.0146361	0.628922	0.883382	1.05222	0.608358	0.528991	1.08068	0.911817	0.931672	1.15982	1.02719	0.703885	0.611331	-0.716964	0.810874	0.599833	0.627914	0.979337	0.706468	0.279928	1.1406	-1.32211	0.439961	0.684428	0.25453	1.09367	0.532983	1.18199	0.683488	0.355588	-0.157218	0.330902	0.0635172	0.523991
CAPZA1_K118:EEADGGLkSWRESCD	0.454715	0.510778	0.253076	1.09709	0.154244	-1.83381	-0.265083	1.28217	0.831819	-0.462606	0.191692	0.27762	-0.355964	1.07128	-0.475415	0.917623	0.6197	1.401	0.254051	0.541313	1.51173	0.602284	0.289399	2.57892	0.787043	0.609175	0.0629217	-0.25586	-0.133623	0.432537	-0.207272	0.740009	0.421406	0.282393	0.355194	0.797811	1.08146	0.942089	0.825355	-0.0852835	1.20598	2.72833	1.34858	1.28147	0.653313	-0.219354	0.132913	-0.411755	0.69814
CAPZA1_K19:EKVRIAAkFITHAPP	-0.0669443	-2.83696	0.157929	-2.29383	-3.26726	-0.868264	-1.15984	-1.59751	-0.427771	-0.678739	-1.05503	-2.75938	-0.514218	-3.43698	0.0509593	-1.5942	-0.566798	-1.54977	-1.32393	-1.02833	-2.4864	-2.18238	-1.73753	-1.27967	-0.368188	-1.53627	0.75971	-2.3952	-2.54024	-3.37134	-3.06098	-1.18895	-2.58468	-1.20965	-1.70627	-2.98779	-3.84063	-0.9686	-1.40637	-0.804658	-1.66955	-4.04257	-3.01366	-2.97093	-1.56966	-0.754763	-2.34684	-2.20659	-2.1175
CAPZA1_K273:RTKIDWNkILSYKIG	0.0601251	-1.3345	1.10613	-1.039	-1.8554	0.945491	-0.700777	-0.384017	-0.266746	-0.44874	-0.867862	-0.56196	0.831123	-1.39758	0.448747	-1.38502	0.396963	-0.896793	-0.803547	0.672451	-2.98264	0.0278867	-0.938903	-0.54476	0.314232	-1.96901	-0.482609	-1.86183	-2.91334	-2.42773	-2.93316	-1.25885	-2.03428	-2.30982	-2.10815	-4.19102	-4.02876	-2.4571	-1.88669	-1.28706	-1.94226	-3.62349	-2.30235	-3.50523	-0.712788	-1.04787	-3.13663	-1.65712	-3.21733
CAPZA1_K278:WNKILSYkIGKEMQN	0.476539	-0.65467	0.799227	-0.549277	-0.874181	0.202076	0.138834	0.396393	-0.454801	-0.7938	0.211967	0.213468	0.416708	0.00485973	-1.28896	0.0217112	1.18378	0.640951	0.529038	1.02386	-0.372666	1.22782	0.990199	0.307695	0.742732	-0.149988	1.49517	-0.0498955	-0.785602	0.0649246	-0.215775	0.198832	-0.0932504	-0.364719	0.265209	-0.513587	-0.4173	-0.251552	0.492496	0.226176	0.737437	0.0456084	0.465579	-1.30127	-0.118661	-0.340115	-1.22303	-0.308322	-0.387525
CAPZA1_K97:PRNKISFkFDHLRKE	0.470032	-0.457237	0.156366	-0.973855	-1.06166	-0.241866	0.789143	0.404639	0.26457	0.721782	0.566284	0.360536	0.370023	-0.10565	1.10793	-0.0526124	1.20046	0.0916533	0.462305	-0.0936482	-0.97225	-0.892716	0.515462	0.907887	0.766254	0.018069	0.868988	0.0127844	-1.85036	0.383678	-1.3251	-0.75859	-0.301885	0.280789	0.731478	-1.15002	-1.11308	0.663789	1.33598	1.07732	1.10126	-0.605997	0.541155	-0.306207	0.339536	0.341381	-0.634603	0.847616	0.612574
HIRA_K114:TVFGSSGkLANVEQW	-0.712609	-1.20939	-0.597154	-1.54317	-2.39837	-1.07557	-1.56279	-1.44877	-1.29718	-1.84591	-1.81685	-1.43716	-1.5956	-1.69898	-0.859814	-1.26619	-0.450241	-0.438554	-0.54514	-1.1239	-1.29191	-2.25177	-1.0007	0.193029	-0.380774	-0.607047	0.310236	-1.92238	-2.17955	-0.647943	-0.585399	-0.502133	-2.21134	-0.742741	-0.273377	-2.88571	-0.804501	-0.0391071	0.355863	0.323878	-0.565505	-0.918814	0.0788144	-1.01043	-0.334889	-1.20209	-0.0975742	-0.67697	-0.724257
ACTR3_K244:DLVKEFNkYDTDGSK	0.285491	0.168243	0.401503	1.02269	-0.76313	1.08146	0.697325	1.0038	-0.0743814	0.908085	0.716219	0.649402	0.747804	0.42738	-0.128509	0.247359	0.666789	0.661218	0.695122	0.922213	0.579003	4.18295	0.407036	1.62765	0.156341	0.160883	0.490618	0.0732503	1.02157	1.15157	0.267467	0.375472	-0.68869	0.67935	0.121507	1.62113	-1.15137	1.40227	1.5779	0.582485	1.95292	0.0379818	0.871073	1.392	0.970093	-0.106003	0.650653	1.0559	0.158746
ACTR3_K251:KYDTDGSkWIKQYTG	-0.581342	-1.06449	-0.70568	-1.04151	-2.54442	-1.01895	-1.31703	-1.16898	-1.40317	-1.21889	-1.17134	-1.49548	-1.17899	-1.19328	-1.2657	-1.36457	-0.459806	0.32495	-0.60925	-0.603132	-1.25578	-0.334779	-0.196541	0.0433712	-0.199219	-0.91457	0.13147	-0.132288	-2.41318	-0.456892	-0.938128	-0.794904	0.0158026	-0.282034	0.379017	-0.365642	-1.88993	0.5566	0.532312	0.277472	0.333935	-0.763627	0.550978	0.422183	0.256508	-0.939865	0.461154	-0.596591	0.723015
EP300_K1180:QTLCCYGkQLCTIPR	-0.502209	-1.73872	-0.286772	-1.70214	-1.97975	-0.0106623	-0.832835	-0.528346	-0.110487	-1.18372	-1.52198	-1.9007	-0.592526	-3.6115	-0.251076	-1.00827	-2.43031	-0.813771	0.472738	-2.35874	-2.80719	-2.94529	-2.027	-0.0573472	-2.07449	0.229608	1.00245	-1.81567	-0.141219	-0.999659	-1.60242	0.228385	-2.20671	-0.0551398	0.233222	-2.6112	-2.07825	-1.0741	0.41183	-0.168369	-0.907384	-1.68359	-0.786237	-2.60367	-0.779335	-0.328984	-1.06251	-0.68209	-0.956932
EP300_K1549:KGDSKNAkKKNNKKT	1.02117	1.18194	0.473221	0.985909	-0.107132	0.236828	1.53991	0.622255	-0.00683806	0.946285	1.53033	0.372983	1.82426	0.859575	0.843198	1.42691	0.799563	1.41638	1.69738	1.1387	0.966848	2.02467	0.363373	1.36058	1.47673	1.02632	1.00051	0.353622	0.471381	1.47314	-0.393506	0.331041	-0.771916	1.16513	0.630408	0.538976	-1.56822	-0.137813	1.07317	0.554078	2.22136	-0.0115846	1.05343	0.932543	0.508184	1.43358	0.518263	1.63234	1.07461
EP300_K1554:NAKKKNNkKTSKNKS	0.736542	-0.341396	0.0637093	-0.0996272	-0.404297	0.280146	0.768109	0.656682	-0.0163266	0.0454502	1.11371	-0.171883	0.584709	0.246339	-0.627705	0.837787	-0.200988	0.34767	1.40046	-1.55913	-0.230277	1.17124	0.375632	0.314447	1.06615	0.166859	0.773518	-0.144261	0.407456	1.19642	-1.32924	0.0547341	1.34924	0.369529	0.0402707	-0.218873	-1.16145	-0.194674	0.964284	0.207623	1.27418	-0.307217	1.04629	0.0920246	-0.344734	0.248014	0.782369	0.976576	0.812334
EP300_K1555:AKKKNNKkTSKNKSS	0.736542	-0.341396	0.0637093	-0.0996272	-0.404297	0.280146	0.768109	0.656682	-0.0163266	0.0454502	1.11371	-0.171883	0.584709	0.246339	-0.627705	0.837787	-0.200988	0.34767	1.40046	-1.55913	-0.230277	1.17124	0.375632	0.314447	1.06615	0.166859	0.773518	-0.144261	0.407456	1.19642	-1.32924	0.0547341	1.34924	0.369529	0.0402707	-0.218873	-1.16145	-0.194674	0.964284	0.207623	1.27418	-0.307217	1.04629	0.0920246	-0.344734	0.248014	0.782369	0.976576	0.812334
EP300_K1583:VSNDLSQkLYATMEK	-0.783096	-1.21233	-0.321761	-1.07003	-1.90365	-0.219056	-0.956333	-0.120521	-0.83715	-0.592376	-0.958082	-0.518203	-0.0839506	-1.35038	-0.744381	-0.892249	0.609731	-0.0368038	-0.222077	0.208342	-1.5373	-0.276528	0.0105078	0.169022	0.186882	0.0274576	0.174661	-0.491676	-1.04537	-0.617251	-2.67497	-0.359031	-0.519428	0.0953152	-0.0745773	-1.74819	-2.15823	-0.339539	0.368574	-0.0929832	0.560156	-1.25644	-0.214341	-0.754686	0.495012	-0.440003	-0.659257	0.499247	-0.388169
EP300_K1590:KLYATMEkHKEVFFV	0.0808389	-0.136631	0.417857	0.00132131	-0.781224	0.0563252	0.616365	0.537076	0.233059	0.237723	0.857344	0.358632	0.439645	0.382336	-0.423037	0.476921	0.541955	0.356251	1.19144	-0.316659	0.125592	0.898468	0.297854	0.823926	0.299974	0.748579	0.561246	0.192498	0.0242623	1.19279	-0.392386	0.0927562	-0.639153	0.811778	0.550313	0.690858	-0.368187	0.624534	1.44361	0.650815	1.52467	0.817651	1.57173	0.952214	0.962628	0.263351	0.904499	1.05601	1.23245
EP300_K1704:NTKNHDHkMEKLGLG	0.125628	0.190808	0.541255	0.0796198	-0.844529	-0.151124	0.387104	0.293935	0.0221816	0.0657662	0.659543	0.577767	0.0536792	0.230389	0.0595652	0.2636	0.862484	0.209013	1.29515	-0.11808	0.402629	1.5075	-0.243426	0.326461	-0.25579	0.60969	0.00475815	0.113262	-0.620096	1.1244	-0.00499709	-0.190806	-0.377094	0.591394	-0.400833	0.571776	-1.18712	-0.278725	0.147013	0.334293	0.924159	-1.51651	1.11172	0.112471	-0.0112673	-0.0546965	0.0796913	-0.138714	0.0330809
EP300_K1760:CSLPSCQkMKRVVQH	0.473266	-0.466625	1.02697	0.432155	-0.397656	0.836663	-0.0579069	-0.0668608	0.550166	-0.327667	0.534586	0.203044	-0.187255	0.497898	-0.0435704	0.364348	1.2132	0.314538	0.381785	0.782944	0.413897	1.11541	0.768285	0.88124	0.605603	0.461284	0.774517	0.579066	0.0911382	0.392851	-0.310984	0.748559	0.26107	-0.33474	0.838626	0.704861	-1.33129	0.115046	0.409741	0.800015	0.486334	0.191216	0.858527	0.569496	-0.119904	0.496894	0.552842	0.480148	1.42014
EP300_K1769:KRVVQHTkGCKRKTN	0.0707182	0.239149	0.483987	0.199533	0.206474	0.59616	0.595755	0.434642	-0.283779	0.311831	0.845526	0.113759	-0.148942	-0.106517	-0.0958976	0.0129174	0.921835	0.389898	0.902545	0.322628	0.209497	0.719852	0.548186	0.615956	0.998982	0.725642	0.778219	0.255012	-0.464844	1.01581	-0.0241749	0.0547889	-0.0760338	0.25293	0.419394	0.469204	-1.18459	-0.0680992	1.13439	0.628765	0.541094	-0.851395	1.1993	0.753677	0.592507	-0.308024	1.07752	0.17078	1.27587
EP300_K1794:ALCCYHAkHCQENKC	-0.882747	-1.02169	0.588227	-1.44798	-0.662136	0.24286	-0.528518	-0.436119	-0.305705	-0.99917	-0.931564	-1.42229	-0.582662	-2.78161	-0.5051	-0.533073	0.275602	-0.307305	1.64536	1.49499	0.145448	-0.607002	0.875171	1.34167	0.547266	1.18116	3.12458	-0.366989	2.14798	0.632856	-1.47987	2.07627	0.579696	0.829307	1.14712	-0.909944	-1.30333	-0.0122578	0.959966	0.67769	0.168455	-0.453581	-0.118169	-0.635387	-0.536929	-1.12832	0.96423	0.545913	1.16433
EP300_K1800:AKHCQENkCPVPFCL	1.75151	1.28974	2.8315	0.675336	2.00482	3.19254	2.47955	1.1373	2.53615	1.62975	2.64628	1.75826	0.742383	2.14524	1.35614	1.80826	0.593412	0.161898	2.05089	2.14559	1.71643	2.83123	1.11752	2.46658	1.36501	1.81646	2.28409	0.858129	1.6052	2.23067	-0.848649	2.30782	1.08411	2.2824	1.57364	-1.22188	-0.344679	1.16369	1.34937	1.16848	1.24827	0.856945	2.06784	-0.665301	0.909159	1.52044	2.19112	2.06073	2.33013
EP300_K350:VLLLHAHkCQRREQA	0.329925	-1.73377	-0.220251	-1.22776	-1.23349	-0.733209	-0.429948	-0.538405	-0.59059	-0.43481	-1.41807	-1.2533	-0.0227085	-1.7645	-0.885589	-0.698435	0.271674	-0.634695	-0.54495	-0.316615	-1.062	-1.00454	0.154858	-0.0340373	0.361513	0.403171	0.598375	-0.701521	-0.866045	-0.773894	-1.64963	-0.360927	0.147505	0.589427	0.479784	-0.746095	-1.48368	0.311965	0.341201	0.48653	0.610392	-0.541886	0.942194	-0.698586	1.04514	-0.109728	-0.0218403	0.861941	0.923529
BLVRB_K99:RNIVAAMkAHGVDKV	0.691221	-1.12396	-0.291626	0.177941	-1.33538	-0.449654	-0.545365	-0.23864	0.222249	0.0438702	-0.343108	-0.123056	-0.623808	-0.968031	-0.513392	-0.596794	0.123622	0.24907	0.185791	0.0760506	-0.424612	0.279864	0.295979	0.336475	0.640162	-0.0734728	0.939807	-0.0842685	-1.77505	0.607437	-1.62598	-0.567928	-0.60884	1.31522	0.650932	0.486451	-2.50889	0.899164	0.459304	0.763968	1.58133	0.57352	1.15709	0.700618	1.3744	-0.22426	-0.455879	1.21247	0.366095
DCPS_K128:PRQLNDVkTTVVYPA	-0.89072	-2.79476	-1.5232	-2.63001	-2.97049	-1.64468	-1.26311	-1.12943	-2.07097	-1.90005	-1.8603	-2.26389	-0.893816	-3.0379	-1.63618	-1.39759	1.1842	-1.43911	0.139936	1.28518	-0.615603	-0.348157	0.0528826	-0.0158352	1.48439	-0.802252	1.60935	0.511994	-1.38146	-0.0154725	-1.56843	-0.114947	-0.355001	-1.26571	0.176123	-1.95032	-2.06649	-0.962711	0.407711	-0.650817	-0.774566	-1.67504	-2.17307	-1.5712	-0.485928	-1.25574	-1.76735	-1.00829	-1.91459
DCPS_K142:ATEKHLQkYLRQDLR	0.817235	0.151875	0.375136	0.258464	-0.277759	0.171178	0.739667	0.956508	0.0144615	0.606247	1.23187	0.849245	0.6036	1.04574	-0.213009	0.574553	-0.0354025	0.448939	0.415643	0.19852	0.14663	1.05572	0.460878	0.501953	1.79149	-0.0134565	1.03946	0.249403	-0.651637	0.658667	0.210744	0.606538	-0.293521	0.548062	0.365034	-0.14589	-0.998513	0.41213	1.42198	0.494306	0.866981	0.277885	1.30025	0.667197	0.932184	0.595722	0.803367	0.2728	1.08554
CNRIP1_K39:FGQNRTIkLLTGSSY	-0.810744	-1.98717	-0.807532	-1.76613	-2.59165	-0.671495	-1.39415	-0.982414	-1.62263	-1.40913	-1.46741	-1.86865	-0.786316	-2.20827	-1.17493	-1.24082	-0.204692	-0.29328	-0.731889	-0.784136	-1.58316	-0.956508	-0.366819	-0.43256	-0.591708	-0.941883	0.0605927	-1.38318	-1.73041	-1.36574	-2.55073	-2.06196	-0.398621	-0.0268813	-1.07647	-1.70876	-1.02375	-0.393516	-0.127049	-0.64458	-0.275761	-0.794647	-0.526368	-1.08171	0.127796	0.00477592	-1.92768	0.336284	-1.68095
SNRNP40_K18:ELPLVPVkRQRHELL	0.522634	-1.89444	-0.0233568	-0.323501	-1.16921	0.0947126	0.539975	0.496356	-0.596111	0.314518	0.0303998	-0.40666	1.24005	-0.922987	0.758047	0.207017	0.891756	0.399175	0.0220923	-0.0309445	-0.392089	-0.0570086	-0.169838	0.458741	0.370574	-0.424561	0.325714	-0.516359	-0.874156	-0.0537354	-0.564842	-0.285384	0.635982	0.223076	0.0481314	-0.737354	-2.32388	0.4034	0.528431	0.450552	0.685328	-0.626615	-0.112051	-0.203388	0.357634	0.0119068	-1.26832	0.686331	-0.0702048
DNAJC8_K159:EDDPELFkQAVYKQT	0.287829	-1.15263	0.129839	-1.6535	-1.85547	-0.520558	-0.324767	-0.579302	-0.372142	-0.449734	-0.0611351	-0.4898	-0.128592	-1.19051	-0.0916803	-0.537962	0.459727	-0.0152894	0.273491	-0.272171	-0.493195	0.204296	-0.276976	0.361825	0.649693	0.202403	0.388193	-0.511278	-0.375407	0.0108364	-0.700574	-0.178945	-0.816275	0.115957	-0.152916	-0.504374	-1.49057	0.145813	0.598784	-0.0989241	0.310917	-0.525772	0.137161	-0.105086	0.173139	-0.749236	-0.370173	0.143553	0.315365
MECR_K223:RDRPDIQkLSDRLKS	0.989886	-0.115992	0.61245	-0.381633	-1.40138	0.512359	0.346786	0.795733	-0.852247	0.133734	2.08711	-0.413115	1.29497	0.697118	-0.492486	-0.0766275	0.160619	-0.408522	0.759057	0.255487	-0.694735	1.58574	-0.334916	-0.0488094	1.23677	-0.74979	0.82407	-0.413479	-0.539713	0.420477	-0.374561	0.271906	-0.359913	0.0196441	0.472724	0.627043	-1.03999	-0.335753	1.6956	-0.897396	-0.229641	-0.0960048	0.0350503	0.160371	0.919715	-0.0408559	-0.0390776	0.00564221	1.55255
VAMP8_K59:EATSEHFkTTSQKVA	-0.614654	-1.89396	-0.68531	-0.864325	-2.34322	-1.87528	-1.47659	-0.269245	-0.238975	-1.99469	-1.40062	-0.889891	-1.25433	-1.77249	-1.39898	-2.29097	-1.93517	-0.40308	-2.11666	-2.703	-0.660312	0.0299568	-0.35363	-0.282076	-1.58018	-1.59036	-1.44138	-1.36797	-2.20429	-1.64744	-1.39013	-1.16883	-0.624708	-0.37273	0.0499537	0.0958642	0.0613917	0.58307	-0.265233	-0.484696	0.803352	0.169109	0.398484	0.449912	-0.664273	-1.47842	-0.581976	-0.60239	0.105535
CAPG_K137:TGAPAAIkKLYQVKG	1.61699	-1.15565	0.515121	0.106289	-0.929867	-1.41314	0.134971	1.00259	-0.282694	1.30838	-1.47185	-0.653192	1.04131	-0.846675	0.974604	-0.10297	1.65768	-1.27471	0.898666	-0.421526	-0.285876	0.1159	0.106432	1.91428	-0.090555	0.340654	-0.228119	-1.79577	-0.826854	0.239804	-1.54814	-0.235462	-0.228184	0.162747	1.06349	0.737643	-1.02568	1.17092	1.53543	1.79304	1.21046	0.138114	1.23972	0.355867	0.383972	0.640415	0.167791	1.73318	1.55838
CAPG_K253:AQAAALYkVSDATGQ	-0.234818	-0.253736	-1.80617	-0.822257	-1.59576	-1.15872	-0.449434	-0.873767	-0.655069	-1.59147	-0.350706	-0.406675	-1.40439	-0.529656	-1.41889	-0.885073	0.0973438	0.646071	0.549974	-0.410379	-0.187746	0.987435	0.457781	1.05415	0.153999	0.513161	0.330406	0.596364	0.152528	-0.859153	0.588256	0.0599654	-0.141765	0.0531778	-0.16071	0.894156	-1.45341	0.449114	0.270783	-0.361213	-0.182275	-0.347004	0.376182	0.127831	0.753589	-0.966882	-0.987449	0.0863916	-0.36111
STRN_K689:AHEDRHIkFYDNNTG	1.34454	1.28431	0.354169	0.427491	-0.612683	1.04329	1.73201	0.846833	2.18999	1.84611	2.05516	2.56037	-0.0661073	2.13221	1.68213	0.798621	0.297214	0.176254	0.0979596	-0.123786	-0.315466	0.313794	0.260641	0.0432197	-0.0419685	-0.0804905	0.124757	-0.308478	-0.97463	-0.455545	-1.43512	-0.0184902	0.116036	-0.112509	-0.925032	0.643592	-1.63599	0.0198305	0.490626	-0.422773	0.913406	-0.54667	0.610872	0.184784	0.295597	0.756226	0.566666	-0.19088	0.638112
DGUOK_K275:REVNTFVkNL_____	-0.43515	-1.09355	-0.0278865	-1.96929	-2.30353	-0.454498	-0.177283	-0.41385	-0.476203	-0.443446	0.683723	-0.883502	-0.0372765	-0.592252	-0.944984	-0.784593	-0.972693	-1.03657	-0.427853	-1.2374	-1.65556	0.243909	-1.3882	-0.507294	-0.0778267	-0.939709	-0.032286	-1.96607	-1.8989	-0.658922	-1.78853	-0.314537	-1.10871	-0.43706	-0.0334438	-1.47955	-1.21368	-0.50096	-0.354251	-0.699964	-0.857229	-1.17697	-1.40837	-1.40619	-0.0736499	-0.296356	-1.30337	-0.0743178	-0.617095
DGUOK_K56:VGKSTFVkLLTKTYP	0.848982	0.17887	0.410292	-2.28053	-1.25048	0.152819	-0.228878	-0.587609	0.213686	0.309696	0.691143	-0.288071	-0.265557	-1.4137	0.856103	0.130272	0.240296	-0.934459	0.644234	0.523218	-1.43383	-0.253912	-1.21936	-0.0742074	0.575851	-0.165481	1.45589	-0.532214	-0.453374	-0.481809	-1.22748	-0.483024	0.338927	-1.04068	-0.0268856	-1.16554	-1.5961	-0.871925	0.453996	-0.624713	-0.499207	-0.988591	-0.679643	-1.59783	-0.227115	-0.0457982	-0.535088	0.394464	0.295775
DARS1_K103:HASKQMVkFAANINK	-0.313832	-0.82108	-0.680879	-1.46538	-1.81634	-0.331226	-0.44549	-0.233815	-0.625967	-0.657175	-0.0757513	-0.437885	-0.34407	-0.647215	-0.775346	-0.625395	-0.472966	-0.769524	-0.44413	-0.54304	-0.243964	-1.01866	-0.383547	-0.285175	-0.0306368	-0.616722	0.512303	-0.922353	-1.36946	-0.67566	-1.05661	-1.19086	-0.869127	-0.240321	-0.447377	-0.814139	-1.82288	-0.438779	-0.145634	-0.516065	0.411267	0.135241	-0.60564	-0.520264	-0.56794	-0.72582	-1.05086	-0.829657	-0.130039
DARS1_K451:HHGIDLEkIKAYIDS	-0.163383	-0.919599	-0.894687	-0.335699	0.16824	-0.368415	-0.825898	-0.117496	0.332245	-0.651172	-1.03578	-1.27689	-0.56798	-0.788125	-0.936498	-0.578028	-0.421266	-0.145835	-0.235648	0.100969	0.420288	-0.0385228	-0.265454	1.15903	0.151541	-0.726307	0.391554	0.0289987	-0.582732	0.233132	-1.10567	-0.808768	-0.254303	-0.610645	-1.52429	-1.3766	-2.77404	0.128824	-0.85105	-0.225824	0.503739	-2.68808	-0.187102	-0.985646	-0.631806	-0.345907	-1.32987	-1.36195	-0.319236
CAPZB_K223:LVEDMENkIRSTLNE	-0.916928	-2.06269	-0.947452	-1.72161	-2.38989	0.345518	-1.39878	-0.921961	-1.53681	-1.61083	-1.42177	-1.68624	-0.545178	-1.69047	-1.46876	-1.45425	-0.381118	-0.481496	-0.289683	-0.442163	-1.12661	-0.823072	-0.265118	-0.0331346	0.0195402	-0.506279	1.06332	-1.4848	-1.15037	-0.606955	-1.56709	-0.395736	-1.13154	-0.243125	-0.0734213	-0.954556	-1.8917	-0.472979	0.248506	-0.0898237	0.0654837	-0.882443	-0.288972	-0.470741	0.0234346	-0.268122	-0.589427	-0.136728	0.0997205
CAPZB_K235:LNEIYFGkTKDIVNG	-0.585026	-1.57436	-0.71224	-2.03729	-2.42885	-0.412082	-0.916387	-0.13465	-1.59743	-1.21271	-0.601995	-1.50068	-0.177016	-1.36069	-1.83699	-0.402021	0.125313	-0.308162	-0.142463	-0.312697	-0.724119	-1.20095	0.136418	-0.645709	0.145149	-0.305284	0.00113132	-0.275996	-1.5114	-0.658736	-1.30919	-0.50607	-0.776235	0.467799	-0.0174625	-1.72579	-2.0818	0.0433166	0.3788	0.0622111	0.176803	-0.99868	0.183513	-0.670877	0.345292	-0.420684	-0.778238	0.0936509	0.121749
CAPZB_K252:SVQTFADkSKQEALK	-0.315601	-0.762	-2.17178	-2.41077	-1.65713	-1.15189	-0.60381	0.581893	-0.524202	-1.12595	-1.0033	-0.899566	-0.608797	-1.51224	-1.60345	-0.503328	-0.475562	0.443641	-0.77497	-2.25036	0.538588	-1.89017	-0.504453	2.16908	0.194724	-1.2148	-0.99576	-1.39269	-1.64147	-0.807704	-1.70602	-0.0842288	-0.739127	-1.44908	-2.19317	1.14315	-3.2099	-0.048687	-2.13167	-0.970528	0.438061	-1.7387	0.729098	1.13678	-0.269892	-1.37469	-0.542152	-2.69383	-1.32595
CAPZB_K267:NDLVEALkRKQQC__	0.16738	0.416272	-0.821975	-0.453792	-0.643477	0.850574	-0.335669	1.19977	0.716133	-0.970391	0.151155	-0.806692	-0.574282	-0.457812	-0.510896	0.574825	-0.371567	0.650869	-0.113919	-0.443766	0.153483	-0.977063	0.0306865	1.803	-0.17555	-0.557584	-1.17274	-0.548982	-0.716926	-0.558338	-0.2229	0.305897	0.183445	1.12327	1.86135	0.943937	-0.309298	2.249	0.997578	0.652777	3.44996	0.929733	0.486138	0.660408	0.636828	0.925558	1.33346	0.861473	2.31634
PPAT_K371:LRQLGVAkKFGVLSD	0.602597	0.23462	0.693402	-0.0732429	-1.00004	0.259748	0.692857	0.513994	0.319559	0.46571	0.92872	0.448569	0.570114	0.671769	0.0152677	0.594577	-0.129468	0.879144	0.684185	0.322888	0.0922591	0.949228	0.27232	0.477376	0.644757	0.739845	1.34663	0.43461	-0.742296	0.845114	-0.0359863	0.125202	0.48322	0.31243	0.52645	0.666375	-2.53308	-0.392472	1.25796	0.459116	0.785886	-0.484623	0.303395	0.910553	-0.0583248	0.445705	-0.532756	0.612597	0.505723
PPAT_K372:RQLGVAKkFGVLSDN	0.158429	-1.45294	-0.112377	-0.504687	-0.94994	-0.427853	-0.194738	-0.0173084	0.303838	0.157798	0.0388306	0.214091	0.124033	0.0107106	-0.326368	0.0794371	-0.159144	0.766993	0.801887	-0.107522	-0.0473658	0.193558	0.692359	0.189528	1.19567	0.818384	1.60372	0.484883	-0.397513	0.942951	-0.64463	0.828786	-0.18572	0.504402	0.387907	-0.498966	-0.867317	-0.114931	1.19399	0.514106	0.6707	-0.0969136	0.666332	0.00142301	0.882267	0.234367	0.189351	0.703699	0.701099
PPAT_K62:GSSVPTFkSHKGMGL	0.00134165	-0.14319	0.666692	-0.525222	-0.859449	-0.332925	0.527418	0.264553	-0.238008	-0.118154	0.805648	0.631845	-0.594013	0.733559	0.0239873	0.269543	-0.53962	0.846275	0.683704	-1.04014	-0.394786	1.28422	0.128208	0.468835	1.10569	1.09857	1.57897	0.216791	-0.647643	0.384595	0.24109	-0.192251	-0.176635	0.0467622	-0.157851	-0.225317	0.959852	-0.00384261	1.149	0.0877505	0.419147	0.823957	0.291869	-0.113756	0.226761	-0.176292	-0.0998632	0.324395	0.469127
PPAT_K81:FTEDNLKkLYVSNLG	-0.923542	-1.18853	-1.04827	-1.99264	-2.21413	-1.10313	-1.10266	-1.02137	-1.20601	-1.4494	-0.477471	-1.07026	-0.631061	-1.46752	-1.57206	-1.20505	-0.903073	-1.04115	-0.708568	-1.75762	-1.24667	-1.03366	-1.42368	-1.21615	-0.894106	-1.16312	0.0574363	-1.07686	-1.81031	-0.855475	-1.56253	-0.907005	-1.2432	-0.567497	-0.440675	-1.109	-1.25544	-0.751827	0.748204	-0.503518	-0.303692	0.322639	-0.0529247	-0.902894	-0.177228	-0.795106	-0.482353	0.05903	-0.0162928
RPL31_K39:RIHGVGFkKRAPRAL	0.215726	-0.614581	-0.195775	-1.07514	-1.64253	-0.474874	-0.317913	0.0476127	0.00805619	-0.154794	0.344621	-0.437318	0.0697197	-0.539594	-0.498074	0.0304697	-0.195224	-1.0232	-0.255088	-0.882662	-0.828709	-0.633331	-1.18174	-0.569252	-1.82863	-0.424321	-0.875668	-1.62654	-2.12406	0.0769218	-0.947418	-1.2683	0.867533	0.0528469	0.0792652	-1.35779	-0.132866	-0.303307	0.157527	-0.157795	0.922919	-1.20288	0.252335	-0.0682623	-0.259266	-0.777671	-1.01851	0.651869	1.02941
NOP58_K21:FKVLNEKkLQEVDSL	-0.403639	-0.905332	-1.00555	-1.80159	-2.04885	-1.90619	-1.24091	-0.624018	-0.259891	-1.66012	-1.11877	-1.32773	-0.743765	-2.25383	-0.603701	-1.77521	-0.230187	0.396394	-1.59855	2.64245	-0.0876967	0.098246	-0.996844	1.02394	-0.306262	-0.921027	0.379263	-1.45027	-0.815621	-0.901503	-1.1428	-0.773231	-0.791123	-0.742926	-0.28851	-1.86175	-2.07383	-0.59851	-0.730801	-1.64824	-0.317816	-0.261112	-0.339767	-1.28495	-0.819052	-0.751221	-1.38942	-0.710268	-0.251538
NOP58_K30:QEVDSLWkEFETPEK	-0.211779	-0.369848	0.474528	-0.696668	-1.09473	0.214126	0.0483072	-0.0530991	0.886707	-0.15845	-0.938866	-0.342109	0.168281	-1.00975	-1.05604	-0.507995	0.410735	0.262405	-0.0713438	0.776689	-0.792955	-0.644	-0.285542	0.473364	0.370099	-0.435582	-0.566939	-0.893137	-1.11431	-0.662819	-1.0678	-0.495726	0.273033	-0.0106959	0.579323	0.0416904	-1.2842	0.691017	0.0546346	-0.108077	1.53165	-0.118073	0.383165	-0.177453	-0.146528	-0.12736	0.10713	-0.174941	1.24653
NOP58_K37:KEFETPEkANKIVKL	0.584988	-0.335585	-0.0227281	-0.332158	-0.855577	-0.405416	-0.260883	0.628557	0.281229	-0.145001	0.286137	-0.113583	0.710514	0.27602	-0.89911	0.200104	1.09784	0.935204	1.16351	0.522246	0.838595	1.12012	1.11304	1.35011	0.787601	0.907138	1.28087	0.836018	-0.432733	1.30773	0.364397	0.313595	0.749256	0.609196	0.392546	0.7308	-0.331605	-0.218323	0.68	0.593425	1.29517	0.445397	0.761513	0.276252	0.746698	-0.381299	-0.665164	0.551763	1.03387
NOP58_K415:GTGKALAkTEKYEHK	0.114643	0.298132	0.784228	-0.253367	-0.991859	-0.711416	0.654913	0.552595	0.432123	0.380508	0.602024	0.171305	-0.165738	0.623087	0.193627	0.187182	-0.394378	-0.347385	0.980894	0.23971	0.208617	0.74616	-1.0408	0.123816	0.10521	-0.230253	1.18593	-0.670094	-0.271553	-0.667534	-0.745338	-0.3766	0.831777	0.357132	0.0351419	0.767018	-2.90351	-1.32393	0.507148	-0.590877	0.438165	-0.616235	0.486472	-0.331204	-0.111927	-0.215967	-0.664138	0.129398	0.54677
NOP58_K441:STLPTCSkKRKIEQV	-0.111404	-1.08153	-0.0721721	-1.44547	-0.728741	-1.6253	-0.497025	0.0262449	-0.86196	-0.191711	-0.561694	-0.834149	-0.337477	-0.567747	-0.775867	-0.331038	0.678407	1.3987	1.07909	0.587968	0.264194	0.614874	0.0812393	0.483248	0.516254	0.441565	0.833852	-0.0950282	-1.03361	0.313024	-0.62398	0.32269	-0.581087	0.725135	-0.577332	0.537161	-1.70316	0.486015	0.973717	0.42241	1.99629	-0.488489	0.617171	0.772104	-0.154455	-0.487866	0.0270947	1.2361	0.515475
NOP58_K93:PLAVADAkLGGVIKE	-0.640642	-0.725062	-0.208256	-1.76027	-2.45827	-0.641613	-0.72994	-0.261518	-1.19241	-1.07435	-1.18139	-0.611746	-0.0540406	-0.748314	-1.15716	-0.59079	-0.477468	-1.3424	-0.277638	-0.357898	-1.63667	-0.821745	-0.228892	-1.11341	-0.322072	-1.49692	0.036463	-0.95947	-1.65411	-1.54459	-1.28047	-0.538162	-0.591629	0.930171	0.539073	2.63497	-1.76003	1.22903	-0.13965	0.772139	1.09712	-0.343543	0.818845	-0.919717	0.892664	-0.818951	0.198719	-0.5539	-0.15135
YWHAE_K123:ESKVFYYkMKGDYHR	-0.215806	-1.18973	-0.97357	-0.797614	-2.44705	-0.201686	-0.636917	-0.174239	-0.48859	-0.555257	0.0833886	-0.528033	-0.140752	-0.136484	-1.04997	-0.836362	-0.402622	0.882358	-0.892048	-1.24199	-1.69208	-0.733309	-0.528282	-0.207001	-0.377926	-0.592371	-0.277408	-1.34268	-0.350666	-1.36563	-0.492436	0.0217833	-0.364789	0.150521	-0.19347	-0.296408	-0.522352	0.86516	0.4952	0.548108	0.406083	0.06891	0.545827	-0.126279	1.28917	-0.195324	0.404064	0.0311564	0.119388
YWHAE_K153:ENSLVAYkAASDIAM	1.33232	0.290167	1.05676	1.09106	-0.263791	0.629558	0.218642	1.20563	1.16913	0.682885	0.336452	0.652651	0.392615	0.255306	0.17093	0.942078	1.97727	1.13287	0.320602	2.32271	1.24406	-0.237175	1.38086	0.730319	0.591352	-0.351964	-0.36021	1.37477	-0.492296	0.81972	0.466765	0.271735	0.859904	-0.907772	-0.922847	1.0508	-1.34214	-0.415589	-1.47484	-1.49252	0.788266	-0.045438	-0.512385	-0.163481	-0.0107509	-0.511473	-1.1816	-1.37971	-1.10488
YWHAE_K28:DEMVESMkKVAGMDV	-0.556443	-0.10063	-0.702706	-0.997095	-2.51688	-1.22758	-1.28164	-1.1589	-0.470401	-2.01747	-1.63145	-1.91079	-1.02407	-2.49339	-1.47983	-1.55837	0.637064	-0.759722	-0.144811	-0.0831303	-0.367863	-0.779731	0.282684	0.600785	0.679532	-0.277776	-0.413279	-0.535884	-1.43632	-0.379842	-1.46549	-0.269785	-0.723292	-0.474798	-0.296301	-1.57678	-1.32292	-0.399576	-0.268608	-1.03509	0.0398882	0.0703572	-0.619875	-0.687988	-0.519247	-1.43908	-0.839121	-0.244165	-0.317487
YWHAE_K50:NLLSVAYkNVIGARR	-0.0756883	-1.17388	-0.783716	-1.32012	-2.32154	-0.858196	-0.737978	0.67194	-0.152871	-0.835302	-0.31963	-1.14088	0.362048	-1.86942	-0.924876	-0.557283	-0.283996	-0.768539	-1.4747	-0.995714	-1.47287	-1.24094	-1.12132	1.4951	-0.597735	-0.850119	-0.0477246	-1.32634	-1.43683	-2.02762	-0.016387	0.0366327	-0.676616	-0.86161	-0.176692	-3.19009	-2.1721	-0.263953	-0.602276	-1.38449	-0.794726	-1.98357	-1.87966	-2.95661	-0.819077	-0.538763	-3.18572	-0.901182	-2.04262
YWHAE_K69:IISSIEQkEENKGGE	-0.140618	-1.10502	-0.703513	-0.846118	-1.95065	-0.22173	-0.116176	0.114464	-0.420434	-0.96758	-0.73001	-0.893107	0.00458024	-1.7298	-1.02018	-0.0899022	0.308664	-0.50974	-0.047049	-0.22706	-0.823129	-1.06739	0.416813	-0.430457	0.407411	-0.198431	0.915281	-0.901658	-1.05842	-1.23854	-2.28401	0.0588025	-0.48774	0.141599	-0.0518123	-1.04802	-1.82138	0.845834	0.0600336	0.673771	0.450688	0.00910237	-0.337799	0.185986	0.571065	0.0993052	-1.05516	0.66568	-0.839817
YWHAE_K94:QMVETELkLICCDIL	0.185065	0.126655	-0.188308	0.0679066	-1.13236	-0.502976	0.0550683	0.418794	0.165745	-0.933247	-0.873017	-0.290904	-0.176201	0.183129	-0.590113	0.308735	-0.919698	0.413442	-0.352467	0.216656	0.275705	0.0439612	-0.0900503	1.22088	-0.583692	0.482651	0.882651	-0.281312	-1.45673	0.203285	-0.485241	0.901508	0.177859	-0.190757	-0.0259275	-0.795701	-1.66439	0.482708	0.268554	-0.712481	0.402944	-0.303968	0.152424	-0.406032	-0.68688	-0.65841	-0.388399	0.0957916	-0.210025
ZNF638_K1477:RISALQGkLSKLDYR	2.03548	1.01089	0.694602	0.122681	0.548882	0.708667	0.529779	1.86915	1.16861	1.64991	1.4483	0.94867	2.00844	1.21282	1.50679	0.576254	0.835201	-0.215347	0.35839	-0.288816	-1.43728	-0.0814153	0.365168	0.421097	-0.0909806	0.0185918	-0.271917	-0.0765525	-0.675087	-0.408067	-1.02821	-0.251704	-1.17343	1.13509	0.273408	-0.535745	-1.45272	0.571173	0.665459	0.758912	1.38616	-0.520728	0.88266	0.159993	0.839768	0.850742	-0.668468	0.916325	0.166005
ZNF638_K1860:TKRVRIGkTLPSEKA	1.00149	2.02382	1.09448	0.610161	-0.346269	-0.0341062	0.847508	-0.0158192	0.772385	0.706875	0.696451	0.527857	1.28428	0.426086	0.219406	0.49558	1.13149	-0.331474	0.72757	1.33933	0.483651	0.482106	0.898213	0.680508	-0.185309	1.00732	0.644863	0.390422	0.458849	1.15307	0.0751479	-0.866555	0.895223	0.711836	2.31014	-0.111367	-1.07643	-0.0256878	1.0537	0.017814	1.07051	-0.449444	1.26718	-0.216676	-0.265822	0.642878	-0.30266	0.658866	0.660518
ZNF638_K825:SVVTVAVkGNKASIK	0.349849	-1.11512	-0.00168663	-1.21803	-1.86723	0.0134175	-0.851051	0.545797	-0.563436	-0.298526	-0.124793	-1.19972	1.46502	-1.97004	-0.00115077	0.085472	-0.0963056	-0.151989	0.812584	-0.146203	-0.271465	0.435898	-0.393285	-0.230521	-0.100358	0.343782	0.106398	-0.222647	-1.16807	-0.291768	-0.625138	-0.0268896	-0.385127	0.156997	-0.632762	2.6963	-1.82757	0.0580788	0.495977	-1.0178	0.101924	-0.617741	-0.672114	1.37523	-1.12934	-0.249754	-0.557541	0.426637	-1.59832
ZNF638_K86:DPRLTKEkLDFHEAQ	0.405949	-0.202418	0.670011	0.627905	-0.860179	0.190908	0.407094	0.367603	0.158099	0.43671	-0.106507	0.5044	1.1792	-0.719742	-0.348405	0.114909	1.33908	0.324063	0.785754	0.63267	0.19681	1.03215	0.297386	1.3328	0.35747	0.522084	0.280273	0.315972	-0.13404	0.274824	0.434717	-0.1268	0.38783	1.14125	0.111731	0.747438	0.0647881	-0.18664	0.296281	1.45533	1.36352	0.147043	1.3051	0.524843	-0.154978	-0.554833	0.0690632	-0.205344	1.49385
CSTA_K30:VKPQLEEkTNETYGK	0.150679	0.386366	-0.178383	0.283358	-0.317115	-0.283886	-0.361822	0.896879	-0.217189	-0.371162	0.284824	-0.369994	-0.588774	-0.215793	-0.299918	-0.0831525	-0.502321	1.11415	-0.426462	-0.0744793	1.23356	0.297355	1.02515	1.48304	0.170312	-0.0401415	0.453913	0.365594	-0.224524	0.274924	-0.187013	-0.140184	-0.210498	0.233589	0.519246	0.705624	-1.08114	1.16355	0.44212	-0.34763	2.33126	0.421385	0.860916	0.938523	0.0669045	-0.547535	-0.369411	-0.328119	0.62906
CSTA_K44:KLEAVQYkTQVVAGT	0.848298	0.645618	1.60246	0.771453	0.446506	0.307606	0.581043	0.814849	0.387834	-0.628979	1.37161	0.219361	0.424743	0.125299	-0.512873	0.150923	-0.155394	-0.455047	-0.210378	-0.504376	-0.488628	-0.900634	-0.761378	2.50508	-0.614101	-0.460805	0.039953	-0.295249	-0.680609	-0.272868	-0.833399	-0.758333	-0.635379	0.784177	1.68107	-0.073439	1.26874	2.26446	0.749437	0.677383	1.61558	1.11072	1.21168	-0.34356	0.882109	0.318506	-0.247057	-0.255777	2.13883
RBBP5_K500:KEKDSPFkPKLYKGD	0.908405	0.573802	0.962039	-0.289989	-0.582951	-0.0347437	1.09116	0.898274	0.270682	0.261603	1.45238	0.71864	0.57926	0.730159	-0.0696604	0.766647	0.897759	1.10342	0.852322	0.232388	0.252717	1.2325	1.0584	0.811165	1.51892	1.03125	1.19524	0.593273	-0.952513	0.888071	-0.0193158	0.684551	-0.0856794	0.640812	0.697525	0.594492	-2.30058	-0.0718935	0.859397	0.342106	1.48092	-0.605556	1.41668	0.533247	0.363914	0.528302	0.405845	0.937737	0.732808
RBBP5_K517:LPLEGSAkGKVQAEL	0.637715	-0.0420336	0.832561	-1.29473	-1.26451	-0.0322778	0.130718	-0.263049	-0.711731	0.455655	-0.178316	0.640458	0.5983	-1.5441	-0.432377	0.0766108	0.934581	0.361097	0.715571	-0.0797042	0.401381	-0.0488925	0.916974	1.31164	1.16539	0.636923	0.19765	-0.951178	-0.942661	0.68033	-0.685433	0.203803	-0.527381	1.03332	0.142308	-0.786604	-1.9148	-0.212405	0.540874	0.203689	1.19086	-0.862887	0.717821	-0.201898	-0.0501127	-0.0898685	-0.745432	0.192367	0.179054
STAT3_K383:AALRGSRkFNILGTN	-0.121711	-0.696014	0.372287	-0.587876	-1.75184	-0.211728	0.33262	0.0265803	-0.24828	-0.0745678	-0.16989	-0.931178	0.516764	-0.212892	-0.530986	0.218327	0.117729	0.546427	-0.357664	1.52268	0.205747	0.468565	0.216723	-0.218033	0.808391	0.672808	0.818146	0.318515	-0.810096	0.157887	-0.263146	-0.165745	-0.170026	0.776606	0.636967	-0.575357	-1.64425	0.0215169	0.579445	0.277787	0.650693	-0.396527	-0.461913	0.389304	-0.0737556	-0.035749	-0.191384	0.0954397	-0.0623099
STAT3_K631:VEKDISGkTQIQSVE	-1.25379	-0.666156	-0.111623	-0.885928	-2.38762	-0.536512	-0.567293	-0.423481	-0.326927	-1.0963	-0.0121132	-0.482893	-0.959618	-0.953434	-1.55411	-1.09189	-0.455664	0.14907	0.422708	-1.37948	-1.90257	-0.602156	0.0905726	0.0532613	-0.684843	0.0601373	0.336247	-0.94516	-0.645867	0.0169023	-0.759703	-0.548469	-1.4399	0.506927	0.271537	-0.899397	-1.73527	-0.0578734	1.41999	0.618246	0.539929	-0.30601	0.942392	0.194905	0.709908	-0.494993	-0.0873378	0.92227	0.40714
NSUN2_K586:KVINTGIkVWCRNNS	-0.422306	-1.88093	-0.606787	-1.8968	-2.91913	-0.712601	-1.32978	-1.37299	-1.87179	-1.13804	-1.21362	-1.75307	-1.41485	-1.72757	-1.11562	-1.55106	0.0455072	0.00611182	-0.111942	-0.165701	-0.41021	-1.04716	-0.407839	-0.0539556	-0.375277	-0.458733	0.584071	-0.382018	-1.97075	-0.841959	-1.69117	-0.527539	0.0522448	-0.32006	-0.48026	-1.71428	-1.7233	-0.10964	-0.182804	-0.184978	-0.0799525	-0.502343	-0.378784	-1.17191	0.0359303	-1.01077	-1.26176	-0.136268	-0.306868
SDHA_K179:AFGGQSLkFGKGGQA	0.202975	-1.94998	-0.0282996	-1.59598	-2.40482	-1.15508	-0.825623	-0.405743	-1.76709	-1.08789	-0.588982	-1.8395	-0.216196	-1.47087	-0.663991	-0.77964	0.0550298	-0.377366	0.102305	-0.386109	-0.587479	0.362535	-0.449064	0.242544	0.11968	-0.963493	0.62679	-0.900798	-1.49866	-0.845394	-1.03232	-0.414596	-0.803	0.155678	-0.211152	-0.246751	-2.11098	0.168279	0.678651	0.265672	0.373212	-0.111195	0.230371	0.688221	0.0916475	-0.79931	0.304542	0.335116	0.0345958
SDHA_K517:ELRLSMQkSMQNHAA	-0.913053	-2.46528	-1.47339	-1.43176	-1.68151	-0.521594	-0.698956	-0.944878	-2.12526	-1.21545	-1.2578	-1.61541	-0.603713	-1.58845	-2.16464	-1.99347	0.141934	-1.10043	0.0453063	0.07085	-0.315674	-0.436757	0.0214075	-0.549617	0.424318	-0.747552	0.603229	-0.118805	-1.22485	-0.692422	-0.784341	-1.04173	-0.21325	0.452463	0.692773	-0.778537	0.102656	0.297558	2.12002	0.305505	0.236373	1.36328	0.456748	0.561347	0.846839	-0.644908	0.116166	1.40211	1.79514
SDHA_K538:VLQEGCGkISKLYGD	0.866133	-1.18751	0.765943	-1.03293	-1.10911	0.36215	0.886522	0.119977	-0.96445	0.216818	1.50069	-1.12234	-0.0787007	0.0202832	-0.851933	0.432033	0.470314	-0.224273	0.981116	-0.0339438	0.22572	0.119358	-0.273093	0.0169	0.756786	0.453627	1.25801	0.392399	-0.264633	1.00839	-0.767621	0.474215	0.853235	0.566116	0.62557	-0.488233	-1.54177	0.216633	2.15556	0.379858	0.470257	0.488239	0.916542	0.622964	1.19561	-0.0174909	1.0405	1.36873	1.46606
SDHA_K541:EGCGKISkLYGDLKH	0.0148563	-1.08601	0.108692	-1.47856	-2.44779	-0.335142	-0.453879	-0.192071	-1.21779	-0.770708	0.191449	-1.25803	-0.330544	-0.882752	-0.88972	-0.633013	1.19475	0.202779	1.33767	0.974635	0.668648	0.691313	1.11903	0.677438	1.39996	0.215776	1.50118	0.626478	0.159595	0.36703	-0.50305	0.31787	0.736323	-0.28046	-0.33528	-0.755564	2.00799	-0.18549	1.18772	-0.118188	-0.264778	0.0403816	0.0424115	0.205485	0.65318	-0.507647	0.116098	0.915854	1.06062
SDHA_K547:SKLYGDLkHLKTFDR	0.446813	-0.161763	1.21801	-0.226903	-1.13881	0.510113	-0.0384549	0.180208	-0.350536	0.0563064	1.65976	0.732014	0.389454	1.0716	-0.80141	-0.725264	0.257854	-1.36413	0.54068	0.105072	-0.186609	0.936222	-0.203417	-0.0613107	-0.0318227	-0.374682	0.260435	-0.787229	-0.529441	0.351347	-1.00396	-0.724858	0.799553	-0.238518	-0.259214	-0.521404	0.679714	-0.599178	1.30424	-0.303365	0.00841699	-0.179381	-0.0721551	-0.133925	0.100853	0.0360651	0.500891	1.21621	1.24068
SDHA_K550:YGDLKHLkTFDRGMV	0.715938	-0.565156	0.629815	-0.779382	-1.29266	0.640534	-0.0146022	0.542404	-0.713336	-0.0508136	1.63843	-0.969433	0.505387	0.052207	-1.40488	-0.0733723	-0.107153	-0.355001	0.991639	-0.118515	0.638122	2.24883	-0.765639	0.515101	1.44904	0.24618	1.17726	-0.467878	-0.523887	0.844203	0.191042	0.518945	-0.377029	0.341102	0.600088	-0.338193	-1.54747	-0.370235	2.20976	-0.499381	0.240361	0.577566	0.124517	0.0267592	0.812849	-0.490538	1.2689	1.73824	1.82891
SDHA_K647:EYRPVIDkTLNEADC	-0.609262	-1.33719	-0.575159	-1.40205	-2.17049	0.614963	-1.00031	-0.55498	-1.1021	-1.45169	-1.23741	-1.23865	-0.359721	-1.26724	-1.46749	-0.727987	-0.889292	0.260007	-0.695259	-0.721952	-0.142944	0.458198	-0.103557	1.78718	-0.138253	-0.301715	0.677648	-0.855557	-1.00524	-1.01948	-1.10908	0.477679	0.186023	-0.419555	-0.265051	-0.752758	-1.60021	-0.0151665	-0.144466	-0.275184	0.479589	-1.13768	0.139823	-0.0962086	0.222718	-0.0989961	-0.989579	-0.905837	-0.0309441
ZFR_K509:INFVGGNkLQSTGNK	-0.0276909	-0.760183	-0.260529	-1.04921	-1.58012	-0.108425	-0.155496	0.190744	-1.12502	-0.540971	-0.235448	-0.625158	0.908189	-0.88374	-0.786513	-0.0774907	0.0592413	-0.294246	-0.128223	-1.29472	-1.24045	-0.82139	-0.0611322	-0.320782	-0.317631	-0.871153	0.137195	-1.05269	-1.35975	-0.322154	-0.979806	-0.680849	-0.558011	-0.207517	-0.177431	-0.395752	-1.25683	-0.324774	0.289353	0.132399	0.915786	0.278906	0.134829	0.232255	-0.323098	-0.506064	-0.302513	-0.0680964	0.274631
SUB1_K114:PEQWSQLkEQISDID	-0.782637	-0.0834903	-0.753965	-1.42338	-1.39719	0.0913111	-0.451154	-0.384016	-0.00253207	-2.13238	-0.844711	-0.924667	-0.292826	-1.58405	-1.29902	-1.52443	-0.0966362	-0.937539	-1.17321	-0.354486	-1.92363	-1.12827	-0.611681	-0.973113	-0.340314	-1.13495	-0.197644	-1.51846	-1.59935	-1.60104	-2.02566	-1.01813	-0.212862	-0.579418	-0.213302	-1.52515	-1.05822	-0.311455	0.235523	-0.93436	0.324005	-0.538318	0.101336	-1.19274	-0.110443	-0.748101	-0.520063	-0.16625	-0.475004
SUB1_K35:KKQVAPEkPVKKQKT	0.62387	0.259855	0.454675	0.471827	-0.308948	0.0120716	1.77511	0.996634	-0.0842259	0.557441	1.42416	0.207464	1.16974	0.34323	1.11846	1.21498	1.49168	0.476274	0.782114	0.838944	0.466953	0.734802	0.760874	1.21672	0.855274	0.666063	0.424585	-0.471941	-0.0606533	0.878387	0.602691	0.0993098	-0.461886	0.983393	0.593821	0.507381	1.50606	1.74724	1.21909	0.783784	2.03207	1.06765	1.57555	1.16223	1.23862	0.547016	1.19313	1.31504	1.40044
SUB1_K38:VAPEKPVkKQKTGET	0.657485	0.727389	0.156278	-0.289076	-0.942383	1.11809	0.99255	1.1893	1.09233	0.643278	1.01923	0.0667789	2.39045	0.688792	0.238598	0.97482	1.2309	0.707188	1.14617	1.15589	1.30882	1.88189	0.665322	2.12395	1.3998	0.0737618	1.41054	0.27896	0.540981	0.962703	-1.08423	0.762857	-0.227263	0.764359	1.37471	1.43592	-0.0425442	2.47594	1.24766	1.31461	1.85998	0.347948	2.49016	1.13284	0.701488	0.64527	1.67356	1.11188	1.95321
SUB1_K53:SRALSSSkQSSSSRD	-0.869409	-0.903751	-0.759041	0.197901	-1.167	-0.420117	-0.221053	-0.530932	-1.45211	-0.875246	-0.823637	-0.70438	-0.110726	-0.955599	-0.16137	-0.473367	0.704599	-0.19313	0.916073	0.523701	0.177322	-0.0177674	0.813356	1.40973	0.394885	0.745381	1.58696	0.459397	-0.306149	0.568146	-0.345191	-0.0919086	0.327668	1.0387	0.448904	-0.515426	-0.3235	1.63284	0.90734	0.977855	1.62491	-0.425057	0.78191	-0.124683	0.628622	-0.480938	0.0807583	0.495374	0.547953
PCNP_K29:GPEEEAEkPVKTKTV	0.00874758	0.029213	0.321316	-0.373959	-0.42273	-0.0684009	0.00750903	-0.0786787	-0.267515	-0.279613	0.910412	-0.00366072	0.211622	-0.151408	-0.152443	-0.301255	0.956676	0.429594	0.221228	-0.730949	0.0581491	-0.0253278	-0.557294	0.824562	0.783216	-0.508729	0.262242	-0.0614851	-0.187223	0.776105	-1.08454	0.529975	0.498875	-0.0402231	-1.24134	0.064689	-0.52823	-0.118814	0.757844	-1.08561	0.593439	-0.67054	0.707547	-0.94693	0.257255	-0.631224	0.228408	0.195143	0.127307
SSBP1_K103:DVAYQYVkKGSRIYL	-1.54268	-1.93	0.173545	-1.6484	-2.82456	-2.47124	-2.25592	-1.01123	-1.98786	-1.41068	-0.739751	-1.59081	-1.30357	-1.66491	-1.82973	-1.84951	-0.818333	-1.32491	-0.240932	-1.68449	-1.46128	-0.947226	-1.36916	0.0548789	-1.05056	-0.873399	-0.304424	-0.311088	-0.988275	-0.922792	-1.6249	-0.63449	-0.112424	-0.375085	0.69341	-1.1727	-1.58558	-0.226569	0.868644	-0.563821	-0.485352	-1.09032	-0.318557	-0.346807	-0.225563	-0.628687	0.22695	-0.442051	-0.0515895
SSBP1_K113:SRIYLEGkIDYGEYM	-0.823754	-2.36532	-1.11569	-1.76573	-2.45668	-0.105705	-1.34432	-0.10851	-2.11971	-1.21564	-0.969775	-2.39237	-0.349175	-1.59556	-1.83162	-1.38581	-0.239488	-0.428544	0.015107	-0.610386	-0.854984	0.67454	-0.860179	-0.306232	0.322476	-0.551084	0.899848	-0.954674	-1.11789	-0.844562	-1.02333	-0.0695333	-1.09094	-0.754251	0.0450847	-0.892958	-1.4816	-0.565298	0.811929	-0.315201	-0.0659741	-0.294424	-0.58158	-0.879814	0.409463	-0.763633	-0.16166	0.16398	-0.722269
VDAC1_K109:SFSPNTGkKNAKIKT	-0.566833	-0.364654	-0.0539227	-0.517625	-1.17835	0.12944	-0.166151	0.150274	-0.299106	-0.661774	-0.276014	-0.591629	0.224556	-0.490416	-0.718843	-0.483801	0.848368	0.105182	0.0728433	0.773349	-0.0961245	0.560809	0.251531	0.0964898	0.440843	0.254955	0.449024	0.198999	-1.14141	-0.190562	-0.83341	-0.273591	0.717281	0.233627	0.605684	-0.670818	-2.71211	-0.00839038	0.593677	-0.302615	0.0556274	-0.0827778	-0.282554	0.752747	0.0707518	-0.366599	-0.263831	-0.058737	0.432241
VDAC1_K224:TRFGIAAkYQIDPDA	-0.533429	-1.03503	0.234964	-1.48253	-1.75292	-0.39315	-0.70574	-0.239795	-0.291822	-0.960075	0.0747232	-0.681378	-0.174241	-0.88419	-1.35949	-0.459613	0.439811	-0.395862	0.0422571	0.252218	-0.823471	-0.461925	-0.121042	-0.438772	0.259971	-0.215745	0.945599	-0.926937	-1.16826	-0.435124	-0.896398	-0.331119	-0.37355	-0.0624117	0.14202	-1.68727	-1.72131	-0.247149	0.391781	-0.195517	-0.155822	-0.218259	-0.0481975	-0.880218	-0.311708	-0.834615	-0.266849	-0.155851	0.262428
VDAC1_K252:LGYTQTLkPGIKLTL	-0.82149	-1.6648	-0.886669	-1.75339	-2.5323	-0.0358807	-1.28817	-0.839819	-1.09989	-1.62782	-1.34959	-1.56891	-0.539826	-2.08794	-1.3982	-1.38851	0.0796485	-0.120908	-0.402543	0.376595	-1.43037	-0.940157	-0.152282	-0.202572	0.657853	-0.379315	1.10845	-1.0982	-0.675267	-0.648623	-1.40613	-0.21123	-0.0182746	-1.11441	-0.518216	-2.37567	-1.78526	-0.931255	-0.45046	-0.864144	-0.327156	-1.39	-0.584261	-2.03573	-0.336347	-0.572936	-1.30446	-0.488675	-1.1146
VDAC1_K274:NVNAGGHkLGLGLEF	-1.28187	-1.76249	-1.17675	-1.17545	-2.3543	-1.14629	-1.23668	-0.321116	-1.75768	-1.46316	-1.45271	-1.95157	-0.370254	-1.71719	-1.61111	-1.03845	-0.190171	-0.192586	-0.397645	-0.589157	-1.27242	-0.487424	-0.77268	-0.436406	-0.632405	-0.636894	0.422972	-1.30376	-1.81697	-1.07888	-1.3355	-0.499148	-0.238698	-0.664525	-0.840165	-0.506825	-2.31839	-0.266452	0.135266	-0.319953	0.0523605	-1.30379	-0.0539372	-0.433649	0.640662	-1.17408	-1.19415	-0.153202	-0.408866
VDAC1_K28:GYGFGLIkLDLKTKS	-0.551606	-0.100195	-1.08212	-0.362638	-1.71381	0.806052	-0.842479	-0.339331	0.164213	-0.5621	-0.321213	-0.657509	0.00809202	-1.33276	-0.243673	0.115566	0.373767	0.5608	-0.212016	-0.259263	-0.215438	-0.468226	-0.287979	1.55856	0.163813	-0.392091	0.259386	-0.610733	-1.12521	-0.845387	-1.13812	-0.114062	-0.34235	0.0748008	0.476241	-1.10102	-1.32501	0.21778	-0.158823	-0.289011	0.530998	-0.472533	-0.541895	-0.5952	0.0744947	-0.449863	-0.616467	0.108528	0.251109
VDAC1_K96:DQLARGLkLTFDSSF	-1.04326	-1.79014	-1.22754	-2.17561	-2.78082	-0.174351	-1.31231	-0.265866	-1.69527	-1.71662	-1.54724	-1.42595	-0.221678	-2.35396	-1.7079	-0.731236	0.283013	-0.0739013	0.283828	-0.151023	-0.559748	-0.461776	-0.0476063	-0.201408	-0.0680301	-0.0435273	1.00274	-0.485453	-1.14498	-0.0348309	-0.441951	-0.331322	-0.362626	0.228348	0.359147	-0.163454	-1.3265	0.157635	0.664914	0.233535	0.593316	-0.382949	0.810465	-0.06236	0.463133	-0.97505	-0.0441159	0.38218	0.27011
AFF4_K747:EKKNVPEkHTREAQK	0.187736	0.328275	0.451635	0.190553	-0.502828	0.610322	0.822325	0.86506	0.266934	0.196679	1.57139	0.177013	0.357885	1.36241	-0.0650351	0.421614	0.543806	0.0936186	1.09491	1.07893	0.0330209	1.17674	0.671173	0.689633	0.585138	1.06374	0.822887	0.696898	-0.994233	1.10326	0.96442	0.715856	1.095	0.525875	0.637046	0.997087	0.375615	0.514002	1.11109	0.760645	1.68442	0.971128	1.59845	1.37998	1.11822	-0.0283796	0.663139	0.708706	1.41771
TNPO3_K594:VQVMALKkLLSQEPS	0.184748	-1.18566	-0.225539	-1.65344	-2.59059	-0.529855	-1.15742	-0.129816	-0.469097	-0.446903	-0.0373057	-0.819048	-0.307553	-1.04918	-0.762088	0.0946724	-0.806636	-0.539889	-1.10695	-1.22907	-1.52298	-0.405781	0.44708	-0.584125	-0.18538	-0.90253	0.443356	-1.16123	-1.53708	-0.196537	-1.23565	-0.761797	0.749143	1.09673	0.558631	-0.539334	0.500141	0.810349	0.535317	1.00764	1.22694	0.316325	1.28367	0.307016	1.11088	0.0429576	-0.0955719	1.0476	0.731292
NBN_K233:TFIFLNAkQHKKLSS	-0.819502	-1.7083	-0.439833	-1.15779	-1.69768	-0.0093681	-1.00064	-0.171532	-1.1135	-1.04973	-0.699556	-1.15374	-0.539229	-1.87866	-1.30502	-1.11642	0.711428	0.361008	-0.0375355	0.246278	-0.761586	-0.562677	1.00097	-0.395299	0.700073	-0.222349	1.00489	-0.682285	-0.79683	-0.278253	-0.679933	0.00071236	-0.253632	0.644261	0.256258	-1.26522	-1.84244	0.106628	0.282336	0.27931	0.266813	-0.488858	0.401292	0.0814124	0.549754	-0.638307	-0.464205	0.2806	0.250457
NBN_K334:GHPSTGLkTTTPGPS	0.896886	-0.0926258	0.918037	0.791064	-0.167088	-0.258005	0.983715	0.607402	-0.0682293	0.862235	1.61096	0.75968	0.151208	-0.278698	-0.0340853	0.434574	1.12496	0.402354	1.23568	0.585641	0.433119	0.856472	0.730286	1.16685	0.27007	0.627481	1.47014	0.703478	0.516404	1.12347	0.495828	0.352511	0.533327	1.07266	0.831846	0.168993	-0.686587	0.258732	1.75513	1.04057	1.83254	-0.0619115	2.05852	1.13762	0.453206	0.0365384	0.737647	1.24663	1.25106
NBN_K544:SKSHAAEkLRSNKKR	0.988814	0.400846	0.227719	1.27391	-0.777412	0.634583	1.65848	0.57644	-0.0247542	0.659638	1.39082	0.885955	2.1843	1.10613	1.13332	1.0455	1.22976	1.20352	1.75254	0.715358	0.742791	1.20386	1.25131	0.428435	1.61303	-0.183463	1.22379	0.142016	0.193914	1.73289	0.292773	0.710096	-0.0277742	-0.089664	-0.408295	1.04351	-0.700988	-0.557765	0.963082	0.0110374	1.4283	-0.592504	1.02852	0.383743	0.275638	0.567994	-0.82374	0.165059	0.608285
ANXA11_K219:AYGKDLIkDLKSELS	-0.351663	-0.100872	0.189642	-0.363015	-1.58428	-0.120353	0.0265142	0.274644	-0.609038	-0.738294	-0.345172	-0.470075	-0.0535988	0.313337	-0.714727	-0.315528	0.247062	0.682223	0.408137	0.801872	0.0478405	0.495846	-0.0958519	0.171886	0.151151	0.460249	0.756174	-0.315133	-0.399999	0.0246948	-0.420948	0.243255	0.376127	-0.21805	-0.221528	-0.535367	-2.89237	-0.130366	0.210728	0.0639637	0.19157	-1.37975	0.0400805	-0.0821123	-0.252078	-0.217347	-0.479272	-0.0836333	0.171648
ANXA11_K222:KDLIKDLkSELSGNF	0.209927	-1.10509	-0.0231158	-0.606035	-2.08963	-0.257145	-0.668539	-0.0339835	-0.574805	-0.705449	-0.385451	-0.531437	-0.191855	-0.314897	-0.711608	-0.768695	0.722416	0.80378	0.169973	0.840019	0.0826035	0.421592	0.624827	0.664181	0.891028	0.400215	0.555247	-0.521493	-0.172368	0.338427	-0.0297176	0.012219	-0.0906998	0.273731	0.218876	-0.473711	-2.6625	-0.0647879	0.092035	0.124683	0.643355	-1.23196	0.316236	-0.206838	0.299851	-0.522271	-0.576438	0.261827	0.216433
ANXA11_K231:ELSGNFEkTILALMK	0.94776	0.746586	0.00316629	0.416739	-0.336063	0.0880064	0.74808	1.38392	0.811389	0.302738	0.650879	0.194204	0.791016	0.304417	-0.0147264	1.07418	1.0866	1.06341	0.394144	0.138324	0.493224	0.764893	-0.294798	1.33392	0.284976	0.714346	1.04057	-0.223661	0.121681	0.915024	-0.102874	0.244486	-1.05852	0.301398	1.35687	1.55362	-0.450768	1.47879	0.91816	0.909547	1.77796	1.39459	0.845248	1.50917	1.25846	1.49128	0.948812	1.06988	1.50325
PRDX5_K116:VEQAEALkAKGVQVV	0.106127	-0.902369	0.109577	-1.60403	-1.59277	-0.781319	-0.518505	0.0298856	-0.692449	-0.661801	-0.26861	-1.08996	0.493074	-0.859524	-0.923096	-0.388615	0.667799	-0.0580539	-0.057993	0.120397	-0.258367	0.696282	0.503981	0.338177	1.14847	-0.184288	1.07937	-0.415979	-0.654466	-0.358509	-0.659036	0.398252	0.13727	0.433848	0.257523	-0.437895	-1.53985	0.133836	0.731255	-0.00914061	0.538303	-0.61338	0.12557	-0.359758	-0.0789018	-0.388096	-0.551222	0.504267	-0.499824
PRDX5_K83:VNLAELFkGKKGVLF	0.0214584	-2.27257	-0.355089	-3.09612	-2.68928	-0.0869955	-1.29288	-0.865495	-1.06315	-1.29879	0.0468271	-1.66543	-0.190024	-1.13999	-1.47483	-0.980599	0.450507	-2.14454	-0.586107	0.140036	-2.3025	-0.987965	-0.313032	-1.59583	0.65429	-1.60556	0.545795	-2.56424	-1.86469	-2.12987	-3.69349	-0.728184	-1.26477	-1.37018	-0.922294	-3.04671	-1.63167	-1.36406	0.526236	-1.57902	-0.736476	-0.615658	-1.70597	-2.6784	-0.374556	-1.08726	-0.892565	-0.397617	-0.720287
BLVRA_K269:LLGQFSEkELAAEKK	0.594202	-0.418821	0.538008	-0.220278	-2.1985	-1.38962	-0.485923	-0.434524	-0.675671	-0.919849	0.634132	0.482903	-0.909568	0.734133	-1.19127	-0.409581	-0.45073	1.09619	0.169931	-0.911581	-0.665043	1.79285	-0.170353	0.0829501	-0.220619	0.759843	0.734351	-0.0416238	-0.543836	-0.211378	-0.0986865	-0.25445	0.0118976	0.130942	-0.119335	-0.378153	-1.46839	0.376623	-0.0751159	-0.0720806	0.244675	-0.776567	0.15967	0.290125	0.155823	-0.917939	-0.364917	-0.259214	-0.108266
MCCC1_K295:EAPAPGIkSEVRKKL	-0.541875	-1.65451	-0.530163	-1.83854	-1.72009	0.236804	-1.06356	0.322338	-1.75077	-0.835182	0.381171	-1.00085	-0.256565	-0.555581	-1.63146	-1.09073	0.110192	-1.30109	-0.448945	-0.55905	0.763492	0.106406	0.245411	-0.209106	-0.223517	-0.945877	0.190158	-0.393232	-1.04208	-1.00445	-1.81799	-0.890924	-0.698684	-0.26565	-0.146518	-1.02005	-2.22836	-0.372354	0.386671	-0.693917	-0.275007	-0.495956	-0.173688	-1.16988	-0.105273	-0.919981	-0.634656	0.122252	0.180124
MCCC1_K301:IKSEVRKkLGEAAVR	0.585262	0.123023	0.302176	0.011765	-1.11379	1.72975	-0.105431	1.00223	-0.952977	-0.251609	1.61827	-0.395302	0.884795	0.741994	-0.631944	-0.282182	-0.137528	-1.12879	0.720503	0.0965339	0.170236	1.67864	-0.579939	-0.0429833	1.38631	-0.379402	1.13629	-0.53942	-0.185305	0.601602	-0.874346	-0.0128656	-0.375364	0.0885101	0.596854	-0.541698	-1.64857	-0.684367	1.92949	-0.359314	-0.49444	0.0456073	0.223109	-0.00942042	1.02057	-0.321237	0.59352	1.23248	1.76749
MCCC1_K367:LRIAAGEkIPLSQEE	0.0298273	-0.871626	-0.930135	-1.63274	-1.70763	-0.036764	0.382335	0.221318	0.25176	0.500977	0.0607049	-0.881117	0.380233	-0.877201	-0.0488531	-0.364696	1.33689	-0.448167	0.798397	0.68655	-0.116627	-0.177351	1.01392	1.33453	1.05293	0.435799	2.26259	-0.347598	-0.14177	-0.306069	-0.166036	-0.260261	0.780754	-0.183307	0.606546	-1.03584	-0.508773	0.149234	0.796227	0.0313505	1.19018	1.64645	0.618002	-0.705853	0.525939	-0.300753	0.15063	0.467789	0.801571
KAT6A_K350:KKQNTVSkGPFSKVR	-0.534616	-0.786147	-0.313589	-0.795368	-1.67424	0.737878	0.68567	0.119691	0.0235937	0.0413967	-0.313589	-0.00838349	0.307373	-1.88444	0.00188626	0.180499	0.821076	0.425374	0.806056	-0.328392	-0.29474	0.156012	0.227395	0.526841	0.807451	0.403246	1.1214	-0.570286	-0.502182	0.0318126	-0.402366	0.0373057	-0.511439	0.717416	0.14794	0.0104532	-1.0977	-0.140155	1.75592	0.686876	1.19283	0.0015078	-0.659321	-0.0976999	0.620507	-0.0489504	0.196468	0.734609	0.841964
SMARCA2_K431:REARMTEkLEKQQKI	0.231441	0.64792	0.981084	0.539605	-0.287782	0.788474	0.944608	0.555396	0.483561	0.664354	1.57371	0.930864	0.870141	1.10975	0.594252	0.286653	0.674994	-0.0604378	1.19786	-0.383618	0.56455	0.763166	0.309811	1.05306	0.273588	0.589221	0.0164729	-0.730874	-0.699196	1.04977	-0.157517	-0.024973	-0.434476	1.10746	1.09245	0.83441	-1.04895	1.15851	1.09707	1.17372	1.21882	0.0348446	1.5015	0.914663	0.435454	0.622435	0.226557	1.03096	1.42906
SMARCA2_K83:PIDGIHDkGIVEDIH	0.901561	-0.259371	0.784942	0.179862	-0.356637	0.0692551	0.0359142	0.61159	-0.0698662	0.493304	0.674146	1.34992	0.25763	0.0601635	0.372142	-0.186043	0.673925	0.566539	0.701439	-0.105858	0.655932	1.62864	0.814126	0.455521	0.717184	1.23631	1.09784	1.0339	0.638393	1.2642	1.09101	0.185666	1.63819	0.453489	0.162272	-0.0607645	-1.71905	0.558082	1.09292	0.704262	0.659711	-0.416257	0.930012	-0.198758	-0.0918641	-0.506229	-0.321129	-0.218546	0.985276
ACAT1_K124:TPCTTINkVCASGMK	-0.777596	-2.84834	-0.973939	-1.7847	-2.23364	-0.155834	-1.24341	-0.282874	-1.33721	-1.32384	-1.65044	-2.43975	-0.311625	-2.74785	-0.427805	-1.47265	0.202058	-1.89342	-0.653662	0.166366	-0.728836	-1.25026	0.0334109	-0.626706	0.0400944	0.45303	1.27597	-0.495818	-0.18483	-1.29216	-2.26325	0.475855	0.437099	0.014476	0.163271	-1.70727	-2.12281	-0.69308	0.535357	-0.0622799	-0.32271	-2.17389	-0.629626	-1.82192	0.0898288	-0.86149	-2.17037	0.0313736	-1.84627
ACAT1_K174:STPYGGVkLEDLIVK	0.412562	-0.904465	0.732735	-0.949517	-1.28161	-0.0450492	0.307825	0.143767	-0.714502	-0.103662	1.89275	-0.98661	0.852014	0.322594	-0.207225	-0.541747	3.25505	-1.93283	1.12018	2.02946	-0.193359	2.33821	1.31305	0.231728	1.39665	0.187029	0.506287	-0.889837	-0.715574	0.36788	-1.11204	0.288215	2.68446	-1.47154	-1.22412	-2.03134	-4.26683	-1.67097	0.369903	-1.66394	-1.26901	-1.49819	-2.87591	-1.30345	-0.0887948	-1.40452	-0.236755	-0.859148	-0.459095
ACAT1_K190:GLTDVYNkIHMGSCA	0.0339762	-1.43857	-0.493702	-0.358013	-1.38666	-0.120084	-0.214824	0.0329333	-1.03482	-0.620231	0.110424	-1.13594	0.361312	-1.52951	-0.360764	-0.510915	0.17319	0.372225	0.44401	-0.967864	-0.508671	-0.290225	-0.446562	0.676953	0.562185	1.59054	1.52782	-0.792214	0.175904	-0.518673	-0.523515	1.22073	-1.5306	1.0401	0.994662	-1.77161	-1.68658	0.3991	1.85747	0.95694	1.12231	-0.74125	-0.0137614	1.05084	-0.442502	-0.197616	0.651724	0.892045	0.210828
ACAT1_K202:SCAENTAkKLNIARN	1.08973	-0.221241	0.524796	0.734859	-0.132203	0.965729	0.867846	0.92608	0.239008	0.651952	0.928789	-0.0572052	0.904675	-0.242149	0.44386	0.432676	0.220616	0.480226	1.22379	0.20934	-0.309213	0.666481	-0.287178	1.37442	0.582226	2.4767	1.59555	-0.0984768	0.702755	-0.329032	0.144198	1.46238	-0.358474	1.09118	1.2247	-1.27084	-1.31006	0.778783	1.75543	0.940646	1.30248	-0.16908	0.807418	0.578741	-0.176138	0.390932	0.810172	1.18161	0.511683
ACAT1_K230:KAAWEAGkFGNEVIP	-0.765118	-3.1565	-0.184928	-2.92957	-2.95081	-0.501452	-1.59048	-1.37345	-1.74834	-1.64692	-2.38128	-3.20762	-0.337625	-3.89125	-1.17539	-2.15421	-0.538085	-3.64973	-1.54669	-0.393186	-3.26134	-2.03525	-0.250898	-2.30338	0.208445	-1.31386	0.236058	-2.20836	-1.83914	-3.20569	-4.00961	-0.754795	-0.594578	-1.71015	-1.24904	-2.98725	-2.82473	-2.18114	0.137344	-1.7615	-1.55319	-2.6721	-2.44888	-3.53451	-1.09319	-1.42553	-3.47649	-1.00209	-3.0744
HNRNPH3_K76:IAENALGkHKERIGH	-0.526459	-0.688735	0.013107	-0.526858	-2.20488	-1.17192	-1.29331	-0.478254	0.07156	-1.03387	-1.20444	-0.49344	-1.29822	-0.661751	-0.941669	-1.04311	-0.88627	-0.0179066	-0.899685	-0.707795	-0.747152	-0.575495	-0.541925	-0.323411	-0.283635	-0.700257	0.558651	-0.827387	-1.22618	-0.87577	0.341096	-0.777259	-0.946213	-0.0278203	-0.526886	-0.39578	-2.45509	-0.590693	-0.161511	0.203514	0.410434	-0.662495	0.381069	-0.216195	0.125628	-0.60806	-0.139678	-0.585946	-0.403118
REXO2_K173:IIDVSTVkELCRRWY	-1.82724	-2.94722	-1.26749	-2.14297	-3.02714	-1.5599	-1.71329	-1.76779	-2.1728	-2.11705	-1.75248	-2.25775	-1.34163	-3.46891	-1.92966	-2.07428	-0.689706	-0.728596	-0.0281251	-2.03819	-1.3652	-1.16379	-1.07487	-0.0581267	-0.188602	-0.564846	1.19744	-1.37884	-1.0372	-1.35416	-1.83239	-0.115514	-2.02097	-1.54748	-1.28449	-2.86815	-2.10764	-1.11229	-0.58019	-1.00307	-1.16053	-2.6921	-1.71572	-2.18529	-1.01146	-1.61518	-2.08091	-1.31167	-1.70443
FBXO7_K289:ESFICKEkLGENVAN	-1.50953	-1.45262	-0.737488	-1.71842	-1.93497	-1.6591	-1.36391	-1.00052	-0.894717	-1.51438	-1.70418	-1.65157	-0.461863	-2.22195	-0.50545	-1.93703	0.104768	-0.60539	-0.884063	-0.81935	-1.95234	-1.11935	0.240462	-1.74206	-0.287171	-1.20764	-1.09735	-1.63336	-2.35468	-1.58261	-2.62994	-1.57638	-1.84988	-1.93411	-1.75701	-3.62309	-3.96835	-0.617199	-1.06669	-1.62648	-0.734721	-2.90277	-1.4052	-2.2821	0.0916901	-0.97457	-1.80497	-1.7521	-2.44631
NDUFA9_K189:RNKAVGEkVVRDAFP	1.17002	-1.26417	-0.0718658	-0.756824	-0.923301	1.11487	0.201741	1.06365	-1.16423	-0.0900437	1.10875	-0.475789	0.0791836	0.322315	-0.557829	0.151101	0.164692	-0.195711	0.731775	0.495395	0.190389	1.43218	-0.164566	1.17175	2.58579	-0.0202821	1.72351	0.104886	0.0412848	1.41711	-0.75607	0.782085	-0.167066	0.799555	1.28307	-0.160776	0.381125	-0.819644	2.55837	0.410473	-0.296111	1.07711	0.461534	0.467766	1.56542	-0.234648	0.658929	2.31031	1.99276
SMARCC2_K37:WLGKNYKkYIQAEPP	0.5662	-0.014508	0.651075	0.142823	-0.56601	-0.518298	-0.0652599	0.681711	0.188175	0.660217	1.10781	0.659742	0.166228	1.24774	-0.49482	0.792159	0.52699	0.885237	0.280487	0.330866	0.611927	0.940083	0.401587	0.658718	1.31039	0.471916	0.865156	-0.116637	-0.531066	0.633887	-0.0262148	-0.101627	-0.230109	0.22231	0.157052	0.351997	-0.659413	-0.355289	0.284844	0.239585	0.983097	-0.142542	0.971813	0.713464	1.27867	0.233252	2.00698	-0.57317	2.60824
SMARCC2_K564:QMLNFPDkGKEKPTD	-0.668341	-0.919011	-0.215264	-1.40855	-1.32979	-0.858639	-0.347987	-0.279109	-0.650358	-0.954686	-0.216648	-0.561018	-0.469341	-0.670694	-0.462638	-0.381692	-0.117984	-0.131852	0.415255	-1.22615	-0.910856	0.0225456	-0.310739	-0.029635	-0.49184	0.070592	-0.0457484	-0.652302	-1.15272	0.0858272	-0.515038	-0.495209	-0.742585	0.0750132	-0.00284911	-0.67249	-1.08968	0.0727625	0.0283442	0.379237	0.6432	0.185719	0.901935	-0.233166	0.0083119	-0.322852	-0.611649	0.0897407	0.338387
SMARCC2_K568:FPDKGKEkPTDMQNF	-0.316011	-0.569837	0.0113077	-0.847012	-1.8016	-0.409247	-1.19216	-0.165146	-0.284234	-0.834212	-0.521192	-0.286581	0.109612	-0.786324	-0.917385	-0.409882	-0.485831	-0.0468506	-0.695302	-0.946467	-0.919957	0.285807	-1.07227	-0.587964	-0.579585	-0.856433	0.029214	0.0896435	-2.00734	-0.444585	-0.968366	-0.69101	-0.646891	-0.305567	-0.143204	-1.19997	-1.33774	-0.162256	-0.362633	-0.540121	0.0428775	-0.398455	-0.518254	-0.992707	0.0534448	-0.503084	-0.502436	-0.914713	0.102622
SMARCC2_K590:TKKNVPSkSKAAASA	1.40044	0.403695	0.867023	0.336355	-0.518815	0.679411	1.14089	0.999957	0.183552	1.31588	1.43418	0.688099	1.59329	0.665453	1.44842	0.944906	0.996345	1.23784	1.54042	2.34337	0.786652	1.81089	0.292281	0.851251	1.01404	0.752008	1.00139	0.995947	0.348787	1.06019	0.579776	0.172794	0.472771	0.908345	0.45443	0.51972	-1.0741	0.276114	0.387425	0.374475	1.44268	-0.100394	0.806641	-0.436298	-0.149265	0.787563	0.0375118	0.637673	0.989013
LYSMD2_K195:KLSTQAAkKLKEESR	0.538978	0.347075	0.997909	0.079383	-1.29164	-0.994588	0.852024	-0.0923878	-0.351239	-0.31475	1.39852	1.07906	1.17044	0.265687	-0.732539	0.0311946	0.737518	-0.223397	0.222416	0.393049	0.973272	2.19723	1.03694	0.943279	-0.281594	-0.234253	0.931169	0.29885	0.548588	0.481769	0.372657	-0.265759	0.832923	1.90363	0.87734	1.48007	-1.23153	-0.494565	1.13549	0.655972	1.84334	-0.279726	1.37597	1.09014	0.0179466	-0.586951	-0.167521	0.400782	1.9441
SRP14_K31:GSVYITLkKYDGRTK	-0.80931	-1.93424	-0.930547	-2.35073	-2.84067	-1.27416	-1.26216	-1.61751	-1.42702	-1.32913	-1.13047	-1.9063	-1.13892	-2.17961	-1.42359	-1.19938	-0.633646	-1.34048	-0.355132	-1.40273	-1.2773	-1.63584	-1.90891	-0.735619	-0.80927	0.0316816	-0.411567	-1.31019	-1.56932	-0.503627	-1.87226	-0.974922	-1.44559	-0.409723	-0.944431	-1.64811	-2.86311	-1.16276	-0.39882	-0.881435	-0.223222	-1.0387	-0.360072	-1.58627	-1.07421	-0.964087	-1.65236	-0.30297	-0.735886
IQGAP1_K1465:KIQTGLKkLTELGTV	0.235805	0.0765992	-0.0202802	-0.426376	-1.21956	-0.95968	-0.786547	0.426242	0.421327	-0.841774	-0.501139	-0.888676	-0.556693	-0.91032	-0.497829	-0.203279	0.180368	0.548843	-0.122822	0.766644	0.303358	-0.884482	-0.0385744	1.73498	0.408625	-0.547738	0.661696	-0.256106	-0.817959	0.239773	-0.375969	-0.540405	-0.495271	-0.555854	0.163031	-0.518549	-1.49256	0.111347	0.0228214	-0.450087	-0.864493	-0.455979	0.238864	-0.720925	-0.378377	-1.23659	-0.608451	-1.12151	0.0692858
UQCRC2_K159:ADLQPQLkIDKAVAF	-0.0785076	-1.66515	-0.015901	-1.90648	-1.75845	-0.058093	-0.87645	-0.150317	-1.52781	-0.246849	0.538527	-1.28366	-0.12976	-0.283701	-1.11069	-0.948117	-0.156345	-1.19381	-1.02989	-0.398345	-1.60801	-1.27148	-0.704093	-0.530796	0.387085	-0.902052	0.464666	-0.844709	-0.695393	-0.666485	-1.66943	-0.487304	-0.793929	-0.629169	-0.0623798	-2.68244	-2.39231	-0.531816	1.15116	-0.720636	0.164116	-0.293972	-0.509418	-1.27462	0.14427	-0.42823	0.0269631	0.0374329	0.898249
UQCRC2_K359:KAAYNQVkTIAQGNL	0.213314	-1.49466	-0.116927	-1.28261	-1.43299	0.456982	-0.296747	0.313087	-1.61953	-1.32642	0.414145	-1.33015	0.557293	-1.39758	-1.42662	-0.407759	0.461639	1.62079	1.27223	0.365003	-0.091679	1.04333	0.147257	0.653143	1.31447	0.214313	1.92901	0.0568926	0.507407	0.417754	-0.482362	0.80812	0.350004	-0.151606	-0.288821	-1.14927	-1.6893	-0.144176	1.15631	0.339486	-0.0173904	-0.0937147	-0.245299	-0.469608	0.505127	-0.682705	-0.16364	0.844452	1.19225
UQCRC2_K430:DIINAAKkFVSGQKS	0.304597	-0.418927	-0.169865	-1.10121	0.402557	0.266731	-0.352301	-0.00756322	-0.61995	0.0575655	0.621086	-0.547768	0.220209	0.113106	-0.0346454	0.427971	0.0874956	-0.110678	-0.0345004	-0.0690544	-0.0822719	0.36618	-0.412378	0.588655	0.844458	0.388198	0.497327	-0.175685	-0.368315	1.0639	-1.34986	0.0254858	-0.901626	0.367452	0.996116	-0.168519	-1.15369	-0.435353	1.90697	0.830256	0.455892	-0.147377	0.266643	0.543988	1.20862	-0.0207718	0.930717	1.054	1.77296
CLTC_K1441:RAVNYFSkVKQLPLV	0.102532	-0.397762	0.169843	-0.756098	-2.05774	-0.327566	0.0207472	0.0177946	-0.981296	-0.543424	-0.42127	-0.674944	-0.479312	-0.49178	-0.249539	-1.05009	0.0751774	-0.131963	0.442409	0.565867	-0.848868	0.452647	0.0936039	-0.155721	0.667346	-0.0160226	0.895226	-0.417587	-1.36759	-0.546168	-1.28014	-0.882692	-0.0491616	-0.207192	0.53815	-1.59363	-2.0088	0.533826	0.67684	0.12993	0.14405	-0.775818	0.0324671	-1.02689	0.448792	-0.406004	-0.861148	0.0251119	0.0624746
CLTC_K205:AASFAQFkMEGNAEE	-0.445134	-0.548981	-1.36826	-0.773915	-1.60934	-0.676202	-0.996818	-0.343479	-1.12615	-1.42517	-1.29858	-1.38061	-0.600497	-1.77197	-1.20683	-1.01667	0.67001	0.267481	-0.528185	0.357818	-0.973827	0.0460152	0.806886	1.60458	0.730805	-0.355617	0.469281	-0.270943	-0.265593	-0.489936	-0.771909	0.195501	-0.320271	-0.776891	-0.96618	-1.2747	-1.50255	-0.0923605	-0.786204	-0.916319	0.676805	-1.19768	-0.525789	-1.01319	0.13404	-1.45864	-1.15192	-0.915812	-0.448155
CLTC_K96:QIFNIEMkSKMKAHT	-1.13055	-2.0828	-1.47837	-2.07628	-1.40302	-1.21705	-1.41289	-0.863737	-1.35007	-1.40449	-1.68502	-1.66488	0.0238075	-1.73587	-1.46427	-1.48393	0.183774	-0.308032	-0.371678	0.223017	-0.908417	-0.310788	0.298036	-0.157547	0.31538	-0.442746	-0.0417608	-0.500518	-1.38908	-0.495897	-0.767768	-0.856062	0.418273	-0.979241	-0.4321	-1.62093	-2.52333	-0.358718	-0.630067	-0.484436	0.551522	-0.617034	-0.0375134	-0.281342	-0.0459529	-0.9311	-0.94737	-0.519551	-0.296633
AFG3L2_K308:DEIDVKFkDVAGCEE	0.0335935	-1.39093	0.0254805	-0.446451	-1.23589	-0.534732	-1.02914	0.0138132	-1.23233	-0.265753	0.293979	-0.192015	-0.305368	-1.41521	-1.52766	0.428117	0.112092	-0.349013	-0.566674	-1.29101	0.578745	-0.164805	-0.314452	0.116844	-0.206597	-0.384842	1.45834	0.224997	-1.04601	-0.41468	-0.419669	0.118053	0.654566	0.689687	0.746744	-0.698527	-1.01186	0.00316614	1.69912	0.42667	0.304763	0.0892664	-0.0426581	-0.827826	-0.80348	-0.225975	0.160469	0.834902	0.113128
MYH10_K1256:ESEHKRKkLDAQVQE	-0.505497	-1.17773	-0.396069	-2.3993	-2.14225	-0.992933	-0.213344	-0.386351	-0.793487	-0.688436	-0.329639	-1.34928	0.624238	-1.07608	-0.690122	-0.761955	-0.803981	-1.1207	-1.26973	-0.591251	-0.378068	-0.80606	-0.0747509	-0.79528	-0.891585	0.173775	-0.165627	0.179732	-2.05002	-0.902265	-0.692909	-0.305619	1.05099	-1.32423	0.12316	-1.61748	-2.13088	-0.236864	-0.697847	0.374	0.00213687	-0.985868	0.426676	-1.20434	-0.24419	-0.36595	0.279761	-1.43354	0.484811
ARHGDIA_K141:RKGVKIDkTDYMVGS	-0.183283	-0.817539	-0.415537	-1.27021	-2.07731	-0.264539	-0.728648	-0.294992	-1.67233	-0.835144	-0.296608	-1.01131	-0.399801	-1.0337	-1.20721	-1.11022	-0.769433	-0.304887	-0.478657	-0.760214	-0.90915	0.0922039	0.0429372	-0.260961	0.247781	-0.129361	0.857372	-1.6845	-1.41698	-0.863601	-1.19525	-0.582078	-0.599401	0.30846	0.236376	-0.050311	-0.81261	0.216929	1.02843	0.729311	-0.50339	-0.479025	0.903397	0.850706	1.27605	-0.204961	-0.426545	1.84918	0.494077
ARHGDIA_K43:QEIQELDkDDESLRK	-0.0518576	-0.307604	-1.01739	-0.504381	-0.556764	-0.171798	-0.345173	0.25583	-0.336061	-0.928147	-0.496409	-1.40423	0.217693	-0.757747	-1.46667	-0.32074	-0.126787	1.16052	1.55646	0.00557018	0.598448	-0.934213	0.381328	1.34985	-0.640262	1.01101	-1.23873	0.403562	-2.22476	2.10977	0.828591	0.683449	-1.06932	0.71376	0.774153	-0.59574	-0.243224	1.3357	0.674683	-0.177438	2.30132	-0.020005	0.136355	0.518526	0.250399	-0.439606	-0.17525	0.151718	1.04461
PFKL_K386:ENNWNIYkLLAHQKP	-0.411033	-1.98013	0.0153997	-1.04287	-2.17201	0.370768	-0.860056	-0.518342	-1.07405	-0.995215	-1.13875	-1.56492	0.0460158	-1.96848	-0.798306	-0.676207	0.0707281	-0.229133	-0.368408	-0.153992	-1.76692	-0.28127	0.117818	-0.427606	0.10264	-1.20346	-0.32797	-0.498772	-2.12162	-0.661595	-1.91059	-0.925933	-0.568297	-0.233148	-0.425879	-1.57664	-1.94473	-0.520149	-0.161319	-0.489775	0.309172	-1.56976	-0.299151	-1.45906	-0.234983	-0.647072	-0.962798	-0.219251	-0.722315
PFKL_K726:FSPVTELkKDTDFEH	-0.872982	-2.56136	-0.843221	-1.57868	-2.12046	-0.662825	-0.841279	-0.514751	-0.624724	-0.944445	-1.01808	-2.05218	-0.656223	-2.43255	-0.92668	-0.928022	0.43353	-1.07613	-0.463881	-0.703899	-1.82735	-1.38705	-0.577032	-0.477024	0.116592	-0.641744	0.418362	-1.97613	-1.76012	-1.54443	-2.08046	-0.568318	-0.908704	-0.733357	-0.272099	-1.66232	-2.17249	-0.535045	0.244836	-0.444389	-0.439752	-1.15394	0.0262663	-1.01111	0.606658	-0.73424	-0.723244	-0.412705	-0.481053
SOD1_K10:TKAVCVLkGDGPVQG	0.493402	-1.11979	0.568442	-0.61387	-1.78519	0.489412	-0.2382	0.71024	-0.0991269	0.337399	0.14161	-0.168336	0.173691	-0.57834	-0.0980649	0.59645	0.194971	-0.134235	0.343988	0.318011	-1.48103	-1.15312	0.0524838	0.106932	0.341746	-0.252296	0.125417	-2.11114	-1.72754	-1.04908	-0.615953	-0.761842	-2.07797	-1.23805	-1.09549	-2.63296	-2.85609	-1.08667	-0.493006	-1.19648	-0.860134	-1.77688	-1.42814	-2.42508	-0.352633	-0.465227	-1.97457	-0.624833	-0.597026
SOD1_K123:RTLVVHEkADDLGKG	0.824744	0.0785466	0.399428	0.0908871	-0.0711662	0.221059	1.06776	1.37363	1.01975	0.33287	1.16965	-0.173016	0.0820411	0.540647	-0.116752	1.50576	0.488096	0.742565	0.0884572	0.80637	0.667435	0.344608	0.0906432	1.21346	0.667299	0.292629	0.675856	-0.478857	-0.056235	0.107633	0.00835356	0.589527	-0.908024	0.0539322	0.510544	-0.605809	-0.4552	0.672612	0.53281	-0.384861	0.809164	0.261008	-0.0502529	-0.372939	0.203576	-0.0172627	0.0769388	-0.208224	1.09458
RPS11_K20:QPTIFQNkKRVLLGE	0.57683	1.0337	0.718838	-0.576489	0.0231273	-0.21733	0.527056	0.712067	0.884019	0.477836	1.1331	0.615813	0.502187	0.845521	0.507981	0.505233	0.373729	0.0387852	0.36571	0.168513	0.0712596	0.0774899	0.28458	0.47765	-0.409915	0.165977	0.343714	-0.378561	-0.485161	-0.142468	0.0164221	0.0423013	-0.332231	0.0299887	-0.31445	0.925966	-1.24877	0.515729	0.736403	0.0719084	2.01815	1.17073	0.941413	1.74739	0.804488	-0.252702	0.271889	0.693715	0.783631
RPS11_K45:KNIGLGFkTPKEAIE	0.648882	-0.141321	0.282234	0.147032	-0.888114	0.180919	0.200058	-0.413262	-0.168044	0.0129456	0.284358	0.0179378	0.0802248	-0.0427834	-0.464555	-0.597307	0.688319	0.800539	-0.0964925	-0.767902	0.644664	0.961768	0.0779771	1.45811	0.169837	0.199647	-0.147154	0.00877316	-0.461618	0.472832	-0.282762	-0.137608	-0.238865	1.20273	0.839992	0.914663	-0.383085	0.899649	1.07843	0.293472	1.66546	0.515755	0.643663	1.30471	0.777445	0.0447959	0.178404	1.08164	1.23743
RPS11_K58:IEGTYIDkKCPFTGN	0.102904	-0.777123	-0.352617	-0.974968	-1.04112	-0.821329	-0.218021	-0.177169	0.386339	-0.16693	-0.214966	-0.187409	-0.776039	-0.717835	-0.255975	-0.514123	0.918148	0.177371	-0.433137	0.537187	-0.182678	0.01129	0.210013	1.39825	0.627557	-0.0366302	0.255387	-0.442838	-0.275169	-0.0706362	-0.637186	-0.290406	-0.352868	0.661729	0.513451	-0.686944	-1.10848	0.844518	0.68143	0.437891	0.874171	-0.000909426	0.594784	-0.0432661	-0.0652316	-0.115506	-0.358964	-0.386924	0.6139
PGD_K309:KKLKGPQkFQFDGDK	-0.457205	-0.632468	-0.11198	-0.500274	-1.81536	-0.66619	-0.490287	0.318602	-0.519271	-0.472351	-0.435093	-0.769312	-0.201572	-0.354566	-0.650985	-0.38731	-0.258927	0.161032	-0.011685	-0.640113	-0.488686	0.649986	0.0984708	0.00746018	0.136105	-0.570702	0.625807	-0.311697	-1.18533	-0.125695	-0.386627	-0.171435	-0.1771	-0.23105	-0.153804	-0.205612	-2.37511	0.0453435	0.67368	-0.280249	0.517321	-1.11333	0.243638	-0.375531	0.39954	-0.498068	0.0950879	-0.122006	-0.0822181
PGD_K316:KFQFDGDkKSFLEDI	-0.29698	-0.214156	-0.238758	-0.470466	-1.10425	-0.0831505	0.222687	0.933368	0.150776	0.331931	-0.140946	-0.707533	0.0379873	-1.28217	-0.195126	0.246184	-0.00260395	0.417375	-0.604682	-0.553984	-0.0657734	-0.438785	-0.757245	1.82126	-0.147389	-0.186114	-0.138474	-1.36703	-1.07536	-0.654289	-0.52805	-0.685695	-0.286287	0.2006	-0.239803	-0.241672	0.406315	1.1097	0.108579	-0.386709	1.27915	0.361045	0.331789	-0.184344	-0.633194	-0.434373	-0.603082	-0.561481	-0.0302007
PGD_K460:HTYELLAkPGQFIHT	-1.15443	-2.12508	-1.36756	-2.09031	-2.30884	-0.439505	-1.30996	-0.571773	-1.6879	-1.74814	-1.77617	-2.27375	-0.695174	-3.04896	-2.55737	-1.27136	-0.68924	-0.438184	-1.30365	-1.28782	-1.89014	-1.094	-0.309076	0.0494803	-0.614164	-1.49878	-0.295177	-0.758099	-1.67956	-1.48626	-2.33567	-1.01332	-1.58638	-1.55526	-0.596908	-1.41681	-2.80859	0.0034854	-0.471378	-0.995483	-0.147106	-1.28561	-0.304013	-1.29761	-0.214716	-1.35875	-1.5504	-0.108858	-0.329231
PGD_K59:VVGAQSLkEMVSKLK	0.219682	-1.54406	0.0457791	-1.20613	-1.49755	-0.355617	-0.00711067	0.291934	-0.51858	-0.277369	-0.112752	-0.616095	0.39879	-1.37276	-0.598376	0.115137	0.26167	0.309033	-0.314008	-0.243587	-0.656496	-1.7428	0.543897	1.04144	0.330459	-0.280778	0.691695	-1.18242	-0.847869	-0.691979	-1.81844	-0.183048	-1.49406	-0.72136	-0.501054	-1.81929	-1.2386	0.533437	0.0575878	-0.326653	0.286395	-0.659866	-0.567226	-1.15238	-0.066391	-0.420889	-1.10622	0.138023	-0.00242402
PGD_K76:RRIILLVkAGQAVDD	-0.426001	-2.06339	-0.486584	-1.80161	-2.29096	0.0166214	-0.770293	-0.259121	-0.934935	-1.31442	-1.11879	-1.61386	-0.266067	-2.28444	-0.858936	-0.789286	0.682126	-0.685853	0.0030785	1.01758	-0.948985	-1.07053	0.14566	-0.0790552	1.29366	0.0610749	1.10914	-1.56761	-1.16145	-0.799513	-2.09259	-0.18992	-0.57913	-0.770542	0.0338357	-3.19065	-2.26276	-0.465248	1.49617	-0.0302515	-0.85662	-1.79666	-0.969176	-3.51453	0.4451	-0.329106	-2.61305	-0.0788529	-0.726716
PGD_K87:AVDDFIEkLVPLLDT	-0.563691	-1.6725	-1.03515	-1.56585	-1.73197	-0.556791	-1.30735	-0.485379	-0.925803	-1.44925	-1.51665	-1.66272	-0.870067	-1.68925	-1.71132	-0.659106	0.21947	1.52651	-0.487814	0.121367	0.574008	-0.363162	0.257948	1.72722	0.571423	-0.62187	-0.347334	-0.333321	-0.701644	0.244765	-1.302	0.526908	-0.0122685	0.170587	-0.0701792	-1.40493	-1.13231	0.788747	0.130584	-0.25889	0.904797	-0.574738	-0.0403307	-0.167503	0.212258	-0.761167	-0.795595	-0.0780756	0.244484
S100A11_K36:GYNYTLSkTEFLSFM	-0.274468	-1.35109	0.457774	-0.44972	-0.857581	-0.628071	-0.739	0.52177	-0.4667	-0.893813	-0.268958	-0.42269	0.217965	-0.251017	-1.45844	-0.654933	-0.55686	0.335215	-1.06241	0.213891	-0.672041	-0.386718	0.324134	1.08678	-0.897559	-0.108235	-0.606767	0.0831533	-1.0855	-0.204416	-1.0452	0.418596	-0.691881	0.663115	-0.812864	-0.753261	-1.69947	1.14991	0.687457	-0.789038	1.61815	0.0172732	0.153335	-0.19305	0.371818	-0.625422	-0.427184	0.884547	0.52412
LBR_K594:DEYHCKKkYGVAWEK	-0.290867	-0.101905	1.24598	-0.922301	-0.454488	0.531022	0.410533	0.701449	-0.255909	-0.255878	0.769865	-0.494358	0.68359	0.258966	-1.06289	0.983757	0.934265	-0.383396	0.557734	2.2223	-0.543674	-0.779323	-0.00775285	0.0183778	1.03125	0.703711	1.73738	-0.768059	-0.799499	0.283978	-0.409467	0.522143	-1.97566	0.854071	0.491733	-1.38474	-1.45959	-0.601832	1.22615	0.753862	0.136611	0.336508	0.877365	-0.52749	-0.728472	0.0396897	-1.0048	0.142233	1.09237
LBR_K601:KYGVAWEkYCQRVPY	-0.491066	-0.928084	-1.13575	-2.03663	-2.24609	-0.400912	-1.12302	-0.455186	-0.883685	-1.23615	-1.00402	-1.92577	-0.301743	-1.01025	-1.46641	-0.713174	0.264853	-0.48729	-0.361958	0.347011	-1.81386	-0.420682	-0.194791	0.119719	-0.0178242	-0.606807	1.4381	-0.856137	-2.17826	0.0306969	0.211812	-0.234356	-0.273885	-0.527499	-0.507808	-1.44861	0.250424	-0.417	-0.422876	-0.694918	0.0719757	0.911518	-0.513774	-0.518883	-0.252049	-1.01521	-1.41438	-0.799834	-0.101377
RPS27A_K107:LAVLKYYkVDENGKI	0.792054	-0.0706517	0.080627	0.793339	-0.652576	0.0390457	-0.0623992	-0.761109	-0.419986	-0.342899	0.0179715	0.166502	-0.557694	1.08903	-0.83378	-0.0775692	0.914376	0.994483	1.499	0.970292	0.467785	1.26643	-0.0337999	1.59147	1.12107	1.4643	1.92756	0.729215	-0.0826394	0.886461	0.268539	1.08001	0.322909	1.11942	0.758621	1.18806	-1.39792	1.12437	1.66039	1.11201	1.18469	0.319753	1.41163	1.25054	1.01731	0.0714386	1.19203	0.929409	1.66332
RPS27A_K11:FVKTLTGkTITLEVE	-1.05848	-1.20554	-0.854355	-2.24709	-1.70966	-0.94028	-1.1396	-0.691776	-0.649891	-1.18825	-0.915852	-2.13106	-0.182292	-2.27903	-0.768089	-0.969277	-0.119007	-1.40656	-1.18784	-1.15306	-1.38284	-0.953818	-0.420658	-0.0388219	-0.747094	-1.04288	0.409256	-1.94259	-2.18848	-1.95856	-2.22804	-1.15974	-2.44278	-0.844476	0.460319	-2.17353	-0.708221	0.63942	0.584091	0.267506	1.56916	-2.28156	-0.535053	-1.26418	0.824861	0.0624453	-1.53537	0.0625833	-0.4993
RPS27A_K152:CLTYCFNkPEDK___	1.2347	-0.40393	0.472572	0.00238104	0.293403	1.39383	1.07469	0.540466	0.353764	0.661028	1.11858	-0.0355326	0.730618	-0.415078	-0.224149	0.863993	-0.35843	1.11935	1.27595	0.46383	0.296274	0.207577	-1.29849	1.54236	-0.079917	0.73316	2.13612	-1.2455	-0.106726	0.531567	-0.73885	1.14467	-2.63517	1.89544	1.17405	-0.699072	-1.07165	0.814665	1.59889	1.54443	0.873867	0.0299703	0.558548	0.131592	0.284692	0.342263	0.739989	0.909302	1.56559
RPS27A_K6:__MQIFVkTLTGKTI	-1.77041	-2.76583	-1.65437	-0.918283	-3.73106	-1.05453	-2.3772	-2.02033	-2.0622	-2.5193	-2.40508	-3.20472	-1.76617	-2.25688	-2.34316	-2.27445	0.140721	0.0967001	-0.758499	-0.56443	-1.21675	-0.298716	0.714385	-0.737359	0.168585	-0.66463	0.547779	-1.03457	-1.06823	-0.945559	-0.929962	-0.761962	0.0806601	-0.814598	-0.515477	-1.15667	-2.80421	-0.76294	-0.533484	-0.405226	-0.321275	-1.08686	-0.550392	-1.06899	0.587904	-1.5311	-0.799512	-0.734368	-0.662226
ABHD10_K248:IRLLHGMkDDIVPWH	1.3435	-0.668781	2.0761	-1.12359	-1.07734	0.589041	-0.171739	0.384419	-0.415184	0.0768122	0.93697	-0.0794445	1.04381	-0.193644	0.675898	0.155564	-0.54042	0.0443434	-0.170808	-1.15079	-1.46873	0.0680676	-0.728936	-0.170415	-0.839629	-1.02437	-0.368903	-1.12651	-1.40276	-0.536338	-1.18113	-0.597407	-0.468195	-0.661751	-1.08841	-0.77807	-2.07912	-0.401435	0.138513	0.182524	0.252385	-1.209	-1.16337	-1.20577	-0.35028	-0.0468898	-0.520611	0.0650655	-0.387084
ABHD10_K69:DLPNLAYkKLKGKSP	1.32431	-0.951139	0.6139	-2.04402	-1.94757	-0.368017	-0.762461	0.0187568	-1.37239	-0.3256	0.950226	-1.36755	0.287917	0.418093	-0.254625	-1.02795	0.616551	-0.357209	-0.209279	0.53987	0.0450852	1.5551	0.487898	0.395962	1.52977	-0.670289	1.48106	-0.29021	-1.66118	0.386834	-0.880509	0.642483	0.561179	-0.136454	-0.536467	-1.20394	-2.61459	-0.0879016	0.460496	-0.386297	-0.124261	-0.495259	-0.904924	-0.82268	-0.10289	-0.77142	-0.288429	-0.398624	-0.087296
RPL37_K10:KGTSSFGkRRNKTHT	0.758834	-0.0569565	0.334884	-0.761671	-1.25773	-0.334248	0.561713	0.646048	0.508559	0.0665526	1.31228	0.532856	0.567296	0.298415	0.159378	0.289328	0.606032	0.633646	0.633365	0.066115	0.285162	0.956166	0.69164	0.407854	0.193831	0.548943	0.428493	0.993033	-0.965621	1.06066	0.235603	0.176824	1.16113	0.50762	-0.0621723	1.66722	-0.610563	0.402968	0.512869	0.514769	1.3915	-0.280634	1.31223	0.617795	0.925278	-0.273958	0.127725	0.386866	1.39941
PHIP_K1542:NASAIPGkTILENSV	-0.183508	-0.504507	0.351361	-0.186889	-1.61183	0.277322	0.101512	-0.0331878	-0.0763228	0.0469737	-0.0753411	0.133321	-0.0529703	-0.542434	0.456665	-0.207183	0.452014	0.0241598	0.435027	0.341936	-0.79526	-0.435423	0.230505	0.389106	0.170938	0.143036	-0.113666	-0.384471	-1.51563	-0.0598773	-0.960377	-0.591883	0.271659	-1.25666	-1.26426	-2.33528	-3.42594	-1.28287	-0.542291	-1.22598	0.289004	-2.02929	-0.502234	-2.72575	-0.806587	-1.08416	-2.18478	-1.20808	-1.47088
CCT6A_K287:KVCGDSDkGFVVINQ	1.48295	-0.349654	0.888416	0.172379	-1.47196	-0.674678	0.550443	-0.0421364	-0.0157309	0.26004	0.887773	0.714987	2.26064	-0.173054	0.482647	0.85398	1.02602	0.493037	0.35765	0.0497502	-1.35801	-0.932358	1.15163	1.10879	1.13572	0.855931	1.33638	0.660356	-0.544323	-0.339034	-0.31677	0.318314	0.318676	0.276365	0.394547	-0.307419	-0.837463	-0.502893	0.865714	-0.00165808	1.25576	-0.249926	0.354552	-0.186312	0.812247	-0.0361629	-0.466849	1.051	-0.00278184
CCT6A_K365:EKFTFIEkCNNPRSV	-1.14835	-2.4835	-1.05114	-1.91191	-2.09556	-1.13907	-1.57973	-0.949987	-1.79464	-1.44641	-1.36149	-1.9968	-1.05172	-2.71563	-1.90372	-1.57719	-0.273793	-0.371887	-0.274293	-0.852458	-1.17368	-1.15344	-1.17476	-0.123122	-0.557812	-0.819441	-0.0740103	-1.27026	-1.85871	-0.920318	-1.00751	-0.434228	-0.698069	0.391377	0.118185	-0.879083	-0.860837	-0.0355335	0.787029	-0.434526	0.876226	0.218313	0.415768	0.0320658	0.513811	-0.522392	-0.203551	0.328606	0.720478
CCT6A_K377:RSVTLLIkGPNKHTL	-0.707985	-2.47247	-1.08418	-0.675958	-1.43946	-0.762894	-0.620435	-1.05088	-1.12242	-1.72371	-1.30708	-1.77917	-0.608096	-1.80195	-0.416148	-0.971708	0.134275	0.189024	0.136228	0.413354	-0.455591	0.675898	0.496662	-0.266661	0.619768	0.302453	1.08414	0.00194859	-1.11199	-0.303288	0.603407	-0.783378	0.843914	-0.525172	0.096988	-1.27189	-1.99546	-0.042625	1.07834	0.263449	-0.66375	-1.42432	-0.569665	-0.793114	-0.231674	-0.625746	-1.68643	0.49085	-1.03673
NONO_K198:GIVEFSGkPAARKAL	0.212434	-0.364102	0.706624	-1.22031	-1.09029	-0.690007	0.122241	0.100667	-0.50572	0.0702704	-0.102251	-0.272707	0.260199	-1.11595	-0.201308	-0.179886	-0.0456336	0.259031	0.206548	0.356491	-0.263129	0.548195	0.0465219	0.0958914	0.426004	0.715474	0.811989	-0.817114	-0.670788	0.129796	-0.871595	-0.18997	-0.0907998	0.724919	0.46899	-0.620528	-1.34462	0.466856	0.439168	0.311219	0.425415	-0.622499	0.650105	-0.987562	0.240394	0.316046	-0.280126	0.672315	0.178966
[truncated: 1,826 more rows]
[truncated: 113 more columns]

[truncated: 1 more sheets: l]
