# Supplementary material for: Integrated proteogenomic and metabolomic profiling of acute myeloid leukemias to identify molecular subtypes and associated therapy targets
Source: Nat Cancer. 2026 Jun 12;7(6):993–1015. doi: 10.1038/s43018-026-01175-6 (PMC13309276; doi:10.1038/s43018-026-01175-6)
Supplement: Supplementary file 9 — Statistical source data. [file 43018_2026_1175_MOESM9_ESM.xlsx]

## Sheet: a
HDAC	Intensity	Phenotype		HDAC	Intensity	AUC
HDAC1	-0.356	C		HDAC1	-0.136	154.023
HDAC1	-0.136	P		HDAC1	-0.229	9.18732
HDAC1	-0.229	C		HDAC1	-0.156	88.8629
HDAC1	-0.156	P		HDAC1	0.128	198.757
HDAC1	0.128	P		HDAC1	0.237	17.7382
HDAC1	0.237	P		HDAC1	-0.11	28.8214
HDAC1	-0.11	C		HDAC1	-0.193	267.59
HDAC1	-0.384	P		HDAC1	-0.236	22.9092
HDAC1	-0.193	P		HDAC1	0.53	202.841
HDAC1	-0.236	C		HDAC1	-0.172	70.0034
HDAC1	0.53	P		HDAC1	-0.18	223.028
HDAC1	-0.172	P		HDAC1	-0.0477	286.328
HDAC1	-0.18	P		HDAC1	0.0412	122.927
HDAC1	-0.0477	P		HDAC1	-0.123	277.247
HDAC1	-0.231	P		HDAC1	-0.231	260.8
HDAC1	0.033	P		HDAC1	0.033	242.624
HDAC1	0.16	P		HDAC1	-0.223	46.0823
HDAC1	0.142	P		HDAC1	0.0662	76.5983
HDAC1	-0.456	C		HDAC1	0.142	134.028
HDAC1	-0.304	C		HDAC1	-0.456	68.7641
HDAC1	0.0383	C		HDAC1	-0.0232	117.146
HDAC1	0.0163	C		HDAC1	-0.304	8.65285
HDAC1	-0.132	P		HDAC1	0.0383	25.696
HDAC1	-0.0277	C		HDAC1	0.0163	63.175
HDAC1	-0.356	C		HDAC1	-0.132	58.5398
HDAC1	-0.0527	C		HDAC1	-0.0277	36.6481
HDAC1	0.247	P		HDAC1	-0.356	43.408
HDAC1	-0.0644	C		HDAC1	0.247	77.3732
HDAC1	-0.0845	C		HDAC1	0.0431	93.1636
HDAC1	0.0219	P		HDAC1	-0.0644	115.931
HDAC1	0.179	P		HDAC1	-0.0845	82.9014
HDAC1	-0.378	C		HDAC1	0.0219	115.254
HDAC1	0.295	P		HDAC1	0.179	85.573
HDAC1	0.0131	P		HDAC1	-0.378	21.403
HDAC1	0.342	P		HDAC1	0.0131	90.6246
HDAC1	-0.045	C		HDAC1	-0.403	44.0304
HDAC1	0.31	P		HDAC1	-0.045	25.2607
HDAC1	-0.145	P		HDAC1	0.31	85.2119
HDAC1	0.0859	P		HDAC1	-0.145	254.614
HDAC1	-0.208	C		HDAC1	0.0859	194.42
HDAC1	-0.0179	C		HDAC1	-0.208	28.25
HDAC1	0.213	P		HDAC1	-0.0179	28.9021
HDAC1	0.0915	C		HDAC1	0.0915	75.1193
HDAC1	0.24	P		HDAC1	0.24	209.771
HDAC1	-0.363	C		HDAC1	-0.363	41.203
HDAC1	0.137	P		HDAC1	-0.388	25.5253
HDAC1	-0.388	C		HDAC1	0.15	35.5528
HDAC1	-0.139	C		HDAC1	0.104	123.332
HDAC1	0.104	P		HDAC1	-0.299	53.2577
HDAC1	-0.299	C		HDAC1	0.571	65.1464
HDAC1	0.571	P		HDAC1	0.113	15.5202
HDAC1	-0.00225	P		HDAC1	-0.144	7.27559
HDAC1	0.0831	P		HDAC1	-0.00225	5.16488
HDAC1	-0.0189	P		HDAC1	0.000577	37.422
HDAC1	0.0927	C		HDAC1	0.0831	264.817
HDAC1	0.0443	P		HDAC1	0.0927	18.3544
HDAC1	-0.231	C		HDAC1	-0.231	13.4223
HDAC1	-0.0769	P		HDAC1	-0.128	5.6079
HDAC1	-0.128	C		HDAC1	0.0813	8.08597e-09
HDAC1	0.0813	P		HDAC1	0.00319	23.1561
HDAC1	0.327	P		HDAC1	0.254	10.6004
HDAC1	0.00319	P		HDAC1	0.385	24.3799
HDAC1	0.254	C		HDAC1	0.0255	106.233
HDAC1	0.385	C		HDAC1	-0.0497	49.1211
HDAC1	0.0255	C		HDAC1	-0.131	30.8367
HDAC1	-0.0497	C		HDAC1	-0.325	202.606
HDAC1	-0.131	C		HDAC1	-0.0858	77.3532
HDAC1	-0.325	P		HDAC1	0.055	174.201
HDAC1	-0.213	C		HDAC1	0.62	42.9998
HDAC1	-0.0858	C		HDAC1	0.182	231.977
HDAC1	0.62	P		HDAC1	0.296	57.4535
HDAC1	0.182	P		HDAC1	-0.193	39.1444
HDAC1	-0.0915	C		HDAC1	0.0697	201.43
HDAC1	0.296	P		HDAC1	0.087	182.688
HDAC1	-0.193	C		HDAC1	-0.126	143.008
HDAC1	0.0697	P		HDAC1	-0.171	112.695
HDAC1	0.24	P		HDAC1	0.526	166.297
HDAC1	0.00728	C		HDAC1	0.136	62.3199
HDAC1	0.0427	P		HDAC1	-0.11	170.833
HDAC1	0.087	P		HDAC1	0.127	259.447
HDAC1	-0.171	C		HDAC1	0.241	286.074
HDAC1	0.526	P		HDAC1	0.0229	140.09
HDAC1	-0.11	P		HDAC1	0.115	67.6713
HDAC1	0.127	P		HDAC1	-0.134	17.3116
HDAC1	0.241	P		HDAC1	0.498	24.0143
HDAC1	0.37	P		HDAC1	-0.0896	49.5542
HDAC1	0.115	C		HDAC1	-0.0521	136.741
HDAC1	-0.912	C		HDAC1	-0.575	54.9214
HDAC1	-0.186	C		HDAC1	-0.41	46.5335
HDAC1	0.0286	C		HDAC1	-0.648	11.6599
HDAC1	-0.0873	C		HDAC1	-0.18	84.5569
HDAC1	0.248	P		HDAC1	-0.251	191.777
HDAC1	-0.0896	C		HDAC1	-0.0291	53.1831
HDAC1	-0.0521	C		HDAC1	-0.148	62.4817
HDAC1	-0.575	C		HDAC1	0.0306	74.0815
HDAC1	-0.411	C		HDAC1	0.425	99.9904
HDAC1	0.0713	C		HDAC1	0.141	273.118
HDAC1	-0.112	C		HDAC1	-0.075	71.2001
HDAC1	-0.141	C		HDAC1	0.0187	136.244
HDAC1	-0.296	C		HDAC1	-0.012	79.6657
HDAC1	-0.156	P		HDAC1	0.171	52.0482
HDAC1	0.121	P		HDAC1	0.0244	277.191
HDAC1	-0.12	C		HDAC1	0.244	60.9741
HDAC1	0.208	P		HDAC1	-0.121	42.7566
HDAC1	0.0305	P		HDAC2	-0.0407	154.023
HDAC1	0.318	P		HDAC2	-0.426	9.18732
HDAC1	-0.184	C		HDAC2	0.0591	88.8629
HDAC1	-0.289	P		HDAC2	0.00024	198.757
HDAC1	0.168	C		HDAC2	0.0142	17.7382
HDAC1	0.103	C		HDAC2	-0.186	28.8214
HDAC1	0.499	P		HDAC2	0.195	267.59
HDAC1	0.0854	C		HDAC2	-0.452	22.9092
HDAC1	-0.042	C		HDAC2	-0.271	202.841
HDAC1	-0.0834	P		HDAC2	0.0498	70.0034
HDAC1	0.195	P		HDAC2	-0.293	223.028
HDAC1	-0.0773	C		HDAC2	-0.0108	286.328
HDAC1	-0.235	C		HDAC2	0.0238	122.927
HDAC1	0.193	P		HDAC2	-0.0667	277.247
HDAC1	-0.0484	C		HDAC2	-0.0673	260.8
HDAC1	-0.113	C		HDAC2	0.178	242.624
HDAC1	-0.143	C		HDAC2	-0.594	46.0823
HDAC1	0.00119	P		HDAC2	0.0399	76.5983
HDAC1	-0.0901	C		HDAC2	0.0871	134.028
HDAC1	-0.368	C		HDAC2	-0.721	68.7641
HDAC1	0.224	C		HDAC2	0.327	117.146
HDAC1	0.207	C		HDAC2	0.0121	8.65285
HDAC1	-0.343	C		HDAC2	-0.0258	25.696
HDAC1	0.131	P		HDAC2	-0.075	63.175
HDAC1	-0.0542	P		HDAC2	0.191	58.5398
HDAC1	0.485	P		HDAC2	-0.416	36.6481
HDAC1	0.0483	P		HDAC2	-0.0203	43.408
HDAC1	-0.41	C		HDAC2	0.36	77.3732
HDAC1	-0.0986	C		HDAC2	0.332	93.1636
HDAC1	0.622	P		HDAC2	-0.269	115.931
HDAC1	-0.648	C		HDAC2	-0.229	82.9014
HDAC1	-0.00934	P		HDAC2	0.0957	115.254
HDAC1	-0.341	C		HDAC2	-0.000276	85.573
HDAC1	-0.00422	C		HDAC2	-0.0881	21.403
HDAC1	-0.18	P		HDAC2	0.352	90.6246
HDAC1	-0.253	P		HDAC2	0.147	44.0304
HDAC1	-0.148	C		HDAC2	-0.322	25.2607
HDAC1	0.425	P		HDAC2	0.252	85.2119
HDAC1	0.141	P		HDAC2	0.234	254.614
HDAC1	-0.075	C		HDAC2	-0.107	194.42
HDAC1	0.0187	C		HDAC2	-0.472	28.25
HDAC1	-0.012	C		HDAC2	0.232	28.9021
HDAC1	0.171	P		HDAC2	0.0158	75.1193
HDAC1	0.0244	P		HDAC2	0.424	209.771
HDAC2	-0.255	C		HDAC2	-0.229	41.203
HDAC2	-0.0407	P		HDAC2	-0.701	25.5253
HDAC2	-0.426	C		HDAC2	0.00411	35.5528
HDAC2	0.0591	P		HDAC2	0.352	123.332
HDAC2	0.00024	P		HDAC2	-0.115	53.2577
HDAC2	0.0142	P		HDAC2	-0.301	65.1464
HDAC2	-0.186	C		HDAC2	0.272	15.5202
HDAC2	-0.222	P		HDAC2	-0.0225	7.27559
HDAC2	0.195	P		HDAC2	0.343	5.16488
HDAC2	-0.452	C		HDAC2	-0.155	37.422
HDAC2	-0.271	P		HDAC2	0.31	264.817
HDAC2	0.0498	P		HDAC2	0.103	18.3544
HDAC2	-0.293	P		HDAC2	0.0229	13.4223
HDAC2	-0.0108	P		HDAC2	-0.11	5.6079
HDAC2	-0.0673	P		HDAC2	0.476	8.08597e-09
HDAC2	0.178	P		HDAC2	0.397	23.1561
HDAC2	0.227	P		HDAC2	-0.134	10.6004
HDAC2	0.0871	P		HDAC2	0.341	24.3799
HDAC2	-0.721	C		HDAC2	0.193	106.233
HDAC2	0.0121	C		HDAC2	0.299	49.1211
HDAC2	-0.0258	C		HDAC2	-0.387	30.8367
HDAC2	-0.075	C		HDAC2	0.195	202.606
HDAC2	0.191	P		HDAC2	-0.517	77.3532
HDAC2	-0.416	C		HDAC2	0.0565	174.201
HDAC2	-0.0203	C		HDAC2	0.295	42.9998
HDAC2	0.314	C		HDAC2	0.157	231.977
HDAC2	0.36	P		HDAC2	0.303	57.4535
HDAC2	-0.269	C		HDAC2	-0.27	39.1444
HDAC2	-0.229	C		HDAC2	0.449	201.43
HDAC2	0.0957	P		HDAC2	0.259	182.688
HDAC2	-0.000276	P		HDAC2	-0.146	143.008
HDAC2	-0.0881	C		HDAC2	-0.194	112.695
HDAC2	0.399	P		HDAC2	-0.303	166.297
HDAC2	0.352	P		HDAC2	0.276	62.3199
HDAC2	0.0677	P		HDAC2	0.213	170.833
HDAC2	-0.322	C		HDAC2	-0.233	259.447
HDAC2	0.252	P		HDAC2	0.187	286.074
HDAC2	0.234	P		HDAC2	-0.176	140.09
HDAC2	-0.107	P		HDAC2	0.269	67.6713
HDAC2	-0.472	C		HDAC2	-0.518	17.3116
HDAC2	0.232	C		HDAC2	-0.0638	24.0143
HDAC2	0.0623	P		HDAC2	0.408	49.5542
HDAC2	0.0158	C		HDAC2	-0.138	136.741
HDAC2	0.424	P		HDAC2	-1	54.9214
HDAC2	-0.229	C		HDAC2	-0.341	46.5335
HDAC2	0.192	P		HDAC2	-0.139	11.6599
HDAC2	-0.701	C		HDAC2	0.487	84.5569
HDAC2	-0.692	C		HDAC2	1.01	191.777
HDAC2	0.352	P		HDAC2	-0.186	53.1831
HDAC2	-0.115	C		HDAC2	0.0843	62.4817
HDAC2	-0.301	P		HDAC2	0.0555	74.0815
HDAC2	0.343	P		HDAC2	-0.0704	99.9904
HDAC2	0.31	P		HDAC2	0.138	273.118
HDAC2	0.318	P		HDAC2	0.111	71.2001
HDAC2	0.103	C		HDAC2	0.126	136.244
HDAC2	0.141	P		HDAC2	-0.121	79.6657
HDAC2	0.0229	C		HDAC2	0.27	52.0482
HDAC2	0.549	P		HDAC2	-0.235	277.191
HDAC2	-0.11	C		HDAC2	0.365	60.9741
HDAC2	0.476	P		HDAC2	-0.0943	42.7566
HDAC2	-0.0583	P		HDAC4	-0.0663	154.023
HDAC2	0.397	P		HDAC4	0.296	9.18732
HDAC2	-0.134	C		HDAC4	-0.284	88.8629
HDAC2	0.341	C		HDAC4	-0.318	198.757
HDAC2	0.193	C		HDAC4	-0.0267	17.7382
HDAC2	0.299	C		HDAC4	0.0134	28.8214
HDAC2	-0.387	C		HDAC4	0.0469	267.59
HDAC2	0.195	P		HDAC4	0.542	22.9092
HDAC2	-0.269	C		HDAC4	-0.548	202.841
HDAC2	-0.517	C		HDAC4	-0.182	70.0034
HDAC2	0.295	P		HDAC4	0.12	223.028
HDAC2	0.157	P		HDAC4	-0.122	286.328
HDAC2	-0.551	C		HDAC4	0.546	122.927
HDAC2	0.303	P		HDAC4	0.404	277.247
HDAC2	-0.27	C		HDAC4	0.0716	260.8
HDAC2	0.449	P		HDAC4	-0.0103	242.624
HDAC2	0.0531	P		HDAC4	0.658	46.0823
HDAC2	0.112	C		HDAC4	-0.284	76.5983
HDAC2	0.282	P		HDAC4	-0.766	134.028
HDAC2	0.259	P		HDAC4	0.347	68.7641
HDAC2	-0.194	C		HDAC4	-0.0898	117.146
HDAC2	-0.303	P		HDAC4	0.394	8.65285
HDAC2	0.213	P		HDAC4	-0.0236	25.696
HDAC2	-0.233	P		HDAC4	0.249	63.175
HDAC2	0.187	P		HDAC4	-0.254	58.5398
HDAC2	-0.286	P		HDAC4	0.412	36.6481
HDAC2	0.269	C		HDAC4	1.17	43.408
HDAC2	-0.615	C		HDAC4	-0.598	77.3732
HDAC2	-0.648	C		HDAC4	-0.376	93.1636
HDAC2	-0.107	C		HDAC4	0.0691	115.931
HDAC2	-0.321	C		HDAC4	0.577	82.9014
HDAC2	0.219	P		HDAC4	-0.204	115.254
HDAC2	0.408	C		HDAC4	-0.519	85.573
HDAC2	-0.138	C		HDAC4	0.22	21.403
HDAC2	-1	C		HDAC4	0.013	90.6246
HDAC2	-0.511	C		HDAC4	-0.139	44.0304
HDAC2	0.0372	C		HDAC4	-0.0779	25.2607
HDAC2	-0.0747	C		HDAC4	0.0322	85.2119
HDAC2	-0.393	C		HDAC4	-0.22	254.614
HDAC2	-0.18	C		HDAC4	0.0218	194.42
HDAC2	-0.128	P		HDAC4	0.438	28.25
HDAC2	0.0563	P		HDAC4	0.407	28.9021
HDAC2	-0.106	C		HDAC4	0.139	75.1193
HDAC2	-0.182	P		HDAC4	-0.0985	209.771
HDAC2	0.122	P		HDAC4	0.0719	41.203
HDAC2	0.0869	P		HDAC4	0.445	25.5253
HDAC2	-0.389	C		HDAC4	-0.0524	35.5528
HDAC2	-0.609	P		HDAC4	-0.237	123.332
HDAC2	0.00452	C		HDAC4	0.301	53.2577
HDAC2	-0.0342	C		HDAC4	0.224	65.1464
HDAC2	0.363	P		HDAC4	-0.153	15.5202
HDAC2	-0.177	C		HDAC4	0.0484	7.27559
HDAC2	-0.0212	C		HDAC4	-0.251	5.16488
HDAC2	-0.0303	P		HDAC4	0.322	37.422
HDAC2	0.362	P		HDAC4	0.17	264.817
HDAC2	-0.0987	C		HDAC4	-0.0974	18.3544
HDAC2	-0.0726	C		HDAC4	0.145	13.4223
HDAC2	0.219	P		HDAC4	-0.256	5.6079
HDAC2	-0.0269	C		HDAC4	0.274	8.08597e-09
HDAC2	-0.142	C		HDAC4	-0.625	23.1561
HDAC2	-0.144	C		HDAC4	-0.128	10.6004
HDAC2	0.0264	P		HDAC4	-0.0923	24.3799
HDAC2	-0.191	C		HDAC4	0.0646	106.233
HDAC2	-0.703	C		HDAC4	-0.0936	49.1211
HDAC2	0.152	C		HDAC4	0.852	30.8367
HDAC2	0.105	C		HDAC4	-0.146	202.606
HDAC2	-0.413	C		HDAC4	0.52	77.3532
HDAC2	0.25	P		HDAC4	0.169	174.201
HDAC2	0.524	P		HDAC4	-0.199	42.9998
HDAC2	0.323	P		HDAC4	-0.478	231.977
HDAC2	-0.00981	P		HDAC4	0.171	57.4535
HDAC2	-0.341	C		HDAC4	0.205	39.1444
HDAC2	-0.258	C		HDAC4	-0.434	201.43
HDAC2	0.312	P		HDAC4	-0.437	182.688
HDAC2	-0.139	C		HDAC4	-0.407	143.008
HDAC2	-0.104	P		HDAC4	0.342	112.695
HDAC2	-0.173	C		HDAC4	-0.3	166.297
HDAC2	-0.00024	C		HDAC4	-0.0655	62.3199
HDAC2	0.487	P		HDAC4	-0.00573	170.833
HDAC2	-0.555	P		HDAC4	-0.0977	259.447
HDAC2	0.0843	C		HDAC4	-0.174	286.074
HDAC2	-0.0704	P		HDAC4	-0.062	140.09
HDAC2	0.138	P		HDAC4	-0.0514	67.6713
HDAC2	0.111	C		HDAC4	-0.0825	17.3116
HDAC2	0.126	C		HDAC4	-0.288	24.0143
HDAC2	-0.121	C		HDAC4	0.646	49.5542
HDAC2	0.27	P		HDAC4	0.0539	136.741
HDAC2	-0.235	P		HDAC4	-0.129	54.9214
HDAC4	0.15	C		HDAC4	0.977	46.5335
HDAC4	-0.0663	P		HDAC4	0.422	11.6599
HDAC4	0.296	C		HDAC4	-0.259	84.5569
HDAC4	-0.284	P		HDAC4	0.248	191.777
HDAC4	-0.318	P		HDAC4	0.0455	53.1831
HDAC4	-0.0267	P		HDAC4	0.324	62.4817
HDAC4	0.0134	C		HDAC4	-0.183	74.0815
HDAC4	-0.377	P		HDAC4	-0.0254	99.9904
HDAC4	0.0469	P		HDAC4	-0.0815	273.118
HDAC4	0.542	C		HDAC4	0.304	71.2001
HDAC4	-0.548	P		HDAC4	0.0799	136.244
HDAC4	-0.182	P		HDAC4	0.133	79.6657
HDAC4	0.12	P		HDAC4	-0.186	52.0482
HDAC4	-0.122	P		HDAC4	-0.41	277.191
HDAC4	0.0716	P		HDAC4	0.0105	60.9741
HDAC4	-0.0103	P		HDAC4	-0.432	42.7566
HDAC4	0.00635	P
HDAC4	-0.766	P
HDAC4	0.347	C
HDAC4	0.394	C
HDAC4	-0.0236	C
HDAC4	0.249	C
HDAC4	-0.254	P
HDAC4	0.412	C
HDAC4	1.17	C
HDAC4	0.151	C
HDAC4	-0.598	P
HDAC4	0.0691	C
HDAC4	0.577	C
HDAC4	-0.204	P
HDAC4	-0.519	P
HDAC4	0.22	C
HDAC4	-0.461	P
HDAC4	0.013	P
HDAC4	0.0132	P
HDAC4	-0.0779	C
HDAC4	0.0322	P
HDAC4	-0.22	P
HDAC4	0.0218	P
HDAC4	0.438	C
HDAC4	0.407	C
HDAC4	-0.00583	P
HDAC4	0.139	C
HDAC4	-0.0985	P
HDAC4	0.0719	C
HDAC4	-0.457	P
HDAC4	0.445	C
HDAC4	0.31	C
HDAC4	-0.237	P
HDAC4	0.301	C
HDAC4	0.224	P
HDAC4	-0.251	P
HDAC4	0.17	P
HDAC4	-0.0831	P
HDAC4	-0.0974	C
HDAC4	0.111	P
HDAC4	0.145	C
HDAC4	0.0129	P
HDAC4	-0.256	C
HDAC4	0.274	P
HDAC4	0.0286	P
HDAC4	-0.625	P
HDAC4	-0.128	C
HDAC4	-0.0923	C
HDAC4	0.0646	C
HDAC4	-0.0936	C
HDAC4	0.852	C
HDAC4	-0.146	P
HDAC4	0.275	C
HDAC4	0.52	C
HDAC4	-0.199	P
HDAC4	-0.478	P
HDAC4	0.24	C
HDAC4	0.171	P
HDAC4	0.205	C
HDAC4	-0.434	P
HDAC4	0.352	P
HDAC4	1.12	C
HDAC4	-0.119	P
HDAC4	-0.437	P
HDAC4	0.342	C
HDAC4	-0.3	P
HDAC4	-0.00573	P
HDAC4	-0.0977	P
HDAC4	-0.174	P
HDAC4	-0.248	P
HDAC4	-0.0514	C
HDAC4	0.882	C
HDAC4	0.141	C
HDAC4	0.163	C
HDAC4	0.388	C
HDAC4	-0.228	P
HDAC4	0.646	C
HDAC4	0.0539	C
HDAC4	-0.129	C
HDAC4	0.685	C
HDAC4	-0.369	C
HDAC4	-0.386	C
HDAC4	0.00403	C
HDAC4	0.227	C
HDAC4	-0.598	P
HDAC4	-0.141	P
HDAC4	0.479	C
HDAC4	-0.132	P
HDAC4	-0.24	P
HDAC4	-0.412	P
HDAC4	-0.0369	C
HDAC4	0.105	P
HDAC4	-0.0365	C
HDAC4	-0.0933	C
HDAC4	-0.435	P
HDAC4	0.0996	C
HDAC4	0.231	C
HDAC4	-0.396	P
HDAC4	-0.282	P
HDAC4	0.236	C
HDAC4	0.148	C
HDAC4	-0.215	P
HDAC4	-0.239	C
HDAC4	0.189	C
HDAC4	0.547	C
HDAC4	-0.209	P
HDAC4	0.347	C
HDAC4	0.695	C
HDAC4	-0.22	C
HDAC4	0.0324	C
HDAC4	0.593	C
HDAC4	0.202	P
HDAC4	0.173	P
HDAC4	-0.375	P
HDAC4	-0.743	P
HDAC4	0.977	C
HDAC4	0.0157	C
HDAC4	-0.378	P
HDAC4	0.422	C
HDAC4	-0.109	P
HDAC4	0.273	C
HDAC4	0.427	C
HDAC4	-0.259	P
HDAC4	0.112	P
HDAC4	0.324	C
HDAC4	-0.0254	P
HDAC4	-0.0815	P
HDAC4	0.304	C
HDAC4	0.0799	C
HDAC4	0.133	C
HDAC4	-0.186	P
HDAC4	-0.41	P

## Sheet: b
protein	Monocyte-like score	Phenotype	hdac
25.7183	0.516798	Primitive	HDAC1
25.2903	0.463122	Committed	HDAC1
25.5318	0.94637	Committed	HDAC1
25.5738	0.694875	Committed	HDAC1
25.3291	0.564496	Committed	HDAC1
25.6145	0.121953	Primitive	HDAC1
25.2969	1	Committed	HDAC1
25.91	0.00039301	Primitive	HDAC1
25.8043	0	Committed	HDAC1
25.4737	0	Primitive	HDAC1
25.4631	0.00204241	Primitive	HDAC1
25.368	0.810256	Committed	HDAC1
25.1793	0.98006	Committed	HDAC1
25.2621	0.17488	Primitive	HDAC1
25.3884	0.963119	Committed	HDAC1
25.5895	0.505309	Committed	HDAC1
25.2244	0.000132058	Primitive	HDAC1
25.5621	0.703249	Committed	HDAC1
25.4203	0.855328	Committed	HDAC1
25.2595	0.999391	Committed	HDAC1
25.5223	1	Committed	HDAC1
25.721	0.906629	Primitive	HDAC1
25.598	0.141413	Primitive	HDAC1
25.27	0.468886	Committed	HDAC1
25.4992	0.986363	Committed	HDAC1
25.8371	0.103959	Other	HDAC1
25.5155	0.371699	Committed	HDAC1
25.3077	0.816058	Committed	HDAC1
25.6862	9.34e-05	Primitive	HDAC1
25.5523	0	Primitive	HDAC1
25.7774	0.206891	Primitive	HDAC1
25.6763	0.326018	Primitive	HDAC1
25.3132	0.997668	Committed	HDAC1
25.6855	0.583801	Other	HDAC1
25.1118	0.53505	Committed	HDAC1
25.3586	0.810599	Committed	HDAC1
25.1319	0.550818	Committed	HDAC1
25.6197	0	Primitive	HDAC1
25.4424	0.882975	Committed	HDAC1
25.2057	0.999202	Committed	HDAC1
25.0365	0.907402	Committed	HDAC1
25.6928	0	Primitive	HDAC1
25.5692	0.363117	Committed	HDAC1
24.985	0.873576	Committed	HDAC1
25.4915	0.0179479	Primitive	HDAC1
25.5943	0.276942	Other	HDAC1
25.307	0	Primitive	HDAC1
25.5885	0	Primitive	HDAC1
25.5567	0	Other	HDAC1
25.7269	0.138519	Primitive	HDAC1
25.7916	0.000551597	Primitive	HDAC1
25.5249	0	Other	HDAC1
25.6067	0.273226	Primitive	HDAC1
25.595	0.956671	Committed	HDAC1
25.3802	0.918493	Committed	HDAC1
25.8081	0	Primitive	HDAC1
24.9492	0.214729	Primitive	HDAC1
25.2635	0.566171	Primitive	HDAC1
25.2409	0.994736	Committed	HDAC1
25.4036	0	Primitive	HDAC1
25.5126	0.783021	Committed	HDAC1
25.55	0.0301671	Primitive	HDAC1
25.4611	0.99825	Committed	HDAC1
25.4885	0.288377	Committed	HDAC1
25.4429	0	Committed	HDAC1
25.6483	0.455116	Committed	HDAC1
25.6836	0.778219	Other	HDAC1
25.836	0	Primitive	HDAC1
25.3572	0	Primitive	HDAC1
25.7357	0.000244723	Primitive	HDAC1
26.2974	0.174578	Primitive	HDAC1
25.5694	0.584591	Committed	HDAC1
25.7647	0.907413	Primitive	HDAC1
25.2968	0	Primitive	HDAC1
25.6889	0	Primitive	HDAC1
25.5776	0.67058	Committed	HDAC1
25.4135	0.706101	Committed	HDAC1
25.5361	0.28884	Committed	HDAC1
25.3978	0	Primitive	HDAC1
25.5475	1	Committed	HDAC1
25.2917	0.998819	Committed	HDAC1
25.352	0.00139906	Primitive	HDAC1
25.5558	0.814002	Committed	HDAC1
25.2307	0	Primitive	HDAC1
25.2292	0.325212	Other	HDAC1
25.768	0.165617	Committed	HDAC1
25.263	0.124228	Primitive	HDAC1
25.742	0	Primitive	HDAC1
25.6907	0	Primitive	HDAC1
25.5828	0	Primitive	HDAC1
25.4082	0	Primitive	HDAC1
25.2085	0	Primitive	HDAC1
24.9855	0.335173	Committed	HDAC1
25.5196	0.21722	Committed	HDAC1
25.2942	0	Primitive	HDAC1
25.4094	0	Primitive	HDAC1
24.9217	0.963905	Committed	HDAC1
25.5496	0	Primitive	HDAC1
25.5131	0.586212	Committed	HDAC1
25.3749	0	Primitive	HDAC1
25.1067	0.77831	Committed	HDAC1
25.501	0	Primitive	HDAC1
25.7161	0.00247737	Primitive	HDAC1
25.6794	0	Primitive	HDAC1
25.4064	0.722024	Committed	HDAC1
25.3902	0	Primitive	HDAC1
25.4592	0.785331	Committed	HDAC1
25.7777	0.347542	Primitive	HDAC1
25.8913	0	Primitive	HDAC1
25.7684	0.351282	Other	HDAC1
25.7714	0.403913	Primitive	HDAC1
25.6252	0.133571	Primitive	HDAC1
25.2203	0	Other	HDAC1
25.1323	0.997298	Committed	HDAC1
25.9499	0	Primitive	HDAC1
25.637	0.676133	Committed	HDAC1
25.4398	0.0311242	Primitive	HDAC1
25.4373	0.99623	Committed	HDAC1
25.4704	0.656189	Committed	HDAC1
25.831	0.081631	Primitive	HDAC1
25.4197	0.195482	Primitive	HDAC1
25.4251	0.245166	Committed	HDAC1
25.4819	0	Primitive	HDAC1
25.187	0.765768	Committed	HDAC1
25.3805	0.0308713	Primitive	HDAC1
25.4992	1	Committed	HDAC1
25.4739	0.763173	Committed	HDAC1
25.4483	0	Primitive	HDAC1
25.2243	0	Primitive	HDAC1
24.5427	0.541547	Committed	HDAC1
25.3128	0.996087	Other	HDAC1
24.9704	0.6253	Committed	HDAC1
25.4217	0.944106	Committed	HDAC1
25.5771	0.505711	Primitive	HDAC1
25.4744	0.731823	Other	HDAC1
25.2941	0.630577	Committed	HDAC1
25.2332	0.720542	Committed	HDAC1
25.6258	0.3427	Primitive	HDAC1
25.7389	0.240878	Primitive	HDAC1
25.8118	0	Primitive	HDAC1
25.5343	0	Primitive	HDAC1
25.0789	1	Committed	HDAC1
25.7155	0.00843311	Primitive	HDAC1
25.4517	0.355266	Committed	HDAC1
25.2369	0.778602	Committed	HDAC1
25.6046	0.34903	Primitive	HDAC1
25.0859	1	Committed	HDAC1
25.8108	0.0841898	Primitive	HDAC1
25.4137	0.999556	Committed	HDAC1
25.3558	0.432378	Committed	HDAC1
25.3017	0.997157	Committed	HDAC1
25.2066	0.695259	Committed	HDAC1
25.3646	0.0656374	Primitive	HDAC1
25.8677	0.345958	Primitive	HDAC1
25.492	1	Committed	HDAC1
25.3486	0.184852	Other	HDAC1
25.6495	0.00196463	Primitive	HDAC1
25.6473	0.829299	Committed	HDAC1
25.4112	0.957715	Committed	HDAC1
25.3699	0.0672096	Primitive	HDAC1
25.8022	0	Primitive	HDAC1
25.2881	0.948932	Committed	HDAC1
24.1203	0.516798	Primitive	HDAC2
23.9454	0.463122	Committed	HDAC2
24.2419	0.94637	Committed	HDAC2
24.0116	0.694875	Committed	HDAC2
23.8478	0.564496	Committed	HDAC2
24.4459	0.121953	Primitive	HDAC2
23.9143	1	Committed	HDAC2
24.6706	0.00039301	Primitive	HDAC2
23.9771	0	Committed	HDAC2
24.5161	0	Primitive	HDAC2
24.6135	0.00204241	Primitive	HDAC2
24.2581	0.810256	Committed	HDAC2
23.4818	0.98006	Committed	HDAC2
24.0741	0.17488	Primitive	HDAC2
24.2813	0.963119	Committed	HDAC2
24.195	0.505309	Committed	HDAC2
23.8007	0.000132058	Primitive	HDAC2
23.9313	0.703249	Committed	HDAC2
24.1881	0.855328	Committed	HDAC2
23.5975	0.999391	Committed	HDAC2
23.8981	1	Committed	HDAC2
24.7654	0.906629	Primitive	HDAC2
24.3151	0.141413	Primitive	HDAC2
23.6621	0.468886	Committed	HDAC2
23.963	0.986363	Committed	HDAC2
24.0231	0.103959	Other	HDAC2
24.1994	0.371699	Committed	HDAC2
24.1892	0.816058	Committed	HDAC2
24.2652	9.34e-05	Primitive	HDAC2
24.0906	0	Primitive	HDAC2
23.6779	0.206891	Primitive	HDAC2
24.1259	0.326018	Primitive	HDAC2
23.8891	0.997668	Committed	HDAC2
24.4852	0.583801	Other	HDAC2
23.4332	0.53505	Committed	HDAC2
24.135	0.810599	Committed	HDAC2
23.559	0.550818	Committed	HDAC2
23.7016	0	Primitive	HDAC2
24.1022	0.882975	Committed	HDAC2
23.7197	0.999202	Committed	HDAC2
23.834	0.907402	Committed	HDAC2
24.2105	0	Primitive	HDAC2
23.9031	0.363117	Committed	HDAC2
23.6609	0.873576	Committed	HDAC2
23.9715	0.0179479	Primitive	HDAC2
24.206	0.276942	Other	HDAC2
24.0024	0	Primitive	HDAC2
24.6267	0	Primitive	HDAC2
24.1733	0	Other	HDAC2
24.4566	0.138519	Primitive	HDAC2
24.846	0.000551597	Primitive	HDAC2
23.8315	0	Other	HDAC2
24.4077	0.273226	Primitive	HDAC2
24.0674	0.956671	Committed	HDAC2
23.9552	0.918493	Committed	HDAC2
24.659	0	Primitive	HDAC2
23.7542	0.214729	Primitive	HDAC2
23.828	0.566171	Primitive	HDAC2
23.8253	0.994736	Committed	HDAC2
24.181	0	Primitive	HDAC2
23.7792	0.783021	Committed	HDAC2
24.5208	0.0301671	Primitive	HDAC2
23.8725	0.99825	Committed	HDAC2
24.0145	0.288377	Committed	HDAC2
23.6625	0	Committed	HDAC2
24.0374	0.455116	Committed	HDAC2
24.3389	0.778219	Other	HDAC2
25.0011	0	Primitive	HDAC2
24.4535	0	Primitive	HDAC2
24.4077	0.000244723	Primitive	HDAC2
24.5696	0.174578	Primitive	HDAC2
24.2328	0.584591	Committed	HDAC2
24.2783	0.907413	Primitive	HDAC2
24.2491	0	Primitive	HDAC2
24.2326	0	Primitive	HDAC2
24.1231	0.67058	Committed	HDAC2
24.1013	0.706101	Committed	HDAC2
24.0467	0.28884	Committed	HDAC2
25.0824	0	Primitive	HDAC2
23.8823	1	Committed	HDAC2
23.5039	0.998819	Committed	HDAC2
23.8965	0.00139906	Primitive	HDAC2
23.8799	0.814002	Committed	HDAC2
23.6772	0	Primitive	HDAC2
23.7748	0.325212	Other	HDAC2
24.481	0.165617	Committed	HDAC2
24.1623	0.124228	Primitive	HDAC2
24.9721	0	Primitive	HDAC2
24.3144	0	Primitive	HDAC2
24.3533	0	Primitive	HDAC2
24.3952	0	Primitive	HDAC2
24.0917	0	Primitive	HDAC2
23.4316	0.335173	Committed	HDAC2
23.5672	0.21722	Committed	HDAC2
24.2789	0	Primitive	HDAC2
24.0767	0	Primitive	HDAC2
23.4313	0.963905	Committed	HDAC2
23.6784	0	Primitive	HDAC2
24.0388	0.586212	Committed	HDAC2
24.2468	0	Primitive	HDAC2
23.4943	0.77831	Committed	HDAC2
24.6731	0	Primitive	HDAC2
24.141	0.00247737	Primitive	HDAC2
24.1632	0	Primitive	HDAC2
23.9301	0.722024	Committed	HDAC2
24.4695	0	Primitive	HDAC2
23.8491	0.785331	Committed	HDAC2
24.5831	0.347542	Primitive	HDAC2
24.8637	0	Primitive	HDAC2
24.5294	0.351282	Other	HDAC2
24.4605	0.403913	Primitive	HDAC2
23.562	0.133571	Primitive	HDAC2
24.3256	0	Other	HDAC2
23.4771	0.997298	Committed	HDAC2
24.415	0	Primitive	HDAC2
24.3492	0.676133	Committed	HDAC2
23.4211	0.0311242	Primitive	HDAC2
23.989	0.99623	Committed	HDAC2
23.5625	0.656189	Committed	HDAC2
23.7645	0.081631	Primitive	HDAC2
24.0422	0.195482	Primitive	HDAC2
23.6064	0.245166	Committed	HDAC2
24.1913	0	Primitive	HDAC2
23.8133	0.765768	Committed	HDAC2
23.7587	0.0308713	Primitive	HDAC2
23.9331	1	Committed	HDAC2
24.2516	0.763173	Committed	HDAC2
24.2537	0	Primitive	HDAC2
24.1453	0	Primitive	HDAC2
23.3024	0.541547	Committed	HDAC2
23.9553	0.996087	Other	HDAC2
23.7454	0.6253	Committed	HDAC2
23.9623	0.944106	Committed	HDAC2
24.167	0.505711	Primitive	HDAC2
24.2654	0.731823	Other	HDAC2
24.2184	0.630577	Committed	HDAC2
23.8148	0.720542	Committed	HDAC2
24.4283	0.3427	Primitive	HDAC2
24.3677	0.240878	Primitive	HDAC2
24.1467	0	Primitive	HDAC2
24.7816	0	Primitive	HDAC2
23.4083	1	Committed	HDAC2
24.351	0.00843311	Primitive	HDAC2
24.2816	0.355266	Committed	HDAC2
23.8616	0.778602	Committed	HDAC2
24.3003	0.34903	Primitive	HDAC2
23.5259	1	Committed	HDAC2
24.6687	0.0841898	Primitive	HDAC2
23.6887	0.999556	Committed	HDAC2
24.0614	0.432378	Committed	HDAC2
23.8667	0.997157	Committed	HDAC2
23.9063	0.695259	Committed	HDAC2
24.8071	0.0656374	Primitive	HDAC2
24.3185	0.345958	Primitive	HDAC2
24.0097	1	Committed	HDAC2
24.2464	0.184852	Other	HDAC2
24.3055	0.00196463	Primitive	HDAC2
23.7616	0.829299	Committed	HDAC2
23.9077	0.957715	Committed	HDAC2
23.9433	0.0672096	Primitive	HDAC2
24.6067	0	Primitive	HDAC2
24.1096	0.948932	Committed	HDAC2

## Sheet: c
clique	persistent	os
C1	0.390767	-1.24372
C2	5.7876	0.00736742
C3	5.01338	0.314558
C4	-0.97129	0.731272
C5	-0.33413	-0.19002
C6	0.238551	-2.22215
C7	14.0595	-0.0416315
C8	1.7643	-0.609003
C9	10.6054	0.00120103
C10	5.42705	0.0542521
C11	2.66829	1.59775
C12	3.92635	-0.756031
C13	-7.2268	0.157726
C14	0.172238	0.111418
C15	-31.7598	0.104667
C16	-1.12963	0.825071
C17	-2.27129	-1.09923
C18	-1.12963	-0.993816
C19	1.10838	0.303239
C20	-2.35091	0.511482
C21	3.06914	0.322197
C22	9.98638	0.0585062
C23	-3.25136	0.438238
C24	-0.831332	0.523698
C25	-24.5151	0.108145
C26	-31.8822	0.0262461
C27	10.4372	1.14973
C28	7.73922	0.0224684
C29	4.00707	0.029244
C30	0.60414	-0.694675
C31	12.2102	-0.652136
C32	1.59232	-0.0700414
C33	-2.78662	-0.398768
C34	1.19917	-0.127608
C35	-3.06914	-0.82078
C36	2.06996	-0.0302457
C37	0.978391	0.835648
C38	13.0493	1.35995
C39	0.442981	-1.77921
C40	6.85139	0.730764
C41	2.38432	-0.837523
C42	-1.29007	-1.14862
C43	0.20096	-0.319703
C45	2.44861	0.957761
C46	8.58512	0.149352
C47	1.5153	0.497916
C48	8.97356	0.157856
C49	7.03283	0.729922
C50	3.67341	0.931636
C51	-16.4254	-0.356719
C52	-0.697337	0.859722
C53	8.65509	1.32103
C54	7.14741	1.09149
C55	-0.313003	0.269166
C56	6.02942	-0.0194871
C57	17.0073	0.0885774
C58	7.85082	0.198497
C59	0.268641	-0.0233119
C60	1.09203	-0.767171
C61	-1.47255	-0.250959
C62	-1.24926	-1.6777
C63	14.6575	-0.385063
C64	12.7598	-0.14512
C65	1.44821	-0.426423
C66	-2.52765	0.910692
C67	-12.7093	0.183484
C68	2.56682	0.423085
C69	-24.3225	0.51344
C70	2.97469	0.19432
C71	-1.09816	-0.0390534
C72	-3.22647	-0.133151
C73	9.32364	0.54845
C74	11.4675	1.4824
C75	-0.454602	0.209664
C76	-0.12928	-0.233309
C77	-6.96988	-0.796994
C78	5.06203	0.638054
C79	-0.587696	-0.892638
C80	-0.0270883	1.01355
C81	13.5232	1.10206
C82	-15.9096	-0.534244
C83	-0.048679	0.366661
C84	-5.11044	0.252107
C85	-9.53349	-0.088035
C86	-0.165363	0.494511
C87	7.61078	-0.19459
C88	-0.134761	-0.314204
C89	-0.226099	0.498707
C90	0.0975451	0.69756
C91	-0.0541954	-1.03484
C92	7.05617	0.513436
C93	0.3696	0.264939
C94	4.74939	1.14333
C95	-26.5403	0.259311
C96	1.09816	-0.0100807
C97	0.172238	1.20222
C98	5.06203	0.169043
C99	0.968177	-0.869263
C100	3.46679	0.344131
C102	-0.674561	0.091379
C103	0.593392	-1.34794
C104	0.0682292	-0.107278
C105	-15.9266	-0.385738
C106	-2.47651	0.231891
C107	-11.9492	-0.321534
C108	4.6952	0.59111
C109	3.56056	0.28391
C110	-9.2568	0.636375
C111	7.11874	1.12854
C112	1.49609	0.687026
C113	1.80042	0.46996
C114	-9.61706	0.0195052
C115	13.7813	0.341946
C116	-0.0556949	-0.30874
C117	7.47618	0.0465687
C118	-3.12609	-1.07967
C119	0.379996	-1.04834
C120	3.45159	1.38815
C121	-2.2929	-1.42416
C122	11.1594	0.268084
C123	-29.2545	-0.0410228
C124	2.66021	1.75967
C125	3.84135	-0.722832
C126	-0.150534	-0.991278
C127	-1.51866	-0.839702
C128	-25.7341	-0.0360013
C129	15.9522	0.421268
C130	-0.186527	0.131344
C131	8.21739	1.65345
C132	0.00666249	-0.371481
C133	14.8391	0.667514
C134	7.1418	0.387016
C135	-0.628232	0.988227
C136	-28.5279	-0.0885343
C137	-19.408	-0.0109363
C138	11.557	-0.838881
C139	13.0017	-0.0422474
C140	-1.69437	-0.0843351
C141	-1.26813	-0.182902
C142	-7.34101	-0.266553
C143	-28.5279	0.248374
C144	-23.6287	0.132075
C145	-1.80042	-0.123162
C146	12.953	0.254504
C147	14.0939	0.0807977
C150	0.428852	0.111502
C151	1.21696	0.526408
C153	-1.4355	0.769628
C154	4.39071	0.371626
C156	1.22701	0.0204908
C157	7.8549	0.0234948
C158	-14.6575	-0.808676
C159	-13.0634	-0.0600715
C160	2.31236	-0.115487
C161	7.45644	-0.310094
C162	5.92303	-0.256456
C163	5.66888	1.08935
C164	-11.0134	-0.676382
C165	-1.58623	0.18653
C166	-22.2548	-0.115197
C167	0.2512	-1.45661
C168	4.35494	-0.00869802
C169	18.2995	0.332867
C170	9.92333	2.50215
C171	8.30165	0.774899
C172	-19.7827	0.581443
C173	1.44436	-0.171198
C174	0.484509	-2.86966
C175	5.71896	0.162447
C176	2.40042	0.152686
C177	0.278545	-0.686967
C178	11.7556	-0.0449298
C179	-0.454602	-0.668673
C180	-0.690308	0.250055
C181	5.84314	-0.0792398
C182	-2.21233	0.356366
C183	10.4898	0.136032
C184	-30.8376	-0.231513
C185	-0.756272	1.24946
C186	6.78308	1.31332
C187	1.01878	-0.969778
C188	4.75445	-0.172822
C189	-1.82146	-0.201381
C190	-10.1354	-0.607787
C191	1.41856	0.242505
C192	5.81028	0.196667
C193	-3.85721	-0.0207814
C194	5.8191	0.712691
C195	4.56782	0.493952
C196	6.78308	-0.0436112
C197	-0.326713	-0.322505
C198	-1.45724	-0.287824
C199	-14.0327	0.0457301
C200	-16.8525	-0.752025
C201	9.84615	1.04825
C202	9.92333	-0.0335117
C203	14.3403	2.01122
C205	6.45821	0.0353755
C206	6.67678	0.451255
C207	-5.10763	0.513395
C208	3.09246	0.333485
C209	-8.96129	-0.0104173
C210	7.35529	0.862162
C211	-23.2866	-0.130482
C212	6.24844	0.318099
C213	6.19556	0.827724
C214	6.96988	1.20529
C215	6.45069	0.605736
C216	-25.7341	0.3869
C217	-0.460066	-2.63516
C218	17.5127	0.192895
C219	0.974899	-1.093
C220	-0.360635	-0.478573
C221	1.61198	1.55509
C222	15.5879	0.401132
C223	3.42913	0.651804
C224	-0.584807	-2.25862
C229	-0.0663024	0.773295
C230	0.134564	-0.688005
C231	-1.05108	0.153808
C232	-3.94207	0.451758
C233	-0.634938	-0.196207
C234	0.454602	-0.00509746
C235	-0.761491	-0.444116
C236	18.5041	0.00155276
C237	-0.407057	-0.0121159
C238	-3.84135	-1.88288
C239	1.46323	2.06123
C240	10.7863	-0.188023
C241	5.40429	1.10183
C242	-12.4148	-0.0177484
C243	1.5252	0.0509331
C244	-8.32663	-1.74085
C245	-2.03323	0.26389
C246	-0.573757	-0.00608854
C247	2.18731	1.08168
C248	-10.9542	-0.223385
C249	-5.3808	-0.0361978
C250	-0.503198	-0.144766
C251	-4.70844	0.270128
C252	-16.025	-0.747384
C253	-13.705	-1.03905
C254	0.0839606	0.895888
C255	6.20335	0.0126526
C256	-0.363418	0.1929
C257	1.59432	-0.840282
C258	-0.544398	-0.214569
C259	4.82041	0.181897
C260	-16.6119	-0.0324972
C261	0.101744	0.120276
C262	-2.15551	-0.26204
C263	-6.08669	0.39202
C264	-24.4329	-0.0278928
C265	1.20233	-0.375127
C266	13.9389	0.198433
C267	-21.2497	0.376592
C268	9.81066	0.491148
C269	-15.3253	-1.16336
C270	-12.7093	-0.330886
C271	-19.8252	-0.586998
C272	-0.995327	-0.914268
C273	-1.09203	0.222506
C274	-13.8408	0.036013

## Sheet: d
	C3L.04971	C3L.06074	C3L.05819	C3L.00458	C3L.05887	C3L.06801	C3L.06954	C3L.06952	C3L.06087	C3L.06068	C3L.06073	C3L.07588	C3L.03493	C3L.06386	C3L.06541	C3L.04489	C3L.01696	C3L.03496	C3N.00660	C3L.04508	C3L.06361	C3L.03308	C3L.05331	C3L.05338	C3L.06543	C3L.01425	C3N.00682	C3L.05888	C3L.05894	C3L.06082	C3L.07571	C3L.05316	C3L.04242	C3L.01201	C3L.07012	C3L.06067	C3L.05326	C3L.06983	C3L.05865	C3L.04231	C3L.06070	C3L.04250	C3L.05898	C3L.05315	C3L.01291	C3L.05861	C3L.06374	C3L.05907	C3L.07488
CDK2AP1	0.114354699199924	1.26435974662458	1.50805921864836	-0.571701378503734	-0.355019867214519	1.20177544171696	0.0952907620085069	1.95037426509738	0.910049094409023	-0.150336072279095	1.16960655064596	1.42473612752045	0.0764486225137452	1.68962889449164	-0.844971722935826	-0.239622747096599	-1.43925909846771	1.16182374842203	-0.458306827074166	-1.53814749273998	-1.81729460704675	-0.942277435166963	1.03839610673073	-0.450015323211375	1.06996877050209	1.22690435358735	1.11353172305072	-0.813623604953556	1.18339518739104	-0.516955025733643	-0.721491442237376	0.525143009926935	-2.25112974094715	-0.953582499176973	-0.36615368293081	-2.00541749851867	0.141349615632157	-1.23678169378391	0.570073348048016	-0.779854107646069	-0.522323729721918	-0.479664081137811	1.59009119130429	-0.548898702033106	1.23298637593704	0.053124180902183	-1.19386560537806	0.622549553159028	0.0322296130126796
CHD4	-0.433488575748624	1.05435733767593	1.06384365613285	-0.0719319836557747	-0.619380049533666	0.419756891571094	-0.858966762287363	1.67974628205198	0.0920373401135436	-0.437985846415267	0.916595553246642	1.13222154547341	0.251287875957188	0.738315790363193	-1.72864939526082	-1.32201744480294	-1.2450641389193	0.55317058731159	-0.910493593489465	0.544896880197526	-1.65462998525967	-0.316800947517908	1.09183600841683	-1.52543728504917	1.48574872190078	1.14628342016717	1.35814358669187	0.26130457916166	1.71439714994927	-1.0559085314421	-1.29725667175913	0.204326767005303	-0.816685727459097	-0.671224936426581	-0.191188239089088	-0.554241625608582	-1.14024772482571	-2.49188440018152	0.108822177127018	-0.900333397273237	-0.791071340317206	-0.882173264364548	1.47004679503165	-0.317739535130414	0.545606293511155	-0.0982516762842451	-0.726911558978926	-0.0027073584073778	-0.0470555205656141
GATAD2A	-1.30591921429474	1.34571601573214	0.699035178020015	1.21027595001954	-0.0477317025808718	-0.387218386692812	-0.200834490705752	2.43586237210597	0.637153928137521	-0.305248388248585	0.35893733058538	0.738313796437989	0.128911631094565	0.996844296186706	-1.17268292489828	-0.753839535007427	-0.326330117959776	-0.131106335950801	-0.678145638354976	1.63939483029753	-0.0813918326451894	1.65734350744403	0.360585090905796	-0.372000238103439	0.134744657456359	0.518606868845708	0.416763457558066	-1.38997218190784	1.28794688713834	-0.459068921146487	-0.252743908568518	-0.435892164786214	-0.433574982626183	-0.230719991168458	0.182626361659982	1.74266375293883	1.76860531170337	-1.04702254464223	-0.842891279324759	-1.39970465729292	-0.0882690336082661	-0.18698735211146	0.670333470953172	1.36938719583431	0.492166766325828	-0.126807703254168	-1.56244566990627	-0.140261939765467	-0.230204309397607
GATAD2B	0.506320564488383	0.661601626271139	0.589701391900459	-0.599655392173449	-1.02303302480027	0.219018722610807	0.346841134646438	-0.0225541423712439	-0.0853506121899211	0.284583454931884	0.0992704037914489	1.10588720133874	0.697286933933599	-0.157152429678222	-0.838557521511672	-0.425422576656297	-1.48744404733319	0.889843042724049	-1.2582393146496	-0.0621312994606229	-1.6041687270376	-0.63137681563297	1.1492929139057	-1.04598731074681	1.70835130993674	0.656003545942239	1.80266157887149	0.0630825763753564	1.24721728747224	-1.39527060273232	-1.36706176603	-0.121537873576378	0.576986355524535	-0.47657394419317	-0.30823318463818	-0.216620489242564	1.18024018149063	-2.15740897215429	1.31979230578993	-1.1725182141118	-0.629490988454802	-0.00240245100060792	1.81098630374456	-1.10141317467013	-0.3148148448926	0.0354230536452042	-0.992950076593823	0.0248377493822688	-0.0798966610149053
HDAC1	-0.163285588916098	0.456327238318599	3.1468091808474	0.518305279489734	0.725442376901184	0.50593564298551	-0.63659458251743	1.06797942931337	0.327431682779548	0.0359932705934922	1.58736714228515	2.0537487368903	-0.311864152241078	1.35199655003999	-0.297405120661015	-1.52799542741435	-0.387083555890022	0.186005171079852	-0.312058296029213	1.86810190759982	-1.02782543372081	2.35176908367802	0.676679214715099	-0.296685274604326	0.631481400237406	0.519387694748078	0.647366006795869	-0.412904125742088	1.52891971932427	0.165323917742473	-1.77389721489463	-0.0284315559672579	-0.612749506733829	-0.160756676215911	-0.783434914671473	0.721477751280151	-1.45500709971911	-2.01212254428221	-0.229918321290031	-0.860560748325949	-1.29231553787626	-1.91562952670202	0.76224375316638	0.433150992952867	-0.819222102549182	0.316081471064227	0.0462590881363744	-1.02017252085177	-0.778596009562641
HDAC2	-0.0330320814189809	-0.165043643227279	0.682239194052012	-0.175848120074545	-0.493758677486558	1.53969073721993	-0.408880214341833	1.31411349541968	0.792846634622476	-0.371258865201152	0.339896568797657	0.546497100404612	0.768749883763019	-1.30376533967024	-1.02941123416286	-0.43141051945092	-1.07471513786915	-0.274382425003159	-0.621334285549089	0.93282859873798	-1.35599082448461	-0.0433682766038409	1.09248476467933	-0.937161072193536	1.03561695084382	0.191267558323336	0.75647764477337	-0.664322859100095	2.82967367157444	-0.415464007731894	-0.87690577694711	0.370261715198942	-1.15912779558893	0.797137960947015	0.0390910746078573	-1.15972192736268	-1.17316328259612	-1.94352990801789	0.902384105130882	-0.75758537357943	-1.47204072115765	-1.89290264758118	1.14579126162624	-0.494256295003274	0.195337203793709	0.182706996617441	-1.80058383773452	0.330946947789216	-0.226803531262661
MTA1	0.0256755962359961	-0.0131037986159424	2.03805313571561	-0.766119449941156	0.0651089390238141	0.412351245423423	-0.682052991475788	1.50408508561465	1.2220847660357	-0.452547843379484	0.217640814857721	1.74113337187976	-0.22152955305081	1.57295365041464	-1.51480265622755	-0.928261831464133	-1.32989897920939	0.633615113416482	-1.07108827285297	1.90452087128651	-0.857997271939839	-0.29827867580534	1.05279049898921	-1.15920052539827	1.33164124690811	-0.138719177994757	1.63563882208727	1.17354323748737	1.43331181572126	-0.740110951564944	-0.766054352263765	0.784043783777266	-0.0284144468807477	-0.482640169848921	-0.297952455107741	0.515294714698611	-0.595676114107714	-3.38893962804401	0.975578466944958	-1.17251634648356	-0.480925603512265	-0.566962163356819	1.03689506920979	-0.0562896355483091	0.424338725909937	-0.238518252039217	-0.408496925565582	0.671079287704146	-0.371324735760605
MTA2	-0.894384466162071	1.98987675143661	-1.94372442007615	0.196353632314375	-0.818526637625678	0.0607117419301188	0.931956260053859	1.64423006989817	0.343633608723689	0.0150764969375555	1.90630001162158	0.641746519860108	0.226938916434872	0.607378813906698	-1.10075384992054	-0.127058279308023	-0.166078792984727	0.220087061877251	-0.234795458896357	-0.970187260003714	-0.913949639048791	0.625939907565185	0.0495013774540615	-1.03539270285304	0.434262853335169	1.79124350510523	0.309531306864603	-0.208664514983275	1.02565577570921	-0.49422282147485	-1.10044097323367	0.740668155117255	-0.532192978361513	-1.79918536293412	-0.349509628335254	0.865528680914891	1.89259252201372	-1.45190796588197	-0.469845250384172	-1.37633342660239	-0.354427643914459	-0.430129793133283	1.82229890467371	-0.468125800143475	0.1979566778048	-0.537569655222185	-1.34385763315581	-1.57911279746973	-0.926444977455265
SAP30	-3.27590142294574	1.47316850940575	1.61235816045318	-0.27343554090769	0.206394779056557	-0.95273269968751	0.138900166541627	0.171074175354938	1.36619758653092	-0.41533255360445	-0.395500954899359	1.21315625941172	0.308058856018059	1.99039149984291	0.16203573614085	-0.0063527495516776	-0.918045308510994	0.174327942151036	-0.370310972600029	-1.06800478841415	-0.354298909586856	0.537386891146054	-0.163706782535845	0.117721987491567	-0.208156478181718	-0.217486702594429	0.182627837999176	-0.703463507681766	1.20619085737265	-0.463439558040261	0.591792176137651	-0.395338858344306	-1.2506688146409	-0.400983809431413	-1.3765089775983	1.54349949096546	-1.52513325563396	-1.24941420903793	-1.84237342285369	-0.210560236815479	-0.85801145159893	0.086718234522749	1.05237170957829	0.697350451602347	-0.177574245033098	0.185236882699539	-0.435353393447655	0.798651583467189	0.0662929447446425
SIN3A	-0.148506648273525	0.955238968332532	1.91988725242474	-0.547295078187284	-1.15042038711496	0.0262389111491275	0.0842851513806027	0.850970538121591	0.753270418629637	-0.012322514453258	1.65704569971144	2.6485140922663	1.76453584146517	0.621004102305029	-1.0093837880477	-0.552904406999504	-1.08319699801558	-0.67817484805377	-0.294880627326181	-0.0315927667526815	-1.45401164286129	0.334632179106297	0.583062143446382	-0.384232386254117	0.368059847730053	0.709787318232454	-0.106717732148009	-0.589794585458285	2.06529451497006	-0.618157909736126	-0.905416672873521	-0.398718492123485	-0.396902689593564	-0.155288620000349	-0.27930556180889	-0.345188109232813	1.7041791107625	-0.71200714638113	1.02782169699713	-0.782543370176688	-0.638843728655491	-0.969371551722376	2.34625825849175	-0.548544240517322	0.638774069714874	0.30529423605063	-1.80358977067852	1.32602737267658	-0.610788332422189
SUDS3	-0.646081732361049	0.869523771902825	1.64439631357292	-1.12062152937354	-0.203782694501007	-0.483191124016392	-0.238957088095238	-0.189036446378726	1.02857456197833	-0.388564133771171	0.585171375045757	2.06002087580815	0.846521846150043	0.849184597840406	-0.726273477106785	-0.783036095613954	0.108844737943041	-0.923867217329084	-0.990983986434157	1.67970697530554	-1.89907178197698	-0.773136603481049	0.245287179421225	-0.830127212366248	0.913051152742409	0.223623121221628	0.171127932225311	0.4633671085998	1.94789590844165	-1.52009665589225	-1.69436700333995	-0.102302577352904	-3.06018215752871	-0.204632607662811	-1.11167387650006	1.37233059272127	-1.44415671875302	-1.0682533692645	-0.0853996883945833	-0.71304117803884	-0.995703008677722	-1.52463180208441	1.96451884979235	-0.520855854213891	0.260393127646093	-0.0518025018892328	-0.165854776361303	0.812372388249137	-0.16751052899467
[truncated: 113 more columns]

## Sheet: e&f
Protein	rho	logp		MTA1 intensity	AUC	Group
CDK2AP1	0.270577	2.26209		-0.173	191.777	Other
CHD4	0.371467	3.9852		-0.0603	53.1831	Other
GATAD2A	0.127314	0.703819		-0.0579	62.4817	Committed
GATAD2B	0.29201	2.57977		-0.176	74.0815	Other
HDAC1	0.199629	1.37487		0.396	99.9904	Primitive
HDAC2	0.169467	1.0682		-0.106	84.5569	Primitive
MTA1	0.484747	6.73431		-0.293	71.2001	Committed
MTA2	0.261393	2.1333		-0.118	136.244	Committed
SAP30	0.12145	0.658772		0.181	79.6657	Committed
SIN3A	0.214255	1.53817		-0.729	49.5542	Committed
SUDS3	0.263268	2.15925		-0.259	52.0482	Primitive
				0.0637	277.191	Primitive
				0.575	60.9741	Other
				0.0752	42.7566	Other
				0.49	88.8629	Primitive
				0.396	198.757	Primitive
				0.408	17.7382	Primitive
				0.482	267.59	Primitive
				0.29	70.0034	Primitive
				0.479	223.028	Primitive
				0.69	286.328	Primitive
				-0.04	54.9214	Committed
				0.147	122.927	Other
				-0.643	106.233	Committed
				-0.224	49.1211	Committed
				-0.396	30.8367	Committed
				-0.0274	202.606	Primitive
				0.103	134.028	Primitive
				-0.86	68.7641	Committed
				0.437	117.146	Other
				-0.389	8.65285	Committed
				-0.14	25.696	Committed
				0.235	58.5398	Primitive
				-0.034	36.6481	Committed
				0.379	67.6713	Committed
				-0.252	46.0823	Other
				-0.18	43.408	Committed
				0.552	77.3732	Primitive
				0.38	93.1636	Other
				-0.215	115.931	Committed
				-0.595	82.9014	Committed
				-0.107	115.254	Primitive
				0.513	85.573	Primitive
				-0.688	21.403	Committed
				0.597	182.688	Primitive
				-0.0527	76.5983	Other
				0.1	143.008	Other
				0.194	90.6246	Primitive
				-0.127	44.0304	Other
				0.075	25.2607	Committed
				0.178	85.2119	Primitive
				0.321	62.3199	Other
				0.0212	254.614	Primitive
				0.344	194.42	Primitive
				-0.496	28.25	Committed
				-0.151	28.9021	Committed
				0.25	75.1193	Committed
				-0.495	25.5253	Committed
				-0.497	41.203	Committed
				0.413	35.5528	Other
				0.45	170.833	Primitive
				0.151	123.332	Primitive
				-0.363	53.2577	Committed
				0.0262	65.1464	Primitive
				0.23	5.16488	Primitive
				0.0201	37.422	Other
				0.0178	264.817	Primitive
				-0.0319	18.3544	Committed
				-0.445	13.4223	Committed
				-0.355	5.6079	Committed
				0.435	8.08597e-09	Primitive
				0.371	23.1561	Primitive
				-0.0703	10.6004	Committed
				0.0698	24.3799	Committed
				-0.201	77.3532	Committed
				-0.0205	174.201	Other
				0.221	42.9998	Primitive
				0.529	231.977	Primitive
				-0.00702	57.4535	Primitive
				-0.768	39.1444	Committed
				0.231	201.43	Primitive
				-0.289	9.18732	Committed
				0.414	154.023	Primitive
				0.393	136.741	Committed
				0.645	209.771	Primitive
				-0.36	46.5335	Committed
				-0.273	11.6599	Committed
				-0.23	28.8214	Committed
				-0.317	22.9092	Committed
				0.227	242.624	Primitive
				0.597	273.118	Primitive
				-0.0819	63.175	Committed
				-0.614	112.695	Committed
				0.68	166.297	Primitive
				0.786	259.447	Primitive
				0.486	286.074	Primitive
				0.098	140.09	Other
				-0.337	277.247	Other
				0.756	202.841	Primitive
				0.0422	260.8	Primitive
				-0.824	17.3116	Other
				0.0377	24.0143	Other
				-0.0422	15.5202	Other
				-0.151	7.27559	Other
