# Supplementary material for: Integrated proteogenomic and metabolomic profiling of acute myeloid leukemias to identify molecular subtypes and associated therapy targets
Source: Nat Cancer. 2026 Jun 12;7(6):993–1015. doi: 10.1038/s43018-026-01175-6 (PMC13309276; doi:10.1038/s43018-026-01175-6)
Supplement: Supplementary file 11 — Statistical source data. [file 43018_2026_1175_MOESM11_ESM.xlsx]

## Sheet: a
Gene	Cluster	fc	logp
Dasatinib	C1	0.871999	0.0822413
Erlotinib	C1	1.02125	1.28213
Gefitinib	C1	1.01786	1.2541
Idelalisib	C1	0.888152	0.974811
Lapatinib	C1	1.02169	1.40805
Midostaurin	C1	1.00998	0.357497
Nilotinib	C1	0.93098	1.19307
Rapamycin	C1	0.75954	1.58437
Sorafenib	C1	1.07411	1.93939
Sunitinib	C1	1.05572	1.0713
Cabozantinib	C1	0.951029	0.627912
Lenvatinib	C1	1.04141	0.312494
Venetoclax	C1	1.2601	1.99302
Cytarabine	C1	0.917303	0.488768
Palbociclib	C1	1.09619	0.598833
Panobinostat	C1	0.506358	4.55221
Gilteritinib	C1	0.814236	0.0326643
Lenalidomide	C1	1.10301	2.92615
Lovastatin	C1	0.849058	0.855309
Entrectinib	C1	1.02848	0.27568
Olaparib	C1	1.03291	0.888622
Dasatinib	C2	0.932633	0.0291541
Erlotinib	C2	0.891052	1.70689
Gefitinib	C2	0.877311	3.14568
Idelalisib	C2	1.02483	0.100512
Lapatinib	C2	0.952776	0.127453
Midostaurin	C2	0.712509	1.41321
Nilotinib	C2	1.08495	0.594404
Rapamycin	C2	1.21073	2.02967
Sorafenib	C2	0.772794	3.30846
Sunitinib	C2	0.706124	3.6213
Cabozantinib	C2	0.837923	1.73969
Lenvatinib	C2	0.940952	1.29486
Venetoclax	C2	0.75302	0.734023
Cytarabine	C2	0.916946	1.03751
Palbociclib	C2	0.899133	0.811918
Panobinostat	C2	2.08659	1.59652
Gilteritinib	C2	0.924197	1.50055
Lenalidomide	C2	0.953385	0.219113
Lovastatin	C2	1.1052	1.05991
Entrectinib	C2	0.922773	0.374499
Olaparib	C2	1.05101	1.87299
Dasatinib	C3	1.17438	0.23518
Erlotinib	C3	0.852919	1.20785
Gefitinib	C3	0.987964	0.0628617
Idelalisib	C3	0.93888	0.75328
Lapatinib	C3	0.947581	0.87889
Midostaurin	C3	0.916024	0.561124
Nilotinib	C3	1.03901	0.133785
Rapamycin	C3	1.04016	0.149864
Sorafenib	C3	0.662371	1.16036
Sunitinib	C3	0.817768	1.16729
Cabozantinib	C3	0.600775	1.78676
Lenvatinib	C3	0.982645	0.50808
Venetoclax	C3	0.464872	3.75386
Cytarabine	C3	1.0169	0.370239
Palbociclib	C3	0.822262	1.12814
Panobinostat	C3	1.76877	0.460348
Gilteritinib	C3	0.879646	0.520366
Lenalidomide	C3	0.70742	2.11726
Lovastatin	C3	1.02559	0.0260823
Entrectinib	C3	0.844931	0.154517
Olaparib	C3	0.757462	0.799824
Dasatinib	C4	1.34786	0.823084
Erlotinib	C4	0.987407	0.373693
Gefitinib	C4	1.01177	0.289225
Idelalisib	C4	1.21706	5.05299
Lapatinib	C4	0.994343	0.0861402
Midostaurin	C4	1.20069	1.10734
Nilotinib	C4	1.05195	1.76237
Rapamycin	C4	1.12143	0.317675
Sorafenib	C4	1.04479	0.560405
Sunitinib	C4	1.11297	1.2601
Cabozantinib	C4	1.29004	1.74773
Lenvatinib	C4	1.15157	0.396656
Venetoclax	C4	0.491529	2.39199
Cytarabine	C4	1.05147	0.115711
Palbociclib	C4	0.958922	0.140222
Panobinostat	C4	1.93169	0.836655
Gilteritinib	C4	1.62148	1.80886
Lenalidomide	C4	0.905182	0.70038
Lovastatin	C4	1.05392	0.635297
Entrectinib	C4	1.07406	0.0818103
Olaparib	C4	0.887335	0.536645
Dasatinib	C5	0.617124	2.48733
Erlotinib	C5	1.04931	0.885203
Gefitinib	C5	1.01449	0.715698
Idelalisib	C5	0.946325	0.55866
Lapatinib	C5	1.01356	0.424019
Midostaurin	C5	0.901434	0.703581
Nilotinib	C5	0.84169	1.92638
Rapamycin	C5	0.871402	0.791916
Sorafenib	C5	0.869861	0.27459
Sunitinib	C5	0.890098	0.21676
Cabozantinib	C5	0.9326	0.0342982
Lenvatinib	C5	0.98605	0.183081
Venetoclax	C5	1.27215	1.46277
Cytarabine	C5	0.970376	0.0784277
Palbociclib	C5	1.13792	0.75102
Panobinostat	C5	0.658457	0.917712
Gilteritinib	C5	0.95838	0.292626
Lenalidomide	C5	1.05012	0.663143
Lovastatin	C5	1.02891	0.152363
Entrectinib	C5	1.1389	1.79605
Olaparib	C5	0.971325	0.771268
Dasatinib	C6	1.13636	0.471561
Erlotinib	C6	1.13516	6.55972
Gefitinib	C6	1.01409	0.796687
Idelalisib	C6	1.02684	1.15729
Lapatinib	C6	1.02734	0.768172
Midostaurin	C6	1.22303	1.7932
Nilotinib	C6	0.982381	0.325332
Rapamycin	C6	1.08356	0.374655
Sorafenib	C6	1.20026	5.86432
Sunitinib	C6	1.17146	3.46769
Cabozantinib	C6	1.26218	3.69084
Lenvatinib	C6	1.14295	1.67704
Venetoclax	C6	1.58061	3.97867
Cytarabine	C6	1.27182	3.44643
Palbociclib	C6	1.07598	2.96478
Panobinostat	C6	0.723138	3.54226
Gilteritinib	C6	1.35208	1.8047
Lenalidomide	C6	1.13748	3.54892
Lovastatin	C6	0.935983	0.742503
Entrectinib	C6	1.00362	0.334203
Olaparib	C6	1.00108	0.544147
Dasatinib	C7	1.04277	0.00416746
Erlotinib	C7	0.967507	0.541027
Gefitinib	C7	1.05101	0.949997
Idelalisib	C7	1.14637	0.172797
Lapatinib	C7	0.947323	0.378697
Midostaurin	C7	0.888544	0.451062
Nilotinib	C7	1.0488	0.433863
Rapamycin	C7	1.17885	0.036405
Sorafenib	C7	0.83505	0.0563809
Sunitinib	C7	0.937216	0.259334
Cabozantinib	C7	0.990642	0.213218
Lenvatinib	C7	1.05298	0.250633
Venetoclax	C7	0.540588	0.869161
Cytarabine	C7	0.862877	0.296202
Palbociclib	C7	0.891009	0.63039
Panobinostat	C7	1.92561	0.535733
Gilteritinib	C7	0.557268	0.324009
Lenalidomide	C7	1.03831	0.468435
Lovastatin	C7	1.12914	0.328701
Entrectinib	C7	0.855721	0.431947
Olaparib	C7	1.02087	0.966515
Dasatinib	C8	1.2351	0.973075
Erlotinib	C8	0.922819	0.80542
Gefitinib	C8	0.981921	0.769378
Idelalisib	C8	0.989793	0.0352721
Lapatinib	C8	0.897037	0.574609
Midostaurin	C8	1.27087	0.303353
Nilotinib	C8	1.10907	0.881985
Rapamycin	C8	0.891531	0.328166
Sorafenib	C8	1.06864	0.0245446
Sunitinib	C8	1.1249	0.035381
Cabozantinib	C8	1.07947	0.125768
Lenvatinib	C8	0.829532	0.616404
Venetoclax	C8	0.38767	0.298068
Cytarabine	C8	1.08602	0.214145
Palbociclib	C8	0.881465	0.529681
Panobinostat	C8	2.8697	0.42043
Gilteritinib	C8	0.998543	0.41444
Lenalidomide	C8	0.639936	0.413405
Dasatinib	Primitive	1.34686	1.10338
Erlotinib	Primitive	0.879379	6.25635
Gefitinib	Primitive	0.975857	1.68625
Idelalisib	Primitive	1.11595	0.938133
Lapatinib	Primitive	0.98026	0.650203
Midostaurin	Primitive	1.0055	0.908904
Nilotinib	Primitive	1.14228	4.94902
Rapamycin	Primitive	1.23189	2.83029
Sorafenib	Primitive	0.868468	3.70561
Sunitinib	Primitive	0.890022	2.72501
Cabozantinib	Primitive	0.963678	2.19657
Lenvatinib	Primitive	0.93913	0.700171
Venetoclax	Primitive	0.38773	14.2585
Cytarabine	Primitive	0.91164	1.1501
Palbociclib	Primitive	0.863738	4.77492
Panobinostat	Primitive	3.68478	8.53457
Gilteritinib	Primitive	0.965686	0.481111
Lenalidomide	Primitive	0.830764	4.99291
Lovastatin	Primitive	1.0893	1.18872
Entrectinib	Primitive	0.940776	0.593833
Olaparib	Primitive	1.02552	0.746334
Dasatinib	Committed	0.811684	0.634301
Erlotinib	Committed	1.12064	6.58257
Gefitinib	Committed	1.02939	2.42455
Idelalisib	Committed	0.905922	0.571287
Lapatinib	Committed	1.01735	1.06363
Midostaurin	Committed	0.994532	0.97587
Nilotinib	Committed	0.854693	3.42739
Rapamycin	Committed	0.795143	2.60787
Sorafenib	Committed	1.15561	4.66962
Sunitinib	Committed	1.11686	3.00161
Cabozantinib	Committed	1.03165	2.38872
Lenvatinib	Committed	1.05279	0.708735
Venetoclax	Committed	2.47505	13.6527
Cytarabine	Committed	1.10919	1.15826
Palbociclib	Committed	1.13838	2.95749
Panobinostat	Committed	0.315647	9.4975
Gilteritinib	Committed	1.04689	0.498625
Lenalidomide	Committed	1.16085	4.51999
Lovastatin	Committed	0.902179	2.15528
Entrectinib	Committed	1.02865	0.37748
Olaparib	Committed	0.992895	0.693957

## Sheet: b
Gene	Cluster	t-statistic	logp
MAPK8	C1	2.46106	1.7881
CDK7	C1	-2.7955	2.16117
CSNK1D	C1	0.42859	0.174173
MAPK10	C1	-3.44682	2.99805
MAPK7	C1	-2.8131	2.20581
NLK	C1	-2.87601	2.26681
PRKDC	C1	-1.88052	1.18532
CDK1	C1	0.918809	0.440994
MAPK9	C1	-0.618584	0.26883
MARK2	C1	5.53851	5.97144
AURKA	C1	1.78311	1.09535
MAP2K4	C1	0.86114	0.406249
PAK3	C1	3.65609	3.24356
CDKL5	C1	-3.21179	2.71682
GRK2	C1	8.4739	11.4057
PDK2	C1	-7.49661	9.29433
CLK1	C1	-1.66076	0.989233
CSNK1A1	C1	1.33936	0.734629
PRKG1	C1	-3.08318	2.47827
CDK2	C1	0.363438	0.143984
CSNK2A1	C1	0.60041	0.259321
ABL1	C1	2.36325	1.66503
PRKCG	C1	5.50189	6.0145
GRK3	C1	8.68018	12.3545
PRKACA	C1	2.44703	1.74359
FGR	C1	9.24516	13.2288
CAMK2G	C1	1.07397	0.541666
RPS6KA5	C1	-0.0642307	0.0227154
CSNK2A2	C1	-2.89374	2.26691
PRKCD	C1	8.92734	12.2002
CDK9	C1	-0.632261	0.275641
PRKCH	C1	4.21164	4.10188
SRC	C1	8.50765	12.0863
EIF2AK2	C1	-2.97735	2.34726
PDK3	C1	-7.50419	9.28177
MAPK8	C2	0.70162	0.310133
CDK7	C2	0.104693	0.0373895
CSNK1D	C2	-0.39694	0.158325
MAPK10	C2	1.8186	1.09765
MAPK7	C2	-1.46639	0.808859
NLK	C2	-2.33875	1.56498
PRKDC	C2	3.76271	3.24817
CDK1	C2	-3.14367	2.40667
MAPK9	C2	1.24784	0.64857
MARK2	C2	-4.32844	3.8265
AURKA	C2	-2.92765	2.19009
MAP2K4	C2	-1.42105	0.772605
PAK3	C2	-4.36491	3.82813
CDKL5	C2	2.22835	1.45812
GRK2	C2	-1.13254	0.574284
PDK2	C2	0.9663	0.46684
CLK1	C2	4.42487	3.89824
CSNK1A1	C2	5.78428	5.3648
PRKG1	C2	-2.04032	1.28887
CDK2	C2	-2.83717	2.0657
CSNK2A1	C2	3.55477	2.90502
ABL1	C2	-1.38539	0.749398
PRKCG	C2	-1.4303	0.786997
GRK3	C2	-2.606	1.83097
PRKACA	C2	-3.86488	3.1824
FGR	C2	-2.76658	1.99913
CAMK2G	C2	-2.14671	1.37038
RPS6KA5	C2	-0.478431	0.196346
CSNK2A2	C2	5.10096	4.64639
PRKCD	C2	-1.86179	1.14494
CDK9	C2	-2.82791	2.02166
PRKCH	C2	0.645916	0.281082
SRC	C2	-1.16444	0.593981
EIF2AK2	C2	1.30733	0.690052
PDK3	C2	0.956454	0.460511
MAPK8	C3	2.76626	1.95612
CDK7	C3	-0.228281	0.0852931
CSNK1D	C3	4.08191	3.29492
MAPK10	C3	-1.10764	0.551876
MAPK7	C3	-2.27692	1.4788
NLK	C3	2.43037	1.66043
PRKDC	C3	2.17978	1.38914
CDK1	C3	-0.90323	0.425382
MAPK9	C3	2.94077	2.17627
MARK2	C3	-3.24484	2.46398
AURKA	C3	-1.32343	0.704819
MAP2K4	C3	1.8514	1.10496
PAK3	C3	-4.56561	3.89164
CDKL5	C3	1.99401	1.22239
GRK2	C3	-0.774869	0.350241
PDK2	C3	-2.02406	1.233
CLK1	C3	1.04669	0.513427
CSNK1A1	C3	4.32125	3.63535
PRKG1	C3	-1.89886	1.15891
CDK2	C3	-0.800186	0.364791
CSNK2A1	C3	0.469727	0.191572
ABL1	C3	-3.59545	2.77486
PRKCG	C3	-3.48562	2.74598
GRK3	C3	0.522351	0.216934
PRKACA	C3	-1.99902	1.24766
FGR	C3	-2.6728	1.85671
CAMK2G	C3	-3.21728	2.41662
RPS6KA5	C3	2.81653	1.97088
CSNK2A2	C3	-0.553286	0.231941
PRKCD	C3	-1.23386	0.638619
CDK9	C3	0.458557	0.186544
PRKCH	C3	-2.65877	1.85563
SRC	C3	-3.82206	3.03788
EIF2AK2	C3	0.995197	0.480757
PDK3	C3	-1.98832	1.20216
MAPK8	C4	-5.6637	4.83416
CDK7	C4	2.8278	1.99663
CSNK1D	C4	-2.12483	1.32729
MAPK10	C4	-0.287115	0.10942
MAPK7	C4	3.98015	3.18452
NLK	C4	-4.32995	3.66087
PRKDC	C4	0.397304	0.157602
CDK1	C4	-1.8034	1.06206
MAPK9	C4	-2.52856	1.68159
MARK2	C4	-0.76997	0.346942
AURKA	C4	-2.71872	1.87709
MAP2K4	C4	-1.28615	0.669374
PAK3	C4	0.644494	0.278312
CDKL5	C4	-0.332092	0.128756
GRK2	C4	-1.21316	0.619779
PDK2	C4	3.58143	2.64259
CLK1	C4	0.914309	0.428465
CSNK1A1	C4	-4.54818	3.84593
PRKG1	C4	0.68811	0.301233
CDK2	C4	-0.602334	0.256493
CSNK2A1	C4	0.252565	0.0951383
ABL1	C4	0.857458	0.39617
PRKCG	C4	-1.3902	0.745118
GRK3	C4	-1.90713	1.14835
PRKACA	C4	1.62209	0.914956
FGR	C4	-1.11607	0.556357
CAMK2G	C4	0.912998	0.428257
RPS6KA5	C4	0.222277	0.082772
CSNK2A2	C4	0.298234	0.114292
PRKCD	C4	-1.78173	1.04169
CDK9	C4	0.899473	0.420773
PRKCH	C4	-1.04779	0.512553
SRC	C4	-2.26921	1.46629
EIF2AK2	C4	3.17448	2.31263
PDK3	C4	3.5556	2.62657
MAPK8	C5	-0.872804	0.407992
CDK7	C5	-0.656829	0.286053
CSNK1D	C5	-0.122864	0.0441854
MAPK10	C5	0.371246	0.146905
MAPK7	C5	3.79653	3.00433
NLK	C5	1.47293	0.811907
PRKDC	C5	-3.08605	2.30643
CDK1	C5	-2.25648	1.48285
MAPK9	C5	-0.991912	0.48014
MARK2	C5	0.411978	0.165667
AURKA	C5	-1.65725	0.959541
MAP2K4	C5	-2.18405	1.41654
PAK3	C5	5.03417	4.76444
CDKL5	C5	-1.2968	0.685436
GRK2	C5	0.94485	0.451781
PDK2	C5	0.849552	0.395654
CLK1	C5	0.402249	0.160634
CSNK1A1	C5	-0.72039	0.321441
PRKG1	C5	5.06099	4.47614
CDK2	C5	-2.08565	1.3236
CSNK2A1	C5	-1.21271	0.625414
ABL1	C5	4.42889	3.84209
PRKCG	C5	1.70541	1.00169
GRK3	C5	3.08372	2.31882
PRKACA	C5	4.59232	4.04009
FGR	C5	1.26833	0.666846
CAMK2G	C5	5.84919	5.61638
RPS6KA5	C5	0.118014	0.0424568
CSNK2A2	C5	-1.31235	0.695503
PRKCD	C5	0.146643	0.0532467
CDK9	C5	-2.08282	1.32305
PRKCH	C5	1.93446	1.18964
SRC	C5	2.22593	1.46202
EIF2AK2	C5	-0.456303	0.185889
PDK3	C5	0.860937	0.402426
MAPK8	C6	0.329884	0.128179
CDK7	C6	-0.216817	0.0807934
CSNK1D	C6	-1.705	0.991453
MAPK10	C6	0.323482	0.125217
MAPK7	C6	-1.86305	1.14625
NLK	C6	0.76813	0.346356
PRKDC	C6	-1.8207	1.09551
CDK1	C6	2.93508	2.12112
MAPK9	C6	-0.24066	0.0904969
MARK2	C6	3.78769	3.06502
AURKA	C6	3.23629	2.45089
MAP2K4	C6	0.605863	0.259017
PAK3	C6	2.08605	1.3289
CDKL5	C6	-0.62272	0.26741
GRK2	C6	1.51215	0.844637
PDK2	C6	-0.36934	0.145196
CLK1	C6	-3.35025	2.5528
CSNK1A1	C6	-2.59089	1.80452
PRKG1	C6	1.05302	0.518672
CDK2	C6	1.96303	1.20512
CSNK2A1	C6	-1.2372	0.641745
ABL1	C6	2.08046	1.31966
PRKCG	C6	6.55663	6.79693
GRK3	C6	-0.485206	0.199478
PRKACA	C6	1.80353	1.09514
FGR	C6	3.11892	2.37578
CAMK2G	C6	2.75721	1.97605
RPS6KA5	C6	-2.3322	1.55398
CSNK2A2	C6	-1.08183	0.540401
PRKCD	C6	4.01304	3.50418
CDK9	C6	1.64046	0.94168
PRKCH	C6	4.65971	4.23951
SRC	C6	3.11271	2.34751
EIF2AK2	C6	-1.19247	0.612558
PDK3	C6	-0.365284	0.143411
MAPK8	C7	1.71021	0.997366
CDK7	C7	2.92721	2.11238
CSNK1D	C7	-0.493142	0.203005
MAPK10	C7	3.96789	3.25329
MAPK7	C7	1.74039	1.0261
NLK	C7	6.04769	5.63614
PRKDC	C7	1.2653	0.658258
CDK1	C7	3.73661	2.96736
MAPK9	C7	4.01145	3.30186
MARK2	C7	-5.43634	4.96334
AURKA	C7	3.03903	2.22247
MAP2K4	C7	-0.540312	0.226355
PAK3	C7	-2.97181	2.18214
CDKL5	C7	-1.53965	0.869064
GRK2	C7	-5.56	5.21194
PDK2	C7	2.42663	1.64419
CLK1	C7	1.49137	0.825877
CSNK1A1	C7	-0.735961	0.328575
PRKG1	C7	3.0809	2.38115
CDK2	C7	4.41762	3.82248
CSNK2A1	C7	0.280887	0.107035
ABL1	C7	-2.55396	1.77049
PRKCG	C7	-7.26024	7.51557
GRK3	C7	-5.80056	5.53703
PRKACA	C7	-2.48491	1.70861
FGR	C7	-8.035	9.28266
CAMK2G	C7	-3.65446	3.09308
RPS6KA5	C7	1.06728	0.527365
CSNK2A2	C7	1.22749	0.633721
PRKCD	C7	-6.90874	6.89146
CDK9	C7	1.73596	1.02227
PRKCH	C7	-5.07594	4.46735
SRC	C7	-5.7696	5.71348
EIF2AK2	C7	2.48086	1.70483
PDK3	C7	2.46832	1.68317
MAPK8	C8	-3.54734	2.70581
CDK7	C8	-1.37891	0.741178
CSNK1D	C8	0.444988	0.179455
MAPK10	C8	-0.669333	0.290855
MAPK7	C8	-1.46763	0.803069
NLK	C8	-1.3047	0.683174
PRKDC	C8	0.287769	0.109858
CDK1	C8	-0.831683	0.382037
MAPK9	C8	-4.46307	3.79452
MARK2	C8	1.26717	0.663133
AURKA	C8	-1.39214	0.744539
MAP2K4	C8	2.34296	1.53091
PAK3	C8	-0.395069	0.156706
CDKL5	C8	2.71942	1.86276
GRK2	C8	-6.10089	5.84175
PDK2	C8	3.87533	2.97712
CLK1	C8	-3.72756	3.09764
CSNK1A1	C8	-3.88433	3.00489
PRKG1	C8	-1.67621	0.964077
CDK2	C8	-0.298223	0.114353
CSNK2A1	C8	-1.95403	1.17526
ABL1	C8	-3.66073	2.93464
PRKCG	C8	-2.89385	2.06572
GRK3	C8	-5.16438	5.06397
PRKACA	C8	-3.79422	2.97622
FGR	C8	-1.88788	1.13581
CAMK2G	C8	-1.88651	1.13341
RPS6KA5	C8	-2.208	1.39909
CSNK2A2	C8	0.420207	0.168184
PRKCD	C8	-4.269	3.75818
CDK9	C8	2.43535	1.63278
PRKCH	C8	-3.09555	2.22512
SRC	C8	-2.81451	1.98835
EIF2AK2	C8	-2.45869	1.64228
PDK3	C8	3.95284	3.04666
MAPK8	Primitive	-0.177319	0.0657549
CDK7	Primitive	2.41461	1.77015
CSNK1D	Primitive	-0.0721217	0.0256712
MAPK10	Primitive	3.90661	3.86066
MAPK7	Primitive	0.403644	0.162993
NLK	Primitive	1.65603	1.0011
PRKDC	Primitive	4.06613	4.12111
CDK1	Primitive	-0.611596	0.266262
MAPK9	Primitive	2.39212	1.74582
MARK2	Primitive	-8.83781	14.738
AURKA	Primitive	-1.92033	1.24718
MAP2K4	Primitive	-0.987185	0.48804
PAK3	Primitive	-6.99276	10.1321
CDKL5	Primitive	2.82484	2.27153
GRK2	Primitive	-9.43092	16.3338
PDK2	Primitive	5.44485	6.66895
CLK1	Primitive	5.10578	6.03011
CSNK1A1	Primitive	0.845235	0.398414
PRKG1	Primitive	0.145656	0.0533622
CDK2	Primitive	0.165338	0.0610365
CSNK2A1	Primitive	1.15152	0.599485
ABL1	Primitive	-4.86484	5.55401
PRKCG	Primitive	-8.76494	14.5628
GRK3	Primitive	-8.17622	13.0702
PRKACA	Primitive	-5.67779	7.20011
FGR	Primitive	-11.0982	20.8452
CAMK2G	Primitive	-5.35033	6.51434
RPS6KA5	Primitive	1.26422	0.68191
CSNK2A2	Primitive	3.66586	3.45917
PRKCD	Primitive	-12.1661	23.779
CDK9	Primitive	-0.595205	0.257612
PRKCH	Primitive	-7.38842	11.0462
SRC	Primitive	-9.85608	17.441
EIF2AK2	Primitive	4.50808	4.89234
PDK3	Primitive	5.43123	6.64135
MAPK8	Committed	-0.358192	0.142262
CDK7	Committed	-2.92547	2.4045
CSNK1D	Committed	0.0809337	0.0289116
MAPK10	Committed	-4.18821	4.32803
MAPK7	Committed	-0.0698526	0.0248448
NLK	Committed	-2.65438	2.05777
PRKDC	Committed	-4.73275	5.31414
CDK1	Committed	-0.373144	0.149018
MAPK9	Committed	-2.80838	2.25156
MARK2	Committed	9.20939	15.6229
AURKA	Committed	0.897103	0.430574
MAP2K4	Committed	0.62409	0.272894
PAK3	Committed	7.40621	11.1484
CDKL5	Committed	-2.61339	2.00696
GRK2	Committed	8.96333	15.0746
PDK2	Committed	-4.80356	5.39556
CLK1	Committed	-4.35717	4.62209
CSNK1A1	Committed	-0.754485	0.345125
PRKG1	Committed	0.00568407	0.00197052
CDK2	Committed	-0.976251	0.480865
CSNK2A1	Committed	-1.03756	0.521363
ABL1	Committed	5.42135	6.65986
PRKCG	Committed	8.39623	13.552
GRK3	Committed	8.23203	13.1291
PRKACA	Committed	5.4969	6.80676
FGR	Committed	11.6026	21.9764
CAMK2G	Committed	5.95796	7.79891
RPS6KA5	Committed	-1.70635	1.04621
CSNK2A2	Committed	-3.67978	3.49666
PRKCD	Committed	10.9655	20.3816
CDK9	Committed	-0.238308	0.0904647
PRKCH	Committed	7.4662	11.2918
SRC	Committed	10.6959	19.6739
EIF2AK2	Committed	-4.34308	4.59766
PDK3	Committed	-4.7689	5.32986

## Sheet: c
CSNK1A1 intensity	group
-3.9507	Primitive_WT
-0.7923	Committed_WT
0.968	Committed_ITD
-3.7784	Committed_WT
0.285	Committed_WT
-1.1581	Primitive_ITD
-1.0741	Committed_WT
2.5751	Primitive_WT
-0.3477	Committed_WT
-1.8739	Primitive_WT
-1.4242	Primitive_WT
-3.318	Committed_WT
-1.0169	Committed_ITD
-1.3157	Primitive_WT
-0.8234	Committed_WT
-3.8086	Committed_WT
1.5811	Primitive_WT
-1.7234	Committed_WT
0.9076	Committed_WT
-1.0821	Committed_ITD
-0.2957	Committed_WT
3.1557	Primitive_ITD
-4.1785	Primitive_WT
0.8033	Committed_WT
-0.4799	Committed_WT
1.3322	Committed_WT
0.2927	Committed_WT
2.2353	Primitive_ITD
-1.6799	Primitive_WT
-2.0855	Primitive_WT
-0.8369	Primitive_ITD
-1.5391	Committed_WT
-3.2874	Committed_WT
-2.4272	Committed_WT
0.9937	Committed_WT
-4.0574	Primitive_WT
-0.5569	Committed_WT
-0.5663	Committed_ITD
-1.5436	Committed_WT
-1.7238	Primitive_WT
-2.5488	Committed_WT
-1.4052	Committed_WT
0.8363	Primitive_WT
-3.3858	Primitive_WT
1.0541	Primitive_ITD
2.7774	Primitive_ITD
2.4877	Primitive_ITD
0.5342	Primitive_ITD
-0.067	Committed_ITD
0.6975	Committed_ITD
-2.7081	Primitive_WT
-0.2692	Primitive_ITD
1.8886	Primitive_WT
-0.3911	Committed_WT
0.6236	Primitive_WT
-1.1864	Committed_WT
-3.503	Primitive_WT
-1.1845	Committed_ITD
-1.7283	Committed_WT
-1.3866	Committed_WT
-0.2294	Committed_WT
-1.3896	Primitive_WT
2.2396	Primitive_WT
2.4878	Primitive_ITD
-1.0941	Primitive_WT
-1.1167	Committed_WT
1.7764	Primitive_ITD
-1.3206	Primitive_WT
-1.3647	Primitive_WT
-0.7664	Committed_WT
-2.7905	Committed_WT
-0.2028	Committed_WT
-2.432	Primitive_WT
0.2174	Committed_WT
-0.609	Committed_WT
-0.2012	Primitive_ITD
-2.067	Committed_ITD
1.6965	Primitive_WT
-2.4254	Committed_ITD
0.4833	Primitive_ITD
-1.449	Primitive_WT
-2.9584	Primitive_WT
1.5964	Primitive_WT
0.0807	Primitive_WT
-4.5471	Primitive_WT
0.012	Committed_WT
-2.0578	Committed_WT
0.1516	Primitive_WT
0.1745	Primitive_WT
2.3176	Committed_WT
-2.8061	Primitive_WT
-4.2795	Committed_WT
1.6951	Primitive_ITD
-1.2558	Committed_WT
2.5713	Primitive_ITD
-2.5221	Primitive_WT
-4.2376	Primitive_WT
0.8006	Committed_ITD
0.4207	Primitive_WT
-3.1791	Committed_WT
-4.0251	Primitive_WT
-1.5177	Primitive_WT
-3.9813	Primitive_WT
0.0541	Primitive_WT
-1.7853	Committed_WT
0.1208	Primitive_WT
0.1217	Committed_WT
-3.9525	Primitive_ITD
-0.6421	Committed_WT
0.5053	Committed_WT
-3.4094	Primitive_WT
2.9058	Primitive_ITD
-2.8176	Committed_WT
-0.8502	Primitive_WT
0.9548	Committed_ITD
-0.6223	Primitive_WT
-1.1433	Committed_ITD
-2.0444	Committed_WT
3.6198	Primitive_ITD
-0.3463	Primitive_WT
-0.1853	Committed_WT
1.2567	Committed_WT
-0.9203	Committed_ITD
-2.9774	Primitive_WT
0.4676	Committed_WT
-0.9033	Committed_WT
-0.428	Primitive_WT
-0.4302	Primitive_ITD
-1.998	Primitive_WT
0.9702	Primitive_ITD
1.2179	Committed_WT
3.4313	Primitive_ITD
-2.5659	Committed_WT
0.0321	Committed_ITD
1.722	Primitive_WT
-2.1978	Committed_ITD
-0.2594	Primitive_WT
-0.1087	Committed_WT
-2.2439	Committed_WT
0.7334	Committed_WT
-1.8644	Committed_WT
-2.9644	Primitive_WT
-4.4437	Primitive_WT
1.779	Committed_WT
-3.6558	Primitive_WT
-2.9062	Committed_WT
-4.4027	Committed_WT
-2.0084	Primitive_WT
1.4707	Primitive_ITD
1.0001	Committed_WT

## Sheet: e
ATP1B3 intensity	group	omic
-0.156824	C8	Protein
-0.0179422	C5	Protein
0.139567	C1	Protein
-0.0759661	C6	Protein
-0.440214	C6	Protein
-0.0580792	C2	Protein
0.259709	C1	Protein
-0.439308	C3	Protein
0.164839	C5	Protein
0.14362	C3	Protein
-0.575813	C7	Protein
0.257349	C6	Protein
0.286958	C1	Protein
-0.498017	C3	Protein
0.494867	C1	Protein
0.160994	C5	Protein
-0.563806	C7	Protein
-0.190997	C6	Protein
0.43852	C1	Protein
0.850215	C1	Protein
0.161978	C1	Protein
-0.455207	C3	Protein
-0.131933	C4	Protein
0.292043	C5	Protein
0.689155	C1	Protein
0.0628262	C8	Protein
-0.09348	C5	Protein
-0.102238	C4	Protein
-0.288588	C2	Protein
-0.586298	C4	Protein
-0.483781	C8	Protein
0.266151	C6	Protein
0.860541	C1	Protein
-0.256313	C3	Protein
-0.00289914	C8	Protein
0.488644	C1	Protein
-0.503935	C3	Protein
-0.117551	C8	Protein
0.563396	C1	Protein
0.650296	C5	Protein
0.233848	C6	Protein
-0.480253	C7	Protein
0.180749	C5	Protein
0.24188	C5	Protein
0.0570569	C7	Protein
0.167118	C8	Protein
0.0607185	C4	Protein
-0.0575465	C2	Protein
-0.971291	C3	Protein
-0.13508	C2	Protein
-0.922863	C3	Protein
0.331828	C8	Protein
0.169982	C2	Protein
0.404464	C1	Protein
0.428018	C1	Protein
-0.354496	C4	Protein
0.426215	C4	Protein
-0.65838	C3	Protein
0.70425	C1	Protein
-0.221234	C7	Protein
0.330994	C4	Protein
0.0895463	C4	Protein
0.710721	C1	Protein
-0.466569	C5	Protein
0.418741	C8	Protein
0.209289	C1	Protein
-0.362621	C3	Protein
-1.08971	C7	Protein
-0.771996	C3	Protein
-1.14692	C2	Protein
-0.366557	C7	Protein
0.308229	C1	Protein
0.101519	C2	Protein
0.237331	C7	Protein
0.144401	C3	Protein
0.731853	C1	Protein
0.168636	C6	Protein
-0.409059	C5	Protein
-0.445807	C7	Protein
0.457038	C1	Protein
0.862883	C1	Protein
-0.16051	C2	Protein
0.530246	C6	Protein
0.250292	C2	Protein
0.74623	C2	Protein
0.470519	C5	Protein
-0.499289	C2	Protein
-0.44324	C7	Protein
0.49196	C2	Protein
-0.438136	C3	Protein
-0.0349251	C3	Protein
-0.0481082	C7	Protein
0.0983937	C5	Protein
0.503635	C6	Protein
0.322112	C3	Protein
-0.647571	C2	Protein
-0.333599	C1	Protein
0.327447	C8	Protein
0.68895	C1	Protein
-0.363785	C3	Protein
0.459445	C1	Protein
-1.08924	C8	Protein
-0.0927375	C8	Protein
0.00552791	C5	Protein
0.21826	C2	Protein
-0.737302	C7	Protein
0.784805	C6	Protein
0.585414	C7	Protein
-0.425468	C4	Protein
-0.147145	C4	Protein
-0.0321466	C4	Protein
0.641842	C8	Protein
-0.271165	C7	Protein
0.624412	C6	Protein
-0.253999	C5	Protein
0.0232093	C1	Protein
0.593533	C8	Protein
0.723056	C1	Protein
1.03253	C6	Protein
-0.130974	C8	Protein
-0.249175	C2	Protein
-0.0805035	C8	Protein
-0.321122	C5	Protein
-0.150505	C1	Protein
-0.642596	C5	Protein
0.966707	C1	Protein
-0.0599301	C4	Protein
-1.00796	C2	Protein
-0.0671254	C7	Protein
0.253411	C6	Protein
-0.0390773	C3	Protein
-0.45762	C6	Protein
1.05809	C1	Protein
-0.0702771	C6	Protein
0.019177	C6	Protein
-0.0122489	C5	Protein
-0.206006	C5	Protein
-0.24371	C3	Protein
-0.571753	C2	Protein
-0.192114	C4	Protein
-0.014186	C7	Protein
0.968448	C1	Protein
-0.0205098	C2	Protein
0.410577	C1	Protein
0.294731	C5	Protein
-0.425372	C2	Protein
1.00981	C1	Protein
-0.715963	C7	Protein
0.846295	C1	Protein
0.091777	C4	Protein
0.312013	C6	Protein
0.157199	C8	Protein
-0.421794	C7	Protein
-0.0195277	C7	Protein
0.376328	C1	Protein
0.421792	C6	Protein
-0.327715	C4	Protein
-0.495155	C5	Protein
0.261519	C6	Protein
-0.441402	C4	Protein
-0.655597	C2	Protein
0.257313	C1	Protein
-0.32679	C8	N124_Gly
-0.601956	C5	N124_Gly
-0.282514	C1	N124_Gly
-0.448791	C6	N124_Gly
-0.124697	C6	N124_Gly
-0.203156	C2	N124_Gly
-0.119162	C1	N124_Gly
-0.134055	C3	N124_Gly
0.227624	C5	N124_Gly
-0.287996	C3	N124_Gly
-0.392696	C7	N124_Gly
-0.425285	C6	N124_Gly
-0.463755	C1	N124_Gly
-0.462278	C3	N124_Gly
0.178566	C1	N124_Gly
-0.323848	C5	N124_Gly
-0.196194	C7	N124_Gly
-0.431845	C6	N124_Gly
-0.00989755	C1	N124_Gly
-0.108434	C1	N124_Gly
-0.208219	C1	N124_Gly
-0.0213488	C3	N124_Gly
-0.517198	C4	N124_Gly
-0.321355	C5	N124_Gly
-0.179112	C1	N124_Gly
0.592808	C8	N124_Gly
-0.277629	C5	N124_Gly
-0.298662	C4	N124_Gly
-0.0218532	C2	N124_Gly
-0.781885	C4	N124_Gly
-0.070665	C8	N124_Gly
-0.101023	C6	N124_Gly
0.0932165	C1	N124_Gly
-0.284357	C3	N124_Gly
0.584653	C8	N124_Gly
0.147878	C1	N124_Gly
-0.281858	C3	N124_Gly
-0.196983	C8	N124_Gly
0.281585	C1	N124_Gly
0.205339	C5	N124_Gly
-0.101159	C6	N124_Gly
-0.235181	C7	N124_Gly
0.305604	C5	N124_Gly
-0.45612	C5	N124_Gly
-0.120276	C7	N124_Gly
0.0586139	C8	N124_Gly
-0.15655	C4	N124_Gly
0.0200831	C2	N124_Gly
-0.09633	C3	N124_Gly
-0.372217	C2	N124_Gly
-0.557449	C3	N124_Gly
-0.412516	C8	N124_Gly
-0.233545	C2	N124_Gly
0.16574	C1	N124_Gly
-0.258309	C1	N124_Gly
-0.526995	C4	N124_Gly
0.00221954	C4	N124_Gly
-0.707532	C3	N124_Gly
0.0957093	C1	N124_Gly
-0.0654369	C7	N124_Gly
-0.268529	C4	N124_Gly
-0.305233	C4	N124_Gly
-0.161016	C1	N124_Gly
-0.343924	C5	N124_Gly
0.244312	C8	N124_Gly
-0.15064	C1	N124_Gly
-0.408934	C3	N124_Gly
-0.305742	C7	N124_Gly
-0.210108	C3	N124_Gly
-0.973777	C2	N124_Gly
0.365594	C7	N124_Gly
-0.139944	C1	N124_Gly
-0.485367	C2	N124_Gly
-0.168126	C7	N124_Gly
-0.488271	C3	N124_Gly
0.088088	C1	N124_Gly
-0.284789	C6	N124_Gly
0.116365	C5	N124_Gly
-0.545856	C7	N124_Gly
-0.0246084	C1	N124_Gly
-0.172967	C1	N124_Gly
-0.3175	C2	N124_Gly
-0.526529	C6	N124_Gly
0.0766413	C2	N124_Gly
-0.207428	C2	N124_Gly
-0.772932	C5	N124_Gly
-0.432878	C2	N124_Gly
-0.0546459	C7	N124_Gly
0.210034	C2	N124_Gly
-0.38887	C3	N124_Gly
-0.254438	C3	N124_Gly
-0.195837	C7	N124_Gly
0.026258	C5	N124_Gly
-0.218769	C6	N124_Gly
-0.394857	C3	N124_Gly
-0.0640419	C2	N124_Gly
0.0941597	C1	N124_Gly
0.102501	C8	N124_Gly
-0.161332	C1	N124_Gly
0.0377693	C3	N124_Gly
0.0354498	C1	N124_Gly
-0.402363	C8	N124_Gly
-0.0861133	C8	N124_Gly
-0.0334212	C5	N124_Gly
-0.101738	C2	N124_Gly
-0.397854	C7	N124_Gly
-0.374501	C6	N124_Gly
0.926005	C7	N124_Gly
-0.412799	C4	N124_Gly
-0.460942	C4	N124_Gly
-0.261669	C4	N124_Gly
0.372589	C8	N124_Gly
0.708982	C7	N124_Gly
-0.0818988	C6	N124_Gly
-0.722601	C5	N124_Gly
-0.230287	C1	N124_Gly
0.355162	C8	N124_Gly
0.56868	C1	N124_Gly
0.423069	C6	N124_Gly
0.154517	C8	N124_Gly
-0.460924	C2	N124_Gly
0.372856	C8	N124_Gly
-0.53676	C5	N124_Gly
-0.0509217	C1	N124_Gly
-0.801292	C5	N124_Gly
0.00907953	C1	N124_Gly
-0.0854154	C4	N124_Gly
-0.967763	C2	N124_Gly
-0.544757	C7	N124_Gly
-0.285292	C6	N124_Gly
-0.628094	C3	N124_Gly
-0.0371445	C6	N124_Gly
0.29982	C1	N124_Gly
-0.63946	C6	N124_Gly
0.230169	C6	N124_Gly
-0.471069	C5	N124_Gly
-0.150215	C5	N124_Gly
-0.291689	C3	N124_Gly
-0.606158	C2	N124_Gly
-0.118481	C4	N124_Gly
0.112908	C7	N124_Gly
0.0414927	C1	N124_Gly
-0.194118	C2	N124_Gly
0.0348356	C1	N124_Gly
-0.00288689	C5	N124_Gly
-0.445252	C2	N124_Gly
0.0903851	C1	N124_Gly
0.0809049	C7	N124_Gly
-0.25144	C1	N124_Gly
-0.18068	C4	N124_Gly
-0.360532	C6	N124_Gly
-0.331084	C8	N124_Gly
-0.656287	C7	N124_Gly
-0.0238243	C7	N124_Gly
-0.27072	C1	N124_Gly
0.121377	C6	N124_Gly
-0.500429	C4	N124_Gly
-0.438711	C5	N124_Gly
-0.56039	C6	N124_Gly
-0.568206	C4	N124_Gly
-0.702218	C2	N124_Gly
0.216176	C1	N124_Gly

## Sheet: f
ATP1B1 intensity	group	omic
-1.27588	C8	Protein
0.207586	C5	Protein
-0.779543	C1	Protein
0.155673	C6	Protein
-1.86974	C6	Protein
-0.280438	C2	Protein
-1.3914	C1	Protein
0.147355	C3	Protein
-0.932623	C5	Protein
-1.20258	C3	Protein
-1.54713	C7	Protein
-0.711104	C6	Protein
-0.654165	C1	Protein
-0.649475	C3	Protein
-1.72698	C1	Protein
-0.409817	C5	Protein
-0.782262	C7	Protein
-1.09868	C6	Protein
-2.10931	C1	Protein
-1.44873	C1	Protein
-1.77482	C1	Protein
0.0887752	C3	Protein
0.514902	C4	Protein
-0.484022	C5	Protein
-1.55656	C1	Protein
-1.87628	C8	Protein
-0.370714	C5	Protein
-1.24232	C4	Protein
-0.212197	C2	Protein
-0.640556	C4	Protein
-0.622667	C8	Protein
0.203033	C6	Protein
-1.97197	C1	Protein
0.2352	C3	Protein
-0.319345	C8	Protein
-0.914042	C1	Protein
-0.820342	C3	Protein
-1.38598	C8	Protein
-1.78921	C1	Protein
-0.146968	C5	Protein
-1.31648	C6	Protein
0.250388	C7	Protein
0.0476294	C5	Protein
-0.678717	C5	Protein
-0.289303	C7	Protein
0.424612	C8	Protein
0.872762	C4	Protein
0.215813	C2	Protein
-2.4062	C3	Protein
0.130628	C2	Protein
0.58226	C3	Protein
-2.00707	C8	Protein
0.0978735	C2	Protein
-0.75028	C1	Protein
-0.707459	C1	Protein
-0.142539	C4	Protein
0.915651	C4	Protein
-0.866306	C3	Protein
-1.85943	C1	Protein
0.0657408	C7	Protein
-0.485279	C4	Protein
-0.060502	C4	Protein
-0.995048	C1	Protein
-0.0979297	C5	Protein
-1.15875	C8	Protein
-0.46148	C1	Protein
0.120568	C3	Protein
-0.19219	C7	Protein
-0.300335	C3	Protein
-0.358914	C2	Protein
-0.00985141	C7	Protein
-1.18027	C1	Protein
-0.589712	C2	Protein
-1.38028	C7	Protein
-0.864121	C3	Protein
-1.5955	C1	Protein
-2.2564	C6	Protein
-0.877809	C5	Protein
0.141682	C7	Protein
-1.99551	C1	Protein
-1.72152	C1	Protein
-0.477359	C2	Protein
-0.649146	C6	Protein
-0.538803	C2	Protein
-0.582564	C2	Protein
-0.699666	C5	Protein
-0.606541	C2	Protein
-0.252078	C7	Protein
-0.294713	C2	Protein
0.293028	C3	Protein
-0.579217	C3	Protein
-0.581466	C7	Protein
-0.161015	C5	Protein
-0.679434	C6	Protein
-0.250894	C3	Protein
0.0337928	C2	Protein
-1.00361	C1	Protein
-2.17841	C8	Protein
-2.25783	C1	Protein
0.29911	C3	Protein
-1.67844	C1	Protein
0.171005	C8	Protein
-1.49747	C8	Protein
0.143063	C5	Protein
-1.21753	C2	Protein
0.845544	C7	Protein
-0.940424	C6	Protein
0.148064	C7	Protein
0.408159	C4	Protein
-0.209076	C4	Protein
0.425851	C4	Protein
-0.774921	C8	Protein
-0.278867	C7	Protein
-0.925531	C6	Protein
-0.477868	C5	Protein
-0.959605	C1	Protein
-1.40208	C8	Protein
-1.94216	C1	Protein
-0.958192	C6	Protein
-0.487147	C8	Protein
-0.254031	C2	Protein
-1.3132	C8	Protein
-0.546466	C5	Protein
0.159455	C1	Protein
0.124291	C5	Protein
-2.04058	C1	Protein
0.369139	C4	Protein
0.333748	C2	Protein
-0.389435	C7	Protein
-0.245536	C6	Protein
-0.83268	C3	Protein
-0.593371	C6	Protein
-1.32311	C1	Protein
-0.702451	C6	Protein
-0.716715	C6	Protein
-0.529712	C5	Protein
-1.22799	C5	Protein
-0.174363	C3	Protein
-0.260475	C2	Protein
-0.500175	C4	Protein
0.264578	C7	Protein
-2.71968	C1	Protein
0.201098	C2	Protein
-1.07175	C1	Protein
-0.571983	C5	Protein
-0.0622567	C2	Protein
-2.30738	C1	Protein
0.164993	C7	Protein
-1.28336	C1	Protein
0.400995	C4	Protein
-1.26469	C6	Protein
-0.337904	C8	Protein
-1.69726	C7	Protein
0.110447	C7	Protein
-1.02132	C1	Protein
-0.134658	C6	Protein
0.109435	C4	Protein
-1.30798	C5	Protein
-1.20645	C6	Protein
-1.07919	C4	Protein
-0.537765	C2	Protein
-0.763564	C1	Protein

## Sheet: g
BCL2 intensity	Cluster	omic	Group	cohort
-0.135329	C8	Protein	Primitive	CPTAC
0.166257	C5	Protein	Committed	CPTAC
-1.26875	C1	Protein	Committed	CPTAC
-0.874024	C6	Protein	Committed	CPTAC
-1.36941	C6	Protein	Committed	CPTAC
-0.218248	C2	Protein	Primitive	CPTAC
-1.0507	C1	Protein	Committed	CPTAC
-0.115186	C3	Protein	Primitive	CPTAC
-1.40854	C5	Protein	Committed	CPTAC
0.26799	C3	Protein	Primitive	CPTAC
-1.86446	C7	Protein	Primitive	CPTAC
-1.02211	C6	Protein	Committed	CPTAC
-1.07745	C1	Protein	Committed	CPTAC
-1.1173	C3	Protein	Primitive	CPTAC
-1.10001	C1	Protein	Committed	CPTAC
0.18935	C5	Protein	Committed	CPTAC
-0.41129	C7	Protein	Primitive	CPTAC
-0.539038	C6	Protein	Committed	CPTAC
-0.679781	C1	Protein	Committed	CPTAC
-1.719	C1	Protein	Committed	CPTAC
-1.61581	C1	Protein	Committed	CPTAC
-0.332606	C3	Protein	Primitive	CPTAC
0.423697	C4	Protein	Primitive	CPTAC
-0.396264	C5	Protein	Committed	CPTAC
-0.497106	C1	Protein	Committed	CPTAC
-0.728433	C8	Protein	Other	CPTAC
0.712188	C5	Protein	Committed	CPTAC
-1.02629	C4	Protein	Committed	CPTAC
-1.00952	C2	Protein	Primitive	CPTAC
-0.00932431	C4	Protein	Primitive	CPTAC
-0.534518	C8	Protein	Primitive	CPTAC
0.492609	C6	Protein	Primitive	CPTAC
-1.143	C1	Protein	Committed	CPTAC
-0.12981	C3	Protein	Other	CPTAC
-0.148861	C8	Protein	Committed	CPTAC
-0.495949	C1	Protein	Committed	CPTAC
0.319413	C3	Protein	Committed	CPTAC
-0.1658	C8	Protein	Primitive	CPTAC
-0.914364	C1	Protein	Committed	CPTAC
-0.373685	C5	Protein	Committed	CPTAC
-0.545081	C6	Protein	Committed	CPTAC
-0.0949849	C7	Protein	Primitive	CPTAC
0.401532	C5	Protein	Committed	CPTAC
-1.09811	C5	Protein	Committed	CPTAC
-0.636092	C7	Protein	Primitive	CPTAC
0.612953	C8	Protein	Other	CPTAC
0.330323	C4	Protein	Primitive	CPTAC
0.0474083	C2	Protein	Primitive	CPTAC
0.392751	C3	Protein	Other	CPTAC
-0.896763	C2	Protein	Primitive	CPTAC
0.500351	C3	Protein	Primitive	CPTAC
-1.10674	C8	Protein	Other	CPTAC
-0.351406	C2	Protein	Primitive	CPTAC
-0.910561	C1	Protein	Committed	CPTAC
-0.425452	C1	Protein	Committed	CPTAC
-0.368567	C4	Protein	Primitive	CPTAC
0.46345	C4	Protein	Primitive	CPTAC
0.563798	C3	Protein	Primitive	CPTAC
-0.418517	C1	Protein	Committed	CPTAC
-0.489269	C7	Protein	Primitive	CPTAC
0.342409	C4	Protein	Committed	CPTAC
0.527402	C4	Protein	Primitive	CPTAC
-1.3072	C1	Protein	Committed	CPTAC
0.333385	C5	Protein	Committed	CPTAC
0.865252	C8	Protein	Committed	CPTAC
-0.519799	C1	Protein	Committed	CPTAC
0.00797797	C3	Protein	Other	CPTAC
1.61573	C7	Protein	Primitive	CPTAC
0.113955	C3	Protein	Primitive	CPTAC
-0.285413	C2	Protein	Primitive	CPTAC
-0.836579	C7	Protein	Primitive	CPTAC
-0.593142	C1	Protein	Committed	CPTAC
-0.822753	C2	Protein	Primitive	CPTAC
-0.14893	C7	Protein	Primitive	CPTAC
0.145515	C3	Protein	Primitive	CPTAC
-0.364302	C1	Protein	Committed	CPTAC
-0.42693	C6	Protein	Committed	CPTAC
-0.235197	C5	Protein	Committed	CPTAC
1.10412	C7	Protein	Primitive	CPTAC
-1.01234	C1	Protein	Committed	CPTAC
-1.80505	C1	Protein	Committed	CPTAC
0.147085	C2	Protein	Primitive	CPTAC
-0.727128	C6	Protein	Committed	CPTAC
-0.212275	C2	Protein	Primitive	CPTAC
-0.47411	C2	Protein	Other	CPTAC
0.405692	C5	Protein	Committed	CPTAC
-0.68483	C2	Protein	Primitive	CPTAC
0.712329	C7	Protein	Primitive	CPTAC
-0.623889	C2	Protein	Primitive	CPTAC
0.800047	C3	Protein	Primitive	CPTAC
-0.592893	C3	Protein	Primitive	CPTAC
-0.105739	C7	Protein	Primitive	CPTAC
-0.200738	C5	Protein	Committed	CPTAC
0.517428	C6	Protein	Committed	CPTAC
0.684811	C3	Protein	Primitive	CPTAC
-0.301807	C2	Protein	Primitive	CPTAC
0.67234	C1	Protein	Committed	CPTAC
-1.54066	C8	Protein	Primitive	CPTAC
-0.688359	C1	Protein	Committed	CPTAC
0.444132	C3	Protein	Primitive	CPTAC
-0.303082	C1	Protein	Committed	CPTAC
1.19836	C8	Protein	Primitive	CPTAC
-0.500749	C8	Protein	Primitive	CPTAC
0.339855	C5	Protein	Primitive	CPTAC
-0.829962	C2	Protein	Committed	CPTAC
1.71201	C7	Protein	Primitive	CPTAC
-0.36451	C6	Protein	Committed	CPTAC
0.95188	C7	Protein	Primitive	CPTAC
0.740299	C4	Protein	Primitive	CPTAC
-0.338225	C4	Protein	Other	CPTAC
0.337056	C4	Protein	Primitive	CPTAC
0.183598	C8	Protein	Primitive	CPTAC
0.358586	C7	Protein	Other	CPTAC
-1.23872	C6	Protein	Committed	CPTAC
-1.61911	C5	Protein	Primitive	CPTAC
-1.42356	C1	Protein	Committed	CPTAC
-0.175787	C8	Protein	Primitive	CPTAC
-0.949586	C1	Protein	Committed	CPTAC
-0.137682	C6	Protein	Committed	CPTAC
0.890374	C8	Protein	Primitive	CPTAC
0.369798	C2	Protein	Primitive	CPTAC
-0.26988	C8	Protein	Committed	CPTAC
-0.0309353	C5	Protein	Primitive	CPTAC
-0.174269	C1	Protein	Committed	CPTAC
0.180865	C5	Protein	Primitive	CPTAC
-2.27015	C1	Protein	Committed	CPTAC
0.430254	C4	Protein	Committed	CPTAC
0.0562072	C2	Protein	Primitive	CPTAC
0.0086789	C7	Protein	Primitive	CPTAC
-0.223513	C6	Protein	Committed	CPTAC
-1.18341	C3	Protein	Other	CPTAC
0.00392107	C6	Protein	Committed	CPTAC
-1.83665	C1	Protein	Committed	CPTAC
-0.275296	C6	Protein	Primitive	CPTAC
-0.200685	C6	Protein	Other	CPTAC
-0.740357	C5	Protein	Committed	CPTAC
-1.0971	C5	Protein	Committed	CPTAC
-0.419266	C3	Protein	Primitive	CPTAC
-0.21071	C2	Protein	Primitive	CPTAC
-0.7518	C4	Protein	Primitive	CPTAC
0.290736	C7	Protein	Primitive	CPTAC
-0.366602	C1	Protein	Committed	CPTAC
0.27498	C2	Protein	Primitive	CPTAC
-0.208298	C1	Protein	Committed	CPTAC
-0.861414	C5	Protein	Committed	CPTAC
-0.223175	C2	Protein	Primitive	CPTAC
-1.2655	C1	Protein	Committed	CPTAC
-0.0624363	C7	Protein	Primitive	CPTAC
-1.49777	C1	Protein	Committed	CPTAC
0.113297	C4	Protein	Committed	CPTAC
-0.565595	C6	Protein	Committed	CPTAC
0.200534	C8	Protein	Committed	CPTAC
-0.334944	C7	Protein	Primitive	CPTAC
0.0757375	C7	Protein	Primitive	CPTAC
-1.6828	C1	Protein	Committed	CPTAC
-0.00693066	C6	Protein	Other	CPTAC
-0.246998	C4	Protein	Primitive	CPTAC
-0.82046	C5	Protein	Committed	CPTAC
-0.420644	C6	Protein	Committed	CPTAC
-0.355893	C4	Protein	Primitive	CPTAC
-0.282567	C2	Protein	Primitive	CPTAC
-1.45937	C1	Protein	Committed	CPTAC
-0.00921	CXX	Protein	Other	BeatAML-p
-0.233	CXX	Protein	Other	BeatAML-p
0.0479	CXX	Protein	Other	BeatAML-p
-1.04	CXX	Protein	Committed	BeatAML-p
0.656	CXX	Protein	Primitive	BeatAML-p
-0.443	CXX	Protein	Other	BeatAML-p
-0.787	CXX	Protein	Committed	BeatAML-p
0.969	CXX	Protein	Other	BeatAML-p
0.0286	CXX	Protein	Other	BeatAML-p
-0.0939	CXX	Protein	Other	BeatAML-p
0.144	CXX	Protein	Primitive	BeatAML-p
0.509	CXX	Protein	Primitive	BeatAML-p
0.264	CXX	Protein	Primitive	BeatAML-p
-0.992	CXX	Protein	Committed	BeatAML-p
0.159	CXX	Protein	Primitive	BeatAML-p
0.354	CXX	Protein	Primitive	BeatAML-p
-1.04	CXX	Protein	Committed	BeatAML-p
0.0548	CXX	Protein	Primitive	BeatAML-p
-0.155	CXX	Protein	Other	BeatAML-p
0.284	CXX	Protein	Primitive	BeatAML-p
1.99	CXX	Protein	Primitive	BeatAML-p
0.735	CXX	Protein	Primitive	BeatAML-p
-1.21	CXX	Protein	Other	BeatAML-p
-0.844	CXX	Protein	Other	BeatAML-p
0.454	CXX	Protein	Primitive	BeatAML-p
-0.993	CXX	Protein	Other	BeatAML-p
0.308	CXX	Protein	Primitive	BeatAML-p
0.445	CXX	Protein	Primitive	BeatAML-p
-1.01	CXX	Protein	Other	BeatAML-p
-0.812	CXX	Protein	Other	BeatAML-p
0.537	CXX	Protein	Other	BeatAML-p
0.0755	CXX	Protein	Primitive	BeatAML-p
0.231	CXX	Protein	Committed	BeatAML-p
0.11	CXX	Protein	Other	BeatAML-p
-0.609	CXX	Protein	Committed	BeatAML-p
-0.771	CXX	Protein	Committed	BeatAML-p
-0.384	CXX	Protein	Committed	BeatAML-p
0.119	CXX	Protein	Primitive	BeatAML-p
-0.777	CXX	Protein	Committed	BeatAML-p
-0.391	CXX	Protein	Committed	BeatAML-p
0.284	CXX	Protein	Other	BeatAML-p
-1.16	CXX	Protein	Committed	BeatAML-p
0.283	CXX	Protein	Primitive	BeatAML-p
0.274	CXX	Protein	Other	BeatAML-p
-0.455	CXX	Protein	Committed	BeatAML-p
-1.13	CXX	Protein	Committed	BeatAML-p
-0.659	CXX	Protein	Primitive	BeatAML-p
0.62	CXX	Protein	Primitive	BeatAML-p
-0.427	CXX	Protein	Committed	BeatAML-p
0.0525	CXX	Protein	Primitive	BeatAML-p
0.96	CXX	Protein	Primitive	BeatAML-p
-1.35	CXX	Protein	Primitive	BeatAML-p
-0.204	CXX	Protein	Other	BeatAML-p
-0.666	CXX	Protein	Committed	BeatAML-p
0.342	CXX	Protein	Primitive	BeatAML-p
0.33	CXX	Protein	Primitive	BeatAML-p
0.468	CXX	Protein	Primitive	BeatAML-p
0.231	CXX	Protein	Committed	BeatAML-p
0.155	CXX	Protein	Committed	BeatAML-p
0.77	CXX	Protein	Primitive	BeatAML-p
-0.381	CXX	Protein	Committed	BeatAML-p
-0.513	CXX	Protein	Primitive	BeatAML-p
-1.13	CXX	Protein	Committed	BeatAML-p
0.482	CXX	Protein	Primitive	BeatAML-p
-0.927	CXX	Protein	Committed	BeatAML-p
-0.00356	CXX	Protein	Committed	BeatAML-p
0.247	CXX	Protein	Other	BeatAML-p
0.324	CXX	Protein	Primitive	BeatAML-p
-0.74	CXX	Protein	Committed	BeatAML-p
0.371	CXX	Protein	Primitive	BeatAML-p
-0.632	CXX	Protein	Other	BeatAML-p
0.00356	CXX	Protein	Other	BeatAML-p
0.227	CXX	Protein	Other	BeatAML-p
-1.82	CXX	Protein	Primitive	BeatAML-p
-0.0389	CXX	Protein	Other	BeatAML-p
-0.557	CXX	Protein	Primitive	BeatAML-p
0.635	CXX	Protein	Primitive	BeatAML-p
0.484	CXX	Protein	Committed	BeatAML-p
-0.0289	CXX	Protein	Primitive	BeatAML-p
-0.0419	CXX	Protein	Committed	BeatAML-p
1.25	CXX	Protein	Primitive	BeatAML-p
-0.516	CXX	Protein	Committed	BeatAML-p
0.557	CXX	Protein	Primitive	BeatAML-p
0.566	CXX	Protein	Primitive	BeatAML-p
-0.649	CXX	Protein	Primitive	BeatAML-p
-0.36	CXX	Protein	Committed	BeatAML-p
-0.0404	CXX	Protein	Committed	BeatAML-p
-1.41	CXX	Protein	Committed	BeatAML-p
0.235	CXX	Protein	Committed	BeatAML-p
-0.972	CXX	Protein	Committed	BeatAML-p
1.12	CXX	Protein	Primitive	BeatAML-p
-0.987	CXX	Protein	Committed	BeatAML-p
0.0353	CXX	Protein	Committed	BeatAML-p
-0.456	CXX	Protein	Other	BeatAML-p
0.0447	CXX	Protein	Other	BeatAML-p
0.506	CXX	Protein	Primitive	BeatAML-p
0.126	CXX	Protein	Primitive	BeatAML-p
-0.832	CXX	Protein	Committed	BeatAML-p
-0.715	CXX	Protein	Primitive	BeatAML-p
-0.822	CXX	Protein	Committed	BeatAML-p
2	CXX	Protein	Primitive	BeatAML-p
0.369	CXX	Protein	Primitive	BeatAML-p
1.11	CXX	Protein	Committed	BeatAML-p
0.311	CXX	Protein	Primitive	BeatAML-p
0.691	CXX	Protein	Primitive	BeatAML-p
0.474	CXX	Protein	Other	BeatAML-p
-1.17	CXX	Protein	Committed	BeatAML-p
-0.114	CXX	Protein	Primitive	BeatAML-p
0.209	CXX	Protein	Other	BeatAML-p
1	CXX	Protein	Primitive	BeatAML-p
0.428	CXX	Protein	Primitive	BeatAML-p
0.696	CXX	Protein	Primitive	BeatAML-p
-0.304	CXX	Protein	Other	BeatAML-p
0.336	CXX	Protein	Other	BeatAML-p
0.54	CXX	Protein	Primitive	BeatAML-p
-0.793	CXX	Protein	Committed	BeatAML-p
-0.303	CXX	Protein	Committed	BeatAML-p
-1.01	CXX	Protein	Committed	BeatAML-p
-0.221	CXX	Protein	Other	BeatAML-p
-0.33	CXX	Protein	Committed	BeatAML-p
-0.465	CXX	Protein	Other	BeatAML-p
0.402	CXX	Protein	Other	BeatAML-p
-0.443	CXX	Protein	Committed	BeatAML-p
0.216	CXX	Protein	Primitive	BeatAML-p
0.577	CXX	Protein	Other	BeatAML-p
-1.06	CXX	Protein	Committed	BeatAML-p
-0.67	CXX	Protein	Committed	BeatAML-p
0.34	CXX	Protein	Other	BeatAML-p
-1.3	CXX	Protein	Other	BeatAML-p
-0.846	CXX	Protein	Other	BeatAML-p
0.944	CXX	Protein	Other	BeatAML-p
1.22	CXX	Protein	Other	BeatAML-p
0.712	CXX	Protein	Other	BeatAML-p
-0.417	CXX	Protein	Other	BeatAML-p
-0.95	CXX	Protein	Other	BeatAML-p
-0.0242	CXX	Protein	Other	BeatAML-p
0.543	CXX	Protein	Other	BeatAML-p
1.33	CXX	Protein	Committed	BeatAML-p
0.069	CXX	Protein	Other	BeatAML-p
0.326	CXX	Protein	Other	BeatAML-p
-1.32	CXX	Protein	Committed	BeatAML-p
0.426	CXX	Protein	Committed	BeatAML-p
-0.941	CXX	Protein	Committed	BeatAML-p
0.75	CXX	Protein	Committed	BeatAML-p
0.132	CXX	Protein	Committed	BeatAML-p
0.421	CXX	Protein	Primitive	BeatAML-p
0.605	CXX	Protein	Primitive	BeatAML-p
0.51	CXX	Protein	Committed	BeatAML-p
0.564	CXX	Protein	Primitive	BeatAML-p
-0.0996	CXX	Protein	Primitive	BeatAML-p
0.14	CXX	Protein	Primitive	BeatAML-p
-0.611	CXX	Protein	Committed	BeatAML-p
0.0479	CXX	Protein	Primitive	BeatAML-p
-0.728	CXX	Protein	Committed	BeatAML-p
-0.596	CXX	Protein	Committed	BeatAML-p
-0.211	CXX	Protein	Primitive	BeatAML-p
-0.786	CXX	Protein	Committed	BeatAML-p
0.334	CXX	Protein	Committed	BeatAML-p
-0.356	CXX	Protein	Primitive	BeatAML-p
0.498	CXX	Protein	Other	BeatAML-p
0.649	CXX	Protein	Primitive	BeatAML-p
-0.605	CXX	Protein	Committed	BeatAML-p
-1.69	CXX	Protein	Committed	BeatAML-p
-0.0604	CXX	Protein	Primitive	BeatAML-p
0.283	CXX	Protein	Other	BeatAML-p
-0.56	CXX	Protein	Other	BeatAML-p
1.03	CXX	Protein	Committed	BeatAML-p
-0.16	CXX	Protein	Committed	BeatAML-p
-0.203	CXX	Protein	Other	BeatAML-p
-0.674	CXX	Protein	Committed	BeatAML-p
-0.158	CXX	Protein	Other	BeatAML-p
-0.105	CXX	Protein	Primitive	BeatAML-p
-0.568	CXX	Protein	Other	BeatAML-p
0.992	CXX	Protein	Committed	BeatAML-p
-1.21	CXX	Protein	Committed	BeatAML-p
-0.199	CXX	Protein	Committed	BeatAML-p
-0.844	CXX	Protein	Other	BeatAML-p
-0.496	CXX	Protein	Committed	BeatAML-p
-0.939	CXX	Protein	Committed	BeatAML-p
0.643	CXX	Protein	Primitive	BeatAML-p
0.117	CXX	Protein	Other	BeatAML-p
-0.464	CXX	Protein	Primitive	BeatAML-p
0.985	CXX	Protein	Primitive	BeatAML-p
0.0165	CXX	Protein	Primitive	BeatAML-p
-0.0789	CXX	Protein	Committed	BeatAML-p
-0.805	CXX	Protein	Other	BeatAML-p
-0.913	CXX	Protein	Committed	BeatAML-p
0.309	CXX	Protein	Primitive	BeatAML-p
0.605	CXX	Protein	Committed	BeatAML-p
0.84	CXX	Protein	Primitive	BeatAML-p
0.291	CXX	Protein	Committed	BeatAML-p
0.478	CXX	Protein	Other	BeatAML-p
-0.146	CXX	Protein	Committed	BeatAML-p
0.211	CXX	Protein	Primitive	BeatAML-p
-0.0649	CXX	Protein	Primitive	BeatAML-p
0.749	CXX	Protein	Other	BeatAML-p
-0.723	CXX	Protein	Other	BeatAML-p
-0.898	CXX	Protein	Committed	BeatAML-p
0.0399	CXX	Protein	Other	BeatAML-p
0.171	CXX	Protein	Primitive	BeatAML-p
0.724	CXX	Protein	Primitive	BeatAML-p
-0.575	CXX	Protein	Committed	BeatAML-p
0.0638	CXX	Protein	Committed	BeatAML-p
1.18	CXX	Protein	Other	BeatAML-p
-0.724	CXX	Protein	Committed	BeatAML-p
-0.569	CXX	Protein	Other	BeatAML-p
0.571	CXX	Protein	Primitive	BeatAML-p
-0.149	CXX	Protein	Primitive	BeatAML-p
-0.208	CXX	Protein	Other	BeatAML-p
-0.471	CXX	Protein	Other	BeatAML-p

## Sheet: h
Gene	rna	pro	scr kinase
DPM1	-5.57414	0.0558365	NO
SCYL3	-3.01305	0.204892	NO
C1orf112	-1.87864	-0.0511744	NO
FGR	58.6404	45.5964	YES
CFH	-1.72295	0.581222	NO
FUCA2	3.68289	2.25227	NO
GCLC	-0.653382	1.29429	NO
NFYA	-3.37442	-1.02406	NO
LAS1L	-20.024	-14.5521	NO
ENPP4	-0.677778	-2.42667	NO
ANKIB1	-10.5559	5.41697	NO
KRIT1	-10.5003	-1.10999	NO
BAD	-0.967553	-3.91797	NO
LAP3	3.24509	5.52494	NO
CD99	-9.50634	-9.12178	NO
MAD1L1	0.405549	-8.7826	NO
LASP1	6.73385	5.03513	NO
SNX11	11.281	15.2624	NO
M6PR	0.694532	4.19577	NO
ICA1	-0.763853	0.637245	NO
ALS2	-10.4189	-5.67787	NO
CASP10	3.13501	5.25957	NO
CFLAR	11.9159	20.7201	NO
TFPI	-13.2694	-1.39016	NO
NDUFAF7	-5.38622	-1.73443	NO
RBM5	-3.45896	-8.42271	NO
ARF5	1.23094	1.87132	NO
SARM1	0.0550338	-0.628035	NO
POLDIP2	-8.95278	-6.26523	NO
PLXND1	-2.7477	-0.397533	NO
AK2	-0.117665	4.28353	NO
CD38	-3.20342	0.606206	NO
FKBP4	-5.80633	-5.63673	NO
KDM1A	-31.6342	-14.4697	NO
RBM6	-0.920502	-4.07558	NO
CAMKK1	6.53239	1.53528	NO
RECQL	0.0350096	0.336173	NO
VPS50	-0.514954	9.59243	NO
NDUFAB1	-3.56858	-0.862821	NO
SLC22A16	-5.18175	-2.16123	NO
SLC25A13	-2.21351	-4.77437	NO
ST7	-2.1901	-0.584138	NO
CDC27	-3.13322	-1.82723	NO
HCCS	2.47445	0.975093	NO
DVL2	-18.4475	-10.5029	NO
UPF1	3.45876	0.989343	NO
SKAP2	6.15079	9.15688	NO
SLC25A5	-2.56303	0.305079	NO
MCUB	9.18456	10.1305	NO
POLR2J	0.277546	-0.72156	NO
DHX33	-6.54192	-20.9922	NO
LIG3	-10.5095	-10.229	NO
RPAP3	-6.85788	-5.88437	NO
ACSM3	-9.02507	-0.82088	NO
CIAPIN1	-13.1663	-0.824283	NO
SPPL2B	-4.13127	-6.46539	NO
PRKAR2B	5.90032	10.2698	NO
MSL3	15.6376	-2.43592	NO
CREBBP	5.2159	1.41512	NO
TSPOAP1	-1.54694	-2.13338	NO
MPO	-1.11828	-0.77911	NO
GCFC2	-4.20653	-0.928978	NO
WDR54	-4.01623	-0.765745	NO
CROT	-6.02786	0.522223	NO
KMT2E	-0.438477	-4.51288	NO
RHBDD2	-0.151416	-0.422858	NO
IBTK	-8.52745	-0.642831	NO
ZNF195	-18.1799	-11.2966	NO
MYCBP2	-0.535845	4.63783	NO
FBXL3	-3.1291	-2.16449	NO
ITGAL	23.6094	28.0417	NO
PDK2	-0.712762	-4.84097	NO
ZFX	-6.47793	-1.28739	NO
LAMP2	-0.390854	0.237393	NO
ITGA2B	-0.117359	1.55056	NO
GDE1	-1.83208	0.186946	NO
REX1BD	0.00582469	1.34103	NO
OSBPL7	-2.01678	-1.92551	NO
AP2B1	-4.20336	10.8331	NO
ZNF263	-14.066	-1.17117	NO
SPATA20	-0.504351	-1.97309	NO
RALA	-14.24	-3.95023	NO
KDM7A	18.3879	5.05781	NO
AGK	-10.9119	-4.25081	NO
ALDH3B1	13.7036	22.0132	NO
GGCT	-8.10836	0.488651	NO
IFRD1	-1.36216	-3.50149	NO
PAF1	-2.60567	-1.14175	NO
VPS41	-2.46261	14.0833	NO
ELAC2	-6.60679	-6.39631	NO
ARSD	-0.915847	-0.100253	NO
PNPLA4	-6.23657	-0.646611	NO
PRSS21	-1.28344	-0.461775	NO
MARK4	0.259927	1.45411	NO
PROM1	-0.506418	-1.32397	NO
CCDC124	0.30514	-0.18441	NO
PAFAH1B1	-2.3013	6.33413	NO
KIAA0100	-1.98924	0.0633121	NO
GAS7	19.0315	21.4582	NO
TRAPPC6A	-9.49127	1.32483	NO
MATK	-10.8826	-7.0263	NO
CD79B	-0.127822	0.0320253	NO
TKTL1	1.79237	0.156341	NO
RPUSD1	-0.838422	1.19975	NO
LUC7L	-4.76912	-2.59296	NO
TSR3	-0.53721	-0.496991	NO
PIGQ	-1.46129	-0.824771	NO
CRAMP1	-1.6237	-4.25789	NO
DNAJC11	-3.47076	-4.4909	NO
PSMB1	-2.98024	1.5927	NO
JARID2	-0.311422	-0.967074	NO
CDK11A	1.60435	-3.83588	NO
NADK	36.1381	40.3923	NO
SYPL1	-10.7058	-0.547449	NO
SPAG9	-0.887195	1.52983	NO
AASS	-0.654837	-0.932387	NO
SS18L2	-2.86711	-0.0180249	NO
MPND	0.165753	-1.53036	NO
MGST1	-2.1703	-1.91336	NO
PGLYRP1	3.6605	1.40168	NO
NFIX	-0.601166	-1.36352	NO
ST3GAL1	0.0543637	-0.626092	NO
MMP25	9.7024	1.434	NO
MED24	-3.12189	-1.0577	NO
HEATR5B	-9.7843	8.21938	NO
SEC62	-1.48519	0.0958625	NO
CSDE1	-7.30261	2.89596	NO
UBE3C	-1.02765	5.79693	NO
REV3L	-15.623	-2.99709	NO
FAM76A	-0.0855343	-0.0628403	NO
TRAF3IP3	6.53259	-0.916574	NO
POMT2	-4.19696	-3.00657	NO
VTA1	-2.54805	2.81445	NO
BAZ1B	-3.31228	-0.655627	NO
RANBP9	-9.46241	0.155772	NO
SPRTN	-1.34005	-0.884559	NO
METTL13	-3.51204	-2.91857	NO
ZNF207	-10.1593	-0.0646719	NO
UQCRC1	2.66022	-0.756655	NO
STARD3NL	-9.04552	0.709367	NO
CD9	0.221949	1.64643	NO
NCAPD2	0.234092	1.72469	NO
NISCH	1.23943	3.00761	NO
STAB1	8.03973	5.48988	NO
IDS	-0.11435	1.03776	NO
ZNF200	-0.604443	-2.18265	NO
CD4	21.9679	8.30643	NO
BTK	-0.553927	4.51978	NO
SCMH1	-19.2214	-15.9352	NO
FYN	9.20586	13.0573	YES
HIVEP2	-8.61849	-0.23202	NO
ELOA	-2.04379	-0.772208	NO
LYPLA2	7.49045	5.65506	NO
CLCN6	3.048	0.641549	NO
MRC2	-3.93466	-2.69527	NO
TSPAN9	-0.0234535	1.0344	NO
APBA3	-0.294598	4.03438	NO
ABHD5	4.3267	10.6389	NO
AKAP8L	-1.20795	-10.6504	NO
MBTD1	-17.5426	-11.0349	NO
UTP18	-15.0899	-12.7496	NO
RNF216	-2.4539	-0.635339	NO
TTC19	-18.1557	-6.14286	NO
PTBP1	-1.21489	-3.77615	NO
LARS2	-25.5074	-10.4005	NO
PIK3C2A	-2.22916	8.10187	NO
PLAUR	22.5154	22.584	NO
ANLN	0.544345	0.921999	NO
WIZ	0.278313	-23.6775	NO
RABGAP1	-1.63267	0.183612	NO
QPCTL	-5.87079	-1.3918	NO
PPP5C	-2.47736	-0.126011	NO
CEP68	-12.9561	-5.79258	NO
MAP4K3	-13.6326	-0.318928	NO
TYROBP	23.4061	19.5855	NO
LDAF1	-7.2942	0.478693	NO
BRCA1	-2.12865	-0.543679	NO
ERCC1	-2.71802	-0.95735	NO
MBTPS2	-6.28016	-0.535899	NO
LTF	1.3254	0.757117	NO
EXTL3	10.1564	1.70287	NO
ELOVL5	-0.169055	1.46458	NO
ALOX5	17.0474	10.0246	NO
CALCOCO1	0.096295	-2.12331	NO
UBR7	-7.9702	-4.80301	NO
MAP4K5	-13.2074	-2.39773	NO
EHD3	-1.89255	0.0301184	NO
PSMC4	-0.0713417	0.978236	NO
MAN2B2	7.79057	-1.15426	NO
MVP	22.328	20.0784	NO
NUB1	-1.45557	-1.29104	NO
PGM3	-1.8705	3.19657	NO
RWDD2A	-0.0585776	0.347447	NO
CLK1	-2.08824	-1.35123	NO
POLR3B	-2.87394	-17.6403	NO
RNF14	-0.771106	2.61865	NO
DNASE1L1	21.7045	23.8215	NO
DDX11	-2.31275	-0.17118	NO
HEBP1	0.534368	-0.0618868	NO
CD6	1.49089	1.15605	NO
TACC3	2.03372	0.827047	NO
UFL1	-6.90563	1.9197	NO
POLA2	-0.110715	-0.0105851	NO
ZC3H3	1.74461	-0.794353	NO
CAPN1	1.10411	8.8066	NO
ACP3	30.9109	18.0684	NO
MDH1	-5.09122	0.0696599	NO
SLC30A9	-9.55102	-1.5176	NO
COX15	-2.18747	-0.0245447	NO
CCDC88C	6.9967	12.8262	NO
YAF2	-4.87143	-1.32589	NO
ZMYND11	-26.4068	-15.2516	NO
WAS	21.3674	6.51395	NO
BID	8.40082	10.6402	NO
XYLT2	-3.48632	0.155715	NO
NUDCD3	-10.9534	-3.41707	NO
GLT8D1	-3.76426	-6.11984	NO
ATP2C1	-16.7365	-1.91068	NO
SLC38A5	-5.67913	-0.0497911	NO
RALBP1	-11.8589	1.86635	NO
RUFY3	-0.445443	0.438644	NO
SLC11A1	44.9871	11.6754	NO
AGPS	-5.89224	4.98612	NO
STEEP1	-6.22962	-1.62091	NO
TTC27	-8.55978	-0.801434	NO
PHLDB1	-1.07746	-1.34893	NO
PRDM11	-6.23193	-8.56513	NO
CD74	3.82337	0.636418	NO
HGF	-3.7826	-0.75909	NO
NCDN	-0.459674	4.39025	NO
ZFP64	-3.14651	-10.9145	NO
MNAT1	-22.2111	-5.92759	NO
RUNX3	0.461717	-0.584299	NO
MRE11	-9.46808	-7.36369	NO
SERPINB1	-0.947659	0.724878	NO
SPAST	-1.06819	7.0048	NO
OSBPL5	-0.0483607	-0.420916	NO
AQR	-4.45306	-2.93785	NO
FHL1	-2.98739	-0.96085	NO
RTF2	-0.0264403	-0.58929	NO
NLRP2	-0.358615	-0.372121	NO
RNF10	0.0165438	1.66978	NO
ZNF839	-9.63699	-2.49893	NO
ZDHHC6	-1.89934	0.118558	NO
RNH1	10.8114	15.077	NO
NDUFS1	-8.3835	-1.58625	NO
RB1CC1	-6.68234	0.827143	NO
ERP44	3.39522	13.4432	NO
ALAS1	1.39142	0.631817	NO
BIRC3	3.09171	0.660304	NO
AKAP11	-3.3253	-0.198816	NO
GLRX2	-1.8296	-0.0958221	NO
SNAPC1	-5.97298	-3.89655	NO
DERA	-1.71611	8.22917	NO
STRAP	-10.9537	0.680155	NO
DEF6	1.62468	2.44889	NO
PLEKHO1	4.26416	2.64666	NO
GCLM	-0.185545	0.916676	NO
UBR2	0.530628	7.0468	NO
EHD2	-0.534317	-0.443724	NO
CCDC28A	-1.80673	3.47778	NO
RRAGD	-3.04146	-0.668023	NO
HSF2	-15.0402	-4.13768	NO
PHF20	-0.674234	-11.6459	NO
TYMP	34.0551	22.2854	NO
NCAPH2	-0.863355	0.135437	NO
TOMM34	-12.9641	-2.83151	NO
SEC63	-2.0833	2.44584	NO
KPNA6	-7.33214	0.463352	NO
VIM	2.19884	6.70602	NO
FAS	4.04979	7.58249	NO
RNASET2	2.6968	0.0746667	NO
CD44	0.31852	2.19764	NO
AGPAT4	-0.102659	0.0410123	NO
BTN3A1	0.536986	0.869962	NO
MIPEP	-15.0907	-4.17852	NO
PRKCH	-0.607926	0.324655	NO
IFNGR1	34.6423	25.9098	NO
B4GALT7	-3.98168	-0.0744961	NO
VRK2	-1.66395	-0.811669	NO
TNFRSF1B	47.2855	23.1795	NO
VEZT	-21.8654	-4.82273	NO
POU2F2	25.5074	15.9144	NO
BRD9	-0.654112	-1.48989	NO
SNX1	0.595813	14.9094	NO
TBPL1	-2.26698	-0.12513	NO
BCLAF1	-9.67387	-9.24449	NO
SLC39A9	-2.13444	-0.0224403	NO
TFB1M	-11.2444	-5.33687	NO
RABEP1	-7.04268	-2.31802	NO
HMGB3	-4.40951	-2.57038	NO
NUP160	-7.99866	-0.641745	NO
BAK1	1.54976	2.2593	NO
IKZF2	-5.60207	-3.8892	NO
GRN	32.331	7.36765	NO
ARHGAP31	16.0382	7.76194	NO
CENPQ	-3.03994	-0.21373	NO
SARS1	1.35296	4.8099	NO
RANBP3	-0.0040903	-4.312	NO
ARID4A	-2.38335	-2.22582	NO
EIPR1	-5.82401	1.34588	NO
PNPLA6	10.6171	11.256	NO
IFT88	-11.9098	-8.44985	NO
ALG1	-4.19735	0.725513	NO
ZCCHC8	-2.17822	-2.21279	NO
CHPF2	-1.55628	-1.7522	NO
FUT8	-4.56591	-1.14458	NO
UBA6	-14.724	-0.326402	NO
GAB2	2.4685	1.93811	NO
ATP6V0A1	9.61342	21.7331	NO
PIAS1	1.71404	-0.466398	NO
SLC4A7	-1.84693	-0.0955618	NO
MAP2K3	5.201	2.8911	NO
TMSB10	1.78969	2.94415	NO
ASTE1	-6.44034	-0.0541432	NO
PEX3	-15.0979	-0.593411	NO
GABARAPL2	0.130036	6.08905	NO
FAM136A	-22.3283	-5.27072	NO
VCL	4.928	7.66224	NO
DAPK2	2.01934	0.0675683	NO
NSMAF	-15.1484	0.509804	NO
ADSS2	-3.72969	1.6853	NO
STAP1	-6.72798	-2.05012	NO
TIMP2	11.6865	12.2351	NO
RFC1	-13.9297	-5.42714	NO
TBC1D23	-3.60681	3.04995	NO
CUL3	-3.89851	-0.322858	NO
ZZZ3	-16.7779	-5.23996	NO
NSUN2	-4.16576	-4.17425	NO
FBXO42	0.464339	-1.59973	NO
MFAP3	-1.44177	-0.289971	NO
MRI1	-3.61125	0.0423377	NO
METTL1	-14.8921	-2.09124	NO
AGA	-1.53403	-2.71302	NO
PI4K2B	-1.42368	2.18235	NO
BOD1L1	3.09139	-4.29183	NO
MAT2B	-2.89257	-3.24038	NO
EDC4	-0.621006	3.66106	NO
TRIO	-3.26585	-0.432241	NO
VCAN	53.9076	35.9255	NO
CLEC16A	1.6743	8.96296	NO
MSR1	20.9733	8.83162	NO
MTREX	-18.9892	-7.10314	NO
ZFYVE16	3.09749	15.3319	NO
RIPOR1	8.69306	19.296	NO
RAI14	-1.06991	-0.454273	NO
PNKP	1.67711	0.643172	NO
SPDL1	-4.28699	-0.877237	NO
STAU2	-7.26796	-2.67471	NO
PHF23	-0.211652	-6.96868	NO
INPP4A	13.7198	14.1055	NO
RAB27B	-0.64418	0.0138858	NO
PSMA4	-1.74521	0.442625	NO
LSG1	-12.0497	-8.57211	NO
TNC	0.0418986	0.737947	NO
THAP3	-2.49088	-4.83833	NO
TDP1	-9.10732	-6.3143	NO
AIFM2	4.42331	10.5456	NO
MED17	-11.1223	-2.63315	NO
RETSAT	0.383601	5.2323	NO
CAPG	7.83907	10.1227	NO
AP2S1	5.2518	8.19497	NO
ADAM28	-1.23248	-0.708538	NO
DCUN1D1	-6.90594	-0.103702	NO
JADE2	-3.26578	-6.00451	NO
LCP2	10.595	8.8798	NO
TRIT1	-8.41374	-3.25493	NO
CUL7	-6.78419	-5.06601	NO
CTNNA1	2.48646	2.54512	NO
PHKA2	2.27899	14.1304	NO
CNTLN	0.387049	1.76501	NO
HSPA5	0.456733	4.61493	NO
GEMIN8	-18.9513	-3.29518	NO
OFD1	-10.4566	-7.36529	NO
WDR37	4.60041	3.34143	NO
YTHDC2	-1.73943	3.6142	NO
CTPS2	-18.2794	-5.7735	NO
ATP6V1H	-1.56156	13.1223	NO
POLR2B	-9.4623	-1.84096	NO
ARAP2	0.415929	0.932892	NO
TPR	-10.4003	-17.581	NO
CP	-0.358615	0.640934	NO
KATNIP	1.30757	1.29772	NO
DTNBP1	0.513783	2.65325	NO
C12orf4	0.131151	5.76863	NO
WWC3	-0.0543626	-2.05959	NO
ARHGAP6	5.07213	1.90691	NO
MAP4	-0.804463	-2.23654	NO
GOPC	-9.82018	-3.84456	NO
USP28	0.306255	-0.390284	NO
HDAC9	3.49935	2.62631	NO
NOP16	-11.7004	-10.3065	NO
RRM2B	-0.364363	2.92033	NO
ZNF800	-5.34562	-1.41551	NO
SNX29	2.54141	13.6091	NO
MRPS10	-8.40999	-2.42925	NO
RSF1	-8.38305	-15.1945	NO
VPS13D	1.54707	4.49255	NO
CELF2	-0.919747	0.436541	NO
FAM120A	12.8902	18.6283	NO
R3HDM1	-7.9417	-17.5912	NO
COL9A2	4.95498	0.61821	NO
ERCC8	-11.1459	-2.91873	NO
H6PD	1.62214	2.00123	NO
VAMP3	10.4492	11.0308	NO
LTBP1	-0.109912	0.815403	NO
RCN1	-10.5187	-3.70857	NO
RFC2	-3.434	-3.01143	NO
ARID1B	-10.8555	-16.5118	NO
CLPTM1L	-0.140212	-0.630459	NO
NEDD4L	-0.106755	-0.11941	NO
HEXB	16.3621	14.3198	NO
PTCD2	-9.43631	-0.86604	NO
ARHGEF5	1.15825	0.0173327	NO
MCUR1	-11.2858	-7.34639	NO
LIMA1	-11.8649	-8.62719	NO
LETMD1	-10.7524	-5.999	NO
MAPK9	-3.73417	1.95576	NO
FHIP1B	14.2615	8.5758	NO
HOMER3	2.49571	3.91121	NO
RAD51	-0.172786	0.868877	NO
PIK3CB	0.115388	-0.173104	NO
CYBA	10.5293	28.9209	NO
THOC3	-7.50378	-5.89804	NO
HEBP2	2.21563	11.6324	NO
MPHOSPH9	-21.8306	-2.84886	NO
PLEKHA5	-12.0001	-7.31807	NO
SIKE1	-10.8964	2.19034	NO
RRP12	7.8433	-7.33898	NO
MSMO1	-4.37605	-1.09043	NO
TTC17	-10.2118	-2.05666	NO
FOXN3	0.0264403	0.106389	NO
AKR7A2	-0.692864	5.86902	NO
MRTO4	-15.1109	-14.1834	NO
USE1	-6.73102	-2.42199	NO
AP5M1	-7.66608	3.98489	NO
ANAPC4	-5.72742	0.675683	NO
KCNQ1	30.1159	30.1292	NO
TRAPPC3	-1.05348	8.68234	NO
THRAP3	-10.2803	-18.3729	NO
PHPT1	-1.69231	0.343903	NO
LY75	-2.54181	0.690126	NO
ARID4B	-4.02886	-8.88252	NO
SDCCAG8	-7.91317	-0.451688	NO
KIF1B	10.6133	16.8075	NO
FOXC1	-0.385191	-0.553931	NO
TBC1D22A	3.99298	9.68613	NO
SYNE2	0.999745	0.034923	NO
FAM168A	0.304454	-0.0168105	NO
RELT	19.5664	6.07597	NO
GALC	1.42393	0.0356972	NO
NOP58	-20.9278	-10.917	NO
SZRD1	0.210333	3.11225	NO
CUL1	-1.34492	-0.767668	NO
FAM114A2	-5.2479	1.06511	NO
CYFIP2	-1.1496	-0.873168	NO
TAB2	0.053899	0.701812	NO
EIF2AK2	-4.90174	-4.38944	NO
USP36	-0.798561	-22.5308	NO
KMT2C	0.186709	-0.191303	NO
PUM2	-11.7452	-11.5984	NO
MRPL43	-9.2573	-0.70618	NO
ITIH4	4.90624	1.99157	NO
ITIH1	5.1165	1.05858	NO
HPF1	-3.94029	-2.55698	NO
ZFR	-0.617001	-16.9297	NO
ZNF280C	-22.6341	-11.1141	NO
TRAF1	1.81112	0.378519	NO
RC3H2	-5.99916	-0.752179	NO
TRAF3IP2	-6.07378	-1.77102	NO
GYG2	-3.02505	-0.891732	NO
SOAT1	20.4791	12.5713	NO
PKP2	1.1014	0.446675	NO
GDI2	-2.2565	8.53631	NO
ATG5	-7.12997	7.72279	NO
PITHD1	-4.97681	-2.60904	NO
MTA3	0.29428	-0.314814	NO
USP13	-10.6695	-5.3172	NO
ATP11B	-0.882443	11.4426	NO
CDK14	-6.77749	-2.80301	NO
SEC61A1	-0.807485	0.719929	NO
PPP1R12A	-2.17738	6.01067	NO
CROCC	1.03429	-0.140627	NO
POLR3E	-11.5958	-23.4974	NO
ATP2B4	-0.496623	1.27615	NO
ZC3H11A	-9.50747	-14.3526	NO
RIOK2	-9.87589	-3.98705	NO
NDC1	-8.77301	-3.56974	NO
DGKG	1.53114	2.53912	NO
FLYWCH1	1.22889	-0.423153	NO
UNKL	0.0350097	-0.421976	NO
TBXAS1	7.37503	2.26081	NO
PARP12	2.24201	4.65595	NO
ALDH18A1	-21.1723	-10.1393	NO
TARBP1	-15.0041	0.0170878	NO
GATB	-12.5089	-7.64324	NO
MXD1	8.53828	5.26877	NO
CDK17	-11.972	-2.81099	NO
DNAJC25	-1.97681	-0.63926	NO
SLC2A3	10.266	10.8502	NO
CTDP1	-0.648975	-2.29469	NO
YBX3	-3.79669	-2.07038	NO
WNK1	3.41166	2.80328	NO
CCAR1	-16.593	-7.05821	NO
OGFR	24.6019	17.5075	NO
GNA15	-10.2986	-11.8724	NO
SNRNP40	-7.09763	-2.85437	NO
QSER1	-1.69254	-1.42183	NO
ACAA1	10.5779	2.63094	NO
BCAT1	-7.76751	-3.24437	NO
HDAC7	0.209407	-0.317106	NO
LZTS1	-0.280416	1.40667	NO
NCKAP1	0.315682	0.477468	NO
MRPS35	-8.00341	-2.04074	NO
GUCY1B1	-3.53705	-5.14655	NO
SFSWAP	-1.2731	-7.19237	NO
TNK2	1.6221	4.39525	NO
MON2	-5.54078	14.7684	NO
GPBP1	-13.5425	-3.71913	NO
ZNF112	-1.91215	-2.20502	NO
CS	-1.28608	-1.38867	NO
MRPS24	-1.79774	-1.28217	NO
ELMO2	8.07702	21.9875	NO
WAPL	-5.58122	-0.907114	NO
VMP1	3.83816	10.0253	NO
APPBP2	-6.0879	0.803433	NO
POLD1	-0.840998	0.0895082	NO
EIF4B	-8.00171	-1.81306	NO
BICRA	3.62429	-0.483885	NO
SPHK2	0.841086	1.01426	NO
ISOC2	-2.30518	-0.694028	NO
U2AF2	-3.24731	-7.81903	NO
EPN1	6.16368	7.90674	NO
MED29	1.62731	-1.81719	NO
MTMR1	-3.00035	0.211999	NO
ADCK1	1.20479	0.68793	NO
HAGH	0.916212	0.984325	NO
RNF4	-6.8589	-1.19526	NO
CASP8	-1.9274	0.613763	NO
INTS13	-17.7598	-5.47719	NO
TM7SF3	-11.9534	-3.01256	NO
TSPAN32	0.205981	2.82426	NO
ST3GAL6	-0.0437793	2.06412	NO
TAF2	-10.3806	-5.5356	NO
HIPK2	10.1391	1.51689	NO
TNPO3	-1.61987	4.74856	NO
RFXANK	-5.36771	-2.63057	NO
TMEM161A	-8.14411	-2.33102	NO
CTSA	4.92383	12.7885	NO
SUGP2	-0.786106	-11.8782	NO
SLC12A2	-11.106	-2.76246	NO
CNN2	1.429	1.12216	NO
SNCAIP	-0.868169	-0.416688	NO
DDX20	-17.2624	-5.50585	NO
BTBD1	-7.62373	1.28764	NO
FAR2	-0.074997	2.74183	NO
SBNO2	9.50946	3.3926	NO
PMS1	-12.0166	-9.48968	NO
HMG20B	-4.65956	-8.24925	NO
TAF11	-13.0479	-5.04826	NO
ANKS1A	1.53892	9.85376	NO
AP3D1	2.16416	18.3279	NO
ZNF76	-3.81585	-0.973856	NO
SLC9A3R2	0.255395	-0.174499	NO
NTHL1	-6.81663	-11.1912	NO
UHRF1BP1	-5.17145	0.0423065	NO
GNAI3	0.223751	14.3489	NO
IPO5	-18.0334	0.0637475	NO
OAT	0.487986	0.567464	NO
WDR3	-11.8172	-11.2229	NO
PKN2	-2.065	3.52155	NO
WDR18	-5.17163	-16.1915	NO
TRAM2	0.255826	0.00922181	NO
DGKA	3.11118	3.06191	NO
ANKRD44	8.34301	17.9238	NO
KARS1	-8.29992	-0.0595662	NO
ADAT1	-1.03077	-3.33436	NO
PDIA5	-2.82144	0.185656	NO
TBC1D22B	-0.622016	2.54964	NO
NDUFB4	-9.13833	-0.997598	NO
SPEN	0.591621	-14.2786	NO
MYLK	0.59535	1.00875	NO
ZC3H15	-11.888	-3.75117	NO
MAP2K4	-1.93557	1.81306	NO
PACC1	-2.46737	1.42272	NO
SLK	-2.85433	1.76253	NO
CYB5R4	0.532323	7.06041	NO
COL17A1	1.9338	-1.61185	NO
PRKCQ	-9.60961	-7.82293	NO
TLE2	-0.0147574	1.26578	NO
ASB1	-0.0779116	4.73541	NO
FAM107B	5.40587	7.68753	NO
ME1	4.37604	0.470825	NO
TBC1D1	2.66517	10.4211	NO
CDK13	-7.1261	-5.84033	NO
MTHFD2	-0.408076	0.075157	NO
SLC9A7	-7.11531	-4.56101	NO
FOXJ2	2.11578	-2.08114	NO
YBX1	-3.42267	-1.2788	NO
PDE4A	19.3608	4.34188	NO
PPP2R5A	1.65396	9.53012	NO
ELAVL1	-9.11273	-5.73396	NO
TIE1	-5.95789	-2.29978	NO
DIP2B	-4.7232	0.397994	NO
SMARCD1	-9.17306	-7.53247	NO
KDM4A	-2.64032	-0.806701	NO
NFYC	3.5695	-4.20866	NO
ASPM	-0.375657	0.15447	NO
CD84	0.0990189	2.271	NO
ELOVL1	1.00589	0.851979	NO
SPI1	24.4147	9.73774	NO
POLR1H	-12.8625	-5.44685	NO
ZBTB11	-0.957153	-2.53062	NO
ATXN3	-4.26361	1.3669	NO
GOLGA5	-0.15429	2.52302	NO
LRRC40	-10.3651	-0.111344	NO
ISOC1	-5.64148	-1.59348	NO
TRMT11	-18.6324	-8.95413	NO
THUMPD1	-5.1403	-5.95154	NO
ATG2B	-12.7948	0.387337	NO
ARFGEF1	-1.07742	3.1898	NO
ZFAT	-2.61633	-6.01409	NO
MTFR1	-6.6405	-4.37642	NO
FECH	-1.62063	-3.18405	NO
MYO9A	-18.9731	-4.2865	NO
DDX3Y	-2.18147	0.0470114	NO
PFKP	-2.59802	0.297298	NO
IDI1	-0.375205	-0.145118	NO
SP100	7.30857	6.57528	NO
TRAM1	-3.14118	-0.625856	NO
PHKA1	-0.814503	-2.00771	NO
TNFRSF1A	1.46521	6.8938	NO
EVI5	26.9214	18.8094	NO
PKM	13.3253	20.1854	NO
DHX29	-1.92725	1.73578	NO
DNTTIP2	-5.39255	-18.5124	NO
TP53BP1	-30.1224	-26.3518	NO
RRP15	-22.1006	-11.49	NO
RHOA	3.83751	17.2239	NO
DHX8	1.43054	0.890708	NO
PRKCZ	1.12115	0.786324	NO
IARS2	-3.3055	-1.08577	NO
IDH3G	7.54113	-0.369643	NO
ROGDI	2.29921	11.3317	NO
ROCK1	1.2237	6.2699	NO
CBFB	-4.15651	-3.03814	NO
PDK3	0.54594	-0.0156159	NO
HDAC4	10.5918	18.8795	NO
RASSF1	-3.99216	-9.77836	NO
IFI35	8.74506	8.92977	NO
HEATR6	-1.21902	-0.295975	NO
COASY	-0.0201644	1.52778	NO
MEF2A	0.0466197	-0.965288	NO
OTUD5	-0.441351	-5.58955	NO
TFE3	13.94	17.8851	NO
TBC1D25	-0.255526	-0.799756	NO
ACSL4	4.01416	18.7188	NO
INPP5A	-0.774692	2.7994	NO
GPKOW	-1.34129	-3.23747	NO
GRIPAP1	2.43275	10.1242	NO
FTSJ1	-5.09878	0.34819	NO
PRR11	2.28365	1.65786	NO
ATP11A	10.2041	21.7972	NO
POLR1A	-10.5467	-13.9885	NO
TTC7A	4.36555	11.332	NO
IP6K2	-21.1072	-2.96731	NO
SRBD1	-10.1824	-0.0659124	NO
KIF2A	-15.6843	-5.35221	NO
RASGRP2	-0.0379865	6.68495	NO
PSME4	-2.46743	-0.281554	NO
IFT80	-5.09275	-1.8724	NO
SIRT2	10.9299	16.8012	NO
ERLEC1	-6.65673	0.216875	NO
PPP2R5B	4.56503	0.549081	NO
MAST4	-11.0564	-17.5638	NO
NUP133	-20.1594	-6.65562	NO
NUCKS1	-14.0772	-1.62932	NO
VPS35	-0.895687	10.6242	NO
DNAJA2	-0.734065	0.62267	NO
BCL3	7.87459	2.55769	NO
KCNAB2	2.17155	3.78529	NO
FUNDC1	-9.01053	-5.30614	NO
MAOB	0.0502004	0.832591	NO
ATP1B3	4.20204	11.9465	NO
NEDD4	-9.64928	-6.06361	NO
PIGB	-1.53429	-0.244365	NO
GNB5	-1.46766	-0.395195	NO
RAB27A	4.56399	12.2863	NO
HDHD5	6.9535	0.928227	NO
UFD1	-0.0207368	-0.453157	NO
PHRF1	0.458206	-1.89548	NO
ELP1	-11.4062	3.64767	NO
NUCB2	-12.3699	-3.01744	NO
PFN2	-0.065742	-0.144856	NO
DAPP1	15.564	20.8523	NO
SLC44A1	5.63949	17.521	NO
TMEM260	-2.37925	-0.448656	NO
SMG6	-0.657815	-4.42028	NO
EXOC5	-7.57695	0.440013	NO
RNF126	0.347283	3.66192	NO
MNT	5.98142	-6.4805	NO
ZXDC	-0.00125625	-1.05686	NO
JMJD6	1.92218	5.19702	NO
POLB	-7.8432	-8.83506	NO
WIPI1	14.417	3.06732	NO
GBA2	2.72219	4.46396	NO
NDST1	9.36431	1.38856	NO
ASNS	-7.78246	0.706657	NO
AP3M2	-8.95397	0.215866	NO
PABPC1	1.99502	0.211664	NO
TESK2	1.10038	1.07033	NO
CFAP20	-13.4262	-1.93689	NO
CSNK2A2	-2.84277	1.98751	NO
EIF2B3	-3.99194	0.677488	NO
TCOF1	-6.23232	-14.9861	NO
CDC42	0.274896	15.7203	NO
OSBPL3	-4.78558	-0.813263	NO
RAD18	-16.8731	-2.7137	NO
ATP2B1	0.230243	4.08295	NO
NCK2	-7.41281	-0.984362	NO
MAP4K4	1.79321	6.49076	NO
WDR1	5.45345	7.45444	NO
SNX13	0.917576	2.55148	NO
ARHGAP10	-0.481738	0.15128	NO
ING3	-2.5405	-7.31669	NO
LMCD1	-0.0120184	-0.795589	NO
BUD23	-7.63358	-10.9161	NO
SEL1L	0.734473	-0.000781528	NO
TRIP13	-3.63131	2.17294	NO
ATP6AP1	3.26586	16.8301	NO
TCF3	-12.0473	-19.5763	NO
DAZAP1	-3.18655	-3.41416	NO
MBD3	-1.35664	-15.4277	NO
HLTF	-15.9239	-11.9223	NO
FAM50A	15.6667	9.71466	NO
FAM3A	-3.94447	-1.92105	NO
CPSF1	-1.97636	-2.88526	NO
CYBRD1	0.398242	4.22368	NO
PDCD2	-13.7521	0.18431	NO
RDH11	-3.11335	-0.367797	NO
PRKACA	22.8112	14.7477	NO
ACTN1	2.11003	3.99236	NO
ZFYVE26	0.918658	1.18127	NO
EPN2	0.488475	0.333539	NO
PTPN18	24.6651	23.6967	NO
ALDH3A2	8.53181	16.3964	NO
TFRC	-4.74682	-3.63021	NO
AFF4	-1.90336	-0.316997	NO
SMC1A	0.981552	-2.71079	NO
HSD17B10	-0.190657	-0.100758	NO
MARK2	10.2907	15.2565	NO
HMMR	-0.417288	0.348733	NO
CHFR	5.4478	1.25762	NO
FCGR2B	18.5198	2.14277	NO
NFATC3	-2.50407	0.0877823	NO
TRNT1	-14.3603	-12.0335	NO
ACADVL	2.0448	1.14557	NO
STK10	10.7058	10.4967	NO
FBXW11	-6.20206	5.52629	NO
ACAP1	-2.63615	-0.395615	NO
DERL2	-4.41154	0.0841501	NO
NDE1	2.46536	4.45502	NO
IRAG1	16.7584	3.93195	NO
AP1M1	6.21002	21.8533	NO
XRCC1	-4.31269	-13.6497	NO
SCARB1	-5.39563	-2.65472	NO
MCM2	-8.40628	-4.32153	NO
SELENOO	1.48184	6.89369	NO
ALPK1	1.19516	2.12168	NO
LLGL2	-0.464138	-3.79919	NO
CLCN4	1.37313	0.340251	NO
NLE1	-16.2169	-12.3265	NO
SDHA	-0.55601	0.19627	NO
SMARCE1	-19.7	-18.9345	NO
KDM5A	-4.47637	1.75162	NO
FERMT2	-0.474177	-0.0994341	NO
DHRS9	11.308	10.3525	NO
CD5L	0.214559	1.93689	NO
IGF2BP2	-0.746698	0.130916	NO
ST6GAL1	-2.07138	-0.726196	NO
FRY	0.41511	1.61788	NO
PICALM	13.1385	20.8257	NO
NSF	2.99629	14.7477	NO
GLI2	-0.415929	-2.06173	NO
CLASP1	-6.13917	-0.466398	NO
MRPS34	-1.82368	-2.97532	NO
CLNS1A	-13.0942	-0.591402	NO
EED	-0.209078	0.0285976	NO
TSG101	-1.42634	-0.153034	NO
NCBP3	-0.0087359	-1.59928	NO
ATP2A3	-2.04631	-3.08422	NO
MGLL	1.09248	6.46789	NO
BCS1L	-9.27488	-2.66524	NO
DPP8	-1.24959	2.47988	NO
SCARF1	0.0122695	-0.0354244	NO
LMAN1	-21.7246	-5.31597	NO
HACD3	-28.0068	-7.48714	NO
ZZEF1	4.78557	17.1852	NO
ENO1	-0.169063	8.59521	NO
MYDGF	0.173907	4.80199	NO
ANO8	6.72697	2.7486	NO
TUBE1	-13.8379	-0.150518	NO
ARHGEF10L	42.7529	34.4418	NO
TXK	-3.32795	-0.845085	NO
ACTR6	-8.81631	-6.4326	NO
TIPIN	-4.32263	-1.35006	NO
SRI	-2.99767	-0.281626	NO
EIF4G3	0.485779	1.00886	NO
NUP37	-4.40608	-2.68936	NO
GTSE1	0.657008	0.357427	NO
TTC38	0.366012	2.10301	NO
ACAT1	-0.155217	0.957491	NO
GRAMD4	-1.37232	0.251617	NO
ZNF638	-5.18295	-7.70535	NO
SLC25A40	0.258386	1.20421	NO
TIMM21	-7.57446	-2.10364	NO
RASAL2	-0.732201	-0.41303	NO
ZNF37A	-13.0545	-3.59172	NO
MARK3	-0.196968	1.00659	NO
SLC25A3	-8.64036	-1.17207	NO
FNDC3B	0.0256972	3.15823	NO
FOSL2	10.7325	7.07205	NO
FRYL	-7.99708	6.43893	NO
TMEM131	4.77475	-1.57032	NO
FSCN1	-5.32161	-4.94713	NO
ACTB	25.7834	20.1705	NO
PLD1	-3.20832	0.0410078	NO
WDR62	0.11969	0.0546489	NO
DLG1	-15.0881	5.0648	NO
RAB7A	6.40101	9.4539	NO
BCAP29	-2.96494	0.343093	NO
SART3	-8.24491	-10.3411	NO
ARHGAP15	-9.43407	-1.72467	NO
EXOSC7	-12.7442	-6.44062	NO
KIFAP3	-12.637	-0.00678076	NO
MKRN2	-10.2547	-5.45992	NO
MCM6	-5.52443	-4.36181	NO
REXO2	-5.26453	-6.14928	NO
RBM7	-2.59658	-0.200825	NO
RBMS2	-1.28265	-0.127295	NO
BAZ2A	1.48523	0.173729	NO
PTPN23	1.71937	1.72054	NO
MLH1	-3.15233	-12.4965	NO
UNG	-16.0554	-18.4907	NO
KLHL20	-9.54823	1.02459	NO
PLXNA2	9.08528	0.289301	NO
SPAG5	0.146	0.076982	NO
ANKRD13A	4.46178	13.4471	NO
TPD52	-1.46766	-0.658362	NO
PAG1	3.03698	3.95977	NO
GPATCH1	-1.83384	-4.10267	NO
ICAM3	1.09136	11.7098	NO
NT5C2	-4.61386	2.1502	NO
GPC4	2.11127	0.00857258	NO
MBNL3	-2.4754	-0.249779	NO
RAP1GAP	0.0261228	-0.0892643	NO
XAB2	0.173907	-2.46792	NO
ARHGEF1	7.64291	25.246	NO
STXBP2	17.4259	30.0094	NO
MAP2K7	0.817702	-0.123503	NO
TOP2B	-16.6595	-3.79483	NO
TM9SF3	-9.42864	-0.315411	NO
NFKB2	10.6046	7.90763	NO
UBE2T	-2.35921	-1.8847	NO
PPP1R12B	0.569215	-1.18426	NO
DNAJC10	-1.05344	3.71375	NO
GTF3C1	-5.91537	-6.25753	NO
USP33	-5.05309	6.43893	NO
SNRPA	-9.0767	-10.1585	NO
EXOSC5	-12.0223	-4.44925	NO
DYNC1I2	-3.70984	2.20868	NO
APBB1IP	7.57467	12.8125	NO
LRCH4	1.52868	6.80241	NO
FAM76B	-8.06587	-7.55892	NO
SIRT6	3.5086	2.24906	NO
POLD3	2.82632	0.155561	NO
CAPZB	12.4626	13.5817	NO
JADE1	-15.6204	-6.66714	NO
UBE2A	-3.15656	0.505643	NO
FBLN1	-0.578841	1.06197	NO
CST7	-0.209998	0.637467	NO
PIAS2	-15.9877	-3.82118	NO
ARAF	1.85195	6.72794	NO
MCCC1	-17.8099	-7.06953	NO
NEBL	0.183261	0.0944539	NO
UBE2K	-6.24706	1.35007	NO
PIK3C3	-9.76277	2.64525	NO
N4BP2	-15.8681	-4.919	NO
TIGAR	13.7765	16.3826	NO
SYNJ2	-2.47064	-1.25964	NO
PPP2R5C	0.828424	1.49469	NO
GNB1	1.304	7.97072	NO
MLLT10	-8.00712	-5.13044	NO
ITM2A	-11.5946	-4.41853	NO
NRDC	-0.97025	4.54585	NO
VDAC3	-7.54222	-5.36502	NO
PCM1	-18.7319	-6.45092	NO
TNRC6C	-3.40429	-7.22272	NO
CBFA2T2	-0.509592	-11.113	NO
ITCH	-0.767033	2.97217	NO
SDF4	0.00735274	-0.120266	NO
TOLLIP	11.2744	23.9821	NO
UBE2D4	-1.02303	7.76373	NO
THOC1	-26.9839	-9.82235	NO
FKBP7	-15.7455	-7.54295	NO
XRCC5	-8.8405	-6.60669	NO
LXN	-6.14203	-3.58007	NO
SP140	1.71455	0.18706	NO
MKNK1	3.6191	4.47012	NO
TNS1	-0.352659	-0.729096	NO
REXO1	0.595081	-7.11977	NO
SAR1A	0.378258	11.1014	NO
CDC14A	-3.95682	0.324158	NO
CEACAM1	4.50785	2.1869	NO
SENP1	-7.77459	-1.68934	NO
CIC	1.94256	0.0402584	NO
LIPE	1.2562	3.29165	NO
FDFT1	-4.72101	-2.06233	NO
PAFAH1B3	-8.4232	-1.08934	NO
OPHN1	0.429437	1.05923	NO
KIF22	-1.3511	0.0907869	NO
CARMIL1	0.393732	1.09075	NO
PGM1	0.261199	5.14655	NO
DDX1	-17.81	-5.69347	NO
DNM2	5.72934	8.65727	NO
EPB41L2	0.797978	1.93756	NO
STX7	1.39508	8.33406	NO
RABL2B	-0.781661	-1.64299	NO
KEAP1	-5.97231	-0.826501	NO
CRYBG3	8.00712	11.6538	NO
RFX3	-12.2345	-11.1878	NO
RIF1	-16.2149	-9.47587	NO
RAB21	-1.12213	6.21153	NO
SMARCA2	-6.78074	-6.20439	NO
SESN1	-1.12059	-1.10644	NO
SRCAP	1.76787	-10.6288	NO
PUM3	-16.3236	-12.9275	NO
CNOT4	-4.51346	-3.51946	NO
PSEN1	12.0857	6.4434	NO
CPOX	-0.824361	0.161929	NO
HSP90AA1	-4.11239	-1.08473	NO
RBL1	-0.39716	-0.104299	NO
DLGAP4	0.921267	0.489048	NO
NDC80	-0.963043	1.26044	NO
AP4E1	-1.26204	3.68112	NO
RSBN1	-8.90436	-5.69226	NO
OSTM1	14.6378	14.639	NO
PCNP	-7.31496	-3.88486	NO
EXD2	-12.4408	-9.559	NO
MEF2C	-0.00697973	-0.575568	NO
PTPRC	15.1361	32.071	NO
UBA5	-30.1697	-1.49764	NO
STK17B	4.31894	13.1082	NO
ZNF506	-9.08011	-0.151222	NO
JMJD4	-9.96484	-1.19439	NO
DUSP12	-7.61321	1.70591	NO
AACS	-0.276019	5.96559	NO
HSPB11	-11.4358	0.110419	NO
PHLPP1	-7.87659	-4.77632	NO
WDR70	-11.5891	-3.27214	NO
FYB1	24.8264	9.23969	NO
BZW1	-5.48687	2.71838	NO
ME2	0.370921	0.493471	NO
C5orf22	-1.22539	0.0591531	NO
CCNT2	-10.5796	-2.45677	NO
EPB41L3	24.4061	15.4089	NO
COBLL1	-1.63647	-1.19292	NO
DLG3	-0.229289	-0.0214533	NO
TRAF5	-8.49778	-8.69597	NO
MRPL22	-14.2648	-3.17637	NO
GEMIN5	-13.8544	-10.9656	NO
GSK3B	-0.0722288	4.91419	NO
ITGB5	2.74841	1.53742	NO
ERC1	0.05195	0.240251	NO
XPO1	-9.35878	-1.32722	NO
RNF13	13.1381	-2.73447	NO
PALB2	-9.92688	-2.79302	NO
DOP1A	-0.63448	3.22946	NO
LYRM2	-7.08937	-0.199242	NO
BCKDHB	-27.0465	-8.12036	NO
KAT6A	-2.4568	-3.5046	NO
TUT7	25.2938	17.8741	NO
TNPO1	-5.20635	2.51362	NO
PLOD1	19.5173	9.559	NO
ITGAE	-0.755334	-0.196935	NO
DIS3	-12.3644	-2.395	NO
PIBF1	-15.3681	-3.7694	NO
TDRD3	-10.3265	-2.25937	NO
NUFIP1	-22.8017	-7.74409	NO
PDS5B	-5.88025	-3.42835	NO
OXCT1	-2.98124	0.0178415	NO
RRAGB	-6.85972	-1.05909	NO
CYLD	-0.761004	11.9278	NO
ZNF324	-1.07671	-6.3015	NO
ZNF446	-3.42516	-2.13619	NO
ZNF264	-3.17026	-6.86689	NO
YTHDC1	-8.18177	-10.351	NO
CHMP2B	0.302042	10.0573	NO
SMAP2	18.4807	14.6242	NO
PPIE	-11.4465	-5.77603	NO
ZMPSTE24	-0.885209	-0.0440971	NO
STARD7	-0.281104	0.143802	NO
NOA1	-10.3941	-4.43643	NO
REST	-16.052	-5.8722	NO
HAL	4.78172	2.00771	NO
SSH1	2.16816	2.15505	NO
GSTP1	1.02422	3.32445	NO
APLP2	10.0134	3.69085	NO
WBP11	-1.14174	-4.27211	NO
EIF3I	-5.8183	0.420537	NO
TXLNA	-10.1761	-0.438545	NO
APOB	-0.361498	0.046273	NO
NCOA1	1.52579	-2.85451	NO
KIF3C	-1.47599	-2.55539	NO
RAB10	7.23012	14.3697	NO
HADHA	-1.25799	-0.248567	NO
MAPRE3	9.79716	7.54285	NO
CAD	-7.3982	-2.54787	NO
CD82	-4.92391	-0.644971	NO
BCORL1	0.391715	-6.25655	NO
ATRX	-17.7773	-18.6218	NO
AK6	-8.37703	-0.000122068	NO
FCN1	42.6143	25.9794	NO
SCAMP1	-8.75813	0.7011	NO
PREP	0.724224	7.31935	NO
HACE1	-10.8532	0.137325	NO
SEH1L	-22.7248	-4.68506	NO
WDR47	-2.38901	2.64431	NO
WDFY1	7.95701	16.1751	NO
SLC25A24	7.23711	4.63265	NO
MAP3K4	-13.9034	1.00461	NO
PILRA	48.2596	35.9255	NO
ABCB1	-2.47877	-3.59998	NO
ZNF213	3.23692	-0.403062	NO
AKR1B1	0.156965	1.11546	NO
CPNE3	2.79546	10.6191	NO
RRN3	-6.23261	-2.27172	NO
CTTN	-0.0355735	0.155715	NO
MTIF2	-8.51318	-2.01511	NO
DDHD2	-28.4134	-4.40075	NO
EPS15	-7.73263	-0.343081	NO
ORC1	-0.760947	-0.287939	NO
MGST2	-0.0695853	2.13316	NO
CHERP	0.2036	-9.6642	NO
ATG16L1	0.0550957	3.75051	NO
USP40	-0.658905	2.44896	NO
POMGNT1	-22.4805	-3.7361	NO
MAST2	2.96136	10.1785	NO
DNAJA1	-2.65531	0.712665	NO
B4GALT1	17.81	11.8976	NO
CHMP5	-0.668029	1.31587	NO
NFX1	-4.94571	-2.70429	NO
DIMT1	-19.6725	-8.44229	NO
IPO11	-19.4678	-1.6341	NO
EIF2AK1	-3.1736	-1.01135	NO
EPDR1	-13.5768	-6.57097	NO
SNX10	14.9233	10.8955	NO
SEPHS1	-19.2854	-1.45124	NO
MRPL28	-0.00441323	-2.1643	NO
ITPKC	0.31859	1.22946	NO
CEACAM6	3.33177	1.16428	NO
RBM22	-9.02015	-8.65513	NO
TMED2	-2.389	-0.0679611	NO
ERO1B	-10.8486	-2.94851	NO
ZFAND6	-3.51025	0.012741	NO
TXLNG	-10.0724	-3.68827	NO
LAT2	1.63978	0.00306106	NO
HUWE1	-1.72584	0.786976	NO
ZW10	-4.83058	-1.01485	NO
ACOX3	-0.190701	5.32936	NO
MTMR2	-18.5395	-7.14614	NO
PPP1R15A	1.35717	0.133257	NO
TRIP6	1.21058	3.1777	NO
FTL	30.4972	0.0103956	NO
SRRT	-0.831788	-10.4587	NO
BAX	0.0838186	4.03377	NO
PIGS	0.602759	1.03808	NO
ATXN7L3	0.609044	0.692585	NO
PGS1	2.27007	-0.842891	NO
PSMC5	-2.08024	2.15499	NO
UIMC1	-0.65653	-7.1124	NO
CETP	-0.100707	0.3747	NO
MMP2	-3.47448	-0.825224	NO
LPCAT2	-1.8865	0.18706	NO
OGFOD1	-14.4518	-15.2234	NO
SH3BP2	16.2245	11.1742	NO
NOP14	-13.6581	-17.1902	NO
ADD1	-1.26044	3.01744	NO
L2HGDH	-9.75386	-5.52658	NO
TXNDC16	-1.26582	-1.94734	NO
RTRAF	-14.4397	-9.77883	NO
NID2	-1.26766	1.31815	NO
SF3B2	-2.00434	-8.24925	NO
KLHL42	-11.0457	-0.26825	NO
GNAS	-1.89221	1.19374	NO
DNM1L	-11.2597	1.42093	NO
PHACTR3	9.75864	2.14988	NO
ERGIC2	-13.784	-0.730217	NO
AURKA	-0.000118197	-0.158021	NO
CASS4	1.33213	3.06973	NO
PIR	-1.6695	-2.60728	NO
AAMDC	-9.01833	-3.19224	NO
RFX2	0.32622	-2.57218	NO
ALG6	-2.33455	-0.169136	NO
CNOT3	1.37268	-4.61297	NO
GP6	0.984747	1.1232	NO
DDX18	-9.35198	-11.6298	NO
KHSRP	-0.0583285	-8.4557	NO
GNA11	0.414459	0.71256	NO
EDEM2	-0.0622447	0.534531	NO
DNMT3B	-4.58035	-5.2207	NO
TPX2	-0.488149	0.0211038	NO
PDRG1	-13.4189	-11.4108	NO
EPB41L1	-0.34563	1.18706	NO
DOCK9	0.868145	2.89962	NO
ANKRD10	-12.9215	0.337193	NO
TGDS	-7.10871	-0.619001	NO
COQ9	-3.7846	-2.55487	NO
PPP1R13B	4.30278	0.271776	NO
ATRN	-0.0709335	0.980301	NO
SIGLEC1	15.1616	1.35409	NO
FKBP1A	11.0906	3.66767	NO
NSFL1C	1.49728	0.00940629	NO
CPXM1	-12.73	-2.92993	NO
MAVS	-1.86337	-0.11882	NO
XRN2	-2.90899	-3.79342	NO
KIZ	-9.27027	0.10224	NO
DYNLL1	-3.65902	-1.25857	NO
TESC	0.95388	2.51008	NO
SNX5	-8.02818	13.1644	NO
MAPKAPK5	-14.9234	-0.291911	NO
P2RX7	19.6962	13.1739	NO
ESF1	-13.3229	-14.2633	NO
RBBP9	-4.53535	-0.322803	NO
ANAPC5	-19.2085	-2.90768	NO
SLC8B1	6.06914	1.27111	NO
TMEM230	-4.27564	-1.2885	NO
KDM2B	-0.913859	-4.79051	NO
TASP1	-24.3251	-7.95027	NO
OAS1	14.4977	10.8955	NO
GCN1	-7.45362	-0.570682	NO
PXN	10.6784	10.2137	NO
KIF16B	2.87028	6.48816	NO
TRMT6	3.10339	-5.16006	NO
PEBP1	-27.394	-8.03961	NO
BRAP	-9.1837	4.84603	NO
ERP29	0.357035	14.4499	NO
FUS	-0.115388	-4.0759	NO
IGBP1	-5.54221	2.64773	NO
ZNF302	-13.792	-9.14386	NO
GRAMD1A	-1.48527	-0.913964	NO
CDIP1	-6.15528	-1.26496	NO
GANAB	-6.38148	-1.7033	NO
GMIP	13.3061	27.362	NO
RBM41	-1.75569	-0.301117	NO
BIRC5	-0.150887	1.01602	NO
MLF2	-0.716412	-9.39329	NO
DDX24	-6.95226	-1.49115	NO
ZBTB25	-4.92859	-1.72017	NO
NECAP1	0.667484	3.11042	NO
ARHGAP4	0.842797	2.53213	NO
DHX32	-6.81653	3.359	NO
RCOR1	4.87813	-4.47281	NO
GPATCH2L	-9.94651	-2.71526	NO
BLVRB	5.50981	1.97725	NO
SLC9A1	7.40926	11.6101	NO
SPTLC1	0.131567	9.89392	NO
PAPOLA	-7.37428	-0.578957	NO
CCNK	0.972429	-1.63902	NO
YPEL3	1.40781	-0.0645153	NO
MRPS33	-7.50475	-1.33911	NO
NDUFB2	-0.956718	0.0636727	NO
NUDC	-8.25158	-1.8444	NO
MAEA	0.64382	-0.98023	NO
ICAM1	13.4263	8.10588	NO
STRN4	4.67589	0.164565	NO
IRAK3	10.2926	30.8886	NO
LYZ	26.1298	15.2918	NO
MUL1	-1.06342	-1.43716	NO
TFAP4	-9.63342	-20.3111	NO
PDCD7	-14.4501	-8.95665	NO
SPG21	24.1937	7.9278	NO
DNAJB11	-0.662719	4.87115	NO
RAB11FIP3	-2.24233	-0.115762	NO
GNPTG	2.24524	0.863676	NO
ZNF268	-11.8966	-6.15456	NO
GOLGA3	-1.4815	0.227002	NO
PABPC4	-1.0088	-0.780797	NO
CERS4	-0.778114	-2.32545	NO
MCOLN1	19.9091	4.00229	NO
USP48	-1.74749	-1.36881	NO
EFNB1	-0.524669	-0.933656	NO
PDPR	-1.51345	-8.6611	NO
AARS1	-5.5614	-2.48329	NO
GLG1	13.2896	7.02327	NO
KIF4A	-0.102245	-0.0285096	NO
TNRC6A	-2.496	2.14878	NO
PLEKHG2	3.73352	-0.677846	NO
NAT14	-9.51174	-4.43063	NO
PITPNM2	-3.28423	-1.79828	NO
EXOC1	-0.286697	2.89654	NO
RBM27	-11.3869	-6.802	NO
OSBPL8	5.06958	9.88311	NO
DTX2	4.48023	2.62227	NO
NLRC4	30.2616	29.8323	NO
PUS7	-17.4292	-16.2771	NO
DLD	-6.66175	-3.59688	NO
WDR7	3.62159	13.7701	NO
TXNL1	-10.9331	-4.55972	NO
IL5RA	-2.81758	-0.150112	NO
CMTM6	4.92758	0.964183	NO
ITGA6	-6.97601	-0.800959	NO
MAP3K20	-0.0154525	1.76747	NO
FH	-2.06226	-0.013672	NO
SEL1L3	0.804995	0.640397	NO
TF	-0.614032	-0.431094	NO
CDV3	-1.48957	2.74716	NO
ALKBH5	0.198013	-3.57327	NO
NLRP1	22.4767	13.8664	NO
SPAG7	-0.955945	-7.06586	NO
ORC6	-1.40661	-0.574414	NO
ZC3HC1	-10.1128	-7.60941	NO
TMEM101	-4.3616	-0.485774	NO
CD200	-2.62244	-3.55564	NO
PSME1	-0.984472	0.82104	NO
PPP2R3C	-0.486478	1.1079	NO
HAUS4	0.326043	0.747348	NO
CEBPE	1.6491	2.45572	NO
OSGEP	-8.73031	-2.74714	NO
RNF31	0.960332	1.51004	NO
SCFD1	-7.9189	-0.142037	NO
HECTD1	-11.6064	5.4407	NO
HNRNPC	-8.16893	-4.93998	NO
SUPT16H	-12.2454	-9.63374	NO
TOX4	-0.830501	-2.68521	NO
GEMIN2	-8.00442	-1.5252	NO
TINF2	1.78927	0.103875	NO
TRPM7	-11.983	0.0301528	NO
WDR76	-2.18768	-0.308123	NO
SNAP23	-0.586558	3.4463	NO
PHGDH	-2.01652	-0.192752	NO
EZR	0.981822	5.10591	NO
MYL6	3.56908	17.8459	NO
AGO1	2.73473	-0.0235062	NO
CLSPN	0.114484	0.365993	NO
RFFL	-0.161995	0.207224	NO
UNC13D	1.68981	8.90372	NO
MFSD11	0.204423	0.846729	NO
DPYSL2	9.11014	7.44752	NO
GPATCH2	-7.04507	-2.40023	NO
NUP50	0.409497	-1.03765	NO
CDC45	-1.106	-1.37814	NO
COMT	-9.24031	-2.41698	NO
ADA2	25.1668	20.5001	NO
ECHDC1	0.176299	5.27326	NO
LRRFIP2	-1.3543	0.692585	NO
XYLB	0.770957	3.34766	NO
HDAC6	-4.51858	-0.615015	NO
UPRT	-4.38283	-0.0354813	NO
CDC23	-11.0788	-0.416748	NO
AAAS	-2.657	-0.945041	NO
CBX5	-8.74422	-11.1737	NO
SUCO	-0.77964	-0.531194	NO
MSH2	-21.9131	-11.5466	NO
MAP3K1	3.01948	9.61212	NO
DHPS	-4.23509	-0.0499772	NO
HOOK2	-0.410626	-5.80213	NO
ARCN1	1.02391	8.18977	NO
TMEM38B	0.109912	1.86921	NO
PSMD5	-1.67471	0.244411	NO
PTGS1	1.61214	0.693171	NO
NUP188	-5.12852	-11.3487	NO
CRAT	2.48359	-0.256253	NO
SH2D3C	15.4166	18.9883	NO
NANS	0.0621701	2.51777	NO
TBC1D2	36.1106	40.6316	NO
CWF19L1	-0.169055	1.87985	NO
BTAF1	-2.1108	4.06081	NO
IKZF5	-3.76227	-2.11163	NO
BLNK	2.65496	0.921421	NO
SORBS1	-2.10905	-2.27446	NO
WAC	-3.36135	-3.85569	NO
NUBP2	-1.9488	1.13095	NO
SMIM24	-14.1123	-13.4603	NO
CRISP3	1.63852	0.151354	NO
FKBP5	1.68418	0.458992	NO
SRPK1	-0.855678	0.152229	NO
BRPF3	0.881961	-2.87366	NO
MRPS18A	-5.65405	-1.50716	NO
HSP90AB1	-18.1716	-1.51449	NO
CDC5L	-11.1161	-11.0445	NO
ITPR3	3.8435	0.849471	NO
ZNF184	-14.5368	-13.3884	NO
DSP	0.14403	0.152295	NO
SIRT1	-0.732669	-0.489067	NO
HNRNPH3	-7.40153	-6.89989	NO
IFT74	-16.5041	-8.40676	NO
JAK2	18.0218	22.4773	NO
ABL1	-5.79244	-2.83354	NO
ACOT7	-2.18298	0.109408	NO
SH3GLB1	-3.16891	0.159091	NO
SCD	-0.02607	0.0727886	NO
TMED1	-7.40958	-4.29346	NO
ABLIM1	-0.598168	-0.127997	NO
ERMP1	-4.40935	-2.26662	NO
RAB18	-0.669936	11.9853	NO
PRTFDC1	-0.715796	-1.16199	NO
MACROH2A2	1.95791	3.53436	NO
WASHC2A	0.838831	2.59038	NO
MAST3	20.7221	22.1313	NO
MYO9B	6.63708	11.4239	NO
PSMD8	-1.80122	1.06478	NO
FBXL19	-2.31074	-2.40344	NO
SETD1A	0.142537	-12.9565	NO
BCL7C	-5.57287	-2.72353	NO
CIRBP	-6.4664	-9.03593	NO
ATP5F1D	0.332395	-0.270793	NO
HNRNPM	-1.89498	-8.90598	NO
NDUFB7	-0.351131	0.647758	NO
TECR	-4.11207	-1.45654	NO
TIMM13	-10.9073	-2.86697	NO
CDC34	0.106572	-0.164662	NO
MTAP	-11.0115	0.648559	NO
POLR2E	0.724224	-10.5979	NO
POLRMT	-3.05163	-6.63094	NO
RASSF7	0.135653	0.914337	NO
PALM	-8.1828	-6.71819	NO
ARVCF	-4.12497	-2.4406	NO
TRMT2A	-1.08005	-0.548726	NO
RANBP1	-13.6348	0.327547	NO
KLHL22	-0.161267	2.60042	NO
MED15	2.69227	-2.01624	NO
SNAP29	3.22608	9.07786	NO
CRKL	-4.78352	0.169136	NO
LZTR1	1.00561	5.87723	NO
SMARCB1	-17.3978	-7.83065	NO
DERL3	-5.20118	-0.363564	NO
BCL2L13	-0.00228456	1.28346	NO
DDT	-0.871388	4.45477	NO
CABIN1	-0.358828	-1.02077	NO
TBC1D10A	2.93824	0.627669	NO
SF3A1	0.439941	-9.09072	NO
GGT5	-2.10797	-1.73455	NO
SPECC1L	-7.70812	0.530263	NO
PPIL2	1.21474	0.333061	NO
SNRPD3	-7.57968	-0.941158	NO
PES1	-10.526	-9.02214	NO
MAPK1	6.10328	21.2094	NO
GGT1	10.1446	14.0218	NO
PRODH	-0.406218	-0.81186	NO
PPM1F	2.20804	0.158209	NO
TOP3B	-0.0478185	-2.77804	NO
CYTH4	12.204	13.0376	NO
ESS2	0.0800494	-4.85293	NO
MFNG	-0.36597	1.90665	NO
SLC25A1	0.59589	0.465238	NO
GRK3	15.7869	24.7069	NO
LGALS2	24.2751	19.8004	NO
GGA1	1.49089	10.2136	NO
HIRA	0.282446	0.322091	NO
SH3BP1	11.4584	11.434	NO
LGALS1	6.94783	13.9572	NO
HPS4	-19.4977	-4.99538	NO
PATZ1	-19.3837	-13.0216	NO
TRIOBP	8.11678	18.3528	NO
TFIP11	-0.496623	-0.95735	NO
GCAT	-8.61114	-1.19313	NO
CRYBB1	-0.523201	-0.655627	NO
ANKRD54	-10.5669	-2.11637	NO
EIF3L	-9.40704	0.699669	NO
SNU13	-9.50296	-7.12304	NO
MICALL1	-0.639158	2.35643	NO
POLR2F	-7.27911	-4.2665	NO
CCDC134	-0.324605	-0.428171	NO
DEPDC5	2.2299	0.205143	NO
PICK1	-0.0522101	0.897566	NO
TTC28	-8.83176	-2.55576	NO
CENPM	-0.102245	0.803712	NO
KDELR3	-2.10823	-2.14238	NO
DDX17	-9.64663	-8.80056	NO
TCF20	-0.834864	-7.87527	NO
HSCB	-2.49662	-5.6228	NO
TOMM22	-7.79612	-3.4889	NO
RTCB	-1.58648	-8.62256	NO
JOSD1	-2.55853	-1.16149	NO
FBXO7	-3.40803	-0.96078	NO
GTPBP1	0.131457	-1.08827	NO
POLDIP3	-0.358051	-3.41196	NO
PPP6R2	-0.0598238	1.1388	NO
SBF1	-1.42979	0.00707551	NO
SUN2	4.59179	2.73287	NO
CYB5R3	1.51564	-0.0154038	NO
DNAL4	-15.0389	-2.85627	NO
LMF2	1.35458	0.658533	NO
RHBDD3	-2.70181	-0.886439	NO
PACSIN2	0.137041	2.72109	NO
AP1B1	2.58349	25.1244	NO
HMGXB4	0.0618517	-2.91873	NO
TOM1	21.3369	25.1901	NO
CHKB	3.37923	2.29076	NO
HMOX1	39.8472	28.5275	NO
MCAT	-8.64131	-5.93192	NO
THOC5	-5.02017	-12.823	NO
MCM5	-2.22304	-5.77218	NO
ARSA	5.13509	0.620464	NO
TSPO	12.6296	2.19229	NO
TTLL12	-5.36674	-1.15827	NO
CBX7	7.87894	2.72958	NO
ZMAT5	0.247123	-2.82228	NO
SYNGR1	-4.66543	-1.09674	NO
TAB1	0.186723	0.545549	NO
ASCC2	1.21588	3.99267	NO
MTMR3	11.0297	19.075	NO
MIEF1	-0.922874	-0.0290044	NO
MYH9	15.6405	25.2502	NO
SAMM50	-4.75433	-3.29518	NO
TXN2	0.0234535	-0.0860796	NO
GRAP2	1.44604	0.727376	NO
EIF3D	-11.8963	1.5638	NO
TNRC6B	-1.62473	-3.32085	NO
SGSM3	-0.955504	0.759671	NO
IFT27	-2.02014	2.73037	NO
KIAA0930	12.351	23.0603	NO
NCF4	1.24172	32.6354	NO
SLC25A17	-10.6229	0.340251	NO
FAM118A	1.46783	0.506171	NO
ST13	-13.4758	-6.57217	NO
RBX1	-1.22037	-0.587547	NO
EP300	5.19953	3.9406	NO
L3MBTL2	-4.628	-4.0428	NO
RANGAP1	-0.534317	0.376175	NO
ZC3H7B	-8.66395	0.634495	NO
PHF5A	-5.78012	-0.915895	NO
ACO2	2.56047	-0.0750848	NO
POLR3H	-2.90898	-12.6864	NO
TRMU	-1.39936	-2.20489	NO
PMM1	13.1433	2.52849	NO
DESI1	14.3067	6.26614	NO
CERK	0.0854676	4.40825	NO
BRD1	-0.554885	-4.03923	NO
ZBED4	-11.6657	-13.5895	NO
MLC1	-9.47048	-0.538985	NO
HDAC10	0.802932	2.88954	NO
ABHD4	-3.26551	-2.97386	NO
KHNYN	-0.0420105	0.881416	NO
FKBP3	-15.8127	-4.30706	NO
SDR39U1	-3.84306	-4.27156	NO
CTSG	2.2041	0.902469	NO
GZMH	0.701782	1.93837	NO
GZMB	0.463406	0.487493	NO
RBM23	2.3423	-0.0799403	NO
PRMT5	-17.827	-1.0383	NO
COCH	-2.64496	2.00572	NO
AP4S1	-9.53156	-0.934343	NO
POLE2	-5.56686	-1.4828	NO
SOS2	2.24525	12.2199	NO
NIN	1.1525	3.95633	NO
PYGL	2.03262	4.17818	NO
PSMC6	-9.03342	0.611945	NO
GNPNAT1	-10.2446	-1.49732	NO
DDHD1	-3.38891	-0.416397	NO
ATP6V1D	1.37188	6.5811	NO
PLEK2	-0.19329	-0.86924	NO
PIGH	-7.25162	-1.41419	NO
PSMA3	-6.62238	0.994417	NO
VTI1B	0.876882	13.6699	NO
TIMM9	-19.28	-9.39206	NO
GSTZ1	-6.83845	-1.27772	NO
KIAA0586	-15.74	-2.32785	NO
TMED8	-1.90302	1.4666	NO
AHSA1	-3.8218	-0.764921	NO
DAAM1	0.92431	1.13808	NO
SPTLC2	0.111165	10.3563	NO
RIN3	7.91429	9.49957	NO
LGMN	1.0482	8.73335	NO
ALKBH1	-0.351744	-1.23336	NO
SNW1	-3.7722	-6.47146	NO
ITPK1	28.036	28.9404	NO
DHRS7	-2.50809	0.381555	NO
PPM1A	-4.75433	0.299041	NO
CEP128	-1.76792	-0.204622	NO
ERH	-3.8276	-3.01736	NO
SRSF5	-6.10214	-6.78071	NO
EIF5	-3.242	-1.50734	NO
SLC8A3	-0.197328	-0.267217	NO
DICER1	0.0856471	11.6396	NO
ZFYVE21	-0.11284	0.926487	NO
MTHFD1	-8.93176	-0.233774	NO
TCL1A	0.492163	0.945146	NO
ZC3H14	-11.0042	-3.73973	NO
TELO2	-0.00878567	0.484312	NO
PCNX1	0.969805	3.26113	NO
GSKIP	-1.13392	4.88183	NO
VRK1	-3.5376	0.320561	NO
PSMC1	-3.54213	1.31289	NO
PPP4R3A	-3.49662	-2.19897	NO
C14orf93	-1.14526	-1.46268	NO
PSMB5	-4.76633	-1.33466	NO
YY1	-11.2733	-6.55475	NO
ACIN1	-0.791669	-4.26776	NO
TRIP11	-2.42421	5.83455	NO
APEX1	-19.9342	-9.56368	NO
PABPN1	-11.1639	-0.136725	NO
ARHGAP5	-8.84897	-6.29358	NO
CINP	-0.285241	-0.300915	NO
SRP54	-3.14118	-0.00757652	NO
CHD8	-4.16969	-3.11084	NO
PCK2	1.8174	0.474328	NO
PRORP	-14.6779	-6.89566	NO
DCAF11	-2.59657	0.505896	NO
PSMA6	-5.68823	2.97725	NO
NFKBIA	3.2754	0.94875	NO
PSME2	0.555695	2.52221	NO
BRMS1L	-12.3821	-6.78719	NO
SEC23A	-0.858362	1.67189	NO
GMPR2	-2.07021	0.754753	NO
PNN	-23.0579	-11.1079	NO
RABGGTA	9.61305	9.74201	NO
PCIF1	0.500875	-2.76928	NO
GSS	-4.88194	-0.00177541	NO
MMP9	2.92557	1.76315	NO
TRPC4AP	0.0674693	0.0294862	NO
PYGB	-0.323483	2.40145	NO
ABHD12	-0.378379	0.0440303	NO
PROCR	-0.75281	1.24144	NO
GINS1	-4.28481	-0.435446	NO
CD40	6.16464	3.50841	NO
UQCC1	-8.02455	-4.49254	NO
ZMYND8	-3.91811	-6.28779	NO
IFT52	-14.6336	-3.15403	NO
NDRG3	-3.55069	-0.178047	NO
SLA2	-9.05436	-2.20522	NO
RAB5IF	7.84453	5.97308	NO
NFATC2	-3.12763	-3.92415	NO
PABPC1L	0.246332	0.432478	NO
STK4	4.09883	14.3023	NO
ADNP	-8.76521	-22.3806	NO
PFDN4	-15.5133	-0.0657392	NO
CSTF1	-11.1186	-5.28248	NO
RAE1	-7.29293	-0.795801	NO
TPD52L2	24.019	14.1346	NO
DNAJC5	21.4863	12.9385	NO
NELFCD	-19.6563	-2.73447	NO
CTSZ	33.2185	22.477	NO
PRPF6	-4.91785	-6.1035	NO
TUBB1	1.22305	1.67249	NO
MTG2	-0.0374744	-1.11546	NO
PSMA7	0.0218786	1.84198	NO
MRGBP	-1.57568	-13.8804	NO
DIDO1	-4.9564	-10.8425	NO
GID8	-10.6969	-1.49813	NO
ARFGAP1	0.931297	7.18147	NO
EEF1A2	2.96519	1.20921	NO
GMEB2	0.726731	-0.726588	NO
C20orf27	5.40428	6.80702	NO
ARFRP1	-0.739101	-0.296896	NO
NDUFAF5	-2.16187	-2.02357	NO
RASSF2	32.4517	16.9651	NO
CSNK2A1	-27.5729	-1.70368	NO
CDS2	-8.84886	-0.127094	NO
HM13	4.38049	2.46951	NO
SIRPB1	38.1815	29.8651	NO
SEC23B	11.9452	11.3512	NO
PLCB4	-0.0633459	-0.680733	NO
MYL9	-0.00266639	1.67365	NO
HCK	40.5272	38.6206	YES
TM9SF4	8.97597	0.728036	NO
CRNKL1	-4.32686	-5.25035	NO
POFUT1	0.000539789	7.07709	NO
SAMHD1	24.4358	24.5182	NO
KIF3B	3.64956	0.134456	NO
NOP56	-20.145	-13.3011	NO
MANBAL	0.193341	-1.00401	NO
IDH3B	-4.23158	-0.723342	NO
MAPRE1	0.0797901	5.10755	NO
JAG1	0.207861	-0.37092	NO
CDK5RAP1	-1.39253	-4.74284	NO
TTI1	-6.96423	-0.130093	NO
RPRD1B	-1.05751	-5.2918	NO
PXMP4	-1.94433	2.05442	NO
CHMP4B	17.5822	20.2675	NO
BPI	6.42473	4.28411	NO
CST3	21.1392	12.3184	NO
ACTR5	-8.63	-2.218	NO
AHCY	-5.5364	-0.738565	NO
FAM83D	-0.0437938	-0.0636727	NO
DHX35	-6.07379	-2.54482	NO
DNTTIP1	6.68988	0.307059	NO
PIGU	-1.84607	0.24186	NO
TNNC2	0.545321	9.45969	NO
ACOT8	0.745077	13.3929	NO
APMAP	-0.636272	-0.515363	NO
ZNF516	4.85483	1.62551	NO
ADNP2	-2.45251	-10.8187	NO
RBFA	-26.8998	-7.01127	NO
USP14	-9.7205	-0.76285	NO
VAPA	0.248708	1.15662	NO
METTL4	-1.80485	0.364402	NO
LPIN2	-0.819206	-0.574463	NO
SMCHD1	0.390172	0.404616	NO
MYL12A	2.84742	17.4137	NO
CEP76	-16.2532	0.805302	NO
CEP192	-4.13452	0.655939	NO
RNMT	-19.7874	-8.21981	NO
ANKRD12	-0.966531	-0.040977	NO
POLI	-6.60289	-4.59316	NO
MIB1	-22.4694	0.559835	NO
RBBP8	-4.01905	-1.18273	NO
RIOK3	1.36171	3.5189	NO
CSTF2	-5.1182	-4.6063	NO
PSMD10	-6.12821	0.0375629	NO
ATG4A	-0.00464511	2.18867	NO
TBL1X	7.57521	5.67218	NO
PGRMC1	-1.23094	0.204622	NO
POLA1	-10.5095	-0.308337	NO
NKAP	-9.2116	0.115043	NO
NXT2	-0.352762	0.295965	NO
ALG13	-4.4308	3.92591	NO
PRPS2	-7.62679	0.764921	NO
TLR8	52.5262	47.8921	NO
AMMECR1	0.0801149	0.279302	NO
WDR13	-0.574158	-0.975022	NO
SUV39H1	-5.07536	0.226977	NO
XIAP	-1.18563	1.44682	NO
STAG2	-4.10547	-0.84873	NO
ATP11C	-9.71615	-0.143802	NO
ABCD1	12.9561	13.7899	NO
CCDC22	7.2073	13.3797	NO
PLP2	5.50999	7.90225	NO
BMX	0.425064	0.0338201	NO
PLS3	-0.0350647	-0.301117	NO
NAA10	-2.00075	-3.67257	NO
RENBP	13.6402	20.5674	NO
ELF4	7.22695	2.36014	NO
MTMR8	-1.27718	0.282292	NO
ASB9	-1.34811	-1.64761	NO
RBBP7	-20.3512	-7.36498	NO
FMR1	-0.840013	0.716947	NO
SCML2	-17.81	-12.5779	NO
SLC35A2	-6.94288	-0.0800856	NO
PQBP1	-5.33172	-4.1782	NO
EMD	1.17948	1.94388	NO
TAFAZZIN	2.21867	-0.175221	NO
PGK1	0.86812	3.31034	NO
GATA1	-0.426637	-0.436214	NO
MAGT1	-2.61419	-1.7634	NO
SMS	-6.86965	-2.30934	NO
UBL4A	-0.267972	-3.3953	NO
CD99L2	-1.63544	2.76787	NO
EEA1	2.55288	15.6407	NO
RP2	11.0219	30.1583	NO
JADE3	-18.1575	-8.47572	NO
CDK16	0.105005	1.09708	NO
USP11	-22.8693	-12.7019	NO
HTATSF1	-16.3971	-7.71023	NO
TIMP1	8.50847	4.93671	NO
PIN4	-4.58267	-1.24996	NO
MAGED2	-12.7958	-5.4308	NO
RBM3	-6.00273	-1.09793	NO
SYTL4	0.307666	0.549092	NO
CENPI	-0.870758	0.463948	NO
PBDC1	-13.2727	-0.9817	NO
GLA	-0.247271	14.5504	NO
ARMCX3	-5.01371	2.49141	NO
TNFSF13B	12.0367	6.83833	NO
FNDC3A	-13.2011	-0.714787	NO
CDADC1	-4.68758	-1.42448	NO
CAB39L	-2.16353	0.249032	NO
STK24	0.623597	2.12073	NO
ACP5	2.57056	2.19315	NO
DNAJC3	4.12595	11.4286	NO
UGGT2	1.42301	-0.0521368	NO
ARHGEF7	-4.22111	0.19423	NO
PARP4	-1.14345	21.2151	NO
SUPT20H	-8.54656	-1.50253	NO
MRPS31	-7.38211	-2.203	NO
SLC25A15	-8.25273	-1.89532	NO
KPNA3	-5.39925	0.222302	NO
RGCC	-0.0481048	0.198279	NO
VWA8	-2.16182	-1.45159	NO
DGKH	1.1541	1.16988	NO
KATNAL1	-12.5956	-1.31852	NO
INTS6	-3.08429	-1.59237	NO
TSC22D1	-13.6116	-9.52139	NO
CLN5	-0.548949	0.15128	NO
OLFM4	0.580282	0.115043	NO
MGRN1	1.55724	0.621302	NO
ZNF629	-8.41934	-12.9497	NO
TRADD	1.62192	9.039	NO
CORO1A	13.2694	14.6967	NO
MAPK3	8.30979	18.6107	NO
PHKB	-4.74358	14.3116	NO
LYRM1	-8.40489	-1.27881	NO
NUTF2	-12.8486	-2.58754	NO
NUP93	-5.34766	-7.05067	NO
CENPT	-1.8141	0.10651	NO
NFAT5	-1.0482	-2.16001	NO
LONP2	-3.91992	3.45907	NO
N4BP1	4.58653	5.27904	NO
ARL2BP	-2.76921	-5.92759	NO
DHODH	-15.5697	-4.71052	NO
CTCF	-9.25568	-2.29185	NO
ACD	-5.03442	-0.0950315	NO
POLR2C	-10.9918	-4.16022	NO
USB1	9.76644	14.9962	NO
CYB5B	-3.97845	0.492874	NO
NME3	0.888401	-0.00838385	NO
PSMD7	-2.22352	1.51228	NO
SETD6	-19.9227	-1.67875	NO
SLC38A7	5.97634	2.18061	NO
VAC14	1.68268	0.634835	NO
TANGO6	5.49716	7.13305	NO
COG4	1.06317	3.03987	NO
SLC7A6OS	-1.8926	1.71797	NO
SLC7A6	-1.21738	0.25544	NO
PLA2G15	4.43849	4.69734	NO
WDR59	-5.34615	-9.92091	NO
MON1B	3.83541	3.53142	NO
CMC2	-6.64029	-1.90697	NO
AXIN1	-0.212415	-0.276992	NO
NPRL3	0.0786601	-0.523715	NO
MLYCD	-2.63979	-3.78188	NO
MPG	-4.93922	-1.15487	NO
HSDL1	-2.19984	-0.0213933	NO
TAF1C	0.96087	-8.37452	NO
NAGPA	4.585	3.01242	NO
COTL1	43.3837	23.6617	NO
USP10	-10.1127	-0.027311	NO
CRISPLD2	28.1042	13.0809	NO
TSC2	0.0278179	1.85631	NO
ZNF500	-5.42985	-3.50426	NO
NME4	-12.7232	-2.13107	NO
ABCC1	-3.02243	-4.48939	NO
NOMO3	0.0642254	-0.0585234	NO
CIAO3	-1.168	1.03106	NO
MTHFSD	-1.61188	0.0744961	NO
CLCN7	1.20141	3.92055	NO
HAGHL	-0.573546	-0.357427	NO
SLC7A5	-1.11224	-2.96849	NO
STUB1	-0.866356	1.43601	NO
NUBP1	1.71643	8.79746	NO
UBE2I	-6.11944	-3.62331	NO
MEFV	52.2606	38.8169	NO
CRYM	-0.197808	-0.402741	NO
EEF2K	-7.16126	-0.579987	NO
CAPN15	0.143365	-0.45718	NO
PIEZO1	-1.40492	-0.076982	NO
GSPT1	-7.14771	-0.150058	NO
ZNF174	-6.84745	-2.27599	NO
CLUAP1	-16.982	-4.16906	NO
UBFD1	-22.5955	-15.0391	NO
EARS2	-15.4673	-8.87266	NO
ELOB	0.188544	2.18539	NO
GGA2	6.20426	12.6413	NO
CPPED1	32.2586	19.7113	NO
HMOX2	-0.915385	-0.0656176	NO
DNAJA3	-8.16746	-8.68204	NO
RBL2	0.169777	0.118558	NO
QPRT	-12.0565	-5.63765	NO
XYLT1	-2.01934	-0.764677	NO
PYCARD	10.4635	13.6643	NO
MAZ	-6.52179	-3.69763	NO
STX4	2.91841	5.14214	NO
CDIPT	0.199427	0.0054448	NO
BCKDK	12.324	3.33339	NO
KAT8	-0.685376	-9.69754	NO
NOMO1	-3.32429	0.554801	NO
CCP110	-9.40528	-2.47304	NO
VPS35L	1.21173	12.528	NO
RNF40	-0.383447	-2.10084	NO
KNOP1	-11.8879	-19.7159	NO
AAGAB	-1.89668	4.77714	NO
LACTB	17.5969	15.6569	NO
CSK	14.8039	15.6833	NO
HERC1	-0.513319	2.81766	NO
TRIP4	2.60222	3.87218	NO
MTFMT	-11.1378	-3.72525	NO
CTSH	32.2586	22.231	NO
FAH	-8.02998	-0.833625	NO
RPAP1	-3.57417	-3.86182	NO
HOMER2	-6.35701	-2.83598	NO
EHD4	17.1347	20.7669	NO
TMEM87A	-11.1512	-6.67908	NO
ZNF106	25.1084	8.88604	NO
CEP152	-1.48893	-0.608545	NO
ATP8B4	-0.889083	2.74844	NO
DTWD1	-10.4819	-5.18791	NO
GABPB1	-15.5354	-13.0758	NO
BMF	2.12598	0.175457	NO
DMXL2	10.6998	13.4471	NO
DNAJC17	-0.913923	-0.689457	NO
EIF3J	-15.3968	-1.17889	NO
SPG11	2.75245	1.45817	NO
VPS18	0.270734	7.75464	NO
OIP5	-2.00544	-0.35783	NO
BLOC1S6	-4.7154	1.68345	NO
MYEF2	-1.00273	-1.93639	NO
SGK3	-0.430017	8.59521	NO
CSPP1	-15.792	-1.91046	NO
ZDHHC2	-2.66074	3.64714	NO
BRF2	-8.07008	-3.44889	NO
TRIM35	-0.723433	-0.964865	NO
ZFAND1	-15.4395	-2.88828	NO
INTS9	-6.7465	-0.657355	NO
RIPK2	1.20806	-0.0452992	NO
NBN	-4.00945	-9.80755	NO
CPQ	13.317	4.63913	NO
DECR1	1.20699	-0.161984	NO
BPNT2	-3.57841	-0.202342	NO
UBE2W	0.00458358	3.30869	NO
POP1	-5.88517	-3.85753	NO
IKBKB	0.0399155	13.6907	NO
STK3	-4.80767	-1.39264	NO
GDAP1	-0.753418	-0.148672	NO
RAB2A	0.0683713	14.898	NO
EIF3E	-12.0412	0.905935	NO
EMC2	-1.81178	5.05684	NO
NDRG1	3.58941	6.0701	NO
ZC2HC1A	4.52807	4.30668	NO
ARMC1	-10.0987	-4.30044	NO
TRPS1	2.74758	0.427852	NO
SPAG1	-0.00177816	4.56275	NO
CHRAC1	-0.366071	0.49701	NO
NCALD	-1.44094	-0.358844	NO
SNX16	-7.45512	1.76388	NO
UBR5	-13.0554	-5.87789	NO
GSDMD	-0.890445	2.50045	NO
GFUS	-3.00379	-0.712369	NO
PYCR3	-9.968	-1.31443	NO
EEF1D	-3.40329	1.29457	NO
SQLE	-2.1767	-0.0154266	NO
SH2D4A	0.100434	0.141548	NO
INTS10	-3.04851	-0.246071	NO
ERI1	-1.3262	-0.311968	NO
SLC39A14	-8.82126	-1.53462	NO
MTMR9	-2.17202	17.2842	NO
DCTN6	-7.09094	4.29871	NO
R3HCC1	-6.59183	-0.67449	NO
GSR	15.9147	12.3866	NO
TNFRSF10A	1.20342	-1.02997	NO
PPP2CB	-0.302329	2.56761	NO
ERICH1	1.08795	-0.587998	NO
ARHGEF10	-2.01463	-0.625283	NO
KLHDC4	-1.13289	-0.555141	NO
MCM4	-3.2884	-6.35539	NO
KCTD9	-2.06429	1.44799	NO
ASAH1	22.1759	1.26583	NO
BNIP3L	-0.457601	0.0606333	NO
MAN2B1	9.08084	2.17102	NO
KCNN4	-0.562033	-0.802416	NO
NUCB1	2.02274	4.75693	NO
GYS1	2.24524	11.0021	NO
MAP4K1	0.124737	0.211898	NO
ECH1	1.18563	0.0363758	NO
HNRNPL	-8.7224	-14.5534	NO
NFKBIB	0.730661	4.99131	NO
TUBB4A	-0.829558	1.69168	NO
SARS2	-6.18433	-5.02529	NO
SNRNP70	-2.10916	-13.6878	NO
CLPTM1	2.01073	0.714787	NO
RELB	4.90699	9.06327	NO
CLASRP	1.76205	-3.65244	NO
PPP1R37	-1.17315	-0.145855	NO
FCGRT	22.0528	21.3885	NO
PIH1D1	-3.05086	-2.12818	NO
CKM	2.96657	-1.2423	NO
ARHGEF18	-0.155983	0.982855	NO
PPP1R13L	0.716158	-0.103702	NO
ERCC2	-1.33977	-3.06973	NO
DOT1L	1.51367	-5.13355	NO
PLEKHJ1	0.247568	1.40867	NO
RNASEH2A	-5.05631	-3.93653	NO
CD37	10.4332	3.19223	NO
SF3A2	0.421557	-12.4003	NO
LYL1	-1.58424	-9.49977	NO
TRMT1	-9.04699	-11.3661	NO
STX10	17.4093	10.3231	NO
RETN	3.54577	1.51269	NO
FCER2	11.7501	4.85739	NO
TBC1D17	0.293078	-4.29524	NO
IL4I1	22.2687	15.2105	NO
YJU2B	0.515393	-2.98169	NO
TLE5	-1.13241	-3.88068	NO
SGTA	-2.0007	-3.55457	NO
LILRB1	35.2475	33.7191	NO
MED25	-0.0338871	-2.81408	NO
SNAPC2	5.0357	-6.31169	NO
C19orf53	-0.905648	-0.0172897	NO
TIMM44	-3.76426	-3.44483	NO
CCDC61	-1.15986	-1.46501	NO
IL27RA	5.28854	2.67788	NO
ASF1B	0.78396	2.18824	NO
VRK3	-0.279535	0.180228	NO
FAM32A	-0.120629	-2.26016	NO
PPP6R1	-1.61299	3.96579	NO
MED26	2.72472	0.342565	NO
RASAL3	-0.272858	0.0811173	NO
AKAP8	-0.161437	-0.89034	NO
ILVBL	-2.15766	2.31615	NO
ZNF419	-13.9414	-0.446647	NO
POP4	-0.074997	-2.107	NO
URI1	-23.6562	-10.6105	NO
PDCD5	-14.5672	-2.43206	NO
ANKRD27	-9.74616	-8.74615	NO
TIMM50	-16.9213	-5.64111	NO
FBL	-7.17441	-9.62324	NO
DYRK1B	-3.37977	-5.32705	NO
CLC	2.10468	2.58313	NO
GPI	0.161678	6.47445	NO
AKT2	-3.50282	2.51747	NO
PLD3	16.7071	6.03135	NO
PIAS4	0.241234	0.480683	NO
NUMBL	-1.21895	7.00032	NO
YJU2	-2.38934	-3.01073	NO
TBCB	-0.205529	3.21318	NO
POLR2I	-8.88967	0.0936027	NO
SLC1A5	-0.532067	-0.106094	NO
PRKD2	1.01302	0.13736	NO
CACTIN	-2.60084	-2.71283	NO
CCDC9	1.27718	0.778016	NO
HNRNPUL1	-0.199722	-5.50722	NO
FZR1	0.0763276	-0.534891	NO
TGFB1	6.55323	5.26238	NO
DENND3	1.9548	3.13064	NO
DMAC2	-8.93429	-6.08934	NO
CEACAM4	4.5017	2.63687	NO
PLIN3	-1.0834	-0.45987	NO
MRPL4	-5.67333	-1.24731	NO
ICAM4	-2.14522	-0.125633	NO
NOP53	-5.86827	-14.3359	NO
ICAM5	-1.06805	0.282679	NO
ETFB	0.285442	-0.470987	NO
CD33	5.14415	8.37603	NO
BABAM1	-3.3416	-0.196447	NO
TYK2	13.2476	26.4625	NO
CDC37	-0.206024	1.71549	NO
NAPA	9.84248	9.16223	NO
RABAC1	0.491665	0.280142	NO
MEGF8	-2.264	-3.31429	NO
CYTH2	-7.6959	2.926	NO
GRWD1	-8.5344	-9.91093	NO
CLEC11A	-2.04268	-0.210758	NO
CARD8	0.758666	4.13684	NO
LIG1	-2.09779	-0.402169	NO
ZNF175	-4.16199	-1.62676	NO
RAB3D	20.2659	29.9804	NO
DBP	6.7294	0.00389909	NO
TMEM205	2.51441	1.45649	NO
BCAT2	-6.24388	-2.88909	NO
MIER2	7.58306	0.0936027	NO
PLEKHA4	-0.218631	1.49688	NO
PPP2R1A	-4.40047	3.19323	NO
TNPO2	-5.29081	-4.0475	NO
WDR83OS	-1.55872	-0.269257	NO
GCDH	-11.8879	-4.92321	NO
KLF1	-1.00804	-0.256119	NO
DNASE2	1.12313	-4.15518	NO
LENG1	-0.575158	-0.383746	NO
PRPF31	-7.47488	-6.09852	NO
TFPT	-2.70891	-0.159392	NO
JAK3	0.219868	-1.4089	NO
PIK3R2	0.600595	6.98709	NO
ISYNA1	-9.1563	-10.5963	NO
ELL	6.00311	0.235617	NO
CRTC1	1.21245	3.53414	NO
COPE	2.73419	7.95456	NO
DDX49	-2.50024	-9.18655	NO
ARMC6	-6.81245	-0.0333631	NO
TMEM147	-4.33401	0.216601	NO
USF2	1.54637	-1.12432	NO
KXD1	0.751081	8.92488	NO
FKBP8	0.00946705	0.961232	NO
SUGP1	-1.57871	-9.01323	NO
ZNF14	-6.34201	-1.24844	NO
ERF	-1.74934	-8.30942	NO
GSK3A	5.37007	3.19496	NO
ATP13A1	0.86846	1.02754	NO
ZNF574	-16.9422	-10.9436	NO
SIPA1L3	0.0491734	2.34913	NO
ZNF85	-14.105	-3.16931	NO
ETHE1	-0.802085	0.174423	NO
SMG9	0.287252	1.6921	NO
AVL9	-0.138958	13.9406	NO
GTPBP10	-11.1501	-11.3546	NO
CDK6	-23.8284	-15.8707	NO
PMPCB	-14.3714	-2.97649	NO
DNAJC2	-11.6949	-0.879259	NO
BET1	-1.9069	-0.054491	NO
NAMPT	17.3511	6.80282	NO
POLR1F	-11.5985	-10.2932	NO
PIK3CG	5.97757	7.93604	NO
PON2	-2.01708	-0.244064	NO
SP4	-14.3544	-4.47295	NO
WDR91	1.05437	2.59351	NO
CBLL1	-6.73881	-7.33973	NO
MTPN	2.85525	6.19741	NO
PALS2	-1.55285	-0.764921	NO
GSDME	1.73399	2.54905	NO
ZC3HAV1	-2.02009	0.333685	NO
[truncated: 7,113 more rows]

## Sheet: i
id	auc	treatment	Type	pvc
15-00276	205.516	Venetoclax	Non-improved	Committed
15-00276	117.419	Dasatinib	Non-improved	Committed
15-00276	117.419	Best_single_drug	Non-improved	Committed
15-00276	164.875	Combination	Non-improved	Committed
15-00302	59.6116	Venetoclax	Improved	Primitive
15-00302	243.571	Dasatinib	Improved	Primitive
15-00302	59.6116	Best_single_drug	Improved	Primitive
15-00302	31.1012	Combination	Improved	Primitive
15-00377	88.7225	Venetoclax	Improved	Primitive
15-00377	245.424	Dasatinib	Improved	Primitive
15-00377	88.7225	Best_single_drug	Improved	Primitive
15-00377	39.6192	Combination	Improved	Primitive
15-00482	199.193	Venetoclax	Non-improved	Primitive
15-00482	106.034	Dasatinib	Non-improved	Primitive
15-00482	106.034	Best_single_drug	Non-improved	Primitive
15-00482	184.903	Combination	Non-improved	Primitive
15-00563	187.706	Venetoclax	Improved	Committed
15-00563	152.047	Dasatinib	Improved	Committed
15-00563	152.047	Best_single_drug	Improved	Committed
15-00563	112.287	Combination	Improved	Committed
15-00578	61.9112	Venetoclax	Improved	Committed
15-00578	144.426	Dasatinib	Improved	Committed
15-00578	61.9112	Best_single_drug	Improved	Committed
15-00578	35.362	Combination	Improved	Committed
15-00777	286.26	Venetoclax	Improved	Committed
15-00777	283.412	Dasatinib	Improved	Committed
15-00777	283.412	Best_single_drug	Improved	Committed
15-00777	73.2999	Combination	Improved	Committed
15-00813	135.461	Venetoclax	Improved	Primitive
15-00813	227.689	Dasatinib	Improved	Primitive
15-00813	135.461	Best_single_drug	Improved	Primitive
15-00813	69.9049	Combination	Improved	Primitive
15-00837	159.508	Venetoclax	Improved	Primitive
15-00837	99.4355	Dasatinib	Improved	Primitive
15-00837	99.4355	Best_single_drug	Improved	Primitive
15-00837	1.03528	Combination	Improved	Primitive
15-00855	155.724	Venetoclax	Improved	Committed
15-00855	247.278	Dasatinib	Improved	Committed
15-00855	155.724	Best_single_drug	Improved	Committed
15-00855	69.6932	Combination	Improved	Committed
15-00870	193.892	Venetoclax	Improved	Committed
15-00870	178.456	Dasatinib	Improved	Committed
15-00870	178.456	Best_single_drug	Improved	Committed
15-00870	13.314	Combination	Improved	Committed
15-00872	185.459	Venetoclax	Improved	Committed
15-00872	122.86	Dasatinib	Improved	Committed
15-00872	122.86	Best_single_drug	Improved	Committed
15-00872	0.398815	Combination	Improved	Committed
15-00976	184.01	Venetoclax	Improved	Committed
15-00976	216.905	Dasatinib	Improved	Committed
15-00976	184.01	Best_single_drug	Improved	Committed
15-00976	24.1162	Combination	Improved	Committed
16-00001	219.059	Venetoclax	Improved	Primitive
16-00001	59.3868	Dasatinib	Improved	Primitive
16-00001	59.3868	Best_single_drug	Improved	Primitive
16-00001	10.5487	Combination	Improved	Primitive
16-00056	61.3188	Venetoclax	Non-improved	Primitive
16-00056	221.312	Dasatinib	Non-improved	Primitive
16-00056	61.3188	Best_single_drug	Non-improved	Primitive
16-00056	101.357	Combination	Non-improved	Primitive
16-00088	53.0715	Venetoclax	Non-improved	Primitive
16-00088	99.1474	Dasatinib	Non-improved	Primitive
16-00088	53.0715	Best_single_drug	Non-improved	Primitive
16-00088	63.3737	Combination	Non-improved	Primitive
16-00094	130.925	Venetoclax	Improved	Primitive
16-00094	152.779	Dasatinib	Improved	Primitive
16-00094	130.925	Best_single_drug	Improved	Primitive
16-00094	9.52487	Combination	Improved	Primitive
16-00271	122.154	Venetoclax	Improved	Primitive
16-00271	100.418	Dasatinib	Improved	Primitive
16-00271	100.418	Best_single_drug	Improved	Primitive
16-00271	34.0283	Combination	Improved	Primitive
16-00289	81.7414	Venetoclax	Improved	Primitive
16-00289	182.036	Dasatinib	Improved	Primitive
16-00289	81.7414	Best_single_drug	Improved	Primitive
16-00289	37.6569	Combination	Improved	Primitive
16-00479	232.147	Venetoclax	Non-improved	Committed
16-00479	142.41	Dasatinib	Non-improved	Committed
16-00479	142.41	Best_single_drug	Non-improved	Committed
16-00479	207.234	Combination	Non-improved	Committed
16-00481	125.483	Venetoclax	Improved	Committed
16-00481	131.392	Dasatinib	Improved	Committed
16-00481	125.483	Best_single_drug	Improved	Committed
16-00481	41.9129	Combination	Improved	Committed
16-00494	179.366	Venetoclax	Improved	Committed
16-00494	243.447	Dasatinib	Improved	Committed
16-00494	179.366	Best_single_drug	Improved	Committed
16-00494	8.08597e-09	Combination	Improved	Committed
16-00498	63.022	Venetoclax	Non-improved	Primitive
16-00498	170.132	Dasatinib	Non-improved	Primitive
16-00498	63.022	Best_single_drug	Non-improved	Primitive
16-00498	115.865	Combination	Non-improved	Primitive
16-00519	50.4104	Venetoclax	Non-improved	Primitive
16-00519	223.756	Dasatinib	Non-improved	Primitive
16-00519	50.4104	Best_single_drug	Non-improved	Primitive
16-00519	143.069	Combination	Non-improved	Primitive
16-00538	255.198	Venetoclax	Improved	Committed
16-00538	104.86	Dasatinib	Improved	Committed
16-00538	104.86	Best_single_drug	Improved	Committed
16-00538	44.7236	Combination	Improved	Committed
16-00627	264.799	Venetoclax	Non-improved	Committed
16-00627	112.803	Dasatinib	Non-improved	Committed
16-00627	112.803	Best_single_drug	Non-improved	Committed
16-00627	252.26	Combination	Non-improved	Committed
16-00731	244.059	Venetoclax	Improved	Committed
16-00731	103.774	Dasatinib	Improved	Committed
16-00731	103.774	Best_single_drug	Improved	Committed
16-00731	41.3361	Combination	Improved	Committed
16-01004	148.961	Venetoclax	Improved	Committed
16-01004	246.883	Dasatinib	Improved	Committed
16-01004	148.961	Best_single_drug	Improved	Committed
16-01004	37.7499	Combination	Improved	Committed
16-01061	66.0206	Venetoclax	Improved	Primitive
16-01061	225.186	Dasatinib	Improved	Primitive
16-01061	66.0206	Best_single_drug	Improved	Primitive
16-01061	62.2972	Combination	Improved	Primitive
16-01100	179.457	Venetoclax	Improved	Committed
16-01100	163.752	Dasatinib	Improved	Committed
16-01100	163.752	Best_single_drug	Improved	Committed
16-01100	112.065	Combination	Improved	Committed
16-01102	228.423	Venetoclax	Improved	Committed
16-01102	261.084	Dasatinib	Improved	Committed
16-01102	228.423	Best_single_drug	Improved	Committed
16-01102	17.6303	Combination	Improved	Committed
16-01109	157.993	Venetoclax	Improved	Primitive
16-01109	108.718	Dasatinib	Improved	Primitive
16-01109	108.718	Best_single_drug	Improved	Primitive
16-01109	82.656	Combination	Improved	Primitive
16-01185	70.867	Venetoclax	Improved	Primitive
16-01185	173.891	Dasatinib	Improved	Primitive
16-01185	70.867	Best_single_drug	Improved	Primitive
16-01185	55.9493	Combination	Improved	Primitive
16-01191	152.749	Venetoclax	Non-improved	Committed
16-01191	77.3615	Dasatinib	Non-improved	Committed
16-01191	77.3615	Best_single_drug	Non-improved	Committed
16-01191	78.3493	Combination	Non-improved	Committed
16-01227	8.10068	Venetoclax	Non-improved	Primitive
16-01227	254.317	Dasatinib	Non-improved	Primitive
16-01227	8.10068	Best_single_drug	Non-improved	Primitive
16-01227	104.829	Combination	Non-improved	Primitive
16-01270	64.3788	Venetoclax	Non-improved	Primitive
16-01270	102.412	Dasatinib	Non-improved	Primitive
16-01270	64.3788	Best_single_drug	Non-improved	Primitive
16-01270	64.5289	Combination	Non-improved	Primitive
17-00025	216.066	Venetoclax	Improved	Committed
17-00025	98.3693	Dasatinib	Improved	Committed
17-00025	98.3693	Best_single_drug	Improved	Committed
17-00025	39.7758	Combination	Improved	Committed
17-00066	131.802	Venetoclax	Improved	Primitive
17-00066	150.206	Dasatinib	Improved	Primitive
17-00066	131.802	Best_single_drug	Improved	Primitive
17-00066	61.7771	Combination	Improved	Primitive
17-00313	44.1046	Venetoclax	Non-improved	Primitive
17-00313	115.556	Dasatinib	Non-improved	Primitive
17-00313	44.1046	Best_single_drug	Non-improved	Primitive
17-00313	285.714	Combination	Non-improved	Primitive
17-00322	199.714	Venetoclax	Improved	Committed
17-00322	129.172	Dasatinib	Improved	Committed
17-00322	129.172	Best_single_drug	Improved	Committed
17-00322	19.8021	Combination	Improved	Committed
17-00325	223.964	Venetoclax	Improved	Committed
17-00325	78.6091	Dasatinib	Improved	Committed
17-00325	78.6091	Best_single_drug	Improved	Committed
17-00325	0.080883	Combination	Improved	Committed
17-00328	87.3722	Venetoclax	Non-improved	Primitive
17-00328	209.834	Dasatinib	Non-improved	Primitive
17-00328	87.3722	Best_single_drug	Non-improved	Primitive
17-00328	87.6178	Combination	Non-improved	Primitive
17-00337	200.054	Venetoclax	Improved	Committed
17-00337	216.42	Dasatinib	Improved	Committed
17-00337	200.054	Best_single_drug	Improved	Committed
17-00337	62.4971	Combination	Improved	Committed
17-00436	210.561	Venetoclax	Improved	Committed
17-00436	100.155	Dasatinib	Improved	Committed
17-00436	100.155	Best_single_drug	Improved	Committed
17-00436	22.0002	Combination	Improved	Committed
17-00441	11.5257	Venetoclax	Non-improved	Primitive
17-00441	138.755	Dasatinib	Non-improved	Primitive
17-00441	11.5257	Best_single_drug	Non-improved	Primitive
17-00441	48.671	Combination	Non-improved	Primitive
17-00444	226.141	Venetoclax	Improved	Committed
17-00444	135.305	Dasatinib	Improved	Committed
17-00444	135.305	Best_single_drug	Improved	Committed
17-00444	8.08597e-09	Combination	Improved	Committed
17-00551	60.1988	Venetoclax	Non-improved	Primitive
17-00551	239.021	Dasatinib	Non-improved	Primitive
17-00551	60.1988	Best_single_drug	Non-improved	Primitive
17-00551	99.5194	Combination	Non-improved	Primitive
17-00613	162.566	Venetoclax	Improved	Primitive
17-00613	221.501	Dasatinib	Improved	Primitive
17-00613	162.566	Best_single_drug	Improved	Primitive
17-00613	48.3754	Combination	Improved	Primitive
17-00634	251.49	Venetoclax	Improved	Committed
17-00634	88.4215	Dasatinib	Improved	Committed
17-00634	88.4215	Best_single_drug	Improved	Committed
17-00634	14.2379	Combination	Improved	Committed
17-00641	0.919183	Venetoclax	Non-improved	Primitive
17-00641	113.547	Dasatinib	Non-improved	Primitive
17-00641	0.919183	Best_single_drug	Non-improved	Primitive
17-00641	21.2269	Combination	Non-improved	Primitive
17-00676	268.685	Venetoclax	Improved	Primitive
17-00676	244.192	Dasatinib	Improved	Primitive
17-00676	244.192	Best_single_drug	Improved	Primitive
17-00676	1.59637	Combination	Improved	Primitive
17-00687	193.439	Venetoclax	Non-improved	Primitive
17-00687	48.9694	Dasatinib	Non-improved	Primitive
17-00687	48.9694	Best_single_drug	Non-improved	Primitive
17-00687	86.4795	Combination	Non-improved	Primitive
17-00741	262.92	Venetoclax	Improved	Committed
17-00741	157.812	Dasatinib	Improved	Committed
17-00741	157.812	Best_single_drug	Improved	Committed
17-00741	36.9436	Combination	Improved	Committed
17-00770	162.798	Venetoclax	Improved	Committed
17-00770	107.188	Dasatinib	Improved	Committed
17-00770	107.188	Best_single_drug	Improved	Committed
17-00770	7.91883	Combination	Improved	Committed
17-00834	282.386	Venetoclax	Improved	Committed
17-00834	126.938	Dasatinib	Improved	Committed
17-00834	126.938	Best_single_drug	Improved	Committed
17-00834	0.343821	Combination	Improved	Committed
17-00849	103.535	Venetoclax	Improved	Primitive
17-00849	259.299	Dasatinib	Improved	Primitive
17-00849	103.535	Best_single_drug	Improved	Primitive
17-00849	62.0507	Combination	Improved	Primitive
16-00817	242.048	Venetoclax	Improved	Committed
16-00817	115.681	Dasatinib	Improved	Committed
16-00817	115.681	Best_single_drug	Improved	Committed
16-00817	49.0676	Combination	Improved	Committed
16-01220	61.6744	Venetoclax	Non-improved	Primitive
16-01220	195.099	Dasatinib	Non-improved	Primitive
16-01220	61.6744	Best_single_drug	Non-improved	Primitive
16-01220	105.906	Combination	Non-improved	Primitive
17-00115	113.291	Venetoclax	Non-improved	Primitive
17-00115	209.864	Dasatinib	Non-improved	Primitive
17-00115	113.291	Best_single_drug	Non-improved	Primitive
17-00115	148.452	Combination	Non-improved	Primitive
17-00249	179.01	Venetoclax	Improved	Committed
17-00249	130.089	Dasatinib	Improved	Committed
17-00249	130.089	Best_single_drug	Improved	Committed
17-00249	1.41142	Combination	Improved	Committed
17-00361	228.59	Venetoclax	Improved	Committed
17-00361	75.4359	Dasatinib	Improved	Committed
17-00361	75.4359	Best_single_drug	Improved	Committed
17-00361	20.8026	Combination	Improved	Committed
17-00500	238.58	Venetoclax	Improved	Committed
17-00500	211.599	Dasatinib	Improved	Committed
17-00500	211.599	Best_single_drug	Improved	Committed
17-00500	15.2024	Combination	Improved	Committed
16-00265	38.1412	Venetoclax	Non-improved	Primitive
16-00265	180.74	Dasatinib	Non-improved	Primitive
16-00265	38.1412	Best_single_drug	Non-improved	Primitive
16-00265	51.274	Combination	Non-improved	Primitive

## Sheet: j
id	gene	intensity	type
16-00056	FGR	-0.581	Non-improved
16-00088	FGR	-0.946	Non-improved
16-00094	FGR	-0.556	Improved
16-00265	FGR	-0.99	Non-improved
16-00271	FGR	-0.242	Improved
16-00289	FGR	-1.1	Improved
16-00354	FGR	-0.00758	Improved
15-00880	FGR	0.379	Improved
16-00310	FGR	0.599	Improved
16-01237	FGR	-0.0181	Improved
16-00519	FGR	-0.685	Non-improved
16-00538	FGR	0.956	Improved
16-00611	FGR	-0.765	Improved
16-00627	FGR	1.41	Non-improved
16-00731	FGR	0.783	Improved
16-01004	FGR	-0.228	Improved
16-01061	FGR	-1.23	Improved
16-01098	FGR	-0.805	Non-improved
16-01100	FGR	0.189	Improved
16-01102	FGR	1.47	Improved
16-01109	FGR	-0.328	Improved
16-01185	FGR	-0.631	Improved
16-01191	FGR	1.58	Non-improved
16-01270	FGR	-0.687	Non-improved
17-00025	FGR	0.12	Improved
17-00066	FGR	-0.557	Improved
17-00313	FGR	-0.788	Non-improved
17-00322	FGR	-0.161	Improved
17-00325	FGR	-0.146	Improved
17-00328	FGR	0.635	Non-improved
17-00337	FGR	0.539	Improved
17-00444	FGR	1.24	Improved
17-00441	FGR	-1.32	Non-improved
17-00436	FGR	1.16	Improved
17-00500	FGR	0.0466	Improved
17-00536	FGR	-0.558	Improved
17-00613	FGR	0.257	Improved
17-00634	FGR	0.913	Improved
17-00641	FGR	-0.254	Non-improved
17-00649	FGR	0.541	Improved
17-00667	FGR	1.33	Improved
17-00676	FGR	-0.539	Improved
17-00678	FGR	1.57	Improved
17-00687	FGR	-0.716	Non-improved
17-00741	FGR	-0.183	Improved
17-00770	FGR	0.117	Improved
17-00834	FGR	0.85	Improved
17-00849	FGR	-1.05	Improved
16-00479	FGR	1.17	Non-improved
16-00481	FGR	0.543	Improved
16-00494	FGR	1.09	Improved
16-00498	FGR	-0.282	Non-improved
16-01227	FGR	-0.942	Non-improved
17-00072	FGR	-0.118	Improved
17-00551	FGR	-0.808	Non-improved
17-00115	FGR	0.0717	Non-improved
16-00817	FGR	0.934	Improved
16-00751	FGR	2.29	Improved
17-00249	FGR	0.712	Improved
17-00028	FGR	-0.179	Improved
17-00361	FGR	1.45	Improved
16-01220	FGR	-0.796	Non-improved
15-00976	FGR	2.35	Improved
15-00302	FGR	-0.34	Improved
15-00377	FGR	-0.8	Improved
15-00276	FGR	1.14	Non-improved
15-00482	FGR	-0.218	Non-improved
15-00563	FGR	0.00325	Improved
15-00571	FGR	-0.227	Improved
15-00578	FGR	-0.497	Improved
15-00837	FGR	0.118	Improved
15-00742	FGR	-0.677	Non-improved
15-00764	FGR	-0.0199	Improved
15-00777	FGR	0.647	Improved
15-00811	FGR	0.733	Improved
15-00813	FGR	-0.0128	Improved
15-00855	FGR	1.34	Improved
15-00870	FGR	0.881	Improved
15-00888	FGR	-0.699	Improved
15-00872	FGR	0.457	Improved
15-00983	FGR	-0.329	Improved
16-00001	FGR	0.31	Improved
16-00041	FGR	0.317	Improved
