# Supplementary material for: Integrated proteogenomic and metabolomic profiling of acute myeloid leukemias to identify molecular subtypes and associated therapy targets
Source: Nat Cancer. 2026 Jun 12;7(6):993–1015. doi: 10.1038/s43018-026-01175-6 (PMC13309276; doi:10.1038/s43018-026-01175-6)
Supplement: Supplementary file 13 — Statistical source data. [file 43018_2026_1175_MOESM13_ESM.xlsx]

## Sheet: a
2	3	4	5	6	7	8	9	10
0.35	0.39	0.36	0.36	0.37	0.42	0.47	0.38	0.33
0.36	0.41	0.35	0.4	0.39	0.43	0.47	0.41	0.29
0.34	0.39	0.35	0.37	0.38	0.43	0.48	0.41	0.39
0.43	0.39	0.37	0.4	0.41	0.4	0.45	0.42	0.36
0.35	0.37	0.39	0.38	0.38	0.39	0.43	0.39	0.36
0.44	0.35	0.35	0.37	0.39	0.4	0.4	0.39	0.36
0.46	0.38	0.35	0.33	0.38	0.36	0.38	0.34	0.31
0.38	0.38	0.37	0.27	0.34	0.34	0.34	0.33	0.29
0.46	0.41	0.38	0.33	0.33	0.31	0.32	0.29	0.24
0.48	0.36	0.34	0.33	0.32	0.3	0.33	0.33	0.27

## Sheet: b
patient	at_2_cluster	at_3_cluster	at_4_cluster	at_5_cluster	at_6_cluster	at_7_cluster	at_8_cluster	at_9_cluster	at_10_cluster
C3L.04971	2	3	3	3	4	7	3	2	8
C3L.06074	2	2	2	2	2	6	5	4	5
C3L.05819	2	2	2	2	2	2	7	9	2
C3L.00458	2	2	4	4	5	4	6	6	6
C3L.05887	1	1	4	4	6	6	6	6	6
C3L.06801	2	3	2	2	2	2	7	9	2
C3L.06954	1	1	1	1	6	6	5	4	5
C3L.06952	2	2	4	4	6	6	6	6	6
C3L.06087	2	2	2	2	2	2	7	9	2
C3L.06068	1	1	1	1	1	1	1	8	9
C3L.06073	2	2	2	2	2	5	8	7	1
C3L.07588	2	2	2	2	2	2	7	9	2
C3L.03493	2	2	2	2	2	5	4	5	7
C3L.06386	2	2	4	4	5	4	8	7	1
C3L.06541	1	1	1	1	1	1	1	1	10
C3L.04489	1	2	4	4	6	6	5	4	5
C3L.01696	1	1	1	1	1	1	1	1	10
C3L.03496	2	3	3	5	3	3	2	3	3
C3N.00660	1	1	4	4	6	6	6	6	6
C3L.04508	2	3	3	5	3	2	7	9	2
C3L.06361	1	1	4	4	5	4	6	6	4
C3L.03308	2	2	4	4	5	4	8	7	4
C3L.05331	2	3	3	2	2	2	7	9	2
C3L.05338	1	1	1	1	1	1	1	8	9
C3L.06543	2	3	3	5	3	3	2	3	3
C3L.01425	2	2	2	4	6	6	5	4	5
C3N.00682	2	3	3	5	3	3	2	3	3
C3L.05888	2	3	3	5	3	3	2	3	3
C3L.05894	2	2	2	2	2	2	7	9	2
C3L.06082	1	1	4	4	5	4	6	6	6
C3L.07571	2	2	4	4	5	4	8	7	4
C3L.05316	2	3	3	5	3	3	2	3	3
C3L.04242	2	2	4	4	5	4	8	7	4
C3L.01201	1	2	4	4	6	6	6	6	6
C3L.07012	1	1	1	1	1	1	1	8	9
C3L.06067	2	2	4	4	5	4	8	7	4
C3L.05326	2	3	3	3	4	7	3	2	8
C3L.06983	1	1	1	1	1	1	1	1	10
C3L.05865	2	3	3	3	4	2	7	9	2
C3L.04231	1	1	1	1	1	1	1	8	9
C3L.06070	1	1	1	1	1	1	1	8	9
C3L.04250	2	3	3	3	4	7	3	2	8
C3L.05898	2	3	3	3	4	7	3	2	8
C3L.05315	2	2	4	4	5	4	8	7	4
C3L.01291	2	3	3	3	4	7	3	2	8
C3L.05861	1	1	1	1	1	1	1	8	9
C3L.06374	2	3	4	4	6	7	6	6	6
C3L.05907	2	2	2	2	2	2	7	9	2
C3L.07488	2	2	2	2	2	5	4	5	7
C3L.01694	1	1	1	1	1	1	1	8	9
C3L.04263	2	2	2	2	2	5	8	7	1
C3N.00659	1	2	4	4	6	6	5	4	6
C3L.05815	2	2	2	2	2	2	7	9	1
C3L.01426	2	2	2	2	2	2	7	9	2
C3L.02135	2	3	3	3	4	7	3	2	8
C3L.06951	2	2	4	4	5	4	6	6	6
C3L.05866	2	3	4	3	5	4	3	7	4
C3L.05313	2	3	3	3	4	7	3	2	8
C3L.06357	2	2	4	4	5	2	7	9	1
C3L.06089	2	2	2	2	2	5	4	5	7
C3L.07438	2	2	2	2	2	2	7	9	2
C3L.06538	2	2	2	2	6	6	5	4	5
C3L.05334	2	2	2	2	2	5	4	5	7
C3L.00452	2	2	4	4	5	5	8	7	4
C3L.06072	2	2	3	3	2	2	8	7	1
C3L.01182	2	2	2	2	6	6	5	4	5
C3L.05678	1	1	1	1	1	1	1	8	9
C3L.06984	2	3	3	5	3	3	2	3	3
C3L.05386	2	2	2	2	6	6	5	4	5
C3L.04265	1	1	1	1	1	1	1	8	9
C3L.06540	2	2	2	2	6	6	5	4	5
C3L.06953	2	2	2	4	6	6	5	4	5
C3N.00681	2	2	2	2	2	5	4	5	7
C3L.05874	2	3	3	3	2	2	7	9	1
C3L.06090	2	2	2	2	2	5	4	5	7
C3L.03491	2	2	2	2	6	5	5	4	5
C3L.07580	2	2	2	2	2	2	7	9	1
C3L.03506	2	2	2	2	2	5	4	5	7
C3L.06534	2	3	3	5	3	3	2	3	3
C3L.05818	2	3	3	5	3	3	2	3	3
C3N.00466	1	1	1	1	1	1	1	8	10
C3L.06537	2	2	4	4	5	4	8	7	4
C3L.07439	1	1	1	1	1	1	1	1	10
C3L.05884	2	3	3	5	3	3	2	3	3
C3L.06806	1	3	3	3	4	7	3	2	8
C3L.04270	1	1	4	4	5	4	6	6	6
C3L.01187	2	3	3	3	4	2	3	2	2
C3L.06981	2	2	2	2	2	5	4	5	7
C3L.07019	2	3	3	5	3	3	2	3	3
C3L.04236	2	3	3	3	4	7	3	2	8
C3L.05891	2	2	2	2	6	6	5	4	5
C3L.00455	1	1	1	1	1	1	1	8	9
C3L.04486	2	2	2	4	6	6	5	4	5
C3L.06369	1	1	1	1	1	1	1	1	10
C3L.00540	2	3	3	5	3	3	2	3	3
C3L.05387	2	2	4	4	5	4	8	7	4
C3L.04244	1	1	1	1	1	1	1	5	7
C3L.06367	1	1	1	1	1	1	1	8	9
C3L.03508	2	2	4	4	5	4	8	6	4
C3L.06075	2	3	3	5	3	3	2	3	3
C3L.04766	2	3	3	5	4	3	2	2	3
C3L.06061	2	2	4	4	5	4	6	6	4
C3L.02136	2	2	2	2	2	5	4	5	7
C3L.05880	1	1	1	1	1	1	1	1	10
C3L.03303	1	1	1	1	1	1	1	8	9
C3L.05892	2	3	3	5	3	3	2	3	3
C3L.05811	2	3	4	3	4	7	3	2	8
C3L.07013	1	1	1	1	6	6	5	8	9
C3L.06982	2	2	3	3	2	2	7	7	1
C3L.06809	1	1	1	1	1	1	1	8	9
C3L.06081	2	2	3	3	2	2	7	7	1
C3N.00689	1	1	1	1	1	1	1	8	9
C3L.05318	1	1	1	1	1	1	1	8	9
C3L.06356	2	3	4	4	5	4	8	7	4
C3L.04761	2	2	4	4	5	4	8	7	4
C3L.07437	1	1	1	1	1	1	1	1	10
C3L.01202	1	1	1	1	1	1	1	1	10
C3L.06064	2	3	3	5	3	3	2	3	3
C3L.06960	2	3	3	5	3	3	2	3	3
C3L.06956	2	3	3	3	4	7	3	2	8
C3L.05877	1	1	1	1	1	1	1	1	10
C3L.04483	2	3	2	2	2	2	7	9	2
C3L.06368	2	3	3	5	3	3	8	7	4
C3L.05889	2	3	3	5	3	3	2	8	9
C3L.06066	1	1	1	1	1	1	1	8	9
C3L.05862	2	3	3	5	3	3	2	3	3
C3L.06539	1	1	4	4	1	1	1	8	9
C3L.04976	2	3	3	5	3	3	2	3	3
C3L.06352	2	2	2	2	2	5	4	5	7
C3L.06807	2	3	4	4	6	6	6	6	6
C3L.05320	2	2	2	2	2	5	4	5	7
C3L.00453	2	2	2	4	6	6	5	4	5
C3L.06542	2	2	2	2	2	5	4	5	7
C3L.04269	1	1	1	1	6	6	5	8	5
C3L.05896	2	3	3	5	3	3	2	3	3
C3L.05816	2	3	3	3	4	7	3	2	8
C3L.01700	1	1	1	1	1	1	1	1	10
C3L.06069	2	3	3	3	4	7	3	2	8
C3L.00810	2	3	3	3	4	7	3	2	8
C3L.05317	1	1	1	1	1	1	1	8	9
C3L.00459	1	1	4	4	5	4	6	6	6
C3N.00656	2	2	2	2	2	5	4	5	7
C3L.01427	1	2	4	4	5	4	6	6	6
C3L.02779	1	1	1	1	6	6	5	8	5
C3L.06364	2	2	2	2	6	6	5	4	2
C3L.01188	2	2	2	2	2	2	7	9	1
C3L.05867	1	1	1	1	1	1	1	8	9
C3L.06803	1	1	1	1	6	6	6	8	9
C3N.00651	2	2	4	4	6	6	6	6	6
C3L.04763	2	2	2	2	2	5	4	5	7
C3L.05335	2	2	2	2	2	5	4	5	2
C3L.03510	2	2	4	4	5	4	6	6	6
C3L.06063	2	3	3	3	4	7	3	2	8
C3L.05872	2	2	2	2	6	6	5	4	5
C3L.05908	2	2	2	2	6	6	5	4	5
C3L.05329	1	1	1	1	1	1	1	8	9
C3L.00614	1	1	1	1	1	1	1	1	10
C3L.07490	1	1	4	4	1	4	6	6	6
C3L.05870	1	1	4	4	5	4	6	6	6
C3L.05325	2	2	2	2	2	5	4	5	7
C3L.01295	1	1	1	1	1	1	1	8	9
C3L.05905	2	3	3	3	4	7	3	2	8

## Sheet: c
ID	RNA_clust	protein_clust
C3L.00452	C1	C5
C3L.00453	C4	C7
C3L.00455	C1	C7
C3L.00458	C1	C7
C3L.00459	C1	C7
C3L.00540	C5	C4
C3L.00614	C8	C3
C3L.00810	C6	C4
C3L.01182	C4	C7
C3L.01187	C7	C4
C3L.01188	C7	C7
C3L.01201	C7	C7
C3L.01202	C8	C3
C3L.01291	C6	C4
C3L.01295	C2	C1
C3L.01425	C1	C7
C3L.01426	C4	C4
C3L.01427	C7	C7
C3L.01694	C1	C1
C3L.01696	C8	C1
C3L.01700	C8	C3
C3L.02135	C6	C4
C3L.02136	C3	C8
C3L.02779	C4	C7
C3L.03303	C2	C1
C3L.03308	C3	C6
C3L.03491	C3	C5
C3L.03493	C3	C4
C3L.03496	C5	C2
C3L.03506	C4	C8
C3L.03508	C7	C6
C3L.03510	C1	C5
C3L.04231	C2	C1
C3L.04236	C6	C4
C3L.04242	C2	C6
C3L.04244	C3	C1
C3L.04250	C1	C5
C3L.04263	C7	C8
C3L.04265	C2	C1
C3L.04269	C4	C5
C3L.04270	C7	C7
C3L.04483	C4	C8
C3L.04486	C4	C5
C3L.04489	C1	C7
C3L.04508	C4	C4
C3L.04761	C3	C6
C3L.04763	C3	C5
C3L.04766	C5	C4
C3L.04971	C1	C4
C3L.04976	C5	C2
C3L.05313	C6	C4
C3L.05315	C7	C6
C3L.05316	C5	C2
C3L.05317	C1	C1
C3L.05318	C1	C1
C3L.05320	C3	C8
C3L.05325	C3	C4
C3L.05326	C6	C5
C3L.05329	C2	C1
C3L.05331	C5	C4
C3L.05334	C3	C5
C3L.05335	C3	C8
C3L.05338	C2	C1
C3L.05386	C4	C7
C3L.05387	C7	C6
C3L.05678	C2	C7
C3L.05811	C6	C5
C3L.05815	C4	C8
C3L.05816	C6	C4
C3L.05818	C5	C2
C3L.05819	C4	C8
C3L.05861	C3	C4
C3L.05862	C5	C2
C3L.05865	C4	C4
C3L.05866	C6	C6
C3L.05867	C1	C1
C3L.05870	C7	C7
C3L.05872	C4	C7
C3L.05874	C7	C8
C3L.05877	C8	C3
C3L.05880	C8	C3
C3L.05884	C5	C2
C3L.05887	C1	C5
C3L.05888	C5	C4
C3L.05889	C2	C4
C3L.05891	C4	C7
C3L.05892	C5	C2
C3L.05894	C4	C8
C3L.05896	C5	C8
C3L.05898	C6	C4
C3L.05905	C6	C4
C3L.05907	C4	C8
C3L.05908	C4	C7
C3L.06061	C7	C6
C3L.06063	C6	C4
C3L.06064	C5	C4
C3L.06066	C2	C4
C3L.06067	C7	C6
C3L.06068	C2	C1
C3L.06069	C6	C4
C3L.06070	C2	C1
C3L.06072	C7	C8
C3L.06073	C4	C5
C3L.06074	C3	C5
C3L.06075	C1	C2
C3L.06081	C7	C6
C3L.06082	C7	C6
C3L.06087	C7	C8
C3L.06089	C3	C8
C3L.06090	C4	C5
C3L.06352	C4	C5
C3L.06356	C5	C6
C3L.06357	C7	C7
C3L.06361	C7	C6
C3L.06364	C4	C7
C3L.06367	C1	C4
C3L.06368	C5	C6
C3L.06369	C8	C6
C3L.06374	C1	C5
C3L.06386	C7	C6
C3L.06534	C5	C2
C3L.06537	C3	C6
C3L.06538	C4	C7
C3L.06539	C2	C5
C3L.06540	C4	C7
C3L.06541	C8	C3
C3L.06542	C3	C5
C3L.06543	C5	C2
C3L.06801	C4	C4
C3L.06803	C2	C7
C3L.06806	C6	C4
C3L.06807	C1	C2
C3L.06809	C2	C1
C3L.06951	C7	C7
C3L.06952	C1	C7
C3L.06953	C1	C5
C3L.06954	C4	C5
C3L.06956	C6	C4
C3L.06960	C5	C2
C3L.06981	C3	C8
C3L.06982	C7	C8
C3L.06983	C8	C3
C3L.06984	C5	C2
C3L.07012	C2	C1
C3L.07013	C2	C1
C3L.07019	C7	C2
C3L.07437	C8	C3
C3L.07438	C4	C8
C3L.07439	C8	C3
C3L.07488	C3	C5
C3L.07490	C1	C6
C3L.07571	C4	C6
C3L.07580	C7	C8
C3L.07588	C7	C8
C3N.00466	C1	C1
C3N.00651	C4	C5
C3N.00656	C4	C8
C3N.00659	C4	C7
C3N.00660	C1	C5
C3N.00681	C4	C8
C3N.00682	C5	C2
C3N.00689	C2	C7

## Sheet: e
group	query	pvalue	logodds
8	ABL1	1	0.828435
8	ABL1-BCR	0.343006	1.92797
8	AKAP13-start-loss	1	-0.0195623
8	ASXL1	0.645785	0.717403
8	BCOR	0.343006	1.92797
8	BCORL1	1	-0.0195623
8	BRAF	1	3.15036
8	CBFB-MYH11	0.409537	1.5654
8	CBL	0.600938	-1.09756
8	CDKN2A	1	3.15036
8	CEBPA	0.220179	-2.05909
8	chr11-gain	1	0.343008
8	chr11p-loss	1	3.15036
8	chr11q-gain	1	-0.0195623
8	chr12p-loss	1	0.343008
8	chr17-loss	1	3.15036
8	chr17p-loss	0.409537	1.5654
8	chr17q-gain	0.0489668	3.15036
8	chr19-gain	1	0.343008
8	chr19p-loss	1	3.15036
8	chr21-gain	1	3.15036
8	chr21p-gain	1	0.828435
8	chr21p-loss	1	3.15036
8	chr21q-gain	1	3.15036
8	chr22-gain	1	0.828435
8	chr22p-loss	1	3.15036
8	chr22q-gain	1	3.15036
8	chr4-gain	0.343006	1.92797
8	chr5p-gain	1	3.15036
8	chr5q-loss	1	0.487398
8	chr7-loss	1	0.647862
8	chr7p-gain	1	3.15036
8	chr7q-loss	1	-0.550077
8	chr8-gain	0.645785	0.717403
8	chr8p-loss	1	3.15036
8	chr8q-gain	1	3.15036
8	CSF3R	0.409537	1.5654
8	CUX1	1	3.15036
8	DEK-NUP214	1	3.15036
8	DNMT3A	1	-0.0195623
8	ETV6	1	-0.0195623
8	EZH2	1	0.343008
8	FBXW7	1	3.15036
8	FLT3	0.476593	-0.992595
8	FOXP1	1	-0.550077
8	GATA2	1	-0.550077
8	IDH1	0.366142	-1.80383
8	IDH2	0.696576	-0.622227
8	IGSF10	1	0.176358
8	JAK2	0.469712	1.27589
8	JAK2-start-loss	1	3.15036
8	KIT	1.3667e-05	3.59782
8	KMT2A-Fusions	1	-0.756528
8	KMT2A-MLLT3	1	0.343008
8	KRAS	1	-0.218871
8	MAML1-MYB	1	3.15036
8	MED12L-start-loss	1	0.343008
8	MLLT10-Other	1	0.828435
8	NF1	1	-0.550077
8	NPIPB4-RNF165	1	3.15036
8	NPM1	0.0227092	-1.92289
8	NRAS	0.703669	0.600166
8	NSD1-NUP98	1	3.15036
8	PCDH15	9.30712e-05	4.28787
8	PHF6	1	-0.0195623
8	PIP4K2A-ZNF100	1	0.343008
8	PML-RARA	0.0489668	3.15036
8	PTEN	0.5241	1.03489
8	PTPN11	0.696576	-0.622227
8	PTPRD-RNF130	1	3.15036
8	RAD21	0.469712	1.27589
8	RUNX1	0.511466	0.538928
8	RUNX1-RUNX1T1	8.75797e-06	4.52887
8	SETBP1	1	0.828435
8	SF3B1	1	-0.550077
8	SMC1A	1	-0.756528
8	SMC3	1	-0.0195623
8	SRSF2	0.364435	-1.70762
8	STAG2	0.573225	0.828435
8	TET2	1	0.229797
8	TP53	0.632114	0.828435
8	WT1	0.696156	-0.474128
8	ZEB2	1	0.647862
8	ZRSR2	1	3.15036
8	FLT3_ITD	0.529547	-0.677456
8	FLT3_TKD	0.696156	-0.474128
8	splicing	0.229494	-2.2759
8	complex_karyotype	0.0826496	1.46231
8	sAML	1	0.124828
8	RAS	0.751116	0.343008
8	IDH	0.19744	-1.3732
8	Male	0.434057	0.376492
8	Female	0.434057	-0.235152
8	Bone Marrow Aspirate	1	0.0613342
8	Primitive	0.300036	0.447459
8	Committed	0.184562	-0.735132
8	Favorable	0.135579	0.857924
8	Intermediate	0.778416	-0.233473
8	Adverse	0.431944	-0.383787
8	M0	0.606018	-1.38904
8	M1	0.313183	-1.18259
8	M2	0.372295	0.615404
8	M3	0.0967578	2.40682
8	M4	1	-0.127656
8	M5	0.702132	-0.714812
8	M7	1	0.932886
8	M1-M2	1	-0.0182046
8	M4-M5	0.418344	-0.470079
5	ABL1	0.232344	2.79727
5	ABL1-BCR	0.412792	1.57487
5	AKAP13-start-loss	0.412792	1.57487
5	ASXL1	0.401799	0.960765
5	BCOR	1	-0.372659
5	BCORL1	0.0748299	2.79727
5	BRAF	1	2.79727
5	CBFB-MYH11	0.000805242	4.38223
5	CBL	1	0.294766
5	CDKN2A	1	2.79727
5	CEBPA	1	0.0748001
5	chr11-gain	0.328301	2.0603
5	chr11p-loss	1	2.79727
5	chr11q-gain	0.412792	1.57487
5	chr12p-loss	1	-0.0100888
5	chr17-loss	1	2.79727
5	chr17p-loss	1	-0.662166
5	chr17q-gain	1	-0.372659
5	chr19-gain	1	-0.0100888
5	chr19p-loss	1	2.79727
5	chr21-gain	1	2.79727
5	chr21p-gain	1	0.475338
5	chr21p-loss	1	2.79727
5	chr21q-gain	1	2.79727
5	chr22-gain	1	0.475338
5	chr22p-loss	1	2.79727
5	chr22q-gain	1	2.79727
5	chr4-gain	1	-0.372659
5	chr5p-gain	1	2.79727
5	chr5q-loss	0.356441	1.03173
5	chr7-loss	0.307116	1.2123
5	chr7p-gain	1	2.79727
5	chr7q-loss	0.160448	1.94927
5	chr8-gain	0.696333	-0.475752
5	chr8p-loss	1	2.79727
5	chr8q-gain	1	2.79727
5	CSF3R	1	-0.662166
5	CUX1	1	2.79727
5	DEK-NUP214	1	2.79727
5	DNMT3A	0.212816	-0.69102
5	ETV6	0.412792	1.57487
5	EZH2	1	-0.0100888
5	FBXW7	1	2.79727
5	FLT3	0.0476748	1.3466
5	FOXP1	1	-0.903174
5	GATA2	1	-0.903174
5	IDH1	0.696333	-0.475752
5	IDH2	0.475358	-0.975323
5	IGSF10	0.0265299	-3.13347
5	JAK2	0.552457	0.922797
5	JAK2-start-loss	1	2.79727
5	KIT	1	-0.141333
5	KMT2A-Fusions	0.598358	-1.10962
5	KMT2A-MLLT3	1	-0.0100888
5	KRAS	1	0.261213
5	MAML1-MYB	1	2.79727
5	MED12L-start-loss	1	-0.0100888
5	MLLT10-Other	1	0.475338
5	NF1	1	-0.903174
5	NPIPB4-RNF165	1	2.79727
5	NPM1	0.00449757	-2.27598
5	NRAS	0.312446	-1.10962
5	NSD1-NUP98	1	2.79727
5	PCDH15	0.598358	-1.10962
5	PHF6	0.412792	1.57487
5	PIP4K2A-ZNF100	1	-0.0100888
5	PML-RARA	1	-0.372659
5	PTEN	0.598358	-1.10962
5	PTPN11	0.0782082	-2.629
5	PTPRD-RNF130	1	2.79727
5	RAD21	1	-0.903174
5	RUNX1	0.0280933	1.33014
5	RUNX1-RUNX1T1	0.597248	-1.2902
5	SETBP1	1	0.475338
5	SF3B1	0.00221973	3.64526
5	SMC1A	0.598358	-1.10962
5	SMC3	1	-0.372659
5	SRSF2	1	-0.372659
5	STAG2	0.597248	-1.2902
5	TET2	0.53309	-0.662166
5	TP53	1	-0.372659
5	WT1	0.259202	1.01299
5	ZEB2	0.0835102	1.90418
5	ZRSR2	1	2.79727
5	FLT3_ITD	0.569798	-0.503903
5	FLT3_TKD	0.0632567	1.39872
5	splicing	0.0268074	1.54351
5	complex_karyotype	1	0.0748001
5	sAML	0.0280933	1.33014
5	RAS	0.569959	-0.417747
5	IDH	0.249764	-0.946895
5	Male	1	0.0262214
5	Female	1	0.0326992
5	Bone Marrow Aspirate	1	0.0360476
5	Primitive	0.0304754	-1.0854
5	Committed	0.000564698	1.05412
5	Favorable	1	-0.011065
5	Intermediate	0.00482222	-2.25196
5	Adverse	0.0142552	0.867706
5	M0	0.632778	0.834154
5	M1	0.768933	-0.21884
5	M2	1	-0.011065
5	M3	1	-0.795897
5	M4	0.163132	0.789066
5	M5	1	-0.265382
5	M7	0.218443	2.90454
5	M1-M2	0.639995	-0.167866
5	M4-M5	0.461025	0.384286
1	ABL1	1	-0.424828
1	ABL1-BCR	0.580178	-1.27282
1	AKAP13-start-loss	0.194312	1.8971
1	ASXL1	0.197842	-1.37592
1	BCOR	0.580178	-1.27282
1	BCORL1	0.580178	-1.27282
1	BRAF	1	1.8971
1	CBFB-MYH11	0.584828	-1.56233
1	CBL	0.0932103	1.60759
1	CDKN2A	1	1.8971
1	CEBPA	0.12463	-1.64722
1	chr11-gain	1	-0.910255
1	chr11p-loss	1	1.8971
1	chr11q-gain	0.580178	-1.27282
1	chr12p-loss	1	-0.910255
1	chr17-loss	1	1.8971
1	chr17p-loss	0.584828	-1.56233
1	chr17q-gain	0.580178	-1.27282
1	chr19-gain	1	-0.910255
1	chr19p-loss	1	1.8971
1	chr21-gain	1	1.8971
1	chr21p-gain	0.376735	1.8971
1	chr21p-loss	1	1.8971
1	chr21q-gain	1	1.8971
1	chr22-gain	1	-0.424828
1	chr22p-loss	1	1.8971
1	chr22q-gain	1	1.8971
1	chr4-gain	1	0.674708
1	chr5p-gain	1	1.8971
1	chr5q-loss	0.122593	-2.49522
1	chr7-loss	0.206074	-2.35083
1	chr7p-gain	1	1.8971
1	chr7q-loss	0.344716	-1.80334
1	chr8-gain	0.73922	-0.535859
1	chr8p-loss	1	1.8971
1	chr8q-gain	1	1.8971
1	CSF3R	1	0.312138
1	CUX1	1	1.8971
1	DEK-NUP214	1	1.8971
1	DNMT3A	2.73897e-05	1.36659
1	ETV6	1	0.674708
1	EZH2	1	-0.910255
1	FBXW7	1	1.8971
1	FLT3	0.117659	0.935574
1	FOXP1	0.606512	1.0491
1	GATA2	1	0.022631
1	IDH1	0.313782	0.964214
1	IDH2	1	-0.0622579
1	IGSF10	0.136549	-1.0769
1	JAK2	0.344716	-1.80334
1	JAK2-start-loss	1	1.8971
1	KIT	0.0726774	-2.74676
1	KMT2A-Fusions	0.0358633	2.25967
1	KMT2A-MLLT3	0.509179	1.16013
1	KRAS	0.106496	1.20522
1	MAML1-MYB	1	1.8971
1	MED12L-start-loss	0.122168	-2.62646
1	MLLT10-Other	0.376735	1.8971
1	NF1	0.344716	-1.80334
1	NPIPB4-RNF165	1	1.8971
1	NPM1	4.73536e-05	1.39263
1	NRAS	0.26891	0.759597
1	NSD1-NUP98	1	1.8971
1	PCDH15	0.346709	-2.00979
1	PHF6	0.580178	-1.27282
1	PIP4K2A-ZNF100	0.111847	2.63407
1	PML-RARA	0.580178	-1.27282
1	PTEN	1	-0.218377
1	PTPN11	9.40218e-05	2.29303
1	PTPRD-RNF130	1	1.8971
1	RAD21	0.0181059	2.7451
1	RUNX1	0.0275138	-1.66361
1	RUNX1-RUNX1T1	0.205766	-2.19036
1	SETBP1	1	-0.424828
1	SF3B1	0.344716	-1.80334
1	SMC1A	0.638042	0.759597
1	SMC3	1	0.674708
1	SRSF2	0.0427954	-2.96088
1	STAG2	0.674404	0.518588
1	TET2	0.138767	-1.02347
1	TP53	0.304222	-1.27282
1	WT1	0.128713	-1.72739
1	ZEB2	0.686033	-0.6054
1	ZRSR2	1	1.8971
1	FLT3_ITD	0.358423	0.508058
1	FLT3_TKD	0.079551	1.16013
1	splicing	0.0079754	-3.52916
1	complex_karyotype	0.368163	-0.825366
1	sAML	0.0275138	-1.66361
1	RAS	0.03628	0.986367
1	IDH	0.815434	0.203203
1	Male	0.332719	-0.355659
1	Female	0.332719	0.239269
1	Bone Marrow Aspirate	0.646244	0.0869356
1	Primitive	3.32022e-10	-5.22281
1	Committed	1.93113e-15	1.74908
1	Favorable	0.201997	0.550929
1	Intermediate	0.214707	0.533728
1	Adverse	0.0192743	-0.930363
1	M0	0.126663	-2.62826
1	M1	0.000437092	-4.05049
1	M2	0.00873648	-1.61999
1	M3	0.599224	-1.68484
1	M4	0.00220087	1.35508
1	M5	4.23732e-05	2.24692
1	M7	1	-0.306331
1	M1-M2	5.92449e-07	-2.43444
1	M4-M5	1.11165e-09	1.69874
6	ABL1	1	0.557577
6	ABL1-BCR	1	-0.29042
6	AKAP13-start-loss	1	-0.29042
6	ASXL1	0.00301579	2.33202
6	BCOR	0.395893	1.65711
6	BCORL1	0.395893	1.65711
6	BRAF	1	2.8795
6	CBFB-MYH11	1	-0.579927
6	CBL	0.0731519	1.98642
6	CDKN2A	1	2.8795
6	CEBPA	0.697838	-0.664816
6	chr11-gain	0.0365511	3.61647
6	chr11p-loss	1	2.8795
6	chr11q-gain	0.0679499	2.8795
6	chr12p-loss	0.0365511	3.61647
6	chr17-loss	1	2.8795
6	chr17p-loss	0.468539	1.29454
6	chr17q-gain	1	-0.29042
6	chr19-gain	0.0365511	3.61647
6	chr19p-loss	1	2.8795
6	chr21-gain	1	2.8795
6	chr21p-gain	0.221455	2.8795
6	chr21p-loss	1	2.8795
6	chr21q-gain	1	2.8795
6	chr22-gain	0.0131125	5.20143
6	chr22p-loss	1	2.8795
6	chr22q-gain	1	2.8795
6	chr4-gain	1	-0.29042
6	chr5p-gain	1	2.8795
6	chr5q-loss	0.000184963	3.41002
6	chr7-loss	0.00122959	3.16901
6	chr7p-gain	1	2.8795
6	chr7q-loss	0.146955	2.03151
6	chr8-gain	0.018269	1.94662
6	chr8p-loss	1	2.8795
6	chr8q-gain	1	2.8795
6	CSF3R	0.468539	1.29454
6	CUX1	1	2.8795
6	DEK-NUP214	1	2.8795
6	DNMT3A	0.119436	-0.999641
6	ETV6	1	-0.29042
6	EZH2	0.0365511	3.61647
6	FBXW7	1	2.8795
6	FLT3	0.0451155	-2.90186
6	FOXP1	0.532856	1.00504
6	GATA2	1	-0.820935
6	IDH1	0.220139	-2.07469
6	IDH2	1	-0.0839694
6	IGSF10	0.0254686	-3.05123
6	JAK2	1	-0.820935
6	JAK2-start-loss	1	2.8795
6	KIT	1	-0.0590947
6	KMT2A-Fusions	1	-1.02739
6	KMT2A-MLLT3	0.313908	2.14254
6	KRAS	0.0981449	1.40557
6	MAML1-MYB	1	2.8795
6	MED12L-start-loss	0.122959	1.5994
6	MLLT10-Other	1	0.557577
6	NF1	0.0220225	2.8795
6	NPIPB4-RNF165	1	2.8795
6	NPM1	0.000926517	-3.807
6	NRAS	1	-0.224832
6	NSD1-NUP98	1	2.8795
6	PCDH15	1	-1.02739
6	PHF6	1	-0.29042
6	PIP4K2A-ZNF100	1	0.0721498
6	PML-RARA	1	-0.29042
6	PTEN	0.191482	1.742
6	PTPN11	0.471933	-0.893085
6	PTPRD-RNF130	1	2.8795
6	RAD21	1	-0.820935
6	RUNX1	0.209105	0.907519
6	RUNX1-RUNX1T1	0.597692	-1.20796
6	SETBP1	0.0131125	5.20143
6	SF3B1	0.146955	2.03151
6	SMC1A	1	-1.02739
6	SMC3	1	-0.29042
6	SRSF2	0.21499	1.1633
6	STAG2	1	0.557577
6	TET2	0.339905	0.724226
6	TP53	0.00195337	2.49248
6	WT1	1	0.0721498
6	ZEB2	0.284755	1.29454
6	ZRSR2	1	2.8795
6	FLT3_ITD	0.247778	-0.948314
6	FLT3_TKD	0.13162	-2.4059
6	splicing	0.0766077	1.29454
6	complex_karyotype	0.00887574	1.93609
6	sAML	0.0122219	1.41238
6	RAS	0.563239	0.408199
6	IDH	0.371528	-0.864656
6	Male	0.322778	0.459515
6	Female	0.322778	-0.328254
6	Bone Marrow Aspirate	0.0795932	0.306771
6	Primitive	0.00244311	-1.89168
6	Committed	0.00115184	1.02139
6	Favorable	0.00413713	-3.5531
6	Intermediate	0.062934	-1.40626
6	Adverse	9.48134e-06	1.29516
6	M0	0.624304	0.915671
6	M1	0.535032	-0.669291
6	M2	0.165451	0.806737
6	M3	1	-0.714379
6	M4	0.771128	0.336968
6	M5	0.47883	-0.983566
6	M7	0.20816	2.98606
6	M1-M2	0.627274	0.259437
6	M4-M5	0.80193	-0.15899
2	ABL1	0.232344	2.79727
2	ABL1-BCR	1	-0.372659
2	AKAP13-start-loss	1	-0.372659
2	ASXL1	0.219599	-2.15693
2	BCOR	1	-0.372659
2	BCORL1	1	-0.372659
2	BRAF	1	2.79727
2	CBFB-MYH11	1	-0.662166
2	CBL	0.602805	-1.45066
2	CDKN2A	1	2.79727
2	CEBPA	0.701829	-0.747054
2	chr11-gain	1	-0.0100888
2	chr11p-loss	1	2.79727
2	chr11q-gain	1	-0.372659
2	chr12p-loss	1	-0.0100888
2	chr17-loss	1	2.79727
2	chr17p-loss	1	-0.662166
2	chr17q-gain	1	-0.372659
2	chr19-gain	1	-0.0100888
2	chr19p-loss	1	2.79727
2	chr21-gain	1	2.79727
2	chr21p-gain	1	0.475338
2	chr21p-loss	1	2.79727
2	chr21q-gain	1	2.79727
2	chr22-gain	1	0.475338
2	chr22p-loss	1	2.79727
2	chr22q-gain	1	2.79727
2	chr4-gain	1	-0.372659
2	chr5p-gain	1	2.79727
2	chr5q-loss	0.613478	-1.59505
2	chr7-loss	0.602805	-1.45066
2	chr7p-gain	1	2.79727
2	chr7q-loss	1	-0.903174
2	chr8-gain	0.0939308	1.44363
2	chr8p-loss	1	2.79727
2	chr8q-gain	1	2.79727
2	CSF3R	1	-0.662166
2	CUX1	1	2.79727
2	DEK-NUP214	1	2.79727
2	DNMT3A	0.126976	0.71385
2	ETV6	0.412792	1.57487
2	EZH2	1	-0.0100888
2	FBXW7	1	2.79727
2	FLT3	1	-0.0100888
2	FOXP1	0.552457	0.922797
2	GATA2	0.552457	0.922797
2	IDH1	0.696333	-0.475752
2	IDH2	0.298404	0.837908
2	IGSF10	0.000583188	1.83203
2	JAK2	1	-0.903174
2	JAK2-start-loss	1	2.79727
2	KIT	1	-0.141333
2	KMT2A-Fusions	0.598358	-1.10962
2	KMT2A-MLLT3	1	-0.0100888
2	KRAS	0.695448	-0.571968
2	MAML1-MYB	1	2.79727
2	MED12L-start-loss	0.362239	-1.7263
2	MLLT10-Other	1	0.475338
2	NF1	0.160448	1.94927
2	NPIPB4-RNF165	1	2.79727
2	NPM1	2.42688e-05	1.56164
2	NRAS	0.312446	-1.10962
2	NSD1-NUP98	1	2.79727
2	PCDH15	0.598358	-1.10962
2	PHF6	1	-0.372659
2	PIP4K2A-ZNF100	1	-0.0100888
2	PML-RARA	1	-0.372659
2	PTEN	0.598358	-1.10962
2	PTPN11	0.726657	0.395168
2	PTPRD-RNF130	1	2.79727
2	RAD21	0.552457	0.922797
2	RUNX1	0.370289	-0.763449
2	RUNX1-RUNX1T1	1	0.475338
2	SETBP1	1	0.475338
2	SF3B1	1	-0.903174
2	SMC1A	0.598358	-1.10962
2	SMC3	0.412792	1.57487
2	SRSF2	1	-0.372659
2	STAG2	0.257426	1.41875
2	TET2	0.759875	0.294766
2	TP53	1	-0.372659
2	WT1	1	-0.0100888
2	ZEB2	1	0.294766
2	ZRSR2	1	2.79727
2	FLT3_ITD	1.24047e-07	2.25961
2	FLT3_TKD	0.708407	0.560227
2	splicing	0.475358	-0.975323
2	complex_karyotype	0.131558	-2.41219
2	sAML	0.127124	-1.54851
2	RAS	0.0781501	-1.7263
2	IDH	0.771948	0.32596
2	Male	0.637727	-0.177251
2	Female	0.637727	0.159584
2	Bone Marrow Aspirate	0.145043	-0.288937
2	Primitive	1.09122e-05	1.26851
2	Committed	0.000156447	-2.72966
2	Favorable	0.286072	-0.731046
2	Intermediate	0.00131724	1.28439
2	Adverse	0.0518728	-1.04447
2	M0	1	-0.0340566
2	M1	0.224058	0.823623
2	M2	1	-0.011065
2	M3	1	-0.795897
2	M4	0.778931	0.25545
2	M5	0.31567	-1.06508
2	M7	1	0.582615
2	M1-M2	0.475314	0.330073
2	M4-M5	0.626022	-0.240507
3	ABL1	1	0.643544
3	ABL1-BCR	1	-0.204453
3	AKAP13-start-loss	0.378633	1.74308
3	ASXL1	0.674506	0.532513
3	BCOR	1	-0.204453
3	BCORL1	1	-0.204453
3	BRAF	1	2.96547
3	CBFB-MYH11	1	-0.493959
3	CBL	0.599067	-1.28246
3	CDKN2A	1	2.96547
3	CEBPA	0.42643	0.818631
3	chr11-gain	1	0.158117
3	chr11p-loss	1	2.96547
3	chr11q-gain	1	-0.204453
3	chr12p-loss	1	0.158117
3	chr17-loss	1	2.96547
3	chr17p-loss	1	-0.493959
3	chr17q-gain	1	-0.204453
3	chr19-gain	1	0.158117
3	chr19p-loss	1	2.96547
3	chr21-gain	1	2.96547
3	chr21p-gain	1	0.643544
3	chr21p-loss	1	2.96547
3	chr21q-gain	1	2.96547
3	chr22-gain	1	0.643544
3	chr22p-loss	1	2.96547
3	chr22q-gain	1	2.96547
3	chr4-gain	1	-0.204453
3	chr5p-gain	1	2.96547
3	chr5q-loss	0.604017	-1.42685
3	chr7-loss	0.599067	-1.28246
3	chr7p-gain	1	2.96547
3	chr7q-loss	1	-0.734967
3	chr8-gain	0.378827	-1.98872
3	chr8p-loss	1	2.96547
3	chr8q-gain	1	2.96547
3	CSF3R	1	-0.493959
3	CUX1	1	2.96547
3	DEK-NUP214	1	2.96547
3	DNMT3A	0.0357713	-1.42685
3	ETV6	1	-0.204453
3	EZH2	1	0.158117
3	FBXW7	1	2.96547
3	FLT3	0.50606	0.580808
3	FOXP1	0.512545	1.091
3	GATA2	0.0188287	2.96547
3	IDH1	0.222108	1.12897
3	IDH2	0.0618513	1.38051
3	IGSF10	0.00122915	1.78714
3	JAK2	0.512545	1.091
3	JAK2-start-loss	1	2.96547
3	KIT	0.364153	-1.67838
3	KMT2A-Fusions	0.56879	0.849995
3	KMT2A-MLLT3	0.29931	2.22851
3	KRAS	0.220179	-2.07892
3	MAML1-MYB	1	2.96547
3	MED12L-start-loss	0.613135	-1.55809
3	MLLT10-Other	0.21049	2.96547
3	NF1	0.512545	1.091
3	NPIPB4-RNF165	1	2.96547
3	NPM1	0.000200937	1.45357
3	NRAS	0.72337	0.415275
3	NSD1-NUP98	1	2.96547
3	PCDH15	1	-0.941418
3	PHF6	0.378633	1.74308
3	PIP4K2A-ZNF100	1	0.158117
3	PML-RARA	1	-0.204453
3	PTEN	0.56879	0.849995
3	PTPN11	0.257382	1.00611
3	PTPRD-RNF130	1	2.96547
3	RAD21	1	-0.734967
3	RUNX1	0.529431	-0.595243
3	RUNX1-RUNX1T1	0.599392	-1.12199
3	SETBP1	1	0.643544
3	SF3B1	1	-0.734967
3	SMC1A	0.56879	0.849995
3	SMC3	1	-0.204453
3	SRSF2	0.656781	0.643544
3	STAG2	0.599392	-1.12199
3	TET2	0.32352	0.810194
3	TP53	0.369466	-1.89251
3	WT1	1	0.158117
3	ZEB2	0.599067	-1.28246
3	ZRSR2	1	2.96547
3	FLT3_ITD	0.76621	-0.335697
3	FLT3_TKD	0.697838	-0.659019
3	splicing	1	0.00199819
3	complex_karyotype	0.225236	-2.24398
3	sAML	0.200835	-1.3803
3	RAS	0.76565	-0.249541
3	IDH	0.0280892	1.27158
3	Male	0.314553	-0.502674
3	Female	0.314553	0.326359
3	Bone Marrow Aspirate	0.543893	-0.122162
3	Primitive	0.0116302	0.860421
3	Committed	0.000338024	-2.56289
3	Favorable	0.00118052	1.44513
3	Intermediate	1	-0.0986076
3	Adverse	0.00478757	-1.76663
3	M0	1	0.132718
3	M1	0.343822	0.697859
3	M2	0.259357	0.674427
3	M3	0.119421	2.22332
3	M4	0.0140585	-3.23246
3	M5	1	-0.0986076
3	M7	1	0.749389
3	M1-M2	0.0796499	0.638358
3	M4-M5	0.0195179	-1.54927
7	ABL1	1	0.557577
7	ABL1-BCR	0.0679499	2.8795
7	AKAP13-start-loss	1	-0.29042
7	ASXL1	1	-0.393514
7	BCOR	1	-0.29042
7	BCORL1	0.395893	1.65711
7	BRAF	1	2.8795
7	CBFB-MYH11	1	-0.579927
7	CBL	1	0.377004
7	CDKN2A	1	2.8795
7	CEBPA	0.133443	-2.32995
7	chr11-gain	1	0.0721498
7	chr11p-loss	1	2.8795
7	chr11q-gain	0.395893	1.65711
7	chr12p-loss	0.313908	2.14254
7	chr17-loss	1	2.8795
7	chr17p-loss	0.0119089	3.36493
7	chr17q-gain	0.0679499	2.8795
7	chr19-gain	1	0.0721498
7	chr19p-loss	1	2.8795
7	chr21-gain	1	2.8795
7	chr21p-gain	1	0.557577
7	chr21p-loss	1	2.8795
7	chr21q-gain	1	2.8795
7	chr22-gain	1	0.557577
7	chr22p-loss	1	2.8795
7	chr22q-gain	1	2.8795
7	chr4-gain	0.0679499	2.8795
7	chr5p-gain	1	2.8795
7	chr5q-loss	1	0.21654
7	chr7-loss	0.600305	-1.36842
7	chr7p-gain	1	2.8795
7	chr7q-loss	0.532856	1.00504
7	chr8-gain	0.220139	-2.07469
7	chr8p-loss	1	2.8795
7	chr8q-gain	1	2.8795
7	CSF3R	0.468539	1.29454
7	CUX1	1	2.8795
7	DEK-NUP214	1	2.8795
7	DNMT3A	1	-0.0199684
7	ETV6	0.395893	1.65711
7	EZH2	0.313908	2.14254
7	FBXW7	1	2.8795
7	FLT3	1	0.0721498
7	FOXP1	0.532856	1.00504
7	GATA2	1	-0.820935
7	IDH1	0.018269	1.94662
7	IDH2	0.716296	0.477406
7	IGSF10	0.204036	-1.41818
7	JAK2	0.146955	2.03151
7	JAK2-start-loss	1	2.8795
7	KIT	0.363083	-1.76435
7	KMT2A-Fusions	0.191482	1.742
7	KMT2A-MLLT3	1	0.0721498
7	KRAS	0.696156	-0.489729
7	MAML1-MYB	1	2.8795
7	MED12L-start-loss	0.000377394	3.12051
7	MLLT10-Other	1	0.557577
7	NF1	1	-0.820935
7	NPIPB4-RNF165	1	2.8795
7	NPM1	0.000926517	-3.807
7	NRAS	1	-0.224832
7	NSD1-NUP98	1	2.8795
7	PCDH15	1	-1.02739
7	PHF6	1	-0.29042
7	PIP4K2A-ZNF100	0.313908	2.14254
7	PML-RARA	0.0679499	2.8795
7	PTEN	0.589752	0.764027
7	PTPN11	0.136856	-2.54676
7	PTPRD-RNF130	1	2.8795
7	RAD21	1	-0.820935
7	RUNX1	0.209105	0.907519
7	RUNX1-RUNX1T1	0.597692	-1.20796
7	SETBP1	1	0.557577
7	SF3B1	1	-0.820935
7	SMC1A	0.0356369	2.51693
7	SMC3	1	-0.29042
7	SRSF2	0.000206291	2.8795
7	STAG2	1	0.557577
7	TET2	0.201334	-1.36842
7	TP53	0.21499	1.1633
7	WT1	0.470503	0.642466
7	ZEB2	0.600305	-1.36842
7	ZRSR2	1	2.8795
7	FLT3_ITD	0.0771581	-1.72536
7	FLT3_TKD	1	0.0721498
7	splicing	0.00417828	1.92841
7	complex_karyotype	0.232993	1.19145
7	sAML	0.0122219	1.41238
7	RAS	0.371528	-0.864656
7	IDH	0.0342047	1.18561
7	Male	0.808355	-0.0957333
7	Female	0.808355	0.114217
7	Bone Marrow Aspirate	0.560872	-0.0925961
7	Primitive	9.82916e-07	1.35002
7	Committed	9.79958e-06	-4.25234
7	Favorable	0.00413713	-3.5531
7	Intermediate	0.794701	-0.183864
7	Adverse	0.00552996	0.949224
7	M0	0.029437	2.06852
7	M1	0.0579162	1.16503
7	M2	0.106377	-1.16774
7	M3	0.507853	1.11159
7	M4	0.250427	-0.92083
7	M5	1	-0.183864
7	M7	1	0.664133
7	M1-M2	1	0.094437
7	M4-M5	0.206101	-0.738832
4	ABL1	1	0.828435
4	ABL1-BCR	1	-0.0195623
4	AKAP13-start-loss	1	-0.0195623
4	ASXL1	0.366142	-1.80383
4	BCOR	0.0489668	3.15036
4	BCORL1	1	-0.0195623
4	BRAF	1	3.15036
4	CBFB-MYH11	1	-0.309069
4	CBL	0.600938	-1.09756
4	CDKN2A	1	3.15036
4	CEBPA	1.00609e-07	3.45522
4	chr11-gain	1	0.343008
4	chr11p-loss	1	3.15036
4	chr11q-gain	1	-0.0195623
4	chr12p-loss	1	0.343008
4	chr17-loss	1	3.15036
4	chr17p-loss	1	-0.309069
4	chr17q-gain	1	-0.0195623
4	chr19-gain	0.269496	2.4134
4	chr19p-loss	1	3.15036
4	chr21-gain	1	3.15036
4	chr21p-gain	1	0.828435
4	chr21p-loss	1	3.15036
4	chr21q-gain	1	3.15036
4	chr22-gain	1	0.828435
4	chr22p-loss	1	3.15036
4	chr22q-gain	1	3.15036
4	chr4-gain	1	-0.0195623
4	chr5p-gain	1	3.15036
4	chr5q-loss	0.600069	-1.24195
4	chr7-loss	1	0.647862
4	chr7p-gain	1	3.15036
4	chr7q-loss	0.469712	1.27589
4	chr8-gain	1	-0.122656
4	chr8p-loss	1	3.15036
4	chr8q-gain	1	3.15036
4	CSF3R	0.409537	1.5654
4	CUX1	1	3.15036
4	DEK-NUP214	1	3.15036
4	DNMT3A	0.091798	-1.24195
4	ETV6	1	-0.0195623
4	EZH2	1	0.343008
4	FBXW7	1	3.15036
4	FLT3	0.0760971	-2.631
4	FOXP1	1	-0.550077
4	GATA2	0.469712	1.27589
4	IDH1	0.366142	-1.80383
4	IDH2	0.696576	-0.622227
4	IGSF10	0.500395	0.592367
4	JAK2	0.469712	1.27589
4	JAK2-start-loss	1	3.15036
4	KIT	0.336483	1.07997
4	KMT2A-Fusions	1	-0.756528
4	KMT2A-MLLT3	1	0.343008
4	KRAS	1	-0.218871
4	MAML1-MYB	1	3.15036
4	MED12L-start-loss	0.603489	-1.3732
4	MLLT10-Other	1	0.828435
4	NF1	1	-0.550077
4	NPIPB4-RNF165	1	3.15036
4	NPM1	0.00306389	-3.53614
4	NRAS	0.248695	1.03489
4	NSD1-NUP98	1	3.15036
4	PCDH15	0.14338	2.01286
4	PHF6	0.0489668	3.15036
4	PIP4K2A-ZNF100	1	0.343008
4	PML-RARA	1	-0.0195623
4	PTEN	0.5241	1.03489
4	PTPN11	0.229494	-2.2759
4	PTPRD-RNF130	1	3.15036
4	RAD21	1	-0.550077
4	RUNX1	0.311893	-1.19541
4	RUNX1-RUNX1T1	0.573225	0.828435
4	SETBP1	1	0.828435
4	SF3B1	1	-0.550077
4	SMC1A	0.5241	1.03489
4	SMC3	0.0489668	3.15036
4	SRSF2	0.364435	-1.70762
4	STAG2	0.573225	0.828435
4	TET2	0.0424957	1.29621
4	TP53	0.364435	-1.70762
4	WT1	0.0981449	1.36609
4	ZEB2	1	0.647862
4	ZRSR2	1	3.15036
4	FLT3_ITD	0.122416	-1.4545
4	FLT3_TKD	0.220393	-2.13504
4	splicing	0.229494	-2.2759
4	complex_karyotype	0.220179	-2.05909
4	sAML	0.0433404	-2.82692
4	RAS	0.3418	0.679057
4	IDH	0.19744	-1.3732
4	Male	0.0671347	0.728268
4	Female	0.0671347	-0.652077
4	Bone Marrow Aspirate	0.33945	-0.193168
4	Primitive	0.0368413	0.767149
4	Committed	0.184562	-0.735132
4	Favorable	0.766814	0.339206
4	Intermediate	0.267629	0.591849
4	Adverse	0.187287	-0.694202
4	M0	0.606018	-1.38904
4	M1	0.0863274	1.17389
4	M2	0.0136254	1.27392
4	M3	1	-0.445626
4	M4	0.124903	-1.42701
4	M5	0.132138	-2.3599
4	M7	1	0.932886
4	M1-M2	6.56149e-05	1.19778
4	M4-M5	0.00657648	-2.12601

## Sheet: f
patientID	subtype	Complex_I
C3L.04971	3	0.366642
C3L.06074	5	0.398338
C3L.05819	7	0.558429
C3L.00458	6	0.0128869
C3L.05887	6	0.57952
C3L.06801	7	0.354129
C3L.06954	5	0.38354
C3L.06952	6	0.342841
C3L.06087	7	0.422178
C3L.06068	1	0.412769
C3L.06073	8	0.701777
C3L.07588	7	0.21479
C3L.03493	4	0.0711248
C3L.06386	8	0.392126
C3L.06541	1	0.118376
C3L.04489	5	0.0511783
C3L.01696	1	-0.0698393
C3L.03496	2	0.134469
C3N.00660	6	0.29156
C3L.04508	7	0.27617
C3L.06361	6	0.425466
C3L.03308	8	0.415601
C3L.05331	7	0.461454
C3L.05338	1	0.113832
C3L.06543	2	0.642779
C3L.01425	5	0.240775
C3N.00682	2	0.760634
C3L.05888	2	0.328827
C3L.05894	7	0.296127
C3L.06082	6	0.498265
C3L.07571	8	0.62938
C3L.05316	2	0.790743
C3L.04242	8	0.0201235
C3L.01201	6	0.294031
C3L.07012	1	0.32703
C3L.06067	8	0.462459
C3L.05326	3	0.713646
C3L.06983	1	0.45888
C3L.05865	7	0.33787
C3L.04231	1	0.388381
C3L.06070	1	0.345817
C3L.04250	3	0.823754
C3L.05898	3	0.140423
C3L.05315	8	0.310559
C3L.01291	3	0.0246176
C3L.05861	1	0.495616
C3L.06374	6	0.455974
C3L.05907	7	0.41076
C3L.07488	4	0.548902
C3L.01694	1	0.738805
C3L.04263	8	0.783764
C3N.00659	5	0.060534
C3L.05815	7	0.388838
C3L.01426	7	0.0192844
C3L.02135	3	-0.038296
C3L.06951	6	0.330106
C3L.05866	3	0.725163
C3L.05313	3	0.366094
C3L.06357	7	0.663084
C3L.06089	4	0.534801
C3L.07438	7	0.153571
C3L.06538	5	-0.163318
C3L.05334	4	0.46255
C3L.00452	8	0.0598035
C3L.06072	8	0.832389
C3L.01182	5	0.131491
C3L.05678	1	-0.123496
C3L.06984	2	0.563016
C3L.05386	5	-0.106686
C3L.04265	1	-0.0242177
C3L.06540	5	0.556449
C3L.06953	5	0.406924
C3N.00681	4	0.720019
C3L.05874	7	0.403179
C3L.06090	4	0.295214
C3L.03491	5	0.338026
C3L.07580	7	0.811285
C3L.03506	4	0.0104988
C3L.06534	2	0.879795
C3L.05818	2	0.442181
C3N.00466	1	0.188321
C3L.06537	8	0.317044
C3L.07439	1	0.410669
C3L.05884	2	0.790138
C3L.06806	3	0.368012
C3L.04270	6	0.28745
C3L.01187	3	0.627568
C3L.06981	4	0.368426
C3L.07019	2	0.271922
C3L.04236	3	0.181033
C3L.05891	5	-0.00805652
C3L.00455	1	0.0495731
C3L.04486	5	0.492784
C3L.06369	1	0.44145
C3L.00540	2	0.0793344
C3L.05387	8	0.450895
C3L.04244	1	0.0106735
C3L.06367	1	-0.0808568
C3L.03508	8	0.340701
C3L.06075	2	0.798319
C3L.04766	2	0.252284
C3L.06061	6	0.324077
C3L.02136	4	0.345725
C3L.05880	1	0.0548297
C3L.03303	1	0.35397
C3L.05892	2	0.680672
C3L.05811	3	0.333212
C3L.07013	5	0.383632
C3L.06982	7	0.730532
C3L.06809	1	0.0189076
C3L.06081	7	0.877104
C3N.00689	1	0.0309432
C3L.05318	1	0.531421
C3L.06356	8	0.502824
C3L.04761	8	0.739672
C3L.07437	1	0.265802
C3L.01202	1	0.326544
C3L.06064	2	0.219104
C3L.06960	2	0.143507
C3L.06956	3	-0.0153155
C3L.05877	1	0.308641
C3L.04483	7	0.0577274
C3L.06368	8	0.701321
C3L.05889	2	0.771559
C3L.06066	1	0.128699
C3L.05862	2	0.404275
C3L.06539	1	0.378109
C3L.04976	2	0.586569
C3L.06352	4	0.800505
C3L.06807	6	0.196608
C3L.05320	4	0.605185
C3L.00453	5	0.215297
C3L.06542	4	0.479996
C3L.04269	5	0.318414
C3L.05896	2	0.674043
C3L.05816	3	0.717202
C3L.01700	1	0.0443917
C3L.06069	3	0.54508
C3L.00810	3	-0.109883
C3L.05317	1	-0.0376647
C3L.00459	6	0.176334
C3N.00656	4	0.526032
C3L.01427	6	0.67419
C3L.02779	5	0.266441
C3L.06364	5	0.354585
C3L.01188	7	0.705597
C3L.05867	1	0.377969
C3L.06803	6	0.745287
C3N.00651	6	0.465839
C3L.04763	4	0.345269
C3L.05335	4	0.734929
C3L.03510	6	0.456156
C3L.06063	3	0.369109
C3L.05872	5	-0.143719
C3L.05908	5	0.164614
C3L.05329	1	0.391578
C3L.00614	1	0.0491414
C3L.07490	6	0.00201456
C3L.05870	6	0.0808409
C3L.05325	4	0.705993
C3L.01295	1	-0.129704
C3L.05905	3	0.782883

## Sheet: g
subtype	feature	avg	p.value	p.adjust	log10q	sig
C1	BEX3	-0.69385	0.000107	0.000428	3.36835	TRUE
C1	LAPTM4B	-1.24031	3.09319e-06	1.85592e-05	4.73144	TRUE
C1	HLF	-1.06135	0.001891	0.005672	2.24629	TRUE
C1	CDX2	-0.48261	0.004117	0.008234	2.0844	TRUE
C1	HLA_DRA	1.07211	4.51642e-06	2.25821e-05	4.64624	TRUE
C1	CIITA	0.637148	0.023791	0.023791	1.62359	TRUE
C1	FTO	-0.8482	9.55743e-12	6.6902e-11	10.1746	TRUE
C2	BEX3	1.09006	7.3946e-06	3.6973e-05	4.43211	TRUE
C2	LAPTM4B	2.53665	6.54946e-09	4.58462e-08	7.3387	TRUE
C2	HLF	2.67095	2.49788e-06	1.49873e-05	4.82428	TRUE
C2	CDX2	-0.17887	0.525495	1	0	FALSE
C2	HLA_DRA	0.238354	0.758067	1	0	FALSE
C2	CIITA	0.666151	0.088467	0.35387	0.451157	FALSE
C2	FTO	-0.2981	0.299638	0.898915	0.046281	FALSE
C3	BEX3	0.099434	0.779786	0.803169	0.095193	FALSE
C3	LAPTM4B	-0.47569	0.401584	0.803169	0.095193	FALSE
C3	HLF	-0.96296	0.182542	0.547626	0.261516	FALSE
C3	CDX2	1.11033	8.35845e-05	0.000334	3.47581	TRUE
C3	HLA_DRA	-2.28993	2.00251e-06	1.2015e-05	4.92027	TRUE
C3	CIITA	-1.94367	1.28271e-05	6.41355e-05	4.1929	TRUE
C3	FTO	1.93338	2.11648e-09	1.48154e-08	7.82929	TRUE

## Sheet: h
patientID	subtype	LinClass_7	primitive_score
C3L.04971	3	0.785778	0.0219122
C3L.06068	1	0.709622	-0.00343935
C3L.06541	1	0.420613	-0.0444518
C3L.01696	1	0.398997	-0.0447968
C3L.03496	2	1.00015	0.0584795
C3L.05338	1	0.783947	-0.00931187
C3L.06543	2	1.12207	0.0833306
C3N.00682	2	1.14655	0.0978964
C3L.05888	2	1.15845	0.0682853
C3L.05316	2	1.04243	0.0591716
C3L.07012	1	0.879467	0.0151454
C3L.05326	3	0.7782	0.0442537
C3L.06983	1	0.118386	-0.0634418
C3L.04231	1	0.628532	-0.0257074
C3L.06070	1	0.679276	-0.0152423
C3L.04250	3	0.954404	0.0278459
C3L.05898	3	0.890152	0.0700845
C3L.01291	3	0.959845	0.0583132
C3L.05861	1	0.705375	0.00269576
C3L.01694	1	0.591188	-0.0311083
C3L.02135	3	0.902368	0.0568831
C3L.05866	3	0.728201	0.0375306
C3L.05313	3	1.03293	0.0841852
C3L.05678	1	0.5956	-0.0127758
C3L.06984	2	1.15184	0.0770258
C3L.04265	1	0.704541	-0.0144924
C3L.06534	2	1.09776	0.0564032
C3L.05818	2	1.30008	0.106781
C3N.00466	1	0.544147	-0.0369165
C3L.07439	1	0.608265	-0.0123153
C3L.05884	2	0.909022	0.0465046
C3L.06806	3	0.826455	0.0330309
C3L.01187	3	0.995598	0.0356857
C3L.07019	2	0.902229	0.0364893
C3L.04236	3	0.739177	0.0345595
C3L.00455	1	0.779886	-0.0155037
C3L.06369	1	0.475514	-0.0453709
C3L.00540	2	1.06431	0.0490895
C3L.04244	1	0.705476	-0.0131181
C3L.06367	1	0.858183	0.00982281
C3L.06075	2	1.04141	0.0291023
C3L.04766	2	1.02641	0.0864284
C3L.05880	1	0.431453	-0.04932
C3L.03303	1	0.769957	-0.00831541
C3L.05892	2	1.20465	0.0809084
C3L.05811	3	0.79897	0.0370351
C3L.06809	1	0.679084	-0.0180128
C3N.00689	1	0.677709	-0.0197493
C3L.05318	1	0.975347	0.0220862
C3L.07437	1	0.241001	-0.0509778
C3L.01202	1	0.427398	-0.0443849
C3L.06064	2	1.10002	0.0764741
C3L.06960	2	1.16136	0.0746533
C3L.06956	3	0.97874	0.0554931
C3L.05877	1	0.572679	-0.0388102
C3L.05889	2	0.79304	0.0183736
C3L.06066	1	0.574173	-0.00810987
C3L.05862	2	1.02104	0.0513389
C3L.06539	1	0.848886	0.00558566
C3L.04976	2	1.12205	0.0661978
C3L.05896	2	1.11636	0.0793442
C3L.05816	3	1.04578	0.0917143
C3L.01700	1	0.33454	-0.0565581
C3L.06069	3	0.986958	0.0859691
C3L.00810	3	0.938095	0.0851155
C3L.05317	1	0.852782	0.00335744
C3L.05867	1	0.779338	-0.00596416
C3L.06063	3	0.92661	0.0811612
C3L.05329	1	0.594086	-0.0225693
C3L.00614	1	0.464304	-0.0508805
C3L.01295	1	0.686723	-0.0134114
C3L.05905	3	0.801017	0.047618

## Sheet: i
patientID	subtype	CIITA_methyl
C3L.04971	3	0.0752713
C3L.06068	1	0.0929762
C3L.06541	1	0.0736076
C3L.01696	1	0.0639936
C3L.03496	2	0.194077
C3L.05338	1	0.0898282
C3L.06543	2	0.0869691
C3N.00682	2	0.0667135
C3L.05888	2	0.0818652
C3L.05316	2	0.075346
C3L.07012	1	0.108182
C3L.05326	3	0.325863
C3L.06983	1	0.0889054
C3L.04231	1	0.0842029
C3L.06070	1	0.370505
C3L.04250	3
C3L.05898	3	0.708875
C3L.01291	3
C3L.05861	1	0.394381
C3L.01694	1	0.0726898
C3L.02135	3	0.134906
C3L.05866	3	0.20624
C3L.05313	3	0.260612
C3L.05678	1	0.0986994
C3L.06984	2	0.06369
C3L.04265	1
C3L.06534	2	0.0753629
C3L.05818	2	0.0948453
C3N.00466	1	0.045607
C3L.07439	1	0.109459
C3L.05884	2	0.081076
C3L.06806	3	0.20277
C3L.01187	3	0.101768
C3L.07019	2	0.0917118
C3L.04236	3	0.310451
C3L.00455	1	0.0776101
C3L.06369	1	0.0958367
C3L.00540	2	0.109111
C3L.04244	1	0.060168
C3L.06367	1	0.0860205
C3L.06075	2	0.0853075
C3L.04766	2	0.0885471
C3L.05880	1	0.0691837
C3L.03303	1	0.174372
C3L.05892	2	0.165494
C3L.05811	3	0.140957
C3L.06809	1	0.0900586
C3N.00689	1	0.217758
C3L.05318	1	0.0526157
C3L.07437	1	0.103147
C3L.01202	1	0.0747613
C3L.06064	2	0.0562123
C3L.06960	2	0.0699793
C3L.06956	3	0.157861
C3L.05877	1	0.19107
C3L.05889	2	0.100324
C3L.06066	1	0.114305
C3L.05862	2	0.337859
C3L.06539	1	0.0763916
C3L.04976	2	0.0721954
C3L.05896	2	0.166299
C3L.05816	3	0.498077
C3L.01700	1	0.0695006
C3L.06069	3	0.611307
C3L.00810	3	0.512703
C3L.05317	1	0.0647895
C3L.05867	1	0.0759068
C3L.06063	3	0.795056
C3L.05329	1	0.0857987
C3L.00614	1	0.0767398
C3L.01295	1	0.158481
C3L.05905	3	0.269526

## Sheet: j
patientID	subtype	HOXB8
C3L.04971	3
C3L.06068	1
C3L.06541	1
C3L.01696	1
C3L.03496	2
C3L.05338	1
C3L.06543	2
C3N.00682	2
C3L.05888	2
C3L.05316	2
C3L.07012	1	-0.528326
C3L.05326	3	2.40585
C3L.06983	1	-0.893639
C3L.04231	1	0.176084
C3L.06070	1	-0.0656916
C3L.04250	3	-0.332533
C3L.05898	3	2.8095
C3L.01291	3	0.838481
C3L.05861	1	-1.94898
C3L.01694	1	-3.1107
C3L.02135	3	2.61515
C3L.05866	3	2.53468
C3L.05313	3	-2.19832
C3L.05678	1	-1.64164
C3L.06984	2	-2.46838
C3L.04265	1	0.184086
C3L.06534	2	-1.66426
C3L.05818	2	2.1475
C3N.00466	1	-1.17822
C3L.07439	1	1.31298
C3L.05884	2	1.57701
C3L.06806	3	1.64133
C3L.01187	3	-0.805083
C3L.07019	2	-0.273287
C3L.04236	3	3.1361
C3L.00455	1	-0.923728
C3L.06369	1	0.262425
C3L.00540	2	-0.566015
C3L.04244	1	-1.3707
C3L.06367	1	-1.65094
C3L.06075	2	-1.82788
C3L.04766	2	-0.340745
C3L.05880	1	0.193427
C3L.03303	1	1.55784
C3L.05892	2	-0.339586
C3L.05811	3	2.03415
C3L.06809	1	-0.7459
C3N.00689	1	-0.760621
C3L.05318	1	-0.239653
C3L.07437	1
C3L.01202	1
C3L.06064	2
C3L.06960	2
C3L.06956	3
C3L.05877	1
C3L.05889	2
C3L.06066	1
C3L.05862	2
C3L.06539	1
C3L.04976	2
C3L.05896	2
C3L.05816	3
C3L.01700	1
C3L.06069	3
C3L.00810	3
C3L.05317	1
C3L.05867	1
C3L.06063	3
C3L.05329	1	-0.00164758
C3L.00614	1
C3L.01295	1
C3L.05905	3

## Sheet: k
patientID	subtype	FOXC1	POU2F1
C3L.04971	3		0.589158
C3L.06068	1		-0.109515
C3L.06541	1		-0.0417713
C3L.01696	1		0.233227
C3L.03496	2		-0.0569909
C3L.05338	1		-0.0943903
C3L.06543	2		0.167208
C3N.00682	2		-0.0221171
C3L.05888	2		-0.112279
C3L.05316	2		-0.12905
C3L.07012	1	-1.89162	-0.0138099
C3L.05326	3	2.57193	0.607072
C3L.06983	1	-2.92732	-0.0569537
C3L.04231	1	-2.28177	-0.034423
C3L.06070	1	-1.56458	-0.174941
C3L.04250	3	1.77183	0.231295
C3L.05898	3	1.91875	0.683396
C3L.01291	3	-1.9776	0.284921
C3L.05861	1	-0.535266	0.292942
C3L.01694	1	-1.80275	-0.269699
C3L.02135	3	1.93707	0.507542
C3L.05866	3	1.07076	0.0111112
C3L.05313	3	1.63435	0.205621
C3L.05678	1		-0.0334328
C3L.06984	2		-0.381292
C3L.04265	1		-0.155522
C3L.06534	2		-0.150866
C3L.05818	2		0.00793952
C3N.00466	1		-0.187933
C3L.07439	1	-1.54944	-0.333821
C3L.05884	2	0.94339	-0.401614
C3L.06806	3	1.47328	0.889344
C3L.01187	3	-1.12223	0.0841859
C3L.07019	2	1.71448	-0.0475618
C3L.04236	3	1.80432	0.180329
C3L.00455	1	-1.49079	-0.331068
C3L.06369	1	-0.981791	-0.218449
C3L.00540	2	-1.85136	0.0347785
C3L.04244	1	-1.87334	-0.207337
C3L.06367	1	-1.36236	0.326103
C3L.06075	2	-1.08351	-0.0573611
C3L.04766	2	1.88668	0.140623
C3L.05880	1	-1.41814	-0.0230248
C3L.03303	1	-0.12123	0.00783406
C3L.05892	2	0.134553	0.0637394
C3L.05811	3	2.25727	0.764084
C3L.06809	1	-0.729456	-0.161822
C3N.00689	1	-0.574946	0.345599
C3L.05318	1	0.0482327	-0.153542
C3L.07437	1	-2.69283	-0.34678
C3L.01202	1	-1.17577	-0.209361
C3L.06064	2	-0.477553	0.0581043
C3L.06960	2	0.0954924	-0.14028
C3L.06956	3	1.92298	0.63486
C3L.05877	1	-2.81155	-0.352371
C3L.05889	2	-1.15741	0.19556
C3L.06066	1	-0.420876	0.294462
C3L.05862	2	-2.00165	-0.00845239
C3L.06539	1	-1.44332	0.517726
C3L.04976	2	-2.58093	-0.143611
C3L.05896	2	-1.45016	-0.0576774
C3L.05816	3	0.612219	0.197832
C3L.01700	1	-0.904207	-0.0124372
C3L.06069	3	1.10646	0.163308
C3L.00810	3	1.53512	0.624042
C3L.05317	1	-0.455997	-0.198155
C3L.05867	1	-1.83806	0.0454145
C3L.06063	3	1.48085	0.350291
C3L.05329	1	-1.53714	-0.372949
C3L.00614	1	-0.964595	0.528472
C3L.01295	1	0.301003	0.0577321
C3L.05905	3	2.01526	0.325373

[truncated: 8 more sheets: l, m, n, o, p, q1, q2, r]
