# Supplementary material for: Integrated proteogenomic and metabolomic profiling of acute myeloid leukemias to identify molecular subtypes and associated therapy targets
Source: Nat Cancer. 2026 Jun 12;7(6):993–1015. doi: 10.1038/s43018-026-01175-6 (PMC13309276; doi:10.1038/s43018-026-01175-6)
Supplement: Supplementary file 14 — Statistical source data. [file 43018_2026_1175_MOESM14_ESM.xlsx]

## Sheet: a
sample_name	condition	classification	MAP1A
C3L.04971	AML	Others	-1.68133
C3L.06074	AML	Primitive	0.324682
C3L.05819	AML	Primitive	0.190781
C3L.00458	AML	Committed	0.111283
C3L.05887	AML	Committed	0.241429
C3L.06801	AML	Primitive	1.11488
C3L.06954	AML	Committed	0.471515
C3L.06952	AML	Others	-1.14976
C3L.06087	AML	Primitive	-0.528724
C3L.06068	AML	Committed	0.26084
C3L.06073	AML	Primitive	0.134904
C3L.07588	AML	Primitive	2.10747
C3L.03493	AML	Committed	-0.550879
C3L.06386	AML	Primitive	0.498383
C3L.06541	AML	Committed	-1.06412
C3L.04489	AML	Committed	0.742696
RO02191	Control	Control	-1.49904
C3L.01696	AML	Committed	-2.05896
C3L.03496	AML	Primitive	0.903085
C3N.00660	AML	Committed	-1.20751
C3L.04508	AML	Primitive	-0.701022
C3L.06361	AML	Committed	-1.23376
C3L.03308	AML	Others	-1.78429
C3L.05331	AML	Primitive	1.20502
C3L.05338	AML	Committed	-1.77727
C3L.06543	AML	Primitive	1.35098
C3L.01425	AML	Committed	-0.316139
C3N.00682	AML	Primitive	1.80133
C3L.05888	AML	Primitive	-1.21645
C3L.05894	AML	Primitive	0.776275
C3L.06082	AML	Committed	-1.95682
C3L.07571	AML	Committed	-0.536036
C3L.05316	AML	Primitive	-0.0187632
C3L.04242	AML	Committed	-0.854683
RO03667	Control	Control	-0.717124
C3L.01201	AML	Committed	-1.28822
C3L.07012	AML	Committed	-0.691154
C3L.06067	AML	Primitive	-0.80121
C3L.05326	AML	Primitive	-0.478448
C3L.06983	AML	Committed	-1.61641
C3L.05865	AML	Primitive	1.59744
C3L.04231	AML	Committed	-1.69318
C3L.06070	AML	Committed	-1.22337
C3L.04250	AML	Committed	-0.512505
C3L.05898	AML	Primitive	0.705865
C3L.05315	AML	Others	-1.33083
C3L.01291	AML	Primitive	1.15624
C3L.05861	AML	Committed	-0.761889
C3L.06374	AML	Committed	-0.145049
C3L.05907	AML	Primitive	2.58319
C3L.07488	AML	Committed	-1.59499
RO02466	Control	Control	-1.0704
C3L.01694	AML	Committed	-2.35884
C3L.04263	AML	Primitive	-1.41988
C3N.00659	AML	Committed	-1.3062
C3L.05815	AML	Primitive	0.944346
C3L.01426	AML	Primitive	-0.448895
C3L.02135	AML	Primitive	0.709382
C3L.06951	AML	Primitive	-1.86078
C3L.05866	AML	Primitive	-1.1488
C3L.05313	AML	Primitive	1.06669
C3L.06357	AML	Others	-1.87356
C3L.06089	AML	Primitive	-1.50645
C3L.07438	AML	Primitive	1.60573
C3L.06538	AML	Primitive	-0.409579
C3L.05334	AML	Committed	-1.78524
C3L.00452	AML	Primitive	-0.650131
C3L.06072	AML	Primitive	1.89634
RO03780	Control	Control	-1.77845
C3L.01182	AML	Committed	-0.0534339
C3L.05678	AML	Committed	-2.11475
C3L.06984	AML	Primitive	2.23808
C3L.05386	AML	Committed	-1.29814
C3L.04265	AML	Committed	-1.44034
C3L.06540	AML	Primitive	-0.612919
C3L.06953	AML	Committed	0.304315
C3N.00681	AML	Primitive	-0.647586
C3L.05874	AML	Primitive	-0.927919
C3L.06090	AML	Others	-0.520058
C3L.03491	AML	Committed	-1.36032
C3L.07580	AML	Primitive	-1.26339
C3L.03506	AML	Primitive	-0.498576
C3L.06534	AML	Primitive	1.14217
C3L.05818	AML	Primitive	2.20531
C3N.00466	AML	Committed	-0.955047
RO03676	Control	Control	-1.40972
RO02379	Control	Control	-1.5535
C3L.06537	AML	Committed	-1.02925
C3L.07439	AML	Committed	-1.59551
C3L.05884	AML	Primitive	0.521841
C3L.06806	AML	Others	-1.04604
C3L.04270	AML	Committed	-0.277432
C3L.01187	AML	Primitive	-1.42734
C3L.06981	AML	Primitive	0.354014
C3L.07019	AML	Primitive	1.35012
C3L.04236	AML	Others	-0.41995
C3L.05891	AML	Committed	0.758089
C3L.00455	AML	Committed	0.270346
C3L.04486	AML	Committed	0.00938538
C3L.06369	AML	Committed	-1.29361
C3L.00540	AML	Primitive	1.32081
C3L.05387	AML	Committed	1.04652
C3L.04244	AML	Committed	-1.84267
RO02205	Control	Control	-1.42016
RO03778	Control	Control	-1.38959
C3L.06367	AML	Committed	-0.251258
C3L.03508	AML	Primitive	-1.10527
C3L.06075	AML	Committed	0.354825
C3L.04766	AML	Primitive	1.22039
C3L.06061	AML	Committed	-0.662586
C3L.02136	AML	Primitive	-0.992457
C3L.05880	AML	Committed	-1.48953
C3L.03303	AML	Committed	-1.80276
C3L.05892	AML	Primitive	0.538746
C3L.05811	AML	Others	-0.786776
C3L.07013	AML	Committed	0.194205
C3L.06982	AML	Primitive	2.04886
C3L.06809	AML	Committed	-1.70161
C3L.06081	AML	Primitive	1.05576
C3N.00689	AML	Committed	-0.681363
C3L.05318	AML	Committed	0.111653
C3L.06356	AML	Primitive	-0.959023
RO02209	Control	Control	-2.0577
RO02401	Control	Control	-1.89432
C3L.04761	AML	Others	-1.33091
C3L.07437	AML	Committed	-1.90095
C3L.01202	AML	Committed	-1.24589
C3L.06064	AML	Primitive	1.58869
C3L.06960	AML	Primitive	1.14571
C3L.06956	AML	Primitive	-0.957978
C3L.05877	AML	Committed	-0.97393
C3L.04483	AML	Primitive	0.670905
C3L.06368	AML	Primitive	-0.945235
C3L.05889	AML	Others	-0.0862007
C3L.06066	AML	Committed	-0.0823064
C3L.05862	AML	Primitive	1.49922
C3L.06539	AML	Committed	-0.399514
C3L.04976	AML	Primitive	1.08343
C3L.06352	AML	Primitive	-1.4413
C3L.06807	AML	Committed	0.119102
C3L.05320	AML	Primitive	-0.070636
C3L.00453	AML	Committed	0.22489
C3L.06542	AML	Committed	-0.24789
C3L.04269	AML	Committed	0.564489
C3L.05896	AML	Primitive	0.73062
C3L.05816	AML	Primitive	1.43717
C3L.01700	AML	Committed	-1.6959
C3L.06069	AML	Primitive	1.52087
C3L.00810	AML	Primitive	0.483589
C3L.05317	AML	Committed	0.770617
C3L.00459	AML	Committed	-1.12423
C3N.00656	AML	Primitive	-0.274455
C3L.01427	AML	Committed	-1.09694
C3L.02779	AML	Committed	1.0331
C3L.06364	AML	Primitive	0.596343
C3L.01188	AML	Primitive	0.58391
C3L.05867	AML	Committed	-0.547729
C3L.06803	AML	Committed	1.13312
C3N.00651	AML	Others	0.262814
C3L.04763	AML	Primitive	-0.490524
C3L.05335	AML	Primitive	-0.263796
C3L.03510	AML	Primitive	1.50819
C3L.06063	AML	Primitive	1.27217
C3L.05872	AML	Committed	2.2654
C3L.05908	AML	Committed	0.758004
C3L.05329	AML	Committed	-1.4628
C3L.00614	AML	Committed	-0.914525
C3L.07490	AML	Committed	-0.886245
C3L.05870	AML	Committed	-1.13121
C3L.05325	AML	Primitive	0.0485082
C3L.01295	AML	Committed	-1.98622
C3L.05905	AML	Primitive	-0.84578

## Sheet: b
Centroid coordinate of cell types
cell_type	UMAP_1	UMAP_2	MAP1A
ASDC	4.0437	-5.7733	0.0952498
Basophilic Erythroblast	2.96667	11.8807	0.00507922
BFU-E	4.86773	7.82012	0.0756086
CD14 Mono	6.57924	-9.87066	0.00092299
CD16 Mono	2.85928	-11.6801	0.00047316
CD4 Effector Memory	6.77395	5.85779	0
cDC1	4.48292	-6.44303	0.00203063
cDC2	5.02859	-7.9262	0.00583188
CFU-E	5.08856	9.60847	0.0168189
CLP	2.17896	-1.94252	0.64119
Cycling Progenitor	5.81308	0.94462	0.247267
Early GMP	5.52463	-0.479163	0.265437
Early ProMono	7.17042	-5.51775	0.0064366
EoBasoMast Precursor	6.53526	5.87692	0.101822
GMP-Cycle	7.50904	-1.88638	0.0710138
GMP-Mono	7.20805	-3.97624	0.0448674
GMP-Neut	7.87735	-2.71005	0.0522179
HSC	2.03819	3.33142	0.115615
Immature B	-4.04442	-7.34174	0.00781792
Large Pre-B	-1.38182	-2.44131	0.0902841
Late ProMono	7.39943	-7.79065	0.00268722
LMPP	3.91383	1.23678	0.434166
Mature B	-4.08423	-8.40839	0.00268429
Megakaryocyte	1.65868	6.71787	0.563994
Megakaryocyte Precursor	2.87766	6.96525	0.148243
MEP	4.56203	5.36996	0.221945
MLP	2.90531	-1.58513	0.651461
MLP-II	3.18066	-2.57862	0.256606
MPP-MkEry	3.50782	3.25021	0.19513
MPP-MyLy	2.98792	2.45794	0.224074
NK Proliferating	2.91726	7.51336	0
Orthochromatic Erythroblast	0.482787	11.6256	0.00191842
pDC	2.34602	-5.39859	0.718106
Polychromatic Erythroblast	2.08674	13.005	0.00896571
Pre-cDC	5.60885	-6.12822	0.0196213
Pre-pDC	4.32111	-2.85655	0.405863
Pre-pDC Cycling	3.78682	-4.29001	0.705191
Pre-ProB	1.23844	-2.45173	0.323687
Pro-B Cycling	-0.390129	-2.53605	0.0773191
Pro-B VDJ	-0.338481	-4.11953	0.147405
Pro-Erythroblast	4.19108	11.2799	0.0117616
Small Pre-B	-2.00905	-4.44092	0.0633131

## Sheet: c
Barcode.ID	MAP1A	Venetoclax	group
15-00276	24.1801	205.516	AML with mutated NPM1
18-00103	24.2057	175.057	AML with myelodysplasia-related changes
15-00653	24.2469	178.322	AML with mutated NPM1
13-00186	24.5609	NA	AML with myelodysplasia-related changes
15-00302	24.5181	59.6116	AML with mutated NPM1
16-00056	25.4246	61.3188	AML with mutated NPM1
18-00408	24.4424	164.131	AML with myelodysplasia-related changes
12-00123	25.2251	NA	AML with mutated NPM1
11-00376	23.1019	NA	AML with mutated NPM1
16-00289	25.7285	81.7414	AML with mutated NPM1
15-00777	23.4506	286.26	AML with myelodysplasia-related changes
14-00240	24.061	NA	AML with myelodysplasia-related changes
13-00033	25.2672	NA	AML with myelodysplasia-related changes
15-00578	23.5005	61.9112	AML with myelodysplasia-related changes
17-00361	24.2982	228.59	AML with mutated NPM1
13-00393	24.6176	NA	AML with myelodysplasia-related changes
15-00872	23.8561	185.459	AML with mutated NPM1
12-00294	24.4217	NA	AML with myelodysplasia-related changes
17-00908	26.3151	173.119	AML with myelodysplasia-related changes
16-00035	24.6506	120.336	AML with mutated NPM1
16-00354	24.1295	151	AML with myelodysplasia-related changes
16-01237	24.578	108.97	AML with myelodysplasia-related changes
12-00127	25.1649	NA	AML with mutated NPM1
11-00378	23.8265	NA	AML with mutated NPM1
16-01100	23.7847	179.457	AML with mutated NPM1
17-00613	25.1251	162.566	AML with mutated NPM1
17-00025	23.8291	216.066	AML with mutated NPM1
11-00475	26.2647	NA	AML with mutated NPM1
16-01098	25.512	44.7049	AML with mutated NPM1
17-00066	25.144	131.802	AML with myelodysplasia-related changes
16-01102	23.6034	228.423	AML with myelodysplasia-related changes
14-00514	24.5847	NA	AML with myelodysplasia-related changes
16-00041	24.5242	215.852	AML with mutated NPM1
16-01151	24.9489	65.4208	AML with mutated NPM1
16-00811	24.3337	NA	AML with mutated NPM1
16-01225	26.0508	NA	AML with mutated NPM1
17-00834	24.5273	282.386	AML with mutated NPM1
19-00154	26.123	210.605	AML with mutated NPM1
16-00292	25.8166	99.0531	AML with mutated NPM1
16-01191	24.6368	152.749	AML with myelodysplasia-related changes
16-00310	23.7447	203.215	AML with mutated NPM1
13-00195	23.8667	NA	AML with mutated NPM1
11-00503	25.4642	NA	AML with mutated NPM1
17-00775	23.7152	226.216	AML with mutated NPM1
16-00836	24.2369	206.175	AML with mutated NPM1
16-00109	25.1513	NA	AML with mutated NPM1
14-00092	23.825	NA	AML with mutated NPM1
18-00101	23.9657	257.031	AML with mutated NPM1
16-00844	26.7787	45.9032	AML with mutated NPM1
13-00059	24.7209	NA	AML with myelodysplasia-related changes
18-00105	24.1948	NA	AML with myelodysplasia-related changes
18-00260	23.2972	265.853	AML with mutated NPM1
15-00870	23.7244	193.892	AML with myelodysplasia-related changes
19-00092	24.5786	39.9968	AML with mutated NPM1
17-01060	24.3186	234.313	AML with myelodysplasia-related changes
11-00466	24.6757	NA	AML with mutated NPM1
17-00849	26.4863	103.535	AML with mutated NPM1
16-00271	25.7462	122.154	AML with mutated NPM1
15-00983	25.4639	231.113	AML with mutated NPM1
13-00157	24.4289	NA	AML with mutated NPM1
16-00817	23.2755	242.048	AML with mutated NPM1
17-00313	25.8323	44.1046	AML with mutated NPM1

## Sheet: d
labId	MAP1A_rna	auc
15-00974	3.22203	184.988
14-00815	0.984736	231.868
14-00739	3.84185	54.0938
14-00781	-2.42543	186.199
14-00787	3.83254	131.224
14-00798	0.0837765	286.304
14-00800		243.269
14-00801		213.533
14-00831	2.84423	52.5571
14-00832	4.56925	242.628
14-00901	4.11508	66.7066
15-00045	0.0404861	230.732
15-00057	3.60039	187.467
15-00084	2.99208	166.317
15-00075	4.43343	141.566
15-00123	5.31936	262.747
15-00874	4.32144	64.77
16-00315	4.21268	62.5211
15-00275	0.632816	259.637
15-00175	4.54089	83.3742
15-00169	2.06047	192.041
15-00829	1.2378	163.253
15-00171	3.9545	47.902
15-00237	5.89327	286.328
15-00248	0.354191	149.773
15-00261	5.37326	184.627
15-00269	3.76743	223.672
17-00350	4.69755	24.4345
15-00300	1.15724	232.802
15-00309		53.0566
15-00296	-0.237895	89.7385
15-00279	-2.15936	242.221
15-00338	3.40942	15.806
15-00371	2.13197	214.963
16-01097	0.445857	89.41
16-00548	2.7419	260.264
15-00383	2.19094	193.809
15-00417	1.10601	206.538
15-00471	3.24638	175.596
15-00470	3.95255	75.1305
15-00464	3.2358	240.048
15-00534	2.06155	162.403
15-00539	1.27071	226.613
15-00556	4.74643	26.891
15-00559	2.78433	153.159
15-00593	4.80847	161.867
15-00610	4.08092	222.921
15-00615	4.14625	149.99
15-00616	3.10215	176.937
15-00633	-0.382284	270.65
15-00650	-0.345501	181.516
16-01094	1.9501	202.982
17-00304	2.65699	53.0499
15-00670	5.85719	22.7153
15-00680	1.85391	151.837
15-00688	4.63436	115.185
15-00692	0.622667	31.8112
15-00701	2.1308	145.323
15-00702	3.74159	226.705
15-00734	2.19485	219.799
15-00717	-0.971889	270.482
15-00755	5.25318	62.0201
15-00756	1.76335	221.495
15-00766	0.963619	240.065
15-00767	1.96908	234.412
15-00939	5.89151	67.6165
16-01138	2.29475	123.746
15-00786	2.83082	239.204
15-00807	0.236878	167.674
15-00936	5.47469	147.621
15-00858	5.3459	127.39
15-00883	6.3115	112.714
15-00967	2.64873	64.8713
15-00900	-1.51782	284.043
15-00892	-1.77081	245.509
15-00903	3.88256	163.947
15-00909	2.67626	237.922
15-00912	-2.3051	189.044
15-00942		144.113
16-00010	1.01854	152.61
16-00073	3.96067	8.08597e-09
16-00118	3.98063	39.0655
15-00961	-0.531145	170.033
15-00975	2.62001	134.191
15-00979	5.05541	231.113
15-00990	-1.4971	270.637
16-00003	4.20333	152.635
16-00027	6.05087	75.1565
16-00048	3.43325	203.493
16-00067	1.9937	197.198
16-00075	2.03941	204.912
16-00077	2.15215	210.736
16-00226	3.81665	167.043
16-00102	3.82848	163.683
16-00113	-0.104056	268.702
16-00115	0.768576	194.509
16-00139	0.444055	179.22
16-00358	0.183409	153.597
16-00145	2.76057	201.216
16-00157	4.76726	181.317
16-01127	3.24585	195.301
17-00442	4.12219	19.9693
16-00217	2.29079	154.861
16-00220	3.2999	89.8708
16-00249	2.24389	208.758
16-00269	3.72258	111.405
16-00273	3.58392	172.543
16-00278	4.45892	34.1973
16-00303	1.6542	203.215
16-01118		44.0171
16-00332	1.40547	227.313
16-00339	3.03245	209.933
16-00356	0.968735	212.929
16-00410	6.15883	45.7373
16-00466		271.919
16-00465	3.55785	142.619
16-00474	1.95957	177.901
17-00059	-1.08056	123.111
16-00883		54.3248
16-00765		190.519
16-00510	3.31588	153.323
16-00525	2.98658	100.252
16-00541		258.898
16-00540	5.63991	45.9698
16-00564		175.806
16-00701		209.311
16-00822	0.780932	235.75
16-00699	5.43259	213.105
16-00702	1.17296	257.559
16-00705	5.52204	187.593
16-00708	0.484992	225.327
16-00724	0.834147	224.634
16-00770	1.60045	47.7491
16-00771	-0.116448	269.055
16-00815	-0.576771	242.048
16-00834	0.412734	218.036
16-00831	0.227452	267.45
16-00867	6.39796	45.9032
16-01017	-1.42948	285.242
18-00048	3.66687	109.078
16-00951	4.4989	46.801
16-00980	1.75163	149.211
16-01010	6.25143	71.9019
16-01103	6.67031	90.3835
16-01192	2.02106	131.973
16-01093	-0.328856	172.561
17-00215	4.73035	36.2253
16-01216	1.17988	226.34
16-01219	3.61285	61.6744
16-01254	2.483	142.281
16-01262	4.69301	37.4354
17-00077	3.11448	87.7668
17-00281	2.57522	26.7405
17-00033	2.50031	106.7
17-00064	5.89214	46.1796
17-00093	4.31873	91.9347
17-00094	1.77631	276.342
17-00113	2.13985	113.291
17-00177	4.53293	53.9257
17-00195	1.96925	214.547
17-00210	4.7546	208.565
17-00230	-0.373683	221.368
17-00248	3.33475	179.01
17-00252	3.35957	221.8
17-00262	5.14501	177.531
17-00264	0.842149	227.519
17-00276	5.75488	23.9284
17-00287	4.03279	144.898
17-00300	-0.969704	135.216
17-00360	0.132228	228.59
17-00423	-1.44456	207.043
17-00438	-0.0915106	248.415
17-00443	-0.225513	231.77
17-00446	0.0136242	169.256
17-00452	2.44944	91.5462
17-00463	3.20812	16.3003
17-00464	4.64009	8.08597e-09
17-00467	-0.669919	161.527
17-00478	1.48626	157.786
17-00482	0.912789	165.997
17-00485	3.74839	47.1234
17-00491	2.74857	49.5031
17-00499	0.698701	238.58
17-00831	-0.268125	228.676
18-00043	-0.299572	121.405
17-00514	2.07638	156.678
17-00556	1.20696	244.7
17-00656	0.955027	279.241
17-00685	0.331958	252.256
17-00690	3.54421	37.0409
17-00694	-0.167198	41.8065
17-00755	5.56743	28.0794
17-00761	5.01952	127.336
17-00776	4.13411	226.216
17-00779	-0.630197	39.1543
17-00781	-0.127578	184.992
17-00838	1.66291	263.594
17-00843	3.86445	76.0712
17-00848	0.738215	229.834
17-00851	3.56168	9.70168
17-00862	4.31933	64.6021
17-00867	5.22624	166.66
17-00926	1.3909	137.606
17-00933	3.1655	231.933
17-01020	2.89796	8.43931
17-01021	4.48248	132.783
17-01023	0.49974	221.404
17-01024	5.65828	116.784
17-01038	6.72339	28.9818
17-01047	3.7788	15.3516
17-01036	-0.367164	51.2156
17-01081	2.16174	209.16
17-01083	-0.299666	248.424
17-01106	4.02861	156.237
17-01110	2.66582	174.079
17-01117	4.55083	16.559
18-00012	1.87407	142.759
18-00014	3.71849	157.736
18-00016	-2.20467	232.094
18-00029	-0.739993	230.943
18-00039	3.96142	105.588
18-00053	3.92442	65.152
18-00055	3.13642	114.31
18-00361	2.06252	136.102
18-00073	2.03995	57.2661
18-00077	4.09245	233.164
18-00082	2.67147	260.238
18-00129	4.43198	24.4629
18-00131	3.27536	65.1666
18-00135	-1.4141	201.583
18-00173	4.27486	92.0858
18-00179	5.57836	8.08597e-09
18-00184	2.10702	244.498
18-00192	5.65859	64.012
18-00204	2.70355	250.309
18-00206	1.20152	155.152
18-00208	0.282726	0.524988
18-00219	-0.327305	285.678
18-00223	2.21216	276.95
18-00226	4.70748	47.6739
18-00230	5.59496	67.3024
18-00238	-3.39849	76.5724
18-00253	3.66303	168.572
19-00334	1.69698	240.953
18-00267	0.863565	244.916
18-00269	-0.0192036	225.511
18-00270	-1.06668	280.636
18-00279	1.89057	97.4901
18-00280	1.62005	103.043
18-00283	-2.14228	137.619
18-00298	5.69711	114.631
18-00305	4.59619	151.544
19-00332	3.49078	166.753
18-00320	0.609263	121.453
18-00341	5.64399	122.759
18-00390	6.37784	67.2769
19-00027	1.95481	199.47
19-00035	2.97352	189.666
19-00019	0.614404	117.051
19-00025	5.12663	23.8241
19-00029	-3.57689	275.439
19-00062	2.66719	12.8005
19-00051	2.6336	19.7725
19-00107	2.88972	29.0253
19-00137	4.43158	125.117
19-00156	4.78523	42.777
19-00165	2.84026	148.569
19-00179	-1.83539	180.029
19-00261	1.77907	231.015
19-00290	1.86383	118.113
19-00313	5.79241	29.4079
19-00315	2.45236	32.562
19-00327	4.49456	164.545
19-00369	2.82229	8.08597e-09

## Sheet: e
Venetoclax_drug_response	MAP1A	sample_name
Non-Responsive	3.32688	AML_098_01
Responsive	6.53772	AML_100_01
Non-Responsive	4.82115	AML_101_01
Non-Responsive	3.90793	AML_103_01
Non-Responsive	5.37462	AML_108_01
Responsive	7.4526	AML_109_01
Non-Responsive	7.16595	AML_110_01
Non-Responsive	7.55294	AML_112_01
Responsive	1.21128	AML_113_01
Non-Responsive	4.44413	AML_114_01
Responsive	6.22507	AML_115_01
Responsive	5.75197	AML_117_01
Non-Responsive	4.66195	AML_119_01
Non-Responsive	2.49815	AML_122_01
Non-Responsive	5.8851	AML_123_01
Non-Responsive	5.59082	AML_124_01
Responsive	3.95665	AML_125_01
Responsive	2.60672	AML_126_01
Non-Responsive	2.99452	AML_127_01
Responsive	4.55704	AML_128_01
Non-Responsive	1.9182	AML_131_01
Responsive	6.65631	AML_142_01
Non-Responsive	5.23028	AML_143_01
Non-Responsive	1.79553	AML_144_01
Non-Responsive	1.5996	AML_146_01
Responsive	3.58239	AML_147_01
Responsive	3.06332	AML_151_01
Non-Responsive	5.47361	AML_152_01
Responsive	5.38836	AML_153_01
Responsive	2.67188	AML_156_01
Non-Responsive	0.986765	AML_157_01
Responsive	4.31566	AML_158_01
Responsive	5.74545	AML_159_01
Non-Responsive	2.90538	AML_160_01
Non-Responsive	3.23035	AML_161_01
Responsive	1.39831	AML_018_01
Responsive	6.0228	AML_020_01
Non-Responsive	7.93208	AML_024_01
Non-Responsive	6.98958	AML_027_01
Non-Responsive	2.55494	AML_036_01
Non-Responsive	4.62243	AML_041_01
Non-Responsive	2.2494	AML_053_01
Responsive	6.59431	AML_054_01
Non-Responsive	3.41913	AML_057_01
Responsive	5.63592	AML_058_01
Responsive	4.39261	AML_059_01
Responsive	4.90119	AML_060_01
Responsive	5.29314	AML_061_01
Non-Responsive	5.397	AML_062_01
Non-Responsive	2.95585	AML_064_01
Responsive	5.15941	AML_065_01
Non-Responsive	5.99531	AML_067_01
Responsive	6.25149	AML_072_01
Non-Responsive	4.66494	AML_075_01
Non-Responsive	5.31675	AML_076_01
Non-Responsive	6.97305	AML_077_01
Responsive	5.37724	AML_084_03
Non-Responsive	7.86355	AML_033_02
Non-Responsive	6.29113	AML_102_01
Responsive	6.43236	AML_116_01
Non-Responsive	3.46107	AML_003_03
Non-Responsive	1.70494	AML_015_03
Responsive	5.21758	AML_028_01
Non-Responsive	3.50682	AML_035_02
Non-Responsive	4.13272	AML_035_04
Non-Responsive	2.33887	AML_038_01
Non-Responsive	4.55095	AML_040_01
Responsive	6.21874	AML_049_02
Non-Responsive	6.5197	AML_051_01
Responsive	5.50413	AML_086_02
Responsive	8.14087	AML_089_01
Responsive	4.72434	AML_026_01
Non-Responsive	1.55876	AML_030_02
Responsive	3.70101	AML_030_01
Responsive	6.73138	AML_033_01
Responsive	7.2191	AML_070_01
Non-Responsive	4.10232	AML_074_01
Non-Responsive	2.10015	AML_101_02
Non-Responsive	6.4383	AML_104_01
Non-Responsive	1.21949	AML_157_02
Non-Responsive	3.01274	AML_001_03
Responsive	4.32094	AML_003_02
Responsive	5.86435	AML_004_01
Responsive	4.77926	AML_013_01
Responsive	5.68194	AML_015_04
Non-Responsive	2.23129	AML_015_02
Responsive	4.40446	AML_015_01
Responsive	5.28332	AML_028_04
Non-Responsive	3.98181	AML_032_01
Responsive	5.49881	AML_042_01
Non-Responsive	5.53352	AML_043_02
Responsive	4.24098	AML_045_01
Responsive	6.9672	AML_046_01
Responsive	7.02555	AML_073_01
Non-Responsive	6.62776	AML_076_02
Non-Responsive	5.75108	AML_175_01
Non-Responsive	5.85731	AML_183_01
Non-Responsive	5.2725	AML_183_02

## Sheet: f
Name	correlation	p.value	FDR_Corrected_P
5-Iodotubercidin	-0.649023	0.000104516	0.00675316
ABT-263	-0.569837	0.00101216	0.0201166
ABT-737	-0.501431	0.00475944	0.0420418
ABT-888	-0.27747	0.137671	0.277085
AC-220	-0.382924	0.0367435	0.110231
Acrichine	-0.475807	0.00786964	0.0500509
AP24534	-0.528617	0.00267295	0.0303571
ARQ-197	-0.43464	0.0163887	0.0734967
Arsenic trioxide	-0.466373	0.00938296	0.0552552
AS101	-0.642904	0.000127418	0.00675316
AS-605240	-0.329417	0.0754671	0.185246
AS-703026	0.0575389	0.762642	0.842084
AT-7519	-0.477987	0.00755103	0.0500256
Axitinib	-0.0762389	0.688849	0.776787
Azacitidine	-0.570198	0.00100301	0.0201166
AZD0530	-0.0465192	0.807152	0.879022
AZD2171	-0.0203962	0.914806	0.944507
AZD-6244	0.320067	0.0846579	0.195081
AZD7762	-0.104984	0.580867	0.691569
AZD-8055	0.461639	0.0102304	0.058094
AZD8330	0.231485	0.218389	0.354325
BAY 11-7082	-0.590293	0.00059536	0.015777
BAY 11-7085	-0.543395	0.00191388	0.0283465
Belinostat	-0.443234	0.0141617	0.0726358
Bexarotene	-0.251241	0.180496	0.315373
BEZ-235	0.257393	0.169703	0.301823
BGT-226	0.140966	0.457471	0.591365
BI-2536	-0.311586	0.0937127	0.212862
BIBF1120	-0.488975	0.00610615	0.0499119
BIBW 2992	-0.189786	0.315139	0.452504
BKM-120	0.00454339	0.98099	0.987199
BML 277	-0.257488	0.169539	0.301823
BMS-708163	0.0885557	0.641684	0.739332
BMS-754807	-0.28035	0.133467	0.272067
Bortezomib	-0.424904	0.0192554	0.0805686
BSI-201	-0.414389	0.022804	0.0856891
Busulfan	-0.29658	0.111507	0.241061
C3742	-0.0661368	0.728415	0.81562
CAL-101	-0.204765	0.277727	0.424909
Carboplatin	-0.160572	0.39664	0.548398
Cisplatin	-0.0399471	0.833991	0.884031
Cladribine	-0.515142	0.00357872	0.0355636
Clofarabine	-0.428646	0.0181079	0.0778151
Crizotinib	-0.414234	0.0228598	0.0856891
Cytarabine HCl	-0.236975	0.207358	0.343437
Dasatinib	-0.00290394	0.987849	0.987849
Daunorubicin HCl	-0.619871	0.000258882	0.0102906
DBZ	0.051661	0.786301	0.86222
Decitabine	-0.305098	0.101122	0.22331
dexamethasone	0.186609	0.323457	0.459194
E7080	-0.19055	0.313158	0.452504
EMD-1214063	-0.24849	0.185475	0.317102
Enzastaurin	-0.356445	0.0531852	0.14333
Erlotinib HCl	-0.138045	0.466937	0.593944
Etodolac	-0.375293	0.0409929	0.117418
Etoposide	-0.531103	0.00252952	0.0303571
Everolimus	0.338758	0.0670735	0.169281
Fenretinide	-0.197652	0.295119	0.444675
Flavopiridol	-0.397712	0.0295197	0.102036
Fludarabine	-0.48158	0.00704971	0.0500256
FTI-276	-0.151522	0.424123	0.561963
GANT58	-0.136374	0.4724	0.596123
GDC-0449	-0.342526	0.0639007	0.163874
GDC-0941	-0.117032	0.537963	0.648001
Gefitinib	-0.0623977	0.743242	0.826402
Gemcitabine HCl	-0.189493	0.315899	0.452504
GF109203X	-0.385287	0.0355025	0.110231
GSK-1120212	0.209263	0.267076	0.416324
Hydroxyurea	-0.0828054	0.663547	0.759022
IC-87114	-0.216335	0.250874	0.39494
INCB-018424	-0.145408	0.443273	0.582483
Irinotecan HCl	-0.325909	0.0788203	0.189885
Lapatinib	-0.122632	0.518549	0.634225
Lenalidomide	-0.189677	0.315421	0.452504
Lomustine	-0.411914	0.0237127	0.0856891
Masitinib	-0.12399	0.513893	0.633403
Melphalan	-0.60021	0.0004544	0.0144499
Mercaptopurine	-0.268811	0.150898	0.296206
Methotrexate	-0.249335	0.183936	0.317102
MG132	0.0399939	0.833799	0.884031
Mitomycin C	-0.385484	0.0354003	0.110231
Mitoxantrone	-0.542339	0.00196108	0.0283465
MK2206	0.259907	0.165426	0.301823
MLN8237	-0.323759	0.0809311	0.19206
MS-275	-0.294852	0.113708	0.241061
Mubritinib	-0.560883	0.00126327	0.0223177
Nilotinib	-0.023612	0.901434	0.942947
NVP-AUY-922	-0.093537	0.622978	0.728335
NVP-LDE-225	-0.433729	0.0166408	0.0734967
NVP-TAE-684	-0.455025	0.0115214	0.063169
Obatoclax	-0.388224	0.0340069	0.110231
Olaparib	0.0437465	0.818451	0.884031
ON 01910.Na	-0.0117155	0.951006	0.969294
OSI-027	0.375188	0.0410541	0.117418
OSI-906	-0.0326476	0.864015	0.909791
Otava 0107830108	-0.0941779	0.620588	0.728335
Otava 1112092	-0.204681	0.277928	0.424909
Otava 7015980251	-0.266452	0.154654	0.299877
Otava 7020402324	-0.15406	0.416312	0.560963
Otava 7070707035	-0.0101491	0.95755	0.969748
Paclitaxel	-0.134519	0.478502	0.599069
Panobinostat	-0.478692	0.0074504	0.0500256
Pazopanib	-0.142054	0.453971	0.591365
PD-0325901	0.229228	0.223038	0.357774
PD0332991	-0.345862	0.0611907	0.159497
Pemetrexed	-0.263572	0.159331	0.301823
Pentostatin	-0.158905	0.401626	0.548946
PF-04217903	-0.151584	0.423934	0.561963
PF-04449913	-0.139486	0.462256	0.592732
PF-04691502	0.24599	0.190083	0.321523
PHA-793887	0.228278	0.225015	0.357774
PHPS1	-0.125124	0.510018	0.633403
PI-103	0.262906	0.160426	0.301823
PIK-75	-0.644751	0.000120076	0.00675316
PIK-90	-0.321716	0.082977	0.19402
PKC412	-0.293647	0.115262	0.24114
PKI-587	0.233516	0.214263	0.351215
PLX-4032	-0.387685	0.0342774	0.110231
PLX-4720	-0.435963	0.0160279	0.0734967
Pp-242	0.197119	0.29645	0.444675
Pravastatin	-0.25673	0.170843	0.301823
Rapamycin	0.516862	0.00345013	0.0355636
RDEA-119	-0.178169	0.346207	0.487141
R-roscovitine	-0.504547	0.00446533	0.041764
SB 218078	-0.41573	0.0223235	0.0856891
SB-431542	0.0216046	0.909778	0.944507
SGI-1776	-0.436505	0.0158822	0.0734967
SKI-606	-0.294975	0.11355	0.241061
SNS-032	-0.374673	0.0413549	0.117418
Sorafenib	-0.391712	0.0322971	0.10926
Staurosporine	-0.0410652	0.829411	0.884031
Sunitinib	-0.398183	0.0293104	0.102036
Tamibarotene	-0.119762	0.528456	0.641409
Tamoxifen	0.0185443	0.922517	0.946324
Tandutinib	-0.357944	0.0521212	0.142884
Tanespimycin	-0.355139	0.0541253	0.143432
Temozolomide	-0.0899427	0.636453	0.738657
Temsirolimus	0.53518	0.00230867	0.0303571
TG-101348	-0.44527	0.0136728	0.0724659
TGX-221	0.104442	0.582832	0.691569
Thioguanine	-0.0798342	0.674953	0.766554
Tipifarnib	-0.487558	0.00627823	0.0499119
TKI258	-0.422216	0.0201159	0.0820108
Topotecan HCl	-0.259979	0.165305	0.301823
Tosedostat	-0.382941	0.0367347	0.110231
Tozasertib	-0.329138	0.0757294	0.185246
TPCA-1	-0.28832	0.122319	0.252581
Tretinoin	-0.272037	0.145867	0.28991
U 73122	-0.436665	0.0158393	0.0734967
Valproic acid	-0.189939	0.314742	0.452504
Vandetanib	-0.237341	0.206636	0.343437
Vatalanib	-0.257737	0.169112	0.301823
Vinblastine sulfate	-0.308498	0.0971856	0.217641
Vincristine sulfate	-0.371724	0.0431109	0.120257
Vinorelbine tartrate	-0.158134	0.403941	0.548946
Vorinostat	-0.482078	0.00698249	0.0500256
XL-147	-0.412473	0.0235049	0.0856891
YM-155	-0.470091	0.00875969	0.0535688
ZSTK-474	-0.172926	0.360813	0.503239

## Sheet: g
labId	MAP1A_rna	LinClass7	auc
14-00739	3.84185	1.47483	54.0938
14-00781	-2.42543	1.16104	186.199
14-00787	3.83254	1.67051	131.224
14-00798	0.0837765	0.962657	286.304
14-00817	2.30221	1.32957	271.77
14-00831	2.84423	1.41982	52.5571
14-00832	4.56925	1.35278	242.628
14-00901	4.11508	1.41232	66.7066
15-00045	0.0404861	1.01743	230.732
15-00051	3.11002	1.53164	54.4634
15-00075	4.43343	1.33247	141.566
15-00123	5.31936	1.66493	262.747
15-00175	4.54089	1.60495	83.3742
15-00171	3.9545	1.52101	47.902
15-00237	5.89327	1.62857	286.328
15-00248	0.354191	1.4189	149.773
15-00261	5.37326	1.32366	184.627
15-00269	3.76743	1.47003	223.672
15-00276	2.9923	1.35354	205.516
15-00300	1.15724	1.19519	232.802
15-00302	3.61244	1.52856	59.6116
15-00296	-0.237895	0.974015	89.7385
15-00279	-2.15936	0.645626	242.221
15-00338	3.40942	1.1433	15.806
15-00377	0.158137	1.58413	88.7225
15-00383	2.19094	1.40242	193.809
15-00417	1.10601	1.1971	206.538
15-00471	3.24638	1.55464	175.596
15-00470	3.95255	1.1389	75.1305
15-00464	3.2358	1.36105	240.048
15-00534	2.06155	1.35084	162.403
15-00556	4.74643	1.64254	26.891
15-00563	-3.25613	0.998552	187.706
15-00578	-2.01877	1.13503	61.9112
15-00593	4.80847	1.48495	161.867
15-00610	4.08092	1.19071	222.921
15-00615	4.14625	1.47437	149.99
15-00616	3.10215	1.49336	176.937
15-00633	-0.382284	0.699829	270.65
15-00650	-0.345501	1.29199	181.516
15-00653	2.04481	1.46059	178.322
15-00670	5.85719	1.65947	22.7153
15-00680	1.85391	1.37776	151.837
15-00688	4.63436	1.32768	115.185
15-00702	3.74159	1.25873	226.705
15-00734	2.19485	1.28282	219.799
15-00717	-0.971889	0.795085	270.482
15-00756	1.76335	1.35375	221.495
15-00766	0.963619	1.1126	240.065
15-00767	1.96908	1.47424	234.412
15-00786	2.83082	1.50472	239.204
15-00807	0.236878	1.12369	167.674
15-00813	5.35295	1.62593	135.461
15-00855	-0.99602	1.11763	155.724
15-00858	5.3459	1.49682	127.39
15-00872	3.06501	1.20327	185.459
15-00900	-1.51782	1.23207	284.043
15-00892	-1.77081	0.74995	245.509
15-00961	-0.531145	0.999497	170.033
15-00975	2.62001	1.47526	134.191
15-00979	5.05541	1.5642	231.113
15-00990	-1.4971	0.952966	270.637
16-00001	1.95303	1.28995	219.059
16-00003	4.20333	1.36823	152.635
16-00027	6.05087	1.64913	75.1565
16-00048	3.43325	1.36571	203.493
16-00056	6.00268	1.66358	61.3188
16-00067	1.9937	0.998421	197.198
16-00075	2.03941	1.44868	204.912
16-00094	2.86747	1.49981	130.925
16-00102	3.82848	1.50124	163.683
16-00120	6.86951	1.45167	8.08597e-09
16-00113	-0.104056	1.09182	268.702
16-00115	0.768576	1.07317	194.509
16-00157	4.76726	1.56314	181.317
16-00220	3.2999	1.45699	89.8708
16-00269	3.72258	1.54486	111.405
16-00271	5.19233	1.58293	122.154
16-00273	3.58392	1.57313	172.543
16-00278	4.45892	1.56663	34.1973
16-00289	6.48925	1.6797	81.7414
16-00292	6.13268	1.41891	99.0531
16-00303	1.6542	1.04709	203.215
16-00351	1.7526	1.51289	203.09
16-00354	3.48914	1.63815	151
16-00410	6.15883	1.4461	45.7373
16-00465	3.55785	1.27778	142.619
16-00474	1.95957	1.38198	177.901
16-00494	-0.791837	1.10724	179.366
16-00498	7.33887	1.55468	63.022
16-00510	3.31588	1.54368	153.323
16-00519	3.01127	1.68947	50.4104
16-00525	2.98658	1.58098	100.252
16-00540	5.63991	1.57618	45.9698
16-00699	5.43259	1.30944	213.105
16-00731	4.04606	1.37367	244.059
16-00818	2.5942	1.51005	159.03
16-00815	-0.576771	0.775226	242.048
16-00836	3.4271	1.23348	206.175
16-00867	6.39796	1.6488	45.9032
16-00951	4.4989	1.39629	46.801
16-01049	0.592125	1.03608	267.71
16-01093	-0.328856	1.33734	172.561
16-01100	-1.42923	0.840726	179.457
16-01102	-0.932144	1.25369	228.423
16-01109	3.71449	1.39814	157.993
16-01151	4.6372	1.40786	65.4208
16-01185	5.31448	1.64801	70.867
16-01191	1.22438	0.925426	152.749
16-01216	1.17988	1.21588	226.34
16-01219	3.61285	1.61574	61.6744
16-01237	2.8479	1.43814	108.97
16-01254	2.483	1.23996	142.281
16-01262	4.69301	1.30595	37.4354

## Sheet: h
Barcode.ID	MAP1A	NF_kB_Activation_Inhibitor	group
15-00276	24.1801	200.336	AML with mutated NPM1
18-00103	24.2057	204.795	AML with myelodysplasia-related changes
15-00653	24.2469	258.189	AML with mutated NPM1
13-00186	24.5609	162.446	AML with myelodysplasia-related changes
15-00302	24.5181	203.115	AML with mutated NPM1
16-00056	25.4246	122.419	AML with mutated NPM1
18-00408	24.4424	NA	AML with myelodysplasia-related changes
12-00123	25.2251	186.873	AML with mutated NPM1
11-00376	23.1019	220.897	AML with mutated NPM1
16-00289	25.7285	217.219	AML with mutated NPM1
15-00777	23.4506	286.328	AML with myelodysplasia-related changes
14-00240	24.061	246.048	AML with myelodysplasia-related changes
13-00033	25.2672	210.556	AML with myelodysplasia-related changes
15-00578	23.5005	104.211	AML with myelodysplasia-related changes
17-00361	24.2982	192.643	AML with mutated NPM1
13-00393	24.6176	182.454	AML with myelodysplasia-related changes
15-00872	23.8561	171.007	AML with mutated NPM1
12-00294	24.4217	170.352	AML with myelodysplasia-related changes
17-00908	26.3151	17.0523	AML with myelodysplasia-related changes
16-00035	24.6506	24.0459	AML with mutated NPM1
16-00354	24.1295	276.202	AML with myelodysplasia-related changes
16-01237	24.578	229.641	AML with myelodysplasia-related changes
12-00127	25.1649	75.0251	AML with mutated NPM1
11-00378	23.8265	262.402	AML with mutated NPM1
16-01100	23.7847	257.926	AML with mutated NPM1
17-00613	25.1251	176.879	AML with mutated NPM1
17-00025	23.8291	NA	AML with mutated NPM1
11-00475	26.2647	50.5239	AML with mutated NPM1
16-01098	25.512	134.431	AML with mutated NPM1
17-00066	25.144	92.1758	AML with myelodysplasia-related changes
16-01102	23.6034	277.562	AML with myelodysplasia-related changes
14-00514	24.5847	185.044	AML with myelodysplasia-related changes
16-00041	24.5242	234.804	AML with mutated NPM1
16-01151	24.9489	27.1476	AML with mutated NPM1
16-00811	24.3337	NA	AML with mutated NPM1
16-01225	26.0508	195.502	AML with mutated NPM1
17-00834	24.5273	157.225	AML with mutated NPM1
19-00154	26.123	204.836	AML with mutated NPM1
16-00292	25.8166	181.967	AML with mutated NPM1
16-01191	24.6368	198.148	AML with myelodysplasia-related changes
16-00310	23.7447	275.585	AML with mutated NPM1
13-00195	23.8667	196.628	AML with mutated NPM1
11-00503	25.4642	284.213	AML with mutated NPM1
17-00775	23.7152	NA	AML with mutated NPM1
16-00836	24.2369	259.017	AML with mutated NPM1
16-00109	25.1513	106.7	AML with mutated NPM1
14-00092	23.825	252.343	AML with mutated NPM1
18-00101	23.9657	249.28	AML with mutated NPM1
16-00844	26.7787	NA	AML with mutated NPM1
13-00059	24.7209	204.352	AML with myelodysplasia-related changes
18-00105	24.1948	215.983	AML with myelodysplasia-related changes
18-00260	23.2972	184.125	AML with mutated NPM1
15-00870	23.7244	132.41	AML with myelodysplasia-related changes
19-00092	24.5786	70.6182	AML with mutated NPM1
17-01060	24.3186	236.225	AML with myelodysplasia-related changes
11-00466	24.6757	181.203	AML with mutated NPM1
17-00849	26.4863	5.79719	AML with mutated NPM1
16-00271	25.7462	201.419	AML with mutated NPM1
15-00983	25.4639	273.633	AML with mutated NPM1
13-00157	24.4289	172.896	AML with mutated NPM1
16-00817	23.2755	228.35	AML with mutated NPM1
17-00313	25.8323	190.713	AML with mutated NPM1
