# Supplementary material for: Integrated proteogenomic and metabolomic profiling of acute myeloid leukemias to identify molecular subtypes and associated therapy targets
Source: Nat Cancer. 2026 Jun 12;7(6):993–1015. doi: 10.1038/s43018-026-01175-6 (PMC13309276; doi:10.1038/s43018-026-01175-6)
Supplement: Supplementary file 15 — Statistical source data. [file 43018_2026_1175_MOESM15_ESM.xlsx]

## Sheet: b
Var1	Var2	ICA_value	Association	Source
HILIC:Unknown0 574	F5	5.58807	Positive	HILIC
HILIC:Unknown0 901	F1	5.25828	Positive	HILIC
HILIC:Unknown0 1262	F3	6.61553	Positive	HILIC
RP:Ethylenediaminetetraacetic acid (EDTA)	F8	-9.84087	Negative	RP
RP:6-(methylamino)hexane-1,2,3,4,5-pentaol	F3	-4.6694	Negative	RP
RP:Unknown 0234	F3	-5.25637	Negative	RP
HILIC:Ethylenediaminetetraacetic acid (EDTA)	F8	-9.09427	Negative	HILIC
HILIC:6-(methylamino)hexane-1,2,3,4,5-pentaol	F3	-4.67578	Negative	HILIC
RP:Unknown 0455	F4	-3.11434	Negative	RP
HILIC:Unknown0 1096	F8	-8.4398	Negative	HILIC
HILIC:1-Methylhistamine	F1	2.35507	Positive	HILIC
RP:1-Methylhistamine	F8	2.0748	Positive	RP
HILIC:Unknown0 450	F1	4.20856	Positive	HILIC
RP:Unknown 0405	F4	-2.59631	Negative	RP
RP:Unknown 0288	F6	2.96937	Positive	RP
HILIC:Unknown0 411	F4	-1.04271	Negative	HILIC
HILIC:Unknown0 1330	F4	-2.50571	Negative	HILIC
RP:Histamine	F7	1.77176	Positive	RP
HILIC:Unknown0 482	F1	4.28457	Positive	HILIC
RP:Unknown 0206	F5	-2.06546	Negative	RP
HILIC:Unknown0 655	F1	4.08806	Positive	HILIC
HILIC:Phenylalanine	F6	3.67701	Positive	HILIC
HILIC:Unknown0 643	F5	3.36021	Positive	HILIC
RP:Valyl-Aspartate	F2	-6.18085	Negative	RP
HILIC:L-Glutathione (reduced)	F8	5.32728	Positive	HILIC
HILIC:Unknown0 344	F1	4.23805	Positive	HILIC
HILIC:Unknown0 547	F3	4.00757	Positive	HILIC
HILIC:Unknown0 682	F2	-5.53971	Negative	HILIC
RP:Unknown 0118	F6	-2.15015	Negative	RP
HILIC:Unknown0 987	F2	-5.63594	Negative	HILIC
HILIC:Unknown0 1059	F5	-1.87481	Negative	HILIC
HILIC:Unknown0 575	F7	-1.06387	Negative	HILIC
RP:Unknown 0378	F1	3.85288	Positive	RP
RP:Unknown 0178	F3	5.32633	Positive	RP
RP:Unknown 0423	F1	4.41506	Positive	RP
HILIC:Guanosine	F1	4.8817	Positive	HILIC
HILIC:Unknown0 1408	F8	-7.25546	Negative	HILIC
RP:Sugars-Hexoses-Phosphate	F1	3.53343	Positive	RP
HILIC:Lenticin	F4	-2.4227	Negative	HILIC
RP:Unknown 0309	F1	3.78898	Positive	RP
HILIC:S-Lactoylglutathione	F2	-4.33397	Negative	HILIC
HILIC:Unknown0 835	F2	-5.5614	Negative	HILIC
RP:PEG n5	F5	1.91244	Positive	RP
RP:Unknown 0754	F5	-3.66949	Negative	RP
HILIC:Phloroglucinol	F1	3.80737	Positive	HILIC
HILIC:Unknown0 896	F3	-3.13289	Negative	HILIC
RP:Unknown 0129	F5	-1.53921	Negative	RP
RP:Glycerophosphocholine	F1	-3.48444	Negative	RP
HILIC:Unknown0 346	F2	1.72612	Positive	HILIC
RP:Unknown 0032	F3	4.68855	Positive	RP
RP:Unknown 0348	F3	-4.53969	Negative	RP
HILIC:Stachydrine	F6	1.74734	Positive	HILIC
RP:Unknown 0239	F4	-3.40332	Negative	RP
RP:Unknown 0639	F6	1.64855	Positive	RP
RP:Unknown 0235	F2	-5.63635	Negative	RP
HILIC:Unknown0 556	F2	-5.36868	Negative	HILIC
HILIC:Unknown0 1163	F2	-5.63939	Negative	HILIC
HILIC:Unknown0 910	F8	-1.69372	Negative	HILIC
RP:Inosine	F1	4.61195	Positive	RP
RP:Unknown 0294	F3	4.09557	Positive	RP
RP:Unknown 0326	F2	-5.24436	Negative	RP
HILIC:Unknown0 904	F1	4.57274	Positive	HILIC
HILIC:Unknown0 1281	F4	2.89904	Positive	HILIC
HILIC:Unknown0 1637	F3	3.40355	Positive	HILIC
RP:Ascorbic acid	F8	4.53733	Positive	RP
RP:Unknown 0373	F1	4.1372	Positive	RP
HILIC:Unknown0 792	F2	-5.24966	Negative	HILIC
HILIC:Guanidoacetic acid	F3	1.814	Positive	HILIC
RP:S-Lactoylglutathione	F2	-4.77874	Negative	RP
RP:Unknown 0675	F3	4.72984	Positive	RP
RP:Unknown 0123	F2	-4.75627	Negative	RP
RP:Unknown 0228	F2	-5.2083	Negative	RP
HILIC:Sugars-Hexoses-Phosphate	F1	3.56111	Positive	HILIC
HILIC:Unknown0 657	F1	-3.0366	Negative	HILIC
RP:Unknown 0124	F3	4.15241	Positive	RP
HILIC:Unknown0 881	F2	-4.51909	Negative	HILIC
HILIC:Unknown0 841	F1	3.63263	Positive	HILIC
RP:Unknown 0211	F1	3.24885	Positive	RP
HILIC:Unknown0 689	F2	-5.35601	Negative	HILIC
RP:Unknown 0276	F1	3.10576	Positive	RP
RP:Unknown 0380	F4	-2.36228	Negative	RP
RP:Unknown 0205	F7	4.91288	Positive	RP
HILIC:N-Acetylmethionine	F2	1.7055	Positive	HILIC
RP:Unknown 0634	F3	4.59716	Positive	RP
RP:Unknown 0164	F2	-4.84325	Negative	RP
RP:Unknown 0266	F5	3.10493	Positive	RP
HILIC:Glucosamine 6-Phosphate	F1	3.93274	Positive	HILIC
RP:Unknown 0606	F7	4.28031	Positive	RP
HILIC:Unknown0 1231	F1	-2.16812	Negative	HILIC
HILIC:2-(4-aminotetrahydro-2H-pyran-4-yl)acetic acid	F7	-1.57781	Negative	HILIC
RP:2,6-Dimethylpyrazine	F1	1.78061	Positive	RP
HILIC:Unknown0 1320	F3	-2.24857	Negative	HILIC
HILIC:Unknown0 662	F3	-3.40741	Negative	HILIC
HILIC:Unknown0 1072	F4	-2.18695	Negative	HILIC
HILIC:Unknown0 1206	F4	3.4485	Positive	HILIC
HILIC:Inosine	F1	4.12811	Positive	HILIC
RP:Unknown 0036	F3	4.74126	Positive	RP
HILIC:Unknown0 1299	F2	-4.25468	Negative	HILIC
RP:Unknown 0242	F2	-4.67989	Negative	RP
RP:Unknown 0356	F1	3.2178	Positive	RP
HILIC:Unknown0 684	F2	-4.80433	Negative	HILIC
RP:Unknown 0571	F1	3.07722	Positive	RP
HILIC:Glycyl-leucine	F7	4.53411	Positive	HILIC
HILIC:Unknown0 1629	F1	2.93005	Positive	HILIC
RP:Stachydrine	F4	-1.40781	Negative	RP
HILIC:Unknown0 1317	F1	4.00053	Positive	HILIC
HILIC:Unknown0 1153	F8	-6.42557	Negative	HILIC
RP:Unknown 0222	F2	-5.0636	Negative	RP
RP:Unknown 0596	F3	4.43224	Positive	RP
HILIC:Unknown0 888	F2	-4.77882	Negative	HILIC
HILIC:Glycylleucine	F7	4.81302	Positive	HILIC
RP:Unknown 0388	F2	-5.11038	Negative	RP
HILIC:Unknown0 379	F8	-2.31423	Negative	HILIC
HILIC:Unknown0 994	F2	-4.47764	Negative	HILIC
HILIC:Unknown0 1137	F2	-4.93733	Negative	HILIC
RP:Unknown 0364	F1	-2.47985	Negative	RP
HILIC:Unknown0 1410	F5	5.47403	Positive	HILIC
RP:Unknown 0756	F3	-2.60508	Negative	RP
HILIC:Unknown0 1061	F8	4.41185	Positive	HILIC
HILIC:Tryptophan	F4	2.40864	Positive	HILIC
HILIC:Unknown0 664	F2	-5.25813	Negative	HILIC
RP:1-Vinylimidazole	F8	1.19861	Positive	RP
RP:Glycylleucine	F7	4.71832	Positive	RP
RP:Unknown 0452	F2	-3.09165	Negative	RP
HILIC:Prolyl-Alanine	F7	3.44402	Positive	HILIC
HILIC:Unknown0 811	F4	-2.20459	Negative	HILIC
HILIC:Unknown0 988	F4	-1.99985	Negative	HILIC
RP:Unknown 0705	F3	-2.718	Negative	RP
HILIC:Unknown0 1472	F1	-4.01621	Negative	HILIC
RP:Unknown 0197	F3	4.06948	Positive	RP
HILIC:Unknown0 1649	F1	3.34142	Positive	HILIC
HILIC:Ergothioneine	F5	2.07696	Positive	HILIC
HILIC:Unknown0 1119	F2	-4.01785	Negative	HILIC
RP:Unknown 0345	F1	3.7498	Positive	RP
HILIC:Unknown0 766	F1	-2.84204	Negative	HILIC
RP:Unknown 0237	F8	-6.57253	Negative	RP
HILIC:Unknown0 554	F2	-4.51368	Negative	HILIC
HILIC:Unknown0 616	F7	4.27425	Positive	HILIC
HILIC:Unknown0 1551	F6	3.31866	Positive	HILIC
RP:Octanoyl-L-carnitine	F4	-3.95008	Negative	RP
HILIC:Unknown0 685	F2	-4.44649	Negative	HILIC
HILIC:Unknown0 627	F2	-4.70719	Negative	HILIC
RP:Unknown 0565	F2	-4.63269	Negative	RP
RP:Unknown 0317	F8	-3.53373	Negative	RP
HILIC:Unknown0 775	F7	4.27407	Positive	HILIC
RP:O-Succinyl-Homoserine	F2	-4.53492	Negative	RP
HILIC:Unknown0 938	F1	3.45673	Positive	HILIC
RP:Unknown 0715	F5	-3.69334	Negative	RP
RP:Unknown 0255	F8	-3.45719	Negative	RP
RP:Unknown 0138	F3	-3.61291	Negative	RP
HILIC:Adenosine triphosphate (ATP)	F1	-3.87876	Negative	HILIC
HILIC:Unknown0 1643	F7	4.38065	Positive	HILIC
HILIC:Unknown0 1062	F8	4.06468	Positive	HILIC
HILIC:Unknown0 832	F4	-2.78818	Negative	HILIC
HILIC:Triethylphosphate	F8	-1.68415	Negative	HILIC
HILIC:Unknown0 785	F1	2.58112	Positive	HILIC
HILIC:N-Acetylaspartylglutamic acid	F4	2.49978	Positive	HILIC
RP:Unknown 0436	F3	3.01266	Positive	RP
RP:Unknown 0110	F2	2.90396	Positive	RP
HILIC:Unknown0 810	F7	4.50548	Positive	HILIC
RP:N1-Acetylspermine	F7	1.33285	Positive	RP
RP:Unknown 0520	F3	4.17591	Positive	RP
RP:Hexanoylcarnitine	F4	-3.66129	Negative	RP
RP:Unknown 0759	F5	-2.76212	Negative	RP
HILIC:Unknown0 587	F2	-4.73002	Negative	HILIC
RP:Adenosine Triphosphate (ATP)	F1	-3.55641	Negative	RP
HILIC:Unknown0 486	F5	-4.87651	Negative	HILIC
RP:Unknown 0080	F1	3.77887	Positive	RP
HILIC:Unknown0 1621	F3	-2.70872	Negative	HILIC
HILIC:Unknown0 1031	F5	5.18548	Positive	HILIC
HILIC:Unknown0 488	F2	-4.94151	Negative	HILIC
HILIC:1,3-Diphenylurea	F4	0.932788	Positive	HILIC
HILIC:Unknown0 934	F4	-2.56231	Negative	HILIC
RP:Unknown 0404	F1	-2.78345	Negative	RP
RP:Unknown 0119	F4	-2.29775	Negative	RP
HILIC:Unknown0 966	F2	-2.95368	Negative	HILIC
HILIC:Unknown0 485	F1	3.69547	Positive	HILIC
HILIC:Alanyl-Leucine	F7	4.39238	Positive	HILIC
RP:Unknown 0341	F3	3.60806	Positive	RP
HILIC:Unknown0 925	F1	2.63143	Positive	HILIC
HILIC:Unknown0 472	F3	-3.06745	Negative	HILIC
RP:Unknown 0577	F1	2.96156	Positive	RP
HILIC:Unknown0 858	F8	2.85498	Positive	HILIC
HILIC:Unknown0 802	F2	-4.19502	Negative	HILIC
HILIC:Unknown0 1125	F6	2.48009	Positive	HILIC
HILIC:Unknown0 1618	F3	-2.70452	Negative	HILIC
HILIC:Unknown0 487	F2	-3.29642	Negative	HILIC
RP:Diatrizoic acid	F3	-2.04296	Negative	RP
HILIC:Histidinyl-Valine	F7	4.35704	Positive	HILIC
HILIC:Histidinyl-Isoleucine	F7	4.22737	Positive	HILIC
RP:Unknown 0723	F3	-1.96025	Negative	RP
HILIC:Unknown0 1016	F5	4.78924	Positive	HILIC
HILIC:Unknown0 1628	F3	1.56463	Positive	HILIC
RP:Unknown 0450	F6	1.81001	Positive	RP
RP:Unknown 0137	F2	-3.65293	Negative	RP
RP:4-Hydroxy-1-(2-hydroxyethyl)-2,2,6,6-tetramethylpiperidine	F4	1.62586	Positive	RP
HILIC:Cytidine Diphosphate (CDP)	F1	-3.78056	Negative	HILIC
HILIC:Unknown0 612	F2	-4.36042	Negative	HILIC
HILIC:Unknown0 743	F7	2.60485	Positive	HILIC
RP:N-Acetylaspartylglutamic acid	F4	2.11169	Positive	RP
HILIC:Unknown0 1446	F5	4.63212	Positive	HILIC
RP:Unknown 0766	F3	-3.29378	Negative	RP
HILIC:Unknown0 1143	F1	3.52596	Positive	HILIC
HILIC:Uridine Diphosphate (UDP)	F1	-2.78686	Negative	HILIC
HILIC:Indoleacrylic acid	F4	-1.24903	Negative	HILIC
HILIC:Hydroxyhexanoycarnitine	F5	2.0391	Positive	HILIC
HILIC:Unknown0 628	F7	4.02117	Positive	HILIC
HILIC:Unknown0 673	F4	-2.16601	Negative	HILIC
HILIC:Unknown0 1080	F4	1.73721	Positive	HILIC
HILIC:Unknown0 716	F2	-3.96675	Negative	HILIC
HILIC:Unknown0 650	F1	-3.26829	Negative	HILIC
RP:Unknown 0383	F7	3.78011	Positive	RP
RP:Unknown 0081	F1	2.82903	Positive	RP
RP:L-Glutathione (reduced)	F8	4.36514	Positive	RP
HILIC:Unknown0 619	F1	-2.4517	Negative	HILIC
HILIC:Unknown0 1204	F8	-5.85324	Negative	HILIC
RP:D-Erythro-sphingosine 1-phosphate	F4	-2.20633	Negative	RP
HILIC:Hexanoylcarnitine	F4	-3.34794	Negative	HILIC
HILIC:2,3-Bisphosphoglycerate	F6	-1.72778	Negative	HILIC
RP:Fructose 1,6-Bisphosphate	F2	-2.64772	Negative	RP
RP:Unknown 0757	F3	-2.91395	Negative	RP
RP:Unknown 0722	F3	-1.87384	Negative	RP
HILIC:Alanylvaline	F7	3.9403	Positive	HILIC
RP:Unknown 0384	F4	-1.43811	Negative	RP
HILIC:Unknown0 502	F4	-2.65474	Negative	HILIC
HILIC:gamma-Glutamylalanine	F2	-4.23482	Negative	HILIC
HILIC:Leucylphenylalanine	F7	3.4899	Positive	HILIC
RP:Unknown 0159	F6	-2.04296	Negative	RP
RP:Unknown 0279	F4	-2.1537	Negative	RP
RP:Alanyl-Leucine	F7	4.05149	Positive	RP
RP:Unknown 0463	F2	-3.99821	Negative	RP
RP:Unknown 0312	F3	3.9117	Positive	RP
RP:Isobutyryl-L-carnitine	F4	-2.89324	Negative	RP
HILIC:Phosphoric acid	F1	2.50424	Positive	HILIC
HILIC:Unknown0 1128	F5	1.65045	Positive	HILIC
RP:Unknown 0725	F3	-1.83314	Negative	RP
HILIC:Unknown0 1409	F5	4.0011	Positive	HILIC
RP:Gamma-glutamylleucine	F7	4.14304	Positive	RP
RP:Unknown 0772	F3	-2.23772	Negative	RP
RP:Unknown 0411	F1	2.7704	Positive	RP
RP:Unknown 0525	F8	-1.48218	Negative	RP
HILIC:Unknown0 1108	F5	2.29491	Positive	HILIC
RP:Unknown 0189	F4	-1.50441	Negative	RP
HILIC:Phosphocreatine	F4	-1.42148	Negative	HILIC
HILIC:Unknown0 644	F5	3.07421	Positive	HILIC
HILIC:Unknown0 566	F4	-3.17148	Negative	HILIC
HILIC:Unknown0 1247	F4	2.40683	Positive	HILIC
HILIC:gamma-Glutamylglutamine	F1	2.56823	Positive	HILIC
RP:Unknown 0765	F3	-2.95712	Negative	RP
HILIC:6-Methylnicotinamide	F6	1.42766	Positive	HILIC
RP:Unknown 0104	F1	3.65402	Positive	RP
HILIC:Unknown0 867	F4	1.6187	Positive	HILIC
HILIC:Glycylvaline	F7	3.95212	Positive	HILIC
HILIC:Unknown0 413	F8	-1.15208	Negative	HILIC
HILIC:Lysyl-Leucine	F7	3.99543	Positive	HILIC
HILIC:Unknown0 542	F2	-3.97645	Negative	HILIC
RP:Unknown 0402	F3	3.73785	Positive	RP
HILIC:Tri(butoxyethyl) phosphate	F4	1.77458	Positive	HILIC
RP:Unknown 0204	F7	2.92807	Positive	RP
RP:Unknown 0196	F3	3.69884	Positive	RP
RP:Lenticin	F4	-2.17442	Negative	RP
HILIC:Unknown0 1233	F3	-1.71386	Negative	HILIC
HILIC:Leucyl-Valine	F7	3.884	Positive	HILIC
HILIC:Unknown0 494	F8	4.12333	Positive	HILIC
HILIC:Unknown0 900	F1	3.36169	Positive	HILIC
RP:Alanylvaline	F7	4.21165	Positive	RP
HILIC:Unknown0 1197	F2	-2.74926	Negative	HILIC
HILIC:N6-Acetyl-L-lysine	F7	2.48032	Positive	HILIC
HILIC:Valylthreonine	F7	3.95641	Positive	HILIC
HILIC:Unknown0 419	F6	0.991451	Positive	HILIC
RP:Leucyl-Proline	F7	3.4875	Positive	RP
HILIC:Unknown0 1217	F5	-2.26155	Negative	HILIC
HILIC:Unknown0 553	F8	1.76059	Positive	HILIC
RP:Unknown 0259	F5	2.16988	Positive	RP
HILIC:Unknown0 1648	F7	2.9746	Positive	HILIC
HILIC:Unknown0 928	F5	2.00844	Positive	HILIC
HILIC:O-Succinyl-Homoserine	F2	-3.9872	Negative	HILIC
HILIC:N-Acetylthreonine	F2	-3.96609	Negative	HILIC
HILIC:Unknown0 1324	F4	2.61129	Positive	HILIC
RP:Glycylvaline	F7	3.70969	Positive	RP
RP:Hydroxyhexanoycarnitine	F5	2.76441	Positive	RP
RP:Unknown 0221	F2	-3.97212	Negative	RP
RP:N-Carboxyethyl-gamma-aminobutyric acid	F2	-4.32748	Negative	RP
HILIC:Aminopurine	F1	-2.65988	Negative	HILIC
HILIC:Unknown0 986	F1	2.06574	Positive	HILIC
RP:Guanosine	F1	3.45556	Positive	RP
HILIC:Unknown0 1179	F4	-1.43031	Negative	HILIC
HILIC:Unknown0 755	F7	3.88206	Positive	HILIC
RP:Unknown 0581	F5	-1.37932	Negative	RP
HILIC:Unknown0 458	F4	1.94389	Positive	HILIC
HILIC:Unknown0 1182	F4	-1.9946	Negative	HILIC
HILIC:Unknown0 426	F1	3.48019	Positive	HILIC
HILIC:Guanine	F1	3.48062	Positive	HILIC
RP:Unknown 0298	F3	3.02323	Positive	RP
HILIC:Isobutyryl-L-carnitine	F4	-2.5671	Negative	HILIC
RP:Unknown 0295	F2	-2.31977	Negative	RP
RP:Unknown 0193	F3	-2.87714	Negative	RP
HILIC:Unknown0 633	F2	-3.74444	Negative	HILIC
HILIC:L-Phenylalanyl-L-proline	F7	3.56516	Positive	HILIC
RP:Unknown 0192	F3	-2.23541	Negative	RP
HILIC:Unknown0 515	F5	-1.79485	Negative	HILIC
HILIC:Hydroxybutyrylcarnitine	F4	-2.15417	Negative	HILIC
HILIC:Unknown0 942	F2	2.4418	Positive	HILIC
HILIC:Unknown0 1178	F4	-1.42635	Negative	HILIC
HILIC:3-Methylhistidine	F5	1.49829	Positive	HILIC
HILIC:Unknown0 562	F4	-2.13383	Negative	HILIC
HILIC:Unknown0 1589	F5	1.78656	Positive	HILIC
HILIC:Octanoyl-L-carnitine	F4	-2.44751	Negative	HILIC
HILIC:Threonine	F6	1.83404	Positive	HILIC
HILIC:Unknown0 464	F8	-2.25828	Negative	HILIC
RP:Unknown 0706	F6	2.71105	Positive	RP
HILIC:Leucyl-Proline	F7	3.5731	Positive	HILIC
HILIC:Valyl-Valine	F7	3.71102	Positive	HILIC
RP:Unknown 0134	F3	2.69871	Positive	RP
HILIC:Possible Carnitine__B	F5	2.0066	Positive	HILIC
HILIC:Threoninyl-Glutamine	F7	3.504	Positive	HILIC
RP:Unknown 0188	F2	-3.66064	Negative	RP
HILIC:Unknown0 784	F2	-3.20886	Negative	HILIC
HILIC:Unknown0 1118	F4	-2.21426	Negative	HILIC
HILIC:Unknown0 1112	F1	-1.91453	Negative	HILIC
HILIC:Indolelactic acid	F4	2.02787	Positive	HILIC
HILIC:Unknown0 532	F4	-2.18974	Negative	HILIC
RP:Unknown 0128	F2	-3.46352	Negative	RP
RP:Unknown 0761	F3	-2.4402	Negative	RP
HILIC:Unknown0 691	F7	3.67056	Positive	HILIC
RP:Unknown 0291	F5	-1.98361	Negative	RP
RP:Unknown 0456	F3	-2.76204	Negative	RP
HILIC:Unknown0 1521	F5	3.99622	Positive	HILIC
HILIC:Unknown0 1540	F4	2.69385	Positive	HILIC
HILIC:PEG n6__B	F8	-1.01225	Negative	HILIC
HILIC:Unknown0 837	F5	2.66694	Positive	HILIC
HILIC:Unknown0 752	F7	3.89305	Positive	HILIC
HILIC:Unknown0 1052	F7	3.58808	Positive	HILIC
HILIC:Unknown0 656	F1	2.41128	Positive	HILIC
HILIC:Unknown0 1326	F5	4.19953	Positive	HILIC
RP:Unknown 0113	F2	-3.46574	Negative	RP
RP:Hydroxybutyrylcarnitine	F4	-1.8074	Negative	RP
RP:Unknown 0324	F3	-2.64235	Negative	RP
HILIC:Thioproline	F1	2.52816	Positive	HILIC
HILIC:Threoninyl-Leucine	F7	3.57241	Positive	HILIC
HILIC:Hypoxanthine	F6	3.34326	Positive	HILIC
RP:Serylleucine	F7	3.6772	Positive	RP
HILIC:Trigonelline	F4	-1.11286	Negative	HILIC
RP:6-Phosphogluconic acid	F8	-2.93471	Negative	RP
HILIC:Unknown0 1471	F4	2.64033	Positive	HILIC
HILIC:Unknown0 1041	F5	1.62909	Positive	HILIC
RP:Unknown 0718	F3	-1.6487	Negative	RP
RP:Unknown 0382	F1	2.7102	Positive	RP
HILIC:Unknown0 597	F2	1.89212	Positive	HILIC
HILIC:Unknown0 1313	F5	4.49236	Positive	HILIC
HILIC:Unknown0 740	F4	-2.82014	Negative	HILIC
HILIC:Unknown0 741	F4	-2.82014	Negative	HILIC
RP:Unknown 0468	F8	4.14636	Positive	RP
HILIC:Isoleucylprolyllysine (IPK or LPK)	F7	3.24082	Positive	HILIC
HILIC:Threoninyl-Serine	F7	3.67145	Positive	HILIC
HILIC:Unknown0 750	F4	-2.51714	Negative	HILIC
RP:Decanoylcarnitine	F4	-2.90671	Negative	RP
HILIC:Unknown0 1498	F5	-2.48783	Negative	HILIC
HILIC:Unknown0 1022	F4	-1.66729	Negative	HILIC
HILIC:Unknown0 819	F5	2.75134	Positive	HILIC
HILIC:Unknown0 579	F7	3.10673	Positive	HILIC
HILIC:Unknown0 828	F7	3.38463	Positive	HILIC
HILIC:Asparagine	F4	1.98189	Positive	HILIC
HILIC:Carnosine	F5	1.57116	Positive	HILIC
HILIC:Unknown0 563	F4	-2.84019	Negative	HILIC
HILIC:Unknown0 1450	F1	2.61976	Positive	HILIC
RP:Unknown 0551	F1	2.48525	Positive	RP
RP:Unknown 0443	F8	-1.07981	Negative	RP
HILIC:Unknown0 1367	F4	2.48271	Positive	HILIC
HILIC:Unknown0 974	F8	-2.49966	Negative	HILIC
HILIC:Unknown0 956	F8	-2.56684	Negative	HILIC
HILIC:Unknown0 1508	F5	4.42162	Positive	HILIC
HILIC:Unknown0 973	F8	2.82685	Positive	HILIC
HILIC:Unknown0 453	F3	1.37362	Positive	HILIC
RP:Unknown 0626	F3	-2.03546	Negative	RP
HILIC:Unknown0 707	F1	-2.54306	Negative	HILIC
HILIC:Unknown0 922	F5	-2.82937	Negative	HILIC
RP:Tetradecanoylcarnitine	F4	-2.39986	Negative	RP
HILIC:Unknown0 1196	F4	-2.17739	Negative	HILIC
RP:Deoxyadenosine	F1	2.77503	Positive	RP
RP:Unknown 0313	F8	-2.61414	Negative	RP
RP:Unknown 0007	F3	2.78197	Positive	RP
RP:Unknown 0111	F2	1.7998	Positive	RP
HILIC:Unknown0 533	F7	3.06351	Positive	HILIC
HILIC:Unknown0 506	F4	1.81292	Positive	HILIC
RP:Unknown 0233	F2	-3.37389	Negative	RP
HILIC:Unknown0 1359	F2	2.13184	Positive	HILIC
RP:Unknown 0056	F1	-1.9044	Negative	RP
RP:Unknown 0642	F7	1.27976	Positive	RP
HILIC:Unknown0 623	F7	3.03358	Positive	HILIC
HILIC:Unknown0 1355	F8	2.66224	Positive	HILIC
HILIC:Unknown0 1546	F8	-4.70694	Negative	HILIC
RP:Unknown 0328	F1	3.10899	Positive	RP
RP:Unknown 0082	F1	2.68263	Positive	RP
RP:Unknown 0743	F3	-2.53828	Negative	RP
HILIC:Unknown0 558	F4	-2.29061	Negative	HILIC
HILIC:Unknown0 376	F8	1.97761	Positive	HILIC
RP:Unknown 0091	F3	-2.37192	Negative	RP
HILIC:Unknown0 1564	F5	-1.85019	Negative	HILIC
RP:Unknown 0186	F4	2.1575	Positive	RP
RP:Valeryl-L-carnitine	F4	-2.35823	Negative	RP
HILIC:Unknown0 1335	F1	-2.14219	Negative	HILIC
HILIC:Diaminopimelic acid	F7	3.18193	Positive	HILIC
HILIC:Unknown0 572	F1	-2.21375	Negative	HILIC
HILIC:Unknown0 863	F4	-2.12165	Negative	HILIC
RP:Unknown 0256	F8	-2.81159	Negative	RP
RP:Unknown 0471	F2	1.91566	Positive	RP
HILIC:Unknown0 773	F5	-2.39773	Negative	HILIC
RP:Unknown 0250	F3	3.38691	Positive	RP
HILIC:Unknown0 534	F8	1.066	Positive	HILIC
HILIC:Unknown0 744	F7	3.25954	Positive	HILIC
HILIC:Unknown0 394	F1	2.69232	Positive	HILIC
HILIC:Unknown0 1373	F5	-1.00168	Negative	HILIC
RP:Unknown 0143	F5	1.5281	Positive	RP
RP:Unknown 0249	F4	-2.97732	Negative	RP
RP:Threoninyl-Leucine	F7	3.20356	Positive	RP
RP:Unknown 0541	F1	-1.90826	Negative	RP
HILIC:Unknown0 1198	F5	-0.997508	Negative	HILIC
HILIC:Unknown0 1539	F4	-2.17054	Negative	HILIC
RP:Unknown 0174	F8	-3.22246	Negative	RP
HILIC:Unknown0 815	F5	3.57805	Positive	HILIC
HILIC:Unknown0 705	F7	3.40488	Positive	HILIC
HILIC:Unknown0 525	F4	-2.00206	Negative	HILIC
HILIC:Unknown0 1066	F8	2.10878	Positive	HILIC
RP:Unknown 0362	F1	2.12132	Positive	RP
HILIC:Unknown0 1275	F2	-2.42376	Negative	HILIC
HILIC:Unknown0 1278	F4	-1.56607	Negative	HILIC
RP:Unknown 0181	F3	-3.06359	Negative	RP
HILIC:Unknown0 1290	F5	-0.97534	Negative	HILIC
HILIC:Unknown0 723	F5	1.74048	Positive	HILIC
HILIC:Unknown0 756	F4	-1.03452	Negative	HILIC
HILIC:Unknown0 875	F7	2.93412	Positive	HILIC
HILIC:Adenosine	F6	2.1783	Positive	HILIC
HILIC:PEG n7	F5	-0.922617	Negative	HILIC
HILIC:Unknown0 977	F7	3.66321	Positive	HILIC
RP:Unknown 0441	F1	2.77949	Positive	RP
HILIC:N-Methylglutamate	F5	1.84737	Positive	HILIC
RP:Unknown 0059	F3	-2.36916	Negative	RP
HILIC:Unknown0 1556	F5	-2.20299	Negative	HILIC
HILIC:Unknown0 850	F1	2.17165	Positive	HILIC
HILIC:Unknown0 403	F4	-2.02139	Negative	HILIC
HILIC:Unknown0 564	F8	1.7622	Positive	HILIC
HILIC:Unknown0 763	F5	-2.06829	Negative	HILIC
HILIC:Unknown0 880	F2	-3.22366	Negative	HILIC
HILIC:Unknown0 1419	F3	1.2948	Positive	HILIC
RP:Triethylphosphate	F4	-1.53648	Negative	RP
RP:Ergothioneine	F4	-1.88394	Negative	RP
RP:Unknown 0302	F8	-3.06257	Negative	RP
HILIC:Unknown0 732	F2	-1.49112	Negative	HILIC
HILIC:Unknown0 1282	F1	1.91639	Positive	HILIC
HILIC:Unknown0 1506	F6	-1.00381	Negative	HILIC
HILIC:Ophthalmate	F1	-1.71711	Negative	HILIC
HILIC:Glutathione oxidized	F1	-1.6802	Negative	HILIC
RP:Unknown 0716	F7	-1.87265	Negative	RP
HILIC:Unknown0 624	F4	1.67447	Positive	HILIC
HILIC:Unknown0 859	F4	-1.34099	Negative	HILIC
HILIC:Unknown0 438	F4	-2.13075	Negative	HILIC
HILIC:Glycerophosphocholine	F6	2.75011	Positive	HILIC
HILIC:Unknown0 698	F8	-2.28516	Negative	HILIC
HILIC:Unknown0 692	F7	3.34811	Positive	HILIC
HILIC:Unknown0 651	F5	-1.84385	Negative	HILIC
HILIC:Unknown0 428	F4	-2.79149	Negative	HILIC
RP:Unknown 0071	F3	-2.0741	Negative	RP
HILIC:Unknown0 845	F7	3.38992	Positive	HILIC
RP:Unknown 0449	F4	-2.53202	Negative	RP
HILIC:Unknown0 1014	F5	-1.01344	Negative	HILIC
HILIC:Unknown0 514	F4	-2.51496	Negative	HILIC
RP:Unknown 0039	F2	1.97812	Positive	RP
RP:Unknown 0767	F3	-1.74492	Negative	RP
HILIC:Histidylserine	F7	3.40787	Positive	HILIC
HILIC:Alanyl-Alanine	F7	3.64112	Positive	HILIC
RP:Unknown 0396	F8	-1.65692	Negative	RP
RP:Unknown 0632	F3	-2.47269	Negative	RP
HILIC:Unknown0 1647	F7	2.95101	Positive	HILIC
HILIC:Diatrizoic acid	F3	-1.34702	Negative	HILIC
RP:Unknown 0417	F5	2.08802	Positive	RP
HILIC:Serylalanine	F7	3.29219	Positive	HILIC
HILIC:Centralite	F5	-1.1203	Negative	HILIC
HILIC:Unknown0 1316	F1	-2.58194	Negative	HILIC
HILIC:2,6-Dimethylpyrazine	F2	1.4183	Positive	HILIC
HILIC:Neopterin	F4	-1.51471	Negative	HILIC
RP:Unknown 0711	F6	1.22294	Positive	RP
RP:Unknown 0271	F1	1.05851	Positive	RP
RP:Glyceraldehyde 3-Phosphate	F2	-2.54252	Negative	RP
HILIC:Unknown0 1500	F1	-2.02134	Negative	HILIC
HILIC:Unknown0 1418	F5	2.11352	Positive	HILIC
RP:Unknown 0533	F1	2.29229	Positive	RP
HILIC:Unknown0 371	F5	-3.50227	Negative	HILIC
RP:Uracil	F1	3.04229	Positive	RP
HILIC:Unknown0 803	F1	2.68668	Positive	HILIC
RP:Unknown 0717	F7	-1.75384	Negative	RP
HILIC:Unknown0 833	F7	2.91958	Positive	HILIC
HILIC:Unknown0 735	F7	-1.27866	Negative	HILIC
HILIC:1-Vinylimidazole	F5	-1.28317	Negative	HILIC
HILIC:Unknown0 1431	F7	1.72782	Positive	HILIC
HILIC:Unknown0 788	F3	-1.79107	Negative	HILIC
RP:Unknown 0425	F8	-1.80667	Negative	RP
RP:Unknown 0168	F4	1.95117	Positive	RP
RP:Unknown 0367	F8	-1.47633	Negative	RP
HILIC:Unknown0 708	F4	-2.23105	Negative	HILIC
HILIC:Malonylcarnitine	F4	-2.61443	Negative	HILIC
HILIC:ADP-ribose	F1	-2.08403	Negative	HILIC
RP:Alanyl-Proline	F7	2.53836	Positive	RP
RP:Unknown 0055	F1	3.21717	Positive	RP
HILIC:Unknown0 916	F7	3.32027	Positive	HILIC
HILIC:Unknown0 1528	F5	2.35325	Positive	HILIC
HILIC:Unknown0 595	F5	1.38492	Positive	HILIC
HILIC:Unknown0 742	F4	-2.36188	Negative	HILIC
RP:Unknown 0612	F1	1.52111	Positive	RP
HILIC:Unknown0 714	F1	2.67477	Positive	HILIC
HILIC:Unknown0 862	F4	-1.81802	Negative	HILIC
HILIC:Unknown0 758	F5	-1.80984	Negative	HILIC
RP:Unknown 0351	F2	-2.63086	Negative	RP
RP:Unknown 0019	F3	-2.92434	Negative	RP
HILIC:Unknown0 672	F4	-1.21411	Negative	HILIC
HILIC:Gabapentin	F6	-1.49451	Negative	HILIC
HILIC:Unknown0 366	F3	2.21506	Positive	HILIC
RP:Valyl-Valine	F7	3.17323	Positive	RP
RP:N-Acetyl-L-methionine	F7	2.37314	Positive	RP
HILIC:Unknown0 1218	F8	2.45759	Positive	HILIC
HILIC:Unknown0 1460	F5	2.76928	Positive	HILIC
RP:Unknown 0215	F3	3.15601	Positive	RP
HILIC:Unknown0 1024	F4	1.65362	Positive	HILIC
RP:Unknown 0649	F1	2.4158	Positive	RP
HILIC:Succinylcarnitine	F4	-1.582	Negative	HILIC
HILIC:Unknown0 905	F5	-2.89974	Negative	HILIC
HILIC:Unknown0 889	F7	2.81933	Positive	HILIC
RP:Dodecanoylcarnitine	F4	-2.33721	Negative	RP
RP:Unknown 0374	F3	-1.69949	Negative	RP
HILIC:Unknown0 557	F4	-2.31009	Negative	HILIC
RP:Uridine Monophosphate (UMP)	F5	-1.73489	Negative	RP
HILIC:Unknown0 1582	F8	1.11084	Positive	HILIC
RP:Unknown 0416	F1	-1.71954	Negative	RP
HILIC:Unknown0 945	F7	1.77341	Positive	HILIC
RP:Unknown 0127	F4	1.54682	Positive	RP
RP:2,3-Bisphosphoglycerate	F1	-1.865	Negative	RP
RP:Propionyl-L-carnitine	F4	-2.04033	Negative	RP
HILIC:Unknown0 809	F3	-1.91632	Negative	HILIC
HILIC:Unknown0 861	F7	-1.34065	Negative	HILIC
HILIC:Unknown0 577	F7	-1.32286	Negative	HILIC
RP:Sphinganine-phosphate	F5	1.42835	Positive	RP
RP:Unknown 0514	F2	-1.64807	Negative	RP
HILIC:Argininosuccinic acid	F4	2.43467	Positive	HILIC
HILIC:Unknown0 382	F5	-2.91972	Negative	HILIC
HILIC:Unknown0 1352	F5	3.35399	Positive	HILIC
RP:Leucyl-Serine	F7	3.41518	Positive	RP
RP:Unknown 0303	F8	-2.50581	Negative	RP
RP:Unknown 0760	F3	-1.42532	Negative	RP
HILIC:Unknown0 622	F8	-1.20826	Negative	HILIC
HILIC:Unknown0 484	F8	1.7918	Positive	HILIC
HILIC:Unknown0 1280	F8	1.51784	Positive	HILIC
RP:Thioproline	F1	2.2716	Positive	RP
HILIC:Unknown0 796	F7	1.55159	Positive	HILIC
HILIC:Unknown0 505	F1	2.62951	Positive	HILIC
HILIC:Unknown0 779	F7	2.7482	Positive	HILIC
HILIC:PC(2:0/0:0)	F4	2.52182	Positive	HILIC
HILIC:Unknown0 527	F8	2.1019	Positive	HILIC
HILIC:Unknown0 1276	F7	-1.62816	Negative	HILIC
HILIC:Unknown0 609	F1	2.15943	Positive	HILIC
HILIC:Unknown0 1597	F4	2.4107	Positive	HILIC
HILIC:Unknown0 408	F4	-3.47938	Negative	HILIC
HILIC:Unknown0 1452	F4	-1.9649	Negative	HILIC
HILIC:Unknown0 447	F5	-2.79977	Negative	HILIC
HILIC:Unknown0 712	F4	-2.63695	Negative	HILIC
RP:Unknown 0101	F6	2.70738	Positive	RP
HILIC:Unknown0 1131	F5	-1.59935	Negative	HILIC
RP:Unknown 0120	F1	2.16911	Positive	RP
HILIC:Unknown0 1015	F5	2.6121	Positive	HILIC
HILIC:Unknown0 688	F5	-2.00541	Negative	HILIC
RP:Unknown 0315	F8	-1.47395	Negative	RP
HILIC:Unknown0 630	F2	-2.97988	Negative	HILIC
RP:Unknown 0102	F8	-2.69238	Negative	RP
HILIC:Unknown0 927	F7	3.16774	Positive	HILIC
RP:Unknown 0246	F3	3.07037	Positive	RP
HILIC:Unknown0 762	F1	-1.35105	Negative	HILIC
HILIC:N,N-Diethylethanolamine	F5	-2.23758	Negative	HILIC
HILIC:Unknown0 495	F2	-3.09827	Negative	HILIC
HILIC:Leucyl-Leucine	F7	3.12034	Positive	HILIC
HILIC:Unknown0 1445	F3	-1.96421	Negative	HILIC
RP:Isovaleryl-L-carnitine	F1	1.33235	Positive	RP
RP:Unknown 0426	F8	3.09175	Positive	RP
RP:Guanine	F1	3.02687	Positive	RP
HILIC:Unknown0 634	F7	3.06131	Positive	HILIC
HILIC:Unknown0 1162	F8	2.26596	Positive	HILIC
HILIC:Unknown0 1306	F5	3.13694	Positive	HILIC
HILIC:Unknown0 764	F1	-1.94798	Negative	HILIC
RP:Unknown 0106	F3	-2.70614	Negative	RP
RP:Unknown 0086	F3	-2.28805	Negative	RP
HILIC:Unknown0 1610	F3	2.95563	Positive	HILIC
HILIC:Homostachydrine	F4	-1.38177	Negative	HILIC
HILIC:Unknown0 960	F1	-0.811455	Negative	HILIC
HILIC:Unknown0 435	F1	2.36627	Positive	HILIC
HILIC:Methylimidazoleacetic acid	F4	-1.41835	Negative	HILIC
HILIC:Homocysteine Thiolactone	F8	2.06424	Positive	HILIC
HILIC:Unknown0 580	F4	-2.00085	Negative	HILIC
RP:Leucylalanine	F7	3.03814	Positive	RP
RP:Unknown 0142	F8	-2.82124	Negative	RP
HILIC:Unknown0 637	F4	2.20289	Positive	HILIC
RP:Citraconic acid	F7	1.36015	Positive	RP
RP:Unknown 0333	F8	-2.0662	Negative	RP
HILIC:Cytosine	F5	-2.81951	Negative	HILIC
HILIC:Unknown0 1135	F5	3.54874	Positive	HILIC
HILIC:Unknown0 947	F3	2.4602	Positive	HILIC
HILIC:Unknown0 1222	F5	2.2902	Positive	HILIC
RP:Unknown 0509	F8	-1.82435	Negative	RP
HILIC:Unknown0 1489	F5	3.29438	Positive	HILIC
RP:Unknown 0209	F8	-2.67227	Negative	RP
HILIC:Unknown0 715	F8	1.57372	Positive	HILIC
RP:Methionine sulfoxide	F8	-1.4631	Negative	RP
HILIC:Unknown0 449	F5	-1.31985	Negative	HILIC
HILIC:Unknown0 1319	F7	-1.42428	Negative	HILIC
HILIC:Unknown0 1097	F4	1.722	Positive	HILIC
RP:Kynurenine	F1	-1.19307	Negative	RP
RP:Unknown 0635	F8	-2.06723	Negative	RP
HILIC:Unknown0 477	F1	2.07014	Positive	HILIC
RP:Inosine-5'-monophosphate (IMP)	F3	-1.82856	Negative	RP
HILIC:Unknown0 816	F5	-2.13363	Negative	HILIC
HILIC:Unknown0 1308	F1	2.1493	Positive	HILIC
HILIC:Unknown0 490	F4	-1.54555	Negative	HILIC
HILIC:Uridine	F4	2.30512	Positive	HILIC
RP:Unknown 0092	F4	1.70479	Positive	RP
RP:Centralite	F5	-0.735817	Negative	RP
RP:Unknown 0273	F8	-0.930065	Negative	RP
HILIC:Dihydroxyacetone phosphate	F2	-1.88898	Negative	HILIC
HILIC:Unknown0 774	F1	-2.25472	Negative	HILIC
RP:Unknown 0329	F3	2.57599	Positive	RP
HILIC:Unknown0 1651	F7	2.62363	Positive	HILIC
HILIC:Unknown0 436	F1	1.81069	Positive	HILIC
RP:Unknown 0347	F3	2.62385	Positive	RP
RP:3-Methylhistidine	F3	-1.08494	Negative	RP
HILIC:Uracil	F4	2.19992	Positive	HILIC
RP:Unknown 0325	F8	-0.968282	Negative	RP
RP:Unknown 0144	F4	1.98075	Positive	RP
HILIC:Propanoylcarnitine	F6	1.54467	Positive	HILIC
HILIC:Unknown0 1177	F1	2.24876	Positive	HILIC
RP:Unknown 0774	F3	-1.52146	Negative	RP
HILIC:Unknown0 340	F4	1.98837	Positive	HILIC
HILIC:Unknown0 540	F1	2.22137	Positive	HILIC
RP:Unknown 0140	F2	-2.6975	Negative	RP
HILIC:Unknown0 404	F4	-1.2353	Negative	HILIC
HILIC:Unknown0 830	F7	3.09119	Positive	HILIC
HILIC:Unknown0 1298	F5	-2.93697	Negative	HILIC
HILIC:2-Hexenoylcarnitine	F4	-1.51292	Negative	HILIC
HILIC:Unknown0 420	F2	-1.84073	Negative	HILIC
RP:Unknown 0334	F8	-1.59771	Negative	RP
HILIC:Unknown0 1579	F5	3.32605	Positive	HILIC
HILIC:Unknown0 322	F2	1.96852	Positive	HILIC
HILIC:epsilon-(gamma-Glutamyl)lysine	F7	2.75343	Positive	HILIC
RP:Alanyltyrosine	F7	1.30797	Positive	RP
HILIC:Unknown0 1652	F4	-1.57355	Negative	HILIC
RP:Unknown 0207	F3	-2.38049	Negative	RP
HILIC:N-Acetylserotonin	F1	-1.60284	Negative	HILIC
RP:Unknown 0749	F4	1.46785	Positive	RP
HILIC:Unknown0 879	F4	-2.00291	Negative	HILIC
RP:Unknown 0495	F8	2.92951	Positive	RP
HILIC:Unknown0 838	F7	2.23985	Positive	HILIC
RP:Unknown 0532	F8	-2.23719	Negative	RP
HILIC:Pantothenate	F5	1.79893	Positive	HILIC
RP:Unknown 0088	F3	2.69122	Positive	RP
HILIC:Methionine methyl ester	F8	-1.33847	Negative	HILIC
HILIC:4-Hydroxybenzaldehyde	F4	2.0565	Positive	HILIC
HILIC:Unknown0 1640	F7	2.51511	Positive	HILIC
RP:Unknown 0683	F3	2.39465	Positive	RP
RP:Unknown 0219	F3	2.52754	Positive	RP
RP:Unknown 0744	F3	-1.55188	Negative	RP
HILIC:Uridine Diphosphate Glucose (UDP glucose)	F1	-1.88869	Negative	HILIC
HILIC:Unknown0 1609	F3	2.66937	Positive	HILIC
RP:Unknown 0645	F3	2.25828	Positive	RP
RP:Unknown 0133	F4	-1.90272	Negative	RP
HILIC:Unknown0 1650	F7	2.62145	Positive	HILIC
HILIC:Unknown0 1396	F4	1.78679	Positive	HILIC
HILIC:Unknown0 321	F8	-1.92629	Negative	HILIC
RP:Unknown 0062	F4	1.95137	Positive	RP
RP:Unknown 0270	F8	-2.76167	Negative	RP
HILIC:Unknown0 826	F2	-1.31233	Negative	HILIC
HILIC:PEG n5	F5	-0.835473	Negative	HILIC
HILIC:Unknown0 1383	F5	3.03934	Positive	HILIC
RP:Unknown 0050	F6	-1.15125	Negative	RP
HILIC:Unknown0 1180	F4	2.31726	Positive	HILIC
RP:N-Acetyl-L-aspartic acid	F7	-0.978476	Negative	RP
HILIC:Unknown0 1578	F6	2.62221	Positive	HILIC
HILIC:Unknown0 726	F4	-1.83876	Negative	HILIC
HILIC:Unknown0 332	F5	-2.31578	Negative	HILIC
RP:Unknown 0008	F3	2.64172	Positive	RP
HILIC:Dipropyleneglycol dibenzoate	F4	1.4238	Positive	HILIC
RP:Unknown 0349	F6	-1.32313	Negative	RP
RP:Unknown 0037	F2	2.04564	Positive	RP
RP:Unknown 0764	F3	-2.10476	Negative	RP
HILIC:Gamma-glutamylleucine	F7	2.84064	Positive	HILIC
HILIC:Unknown0 1183	F8	2.9117	Positive	HILIC
RP:Unknown 0100	F4	-1.33287	Negative	RP
RP:Palmitoylcarnitine	F4	-1.48068	Negative	RP
HILIC:Unknown0 1435	F2	1.52676	Positive	HILIC
RP:Unknown 0052	F6	-0.805885	Negative	RP
HILIC:Histidinyl-Alanine	F7	3.09248	Positive	HILIC
HILIC:Cytidine	F4	1.43669	Positive	HILIC
HILIC:Unknown0 933	F5	-2.55927	Negative	HILIC
HILIC:Unknown0 338	F4	1.8259	Positive	HILIC
RP:Unknown 0103	F8	-3.01169	Negative	RP
RP:5-Aminovaleric acid betaine	F4	-2.7406	Negative	RP
RP:Amino-Sugars-C6	F8	-1.76525	Negative	RP
HILIC:Unknown0 718	F4	1.44106	Positive	HILIC
RP:Unknown 0387	F3	-1.3823	Negative	RP
RP:Unknown 0094	F3	-1.8413	Negative	RP
HILIC:Unknown0 1414	F5	-1.31761	Negative	HILIC
HILIC:Unknown0 747	F5	1.52269	Positive	HILIC
RP:Unknown 0358	F3	2.74478	Positive	RP
HILIC:Unknown0 1356	F5	-1.14494	Negative	HILIC
RP:Unknown 0173	F1	1.74859	Positive	RP
HILIC:Unknown0 800	F7	1.85531	Positive	HILIC
HILIC:Unknown0 767	F7	2.31881	Positive	HILIC
HILIC:Unknown0 765	F1	-1.98145	Negative	HILIC
HILIC:Unknown0 1132	F5	-1.5332	Negative	HILIC
HILIC:Unknown0 520	F4	-2.47266	Negative	HILIC
HILIC:Unknown0 675	F4	2.91804	Positive	HILIC
RP:Unknown 0385	F3	2.10573	Positive	RP
HILIC:Guanidinoethyl sulfonate	F4	-1.90355	Negative	HILIC
HILIC:Unknown0 1509	F3	1.80076	Positive	HILIC
RP:Unknown 0410	F4	1.03485	Positive	RP
HILIC:4-(Dimethylamino)pyridine	F4	1.4745	Positive	HILIC
RP:Unknown 0487	F8	-1.66374	Negative	RP
HILIC:Unknown0 333	F4	2.24023	Positive	HILIC
RP:Unknown 0758	F3	-1.73181	Negative	RP
HILIC:Prolylglycine	F8	1.70822	Positive	HILIC
HILIC:Unknown0 384	F4	1.76524	Positive	HILIC
HILIC:Gamma-glutamylglutamate	F2	1.46369	Positive	HILIC
RP:Unknown 0289	F1	1.14682	Positive	RP
RP:Oxidized glutathione	F1	-1.39744	Negative	RP
HILIC:Unknown0 555	F6	-0.863875	Negative	HILIC
HILIC:Unknown0 1020	F6	-1.19772	Negative	HILIC
HILIC:Cytidine 2',3'-Cyclic Phosphate	F5	-0.593648	Negative	HILIC
HILIC:Unknown0 423	F4	-1.26333	Negative	HILIC
RP:Ophthalmate	F1	-1.50302	Negative	RP
HILIC:Citrulline	F6	2.06254	Positive	HILIC
RP:Glutamine	F6	2.17319	Positive	RP
HILIC:Unknown0 1568	F5	3.47734	Positive	HILIC
HILIC:Unknown0 334	F4	2.2363	Positive	HILIC
RP:Glucosamine 6-Phosphate	F3	-1.78999	Negative	RP
RP:Unknown 0180	F5	1.26824	Positive	RP
HILIC:Unknown0 459	F3	2.15923	Positive	HILIC
HILIC:Unknown0 924	F7	-1.42076	Negative	HILIC
HILIC:Unknown0 1488	F5	3.05205	Positive	HILIC
HILIC:Unknown0 914	F4	1.71231	Positive	HILIC
HILIC:Unknown0 1595	F5	2.81781	Positive	HILIC
RP:Unknown 0504	F8	-1.58149	Negative	RP
HILIC:Unknown0 538	F1	2.11235	Positive	HILIC
HILIC:Unknown0 348	F5	-2.5611	Negative	HILIC
HILIC:Unknown0 1150	F6	-1.5775	Negative	HILIC
RP:Unknown 0655	F4	1.19199	Positive	RP
RP:Unknown 0057	F7	-0.924994	Negative	RP
HILIC:Unknown0 414	F7	1.50134	Positive	HILIC
RP:Unknown 0440	F3	1.70289	Positive	RP
HILIC:Unknown0 1545	F5	2.98787	Positive	HILIC
HILIC:Unknown0 1234	F5	-1.79319	Negative	HILIC
RP:Unknown 0733	F3	-1.14778	Negative	RP
RP:Unknown 0020	F8	-2.84966	Negative	RP
HILIC:Unknown0 392	F4	1.73301	Positive	HILIC
HILIC:Choline	F6	3.50598	Positive	HILIC
HILIC:Unknown0 550	F7	2.87571	Positive	HILIC
HILIC:Unknown0 1592	F5	2.11984	Positive	HILIC
HILIC:Unknown0 466	F4	2.13715	Positive	HILIC
RP:Unknown 0096	F1	1.33216	Positive	RP
HILIC:Unknown0 1199	F5	-2.3741	Negative	HILIC
HILIC:Unknown0 829	F7	1.93245	Positive	HILIC
RP:Unknown 0447	F3	1.97539	Positive	RP
HILIC:Triethanolamine	F1	-1.10967	Negative	HILIC
RP:Unknown 0251	F7	-2.25312	Negative	RP
RP:Unknown 0172	F4	-1.21329	Negative	RP
HILIC:Alanyl-Glutamine	F7	2.44274	Positive	HILIC
HILIC:N-Acetylputrescine	F4	-0.79332	Negative	HILIC
RP:Asparagine	F3	-1.37176	Negative	RP
RP:Unknown 0614	F1	1.52484	Positive	RP
RP:Unknown 0136	F2	-2.19886	Negative	RP
HILIC:Unknown0 1591	F7	-1.61174	Negative	HILIC
HILIC:Unknown0 415	F4	2.33194	Positive	HILIC
HILIC:Unknown0 854	F5	0.917592	Positive	HILIC
HILIC:L-Homocarnosine	F6	-1.1301	Negative	HILIC
HILIC:Tyrosine	F1	-0.960679	Negative	HILIC
RP:Unknown 0074	F5	2.02802	Positive	RP
RP:L-beta-aspartyl-L-leucine	F7	2.34616	Positive	RP
HILIC:Unknown0 1560	F2	1.18166	Positive	HILIC
RP:Unknown 0066	F5	-2.07293	Negative	RP
HILIC:Valyl-Glycine	F7	1.59828	Positive	HILIC
RP:Hypoxanthine	F6	2.56055	Positive	RP
RP:Unknown 0048	F4	-2.50535	Negative	RP
HILIC:Unknown0 821	F8	1.18798	Positive	HILIC
RP:Unknown 0475	F4	0.824244	Positive	RP
HILIC:Diethyleneglycol dibenzoate	F5	-0.945612	Negative	HILIC
HILIC:Unknown0 541	F4	1.82864	Positive	HILIC
RP:Unknown 0009	F8	-2.90035	Negative	RP
HILIC:Unknown0 1144	F6	-0.952533	Negative	HILIC
HILIC:Unknown0 629	F5	2.646	Positive	HILIC
HILIC:Unknown0 1611	F4	2.07274	Positive	HILIC
HILIC:Unknown0 770	F5	-1.32744	Negative	HILIC
HILIC:Unknown0 1013	F4	-1.72857	Negative	HILIC
RP:Unknown 0213	F6	-1.20636	Negative	RP
HILIC:Unknown0 1104	F8	1.57086	Positive	HILIC
HILIC:Unknown0 524	F2	-2.34878	Negative	HILIC
RP:Gamma-glutamylglutamate	F1	1.29891	Positive	RP
HILIC:Unknown0 1124	F8	2.56665	Positive	HILIC
RP:Deoxycarnitine	F4	-1.82789	Negative	RP
HILIC:Unknown0 1325	F8	1.70296	Positive	HILIC
HILIC:Unknown0 1010	F8	1.25469	Positive	HILIC
HILIC:Unknown0 591	F5	2.85928	Positive	HILIC
RP:Unknown 0483	F4	1.06233	Positive	RP
HILIC:Unknown0 1274	F2	-1.95488	Negative	HILIC
HILIC:Unknown0 425	F6	1.30909	Positive	HILIC
HILIC:Unknown0 666	F4	0.727031	Positive	HILIC
HILIC:Unknown0 1634	F3	1.74123	Positive	HILIC
RP:Unknown 0152	F2	1.74445	Positive	RP
HILIC:Alanyl-Glycine	F6	2.32152	Positive	HILIC
HILIC:Unknown0 1381	F7	0.976434	Positive	HILIC
HILIC:N-Acetyl-L-aspartic acid	F7	-1.13628	Negative	HILIC
HILIC:Unknown0 593	F5	-1.93632	Negative	HILIC
HILIC:Unknown0 443	F7	-1.3738	Negative	HILIC
HILIC:Unknown0 842	F1	1.92526	Positive	HILIC
RP:Unknown 0187	F4	1.67703	Positive	RP
HILIC:Unknown0 585	F7	1.77609	Positive	HILIC
RP:Unknown 0604	F3	1.99311	Positive	RP
HILIC:Unknown0 1515	F5	-1.97652	Negative	HILIC
HILIC:Unknown0 1512	F3	2.67534	Positive	HILIC
HILIC:Unknown0 1607	F4	-1.5013	Negative	HILIC
HILIC:Unknown0 1570	F3	2.53546	Positive	HILIC
RP:Unknown 0070	F3	2.07891	Positive	RP
RP:C8 H9 N	F4	1.57741	Positive	RP
HILIC:Unknown0 1620	F5	2.6523	Positive	HILIC
HILIC:Unknown0 365	F5	-2.59949	Negative	HILIC
HILIC:Unknown0 1018	F5	-1.48896	Negative	HILIC
HILIC:Deoxycytidine	F4	-1.22529	Negative	HILIC
HILIC:Unknown0 451	F2	-1.50551	Negative	HILIC
HILIC:Unknown0 1159	F6	2.80028	Positive	HILIC
HILIC:Unknown0 1321	F1	-1.89287	Negative	HILIC
HILIC:Unknown0 1432	F6	-1.30616	Negative	HILIC
RP:Unknown 0590	F8	1.61239	Positive	RP
RP:2-Oxoadipic acid	F8	-2.55761	Negative	RP
HILIC:Unknown0 1265	F4	-1.6805	Negative	HILIC
HILIC:Unknown0 978	F7	3.01953	Positive	HILIC
HILIC:Histidine	F6	1.85952	Positive	HILIC
HILIC:5-Aminovaleric acid betaine	F4	-2.16615	Negative	HILIC
HILIC:Unknown0 1587	F5	2.43738	Positive	HILIC
HILIC:Sugars-Disaccharide	F6	-1.07544	Negative	HILIC
HILIC:Unknown0 946	F5	0.911942	Positive	HILIC
RP:Unknown 0010	F8	-2.56903	Negative	RP
RP:Unknown 0011	F7	1.74169	Positive	RP
RP:Unknown 0135	F3	1.89592	Positive	RP
HILIC:Unknown0 1475	F5	2.59197	Positive	HILIC
RP:Unknown 0053	F5	1.92956	Positive	RP
HILIC:Unknown0 1642	F5	2.88938	Positive	HILIC
HILIC:Unknown0 645	F1	1.49968	Positive	HILIC
RP:Guanosine Monophosphate	F1	1.42711	Positive	RP
RP:Unknown 0724	F3	-1.35349	Negative	RP
RP:Acetoacetic acid	F8	-1.73534	Negative	RP
HILIC:Unknown0 1063	F6	-1.37971	Negative	HILIC
HILIC:Unknown0 448	F5	-1.5153	Negative	HILIC
HILIC:Unknown0 1464	F5	2.07046	Positive	HILIC
HILIC:Unknown0 1051	F4	2.06685	Positive	HILIC
HILIC:Unknown0 738	F2	-1.26091	Negative	HILIC
RP:Hydroxyisovalerylcarnitine	F4	-1.06849	Negative	RP
HILIC:Unknown0 543	F2	-2.16083	Negative	HILIC
RP:Unknown 0109	F3	2.09979	Positive	RP
RP:Unknown 0025	F7	1.76609	Positive	RP
HILIC:1-Methylguanosine	F1	1.95128	Positive	HILIC
HILIC:Diethanolamine	F8	1.91371	Positive	HILIC
HILIC:Unknown0 1492	F8	-1.08139	Negative	HILIC
RP:Unknown 0033	F4	-1.8285	Negative	RP
HILIC:Unknown0 877	F6	-1.07209	Negative	HILIC
RP:Unknown 0229	F3	2.34024	Positive	RP
HILIC:Methionine sulfoxide	F6	1.46182	Positive	HILIC
HILIC:Unknown0 1536	F1	1.77998	Positive	HILIC
RP:Unknown 0524	F4	-1.99316	Negative	RP
RP:Unknown 0346	F6	-1.06113	Negative	RP
RP:Unknown 0710	F6	1.2315	Positive	RP
HILIC:Unknown0 483	F8	1.95002	Positive	HILIC
RP:Unknown 0051	F4	0.917975	Positive	RP
HILIC:Unknown0 670	F4	1.57752	Positive	HILIC
RP:Unknown 0054	F3	2.58364	Positive	RP
HILIC:Unknown0 1523	F6	2.83851	Positive	HILIC
HILIC:Creatinine	F6	3.14452	Positive	HILIC
RP:Uridine	F4	1.2477	Positive	RP
HILIC:Unknown0 1602	F5	-1.76622	Negative	HILIC
HILIC:Guanosine monophosphate (GMP)	F1	1.48421	Positive	HILIC
HILIC:Hypotaurine	F5	0.982569	Positive	HILIC
RP:Unknown 0503	F6	-0.922888	Negative	RP
HILIC:S-Methyl-L-cysteine-S-oxide	F2	-1.65297	Negative	HILIC
RP:δ-Valerolactam	F4	-1.47975	Negative	RP
HILIC:Unknown0 319	F5	0.913823	Positive	HILIC
HILIC:Unknown0 1639	F6	-0.91984	Negative	HILIC
HILIC:Unknown0 768	F7	2.49293	Positive	HILIC
HILIC:Unknown0 610	F4	1.97725	Positive	HILIC
RP:Unknown 0083	F4	-0.816567	Negative	RP
RP:Unknown 0047	F6	-0.580718	Negative	RP
HILIC:Unknown0 1627	F3	-0.705059	Negative	HILIC
HILIC:Glycyl-Serine	F7	1.50194	Positive	HILIC
HILIC:Unknown0 1226	F6	-1.17221	Negative	HILIC
RP:Unknown 0381	F3	1.81801	Positive	RP
HILIC:Unknown0 1379	F5	1.94901	Positive	HILIC
HILIC:Unknown0 1027	F5	1.61267	Positive	HILIC
RP:Unknown 0126	F4	1.66208	Positive	RP
RP:Unknown 0299	F3	-1.98518	Negative	RP
RP:Cartinine	F6	2.55395	Positive	RP
RP:Unknown 0024	F1	1.63765	Positive	RP
RP:Unknown 0169	F3	2.02144	Positive	RP
RP:Unknown 0593	F5	-1.3051	Negative	RP
RP:Unknown 0163	F4	-1.36636	Negative	RP
RP:Unknown 0031	F1	2.4631	Positive	RP
HILIC:Isovaleryl-L-carnitine	F5	0.848311	Positive	HILIC
RP:Gamma-Glutamylcysteine	F2	1.46533	Positive	RP
RP:Methionine	F6	1.87021	Positive	RP
RP:Unknown 0427	F2	1.71848	Positive	RP
RP:Monobutyl phthalate	F4	0.758917	Positive	RP
HILIC:Unknown0 1040	F8	1.8934	Positive	HILIC
HILIC:Unknown0 1273	F5	-2.61575	Negative	HILIC
RP:Unknown 0075	F8	-2.04266	Negative	RP
HILIC:Unknown0 982	F8	2.11981	Positive	HILIC
RP:Unknown 0162	F3	1.72508	Positive	RP
HILIC:Unknown0 998	F3	1.14248	Positive	HILIC
RP:Unknown 0459	F3	-1.71699	Negative	RP
HILIC:4-Guanidinobutyric acid	F5	-2.26622	Negative	HILIC
RP:Unknown 0496	F4	0.766052	Positive	RP
RP:Phosphorylcholine	F6	2.96147	Positive	RP
HILIC:Unknown0 1284	F8	-1.05506	Negative	HILIC
HILIC:Aminoadipate	F4	-1.60332	Negative	HILIC
HILIC:Unknown0 452	F4	-1.0985	Negative	HILIC
RP:Asymmetric dimethylarginine	F4	1.93337	Positive	RP
RP:Unknown 0736	F3	-1.04505	Negative	RP
RP:Unknown 0601	F1	1.60598	Positive	RP
RP:Unknown 0026	F8	-1.37894	Negative	RP
RP:Unknown 0015	F5	1.80267	Positive	RP
HILIC:Unknown0 1571	F4	1.98611	Positive	HILIC
HILIC:2-Amino-4-methylpyrimidine	F4	1.52497	Positive	HILIC
RP:Aminoadipate	F2	-1.53794	Negative	RP
HILIC:Unknown0 1151	F5	-0.801626	Negative	HILIC
HILIC:Unknown0 1216	F5	-2.01245	Negative	HILIC
HILIC:Unknown0 1533	F5	2.33379	Positive	HILIC
RP:Unknown 0389	F3	2.19451	Positive	RP
RP:Dodecenoylcarnitine	F6	-0.71955	Negative	RP
RP:Unknown 0029	F8	-1.03732	Negative	RP
RP:Unknown 0418	F3	-1.05758	Negative	RP
HILIC:Unknown0 1332	F1	-1.85874	Negative	HILIC
RP:Aspartame	F7	1.68667	Positive	RP
HILIC:Unknown0 1428	F5	1.89831	Positive	HILIC
RP:Unknown 0740	F3	-1.40513	Negative	RP
HILIC:N,N,N-Trimethyllysine	F8	1.36484	Positive	HILIC
HILIC:Unknown0 1451	F3	2.51437	Positive	HILIC
HILIC:Unknown0 906	F5	1.1122	Positive	HILIC
RP:Unknown 0157	F2	1.43023	Positive	RP
HILIC:Unknown0 840	F5	-2.19101	Negative	HILIC
HILIC:S-Adenosylhomocysteine	F1	1.7124	Positive	HILIC
RP:Unknown 0098	F5	-1.03392	Negative	RP
HILIC:Unknown0 388	F3	-1.69828	Negative	HILIC
RP:Unknown 0640	F7	-1.39752	Negative	RP
HILIC:Indole	F4	1.96887	Positive	HILIC
HILIC:Unknown0 697	F7	1.85869	Positive	HILIC
HILIC:Unknown0 1398	F6	-0.983791	Negative	HILIC
HILIC:Unknown0 1028	F5	-1.10989	Negative	HILIC
HILIC:Unknown0 669	F4	-2.30483	Negative	HILIC
HILIC:Unknown0 1093	F6	-1.14882	Negative	HILIC
HILIC:Unknown0 1447	F3	1.57889	Positive	HILIC
HILIC:Unknown0 1553	F2	0.653501	Positive	HILIC
RP:Unknown 0043	F4	0.710099	Positive	RP
HILIC:Unknown0 360	F3	-1.03779	Negative	HILIC
HILIC:Unknown0 605	F1	2.05697	Positive	HILIC
HILIC:Unknown0 373	F5	-2.44922	Negative	HILIC
RP:Unknown 0170	F3	-1.94782	Negative	RP
HILIC:PEG n6__A	F6	1.58575	Positive	HILIC
RP:Unknown 0469	F7	-1.00295	Negative	RP
HILIC:Cinnamic acid	F2	1.11616	Positive	HILIC
RP:Diethyleneglycol dibenzoate	F2	0.595595	Positive	RP
HILIC:Benzaldehyde	F4	1.94545	Positive	HILIC
HILIC:Leucine methyl ester	F8	-1.49516	Negative	HILIC
HILIC:Unknown0 725	F8	1.42274	Positive	HILIC
HILIC:3-hydroxyisovalerylcarnitine	F4	-1.08077	Negative	HILIC
HILIC:Unknown0 1614	F3	2.16157	Positive	HILIC
RP:Acetyl-L-carnitine	F6	2.98592	Positive	RP
RP:Citric acid	F4	-1.09675	Negative	RP
RP:Unknown 0149	F2	1.63567	Positive	RP
HILIC:Unknown0 870	F1	-1.54901	Negative	HILIC
HILIC:Unknown0 467	F4	1.88004	Positive	HILIC
HILIC:Unknown0 417	F7	1.53499	Positive	HILIC
HILIC:Unknown0 909	F1	0.945906	Positive	HILIC
RP:Unknown 0069	F7	0.768977	Positive	RP
RP:N-Acetylserotonin	F5	1.66999	Positive	RP
RP:Unknown 0112	F2	1.66289	Positive	RP
HILIC:Unknown0 1220	F5	1.24789	Positive	HILIC
RP:Unknown 0117	F3	1.18312	Positive	RP
RP:Cytidine monophosphate (CMP)	F1	1.10289	Positive	RP
HILIC:Unknown0 357	F7	-1.18496	Negative	HILIC
HILIC:Unknown0 1382	F5	-1.04779	Negative	HILIC
HILIC:Unknown0 512	F4	-1.38004	Negative	HILIC
HILIC:N-Acetylneuraminate	F4	-1.14406	Negative	HILIC
HILIC:Unknown0 1242	F4	-2.25203	Negative	HILIC
RP:Unknown 0576	F6	-1.67687	Negative	RP
HILIC:Unknown0 649	F5	-1.99635	Negative	HILIC
HILIC:Unknown0 1347	F3	2.4679	Positive	HILIC
HILIC:dTDP-alpha-D-glucose	F7	-1.37792	Negative	HILIC
HILIC:Unknown0 1110	F4	1.31979	Positive	HILIC
HILIC:Unknown0 478	F4	-1.65108	Negative	HILIC
RP:Creatine	F6	2.22037	Positive	RP
HILIC:Unknown0 1555	F4	-0.602765	Negative	HILIC
HILIC:Ornithine	F3	-1.06365	Negative	HILIC
RP:Unknown 0550	F8	1.193	Positive	RP
HILIC:Unknown0 1526	F1	1.48674	Positive	HILIC
HILIC:Unknown0 1468	F1	1.71521	Positive	HILIC
RP:Unknown 0446	F6	-0.898196	Negative	RP
HILIC:Valyl-Serine	F4	1.52673	Positive	HILIC
RP:Unknown 0771	F5	-1.04552	Negative	RP
RP:Unknown 0343	F3	-1.48912	Negative	RP
RP:Unknown 0065	F5	-2.09904	Negative	RP
HILIC:Unknown0 1039	F8	2.42886	Positive	HILIC
RP:Unknown 0566	F3	-1.24769	Negative	RP
RP:Unknown 0610	F5	-1.22391	Negative	RP
HILIC:Unknown0 890	F5	1.89026	Positive	HILIC
RP:Uridine Diphosphate-N-Acetylglucosamine	F3	-1.74651	Negative	RP
HILIC:Unknown0 410	F4	-1.32534	Negative	HILIC
HILIC:Ectoine	F4	-2.03833	Negative	HILIC
HILIC:Unknown0 1653	F4	-1.62788	Negative	HILIC
HILIC:Guanosine Diphosphate Mannose	F4	-1.66735	Negative	HILIC
HILIC:Unknown0 441	F2	0.968979	Positive	HILIC
RP:Unknown 0257	F3	-1.23447	Negative	RP
HILIC:Unknown0 769	F7	2.23291	Positive	HILIC
RP:Arginine	F6	1.63898	Positive	RP
RP:Unknown 0685	F3	-1.48188	Negative	RP
RP:Unknown 0428	F1	1.74624	Positive	RP
RP:Pantothenate	F3	-0.872057	Negative	RP
HILIC:Unknown0 536	F2	-1.67788	Negative	HILIC
HILIC:Unknown0 805	F3	1.92222	Positive	HILIC
RP:Unknown 0377	F6	-1.43398	Negative	RP
HILIC:Unknown0 1626	F8	1.61588	Positive	HILIC
HILIC:Unknown0 584	F4	1.08762	Positive	HILIC
RP:Unknown 0376	F3	1.96585	Positive	RP
RP:3-Phosphoglycerate	F6	-1.05733	Negative	RP
HILIC:Unknown0 1586	F5	2.39477	Positive	HILIC
HILIC:Isoleucine/Leucine	F6	2.95449	Positive	HILIC
RP:Unknown 0046	F8	-2.31186	Negative	RP
HILIC:Unknown0 1240	F1	-1.58932	Negative	HILIC
HILIC:D-Ribose 5-Phosphate	F1	1.50323	Positive	HILIC
RP:Unknown 0067	F7	1.43315	Positive	RP
RP:Unknown 0220	F3	1.92336	Positive	RP
HILIC:Unknown0 1244	F5	1.30986	Positive	HILIC
HILIC:Unknown0 1463	F6	3.1213	Positive	HILIC
HILIC:Unknown0 479	F5	-1.94965	Negative	HILIC
HILIC:Unknown0 1030	F5	2.41225	Positive	HILIC
RP:N-Fructosyl isoleucine	F4	1.3163	Positive	RP
RP:Serine	F4	1.26144	Positive	RP
HILIC:Unknown0 468	F5	-0.786231	Negative	HILIC
HILIC:Diphenylphosphinic acid	F5	-0.749311	Negative	HILIC
HILIC:Unknown0 878	F6	-1.30788	Negative	HILIC
RP:Unknown 0453	F3	1.88393	Positive	RP
HILIC:Unknown0 480	F5	-1.8149	Negative	HILIC
RP:Unknown 0049	F2	-2.07427	Negative	RP
RP:Unknown 0044	F8	-2.28413	Negative	RP
HILIC:Unknown0 1279	F5	-0.876994	Negative	HILIC
RP:Unknown 0522	F5	1.3801	Positive	RP
RP:Unknown 0045	F2	-1.24631	Negative	RP
HILIC:Adenosine diphosphate (ADP)	F1	-2.01221	Negative	HILIC
HILIC:Unknown0 1474	F4	1.85137	Positive	HILIC
RP:Unknown 0691	F6	-1.20081	Negative	RP
HILIC:Unknown0 1388	F8	-3.35389	Negative	HILIC
HILIC:Unknown0 731	F6	1.17951	Positive	HILIC
HILIC:Adenine	F6	1.71288	Positive	HILIC
HILIC:Unknown0 444	F1	1.60465	Positive	HILIC
HILIC:Unknown0 496	F6	-0.891456	Negative	HILIC
RP:Amino-Sugars-C8	F8	-1.43395	Negative	RP
HILIC:Unknown0 1267	F4	-1.57905	Negative	HILIC
HILIC:Unknown0 1029	F8	-0.661243	Negative	HILIC
RP:Diethyl iminodiacetate	F2	-1.50039	Negative	RP
HILIC:Unknown0 409	F4	-2.25481	Negative	HILIC
HILIC:PPG n4	F4	0.978845	Positive	HILIC
HILIC:Unknown0 1107	F4	1.55625	Positive	HILIC
HILIC:Unknown0 1391	F7	1.40891	Positive	HILIC
RP:Didecyldimethylammonium	F8	0.715386	Positive	RP
HILIC:Unknown0 926	F4	2.07361	Positive	HILIC
HILIC:Unknown0 613	F4	1.77312	Positive	HILIC
HILIC:Unknown0 1173	F3	2.30294	Positive	HILIC
RP:Unknown 0433	F2	1.31631	Positive	RP
RP:Unknown 0116	F3	0.899751	Positive	RP
HILIC:Unknown0 730	F6	1.10427	Positive	HILIC
RP:1-Palmitoyl-sn-glycero-3-phosphocholine	F1	1.69084	Positive	RP
RP:Ornithine	F4	1.13107	Positive	RP
RP:Unknown 0451	F8	2.12594	Positive	RP
HILIC:Heptanoic acid	F6	-0.858977	Negative	HILIC
RP:Unknown 0272	F7	2.31863	Positive	RP
HILIC:Unknown0 1530	F7	-1.54067	Negative	HILIC
HILIC:Unknown0 1329	F6	-1.58202	Negative	HILIC
RP:Unknown 0342	F8	-1.47396	Negative	RP
RP:Unknown 0408	F3	0.534987	Positive	RP
HILIC:7-Methylguanine	F4	1.46586	Positive	HILIC
RP:Methionine methyl ester	F2	1.11957	Positive	RP
HILIC:Unknown0 1057	F4	1.54174	Positive	HILIC
HILIC:Unknown0 1544	F4	1.80961	Positive	HILIC
HILIC:Unknown0 1044	F7	-1.58919	Negative	HILIC
RP:Unknown 0107	F4	1.45934	Positive	RP
HILIC:Targinine	F4	1.46509	Positive	HILIC
RP:Unknown 0073	F8	-0.650329	Negative	RP
HILIC:Aspartame	F7	1.94285	Positive	HILIC
RP:Unknown 0230	F2	-1.4977	Negative	RP
RP:Lysyl-Valine	F4	1.12643	Positive	RP
HILIC:Unknown0 1580	F6	-1.1444	Negative	HILIC
HILIC:Amino-Sugars-C8	F5	1.24346	Positive	HILIC
RP:Unknown 0194	F1	1.28268	Positive	RP
HILIC:Unknown0 1461	F4	1.77508	Positive	HILIC
RP:Unknown 0115	F5	-1.23164	Negative	RP
RP:2-methylcitric acid	F4	1.31305	Positive	RP
RP:Unknown 0531	F3	1.02062	Positive	RP
HILIC:Unknown0 1209	F2	-0.675714	Negative	HILIC
HILIC:Unknown0 654	F4	-1.68399	Negative	HILIC
RP:Unknown 0021	F8	-2.27342	Negative	RP
RP:Unknown 0352	F2	1.29491	Positive	RP
HILIC:3-Phosphoglycerate	F5	1.71699	Positive	HILIC
RP:Unknown 0016	F5	1.55791	Positive	RP
HILIC:Unknown0 642	F2	1.47161	Positive	HILIC
HILIC:Unknown0 363	F8	-1.55936	Negative	HILIC
RP:Unknown 0543	F3	1.54663	Positive	RP
RP:Unknown 0225	F4	-1.41281	Negative	RP
HILIC:Unknown0 455	F7	1.90136	Positive	HILIC
HILIC:Unknown0 831	F4	-1.80876	Negative	HILIC
HILIC:Unknown0 1245	F6	-1.03107	Negative	HILIC
HILIC:Unknown0 539	F4	-1.37682	Negative	HILIC
RP:Unknown 0145	F5	-0.88963	Negative	RP
HILIC:Unknown0 639	F4	1.69781	Positive	HILIC
HILIC:Unknown0 1646	F4	-2.00221	Negative	HILIC
RP:Phenylacetaldehyde	F4	1.38528	Positive	RP
HILIC:Unknown0 728	F7	-1.46481	Negative	HILIC
RP:Octadecanamine	F6	-1.11706	Negative	RP
RP:Unknown 0338	F8	-1.31559	Negative	RP
HILIC:Prolylleucine	F4	-1.86324	Negative	HILIC
HILIC:Unknown0 1077	F1	-1.23609	Negative	HILIC
HILIC:Unknown0 825	F8	1.75802	Positive	HILIC
HILIC:Unknown0 1136	F4	1.54183	Positive	HILIC
HILIC:Unknown0 1577	F5	0.96661	Positive	HILIC
HILIC:Unknown0 790	F4	-1.4488	Negative	HILIC
HILIC:Unknown0 1389	F5	2.23354	Positive	HILIC
HILIC:Unknown0 500	F3	-1.1291	Negative	HILIC
HILIC:Unknown0 471	F4	-1.49846	Negative	HILIC
HILIC:Unknown0 551	F5	1.24045	Positive	HILIC
RP:Unknown 0371	F8	-1.02836	Negative	RP
HILIC:L-beta-aspartyl-L-glycine	F4	1.41659	Positive	HILIC
RP:Unknown 0742	F2	0.615971	Positive	RP
RP:Indoline	F6	1.92749	Positive	RP
HILIC:Unknown0 386	F2	-1.59994	Negative	HILIC
HILIC:Unknown0 1557	F5	1.91734	Positive	HILIC
HILIC:Unknown0 336	F5	-1.3651	Negative	HILIC
HILIC:Unknown0 647	F8	-0.59852	Negative	HILIC
HILIC:Unknown0 757	F5	1.15028	Positive	HILIC
RP:Trans-Aconitate	F6	-1.2874	Negative	RP
HILIC:Unknown0 699	F4	1.02011	Positive	HILIC
RP:Unknown 0306	F6	-0.860906	Negative	RP
HILIC:Unknown0 1270	F1	-1.4117	Negative	HILIC
HILIC:Unknown0 1590	F3	2.08391	Positive	HILIC
RP:Lysine	F6	1.10688	Positive	RP
RP:Unknown 0114	F3	1.46127	Positive	RP
HILIC:Unknown0 1421	F5	1.46002	Positive	HILIC
RP:Unknown 0184	F2	-1.61304	Negative	RP
HILIC:Unknown0 457	F6	-1.05311	Negative	HILIC
HILIC:Unknown0 1469	F1	0.808771	Positive	HILIC
RP:Unknown 0097	F6	-1.04547	Negative	RP
RP:Unknown 0478	F5	-0.827626	Negative	RP
HILIC:Unknown0 481	F5	-1.17014	Negative	HILIC
HILIC:N-Methylalanine	F6	1.72652	Positive	HILIC
HILIC:Unknown0 667	F1	-0.848355	Negative	HILIC
HILIC:Unknown0 1192	F1	-1.02098	Negative	HILIC
RP:Unknown 0176	F6	-1.13337	Negative	RP
RP:Unknown 0068	F8	-1.7921	Negative	RP
RP:Unknown 0093	F3	1.82023	Positive	RP
HILIC:Unknown0 1375	F6	3.34531	Positive	HILIC
HILIC:Unknown0 1376	F4	1.43142	Positive	HILIC
HILIC:Unknown0 1148	F3	1.77421	Positive	HILIC
HILIC:Uridine Monophosphate (UMP)	F6	1.78116	Positive	HILIC
RP:Citrulline	F3	-0.786973	Negative	RP
RP:N,N,N-Trimethyllysine	F8	1.35144	Positive	RP
RP:Unknown 0311	F6	-1.36846	Negative	RP
HILIC:Unknown0 1588	F5	1.22767	Positive	HILIC
HILIC:Unknown0 1292	F8	1.18973	Positive	HILIC
HILIC:Unknown0 729	F5	-1.07868	Negative	HILIC
HILIC:Unknown0 1531	F4	1.55453	Positive	HILIC
RP:Unknown 0005	F3	2.19734	Positive	RP
HILIC:Unknown0 407	F3	-1.14349	Negative	HILIC
RP:Unknown 0002	F6	1.349	Positive	RP
RP:Unknown 0141	F6	1.80404	Positive	RP
HILIC:Unknown0 940	F8	1.43443	Positive	HILIC
HILIC:PPG n5	F4	1.03074	Positive	HILIC
HILIC:Thymine	F5	-0.953826	Negative	HILIC
HILIC:Tiglylcarnitine	F5	0.955217	Positive	HILIC
RP:Unknown 0562	F6	-1.52285	Negative	RP
RP:Unknown 0353	F6	-1.26753	Negative	RP
RP:Unknown 0318	F5	1.10866	Positive	RP
HILIC:Unknown0 965	F4	1.85365	Positive	HILIC
RP:N-Acetylneuraminate	F5	-1.33451	Negative	RP
HILIC:Unknown0 440	F6	-1.43849	Negative	HILIC
HILIC:Unknown0 385	F6	2.62814	Positive	HILIC
RP:S-Adenosylmethionine	F8	1.36228	Positive	RP
HILIC:2-Acetamido-N-β-aspartyl-2-deoxyhexopyranosylamine	F4	-0.904972	Negative	HILIC
RP:Unknown 0038	F6	1.2012	Positive	RP
RP:GABA	F3	-1.08014	Negative	RP
RP:Unknown 0099	F6	-1.0755	Negative	RP
RP:Unknown 0390	F3	1.64813	Positive	RP
HILIC:Unknown0 615	F4	-1.42066	Negative	HILIC
RP:Unknown 0072	F2	1.09418	Positive	RP
RP:Unknown 0150	F4	1.14489	Positive	RP
HILIC:Unknown0 1596	F5	1.76216	Positive	HILIC
HILIC:Unknown0 1594	F7	-1.27888	Negative	HILIC
HILIC:Unknown0 1076	F1	-1.08837	Negative	HILIC
RP:Phenylalanine	F6	2.8424	Positive	RP
HILIC:Unknown0 1129	F5	1.09943	Positive	HILIC
HILIC:Asparaginyl-lysine	F7	1.08063	Positive	HILIC
HILIC:Unknown0 1170	F4	1.65732	Positive	HILIC
RP:Unknown 0523	F5	1.23771	Positive	RP
RP:Unknown 0166	F1	-0.689686	Negative	RP
HILIC:Unknown0 1171	F5	-0.672628	Negative	HILIC
RP:Unknown 0212	F8	-1.63153	Negative	RP
HILIC:Unknown0 1134	F6	-1.0573	Negative	HILIC
HILIC:Unknown0 349	F5	-0.600635	Negative	HILIC
HILIC:Unknown0 1005	F8	-0.585655	Negative	HILIC
RP:Furan-2,5-dicarboxylic acid	F8	-2.13004	Negative	RP
HILIC:Unknown0 1378	F4	1.58846	Positive	HILIC
HILIC:Pipecolic acid	F2	-1.09661	Negative	HILIC
RP:Diphenylphosphinic acid	F7	-0.546558	Negative	RP
HILIC:Unknown0 929	F6	-1.36726	Negative	HILIC
RP:Unknown 0018	F5	-1.57751	Negative	RP
RP:Unknown 0745	F6	-1.17515	Negative	RP
HILIC:1-Methylxanthine	F6	-0.7596	Negative	HILIC
HILIC:Unknown0 528	F6	-0.673574	Negative	HILIC
HILIC:Propham	F8	-1.09461	Negative	HILIC
RP:Unknown 0167	F5	-0.705893	Negative	RP
HILIC:Unknown0 620	F4	-2.05803	Negative	HILIC
HILIC:Acetylcholine	F6	-0.800917	Negative	HILIC
HILIC:Inosine-5'-monophosphate (IMP)	F6	1.65758	Positive	HILIC
HILIC:Unknown0 602	F1	-0.954944	Negative	HILIC
HILIC:Unknown0 1111	F6	-1.6896	Negative	HILIC
HILIC:Unknown0 1417	F4	1.59511	Positive	HILIC
HILIC:Unknown0 1133	F6	-0.979542	Negative	HILIC
RP:Adenosine Diphosphate (ADP)	F1	-1.57866	Negative	RP
HILIC:Unknown0 1608	F5	1.82819	Positive	HILIC
HILIC:Unknown0 372	F4	1.33243	Positive	HILIC
HILIC:Unknown0 1074	F8	-0.948149	Negative	HILIC
HILIC:Cytidine 5'-diphosphocholine	F7	-0.99601	Negative	HILIC
HILIC:Unknown0 1241	F4	1.84512	Positive	HILIC
RP:Unknown 0628	F1	1.4497	Positive	RP
RP:Unknown 0125	F4	1.22686	Positive	RP
RP:Unknown 0460	F6	-1.07233	Negative	RP
RP:Unknown 0132	F8	-1.04123	Negative	RP
HILIC:Unknown0 1631	F1	-0.908274	Negative	HILIC
RP:Unknown 0195	F6	-1.06942	Negative	RP
RP:Unknown 0042	F4	1.41108	Positive	RP
HILIC:Unknown0 317	F4	-1.27078	Negative	HILIC
RP:Unknown 0238	F4	0.877299	Positive	RP
HILIC:Unknown0 787	F6	1.90591	Positive	HILIC
HILIC:Unknown0 981	F6	-0.906756	Negative	HILIC
HILIC:Unknown0 1427	F6	-1.20631	Negative	HILIC
RP:Ala-Asp	F4	0.609489	Positive	RP
HILIC:Unknown0 1535	F6	1.90393	Positive	HILIC
RP:Unknown 0529	F6	-1.41499	Negative	RP
RP:Taurine	F6	1.94463	Positive	RP
RP:5-Oxoproline	F6	1.69874	Positive	RP
HILIC:Unknown0 518	F5	1.02371	Positive	HILIC
HILIC:Unknown0 456	F4	1.12536	Positive	HILIC
RP:Unknown 0216	F6	-0.959906	Negative	RP
HILIC:Unknown0 1258	F4	1.51595	Positive	HILIC
HILIC:Unknown0 343	F2	-0.698098	Negative	HILIC
HILIC:Unknown0 860	F5	1.16749	Positive	HILIC
HILIC:Unknown0 526	F6	-1.22945	Negative	HILIC
RP:Piperidine	F6	2.08495	Positive	RP
RP:Unknown 0437	F6	-1.54933	Negative	RP
HILIC:Unknown0 1562	F2	1.04329	Positive	HILIC
RP:Methylthioadenosine	F5	1.19988	Positive	RP
RP:Prolylleucine	F4	-1.82451	Negative	RP
RP:Unknown 0226	F5	-0.738385	Negative	RP
HILIC:Unknown0 992	F8	2.0482	Positive	HILIC
RP:Unknown 0286	F3	0.615448	Positive	RP
HILIC:Unknown0 1140	F5	1.02063	Positive	HILIC
RP:Valyl-Serine	F7	1.56329	Positive	RP
RP:Adenosine Monophosphate (AMP)	F6	2.18115	Positive	RP
HILIC:Unknown0 335	F2	-1.69701	Negative	HILIC
HILIC:Unknown0 801	F6	2.32916	Positive	HILIC
RP:Unknown 0253	F5	1.46734	Positive	RP
HILIC:Unknown0 683	F3	1.01706	Positive	HILIC
RP:Unknown 0412	F4	1.54301	Positive	RP
HILIC:Methylthioadenosine	F6	2.77386	Positive	HILIC
HILIC:Unknown0 671	F1	-0.526857	Negative	HILIC
HILIC:Unknown0 1296	F6	-1.05977	Negative	HILIC
HILIC:Deoxycarnitine	F6	2.40318	Positive	HILIC
HILIC:Unknown0 1422	F6	-0.712066	Negative	HILIC
HILIC:Unknown0 1368	F8	1.09105	Positive	HILIC
RP:3-(3,4-dihydroxyphenyl)propanoic acid	F4	1.62139	Positive	RP
HILIC:Homoproline	F2	-1.87334	Negative	HILIC
HILIC:Unknown0 1501	F7	-1.19857	Negative	HILIC
HILIC:Tyrosine methyl ester	F4	1.16911	Positive	HILIC
HILIC:Unknown0 1622	F4	1.32574	Positive	HILIC
HILIC:Unknown0 847	F6	-1.28052	Negative	HILIC
RP:Isoleucine/Leucine	F6	2.95704	Positive	RP
RP:Creatinine	F6	1.03061	Positive	RP
HILIC:3-Ureidopropionic acid	F4	0.974579	Positive	HILIC
RP:Unknown 0241	F3	0.57515	Positive	RP
HILIC:Unknown0 1354	F6	1.50266	Positive	HILIC
HILIC:trans-4-Hydroxy-L-proline	F6	1.03182	Positive	HILIC
HILIC:Unknown0 1638	F6	2.17496	Positive	HILIC
HILIC:Melamine	F6	-0.744177	Negative	HILIC
HILIC:Unknown0 1147	F1	-0.739534	Negative	HILIC
HILIC:Unknown0 961	F6	2.46968	Positive	HILIC
RP:Unknown 0177	F8	-0.824598	Negative	RP
HILIC:Guanosine Diphosphate (GDP)	F1	-1.49795	Negative	HILIC
RP:Unknown 0148	F8	-1.5302	Negative	RP
RP:Adenosine	F6	1.17348	Positive	RP
HILIC:Unknown0 808	F7	-0.684232	Negative	HILIC
HILIC:Unknown0 1344	F4	1.49701	Positive	HILIC
HILIC:Unknown0 337	F4	-1.58401	Negative	HILIC
RP:Unknown 0486	F5	-0.901488	Negative	RP
RP:Unknown 0293	F7	-0.542943	Negative	RP
HILIC:Unknown0 1067	F8	1.73459	Positive	HILIC
HILIC:Unknown0 1517	F4	1.495	Positive	HILIC
RP:Unknown 0559	F1	-1.07555	Negative	RP
HILIC:Unknown0 1312	F6	-0.813852	Negative	HILIC
HILIC:Unknown0 1374	F4	1.57791	Positive	HILIC
HILIC:Unknown0 473	F3	2.01273	Positive	HILIC
RP:Unknown 0247	F4	1.04732	Positive	RP
RP:N(6)-Methyllysine	F3	-0.767908	Negative	RP
HILIC:Unknown0 599	F5	0.814817	Positive	HILIC
HILIC:Unknown0 1295	F5	1.60366	Positive	HILIC
RP:Unknown 0354	F6	-1.39879	Negative	RP
HILIC:N-Acetyl-D-lactosamine	F6	-1.29796	Negative	HILIC
HILIC:Unknown0 516	F5	-0.92509	Negative	HILIC
HILIC:Asymmetric dimethylarginine	F6	1.72309	Positive	HILIC
RP:Unknown 0510	F6	-1.29253	Negative	RP
HILIC:Unknown0 569	F5	1.26234	Positive	HILIC
RP:Unknown 0292	F8	-0.608301	Negative	RP
HILIC:Unknown0 1593	F4	-0.809921	Negative	HILIC
RP:Unknown 0574	F1	-1.15846	Negative	RP
HILIC:3-Methylpyrazole	F3	0.992636	Positive	HILIC
HILIC:Unknown0 1210	F6	3.54878	Positive	HILIC
RP:Unknown 0465	F1	-0.595065	Negative	RP
RP:Unknown 0231	F7	1.09636	Positive	RP
RP:Threonine	F6	1.70753	Positive	RP
RP:Tyrosine	F6	1.48602	Positive	RP
HILIC:Serine	F6	1.65358	Positive	HILIC
HILIC:Homoserine lactone	F1	-0.914742	Negative	HILIC
HILIC:Unknown0 461	F4	-0.665332	Negative	HILIC
RP:Unknown 0454	F6	-1.18036	Negative	RP
HILIC:Unknown0 694	F6	-0.833946	Negative	HILIC
HILIC:N-Methylproline	F5	0.779028	Positive	HILIC
RP:Unknown 0139	F3	-1.10195	Negative	RP
RP:Unknown 0278	F6	-1.12733	Negative	RP
HILIC:Acetyl-L-carnitine	F6	3.22996	Positive	HILIC
HILIC:Unknown0 549	F7	-1.07995	Negative	HILIC
HILIC:Unknown0 1221	F3	-0.893067	Negative	HILIC
HILIC:(S)-1-carbamoylpyrrolidine-2-carboxylic acid	F6	1.34656	Positive	HILIC
HILIC:Unknown0 794	F6	-0.66961	Negative	HILIC
HILIC:Unknown0 1160	F5	-1.98486	Negative	HILIC
HILIC:Unknown0 772	F1	-0.581864	Negative	HILIC
RP:Unknown 0392	F6	-1.45225	Negative	RP
HILIC:Unknown0 345	F6	1.24803	Positive	HILIC
HILIC:Unknown0 604	F4	0.675774	Positive	HILIC
HILIC:Unknown0 1600	F1	-0.871424	Negative	HILIC
RP:Unknown 0321	F4	1.0752	Positive	RP
HILIC:Unknown0 1146	F6	-0.935932	Negative	HILIC
HILIC:Unknown0 1246	F6	1.95804	Positive	HILIC
HILIC:Unknown0 1459	F6	-1.19229	Negative	HILIC
HILIC:Unknown0 1253	F4	0.901337	Positive	HILIC
HILIC:1-Acetylimidazole	F6	1.23373	Positive	HILIC
HILIC:Sarcosine	F1	-0.696589	Negative	HILIC
HILIC:Unknown0 1099	F4	1.20825	Positive	HILIC
HILIC:Unknown0 1286	F1	-0.942487	Negative	HILIC
RP:Unknown 0030	F4	1.53046	Positive	RP
RP:Unknown 0502	F5	-0.754258	Negative	RP
RP:Unknown 0648	F6	-1.41528	Negative	RP
HILIC:Unknown0 990	F6	-0.848835	Negative	HILIC
RP:Unknown 0263	F6	1.73233	Positive	RP
HILIC:Unknown0 1502	F4	1.37458	Positive	HILIC
HILIC:Unknown0 583	F4	-0.757337	Negative	HILIC
HILIC:Unknown0 1532	F6	-1.23164	Negative	HILIC
HILIC:Carnitine	F6	3.3697	Positive	HILIC
HILIC:Unknown0 1573	F4	1.26605	Positive	HILIC
RP:Histidine	F4	1.24089	Positive	RP
HILIC:Unknown0 1633	F1	-0.929987	Negative	HILIC
RP:Phthalic anhydride	F4	0.417988	Positive	RP
HILIC:Unknown0 1380	F3	1.26462	Positive	HILIC
RP:Unknown 0281	F4	1.16638	Positive	RP
HILIC:Unknown0 883	F6	4.0706	Positive	HILIC
RP:trans-3-Indoleacrylic acid	F6	1.21902	Positive	RP
HILIC:Unknown0 696	F6	3.08511	Positive	HILIC
HILIC:Unknown0 676	F5	0.956825	Positive	HILIC
HILIC:Unknown0 1297	F6	-1.55388	Negative	HILIC
HILIC:Unknown0 367	F6	1.56241	Positive	HILIC
HILIC:Unknown0 1559	F3	0.876466	Positive	HILIC
RP:Unknown 0350	F8	-0.868419	Negative	RP
RP:Unknown 0421	F2	-0.664202	Negative	RP
HILIC:Unknown0 710	F4	0.789096	Positive	HILIC
HILIC:Unknown0 594	F1	1.41679	Positive	HILIC
HILIC:Unknown0 975	F6	-1.39867	Negative	HILIC
HILIC:Unknown0 1403	F6	1.88757	Positive	HILIC
HILIC:Unknown0 390	F1	-1.03639	Negative	HILIC
RP:Targinine	F4	1.63153	Positive	RP
HILIC:1-Palmitoyl-sn-glycero-3-phosphocholine	F1	1.05777	Positive	HILIC
RP:Unknown 0304	F4	0.784276	Positive	RP
HILIC:Unknown0 446	F4	1.23936	Positive	HILIC
HILIC:Unknown0 356	F5	1.13093	Positive	HILIC
HILIC:Unknown0 489	F4	1.0704	Positive	HILIC
RP:L-Tyrosine methyl ester	F4	1.16552	Positive	RP
HILIC:Unknown0 421	F4	0.781684	Positive	HILIC
RP:Phenylethylamine	F3	0.930842	Positive	RP
RP:Unknown 0084	F1	-1.04221	Negative	RP
RP:Tryptophan	F6	1.90025	Positive	RP
HILIC:Unknown0 1073	F5	1.302	Positive	HILIC
HILIC:Similarity to Pipecolate	F4	1.00365	Positive	HILIC
RP:Unknown 0305	F6	-1.22865	Negative	RP
HILIC:Unknown0 621	F6	-0.560856	Negative	HILIC
HILIC:Allopurinol	F6	1.07294	Positive	HILIC
HILIC:Unknown0 1219	F6	-1.06853	Negative	HILIC
HILIC:Unknown0 997	F6	-1.12456	Negative	HILIC
HILIC:Unknown0 719	F6	1.12007	Positive	HILIC
HILIC:Unknown0 872	F4	-1.24057	Negative	HILIC
HILIC:Unknown0 1497	F3	0.802481	Positive	HILIC
HILIC:Cytidine monophosphate (CMP)	F6	1.3226	Positive	HILIC
RP:Adenine	F6	1.00511	Positive	RP
RP:Nonyltrimethylammonium	F8	-0.95229	Negative	RP
HILIC:Unknown0 439	F5	0.823513	Positive	HILIC
HILIC:Unknown0 776	F6	-1.1263	Negative	HILIC
RP:Unknown 0497	F8	-0.95691	Negative	RP
HILIC:Unknown0 391	F6	1.39429	Positive	HILIC
HILIC:Unknown0 1645	F6	1.24548	Positive	HILIC
RP:Unknown 0035	F6	-1.01719	Negative	RP
HILIC:Unknown0 913	F6	-1.49324	Negative	HILIC
HILIC:Unknown0 374	F4	1.07083	Positive	HILIC
HILIC:4-Indolecarbaldehyde	F4	1.2759	Positive	HILIC
HILIC:Unknown0 1021	F1	0.810854	Positive	HILIC
HILIC:Arginine	F6	2.64442	Positive	HILIC
RP:Unknown 0747	F6	-1.35284	Negative	RP
HILIC:Unknown0 1485	F5	-1.16187	Negative	HILIC
HILIC:PPG n7	F6	-1.25291	Negative	HILIC
HILIC:Unknown0 1168	F7	-1.59771	Negative	HILIC
HILIC:Unknown0 1032	F5	0.839851	Positive	HILIC
RP:Unknown 0431	F5	-1.20131	Negative	RP
HILIC:Unknown0 1437	F4	1.40703	Positive	HILIC
HILIC:N-Propionylalanine	F1	-0.640225	Negative	HILIC
HILIC:Unknown0 586	F6	-1.27337	Negative	HILIC
RP:Unknown 0366	F1	-0.739639	Negative	RP
HILIC:Creatine	F6	2.83167	Positive	HILIC
HILIC:Unknown0 761	F7	-1.11762	Negative	HILIC
HILIC:Unknown0 1406	F1	0.65102	Positive	HILIC
HILIC:Unknown0 1049	F4	0.786957	Positive	HILIC
RP:Unknown 0061	F5	-0.801616	Negative	RP
HILIC:Unknown0 1343	F5	-1.21677	Negative	HILIC
RP:Unknown 0679	F6	-1.08252	Negative	RP
RP:Unknown 0584	F6	-1.0028	Negative	RP
RP:Unknown 0252	F4	-1.32185	Negative	RP
HILIC:Unknown0 782	F6	-1.31778	Negative	HILIC
HILIC:Adenosine monophosphate (AMP)	F6	2.64295	Positive	HILIC
RP:Unknown 0122	F5	-0.595465	Negative	RP
HILIC:Phosphorylcholine	F6	3.58875	Positive	HILIC
HILIC:Unknown0 874	F3	0.816754	Positive	HILIC
HILIC:Unknown0 789	F4	-1.24928	Negative	HILIC
RP:Unknown 0060	F6	1.2381	Positive	RP
HILIC:Unknown0 422	F6	-0.778742	Negative	HILIC
HILIC:Unknown0 353	F5	-0.745794	Negative	HILIC
RP:Unknown 0089	F6	-1.12926	Negative	RP
RP:SEROTONIN CREATININE SULFATE COMPLEX	F6	-0.908161	Negative	RP
HILIC:Unknown0 1094	F6	-0.652764	Negative	HILIC
HILIC:N-Acetylglutamic acid	F4	-1.13072	Negative	HILIC
HILIC:Unknown0 521	F6	3.93424	Positive	HILIC
RP:Unknown 0004	F3	-1.40316	Negative	RP
RP:Aspartate	F6	1.13276	Positive	RP
RP:Unknown 0307	F6	-0.851619	Negative	RP
HILIC:Unknown0 709	F4	1.33593	Positive	HILIC
RP:Unknown 0534	F1	-0.743932	Negative	RP
HILIC:Unknown0 1122	F5	-1.47123	Negative	HILIC
RP:Unknown 0130	F6	1.94712	Positive	RP
RP:Unknown 0676	F1	-0.831561	Negative	RP
HILIC:Unknown0 1625	F6	1.55054	Positive	HILIC
HILIC:Unknown0 1612	F4	1.14482	Positive	HILIC
RP:Unknown 0147	F8	-1.21641	Negative	RP
HILIC:3-Hydroxypyridine	F5	-0.809257	Negative	HILIC
HILIC:Unknown0 706	F4	1.30489	Positive	HILIC
HILIC:Unknown0 1623	F6	2.76758	Positive	HILIC
HILIC:Unknown0 412	F3	1.75574	Positive	HILIC
HILIC:Flavin adenine dinucleotide (FAD)	F7	-1.20887	Negative	HILIC
RP:Unknown 0282	F6	-0.962988	Negative	RP
RP:Glutamic acid	F6	2.79344	Positive	RP
RP:Unknown 0040	F3	0.644336	Positive	RP
RP:PPG n4	F7	-0.798389	Negative	RP
RP:Unknown 0386	F4	1.28582	Positive	RP
HILIC:Unknown0 783	F6	0.80547	Positive	HILIC
RP:Unknown 0720	F6	-1.1337	Negative	RP
RP:Unknown 0314	F4	1.42999	Positive	RP
HILIC:Unknown0 326	F6	-1.75769	Negative	HILIC
HILIC:DEET	F2	0.488308	Positive	HILIC
RP:Unknown 0153	F6	-1.09755	Negative	RP
HILIC:Unknown0 636	F4	1.27844	Positive	HILIC
RP:Unknown 0667	F6	0.806238	Positive	RP
RP:Unknown 0077	F6	-0.978944	Negative	RP
HILIC:Unknown0 389	F1	-0.75404	Negative	HILIC
HILIC:Unknown0 350	F3	1.1179	Positive	HILIC
HILIC:Unknown0 1462	F6	-1.52113	Negative	HILIC
RP:Unknown 0637	F2	0.779459	Positive	RP
RP:Ethanolamine phosphate	F6	1.98836	Positive	RP
RP:Unknown 0461	F6	-1.15179	Negative	RP
HILIC:Unknown0 341	F6	3.93912	Positive	HILIC
RP:Unknown 0323	F1	-0.620184	Negative	RP
HILIC:Unknown0 396	F6	1.04609	Positive	HILIC
HILIC:Quinoline	F4	1.37976	Positive	HILIC
RP:Unknown 0340	F8	-0.928917	Negative	RP
RP:Unknown 0034	F7	-0.801088	Negative	RP
RP:Unknown 0336	F6	-1.38645	Negative	RP
HILIC:Unknown0 852	F8	-1.10288	Negative	HILIC
RP:Unknown 0671	F6	-1.31125	Negative	RP
HILIC:Unknown0 582	F1	-0.778926	Negative	HILIC
RP:Unknown 0105	F6	-0.919663	Negative	RP
HILIC:Unknown0 364	F8	-0.693982	Negative	HILIC
HILIC:Unknown0 567	F7	-1.08961	Negative	HILIC
HILIC:Unknown0 381	F6	1.18603	Positive	HILIC
RP:Unknown 0335	F4	0.741918	Positive	RP
HILIC:Unknown0 1465	F3	1.50795	Positive	HILIC
RP:Unknown 0198	F6	-0.997789	Negative	RP
HILIC:Unknown0 406	F1	-0.543444	Negative	HILIC
RP:Spermine	F6	2.39717	Positive	RP
HILIC:Unknown0 848	F5	-0.803873	Negative	HILIC
RP:Unknown 0028	F6	-0.871851	Negative	RP
HILIC:Unknown0 700	F6	-0.581927	Negative	HILIC
HILIC:Unknown0 891	F3	1.18902	Positive	HILIC
HILIC:Valine	F6	2.63622	Positive	HILIC
RP:Unknown 0591	F6	-1.61702	Negative	RP
RP:Unknown 0714	F1	-0.73854	Negative	RP
RP:Unknown 0064	F6	-1.13741	Negative	RP
HILIC:Unknown0 996	F6	2.56986	Positive	HILIC
HILIC:Citroflex A-4	F6	-0.966371	Negative	HILIC
RP:Unknown 0199	F6	-1.19545	Negative	RP
RP:Unknown 0012	F8	-0.474254	Negative	RP
HILIC:N-Acetylglutamine	F6	-1.36476	Negative	HILIC
RP:Unknown 0535	F6	-1.01544	Negative	RP
HILIC:Unknown0 1166	F4	1.25739	Positive	HILIC
RP:Unknown 0041	F6	-0.971514	Negative	RP
RP:Unknown 0280	F6	0.919445	Positive	RP
HILIC:Unknown0 984	F6	1.59433	Positive	HILIC
HILIC:Trans-Cyclohexane-1,2-Diol	F1	-0.789955	Negative	HILIC
RP:Unknown 0151	F6	-1.01331	Negative	RP
RP:Unknown 0202	F6	-0.920234	Negative	RP
RP:Unknown 0505	F8	-0.892075	Negative	RP
HILIC:Unknown0 1257	F1	-0.638678	Negative	HILIC
RP:Unknown 0076	F6	-0.89569	Negative	RP
RP:Unknown 0611	F4	-0.658976	Negative	RP
RP:Unknown 0308	F6	-0.624546	Negative	RP
HILIC:Unknown0 1009	F6	-1.18922	Negative	HILIC
RP:Unknown 0627	F7	0.684822	Positive	RP
RP:Unknown 0218	F6	1.72182	Positive	RP
RP:Unknown 0108	F5	-0.69134	Negative	RP
HILIC:Unknown0 1263	F6	2.27072	Positive	HILIC
RP:Unknown 0210	F6	-1.09239	Negative	RP
RP:Unknown 0058	F4	0.708102	Positive	RP
RP:Unknown 0622	F4	-0.657072	Negative	RP
HILIC:Histamine	F7	0.839485	Positive	HILIC
RP:Unknown 0678	F5	-0.941206	Negative	RP
HILIC:Unknown0 674	F4	0.966226	Positive	HILIC
RP:Unknown 0536	F2	0.646209	Positive	RP
RP:Unknown 0017	F6	2.40523	Positive	RP
RP:Unknown 0175	F8	-0.718158	Negative	RP
RP:Unknown 0200	F2	0.653658	Positive	RP
HILIC:Unknown0 387	F4	-0.708703	Negative	HILIC
HILIC:Unknown0 1333	F4	1.11002	Positive	HILIC
RP:Proline	F6	2.89836	Positive	RP
HILIC:Unknown0 1550	F4	1.14985	Positive	HILIC
RP:Unknown 0406	F1	-0.710839	Negative	RP
RP:Choline	F6	2.89184	Positive	RP
RP:Unknown 0274	F8	-0.566874	Negative	RP
RP:Unknown 0316	F8	-0.528624	Negative	RP
HILIC:Unknown0 646	F7	-1.17376	Negative	HILIC
HILIC:Unknown0 402	F6	-0.902366	Negative	HILIC
RP:Alanine	F6	1.60058	Positive	RP
RP:Unknown 0575	F1	-0.722786	Negative	RP
RP:Unknown 0561	F6	-1.42137	Negative	RP
HILIC:Unknown0 352	F7	-0.77873	Negative	HILIC
HILIC:Maleamate	F3	0.713941	Positive	HILIC
HILIC:Unknown0 330	F6	0.770986	Positive	HILIC
RP:Unknown 0003	F8	-1.00784	Negative	RP
RP:Unknown 0580	F6	-1.1497	Negative	RP
RP:Unknown 0201	F6	-0.790127	Negative	RP
HILIC:Unknown0 1524	F3	0.941664	Positive	HILIC
HILIC:Unknown0 614	F6	-0.937331	Negative	HILIC
RP:Unknown 0657	F6	-1.05299	Negative	RP
HILIC:Betaine	F6	3.09496	Positive	HILIC
RP:Unknown 0357	F6	-0.710697	Negative	RP
HILIC:Unknown0 405	F4	-0.475233	Negative	HILIC
HILIC:Unknown0 626	F1	-0.82615	Negative	HILIC
RP:Unknown 0458	F6	-0.972353	Negative	RP
HILIC:Bis(2-butoxyethyl) ether	F1	-0.780219	Negative	HILIC
RP:Unknown 0171	F8	-0.813436	Negative	RP
HILIC:Unknown0 1261	F4	0.896741	Positive	HILIC
HILIC:4-ureidobutanoic acid	F6	0.736842	Positive	HILIC
RP:Unknown 0214	F3	0.42065	Positive	RP
RP:Unknown 0560	F6	-0.822137	Negative	RP
RP:Unknown 0498	F4	-0.713743	Negative	RP
HILIC:Glutamine	F6	3.12499	Positive	HILIC
HILIC:Unknown0 1172	F4	0.933613	Positive	HILIC
RP:Unknown 0517	F6	-1.16595	Negative	RP
HILIC:Unknown0 399	F1	-0.753768	Negative	HILIC
RP:Unknown 0243	F6	0.793859	Positive	RP
RP:Unknown 0375	F6	-1.38272	Negative	RP
HILIC:Proline	F6	3.04686	Positive	HILIC
RP:Unknown 0558	F1	-0.698664	Negative	RP
HILIC:Unknown0 503	F3	0.764441	Positive	HILIC
HILIC:Unknown0 509	F2	0.589377	Positive	HILIC
HILIC:Unknown0 323	F6	2.04286	Positive	HILIC
HILIC:Unknown0 952	F6	2.39398	Positive	HILIC
HILIC:Unknown0 777	F4	1.09833	Positive	HILIC
RP:Betaine	F6	3.08987	Positive	RP
HILIC:Unknown0 1644	F6	2.55988	Positive	HILIC
RP:Unknown 0538	F7	-0.581296	Negative	RP
HILIC:Unknown0 1227	F6	-0.906103	Negative	HILIC
HILIC:Citroflex 2	F1	-0.458325	Negative	HILIC
HILIC:Unknown0 424	F2	0.630686	Positive	HILIC
RP:Unknown 0553	F7	-0.519517	Negative	RP
RP:Unknown 0445	F6	-0.926198	Negative	RP
RP:Phosphoric acid	F6	2.29753	Positive	RP
HILIC:5-Oxoproline	F6	2.56621	Positive	HILIC
HILIC:Unknown0 1522	F6	-1.53673	Negative	HILIC
HILIC:Unknown0 380	F6	1.22779	Positive	HILIC
HILIC:Vinyl Carbamate	F6	0.647559	Positive	HILIC
RP:Unknown 0477	F6	0.687453	Positive	RP
HILIC:Prolinamide	F6	-0.556054	Negative	HILIC
HILIC:Unknown0 608	F3	1.07542	Positive	HILIC
RP:Unknown 0297	F6	-0.666095	Negative	RP
HILIC:Unknown0 476	F4	1.06209	Positive	HILIC
RP:Unknown 0474	F1	-0.731393	Negative	RP
RP:Unknown 0078	F4	1.03855	Positive	RP
RP:Unknown 0530	F6	-0.729895	Negative	RP
RP:trans-4-Hydroxy-L-proline	F3	-0.660512	Negative	RP
HILIC:Unknown0 375	F1	-0.719843	Negative	HILIC
HILIC:Unknown0 618	F6	-0.808907	Negative	HILIC
HILIC:Unknown0 314	F6	1.57114	Positive	HILIC
HILIC:Unknown0 931	F7	-0.745681	Negative	HILIC
RP:Unknown 0521	F6	-0.683371	Negative	RP
HILIC:Unknown0 1152	F4	0.875742	Positive	HILIC
RP:Unknown 0407	F6	-0.861693	Negative	RP
HILIC:Unknown0 361	F6	1.33238	Positive	HILIC
HILIC:Alanine	F6	2.03637	Positive	HILIC
HILIC:Unknown0 331	F3	0.641395	Positive	HILIC
HILIC:Unknown0 1455	F6	2.22755	Positive	HILIC
HILIC:Unknown0 320	F4	0.897985	Positive	HILIC
HILIC:Unknown0 930	F5	-1.35759	Negative	HILIC
HILIC:Aspartate	F6	2.05671	Positive	HILIC
RP:Unknown 0203	F1	-0.684485	Negative	RP
RP:Unknown 0027	F6	0.864889	Positive	RP
HILIC:Unknown0 358	F6	-0.778844	Negative	HILIC
HILIC:Unknown0 368	F4	0.857082	Positive	HILIC
RP:Unknown 0508	F6	-0.834749	Negative	RP
RP:Unknown 0245	F6	-1.47353	Negative	RP
RP:PPG n5	F6	-0.75686	Negative	RP
HILIC:Unknown0 1001	F6	-1.2334	Negative	HILIC
RP:Unknown 0393	F6	-1.18368	Negative	RP
RP:Unknown 0643	F6	-1.01865	Negative	RP
HILIC:Unknown0 470	F8	-0.405021	Negative	HILIC
HILIC:Phenylethyl alcohol	F1	-0.788414	Negative	HILIC
RP:Galaxolidone	F4	0.886529	Positive	RP
HILIC:Nicotinamide	F6	3.29814	Positive	HILIC
RP:Unknown 0244	F6	0.757506	Positive	RP
HILIC:Unknown0 1200	F1	-0.560337	Negative	HILIC
RP:Unknown 0359	F6	-1.2131	Negative	RP
HILIC:Unknown0 951	F6	-1.08445	Negative	HILIC
RP:Unknown 0258	F6	1.7871	Positive	RP
RP:Unknown 0518	F6	-1.10876	Negative	RP
RP:Unknown 0161	F6	-0.439698	Negative	RP
RP:Unknown 0191	F6	0.746528	Positive	RP
HILIC:Dipropylene glycol dimethyl ether	F1	-0.717966	Negative	HILIC
RP:Unknown 0704	F5	-0.878664	Negative	RP
HILIC:Unknown0 1476	F4	1.1185	Positive	HILIC
RP:Unknown 0432	F6	-1.08337	Negative	RP
HILIC:CDP-Ethanolamine	F6	1.06113	Positive	HILIC
HILIC:Unknown0 1377	F6	-0.819641	Negative	HILIC
HILIC:Caprolactam	F6	3.0409	Positive	HILIC
HILIC:Unknown0 377	F4	-0.865018	Negative	HILIC
HILIC:Methyl jasmonate	F1	-0.537266	Negative	HILIC
HILIC:Unknown0 912	F4	0.806226	Positive	HILIC
HILIC:Glutamic acid	F6	3.46374	Positive	HILIC
HILIC:Unknown0 418	F6	3.46314	Positive	HILIC
RP:Unknown 0519	F6	-1.56196	Negative	RP
RP:Unknown 0557	F6	-0.975315	Negative	RP
HILIC:Unknown0 1249	F6	-1.49821	Negative	HILIC
HILIC:Taurine	F6	3.23723	Positive	HILIC
HILIC:Unknown0 511	F6	-1.54659	Negative	HILIC
HILIC:Unknown0 313	F6	1.9871	Positive	HILIC
HILIC:Unknown0 1082	F7	-0.777509	Negative	HILIC
RP:Unknown 0537	F6	-1.24439	Negative	RP
HILIC:Unknown0 1283	F6	-1.39227	Negative	HILIC
HILIC:Unknown0 347	F6	-1.213	Negative	HILIC
HILIC:Unknown0 1256	F6	-0.79995	Negative	HILIC
RP:Unknown 0682	F6	-0.850349	Negative	RP
RP:Unknown 0379	F6	-1.37837	Negative	RP
HILIC:Unknown0 393	F6	3.40079	Positive	HILIC
RP:Spermidine	F6	2.3827	Positive	RP
HILIC:Unknown0 734	F6	-1.26804	Negative	HILIC
HILIC:Unknown0 701	F6	-1.00818	Negative	HILIC
HILIC:Unknown0 733	F6	-1.26932	Negative	HILIC
HILIC:Tributyl phosphate	F1	-0.583371	Negative	HILIC
HILIC:Unknown0 695	F6	-1.31486	Negative	HILIC
RP:Unknown 0696	F5	-0.694812	Negative	RP
RP:Unknown 0605	F6	-0.80558	Negative	RP
RP:Unknown 0755	F6	-1.04715	Negative	RP
RP:Unknown 0422	F6	-1.4763	Negative	RP
RP:Unknown 0690	F5	-0.897769	Negative	RP
HILIC:Unknown0 316	F6	0.417807	Positive	HILIC
HILIC:Unknown0 359	F5	-0.920822	Negative	HILIC
RP:Unknown 0223	F3	0.38224	Positive	RP
RP:Unknown 0224	F6	1.00414	Positive	RP
RP:Unknown 0262	F3	0.411313	Positive	RP
RP:Unknown 0592	F8	-0.621155	Negative	RP
HILIC:Unknown0 517	F4	-0.557165	Negative	HILIC
RP:Unknown 0513	F1	-0.469368	Negative	RP
HILIC:Unknown0 397	F6	2.33937	Positive	HILIC
RP:Unknown 0023	F6	1.01402	Positive	RP
HILIC:Unknown0 318	F5	0.531566	Positive	HILIC
HILIC:Unknown0 431	F6	-1.09132	Negative	HILIC
RP:Nicotinamide	F6	2.35556	Positive	RP
RP:Unknown 0669	F5	-0.937756	Negative	RP
RP:PPG n7	F6	-0.540894	Negative	RP
RP:Unknown 0608	F8	-0.488506	Negative	RP
RP:Unknown 0014	F8	-0.689357	Negative	RP
RP:Unknown 0668	F5	-0.746969	Negative	RP
HILIC:Unknown0 864	F6	-1.24031	Negative	HILIC
HILIC:UDP-N-acetylglucosamine	F6	1.11234	Positive	HILIC
HILIC:Unknown0 355	F6	-0.965878	Negative	HILIC
RP:PPG n8	F6	-0.87669	Negative	RP
HILIC:Unknown0 546	F6	-0.897553	Negative	HILIC
HILIC:Unknown0 315	F6	0.714406	Positive	HILIC
RP:Unknown 0549	F6	-0.809191	Negative	RP
RP:Unknown 0022	F4	0.868006	Positive	RP
RP:Unknown 0438	F6	-1.73299	Negative	RP
HILIC:Unknown0 1117	F6	-1.29833	Negative	HILIC
RP:Unknown 0738	F5	-0.751781	Negative	RP
RP:Unknown 0398	F3	0.431903	Positive	RP
RP:Unknown 0467	F6	-1.12719	Negative	RP
RP:Unknown 0090	F6	-1.01946	Negative	RP
RP:Unknown 0079	F5	-0.898084	Negative	RP
RP:Unknown 0403	F6	-0.746914	Negative	RP
RP:Unknown 0588	F5	-0.490934	Negative	RP
RP:Unknown 0589	F6	-1.44732	Negative	RP
RP:Unknown 0470	F8	-0.513589	Negative	RP
RP:2,4,6-Tris(allyloxy)-1,3,5-triazine	F6	-1.2682	Negative	RP
RP:Unknown 0491	F8	-0.491425	Negative	RP
RP:Unknown 0688	F5	-0.723751	Negative	RP
HILIC:Unknown0 492	F6	2.20251	Positive	HILIC
RP:DEET	F1	-0.45783	Negative	RP
RP:Unknown 0494	F5	-0.99794	Negative	RP
RP:Unknown 0501	F6	-1.40447	Negative	RP
RP:Unknown 0511	F8	-0.501801	Negative	RP
HILIC:1-Aminocyclopropane-1-carboxylic acid	F6	1.76822	Positive	HILIC
RP:Unknown 0500	F6	-0.736087	Negative	RP
HILIC:Unknown0 493	F6	2.5512	Positive	HILIC
RP:Unknown 0602	F6	-0.986311	Negative	RP
HILIC:Unknown0 786	F7	-0.68023	Negative	HILIC
RP:Unknown 0489	F6	0.744098	Positive	RP
RP:Unknown 0473	F5	-0.54261	Negative	RP
RP:Unknown 0339	F6	-1.38602	Negative	RP
RP:Unknown 0355	F6	-1.27543	Negative	RP
HILIC:Unknown0 1370	F6	-1.59848	Negative	HILIC
RP:Unknown 0434	F5	-0.511306	Negative	RP
RP:Unknown 0013	F6	-0.743444	Negative	RP
RP:Unknown 0401	F6	-0.814828	Negative	RP
HILIC:Unknown0 1624	F4	0.674455	Positive	HILIC
RP:Methyl jasmonate	F6	-0.778315	Negative	RP
RP:Unknown 0587	F6	-0.944984	Negative	RP
RP:Unknown 0492	F5	-0.593688	Negative	RP
RP:Unknown 0217	F5	-0.584438	Negative	RP
RP:Unknown 0232	F6	-1.00128	Negative	RP
RP:Unknown 0391	F5	-0.485878	Negative	RP
HILIC:Unknown0 370	F6	1.27298	Positive	HILIC
RP:Caprolactam	F6	3.51677	Positive	RP
RP:Unknown 0499	F5	-0.510133	Negative	RP
RP:Lauryl diethanolamide	F6	-0.74243	Negative	RP
RP:Unknown 0227	F5	-0.441016	Negative	RP
RP:(12Z)-9,10,11-trihydroxyoctadec-12-enoic acid	F5	-0.586005	Negative	RP
RP:N-Octyl-2-pyrrolidone	F6	-0.774954	Negative	RP
RP:Unknown 0472	F5	-0.635755	Negative	RP
HILIC:Triisopropanolamine	F6	0.968816	Positive	HILIC
RP:N-Lauryldiethanolamine	F6	1.38055	Positive	RP
RP:Unknown 0546	F6	-0.962805	Negative	RP
RP:Unknown 0552	F6	-1.4303	Negative	RP
RP:Tributyl phosphate	F1	-0.409334	Negative	RP
RP:Unknown 0616	F5	-0.59838	Negative	RP
HILIC:Unknown0 401	F6	3.0801	Positive	HILIC
RP:Unknown 0320	F6	-0.682113	Negative	RP
HILIC:Unknown0 327	F6	2.22977	Positive	HILIC
HILIC:Unknown0 427	F6	-1.13225	Negative	HILIC
HILIC:Unknown0 342	F6	-1.11252	Negative	HILIC

## Sheet: c
feature	group	logFC	adj.P.Val
F4	C1	-0.317367	1.76612e-06
F7	C4	-0.263322	0.134734
F3	C1	-0.150758	0.233502
F5	C3	-0.184491	0.248127
F1	C3	-0.166136	0.284728
F2	C4	-0.179989	0.288241
F1	C4	-0.181731	0.288241
F2	C5	-0.188807	0.315818
F2	C7	-0.206843	0.494182
F1	C7	-0.152896	0.494182
F7	C7	-0.145272	0.494182
F8	C7	-0.0899676	0.494182
F6	C7	-0.0264247	0.494182
F8	C4	-0.0836103	0.528085
F6	C3	-0.0196588	0.557718
F6	C4	-0.0232355	0.568094
F1	C2	-0.131914	0.587338
F7	C2	-0.110415	0.587338
F1	C5	-0.143821	0.591703
F3	C2	-0.0719564	0.698801
F2	C8	-0.113672	0.722225
F3	C8	-0.106584	0.733897
F5	C4	-0.028099	0.753743
F2	C2	-0.0164774	0.866377
F3	C6	-0.178048	0.890272
F1	C6	-0.0953356	0.905138
F5	C6	-0.0570078	0.905138
F6	C6	-0.00880902	0.905138
F8	C6	-0.012206	0.905138
F7	C5	-0.0711588	0.964128
F4	C5	-0.0153905	0.964128
F8	C5	-0.00350669	0.964128
F8	C1	-0.0153398	0.99347
F6	C1	0.00365518	0.99347
F7	C1	0.00695512	0.99347
F5	C1	0.00058845	0.99347
F5	C5	0.035219	0.964128
F6	C5	0.00514074	0.964128
F4	C6	0.0277851	0.905138
F2	C6	0.216449	0.890272
F7	C6	0.147073	0.890272
F1	C8	0.0326879	0.829164
F8	C8	0.0193596	0.829164
F7	C3	0.0260663	0.826719
F2	C3	0.0221013	0.826719
F5	C8	0.0591016	0.774016
F4	C4	0.037213	0.750899
F3	C4	0.070365	0.745509
F8	C2	0.0340844	0.718049
F6	C2	0.0179972	0.698801
F5	C2	0.1198	0.587338
F4	C2	0.0823364	0.587338
F3	C3	0.108845	0.557718
F4	C7	0.167394	0.494182
F3	C7	0.122915	0.494182
F5	C7	0.0834112	0.494182
F6	C8	0.0461334	0.325512
F3	C5	0.251133	0.315818
F4	C3	0.124625	0.284728
F8	C3	0.105926	0.284728
F4	C8	0.195972	0.192031
F2	C1	0.273953	0.00199238
F7	C8	0.592925	2.00575e-05
F1	C1	0.485988	4.78072e-08

## Sheet: d1
	RP.Adenosine.Triphosphate..ATP.	HILIC.Adenosine.triphosphate..ATP.	clust	feature
C3L.00452	-2.01677	-2.8115	GMP	ATP
C3L.00453	-3.16757	-3.5143	Committed	ATP
C3L.00540	0.838254	-1.1145	Primitive	ATP
C3L.00614	-1.39482	-5.8706	Committed	ATP
C3L.00810	-0.561315	-1.23505	Primitive	ATP
C3L.01291	-1.41816	-1.48621	Primitive	ATP
C3L.01295	-1.48193	-2.79541	Committed	ATP
C3L.01425	-0.606711	-1.05003	Committed	ATP
C3L.01427	0.274915	-0.510263	Committed	ATP
C3L.01694	-3.52081	-5.38097	Committed	ATP
C3L.01700	-3.17085	-3.88184	Committed	ATP
C3L.02135	-2.84394	-5.31028	Primitive	ATP
C3L.02136	-2.81923	-3.76638	Primitive	ATP
C3L.02779	-3.96392	-3.06263	Committed	ATP
C3L.03308	-2.5186	-4.672	GMP	ATP
C3L.03491	-1.92052	-4.50767	Committed	ATP
C3L.03493	-2.55165	-2.44168	Committed	ATP
C3L.03496	-2.23236	-4.20674	Primitive	ATP
C3L.04231	-3.69159	-3.58486	Committed	ATP
C3L.04242	-1.94519	-1.35282	GMP	ATP
C3L.04244	-3.39092	-5.22951	Committed	ATP
C3L.04263	-3.0604	-3.79536	GMP	ATP
C3L.04265	-2.40294	-3.73604	Committed	ATP
C3L.04761	-2.24477	-3.65562	GMP	ATP
C3L.04763	-3.68859	-4.04302	Primitive	ATP
C3L.04976	-4.24337	-3.58541	Primitive	ATP
C3L.05313	-2.65605	-4.17001	Primitive	ATP
C3L.05315	-3.12072	-3.92315	GMP	ATP
C3L.05316	0.381461	-0.568838	Primitive	ATP
C3L.05317	-0.0651523	-1.82588	Committed	ATP
C3L.05318	-4.61656	-5.98874	Committed	ATP
C3L.05320	-2.08301	-3.02428	Primitive	ATP
C3L.05325	0.5692	-0.0490203	Primitive	ATP
C3L.05329	-3.32279	-4.23212	Committed	ATP
C3L.05331	-1.95033	-2.42282	Primitive	ATP
C3L.05334	-3.66696	-2.87967	Committed	ATP
C3L.05335	0.849797	-0.556457	Primitive	ATP
C3L.05338	-2.74266	-3.69132	Committed	ATP
C3L.05386	-0.0479906	-3.62705	Committed	ATP
C3L.05387	-1.67708	-3.03864	GMP	ATP
C3L.05815	0.692898	-0.84753	Primitive	ATP
C3L.05816	-3.9756	-6.28186	Primitive	ATP
C3L.05818	-1.65572	-2.47329	Primitive	ATP
C3L.05819	-1.13707	-1.56532	Primitive	ATP
C3L.05862	-4.18122	-5.83565	Primitive	ATP
C3L.05865	-3.04941	-1.94291	Primitive	ATP
C3L.05866	-3.16946	-4.252	Primitive	ATP
C3L.05867	-4.43527	-5.15562	Committed	ATP
C3L.05880	-4.43783	-3.89277	Committed	ATP
C3L.05884	-0.987431	-3.43793	Primitive	ATP
C3L.06061	-2.7486	-6.41456	Committed	ATP
C3L.06063	-2.64868	-3.85363	Primitive	ATP
C3L.06064	0.330448	-0.576515	Primitive	ATP
C3L.06068	-3.30501	-4.05251	Committed	ATP
C3L.06069	-2.75906	-3.05884	Primitive	ATP
C3L.06070	-3.31397	-4.77175	Committed	ATP
C3L.06074	-0.574718	-1.04847	Primitive	ATP
C3L.06087	-2.9608	-1.73244	Primitive	ATP
C3L.06089	-2.30874	-2.15262	Primitive	ATP
C3L.06352	-0.976328	-1.44422	Primitive	ATP
C3L.06534	-2.98783	-3.24823	Primitive	ATP
C3L.06537	-2.34684	-2.24696	GMP	ATP
C3L.06538	-4.35194	-4.16731	Primitive	ATP
C3L.06540	-1.7353	-3.67117	Primitive	ATP
C3L.06541	-2.74916	-2.52464	Committed	ATP
C3L.06542	-1.11865	-4.78992	Committed	ATP
C3L.06543	2.63915	1.57165	Primitive	ATP
C3L.06807	1.38761	-0.257758	Committed	ATP
C3L.06809	-1.73721	-3.7672	Committed	ATP
C3L.06951	-3.53189	-4.13828	Primitive	ATP
C3L.06953	-3.93059	-4.80156	Committed	ATP
C3L.06956	1.28914	-1.065	Primitive	ATP
C3L.06960	-2.01261	-2.03656	Primitive	ATP
C3L.06982	-4.71552	-4.7944	Primitive	ATP
C3L.06983	-2.14455	-4.16523	Committed	ATP
C3L.06984	2.25342	0.777238	Primitive	ATP
C3L.07012	-2.77149	-4.71523	Committed	ATP
C3L.07013	-4.49679	-4.85976	Committed	ATP
C3L.07019	-1.17268	-2.82796	Primitive	ATP
C3L.07437	-3.07414	-6.73823	Committed	ATP
C3L.07439	-4.44972	-5.05972	Committed	ATP
C3N.00659	-1.83849	-2.13923	Committed	ATP
C3N.00660	-3.82833	-4.82479	Committed	ATP
C3N.00681	-3.11848	-3.74001	Primitive	ATP
C3N.00682	-1.38046	-1.39013	Primitive	ATP

## Sheet: d2
	RP.Sugars.Hexoses.Phosphate	HILIC.Sugars.Hexoses.Phosphate	clust	feature
C3L.00452	2.8977	4.6759	GMP	Sugars-Hexoses
C3L.00453	3.20949	4.45812	Committed	Sugars-Hexoses
C3L.00540	2.73231	6.4581	Primitive	Sugars-Hexoses
C3L.00614	2.68368	6.1917	Committed	Sugars-Hexoses
C3L.00810	2.67579	4.21337	Primitive	Sugars-Hexoses
C3L.01291	2.42191	5.76897	Primitive	Sugars-Hexoses
C3L.01295	2.89741	5.57521	Committed	Sugars-Hexoses
C3L.01425	0.975653	5.86141	Committed	Sugars-Hexoses
C3L.01427	6.95181	7.74166	Committed	Sugars-Hexoses
C3L.01694	4.77009	8.68268	Committed	Sugars-Hexoses
C3L.01700	6.98016	8.80014	Committed	Sugars-Hexoses
C3L.02135	1.6037	2.75539	Primitive	Sugars-Hexoses
C3L.02136	4.99107	6.86423	Primitive	Sugars-Hexoses
C3L.02779	5.44708	8.25685	Committed	Sugars-Hexoses
C3L.03308	5.9349	7.94558	GMP	Sugars-Hexoses
C3L.03491	5.5297	7.89146	Committed	Sugars-Hexoses
C3L.03493	1.80929	4.18458	Committed	Sugars-Hexoses
C3L.03496	6.65065	9.07597	Primitive	Sugars-Hexoses
C3L.04231	2.09514	6.78569	Committed	Sugars-Hexoses
C3L.04242	0.846488	3.44798	GMP	Sugars-Hexoses
C3L.04244	7.63918	9.56218	Committed	Sugars-Hexoses
C3L.04263	4.04192	7.89139	GMP	Sugars-Hexoses
C3L.04265	7.67514	9.34163	Committed	Sugars-Hexoses
C3L.04761	2.97781	5.80641	GMP	Sugars-Hexoses
C3L.04763	6.01669	8.59108	Primitive	Sugars-Hexoses
C3L.04976	2.16369	3.89556	Primitive	Sugars-Hexoses
C3L.05313	0.898064	2.97733	Primitive	Sugars-Hexoses
C3L.05315	4.28772	7.42623	GMP	Sugars-Hexoses
C3L.05316	0.43876	3.52297	Primitive	Sugars-Hexoses
C3L.05317	2.75168	5.00366	Committed	Sugars-Hexoses
C3L.05318	7.20507	8.76854	Committed	Sugars-Hexoses
C3L.05320	2.32242	4.66504	Primitive	Sugars-Hexoses
C3L.05325	1.81416	4.40732	Primitive	Sugars-Hexoses
C3L.05329	5.63502	8.83576	Committed	Sugars-Hexoses
C3L.05331	1.69902	6.26161	Primitive	Sugars-Hexoses
C3L.05334	7.63922	9.03865	Committed	Sugars-Hexoses
C3L.05335	0.665832	3.73908	Primitive	Sugars-Hexoses
C3L.05338	5.80734	8.93086	Committed	Sugars-Hexoses
C3L.05386	1.22793	3.20851	Committed	Sugars-Hexoses
C3L.05387	3.54248	7.114	GMP	Sugars-Hexoses
C3L.05815	2.55315	5.03694	Primitive	Sugars-Hexoses
C3L.05816	6.7776	9.11751	Primitive	Sugars-Hexoses
C3L.05818	2.49649	4.4271	Primitive	Sugars-Hexoses
C3L.05819	3.31685	5.68471	Primitive	Sugars-Hexoses
C3L.05862	3.04747	5.85281	Primitive	Sugars-Hexoses
C3L.05865	3.61958	5.67805	Primitive	Sugars-Hexoses
C3L.05866	3.9207	6.76815	Primitive	Sugars-Hexoses
C3L.05867	9.37234	10.5005	Committed	Sugars-Hexoses
C3L.05880	3.05528	5.66283	Committed	Sugars-Hexoses
C3L.05884	0.461052	5.5242	Primitive	Sugars-Hexoses
C3L.06061	6.79201	8.68517	Committed	Sugars-Hexoses
C3L.06063	4.06141	6.03906	Primitive	Sugars-Hexoses
C3L.06064	1.20046	3.52288	Primitive	Sugars-Hexoses
C3L.06068	6.0177	8.57797	Committed	Sugars-Hexoses
C3L.06069	2.67294	4.80484	Primitive	Sugars-Hexoses
C3L.06070	6.17484	8.33823	Committed	Sugars-Hexoses
C3L.06074	1.98301	5.1953	Primitive	Sugars-Hexoses
C3L.06087	3.1963	4.71136	Primitive	Sugars-Hexoses
C3L.06089	3.04288	4.33585	Primitive	Sugars-Hexoses
C3L.06352	3.36268	6.16359	Primitive	Sugars-Hexoses
C3L.06534	6.45278	8.3585	Primitive	Sugars-Hexoses
C3L.06537	2.83085	5.30234	GMP	Sugars-Hexoses
C3L.06538	3.04903	6.58156	Primitive	Sugars-Hexoses
C3L.06540	0.584461	3.98875	Primitive	Sugars-Hexoses
C3L.06541	4.93086	7.77145	Committed	Sugars-Hexoses
C3L.06542	5.46837	8.6751	Committed	Sugars-Hexoses
C3L.06543	0.892458	3.79896	Primitive	Sugars-Hexoses
C3L.06807	2.61566	5.0563	Committed	Sugars-Hexoses
C3L.06809	5.63714	8.69225	Committed	Sugars-Hexoses
C3L.06951	6.6499	9.05738	Primitive	Sugars-Hexoses
C3L.06953	3.25189	5.50769	Committed	Sugars-Hexoses
C3L.06956	2.33365	5.67363	Primitive	Sugars-Hexoses
C3L.06960	3.13235	6.28288	Primitive	Sugars-Hexoses
C3L.06982	2.03921	5.32433	Primitive	Sugars-Hexoses
C3L.06983	6.93364	10.2846	Committed	Sugars-Hexoses
C3L.06984	2.91168	5.18349	Primitive	Sugars-Hexoses
C3L.07012	6.55827	8.90076	Committed	Sugars-Hexoses
C3L.07013	5.89755	7.47171	Committed	Sugars-Hexoses
C3L.07019	5.72991	8.17793	Primitive	Sugars-Hexoses
C3L.07437	7.93263	10.163	Committed	Sugars-Hexoses
C3L.07439	6.66335	9.29072	Committed	Sugars-Hexoses
C3N.00659	-0.0456718	4.96087	Committed	Sugars-Hexoses
C3N.00660	6.92265	8.98172	Committed	Sugars-Hexoses
C3N.00681	5.21702	7.35702	Primitive	Sugars-Hexoses
C3N.00682	1.16432	3.45404	Primitive	Sugars-Hexoses

## Sheet: e1
	HK3_S191.WTKGFRCsGVEGQDV	clust	feature
C3L.00452	0.326453	GMP	HK3_S191
C3L.00453	-0.156575	Committed	HK3_S191
C3L.00540	-0.163187	Primitive	HK3_S191
C3L.00614	3.21219	Committed	HK3_S191
C3L.00810	-1.02863	Primitive	HK3_S191
C3L.01291	0.479979	Primitive	HK3_S191
C3L.01295	2.37589	Committed	HK3_S191
C3L.01427	0.812233	Committed	HK3_S191
C3L.01694	2.04445	Committed	HK3_S191
C3L.01700	2.01301	Committed	HK3_S191
C3L.02135	0.577857	Primitive	HK3_S191
C3L.02136	-0.0887241	Primitive	HK3_S191
C3L.02779	0.990685	Committed	HK3_S191
C3L.03303	0.680574	Committed	HK3_S191
C3L.03308	-1.44707	GMP	HK3_S191
C3L.03491	NA	Committed	HK3_S191
C3L.03493	0.355183	Committed	HK3_S191
C3L.03496	-2.27521	Primitive	HK3_S191
C3L.04242	-0.385905	GMP	HK3_S191
C3L.04244	1.36952	Committed	HK3_S191
C3L.04250	0.0976644	Committed	HK3_S191
C3L.04263	-0.872339	GMP	HK3_S191
C3L.04265	NA	Committed	HK3_S191
C3L.04508	-0.637342	Primitive	HK3_S191
C3L.04761	NA	GMP	HK3_S191
C3L.04763	-0.145506	Primitive	HK3_S191
C3L.04976	NA	Primitive	HK3_S191
C3L.05315	-0.837	GMP	HK3_S191
C3L.05317	0.610518	Committed	HK3_S191
C3L.05320	-1.24474	Primitive	HK3_S191
C3L.05325	0.0576777	Primitive	HK3_S191
C3L.05329	1.04039	Committed	HK3_S191
C3L.05331	-0.220506	Primitive	HK3_S191
C3L.05335	-0.708269	Primitive	HK3_S191
C3L.05338	1.97873	Committed	HK3_S191
C3L.05386	NA	Committed	HK3_S191
C3L.05387	-0.334307	GMP	HK3_S191
C3L.05678	NA	Committed	HK3_S191
C3L.05815	-1.89221	Primitive	HK3_S191
C3L.05816	-0.955969	Primitive	HK3_S191
C3L.05818	NA	Primitive	HK3_S191
C3L.05819	-0.524314	Primitive	HK3_S191
C3L.05862	NA	Primitive	HK3_S191
C3L.05867	1.76605	Committed	HK3_S191
C3L.06061	-0.564112	Committed	HK3_S191
C3L.06063	-0.620058	Primitive	HK3_S191
C3L.06064	NA	Primitive	HK3_S191
C3L.06068	1.30137	Committed	HK3_S191
C3L.06069	-1.0644	Primitive	HK3_S191
C3L.06070	1.11012	Committed	HK3_S191
C3L.06074	-0.725166	Primitive	HK3_S191
C3L.06087	0.0919794	Primitive	HK3_S191
C3L.06089	-1.45111	Primitive	HK3_S191
C3L.06352	NA	Primitive	HK3_S191
C3L.06534	NA	Primitive	HK3_S191
C3L.06537	-0.503117	GMP	HK3_S191
C3L.06538	-0.829985	Primitive	HK3_S191
C3L.06540	NA	Primitive	HK3_S191
C3L.06541	3.41403	Committed	HK3_S191
C3L.06542	0.0254233	Committed	HK3_S191
C3L.06543	-1.57419	Primitive	HK3_S191
C3L.06807	NA	Committed	HK3_S191
C3L.06809	1.74473	Committed	HK3_S191
C3L.06951	-0.549342	Primitive	HK3_S191
C3L.06953	NA	Committed	HK3_S191
C3L.06956	NA	Primitive	HK3_S191
C3L.06960	NA	Primitive	HK3_S191
C3L.06982	-1.19104	Primitive	HK3_S191
C3L.06983	2.40576	Committed	HK3_S191
C3L.06984	NA	Primitive	HK3_S191
C3L.07012	0.876027	Committed	HK3_S191
C3L.07013	1.10629	Committed	HK3_S191
C3L.07019	-0.259249	Primitive	HK3_S191
C3L.07437	NA	Committed	HK3_S191
C3L.07439	1.65224	Committed	HK3_S191
C3N.00466	NA	Committed	HK3_S191
C3N.00659	1.13763	Committed	HK3_S191
C3N.00660	1.87115	Committed	HK3_S191
C3N.00681	NA	Primitive	HK3_S191
C3N.00682	-1.10678	Primitive	HK3_S191
C3L.01425	0.253771	Committed	HK3_S191
C3L.04231	1.45122	Committed	HK3_S191
C3L.04270	-0.0206244	Committed	HK3_S191
C3L.05313	-1.72964	Primitive	HK3_S191
C3L.05316	-0.462571	Primitive	HK3_S191
C3L.05318	2.10125	Committed	HK3_S191
C3L.05865	-0.837849	Primitive	HK3_S191
C3L.05866	-0.729425	Primitive	HK3_S191
C3L.05880	1.92707	Committed	HK3_S191
C3L.05884	-0.342555	Primitive	HK3_S191

## Sheet: e2
	HK3_S67.QALRGQAsPAPAVRM	clust	feature
C3L.00452	-0.144888	GMP	HK3_S67
C3L.00453	-1.16204	Committed	HK3_S67
C3L.00540	-1.26278	Primitive	HK3_S67
C3L.00614	2.90761	Committed	HK3_S67
C3L.00810	-2.2864	Primitive	HK3_S67
C3L.01291	-0.19949	Primitive	HK3_S67
C3L.01295	1.92843	Committed	HK3_S67
C3L.01427	1.83778	Committed	HK3_S67
C3L.01694	1.2441	Committed	HK3_S67
C3L.01700	2.28074	Committed	HK3_S67
C3L.02135	-0.11315	Primitive	HK3_S67
C3L.02136	-0.476406	Primitive	HK3_S67
C3L.02779	0.830668	Committed	HK3_S67
C3L.03303	1.99145	Committed	HK3_S67
C3L.03308	-0.417903	GMP	HK3_S67
C3L.03491	0.191333	Committed	HK3_S67
C3L.03493	-0.664317	Committed	HK3_S67
C3L.03496	-2.15509	Primitive	HK3_S67
C3L.04242	0.35048	GMP	HK3_S67
C3L.04244	1.26754	Committed	HK3_S67
C3L.04250	0.666088	Committed	HK3_S67
C3L.04263	-1.05786	GMP	HK3_S67
C3L.04265	2.03213	Committed	HK3_S67
C3L.04508	-1.47992	Primitive	HK3_S67
C3L.04761	-0.0625726	GMP	HK3_S67
C3L.04763	-0.320484	Primitive	HK3_S67
C3L.04976	-1.83395	Primitive	HK3_S67
C3L.05315	1.41874	GMP	HK3_S67
C3L.05317	1.18561	Committed	HK3_S67
C3L.05320	-2.31057	Primitive	HK3_S67
C3L.05325	-0.250891	Primitive	HK3_S67
C3L.05329	1.19924	Committed	HK3_S67
C3L.05331	-0.66591	Primitive	HK3_S67
C3L.05335	-1.53776	Primitive	HK3_S67
C3L.05338	1.15381	Committed	HK3_S67
C3L.05386	0.516037	Committed	HK3_S67
C3L.05387	-0.724964	GMP	HK3_S67
C3L.05678	0.472272	Committed	HK3_S67
C3L.05815	-0.565516	Primitive	HK3_S67
C3L.05816	-2.31537	Primitive	HK3_S67
C3L.05818	-2.25399	Primitive	HK3_S67
C3L.05819	-2.28247	Primitive	HK3_S67
C3L.05862	0.689145	Primitive	HK3_S67
C3L.05867	1.57381	Committed	HK3_S67
C3L.06061	0.17027	Committed	HK3_S67
C3L.06063	-1.62188	Primitive	HK3_S67
C3L.06064	-1.54687	Primitive	HK3_S67
C3L.06068	3.06321	Committed	HK3_S67
C3L.06069	-1.40266	Primitive	HK3_S67
C3L.06070	1.17642	Committed	HK3_S67
C3L.06074	-1.30064	Primitive	HK3_S67
C3L.06087	-0.977392	Primitive	HK3_S67
C3L.06089	0.0151483	Primitive	HK3_S67
C3L.06352	-1.08592	Primitive	HK3_S67
C3L.06534	-0.35165	Primitive	HK3_S67
C3L.06537	-0.699442	GMP	HK3_S67
C3L.06538	-1.14027	Primitive	HK3_S67
C3L.06540	-0.791009	Primitive	HK3_S67
C3L.06541	2.57721	Committed	HK3_S67
C3L.06542	-0.935701	Committed	HK3_S67
C3L.06543	-1.60017	Primitive	HK3_S67
C3L.06807	0.646047	Committed	HK3_S67
C3L.06809	1.28517	Committed	HK3_S67
C3L.06951	0.52487	Primitive	HK3_S67
C3L.06953	-0.584766	Committed	HK3_S67
C3L.06956	0.110623	Primitive	HK3_S67
C3L.06960	-0.0300799	Primitive	HK3_S67
C3L.06982	-2.50833	Primitive	HK3_S67
C3L.06983	2.26326	Committed	HK3_S67
C3L.06984	-1.36804	Primitive	HK3_S67
C3L.07012	0.975803	Committed	HK3_S67
C3L.07013	0.571763	Committed	HK3_S67
C3L.07019	-1.71427	Primitive	HK3_S67
C3L.07437	2.36597	Committed	HK3_S67
C3L.07439	2.33757	Committed	HK3_S67
C3N.00466	2.06137	Committed	HK3_S67
C3N.00659	0.623302	Committed	HK3_S67
C3N.00660	0.970422	Committed	HK3_S67
C3N.00681	-1.1188	Primitive	HK3_S67
C3N.00682	-1.77217	Primitive	HK3_S67
C3L.01425	-0.290318	Committed	HK3_S67
C3L.04231	0.948178	Committed	HK3_S67
C3L.04270	1.07672	Committed	HK3_S67
C3L.05313	-1.15142	Primitive	HK3_S67
C3L.05316	-1.17847	Primitive	HK3_S67
C3L.05318	1.85405	Committed	HK3_S67
C3L.05865	-0.90208	Primitive	HK3_S67
C3L.05866	0.28763	Primitive	HK3_S67
C3L.05880	2.3461	Committed	HK3_S67
C3L.05884	-1.08933	Primitive	HK3_S67

## Sheet: f
feature	logFC	AveExpr	t	P.Value	adj.P.Val	B	group	log10p
Mito Matrix	-5	-1.4477445305683e-17	-4.52040990073137	1.17645878971616e-05	2.59347236721527e-05	2.63257561752969	C1	4.58611837494237
Neg Regulation Of OXPHOS	-1.16618990063634	-1.37792726474503e-16	-4.1790694401504	4.75224825154618e-05	0.00050514226139237	1.59779668329714	C8	3.29658629586754
Outer Mito Membrane Protein Complex	-1.58292487898948	2.47358717870767e-18	-3.10916327525821	0.00221217188284744	0.00361988133221038	-2.2832902675103	C1	2.44130566637594
Neg Regulation Of OXPHOS	-0.955490432749624	-1.37792726474503e-16	-3.5579283255523	0.000489156299318468	0.00470326634774184	-0.388175315241972	C3	2.32760042629769
Mito Matrix	-5	-1.4477445305683e-17	-3.79857513682168	0.000204775619266262	0.00854714886054663	0.494638149806922	C6	2.06817873212943
Mito Protein Processing	-0.862131541036938	-6.37136091485309e-18	-2.65664541389243	0.00867109528268871	0.0130512650943125	-3.52077252151315	C1	1.88434738895025
Organelle Inner Membrane	-5	-4.96859069662493e-18	-3.44963787011859	0.000713884746153002	0.0151943497496931	-0.622510717615244	C6	1.81831788105049
Mito Envelope	-5	1.34922937020418e-17	-3.27550735435601	0.00128729156414947	0.021144696761129	-1.14551033837454	C6	1.67479853874658
Organelle Inner Membrane	-3.62393113018723	-4.96859069662493e-18	-2.39066687115647	0.0179499074956886	0.0256827854289741	-4.16492829116603	C1	1.59035787659883
Aerobic Respiration	-3.78451745499385	4.75442730452903e-18	-3.13813301600445	0.00201681906049253	0.0261235691735511	-1.5414383532725	C6	1.5829674871794
Outer Mito Membrane Protein Complex	-2.01901406967985	2.47358717870767e-18	-3.13111152761453	0.00206284011160753	0.0265777397862885	-1.56127477670004	C6	1.57548195492376
OXPHOS	-3.20528006622033	-2.02170242138532e-17	-2.69022259403697	0.0078804318899831	0.0541432211156013	-2.72706813734366	C6	1.2664559105323
Inner Mito Membrane Protein Complex	-2.28296622126537	2.10736777822368e-17	-2.06351919114188	0.0406372662423324	0.0549691321824897	-4.86995864392334	C1	1.25988111934373
Inner Mito Membrane Protein Complex	-3.58766611889634	2.10736777822368e-17	-2.57727646645578	0.0108396667082403	0.0633041894046446	-2.99992825413103	C6	1.19856754787974
Aerobic Respiration	-1.72323727149246	4.75442730452903e-18	-1.77536736395658	0.0776898465290728	0.100358147667631	-5.40928728179855	C1	0.998447363152071
Mito Envelope	-2.55553779054093	1.34922937020418e-17	-1.74315501907184	0.0831785520037025	0.106733644355727	-5.46475012649358	C1	0.971698661598161
Mito Protein Processing	-0.889694215374823	-6.37136091485309e-18	-2.14825131598167	0.033163462029834	0.114201712960313	-3.93730952885455	C6	0.942327381872723
Mito Protein Processing	-0.778466741376625	-6.37136091485309e-18	-1.9163189050252	0.0570663755629431	0.185306049562317	-4.47025393492184	C5	0.732110402328992
OXPHOS	-1.36006056165057	-2.02170242138532e-17	-1.42426113972943	0.156268704262089	0.190288522904158	-5.96070915995704	C1	0.720587405037759
Neg Regulation Of OXPHOS	-0.39056757375962	-1.37792726474503e-16	-1.47663093609609	0.141694459058925	0.215742008444546	-5.35410015730923	C2	0.666065282531481
Mito Matrix	-3.25842258179635	-1.4477445305683e-17	-1.50355908270508	0.134621111413011	0.24252128296876	-5.47841657496611	C8	0.615250142957362
Mito Envelope	-2.97673440437507	1.34922937020418e-17	-1.63635099478314	0.103686648186765	0.272342653276186	-4.94195212476217	C5	0.56488433577417
Outer Mito Membrane Protein Complex	-1.01428536646362	2.47358717870767e-18	-1.57376842223288	0.117471065204786	0.295866984983113	-5.03758187981378	C5	0.528903493912052
Organelle Inner Membrane	-2.44564452997731	-4.96859069662493e-18	-1.28595747185744	0.200273283797702	0.415247625015724	-5.43062648271243	C5	0.381692842791114
Mito Envelope	-1.86207611237295	1.34922937020418e-17	-0.972891459640453	0.332041875020184	0.464530733036262	-5.86064134529655	C3	0.33298554809331
Inner Mito Membrane Protein Complex	-1.28588003017963	2.10736777822368e-17	-0.928183133509485	0.354678681580215	0.582690995812251	-5.8108393141959	C5	0.234561692909107
OXPHOS	-1.07935901271943	-2.02170242138532e-17	-0.908592243376223	0.364900658330595	0.591598292607138	-5.82815560760761	C5	0.227973088076715
Mito Protein Processing	-0.265146528042881	-6.37136091485309e-18	-0.617448813412853	0.537796212940758	0.655015067007534	-6.13483400263306	C3	0.183748710018947
Aerobic Respiration	-0.773718782291679	4.75442730452903e-18	-0.578316339568274	0.563845063336314	0.678935350500712	-6.4217647008468	C8	0.168171578086987
Organelle Inner Membrane	-0.784064469959759	-4.96859069662493e-18	-0.392110274248468	0.695486485653216	0.784686938877453	-6.24545676333959	C3	0.105303576166936
Aerobic Respiration	-0.543173859197717	4.75442730452903e-18	-0.447470285457967	0.655126884604826	0.812997979586264	-6.12969748970163	C5	0.0899105336871457
Outer Mito Membrane Protein Complex	-0.190379779863046	2.47358717870767e-18	-0.280185730718777	0.779688577279857	0.847223261248348	-6.28208168544036	C3	0.0720021288057702
Inner Mito Membrane Protein Complex	-0.182099970825902	2.10736777822368e-17	-0.125263817994031	0.900468314024291	0.933731267527247	-6.31266814938994	C3	0.0297780978846086
OXPHOS	-0.13847758482732	-2.02170242138532e-17	-0.111098466527461	0.911674290029917	0.94185421289647	-6.31429885517264	C3	0.0260163152904421
Aerobic Respiration	-0.139574051678179	4.75442730452903e-18	-0.109794793915268	0.912706530177072	0.942541014705639	-6.31443911266132	C3	0.0256997423712142
Mito Matrix	-0.271930156170553	-1.4477445305683e-17	-0.137417635788231	0.890869508611678	0.952582038031964	-6.21737098304141	C5	0.0210976118409597
Mito Matrix	-0.149380960758852	-1.4477445305683e-17	-0.0721212965776176	0.942593372116218	0.96255142527061	-6.31777715523958	C3	0.0165760585834666
Mito Protein Processing	-0.0208475770596792	-6.37136091485309e-18	-0.0460356478935455	0.963337930747134	0.97571325045624	-6.58565920596561	C8	0.0106777971306255
Neg Regulation Of OXPHOS	0.0248223505816937	-1.37792726474503e-16	0.0911647324132062	0.927473098802293	0.954203856443934	-6.1120202988568	C6	0.0203588325591764
Neg Regulation Of OXPHOS	0.0298308744787406	-1.37792726474503e-16	0.109586712024988	0.912871228376507	0.933040629882741	-6.45039883231625	C7	0.0300994441959652
Organelle Inner Membrane	0.304363993945939	-4.96859069662493e-18	0.144426925595707	0.885340955056476	0.925240484036084	-6.5764083132859	C8	0.0337453728655129
Mito Envelope	0.336800762147661	1.34922937020418e-17	0.166571343682643	0.867912844684358	0.914459180592518	-6.57300889171391	C8	0.0388356756868307
OXPHOS	0.312097625537542	-2.02170242138532e-17	0.237714701566756	0.812399550264724	0.875865246403121	-6.55881316112175	C8	0.0575627057556978
Inner Mito Membrane Protein Complex	0.636794008490206	2.10736777822368e-17	0.416006437640409	0.677949984487353	0.772976601421425	-6.50131390822022	C8	0.111833652300772
Mito Protein Processing	0.234577897760712	-6.37136091485309e-18	0.559276010167339	0.576736895947469	0.656119628049649	-6.30289878261892	C7	0.183016969976053
Outer Mito Membrane Protein Complex	0.614473158575644	2.47358717870767e-18	0.860194332138097	0.390939568323401	0.528904932123802	-6.22225041758315	C8	0.276622383096039
OXPHOS	1.26178058499669	-2.02170242138532e-17	0.963630845579354	0.336651825641127	0.481758538997491	-5.79974713588197	C4	0.317170578890204
OXPHOS	1.08964067726576	-2.02170242138532e-17	0.897434799380087	0.370803493786957	0.457176404428385	-6.06192906581555	C7	0.339916192299039
Mito Envelope	2.01653254857513	1.34922937020418e-17	1.07970508677689	0.281860036942508	0.365454734013688	-5.88610865167657	C7	0.437166407996165
Inner Mito Membrane Protein Complex	1.91670670482344	2.10736777822368e-17	1.25754658611686	0.210346136600215	0.347713476855816	-5.48586094264581	C4	0.458778476384077
Inner Mito Membrane Protein Complex	1.64950492939481	2.10736777822368e-17	1.16677963230829	0.244994435005732	0.32514118006396	-5.79083757378893	C7	0.487928022377306
Organelle Inner Membrane	2.29636256661302	-4.96859069662493e-18	1.18053029642329	0.239500011895979	0.318876153870902	-5.77512839075167	C7	0.496377956860841
Aerobic Respiration	2.04935036446747	4.75442730452903e-18	1.54131548014716	0.125170134869018	0.246132642129124	-5.10572201265819	C4	0.608830786311486
Aerobic Respiration	1.78758741718126	4.75442730452903e-18	1.44922765089335	0.149184919723983	0.213893052994521	-5.43200854417678	C7	0.66980332059509
Mito Envelope	3.51201715650785	1.34922937020418e-17	1.75305627990299	0.0814635490333592	0.185655534378754	-4.77340660063239	C4	0.731292099956117
Neg Regulation Of OXPHOS	0.515818964678398	-1.37792726474503e-16	1.95948046184226	0.0517542917681869	0.173335451404871	-4.39120602141046	C5	0.76111260419355
Outer Mito Membrane Protein Complex	1.3356726417173	2.47358717870767e-18	1.8857100074952	0.0611048205227247	0.153771137296571	-4.54429207148196	C4	0.813125173566801
Organelle Inner Membrane	4.30747680156526	-4.96859069662493e-18	2.07049021989908	0.0399759270866207	0.116871153252886	-4.19860780452725	C4	0.93229267043847
Mito Protein Processing	0.995841156179705	-6.37136091485309e-18	2.23203908644067	0.0269689832968115	0.0916177488018695	-3.87137149012664	C4	1.0380203837555
Neg Regulation Of OXPHOS	0.666422248262539	-1.37792726474503e-16	2.30621522897812	0.0223520371759008	0.0813266135930549	-3.71338937957376	C4	1.08976731116806
Outer Mito Membrane Protein Complex	1.48242694476216	2.47358717870767e-18	2.26851922440226	0.0246027295511278	0.0477570003939362	-3.9698846610667	C7	1.32096295895725
Mito Matrix	5	-1.4477445305683e-17	3.09706941846551	0.0023001108066565	0.019656083585254	-1.73586165428102	C4	1.70650300973629
Mito Matrix	5	-1.4477445305683e-17	2.81042860143229	0.00555073616826256	0.0139452825817779	-2.67173268848375	C7	1.85557268093444
OXPHOS	4.01933442967622	-2.02170242138532e-17	3.49937570935877	0.000600722256420007	0.00293942185588786	-0.635753868619356	C2	2.53173808097849
Inner Mito Membrane Protein Complex	4.70435834176507	2.10736777822368e-17	3.51264168805488	0.000573523717158998	0.0028478310752906	-0.59345217645404	C2	2.54548577530377
Aerobic Respiration	4.17243022689461	4.75442730452903e-18	3.56664425574413	0.000474304098319666	0.00247156049394507	-0.419841171592104	C2	2.60702875527603
Neg Regulation Of OXPHOS	0.721480164277042	-1.37792726474503e-16	3.47869507786416	0.000645195153363129	0.00112694749673348	-1.14545734439104	C1	2.94809631679336
Outer Mito Membrane Protein Complex	2.52298962409894	2.47358717870767e-18	4.07861070468716	7.0564449245879e-05	0.000629732146961008	1.33572235568555	C2	3.20084413599535
Organelle Inner Membrane	5	-4.96859069662493e-18	5.03262891159856	1.26258229789244e-06	3.6691774663432e-05	5.09818010436076	C2	4.4354312823052
Mito Matrix	5	-1.4477445305683e-17	5.40488716582894	2.25572706354225e-07	1.02966107672667e-05	6.72276090887965	C2	4.9873057041586
Mito Envelope	5	1.34922937020418e-17	5.44609197036466	1.85516453145322e-07	8.77307486214705e-06	6.9075410179199	C2	5.05684816471659
Mito Protein Processing	2.16636191793052	-6.37136091485309e-18	5.78960295169722	3.50700303541918e-08	2.81398199311024e-06	8.4845402765668	C2	5.55067868597657
Mito Matrix	-5	-1.4477445305683e-17	-7.93758637603408	3.01026475864487e-13	7.66902797601377e-13	19.6141660601097	Committed	12.1152596779552
Outer Mito Membrane Protein Complex	-5	2.47358717870767e-18	-6.09965082030917	7.3166353997102e-09	1.45163967547423e-08	9.77009417058354	Committed	7.83814117039429
Mito Protein Processing	-2.63430789697686	-6.37136091485309e-18	-4.88654512017144	2.41475297074991e-06	4.11088343706147e-06	4.1742028716156	Committed	5.38606483734242
Organelle Inner Membrane	-5	-4.96859069662493e-18	-4.49111265763682	1.32689345643286e-05	2.14584307400199e-05	2.54603535409831	Committed	4.66840204126426
Neg Regulation Of OXPHOS	-1.35849435204637	-1.37792726474503e-16	-4.70301557017236	5.41462189796585e-06	3.67748140440872e-05	3.64046579998699	GMP	4.43444951465294
Neg Regulation Of OXPHOS	-1.5712976794936	-1.37792726474503e-16	-4.27391994928022	3.24099605462606e-05	5.20568843707608e-05	1.73832078718492	Primitive	4.28352182817986
Mito Envelope	-5	1.34922937020418e-17	-3.83214967677356	0.000180351930951087	0.000269088523602683	0.0763968237613408	Committed	3.5701048241326
Inner Mito Membrane Protein Complex	-5	2.10736777822368e-17	-3.21429143657368	0.00157334608471373	0.00218528323377747	-1.93884755036751	Committed	2.66049226629316
Aerobic Respiration	-5	4.75442730452903e-18	-3.20975852024737	0.00159686701518339	0.00221693358240205	-1.95249609901183	Committed	2.65424731781396
OXPHOS	-4.32391979950759	-2.02170242138532e-17	-2.63977910990324	0.00909235376120972	0.0117940445712287	-3.53055930596811	Committed	1.92833723529977
Aerobic Respiration	-1.85950876565686	4.75442730452903e-18	-1.33164135142475	0.184827989977719	0.252575039205422	-5.72067405336209	GMP	0.597609570926297
OXPHOS	-1.28575884337153	-2.02170242138532e-17	-0.936529705099913	0.350379111803322	0.433290699225412	-6.15956682822461	GMP	0.363220633186796
Mito Matrix	-1.82697032216527	-1.4477445305683e-17	-0.800251140824406	0.424724280365657	0.508715330260953	-6.27588678440158	GMP	0.293525174600965
Mito Envelope	-1.64459930521977	1.34922937020418e-17	-0.777251718519401	0.438131227801944	0.521212951134253	-6.29373256929408	GMP	0.282984801447059
Organelle Inner Membrane	-1.20036442492608	-4.96859069662493e-18	-0.543805795441361	0.58731443594605	0.662912982786361	-6.4455845778492	GMP	0.178543475480488
Inner Mito Membrane Protein Complex	-0.772997594114375	2.10736777822368e-17	-0.481802660881437	0.63058917126828	0.701884607892155	-6.47693249885126	GMP	0.153734281424228
Mito Protein Processing	0.290198367798772	-6.37136091485309e-18	0.611982338356153	0.541397886570099	0.619961434393923	-6.40675748850601	GMP	0.20763532558375
Outer Mito Membrane Protein Complex	0.50394583145787	2.47358717870767e-18	0.672370906712185	0.502294840546441	0.582317775122692	-6.36855864282906	GMP	0.234839952945591
OXPHOS	4.09799581902533	-2.02170242138532e-17	2.40685612564317	0.0171961071656318	0.0218187942444421	-4.04688537498526	Primitive	1.66116925317271
Inner Mito Membrane Protein Complex	5	2.10736777822368e-17	2.98204488760239	0.00329801582999709	0.00449603210503437	-2.57026448343824	Primitive	2.34717059624027
Aerobic Respiration	5	4.75442730452903e-18	3.03066292663479	0.0028344386185974	0.00388098081468176	-2.43238189313581	Primitive	2.41105850415471
Mito Envelope	5	1.34922937020418e-17	3.81046981311286	0.000195553239351315	0.000295760003536008	0.043555931497254	Primitive	3.52906055724267
Neg Regulation Of OXPHOS	1.49245997567005	-1.37792726474503e-16	4.19820424373406	4.39022131730941e-05	6.83836740835671e-05	1.40933353743777	Committed	4.16504756935759
Organelle Inner Membrane	5	-4.96859069662493e-18	4.387277891968	2.04188085454261e-05	3.33040721499152e-05	2.17662841866416	Primitive	4.47750266126504
Mito Protein Processing	2.81902216064466	-6.37136091485309e-18	5.07260533916048	1.0479418219467e-06	1.87151634815654e-06	5.01278661858955	Primitive	5.72780637486366
Outer Mito Membrane Protein Complex	4.93824445357736	2.47358717870767e-18	5.72436407733744	4.79693578785544e-08	9.3234333951737e-08	7.98276950555536	Primitive	7.0304241273465
Mito Matrix	5	-1.4477445305683e-17	8.06838008982003	1.40413572679631e-13	3.89813185390758e-13	20.3784106267332	Primitive	12.4091434750039

## Sheet: g
Var2	avg	clust
C3L.04971	889.162	C3
C3L.06074	936.575	C5
C3L.05819	1077.12	C7
C3L.00458	722.287	C6
C3L.05887	881.444	C6
C3L.06801	949.118	C7
C3L.06954	853.986	C5
C3L.06952	699.67	C6
C3L.06087	877.953	C7
C3L.06068	831.766	C1
C3L.06073	924.976	C8
C3L.07588	878.99	C7
C3L.03493	898.007	C4
C3L.06386	853.566	C8
C3L.06541	810.725	C1
C3L.04489	855.478	C5
C3L.01696	753.728	C1
C3L.03496	862.252	C2
C3N.00660	828.154	C6
C3L.04508	929.496	C7
C3L.06361	874.372	C6
C3L.03308	923.773	C8
C3L.05331	845.534	C7
C3L.05338	798.723	C1
C3L.06543	1012.76	C2
C3L.01425	849.226	C5
C3N.00682	1130.39	C2
C3L.05888	920.969	C2
C3L.05894	950.934	C7
C3L.06082	811.111	C6
C3L.07571	855.75	C8
C3L.05316	936.469	C2
C3L.04242	864.029	C8
C3L.01201	860.57	C6
C3L.07012	873.638	C1
C3L.06067	960.375	C8
C3L.05326	904.27	C3
C3L.06983	937.725	C1
C3L.05865	857.286	C7
C3L.04231	847.751	C1
C3L.06070	779.084	C1
C3L.04250	1011.02	C3
C3L.05898	822.826	C3
C3L.05315	816.314	C8
C3L.01291	855.843	C3
C3L.05861	870.441	C1
C3L.06374	896.982	C6
C3L.05907	937.51	C7
C3L.07488	872.06	C4
C3L.01694	935.742	C1
C3L.04263	1000.52	C8
C3N.00659	821.588	C5
C3L.05815	875.321	C7
C3L.01426	871.321	C7
C3L.02135	823.018	C3
C3L.06951	794.725	C6
C3L.05866	845.801	C3
C3L.05313	853.341	C3
C3L.06357	1151.08	C7
C3L.06089	978.841	C4
C3L.07438	921.419	C7
C3L.06538	835.832	C5
C3L.05334	882.455	C4
C3L.00452	932.151	C8
C3L.06072	914.67	C8
C3L.01182	833.441	C5
C3L.05678	630.481	C1
C3L.06984	1009.25	C2
C3L.05386	718.687	C5
C3L.04265	736.957	C1
C3L.06540	862.896	C5
C3L.06953	850.646	C5
C3N.00681	864.384	C4
C3L.05874	827.97	C7
C3L.06090	884.792	C4
C3L.03491	871.325	C5
C3L.07580	1140.82	C7
C3L.03506	852.904	C4
C3L.06534	956.33	C2
C3L.05818	1101.66	C2
C3N.00466	894.739	C1
C3L.06537	894.59	C8
C3L.07439	851.69	C1
C3L.05884	941.236	C2
C3L.06806	853.508	C3
C3L.04270	789.484	C6
C3L.01187	906.057	C3
C3L.06981	1052.79	C4
C3L.07019	916.189	C2
C3L.04236	855.127	C3
C3L.05891	826.509	C5
C3L.00455	798.296	C1
C3L.04486	908.424	C5
C3L.06369	842.404	C1
C3L.00540	788.583	C2
C3L.05387	885.549	C8
C3L.04244	805.455	C1
C3L.06367	724.771	C1
C3L.03508	741.115	C8
C3L.06075	956.45	C2
C3L.04766	825.832	C2
C3L.06061	743.392	C6
C3L.02136	901.501	C4
C3L.05880	754.224	C1
C3L.03303	811.151	C1
C3L.05892	974.081	C2
C3L.05811	795.271	C3
C3L.07013	815.882	C5
C3L.06982	899.195	C7
C3L.06809	800.884	C1
C3L.06081	984.382	C7
C3N.00689	798.406	C1
C3L.05318	881.869	C1
C3L.06356	962.673	C8
C3L.04761	881.567	C8
C3L.07437	894.554	C1
C3L.01202	875.896	C1
C3L.06064	895.304	C2
C3L.06960	1057.68	C2
C3L.06956	837.774	C3
C3L.05877	907.019	C1
C3L.04483	860.779	C7
C3L.06368	928.534	C8
C3L.05889	944.699	C2
C3L.06066	897.773	C1
C3L.05862	900.854	C2
C3L.06539	908.489	C1
C3L.04976	1017.97	C2
C3L.06352	947.194	C4
C3L.06807	859.355	C6
C3L.05320	1009.06	C4
C3L.00453	819.624	C5
C3L.06542	849.58	C4
C3L.04269	816.502	C5
C3L.05896	983.058	C2
C3L.05816	904.88	C3
C3L.01700	866.741	C1
C3L.06069	892.941	C3
C3L.00810	747.444	C3
C3L.05317	866.953	C1
C3L.00459	693.664	C6
C3N.00656	913.534	C4
C3L.01427	801.896	C6
C3L.02779	949.925	C5
C3L.06364	961.964	C5
C3L.01188	973.08	C7
C3L.05867	808.28	C1
C3L.06803	974.502	C6
C3N.00651	950.668	C6
C3L.04763	956.992	C4
C3L.05335	905.044	C4
C3L.03510	965.433	C6
C3L.06063	880.449	C3
C3L.05872	776.6	C5
C3L.05908	842.24	C5
C3L.05329	807.199	C1
C3L.00614	792.243	C1
C3L.07490	738.978	C6
C3L.05870	750.792	C6
C3L.05325	903.398	C4
C3L.01295	705.197	C1
C3L.05905	842.196	C3

## Sheet: h
pvc	sample	avg.mean	clust
GMP	C3L.00452	656.15	C8
Committed	C3L.00453	552.741	C5
Committed	C3L.00455	552.741	C1
Committed	C3L.00458	552.741	C6
Committed	C3L.00459	552.741	C6
Primitive	C3L.00540	858.167	C2
Committed	C3L.00614	552.741	C1
Primitive	C3L.00810	858.167	C3
Committed	C3L.01182	552.741	C5
Primitive	C3L.01187	858.167	C3
Primitive	C3L.01188	858.167	C7
Committed	C3L.01201	552.741	C6
Committed	C3L.01202	552.741	C1
Primitive	C3L.01291	858.167	C3
Committed	C3L.01295	552.741	C1
Committed	C3L.01425	552.741	C5
Primitive	C3L.01426	858.167	C7
Committed	C3L.01427	552.741	C6
Committed	C3L.01694	552.741	C1
Committed	C3L.01696	552.741	C1
Committed	C3L.01700	552.741	C1
Primitive	C3L.02135	858.167	C3
Primitive	C3L.02136	858.167	C4
Committed	C3L.02779	552.741	C5
Committed	C3L.03303	552.741	C1
GMP	C3L.03308	656.15	C8
Committed	C3L.03491	552.741	C5
Committed	C3L.03493	552.741	C4
Primitive	C3L.03496	858.167	C2
Primitive	C3L.03506	858.167	C4
GMP	C3L.03508	656.15	C8
Primitive	C3L.03510	858.167	C6
Committed	C3L.04231	552.741	C1
Other	C3L.04236	621.005	C3
GMP	C3L.04242	656.15	C8
Committed	C3L.04244	552.741	C1
Committed	C3L.04250	552.741	C3
GMP	C3L.04263	656.15	C8
Committed	C3L.04265	552.741	C1
Committed	C3L.04269	552.741	C5
Committed	C3L.04270	552.741	C6
Primitive	C3L.04483	858.167	C7
Committed	C3L.04486	552.741	C5
Committed	C3L.04489	552.741	C5
Primitive	C3L.04508	858.167	C7
GMP	C3L.04761	656.15	C8
Primitive	C3L.04763	858.167	C4
Primitive	C3L.04766	858.167	C2
Other	C3L.04971	621.005	C3
Primitive	C3L.04976	858.167	C2
Primitive	C3L.05313	858.167	C3
GMP	C3L.05315	656.15	C8
Primitive	C3L.05316	858.167	C2
Committed	C3L.05317	552.741	C1
Committed	C3L.05318	552.741	C1
Primitive	C3L.05320	858.167	C4
Primitive	C3L.05325	858.167	C4
Primitive	C3L.05326	858.167	C3
Committed	C3L.05329	552.741	C1
Primitive	C3L.05331	858.167	C7
Committed	C3L.05334	552.741	C4
Primitive	C3L.05335	858.167	C4
Committed	C3L.05338	552.741	C1
Committed	C3L.05386	552.741	C5
GMP	C3L.05387	656.15	C8
Committed	C3L.05678	552.741	C1
Other	C3L.05811	621.005	C3
Primitive	C3L.05815	858.167	C7
Primitive	C3L.05816	858.167	C3
Primitive	C3L.05818	858.167	C2
Primitive	C3L.05819	858.167	C7
Committed	C3L.05861	552.741	C1
Primitive	C3L.05862	858.167	C2
Primitive	C3L.05865	858.167	C7
Primitive	C3L.05866	858.167	C3
Committed	C3L.05867	552.741	C1
Committed	C3L.05870	552.741	C6
Committed	C3L.05872	552.741	C5
Primitive	C3L.05874	858.167	C7
Committed	C3L.05877	552.741	C1
Committed	C3L.05880	552.741	C1
Primitive	C3L.05884	858.167	C2
Committed	C3L.05887	552.741	C6
Primitive	C3L.05888	858.167	C2
Other	C3L.05889	621.005	C2
Committed	C3L.05891	552.741	C5
Primitive	C3L.05892	858.167	C2
Primitive	C3L.05894	858.167	C7
Primitive	C3L.05896	858.167	C2
Primitive	C3L.05898	858.167	C3
Primitive	C3L.05905	858.167	C3
Primitive	C3L.05907	858.167	C7
Committed	C3L.05908	552.741	C5
Committed	C3L.06061	552.741	C6
Primitive	C3L.06063	858.167	C3
Primitive	C3L.06064	858.167	C2
Committed	C3L.06066	552.741	C1
GMP	C3L.06067	656.15	C8
Committed	C3L.06068	552.741	C1
Primitive	C3L.06069	858.167	C3
Committed	C3L.06070	552.741	C1
GMP	C3L.06072	656.15	C8
GMP	C3L.06073	656.15	C8
Primitive	C3L.06074	858.167	C5
Committed	C3L.06075	552.741	C2
Primitive	C3L.06081	858.167	C7
Committed	C3L.06082	552.741	C6
Primitive	C3L.06087	858.167	C7
Primitive	C3L.06089	858.167	C4
Other	C3L.06090	621.005	C4
Primitive	C3L.06352	858.167	C4
GMP	C3L.06356	656.15	C8
Other	C3L.06357	621.005	C7
Committed	C3L.06361	552.741	C6
Primitive	C3L.06364	858.167	C5
Committed	C3L.06367	552.741	C1
GMP	C3L.06368	656.15	C8
Committed	C3L.06369	552.741	C1
Committed	C3L.06374	552.741	C6
GMP	C3L.06386	656.15	C8
Primitive	C3L.06534	858.167	C2
GMP	C3L.06537	656.15	C8
Primitive	C3L.06538	858.167	C5
Committed	C3L.06539	552.741	C1
Primitive	C3L.06540	858.167	C5
Committed	C3L.06541	552.741	C1
Committed	C3L.06542	552.741	C4
Primitive	C3L.06543	858.167	C2
Primitive	C3L.06801	858.167	C7
Committed	C3L.06803	552.741	C6
Other	C3L.06806	621.005	C3
Committed	C3L.06807	552.741	C6
Committed	C3L.06809	552.741	C1
Primitive	C3L.06951	858.167	C6
Other	C3L.06952	621.005	C6
Committed	C3L.06953	552.741	C5
Committed	C3L.06954	552.741	C5
Primitive	C3L.06956	858.167	C3
Primitive	C3L.06960	858.167	C2
Primitive	C3L.06981	858.167	C4
Primitive	C3L.06982	858.167	C7
Committed	C3L.06983	552.741	C1
Primitive	C3L.06984	858.167	C2
Committed	C3L.07012	552.741	C1
Committed	C3L.07013	552.741	C5
Primitive	C3L.07019	858.167	C2
Committed	C3L.07437	552.741	C1
Primitive	C3L.07438	858.167	C7
Committed	C3L.07439	552.741	C1
Committed	C3L.07488	552.741	C4
Committed	C3L.07490	552.741	C6
GMP	C3L.07571	656.15	C8
Primitive	C3L.07580	858.167	C7
Primitive	C3L.07588	858.167	C7
Committed	C3N.00466	552.741	C1
Other	C3N.00651	621.005	C6
Primitive	C3N.00656	858.167	C4
Committed	C3N.00659	552.741	C5
Committed	C3N.00660	552.741	C6
Primitive	C3N.00681	858.167	C4
Primitive	C3N.00682	858.167	C2
Committed	C3N.00689	552.741	C1

## Sheet: i
feature	group	logFC	adj.P.Val
CV	C7	-1.6337	6.69816e-07
CII	C1	-1.09697	0.000840086
CIII	C1	-1.29813	0.0121718
CIII	C6	-1.66879	0.0154922
CI	C6	-3.10965	0.0154922
CIV	C6	-1.73932	0.0355612
CIII	C5	-1.34257	0.0955483
CI	C8	-2.11261	0.187411
CII	C3	-0.633299	0.322846
CIV	C3	-1.1795	0.322846
CI	C1	-1.00833	0.332552
CV	C4	-0.467993	0.447407
CIV	C5	-0.699798	0.526164
CII	C6	-0.236324	0.530776
CIV	C1	-0.293659	0.62556
CI	C5	-0.310399	0.782454
CIII	C3	-0.165119	0.817883
CV	C3	-0.0763448	0.817883
CI	C4	0.1357	0.989827
CIV	C4	0.0104768	0.989827
CIV	C7	0.0642661	0.932788
CII	C2	0.087797	0.885202
CV	C2	0.0457435	0.885202
CII	C4	0.397572	0.546237
CV	C5	0.254635	0.526164
CI	C3	1.20622	0.507619
CI	C7	1.13412	0.45022
CIII	C7	0.53976	0.45022
CII	C8	0.334759	0.410183
CV	C8	0.431358	0.269677
CII	C5	0.624249	0.223143
CIV	C8	1.39354	0.187411
CIII	C8	1.00728	0.187411
CV	C1	0.495595	0.0852954
CV	C6	0.630227	0.0628275
CIII	C4	1.88539	0.0134671
CII	C7	1.22366	0.00239667
CIV	C2	2.67395	0.000413482
CI	C2	4.27072	0.000275101
CIII	C2	2.18332	0.000275101
CV	Primitive	-2.21839	2.93482e-06
CIII	Committed	-3.35001	5.82166e-05
CII	Committed	-1.7001	0.00143966
CI	Committed	-4.26068	0.00816674
CIV	Committed	-1.56546	0.134616
CI	GMP	-2.7692	0.159399
CIV	GMP	-0.459595	0.761572
CV	GMP	-0.0991411	0.786625
CII	GMP	0.218008	0.761572
CIII	GMP	0.952745	0.381204
CIV	Primitive	1.26118	0.245094
CI	Primitive	4.19281	0.0122868
CII	Primitive	1.51762	0.0071085
CIII	Primitive	3.39655	8.79829e-05
CV	Committed	2.41108	6.4133e-08

[truncated: 4 more sheets: j, k, l, m]
