# Supplementary material for: Integrated proteogenomic and metabolomic profiling of acute myeloid leukemias to identify molecular subtypes and associated therapy targets
Source: Nat Cancer. 2026 Jun 12;7(6):993–1015. doi: 10.1038/s43018-026-01175-6 (PMC13309276; doi:10.1038/s43018-026-01175-6)
Supplement: Supplementary file 16 — Statistical source data. [file 43018_2026_1175_MOESM16_ESM.xlsx]

## Sheet: a
feature	subcategory	ontology	source
Pos:PC O-30:1__B	1	EtherPC-1	Pos
Pos:PC O-33:3	1	EtherPC-1	Pos
Pos:PC O-32:3	1	EtherPC-1	Pos
Pos:PC O-34:5	1	EtherPC-1	Pos
Pos:PC O-35:5	1	EtherPC-1	Pos
Pos:PC O-36:5__A	1	EtherPC-1	Pos
Pos:PC O-38:5__B	1	EtherPC-1	Pos
Pos:PC O-32:1__A	1	EtherPC-1	Pos
Pos:PC O-42:11	1	EtherPC-1	Pos
Pos:PC O-48:8__A	1	EtherPC-1	Pos
Pos:PC O-30:1__A	1	EtherPC-1	Pos
Pos:PC O-32:1__B	1	EtherPC-1	Pos
Pos:PC O-32:2	1	EtherPC-1	Pos
Pos:PC O-34:3	1	EtherPC-1	Pos
Pos:PC O-40:6__B	2	EtherPC-2	Pos
Pos:PC O-40:5__A	2	EtherPC-2	Pos
Pos:PC O-38:4__C	2	EtherPC-2	Pos
Pos:PC O-40:5__B	2	EtherPC-2	Pos
Pos:PC O-40:4__C	2	EtherPC-2	Pos
Pos:PC O-40:7	2	EtherPC-2	Pos
Pos:PC O-38:6__A	2	EtherPC-2	Pos
Pos:PC O-40:8	2	EtherPC-2	Pos
Pos:PC O-40:6__A	2	EtherPC-2	Pos
Pos:PC O-39:6	2	EtherPC-2	Pos
Pos:PC O-38:4__A	2	EtherPC-2	Pos
Pos:PC O-36:5__C	2	EtherPC-2	Pos
Pos:PC O-35:4	2	EtherPC-2	Pos
Pos:PC O-37:4__A	2	EtherPC-2	Pos
Pos:PC O-37:4__B	2	EtherPC-2	Pos
Pos:PC O-38:5__A	2	EtherPC-2	Pos
Pos:PC O-36:4	2	EtherPC-2	Pos
Pos:PC O-38:6__B	2	EtherPC-2	Pos
Pos:PC O-34:4	2	EtherPC-2	Pos
Pos:PC O-36:5__B	2	EtherPC-2	Pos
Pos:PC O-32:4	2	EtherPC-2	Pos
Pos:PC O-42:4__A	2	EtherPC-2	Pos
Pos:PC O-40:4__A	2	EtherPC-2	Pos
Pos:PC O-40:3__B	2	EtherPC-2	Pos
Pos:PC O-42:3	2	EtherPC-2	Pos
Pos:PC O-42:2__A	2	EtherPC-2	Pos
Pos:PC O-44:5__D	2	EtherPC-2	Pos
Pos:PC O-42:1	2	EtherPC-2	Pos
Pos:PC O-42:2__B	2	EtherPC-2	Pos
Pos:PC O-42:2__C	2	EtherPC-2	Pos
Pos:PC O-44:2	2	EtherPC-2	Pos
Pos:PC O-44:3	2	EtherPC-2	Pos
Pos:PC O-48:5	2	EtherPC-2	Pos
Pos:PC O-42:5__A	2	EtherPC-2	Pos
Pos:PC O-38:2	2	EtherPC-2	Pos
Pos:PC O-44:5__A	2	EtherPC-2	Pos
Pos:PC O-46:5__A	2	EtherPC-2	Pos
Pos:PC O-42:5__B	2	EtherPC-2	Pos
Pos:PC O-44:6__B	2	EtherPC-2	Pos
Pos:PC O-46:6__B	2	EtherPC-2	Pos
Pos:PC O-46:7__B	2	EtherPC-2	Pos
Pos:PC O-44:6__C	2	EtherPC-2	Pos
Pos:PC O-44:7	2	EtherPC-2	Pos
Pos:PC O-44:8__A	2	EtherPC-2	Pos
Pos:PC O-46:8	2	EtherPC-2	Pos
Pos:PC O-48:7	2	EtherPC-2	Pos
Pos:PC O-46:7__A	2	EtherPC-2	Pos
Pos:PC O-46:6__A	2	EtherPC-2	Pos
Pos:PC O-48:8__B	2	EtherPC-2	Pos
Pos:PC O-34:2__B	2	EtherPC-2	Pos
Pos:PC O-32:1__C	2	EtherPC-2	Pos
Pos:PC O-36:2__B	2	EtherPC-2	Pos
Pos:PC O-34:1	2	EtherPC-2	Pos
Pos:PC O-38:4__B	2	EtherPC-2	Pos
Pos:PC O-36:3__B	2	EtherPC-2	Pos
Pos:PC O-36:2__A	2	EtherPC-2	Pos
Pos:PC O-34:2__A	2	EtherPC-2	Pos
Pos:PC O-35:2	2	EtherPC-2	Pos
Pos:PC O-36:3__A	2	EtherPC-2	Pos
Pos:PC O-36:1	2	EtherPC-2	Pos
Pos:PC O-35:1	2	EtherPC-2	Pos
Pos:PC O-38:3	2	EtherPC-2	Pos
Pos:PC O-35:0__A	2	EtherPC-2	Pos
Pos:PC O-40:3__A	2	EtherPC-2	Pos
Pos:PC O-40:5__C	2	EtherPC-2	Pos
Pos:PC O-34:0	2	EtherPC-2	Pos
Pos:PC O-35:0__B	2	EtherPC-2	Pos
Pos:PC O-31:0	2	EtherPC-2	Pos
Pos:PC O-30:0	2	EtherPC-2	Pos
Pos:PC O-32:0	2	EtherPC-2	Pos
Pos:PC O-33:0__B	2	EtherPC-2	Pos
Pos:PC O-33:0__A	2	EtherPC-2	Pos
Pos:PC O-39:0	2	EtherPC-2	Pos
Pos:PC O-40:0	2	EtherPC-2	Pos
Pos:PC O-44:4	2	EtherPC-2	Pos
Pos:PC O-45:5	2	EtherPC-2	Pos
Pos:PC O-45:4	2	EtherPC-2	Pos
Pos:PC O-46:5__B	2	EtherPC-2	Pos
Pos:PC O-44:5__C	2	EtherPC-2	Pos
Pos:PC O-44:6__A	2	EtherPC-2	Pos
Pos:PC O-42:6	2	EtherPC-2	Pos
Pos:PC O-42:5__C	2	EtherPC-2	Pos
Pos:PC O-38:0	2	EtherPC-2	Pos
Pos:PC O-36:0	2	EtherPC-2	Pos
Pos:PC O-43:4	2	EtherPC-2	Pos
Pos:PC O-43:5	2	EtherPC-2	Pos
Pos:PC O-44:5__B	2	EtherPC-2	Pos
Pos:PC O-42:4__B	2	EtherPC-2	Pos
Pos:PC O-40:4__B	2	EtherPC-2	Pos
Pos:PC O-44:8__B	2	EtherPC-2	Pos
Neg:PE O-42:1|PE O-26:1_16:0	1	EtherPE-1	Neg
Neg:PE O-40:0|PE O-24:0_16:0	1	EtherPE-1	Neg
Neg:PE O-42:0|PE O-26:0_16:0	1	EtherPE-1	Neg
Neg:PE O-34:0|PE O-18:0_16:0__B	1	EtherPE-1	Neg
Neg:PE O-36:0|PE O-20:0_16:0__B	1	EtherPE-1	Neg
Neg:PE O-33:0|PE O-17:0_16:0	1	EtherPE-1	Neg
Neg:PE O-32:0|PE O-16:0_16:0	1	EtherPE-1	Neg
Neg:PE O-34:1|PE O-18:1_16:0__B	1	EtherPE-1	Neg
Neg:PE O-34:2|PE O-16:0_18:2	1	EtherPE-1	Neg
Neg:PE O-36:2|PE O-18:1_18:1__A	1	EtherPE-1	Neg
Neg:PE O-35:1|PE O-17:0_18:1	1	EtherPE-1	Neg
Neg:PE O-36:1|PE O-18:0_18:1	1	EtherPE-1	Neg
Neg:PE O-36:2|PE O-18:0_18:2__B	1	EtherPE-1	Neg
Neg:PE O-38:3|PE O-18:0_20:3__B	1	EtherPE-1	Neg
Neg:PE O-44:2|PE O-26:0_18:2	1	EtherPE-1	Neg
Neg:PE O-44:3|PE O-26:1_18:2	1	EtherPE-1	Neg
Neg:PE O-42:3|PE O-24:1_18:2__A	1	EtherPE-1	Neg
Neg:PE O-44:4|PE O-26:2_18:2	1	EtherPE-1	Neg
Neg:PE O-38:1|PE O-22:1_16:0	1	EtherPE-1	Neg
Neg:PE O-40:1|PE O-22:0_18:1	1	EtherPE-1	Neg
Neg:PE O-44:1|PE O-26:0_18:1	1	EtherPE-1	Neg
Neg:PE O-42:1|PE O-24:0_18:1	1	EtherPE-1	Neg
Neg:PE O-42:2|PE O-24:0_18:2	1	EtherPE-1	Neg
Neg:PE O-44:2|PE O-26:1_18:1__A	1	EtherPE-1	Neg
Neg:PE O-46:2|PE O-28:1_18:1	1	EtherPE-1	Neg
Neg:PE O-44:2|PE O-26:1_18:1__B	1	EtherPE-1	Neg
Neg:PE O-42:2|PE O-24:1_18:1__A	1	EtherPE-1	Neg
Neg:PE O-42:3|PE O-24:1_18:2__B	1	EtherPE-1	Neg
Neg:PE O-34:1|PE O-18:0_16:1__B	1	EtherPE-1	Neg
Neg:PE O-32:0|PE O-18:0_14:0	1	EtherPE-1	Neg
Neg:PE O-34:1|PE O-18:0_16:1__A	1	EtherPE-1	Neg
Neg:PE O-37:4|PE O-17:0_20:4	1	EtherPE-1	Neg
Neg:PE O-34:0|PE O-18:0_16:0__A	1	EtherPE-1	Neg
Neg:PE O-36:1|PE O-20:1_16:0__A	1	EtherPE-1	Neg
Neg:PE O-33:0|PE O-18:0_15:0	1	EtherPE-1	Neg
Neg:PE O-38:3|PE O-20:1_18:2	1	EtherPE-1	Neg
Neg:PE O-38:2|PE O-20:1_18:1__A	1	EtherPE-1	Neg
Neg:PE O-38:2|PE O-20:0_18:2	1	EtherPE-1	Neg
Neg:PE O-36:2|PE O-18:0_18:2__A	1	EtherPE-1	Neg
Neg:PE O-38:1|PE O-20:0_18:1	1	EtherPE-1	Neg
Neg:PE O-40:3|PE O-20:0_20:3	1	EtherPE-1	Neg
Neg:PE O-38:3|PE O-18:0_20:3__A	1	EtherPE-1	Neg
Neg:PE O-40:4|PE O-20:1_20:3	1	EtherPE-1	Neg
Neg:PE O-46:6|PE O-26:2_20:4	1	EtherPE-1	Neg
Neg:PE O-42:4|PE O-22:0_20:4__A	1	EtherPE-1	Neg
Neg:PE O-44:4|PE O-24:0_20:4	1	EtherPE-1	Neg
Neg:PE O-40:5|PE O-20:1_20:4__A	1	EtherPE-1	Neg
Neg:PE O-36:0|PE O-20:0_16:0__A	1	EtherPE-1	Neg
Neg:PE O-38:4|PE O-18:0_20:4	1	EtherPE-1	Neg
Neg:PE O-40:4|PE O-20:0_20:4	1	EtherPE-1	Neg
Neg:PE O-40:4|PE O-18:0_22:4__A	1	EtherPE-1	Neg
Neg:PE O-42:4|PE O-20:0_22:4__A	1	EtherPE-1	Neg
Neg:PE O-40:5|PE O-18:0_22:5	1	EtherPE-1	Neg
Neg:PE O-38:6|PE O-16:0_22:6	1	EtherPE-1	Neg
Neg:PE O-40:7|PE O-18:1_22:6__A	1	EtherPE-1	Neg
Neg:PE O-38:4|PE O-16:0_22:4	1	EtherPE-1	Neg
Neg:PE O-40:4|PE O-18:0_22:4__B	1	EtherPE-1	Neg
Neg:PE O-42:4|PE O-20:0_22:4__B	1	EtherPE-1	Neg
Neg:PE O-42:10|PE O-22:6_20:4	2	EtherPE-2	Neg
Neg:PE O-42:4|PE O-22:0_20:4__B	2	EtherPE-2	Neg
Neg:PE O-44:3|PE O-26:2_18:1	2	EtherPE-2	Neg
Neg:PE O-36:6|PE O-16:1_20:5	2	EtherPE-2	Neg
Neg:PE O-36:6|PE O-16:2_20:4__A	2	EtherPE-2	Neg
Neg:PE O-38:7|PE O-18:3_20:4	2	EtherPE-2	Neg
Neg:PE O-37:5|PE O-17:1_20:4__A	2	EtherPE-2	Neg
Neg:PE O-35:5|PE O-15:1_20:4	2	EtherPE-2	Neg
Neg:PE O-36:6|PE O-16:2_20:4__B	2	EtherPE-2	Neg
Neg:PE O-38:5|PE O-18:1_20:4__B	2	EtherPE-2	Neg
Neg:PE O-38:5|PE O-18:1_20:4__A	2	EtherPE-2	Neg
Neg:PE O-38:6|PE O-16:1_22:5	2	EtherPE-2	Neg
Neg:PE O-39:6|PE O-17:1_22:5__B	2	EtherPE-2	Neg
Neg:PE O-40:6|PE O-18:1_22:5__A	2	EtherPE-2	Neg
Neg:PE O-36:2|PE O-18:1_18:1__B	2	EtherPE-2	Neg
Neg:PE O-36:5|PE O-16:1_20:4	2	EtherPE-2	Neg
Neg:PE O-37:5|PE O-17:1_20:4__B	2	EtherPE-2	Neg
Neg:PE O-39:5|PE O-19:1_20:4	2	EtherPE-2	Neg
Neg:PE O-40:5|PE O-20:1_20:4__B	2	EtherPE-2	Neg
Neg:PE O-39:6|PE O-17:1_22:5__A	2	EtherPE-2	Neg
Neg:PE O-42:7|PE O-20:1_22:6	2	EtherPE-2	Neg
Neg:PE O-42:8|PE O-20:2_22:6	2	EtherPE-2	Neg
Neg:PE O-40:7|PE O-18:1_22:6__B	2	EtherPE-2	Neg
Neg:PE O-40:8|PE O-18:2_22:6__B	2	EtherPE-2	Neg
Neg:PE O-40:9|PE O-18:3_22:6	2	EtherPE-2	Neg
Neg:PE O-40:8|PE O-18:3_22:5	2	EtherPE-2	Neg
Neg:PE O-38:7|PE O-16:1_22:6	2	EtherPE-2	Neg
Neg:PE O-40:8|PE O-18:2_22:6__A	2	EtherPE-2	Neg
Neg:PE O-40:5|PE O-18:1_22:4	2	EtherPE-2	Neg
Neg:PE O-40:6|PE O-18:1_22:5__B	2	EtherPE-2	Neg
Neg:PE O-34:1|PE O-18:1_16:0__A	2	EtherPE-2	Neg
Neg:PE O-38:5|PE O-16:1_22:4	2	EtherPE-2	Neg
Neg:PE O-39:5|PE O-17:1_22:4__A	2	EtherPE-2	Neg
Neg:PE O-39:5|PE O-17:1_22:4__B	2	EtherPE-2	Neg
Neg:PE O-42:5|PE O-18:1_24:4	2	EtherPE-2	Neg
Neg:PE O-42:5|PE O-20:1_22:4	2	EtherPE-2	Neg
Neg:PE O-46:9|PE O-24:3_22:6	2	EtherPE-2	Neg
Neg:PE O-44:8|PE O-22:2_22:6	2	EtherPE-2	Neg
Neg:PE O-46:8|PE O-24:2_22:6	2	EtherPE-2	Neg
Neg:PE O-42:2|PE O-24:1_18:1__B	2	EtherPE-2	Neg
Neg:PE O-46:7|PE O-26:3_20:4	2	EtherPE-2	Neg
Neg:PE O-40:3|PE O-18:1_22:2	2	EtherPE-2	Neg
Neg:PE O-42:3|PE O-24:2_18:1	2	EtherPE-2	Neg
Neg:PE O-42:7|PE O-22:3_20:4	2	EtherPE-2	Neg
Neg:PE O-38:2|PE O-20:1_18:1__B	2	EtherPE-2	Neg
Neg:PE O-40:2|PE O-24:2_16:0	2	EtherPE-2	Neg
Neg:PE O-38:4|PE O-18:1_20:3	2	EtherPE-2	Neg
Neg:PE O-36:3|PE O-18:1_18:2__B	2	EtherPE-2	Neg
Neg:PE O-36:4|PE O-16:1_20:3__A	2	EtherPE-2	Neg
Neg:PE O-34:3|PE O-16:1_18:2	2	EtherPE-2	Neg
Neg:PE O-35:3|PE O-17:1_18:2	2	EtherPE-2	Neg
Neg:PE O-35:2|PE O-17:1_18:1__A	2	EtherPE-2	Neg
Neg:PE O-36:3|PE O-18:2_18:1	2	EtherPE-2	Neg
Neg:PE O-32:2|PE O-16:1_16:1	2	EtherPE-2	Neg
Neg:PE O-34:2|PE O-16:1_18:1	2	EtherPE-2	Neg
Neg:PE O-35:2|PE O-17:1_18:1__B	2	EtherPE-2	Neg
Neg:PE O-36:3|PE O-18:1_18:2__A	2	EtherPE-2	Neg
Neg:PE O-36:4|PE O-16:1_20:3__B	2	EtherPE-2	Neg
Neg:PE O-32:1|PE O-16:1_16:0	2	EtherPE-2	Neg
Neg:PE O-36:1|PE O-20:1_16:0__B	2	EtherPE-2	Neg
Neg:PE O-34:1|PE O-18:1_16:0__C	2	EtherPE-2	Neg
Neg:PE O-42:6|PE O-22:2_20:4	2	EtherPE-2	Neg
Neg:PE O-41:5|PE O-21:1_20:4	2	EtherPE-2	Neg
Neg:PE O-42:5|PE O-22:1_20:4	2	EtherPE-2	Neg
Neg:PE O-44:5|PE O-24:1_20:4	2	EtherPE-2	Neg
Neg:PE O-44:6|PE O-24:2_20:4	2	EtherPE-2	Neg
Neg:PE O-44:7|PE O-24:3_20:4	2	EtherPE-2	Neg
Pos:TG 52:0|TG 16:0_18:0_18:0	1	TG-1	Pos
Pos:TG 48:0|TG 16:0_16:0_16:0	1	TG-1	Pos
Pos:TG 50:0|TG 16:0_16:0_18:0	1	TG-1	Pos
Pos:TG 60:9|TG 20:3_20:3_20:3	1	TG-1	Pos
Pos:TG 45:0|TG 14:0_15:0_16:0	1	TG-1	Pos
Pos:TG 46:0|TG 14:0_16:0_16:0	1	TG-1	Pos
Pos:TG 49:0|TG 16:0_16:0_17:0	1	TG-1	Pos
Pos:TG 51:0|TG 16:0_17:0_18:0	1	TG-1	Pos
Pos:TG 54:0|TG 16:0_18:0_20:0	1	TG-1	Pos
Pos:TG 56:0|TG 16:0_16:0_24:0; TG 16:0_20:0_20:0	1	TG-1	Pos
Pos:TG 52:8|TG 12:0_18:2_22:6	2	TG-2	Pos
Pos:TG 50:6|TG 12:0_16:0_22:6	2	TG-2	Pos
Pos:TG 50:3__B	2	TG-2	Pos
Pos:TG 48:3|TG 12:0_18:1_18:2	2	TG-2	Pos
Pos:TG 46:4|TG 10:0_18:2_18:2	2	TG-2	Pos
Pos:TG 44:3|TG 8:0_18:1_18:2	2	TG-2	Pos
Pos:TG 44:2	2	TG-2	Pos
Pos:TG 46:3|TG 10:0_18:1_18:2	2	TG-2	Pos
Pos:TG 52:4|TG 16:0_18:2_18:2	2	TG-2	Pos
Pos:TG 53:4|TG 17:1_18:1_18:2	2	TG-2	Pos
Pos:TG 53:5	2	TG-2	Pos
Pos:TG 52:5|TG 16:0_18:2_18:3	2	TG-2	Pos
Pos:TG 52:5|TG 16:1_18:2_18:2	2	TG-2	Pos
Pos:TG 50:3__A	2	TG-2	Pos
Pos:TG 53:3	2	TG-2	Pos
Pos:TG 52:6|TG 16:1_18:2_18:3	2	TG-2	Pos
Pos:TG 50:4|TG 14:0_18:2_18:2	2	TG-2	Pos
Pos:TG 55:4|TG 18:1_19:1_18:2	2	TG-2	Pos
Pos:TG 55:3	2	TG-2	Pos
Pos:TG 54:6|TG 18:1_18:2_18:3	2	TG-2	Pos
Pos:TG 54:5|TG 18:1_18:2_18:2	2	TG-2	Pos
Pos:TG 51:2	2	TG-2	Pos
Pos:TG 48:2|TG 14:0_16:0_18:2	2	TG-2	Pos
Pos:TG 51:3	2	TG-2	Pos
Pos:TG 48:3	2	TG-2	Pos
Pos:TG 55:2|TG 19:0_18:1_18:1	2	TG-2	Pos
Pos:TG 56:6|TG 18:1_18:2_20:3	2	TG-2	Pos
Pos:TG 53:1|TG 17:0_18:0_18:1	2	TG-2	Pos
Pos:TG 51:1|TG 16:0_17:0_18:1	2	TG-2	Pos
Pos:TG 50:2	2	TG-2	Pos
Pos:TG 52:2|TG 16:0_18:1_18:1	2	TG-2	Pos
Pos:TG 54:2|TG 16:0_18:1_20:1	2	TG-2	Pos
Pos:TG 52:3|TG 16:0_18:1_18:2	2	TG-2	Pos
Pos:TG 54:3|TG 18:1_18:1_18:1	2	TG-2	Pos
Pos:TG 54:4|TG 18:1_18:1_18:2	2	TG-2	Pos
Pos:TG 56:3|TG 18:1_18:1_20:1	2	TG-2	Pos
Pos:TG 54:8|TG 14:0_18:2_22:6	2	TG-2	Pos
Pos:TG 56:2|TG 18:0_18:1_20:1	2	TG-2	Pos
Pos:TG 55:2	2	TG-2	Pos
Pos:TG 49:1|TG 15:0_16:0_18:1	2	TG-2	Pos
Pos:TG 48:1|TG 14:0_16:0_18:1	2	TG-2	Pos
Pos:TG 49:2|TG 15:0_16:0_18:2	2	TG-2	Pos
Pos:TG 46:1|TG 14:0_16:0_16:1	2	TG-2	Pos
Pos:TG 44:1|TG 12:0_14:0_18:1	2	TG-2	Pos
Pos:TG 42:1|TG 8:0_16:0_18:1	2	TG-2	Pos
Pos:TG 42:2|TG 8:0_16:0_18:2	2	TG-2	Pos
Pos:TG 54:1|TG 16:0_18:0_20:1	2	TG-2	Pos
Pos:TG 52:1|TG 16:0_18:0_18:1	2	TG-2	Pos
Pos:TG 56:1	2	TG-2	Pos
Pos:TG 42:0|TG 12:0_14:0_16:0	2	TG-2	Pos
Pos:TG 47:1|TG 15:0_16:0_16:1	2	TG-2	Pos
Pos:TG 44:0|TG 14:0_14:0_16:0	2	TG-2	Pos
Pos:TG 40:0	2	TG-2	Pos
Pos:TG 50:1|TG 16:0_16:0_18:1	2	TG-2	Pos
Pos:TG 38:0|TG 8:0_14:0_16:0	2	TG-2	Pos
Pos:TG 54:5|TG 16:0_18:1_20:4; TG 16:0_16:0_22:5	2	TG-2	Pos
Pos:TG 58:2|TG 16:0_18:1_24:1	2	TG-2	Pos
Pos:TG 60:2|TG 16:0_18:1_26:1	2	TG-2	Pos
Pos:TG 54:6|TG 16:0_18:2_20:4	2	TG-2	Pos
Pos:TG 56:6	2	TG-2	Pos
Pos:TG 56:8|TG 16:0_18:2_22:6	2	TG-2	Pos
Pos:TG 56:7|TG 16:0_18:1_22:6	2	TG-2	Pos
Pos:TG 56:8	2	TG-2	Pos
Pos:TG 56:7	2	TG-2	Pos
Pos:TG 58:8|TG 18:1_18:2_22:5	2	TG-2	Pos
Pos:TG 58:9|TG 18:1_18:2_22:6	2	TG-2	Pos
Pos:TG 58:10|TG 18:2_18:2_22:6	2	TG-2	Pos
Pos:TG 58:3	2	TG-2	Pos
Pos:TG 60:4	2	TG-2	Pos
Pos:TG 60:3	2	TG-2	Pos
Pos:TG 58:7|TG 18:0_18:1_22:6	2	TG-2	Pos
Pos:TG 60:12|TG 16:0_22:6_22:6	2	TG-2	Pos
Pos:TG 60:12|TG 18:2_20:4_22:6	2	TG-2	Pos
Pos:TG 62:13|TG 18:2_22:5_22:6	2	TG-2	Pos
Pos:TG 62:13|TG 18:1_22:6_22:6	2	TG-2	Pos
Pos:TG 58:8|TG 18:1_18:1_22:6	2	TG-2	Pos
Pos:TG 58:5|TG 18:0_18:1_22:4	2	TG-2	Pos
Pos:TG 58:6|TG 18:1_18:1_22:4	2	TG-2	Pos
Pos:TG 60:10|TG 18:1_20:3_22:6	2	TG-2	Pos
Pos:TG 60:9|TG 18:2_20:3_22:4	2	TG-2	Pos
Pos:TG 62:12|TG 18:1_22:5_22:6	2	TG-2	Pos
Pos:TG 58:1|TG 16:0_24:0_18:1	2	TG-2	Pos
Pos:TG 60:1|TG 16:0_26:0_18:1	2	TG-2	Pos
Pos:TG 62:2|TG 18:0_18:1_26:1	2	TG-2	Pos
Pos:TG 62:3	2	TG-2	Pos
Pos:TG 62:4|TG 18:1_26:1_18:2	2	TG-2	Pos
Pos:TG 64:4|TG 18:0_26:1_20:3	2	TG-2	Pos
Pos:TG 64:6|TG 18:1_24:1_22:4	2	TG-2	Pos
Pos:TG 60:8|TG 18:0_20:4_22:4	2	TG-2	Pos
Pos:TG 62:10|TG 18:1_22:4_22:5__B	2	TG-2	Pos
Pos:TG 66:12|TG 22:4_22:4_22:4	2	TG-2	Pos
Pos:TG 66:13|TG 22:4_22:4_22:5	2	TG-2	Pos
Pos:TG 66:14|TG 22:4_22:4_22:6	2	TG-2	Pos
Pos:TG 62:8|TG 18:1_22:3_22:4	2	TG-2	Pos
Pos:TG 62:10|TG 18:1_22:4_22:5__A	2	TG-2	Pos
Pos:TG 64:11|TG 20:3_22:4_22:4	2	TG-2	Pos
Pos:PC 40:8|PC 20:4_20:4	1	PC-1	Pos
Pos:PC 42:9|PC 20:4_22:5__A	1	PC-1	Pos
Pos:PC 38:6|PC 18:2_20:4	1	PC-1	Pos
Pos:PC 40:7|PC 20:3_20:4	1	PC-1	Pos
Pos:PC 42:8|PC 20:4_22:4	1	PC-1	Pos
Pos:PC 42:9|PC 20:4_22:5__B	1	PC-1	Pos
Pos:PC 40:6|PC 20:2_20:4	1	PC-1	Pos
Pos:PC 44:8|PC 20:4_24:4	1	PC-1	Pos
Pos:PC 36:1|PC 18:0_18:1	1	PC-1	Pos
Pos:PC 40:5|PC 20:1_20:4	1	PC-1	Pos
Pos:PC 37:1|PC 19:0_18:1	1	PC-1	Pos
Pos:PC 38:3|PC 18:0_20:3__A	1	PC-1	Pos
Pos:PC 40:4|PC 20:0_20:4	1	PC-1	Pos
Pos:PC 38:4|PC 18:0_20:4	1	PC-1	Pos
Pos:PC 39:4|PC 19:0_20:4__A	1	PC-1	Pos
Pos:PC 42:5|PC 22:1_20:4	1	PC-1	Pos
Pos:PC 44:5|PC 24:1_20:4	1	PC-1	Pos
Pos:PC 42:7|PC 22:3_20:4__B	1	PC-1	Pos
Pos:PC 42:7|PC 22:3_20:4__A	1	PC-1	Pos
Pos:PC 44:6|PC 24:2_20:4	1	PC-1	Pos
Pos:PC 38:3|PC 18:0_20:3__B	1	PC-1	Pos
Pos:PC 38:4|PC 18:1_20:3	1	PC-1	Pos
Pos:PC 38:1|PC 16:0_22:1	1	PC-1	Pos
Pos:PC 40:3|PC 18:0_22:3	1	PC-1	Pos
Pos:PC 37:3|PC 17:0_20:3	1	PC-1	Pos
Pos:PC 37:2|PC 19:0_18:2	1	PC-1	Pos
Pos:PC 34:0|PC 16:0_18:0__A	1	PC-1	Pos
Pos:PC 35:0|PC 17:0_18:0	1	PC-1	Pos
Pos:PC 35:1|PC 17:0_18:1__A	1	PC-1	Pos
Pos:PC 36:3|PC 16:0_20:3	1	PC-1	Pos
Pos:PC 36:2|PC 18:1_18:1__B	1	PC-1	Pos
Pos:PC 37:4|PC 17:0_20:4__B	1	PC-1	Pos
Pos:PC 37:4|PC 17:0_20:4__A	1	PC-1	Pos
Pos:PC 39:5|PC 19:1_20:4	1	PC-1	Pos
Pos:PC 36:4|PC 18:2_18:2__A	1	PC-1	Pos
Pos:PC 38:5|PC 18:1_20:4	1	PC-1	Pos
Pos:PC 38:4|PC 16:0_22:4	1	PC-1	Pos
Pos:PC 40:4|PC 18:0_22:4	1	PC-1	Pos
Pos:PC 40:5|PC 18:0_22:5	1	PC-1	Pos
Pos:PC 42:7|PC 20:1_22:6	1	PC-1	Pos
Pos:PC 34:0|PC 16:0_18:0__B	1	PC-1	Pos
Pos:PC 36:0|PC 18:0_18:0	1	PC-1	Pos
Pos:PC 37:4|PC 17:0_20:4__C	1	PC-1	Pos
Pos:PC 44:8|PC 22:4_22:4	1	PC-1	Pos
Pos:PC 42:5|PC 18:1_24:4	1	PC-1	Pos
Pos:PC 40:5|PC 18:1_22:4	1	PC-1	Pos
Pos:PC 42:5|PC 20:1_22:4	1	PC-1	Pos
Pos:PC 36:2|PC 18:1_18:1__A	1	PC-1	Pos
Pos:PC 37:2|PC 18:1_19:1	1	PC-1	Pos
Pos:PC 34:1|PC 16:0_18:1	1	PC-1	Pos
Pos:PC 38:2|PC 18:1_20:1	1	PC-1	Pos
Pos:PC 40:2|PC 18:1_22:1	1	PC-1	Pos
Pos:PC 38:3|PC 18:1_20:2	1	PC-1	Pos
Pos:PC 40:3|PC 22:1_18:2	1	PC-1	Pos
Pos:PC 46:4|PC 26:0_20:4	1	PC-1	Pos
Pos:PC 44:4|PC 24:0_20:4	1	PC-1	Pos
Pos:PC 46:5|PC 26:1_20:4	1	PC-1	Pos
Pos:PC 42:1|PC 16:0_26:1	1	PC-1	Pos
Pos:PC 44:2|PC 18:1_26:1	1	PC-1	Pos
Pos:PC 40:1|PC 16:0_24:1	1	PC-1	Pos
Pos:PC 42:2|PC 18:1_24:1	1	PC-1	Pos
Pos:PC 42:3|PC 24:1_18:2	1	PC-1	Pos
Pos:PC 34:2|PC 16:0_18:2	2	PC-2	Pos
Pos:PC 33:2|PC 15:0_18:2	2	PC-2	Pos
Pos:PC 35:3|PC 17:1_18:2__A	2	PC-2	Pos
Pos:PC 34:3|PC 16:1_18:2	2	PC-2	Pos
Pos:PC 31:1|PC 15:0_16:1	2	PC-2	Pos
Pos:PC 32:2|PC 16:1_16:1__B	2	PC-2	Pos
Pos:PC 32:2|PC 14:0_18:2	2	PC-2	Pos
Pos:PC 34:2|PC 16:1_18:1	2	PC-2	Pos
Pos:PC 30:1|PC 14:0_16:1	2	PC-2	Pos
Pos:PC 32:2|PC 16:1_16:1__A	2	PC-2	Pos
Pos:PC 32:1|PC 16:0_16:1__C	2	PC-2	Pos
Pos:PC 32:1|PC 16:0_16:1__B	2	PC-2	Pos
Pos:PC 38:7|PC 16:1_22:6	2	PC-2	Pos
Pos:PC 35:4|PC 15:0_20:4	2	PC-2	Pos
Pos:PC 33:0|PC 16:0_17:0__A	2	PC-2	Pos
Pos:PC 33:1|PC 16:0_17:1__A	2	PC-2	Pos
Pos:PC 31:0|PC 15:0_16:0__B	2	PC-2	Pos
Pos:PC 32:0|PC 16:0_16:0__B	2	PC-2	Pos
Pos:PC 33:0|PC 16:0_17:0__B	2	PC-2	Pos
Pos:PC 32:0|PC 16:0_16:0__A	2	PC-2	Pos
Pos:PC 31:0|PC 15:0_16:0__A	2	PC-2	Pos
Pos:PC 35:2|PC 17:0_18:2	2	PC-2	Pos
Pos:PC 36:3|PC 18:1_18:2	2	PC-2	Pos
Pos:PC 37:3|PC 19:1_18:2	2	PC-2	Pos
Pos:PC 33:1|PC 16:0_17:1__B	2	PC-2	Pos
Pos:PC 35:1|PC 17:0_18:1__B	2	PC-2	Pos
Pos:PC 35:3|PC 17:1_18:2__B	2	PC-2	Pos
Pos:PC 33:1|PC 15:0_18:1	2	PC-2	Pos
Pos:PC 35:2|PC 17:1_18:1	2	PC-2	Pos
Pos:PC 36:5|PC 16:0_20:5	2	PC-2	Pos
Pos:PC 40:6|PC 18:1_22:5	2	PC-2	Pos
Pos:PC 34:3|PC 16:0_18:3	2	PC-2	Pos
Pos:PC 32:2|PC 16:0_16:2	2	PC-2	Pos
Pos:PC 30:0|PC 14:0_16:0	2	PC-2	Pos
Pos:PC 32:1|PC 16:0_16:1__A	2	PC-2	Pos
Pos:PC 36:4|PC 18:2_18:2__C	2	PC-2	Pos
Pos:PC 36:5|PC 16:1_20:4	2	PC-2	Pos
Pos:PC 34:4|PC 14:0_20:4	2	PC-2	Pos
Pos:PC 37:5|PC 17:1_20:4	2	PC-2	Pos
Pos:PC 39:6|PC 17:0_22:6	2	PC-2	Pos
Pos:PC 40:6|PC 18:0_22:6	2	PC-2	Pos
Pos:PC 40:7|PC 18:2_22:5	2	PC-2	Pos
Pos:PC 42:10|PC 20:4_22:6	2	PC-2	Pos
Pos:PC 42:8|PC 20:2_22:6	2	PC-2	Pos
Pos:PC 38:6|PC 16:0_22:6	2	PC-2	Pos
Pos:PC 40:7|PC 18:1_22:6	2	PC-2	Pos
Pos:PC 36:4|PC 18:2_18:2__B	2	PC-2	Pos
Pos:PC 38:3|PC 20:1_18:2	2	PC-2	Pos
Pos:PC 38:4|PC 18:2_20:2	2	PC-2	Pos
Pos:PC 39:4|PC 19:0_20:4__B	2	PC-2	Pos
Pos:PC 40:6|PC 18:2_22:4	2	PC-2	Pos
Neg:PG 38:6|PG 18:2_20:4__A	1	PG-1	Neg
Neg:PG 38:6|PG 18:2_20:4__B	1	PG-1	Neg
Neg:PG 38:5|PG 18:1_20:4__A	1	PG-1	Neg
Neg:PG 38:5|PG 18:1_20:4__B	1	PG-1	Neg
Neg:PG 40:4|PG 18:1_22:3	1	PG-1	Neg
Neg:PG 38:5|PG 18:2_20:3__B	1	PG-1	Neg
Neg:PG 38:4|PG 18:1_20:3__B	1	PG-1	Neg
Neg:PG 38:4|PG 18:1_20:3__A	1	PG-1	Neg
Neg:PG 38:5|PG 18:2_20:3__A	1	PG-1	Neg
Neg:PG 36:5|PG 18:2_18:3__A	1	PG-1	Neg
Neg:PG 36:1|PG 18:0_18:1__B	1	PG-1	Neg
Neg:PG 38:2|PG 18:1_20:1	1	PG-1	Neg
Neg:PG 34:4|PG 18:1_16:3	1	PG-1	Neg
Neg:PG 36:1|PG 18:0_18:1__C	1	PG-1	Neg
Neg:PG 36:2|PG 18:1_18:1__C	1	PG-1	Neg
Neg:PG 36:1|PG 18:0_18:1__A	1	PG-1	Neg
Neg:PG 36:2|PG 18:1_18:1__B	1	PG-1	Neg
Neg:PG 36:2|PG 18:1_18:1__A	1	PG-1	Neg
Neg:PG 34:2|PG 16:1_18:1__A	1	PG-1	Neg
Neg:PG 35:2|PG 17:1_18:1__A	1	PG-1	Neg
Neg:PG 34:1|PG 16:0_18:1__A	1	PG-1	Neg
Neg:PG 34:2|PG 16:0_18:2__C	1	PG-1	Neg
Neg:PG 34:1|PG 16:0_18:1__B	1	PG-1	Neg
Neg:PG 34:2|PG 16:0_18:2__A	1	PG-1	Neg
Neg:PG 34:2|PG 16:0_18:2__B	1	PG-1	Neg
Neg:PG 35:2|PG 17:1_18:1__B	1	PG-1	Neg
Neg:PG 36:5|PG 18:2_18:3; PG 16:1_20:4	1	PG-1	Neg
Neg:PG 36:4|PG 16:0_20:4__A	1	PG-1	Neg
Neg:PG 35:3|PG 17:1_18:2__A	1	PG-1	Neg
Neg:PG 37:3|PG 19:1_18:2	1	PG-1	Neg
Neg:PG 36:3|PG 18:1_18:2__A	1	PG-1	Neg
Neg:PG 34:3|PG 16:1_18:2__B	1	PG-1	Neg
Neg:PG 34:3|PG 16:1_18:2__A	1	PG-1	Neg
Neg:PG 35:3|PG 17:1_18:2__B	1	PG-1	Neg
Neg:PG 36:5|PG 18:2_18:3__B	1	PG-1	Neg
Neg:PG 38:3|PG 18:1_20:2__A	1	PG-1	Neg
Neg:PG 38:3|PG 18:1_20:2; PG 20:1_18:2	1	PG-1	Neg
Neg:PG 38:3|PG 18:1_20:2__B	1	PG-1	Neg
Neg:PG 36:3|PG 18:1_18:2__B	1	PG-1	Neg
Neg:PG 36:3|PG 18:1_18:2__C	1	PG-1	Neg
Neg:PG 36:4|PG 18:2_18:2__A	1	PG-1	Neg
Neg:PG 36:4|PG 18:2_18:2__C	1	PG-1	Neg
Neg:PG 36:4|PG 18:2_18:2__B	1	PG-1	Neg
Neg:PG 38:4|PG 18:2_20:2__A	1	PG-1	Neg
Neg:PG 40:6|PG 18:2_22:4__B	1	PG-1	Neg
Neg:PG 38:7|PG 18:2_20:5	1	PG-1	Neg
Neg:PG 40:7|PG 18:2_22:5__A	1	PG-1	Neg
Neg:PG 40:6|PG 18:1_22:5__A	1	PG-1	Neg
Neg:PG 40:6|PG 18:1_22:5__B	1	PG-1	Neg
Neg:PG 40:6|PG 18:2_22:4__A	1	PG-1	Neg
Neg:PG 40:7|PG 18:2_22:5__B	1	PG-1	Neg
Neg:PG 40:5|PG 18:1_22:4__A	1	PG-1	Neg
Neg:PG 42:8|PG 20:4_22:4__A	1	PG-1	Neg
Neg:PG 42:7|PG 20:3_22:4__A	1	PG-1	Neg
Neg:PG 42:7|PG 20:3_22:4__B	1	PG-1	Neg
Neg:PG 42:10|PG 20:4_22:6__C	2	PG-2	Neg
Neg:PG 44:12|PG 22:6_22:6__A	2	PG-2	Neg
Neg:PG 44:12|PG 22:6_22:6__B	2	PG-2	Neg
Neg:PG 42:11|PG 20:5_22:6__A	2	PG-2	Neg
Neg:PG 42:11|PG 20:5_22:6__B	2	PG-2	Neg
Neg:PG 40:5|PG 18:1_22:4__B	2	PG-2	Neg
Neg:PG 40:9|PG 18:3_22:6	2	PG-2	Neg
Neg:PG 40:8|PG 18:2_22:6	2	PG-2	Neg
Neg:PG 40:7|PG 18:1_22:6__A	2	PG-2	Neg
Neg:PG 40:7|PG 18:1_22:6__B	2	PG-2	Neg
Neg:PG 44:10|PG 22:5_22:5	2	PG-2	Neg
Neg:PG 44:8|PG 22:4_22:4	2	PG-2	Neg
Neg:PG 44:9|PG 22:4_22:5__A	2	PG-2	Neg
Neg:PG 44:9|PG 22:4_22:5__B	2	PG-2	Neg
Neg:PG 42:9|PG 20:4_22:5__B	2	PG-2	Neg
Neg:PG 42:9|PG 20:4_22:5__C	2	PG-2	Neg
Neg:PG 36:5|PG 16:1_20:4	2	PG-2	Neg
Neg:PG 38:6|PG 18:2_20:4__C	2	PG-2	Neg
Neg:PG 38:4|PG 18:1_20:3__C	2	PG-2	Neg
Neg:PG 38:5|PG 18:1_20:4__C	2	PG-2	Neg
Neg:PG 42:9|PG 20:4_22:5__A	2	PG-2	Neg
Neg:PG 44:10|PG 22:4_22:6	2	PG-2	Neg
Neg:PG 42:10|PG 20:4_22:6__A	2	PG-2	Neg
Neg:PG 42:10|PG 20:4_22:6__B	2	PG-2	Neg
Neg:PG 36:3|PG 18:1_18:2__D	2	PG-2	Neg
Neg:PG 34:3|PG 16:1_18:2__C	2	PG-2	Neg
Neg:PG 36:4|PG 16:0_20:4__B	2	PG-2	Neg
Neg:PG 34:1|PG 16:0_18:1__C	2	PG-2	Neg
Neg:PG 33:1|PG 15:0_18:1	2	PG-2	Neg
Neg:PG 34:2|PG 16:0_18:2__D	2	PG-2	Neg
Neg:PG 32:1|PG 16:0_16:1	2	PG-2	Neg
Neg:PG 34:2|PG 16:1_18:1__B	2	PG-2	Neg
Neg:PG 32:0|PG 16:0_16:0	2	PG-2	Neg
Neg:PG 36:4|PG 18:2_18:2__D	2	PG-2	Neg
Neg:PG 34:0|PG 16:0_18:0	2	PG-2	Neg
Neg:PG 42:8|PG 20:4_22:4__B	2	PG-2	Neg
Neg:PG 42:9|PG 20:4_22:5__D	2	PG-2	Neg
Neg:PG 36:2|PG 16:0_20:2	2	PG-2	Neg
Neg:PG 38:3|PG 18:1_20:2__C	2	PG-2	Neg
Neg:PG 38:2|PG 18:0_20:2	2	PG-2	Neg
Neg:PG 38:4|PG 18:2_20:2__B	2	PG-2	Neg
Neg:PG 36:2|PG 18:0_18:2	2	PG-2	Neg
Neg:PG 36:1|PG 18:0_18:1__D	2	PG-2	Neg
Neg:PG 36:3|PG 16:0_20:3	2	PG-2	Neg
Neg:PG 38:4|PG 18:0_20:4	2	PG-2	Neg
Neg:FA 20:3__E	1	FA-1	Neg
Neg:FA 20:3__D	1	FA-1	Neg
Neg:FA 20:3__F	1	FA-1	Neg
Neg:FA 27:0	1	FA-1	Neg
Neg:FA 28:0	1	FA-1	Neg
Neg:FA 24:0	1	FA-1	Neg
Neg:FA 26:0	1	FA-1	Neg
Neg:FA 17:0	1	FA-1	Neg
Neg:FA 18:0	1	FA-1	Neg
Neg:FA 16:0	1	FA-1	Neg
Neg:FA 14:0	1	FA-1	Neg
Neg:FA 28:7	1	FA-1	Neg
Neg:FA 16:3	1	FA-1	Neg
Neg:FA 26:1	1	FA-1	Neg
Neg:FA 28:1	1	FA-1	Neg
Neg:FA 20:2__B	2	FA-2	Neg
Neg:FA 20:3__C	2	FA-2	Neg
Neg:FA 18:2__B	2	FA-2	Neg
Neg:FA 20:1__C	2	FA-2	Neg
Neg:FA 18:1__C	2	FA-2	Neg
Neg:FA 18:1__B	2	FA-2	Neg
Neg:FA 20:3__A	2	FA-2	Neg
Neg:FA 20:4__B	2	FA-2	Neg
Neg:FA 20:4__C	2	FA-2	Neg
Neg:FA 20:4__A	2	FA-2	Neg
Neg:FA 20:3__B	2	FA-2	Neg
Neg:FA 18:2__A	2	FA-2	Neg
Neg:FA 18:1__A	2	FA-2	Neg
Neg:FA 20:1__B	2	FA-2	Neg
Neg:FA 22:1__B	2	FA-2	Neg
Neg:FA 22:2__B	2	FA-2	Neg
Neg:FA 22:3__A	2	FA-2	Neg
Neg:FA 22:3__B	2	FA-2	Neg
Neg:FA 22:4__B	2	FA-2	Neg
Neg:FA 22:4__A	2	FA-2	Neg
Neg:FA 24:4	2	FA-2	Neg
Neg:FA 20:2__A	2	FA-2	Neg
Neg:FA 22:1__A	2	FA-2	Neg
Neg:FA 20:1__A	2	FA-2	Neg
Neg:FA 22:2__A	2	FA-2	Neg
Neg:FA 24:2	2	FA-2	Neg
Neg:FA 20:1__D	2	FA-2	Neg
Neg:FA 18:2__C	2	FA-2	Neg
Neg:FA 22:2__C	2	FA-2	Neg

## Sheet: c
logFC	AveExpr	t	P.Value	adj.P.Val	B	feature	group
-7.12513992017257	3.91613824701764e-16	-6.71673560536966	1.21112816646678e-09	4.60228703257376e-08	11.7250153613813	PC-1	C1
-2.02671682587179	5.82577967348878e-17	-5.77828260756409	8.8756927619334e-08	1.12425441651156e-06	7.66781439313884	CoQ	C1
-2.40910217149591	1.53757938094653e-16	-4.43090136730487	2.4393062061636e-05	0.000231734089585542	2.39995869682288	Hex3Cer	C1
-3.80055749829574	2.49366499671666e-18	-4.06530997794392	9.6693594837629e-05	0.000734871320765981	1.12225750722326	HexCer_NS	C1
-3.94700310124199	-9.8084156537522e-17	-4.26128911143342	4.65186765116311e-05	0.00176770970744198	1.86662139254465	EtherTG	C3
-5.45198931534462	3.43981209257234e-16	-4.10801754368117	8.24221920059573e-05	0.00304637317023079	1.34148062034811	PE	C8
-3.50967633013916	1.82796486281056e-16	-3.7351464940465	0.000314315975026167	0.00597200352549717	0.139347890761407	GM3	C2
-5.55091439398383	-1.22514845490862e-16	-3.41735278923393	0.000919737508106293	0.00699000506160782	-0.755143197335856	SM	C8
-2.70852046265132	3.43981209257234e-16	-3.09589287522159	0.00255626382046821	0.0107931139086435	-1.86760893487943	PE	C1
-1.87820194488968	-1.15359111152458e-16	-2.93276626567375	0.00417947177225074	0.0135640710093729	-2.30716876758191	FA-1	C1
-2.74614503105373	1.95084110902558e-16	-2.9196252818009	0.00434486845599393	0.0135640710093729	-2.34171891043889	Cer_NDS	C1
-1.84158056768491	-2.47866686666394e-16	-2.89725540829011	0.00464034008215387	0.0135640710093729	-2.40023521045248	TG-1	C1
-4.34845788570042	-6.67507137526909e-17	-3.30257389919524	0.00133480815229231	0.0253613548935539	-1.06831776785593	PG-2	C6
-1.97022618144135	-7.27499657737773e-17	-2.45186351626195	0.0159746884260098	0.0379398850117733	-3.48484449661562	Hex2Cer	C1
-4.10347750448995	1.95084110902558e-16	-2.77375657126564	0.00662643117242438	0.0419673974253544	-2.4362909774755	Cer_NDS	C8
-1.2923192818156	1.96421293581957e-17	-2.76613707156987	0.00677357620019536	0.0514791791214847	-2.57766133274583	PA	C2
-1.84648604423498	-6.67507137526909e-17	-2.27560656567324	0.0250386965503674	0.0559688511125859	-3.87022413800176	PG-2	C1
-1.72636567294951	1.28658657801613e-17	-2.1124618568593	0.0371790690784262	0.0784891458322331	-4.20388985986064	PC-2	C1
-1.37042746216429	-1.25767452008319e-16	-2.6066569230178	0.010560002462415	0.0948564383889997	-2.95993066153775	EtherLPE	C3
-4.45128973092901	-3.23815048849004e-17	-2.5448830927169	0.0124811103143421	0.0948564383889997	-3.10285979533155	TG-2	C3
-2.63900525066973	-1.94831130395645e-16	-2.86010218571969	0.00516878900327808	0.0982069910622836	-2.19922262514217	EtherLPC	C5
-2.27668740082702	1.13136496698862e-16	-1.9437692751603	0.0547807291347523	0.102511132770115	-4.52505951644268	Cer_NS	C1
-1.42920008869718	1.96421293581957e-17	-2.36676648215725	0.0198950521461473	0.108001711650514	-3.34647436868946	PA	C8
-2.58082293009398	-7.06899816460549e-17	-2.34880982201142	0.0208259618974247	0.113055221728877	-3.35077233344029	DLCL	C6
-4.94013610901834	-3.23815048849004e-17	-2.54847367276459	0.0123624358530029	0.117443140603528	-3.02955621747789	TG-2	C4
-1.93421491149793	1.196959198424e-16	-2.30568987463204	0.0232212358262113	0.120626764570021	-3.62783662830339	PS	C3
-2.85077630138135	-1.95806912350882e-16	-2.26980500784265	0.0253951083305307	0.120626764570021	-3.70262624616303	EtherPE-1	C3
-2.11936066303948	-2.19731640290396e-17	-1.98469831737198	0.0499548060766807	0.135591616493848	-4.2590245931122	CL	C3
-2.10679099760582	1.196959198424e-16	-1.95216380188616	0.0537508364402353	0.177599294627143	-4.14128272150581	PS	C8
-1.98499050155492	-7.06899816460549e-17	-1.90324775068384	0.0599205694562327	0.177599294627143	-4.22586288455397	DLCL	C8
-2.21573457782849	-2.32507155889516e-16	-1.89694235315957	0.0607576534250753	0.177599294627143	-4.23662134525886	LPS	C8
-2.76914802119247	1.28658657801613e-17	-2.02957866538983	0.0450900404858818	0.19038017094039	-3.96369815402324	PC-2	C6
-1.52146729009965	-2.32507155889516e-16	-1.65645761386457	0.10080597949911	0.21281262338701	-4.81404714163003	LPS	C3
-3.66316912294268	1.13136496698862e-16	-1.87653915841681	0.0635343605586341	0.221932172707354	-4.22861547311379	Cer_NS	C6
-2.16276651054305	-1.94831130395645e-16	-1.87144779468845	0.0642435236784446	0.221932172707354	-4.23709977579371	EtherLPC	C6
-1.77319310212949	-1.15359111152458e-16	-1.71646697509645	0.0892119908032167	0.234974943237599	-4.53046639043328	FA-1	C8
-3.35565640190981	3.91613824701764e-16	-1.69749181470106	0.0927532670674731	0.234974943237599	-4.55976678563363	PC-1	C8
-1.63159398489279	1.196959198424e-16	-1.93016018579957	0.0564610123049221	0.24634970175631	-4.35800753523935	PS	C2
-1.82238232228736	-7.27499657737773e-17	-1.8231468576797	0.0713117557715634	0.24634970175631	-4.54418003016975	Hex2Cer	C2
-3.02729656082581	-1.22514845490862e-16	-1.68130250544796	0.0958648251525617	0.280220258138257	-4.53856972863617	SM	C6
-1.15212597363202	-1.94831130395645e-16	-1.34239687845557	0.182547791634553	0.291177843938086	-5.25627269150324	EtherLPC	C3
-0.971535916206915	1.53757938094653e-16	-1.33821590464152	0.183901796171422	0.291177843938086	-5.26156126245864	Hex3Cer	C3
-1.98914707682389	2.49366499671666e-18	-1.6258368406069	0.107177076569146	0.313286839202118	-4.86137505170768	HexCer_NS	C2
-0.989266408849815	2.76688394418301e-16	-1.25954728461276	0.210813086092012	0.320435890859859	-5.56896001293074	DG	C1
-1.90268990313402	-6.67507137526909e-17	-1.47389812148118	0.143689820561445	0.321189010666759	-4.88181878616652	PG-2	C8
-0.594838927747423	1.96421293581957e-17	-1.23453061894956	0.219937258489934	0.3343046329047	-5.38761962718409	PA	C3
-1.75018073610886	-7.19910242530375e-17	-1.17795607184617	0.241647380762498	0.346337505032649	-5.45225339280149	EtherPC-2	C3
-3.14739835689968	-7.19910242530375e-17	-1.93398114639833	0.0559794813478033	0.361292513686717	-4.11186943833949	EtherPC-2	C5
-3.43952971319146	-3.75133951679985e-17	-1.92548950074956	0.0570461863715869	0.361292513686717	-4.12632310248487	PG-1	C5
-1.97812233258443	1.82796486281056e-16	-1.46718710429737	0.145503261670921	0.394937424535356	-4.84159796300717	GM3	C6
-1.64720512110418	-3.75133951679985e-17	-1.00827844142045	0.315787037828045	0.413789911636748	-5.62839038531826	PG-1	C3
-2.96098816829136	3.91613824701764e-16	-1.40255353118624	0.163886457975537	0.415179026871359	-4.92535890920168	PC-1	C6
-1.51449726529451	2.76688394418301e-16	-1.22925503612034	0.221897265303055	0.421604804075805	-5.18436870916115	DG	C8
-1.64471694538404	-2.19731640290396e-17	-1.19132925146847	0.236379900621297	0.427735058267109	-5.22653846014988	CL	C8
-2.4495968149911	-3.23815048849004e-17	-1.06882915833077	0.287752465072599	0.475417116206903	-5.35397176061765	TG-2	C8
-0.746023670782334	1.82796486281056e-16	-0.916292987180226	0.361754171023518	0.490952089246203	-5.93007788622523	GM3	C1
-0.675983828910616	-7.06899816460549e-17	-0.815744669248943	0.416611056394063	0.49472562946795	-5.79577497106738	DLCL	C3
-1.03865274395856	-2.47866686666394e-16	-1.00421070187051	0.317731475566936	0.503074836314315	-5.41576386111442	TG-1	C8
-2.81606121999749	1.196959198424e-16	-2.48160522368386	0.0147693795591025	0.504662706328145	-4.57919163307744	PS	C7
-2.6531981658827	-7.27499657737773e-17	-1.95967596402096	0.0528551048030405	0.504662706328145	-4.58615633441532	Hex2Cer	C7
-0.832433070453886	5.82577967348878e-17	-1.22960023389972	0.221768820005237	0.526700947512438	-5.13165190005192	CoQ	C6
-1.54198563302884	-9.8084156537522e-17	-1.39403203046392	0.166441466853687	0.563561372906778	-5.10036745613187	EtherTG	C4
-0.782787968491523	-1.25767452008319e-16	-1.31131327281298	0.192797311783898	0.563561372906778	-5.20473474870529	EtherLPE	C4
-1.62603270760035	1.13136496698862e-16	-0.873534561632557	0.384491126433892	0.567709801349713	-5.52918425152217	Cer_NS	C8
-1.82488443433959	-7.19910242530375e-17	-0.902321455786172	0.369082079055963	0.588251758144735	-5.44981536914809	EtherPC-2	C6
-1.31723534292694	-2.19731640290396e-17	-0.894651698963888	0.373149023096196	0.588251758144735	-5.45612444353977	CL	C6
-1.17487418221499	2.76688394418301e-16	-0.893723140542123	0.373643302911225	0.588251758144735	-5.45688467675864	DG	C6
-0.558119265476686	-1.25767452008319e-16	-0.806051035172442	0.422150298253785	0.594137456801623	-5.5816771187243	EtherLPE	C8
-1.60684679350827	-7.19910242530375e-17	-1.07999255601652	0.282780659206787	0.596981391658773	-5.55756258437823	EtherPC-2	C2
-0.910101056472842	-2.32507155889516e-16	-0.72173647125833	0.472162243227067	0.640791615808163	-5.58427399659704	LPS	C6
-1.03126431354248	-1.25767452008319e-16	-1.40985618924095	0.161726626677574	0.647509624930172	-4.59195261486497	EtherLPE	C7
-0.836388682142632	1.96421293581957e-17	-1.27734875830744	0.20447672366216	0.647509624930172	-4.59309110758576	PA	C7
-0.743328188356141	-1.25767452008319e-16	-1.24174373938207	0.217273649005813	0.669856429616224	-5.09276217758687	EtherLPE	C5
-1.62426549672637	-1.95806912350882e-16	-1.14517023443446	0.254907699406678	0.669856429616224	-5.19697456667025	EtherPE-1	C5
-0.833751296327167	-7.06899816460549e-17	-0.908189951587295	0.365989910795477	0.669856429616224	-5.41782772522492	DLCL	C5
-0.70774368480359	-1.15359111152458e-16	-0.865592642812174	0.388815235961474	0.701689652544271	-5.75614294997213	FA-1	C2
-2.35927714889804	-7.19910242530375e-17	-1.16942663947745	0.245049116691699	0.71629741802189	-4.59394061882773	EtherPC-2	C7
-2.09521871573054	-3.75133951679985e-17	-0.944044752781554	0.347452781400173	0.740686004684617	-4.59548440578928	PG-1	C7
-1.4555150727182	-1.95806912350882e-16	-0.834996178101549	0.405737162739029	0.740686004684617	-4.59611738360634	EtherPE-1	C7
-0.659701074384109	-9.8084156537522e-17	-0.591549273242458	0.555504830431834	0.760439262818681	-5.63449739259904	EtherTG	C5
-0.869715637184256	-1.22514845490862e-16	-0.584341615624325	0.560323667340081	0.760439262818681	-5.63837470441376	SM	C5
-0.923534005614795	-2.32507155889516e-16	-0.732261208714614	0.465745042267815	0.77442753099961	-4.59664459835098	LPS	C7
-1.22088195051915	2.49366499671666e-18	-0.727352469109826	0.468732452973448	0.77442753099961	-4.59666809847368	HexCer_NS	C7
-0.519729362553615	-2.47866686666394e-16	-0.639928959416461	0.523703251815185	0.79602894275908	-5.9185271998688	TG-1	C2
-0.319708623540713	3.43981209257234e-16	-0.284373603418282	0.776720028046859	0.797712461237314	-6.07577732257764	PE	C3
-1.81499285916116	-3.75133951679985e-17	-1.00230597538127	0.318649193701161	0.806050178246967	-5.53981983231202	PG-1	C4
-0.843950489176486	1.28658657801613e-17	-0.744479531563584	0.458357036474658	0.806050178246967	-5.75221706915491	PC-2	C4
-0.572568266415718	1.196959198424e-16	-0.601052176530354	0.549184456129697	0.806050178246967	-5.84354378498073	PS	C4
-0.6402865002518	-7.27499657737773e-17	-0.569464863650576	0.570335745335693	0.806050178246967	-5.86106225425345	Hex2Cer	C4
-0.846976487413203	1.13136496698862e-16	-0.522833310134124	0.60226309271106	0.806050178246967	-5.88520747093728	Cer_NS	C4
-0.519794780099317	-2.32507155889516e-16	-0.504345793850173	0.615143557083212	0.806050178246967	-5.89421275262855	LPS	C4
-1.0449664834367	-3.23815048849004e-17	-0.579527112540981	0.563555597176943	0.809188455627838	-5.95380983156444	TG-2	C2
-0.544268996361921	1.28658657801613e-17	-0.415898345092024	0.678386840363887	0.831570965607346	-5.8031792453455	PC-2	C8
-0.422780476389422	-2.47866686666394e-16	-0.382782266543083	0.702704007205344	0.834461008556346	-5.75654272256502	TG-1	C6
-0.346052060382235	-2.19731640290396e-17	-0.286856291299261	0.774824266798521	0.849013158078885	-5.97589785047806	CL	C4
-0.571406147236717	-3.75133951679985e-17	-0.348084420813543	0.728518971020688	0.863369214587862	-6.05680526228769	PG-1	C2
-0.415195784077641	-1.95806912350882e-16	-0.322373087848705	0.74785273907743	0.863369214587862	-6.06508541689694	EtherPE-1	C2
-0.889461680288683	-2.19731640290396e-17	-0.6026152844504	0.548147193074942	0.867450495844979	-4.59721317198953	CL	C7
-0.406332874006539	-7.27499657737773e-17	-0.360972274425527	0.718891589675478	0.87906502874361	-5.73508994739024	Hex2Cer	C5
-0.37663584468671	1.28658657801613e-17	-0.33144632370819	0.741010048634642	0.87906502874361	-5.74446605484051	PC-2	C5
-0.236647727667423	-2.19731640290396e-17	-0.196107103144329	0.844929509467085	0.87906502874361	-5.77722729128827	CL	C5
-0.124414483821188	1.53757938094653e-16	-0.153165392848795	0.878580530459516	0.87906502874361	-5.78411256303139	Hex3Cer	C5
-0.507365316640662	-1.94831130395645e-16	-0.431744178185967	0.666869339492019	0.893682673578739	-4.59779588668106	EtherLPC	C7
-0.466931679165395	-1.22514845490862e-16	-0.255696628189568	0.798717401765129	0.909484030572617	-4.59819609367118	SM	C7
-0.159383632970817	1.82796486281056e-16	-0.116924727244578	0.907157377819723	0.933764231036328	-4.5983673890703	GM3	C7
-0.112433569632624	1.53757938094653e-16	-0.138524935554758	0.890108074933324	0.939558523540731	-6.00588781074729	Hex3Cer	C4
0.013412450615309	1.53757938094653e-16	0.0134806281296469	0.989271542220763	0.989271542220763	-5.82407281532257	Hex3Cer	C6
0.0207386087741952	-9.8084156537522e-17	0.020574921223806	0.983626332968645	0.988043979047021	-6.11483231133281	EtherTG	C2
0.0139897103275731	-2.32507155889516e-16	0.0150232690402811	0.988043979047021	0.988043979047021	-6.11492735222485	LPS	C2
0.0302920319962021	-1.95806912350882e-16	0.0184159269641141	0.985344205315738	0.985344205315738	-5.88366966080638	EtherPE-1	C8
0.110538719210436	1.95084110902558e-16	0.0829121683149007	0.934089461967657	0.959335123101917	-6.01174332729519	Cer_NDS	C4
0.16634628489599	-1.22514845490862e-16	0.123622210428363	0.901866106696918	0.951969779291191	-6.10768703913837	SM	C2
0.06761187686442	1.96421293581957e-17	0.102417969811576	0.91863263673681	0.951230940454166	-5.81931267666356	PA	C6
0.069123395705176	5.82577967348878e-17	0.107771729609271	0.914395437044789	0.939108827235189	-5.87840775254855	CoQ	C8
0.129130457835972	-7.06899816460549e-17	0.114351560609982	0.90919148811432	0.933764231036328	-4.59836936151491	DLCL	C7
0.316606993592038	5.82577967348878e-17	0.464631964487043	0.643218724291756	0.893682673578739	-4.59769854811125	CoQ	C7
0.554249708669461	1.28658657801613e-17	0.398217685661146	0.691330107576429	0.893682673578739	-4.59788781667348	PC-2	C7
0.352040216329541	-2.47866686666394e-16	0.318591425770256	0.750709777348	0.893682673578739	-4.59807654745742	TG-1	C7
0.171931161084166	5.82577967348878e-17	0.308779607722122	0.758139954665248	0.87906502874361	-5.75112270321051	CoQ	C5
0.219297311375648	-6.67507137526909e-17	0.193618072491098	0.846872823263181	0.87906502874361	-5.77767257049396	PG-2	C5
0.427792179883781	-9.8084156537522e-17	0.312794214189538	0.755096720778834	0.869505314836234	-5.77899541760515	EtherTG	C6
0.749903670036212	2.76688394418301e-16	0.568937892822748	0.570691115687486	0.867450495844979	-4.59734307390026	DG	C7
0.380573548756689	2.76688394418301e-16	0.391752989573283	0.696086295666506	0.863369214587862	-6.04129091084614	DG	C2
0.520646464783359	2.49366499671666e-18	0.379271420707858	0.705301853190295	0.83503335349752	-5.94665802037331	HexCer_NS	C4
0.780771959864366	1.13136496698862e-16	0.534071719836609	0.594494227906875	0.809188455627838	-5.97807284044291	Cer_NS	C2
0.459659411843656	-1.94831130395645e-16	0.531534527939704	0.596244125199459	0.809188455627838	-5.97936913369441	EtherLPC	C2
0.860012311201544	-7.06899816460549e-17	0.937534717640373	0.350774288370554	0.806050178246967	-5.59897310882418	DLCL	C4
0.94689674624479	1.82796486281056e-16	0.854277029031322	0.39502224203052	0.806050178246967	-5.66930988060494	GM3	C4
1.04878119299806	3.43981209257234e-16	0.844413152060151	0.400482665385991	0.806050178246967	-5.67721687462177	PE	C4
0.952661312244732	-1.95806912350882e-16	0.668696097101307	0.505251847767078	0.806050178246967	-5.80287447553608	EtherPE-1	C4
0.611352126187389	-1.94831130395645e-16	0.638302505380274	0.524756497585434	0.806050178246967	-5.82167934577545	EtherLPC	C4
0.693402149418434	-6.67507137526909e-17	0.679990745922755	0.498104069524453	0.78866477674705	-5.89321490670286	PG-2	C2
0.656151480408875	1.82796486281056e-16	0.512555626582143	0.609406798252634	0.786050281971878	-5.76139648619596	GM3	C8
0.548594357561916	-1.94831130395645e-16	0.49661258281488	0.620566012083062	0.786050281971878	-5.76888443820091	EtherLPC	C8
0.642230803562474	2.76688394418301e-16	0.597032652727712	0.551852610456235	0.760439262818681	-5.63151605525433	DG	C5
1.28834315775723	-6.67507137526909e-17	0.932359274814793	0.353426803548856	0.740686004684617	-4.59555582357682	PG-2	C7
0.899932063478666	1.53757938094653e-16	0.908105099727039	0.36603541914964	0.740686004684617	-4.59570131487055	Hex3Cer	C7
2.07624862873463	-3.23815048849004e-17	0.850071553696924	0.397343394211548	0.740686004684617	-4.59603435996901	TG-2	C7
1.64092554832864	1.13136496698862e-16	0.828607544574635	0.409326476273078	0.740686004684617	-4.59615213170703	Cer_NS	C7
0.694110585253588	1.196959198424e-16	0.594635489999203	0.55344736099804	0.725206886825018	-5.661174079455	PS	C6
0.41905391922037	2.76688394418301e-16	0.431456546706325	0.667077683473738	0.72425577062863	-6.02521837884783	DG	C3
0.673398324245944	-2.47866686666394e-16	0.748278011390533	0.45607170692435	0.722113535963554	-5.53854740568934	TG-1	C5
0.554784752648984	-1.22514845490862e-16	0.506428891515387	0.613688810531116	0.706671963641892	-6.21397739432005	SM	C1
0.416613494660579	5.82577967348878e-17	0.834099739162212	0.406241377788788	0.701689652544271	-5.78168885974676	CoQ	C2
0.591830224157978	1.95084110902558e-16	0.492581499283528	0.62340264810377	0.696744136115978	-5.99811885728169	Cer_NDS	C3
0.515248102704636	-1.25767452008319e-16	0.95308766638606	0.342876752587678	0.678414420133044	-5.68028676705292	EtherLPE	C2
2.73032617999299	-3.23815048849004e-17	1.37775373962814	0.171394997906404	0.669856429616224	-4.93220634886227	TG-2	C5
1.01628425482812	-1.15359111152458e-16	1.12379645610389	0.263825081380713	0.669856429616224	-5.21893267505878	FA-1	C5
1.45343086476696	1.95084110902558e-16	1.0967946117207	0.275399786544851	0.669856429616224	-5.24609736452629	Cer_NDS	C5
0.55591281877545	1.96421293581957e-17	1.03669124323429	0.302412805169984	0.669856429616224	-5.30425114859574	PA	C5
1.63385278330772	1.13136496698862e-16	1.01257916963756	0.313736910637613	0.669856429616224	-5.32668196698277	Cer_NS	C5
0.948398199692126	1.196959198424e-16	0.998322997356711	0.320563848780626	0.669856429616224	-5.33970135976101	PS	C5
1.33485291136206	2.49366499671666e-18	0.976417677098091	0.331244487361195	0.669856429616224	-5.35935430012433	HexCer_NS	C5
1.04362744817607	3.43981209257234e-16	0.840193658941456	0.402830367890178	0.669856429616224	-5.47196394177377	PE	C5
0.859457003246711	-2.32507155889516e-16	0.835526193114535	0.405439417925609	0.669856429616224	-5.47552804611974	LPS	C5
1.57790110097174	-1.15359111152458e-16	1.42987923585489	0.155910639879736	0.647509624930172	-4.59177155646946	FA-1	C7
1.83589387766793	-9.8084156537522e-17	1.35374820899896	0.178909646728903	0.647509624930172	-4.59244740726457	EtherTG	C7
2.07282946302741	1.95084110902558e-16	1.27948566765716	0.203726707012431	0.647509624930172	-4.59307357732067	Cer_NDS	C7
2.70682918057254	3.91613824701764e-16	1.57444981650522	0.118583383568277	0.643738367942075	-4.67184765156856	PC-1	C5
1.78832881048037	1.95084110902558e-16	1.1018637727411	0.273199599010817	0.588251758144735	-5.26715823981706	Cer_NDS	C6
1.52359033017593	3.43981209257234e-16	1.00296349028054	0.318330144376621	0.588251758144735	-5.36213645431989	PE	C6
1.60775101398649	2.49366499671666e-18	0.960010687769957	0.339394846175878	0.588251758144735	-5.40066721013579	HexCer_NS	C6
1.87712690054154	-3.75133951679985e-17	0.845299671678108	0.399987287736808	0.588251758144735	-5.49545415738073	PG-1	C6
0.903586831292846	-1.15359111152458e-16	0.813360660855656	0.417968354471259	0.588251758144735	-5.51973629080255	FA-1	C6
0.510578984121994	-7.06899816460549e-17	0.756889232926782	0.450925321574543	0.571172073994422	-6.05971523200234	DLCL	C1
2.64829345968987	-7.19910242530375e-17	1.61805469897101	0.108845362605337	0.53596207123734	-4.78715084895256	EtherPC-2	C4
0.846308304834189	1.96421293581957e-17	1.59378869991705	0.114183950221764	0.53596207123734	-4.82321508458827	PA	C4
1.62776141580601	2.76688394418301e-16	1.52863170849884	0.129557471480896	0.53596207123734	-4.91749456531584	DG	C4
2.18829011846426	-1.22514845490862e-16	1.48383355157581	0.141042650325616	0.53596207123734	-4.9801441552254	SM	C4
1.57039792887005	-1.15359111152458e-16	1.7531570952128	0.0826828385970265	0.523657977781168	-4.57698492785958	FA-1	C4
3.20810637186041	3.43981209257234e-16	2.14919147259115	0.0340650738134655	0.504662706328145	-4.58378193199493	PE	C7
4.09593849504116	3.91613824701764e-16	1.95742900808374	0.0531223901398048	0.504662706328145	-4.58618337777799	PC-1	C7
1.39962715407737	-3.75133951679985e-17	1.05084921600569	0.295902612889868	0.416455529252407	-5.80177721484754	PG-1	C1
2.18947717090692	3.91613824701764e-16	1.40732071083484	0.162477493708578	0.411609650728398	-5.17246603099588	PC-1	C2
1.61035696555352	-2.19731640290396e-17	1.49528717509906	0.138033908419238	0.374663465709361	-5.05236857912137	CL	C2
1.21845082323713	-1.95806912350882e-16	1.16814337930018	0.245572346983607	0.35891343020681	-5.67595995720301	EtherPE-1	C1
1.16198909560324	-6.67507137526909e-17	1.14447340892926	0.255196056339846	0.346337505032649	-5.48911916878219	PG-2	C3
1.90705320028426	-9.8084156537522e-17	1.49853520976992	0.137184303731074	0.321189010666759	-4.84844634529061	EtherTG	C8
1.16884654291327	-1.15359111152458e-16	1.43883935230673	0.153360687788972	0.291177843938086	-5.12988629729136	FA-1	C3
2.122160324311	-3.23815048849004e-17	1.45620043615487	0.148521644028202	0.245383585785725	-5.31243796480397	TG-2	C1
1.74405509746734	1.53757938094653e-16	1.89752333138559	0.0606801154129966	0.177599294627143	-4.23563144232708	Hex3Cer	C8
2.83719863627928	3.91613824701764e-16	1.83675784168329	0.0692560348869858	0.173879618876043	-4.52071383601221	PC-1	C3
0.893863955873958	5.82577967348878e-17	1.81081581285868	0.0732124711057024	0.173879618876043	-4.56466284394131	CoQ	C3
3.94289682986007	-7.19910242530375e-17	2.11019690806808	0.0373685560822028	0.157778347902634	-3.85461461882782	EtherPC-2	C8
1.67091080084835	-2.47866686666394e-16	2.09813828142681	0.0384473846356323	0.131432193477633	-4.045763136357	TG-1	C3
2.0239318660741	1.82796486281056e-16	2.05903006419252	0.0421258076687475	0.131432193477633	-4.12050835813183	GM3	C3
2.02190663726082	-7.27499657737773e-17	2.03081704021189	0.0449636451370849	0.131432193477633	-4.17363228377242	Hex2Cer	C3
2.68898302619703	1.95084110902558e-16	2.2937403322028	0.0239281126175454	0.129895468495246	-3.65318345436507	Cer_NDS	C2
2.66668589608986	2.49366499671666e-18	2.20372503518472	0.0298691395603983	0.126114144810571	-3.83759171076881	HexCer_NS	C3
2.14582910202282	-2.47866686666394e-16	2.45039283167505	0.0160319097482162	0.121842514086443	-3.24801192387631	TG-1	C4
2.42098247813545	1.28658657801613e-17	2.42962235271734	0.016924197370516	0.107186583346601	-3.36185634238236	PC-2	C2
3.18625739513664	1.82796486281056e-16	2.99037640120219	0.00351793490617934	0.0982069910622836	-1.87966509684095	GM3	C5
3.22495400631037	-1.22514845490862e-16	2.47005092910663	0.0152255223171852	0.0964283080088398	-3.2719965863564	SM	C3
2.40246758161296	-7.19910242530375e-17	2.0089719028671	0.0472803817012999	0.0945607634025998	-4.40382919793669	EtherPC-2	C1
2.70746275458185	1.28658657801613e-17	2.73792407118812	0.00733589734298102	0.0929213663444263	-2.64642507930392	PC-2	C3
4.09986503064339	1.13136496698862e-16	2.91963880791064	0.0043419842918315	0.0824977015447985	-2.19093346670808	Cer_NS	C3
1.95680444715147	-1.25767452008319e-16	2.74821217536236	0.00712490479810023	0.0541492764655618	-2.47389432052059	EtherLPE	C6
2.11910504719561	-2.19731640290396e-17	2.46078039312175	0.0156060702144286	0.0379398850117733	-3.46467234122103	CL	C1
5.06783811207322	-1.95806912350882e-16	3.02967428854031	0.00312502683560553	0.0320259114091107	-1.78647534036981	EtherPE-1	C6
3.96771786077641	-7.27499657737773e-17	3.00454498401751	0.00337114856938007	0.0320259114091107	-1.85009187426123	Hex2Cer	C6
2.43382632877216	-7.06899816460549e-17	3.06364149863016	0.00281979114281627	0.0267880158567546	-1.81306751925078	DLCL	C2
8.25007165228444	-3.23815048849004e-17	3.57823944433083	0.000538069988503405	0.0204466595631294	-0.294158194796277	TG-2	C6
3.46803154392194	3.43981209257234e-16	3.24332462356549	0.00161306570594124	0.020432165608589	-1.32042625459289	PE	C2
2.20664747796835	-9.8084156537522e-17	2.79246053948797	0.00628619038868563	0.0170625167692896	-2.66931604499961	EtherTG	C1
1.28759778412583	-1.25767452008319e-16	3.06023879348528	0.00285065838760359	0.0108325018728936	-1.96535387850639	EtherLPE	C1
2.38149992442557	-2.32507155889516e-16	3.31150551487331	0.00129860060295934	0.00616835286405688	-1.25706129313409	LPS	C1
2.29634779220827	-1.94831130395645e-16	3.44920897353985	0.000829330283087942	0.00450207867962026	-0.850107874995412	EtherLPC	C1
6.05993660422729	3.91613824701764e-16	3.71633354405473	0.000335497814284166	0.00424963898093277	0.107388267255014	PC-1	C4
5.41709864957607	2.49366499671666e-18	3.64610312892672	0.000427070068515525	0.00405716565089749	-0.0920758436928688	HexCer_NS	C8
7.35406224406545	-3.75133951679985e-17	3.74942592870484	0.000298827123552555	0.00378514356499902	0.217896323143885	PG-1	C8
4.73741516044583	-7.27499657737773e-17	3.92534101288426	0.000160335430012147	0.00304637317023079	0.760041269271134	Hex2Cer	C8
1.35444773503153	1.96421293581957e-17	3.68007206760379	0.000380697146958413	0.00241108193073662	-0.139265318460089	PA	C1
4.38678172869722	-6.67507137526909e-17	4.20611197058478	5.72771805196519e-05	0.00108826642987339	1.68393841172781	PG-2	C4
2.25634192683164	5.82577967348878e-17	4.44845073903399	2.27453219491708e-05	0.000864322234068489	2.51286916775833	CoQ	C4
3.22550199758905	1.53757938094653e-16	4.91412258986132	3.55245452238829e-06	0.000134993271850755	4.21418418242266	Hex3Cer	C2
3.7889489196777	1.196959198424e-16	6.44799220035395	4.24691212140521e-09	8.0691330306699e-08	10.538428835465	PS	C1
-14.5026316525891	3.91613824701764e-16	-8.4144626144016	3.22535238921037e-13	6.12816953949971e-12	18.0901606981622	PC-1	Committed
-3.47500323704082	5.82577967348878e-17	-5.58244766762398	2.10438215833248e-07	2.66555073388781e-06	6.50200447191361	CoQ	Committed
-6.62259497794887	-6.67507137526909e-17	-5.06453248194202	1.91642032968292e-06	1.82059931319878e-05	4.57825943250557	PG-2	Committed
-4.45579023060713	1.53757938094653e-16	-4.69746631982459	8.56424220388796e-06	5.42402006246238e-05	3.27659483952417	Hex3Cer	Committed
-5.26041745448881	3.43981209257234e-16	-3.444510778791	0.000842543190005079	0.00355740458002144	-0.677075387894999	PE	Committed
-6.43712697860061	1.13136496698862e-16	-3.21315858487484	0.00177582024527463	0.0067481169320436	-1.30885850303196	Cer_NS	Committed
-4.21893231187271	1.28658657801613e-17	-2.99002744335223	0.00352495936986277	0.0121771323686168	-1.88502748426836	PC-2	Committed
-4.81166011380198	1.95084110902558e-16	-2.89816331797016	0.00462878304284769	0.0146578129690177	-2.11240971842652	Cer_NDS	Committed
-3.67000363586962	2.76688394418301e-16	-2.72582636704109	0.00759507465379637	0.020615202631733	-2.5230108135515	DG	Committed
-4.21199976030853	2.49366499671666e-18	-2.43311848058541	0.0167766133198654	0.0375006650679344	-3.17100639827157	HexCer_NS	Committed
-2.67278166510067	-2.47866686666394e-16	-2.35288133701826	0.020620909782627	0.0435330317633237	-3.33743082377786	TG-1	Committed
-2.65001940061052	-1.15359111152458e-16	-2.31092777707883	0.0229263375198613	0.0458526750397226	-3.42248611065669	FA-1	Committed
-0.927235108806623	-7.06899816460549e-17	-0.77972284236351	0.437427647636864	0.566476036684211	-5.53476255956566	DLCL	Committed
-0.251502376756377	-7.27499657737773e-17	-0.172289194075006	0.863564455386175	0.886904035261477	-5.80039886766049	Hex2Cer	Committed
0.37920524064198	1.82796486281056e-16	0.263040178180654	0.793070242762092	0.857348651931121	-5.78219740866327	GM3	Committed
0.779078603631108	-1.22514845490862e-16	0.402891323548695	0.687903210736703	0.784095100760207	-5.73932142384388	SM	Committed
1.71222143879178	-2.19731640290396e-17	1.10072879707047	0.273703271742335	0.400027858700336	-5.25927724330404	CL	Committed
1.80535582933112	-9.8084156537522e-17	1.25681045788914	0.211801008647915	0.321937533144831	-5.09223588611387	EtherTG	Committed
3.45574355016079	-3.75133951679985e-17	1.47837258941689	0.14250580299857	0.235444370171551	-4.81858821399956	PG-1	Committed
5.03795060880564	-3.23815048849004e-17	1.97638228464799	0.0509142781699076	0.0967371285228244	-4.05138149957109	TG-2	Committed
5.29935105397774	-7.19910242530375e-17	2.54103500754287	0.0126168618465536	0.0299650468855649	-2.93949003834161	EtherPC-2	Committed
3.09388316569214	-1.94831130395645e-16	2.57158461752429	0.0116211517677678	0.0294402511450118	-2.87237006574814	EtherLPC	Committed
4.95082796423303	-1.95806912350882e-16	2.7744969604268	0.006617808090268	0.0193443621100141	-2.40919038723647	EtherPE-1	Committed
4.57059592082166	-2.32507155889516e-16	3.64158577358175	0.000434615148264499	0.00206442195425637	-0.112584600837109	LPS	Committed
2.95884524031271	-1.25767452008319e-16	4.13531479107352	7.47373458958399e-05	0.000405717020577417	1.40033777216259	EtherLPE	Committed
2.99237690170203	1.96421293581957e-17	4.81637170042202	5.30859616021451e-06	4.03453308176303e-05	3.69211005406475	PA	Committed
8.22534279111357	1.196959198424e-16	8.97989749006082	1.93484682260916e-14	7.35241792591479e-13	20.4903133650405	PS	Committed
-8.71853670268352	1.196959198424e-16	-8.72762974141972	6.78325243628358e-14	1.28881796289388e-12	19.0400278188273	PS	Primitive
-3.22899094961383	1.96421293581957e-17	-4.82572233407871	5.10854503960295e-06	4.8531177876228e-05	3.64833450814423	PA	Primitive
-3.03018055098519	-1.25767452008319e-16	-3.89901084128677	0.000176609703809645	0.000745685416085168	0.631693009314799	EtherLPE	Primitive
-4.78031280814075	-2.32507155889516e-16	-3.5236742035164	0.000647584609483199	0.00223711046912378	-0.463663895543635	LPS	Primitive
-3.52651083617295	-1.94831130395645e-16	-2.73321177281448	0.00743822502613828	0.021742503922558	-2.48572275817707	EtherLPC	Primitive
-5.20248685052596	-1.95806912350882e-16	-2.70290199048473	0.00809883177484205	0.021982543388857	-2.55487892339855	EtherPE-1	Primitive
-5.96776096920327	-7.19910242530375e-17	-2.66608969129321	0.00897264702736884	0.0227307058026677	-2.63799205637414	EtherPC-2	Primitive
-5.76665937151009	-3.23815048849004e-17	-2.10674410996368	0.037685058690572	0.0744400062768867	-3.7778094026214	TG-2	Primitive
-3.18865991735431	-9.8084156537522e-17	-2.09020860685464	0.0391789506720457	0.0744400062768867	-3.80787404060697	EtherTG	Primitive
-4.66107751648036	-3.75133951679985e-17	-1.86395263360991	0.06531189905848	0.10790661583575	-4.19747159584997	PG-1	Primitive
-1.97298837810362	-2.19731640290396e-17	-1.17907103219	0.241215020311479	0.339487806364304	-5.11988166138652	CL	Primitive
-1.03788412978883	1.82796486281056e-16	-0.669928755087141	0.504473431946685	0.644330886478169	-5.54352594444095	GM3	Primitive
-0.268290954886402	-7.27499657737773e-17	-0.170694078354722	0.864815062835586	0.91286034410423	-5.73381618807278	Hex2Cer	Primitive
0.793285873348286	-1.22514845490862e-16	0.381001670356661	0.704023950054856	0.792734103056139	-5.6811173656416	SM	Primitive
0.795927369825191	-7.06899816460549e-17	0.620863951981061	0.536125657179088	0.657186289445334	-5.57218577263675	DLCL	Primitive
3.52556342250508	2.49366499671666e-18	1.86942243075558	0.0645397690446669	0.10790661583575	-4.18853680900698	HexCer_NS	Primitive
3.41041018560692	2.76688394418301e-16	2.33010217995028	0.0218448949810287	0.0461170005155051	-3.35091954270071	DG	Primitive
2.96971694664577	-1.15359111152458e-16	2.41039332797998	0.0177938635220847	0.0397745184611306	-3.18815779050507	FA-1	Primitive
2.99059337343085	-2.47866686666394e-16	2.45031655067213	0.0160401293492287	0.0380953072044182	-3.10542817467677	TG-1	Primitive
5.08681971196914	1.28658657801613e-17	3.38751772071794	0.00101551440742689	0.00321579562351849	-0.840568822790273	PC-2	Primitive
7.58011206150905	1.13136496698862e-16	3.55109235283281	0.000590659746105931	0.00223711046912378	-0.386411580308844	Cer_NS	Primitive
6.77596518082468	1.95084110902558e-16	3.91119199626368	0.000169080057954915	0.000745685416085168	0.66856780200222	Cer_NDS	Primitive
6.51870769383795	3.43981209257234e-16	4.04431321121455	0.000104447514528805	0.000567000793156372	1.07674212483848	PE	Primitive
4.76185210696813	1.53757938094653e-16	4.65356287324493	1.01964022294235e-05	6.98425219850357e-05	3.05786763565911	Hex3Cer	Primitive
6.63731127053464	-6.67507137526909e-17	4.63381374779397	1.10277666292162e-05	6.98425219850357e-05	2.99094242411372	PG-2	Primitive
3.66489178893045	5.82577967348878e-17	5.42908485354425	4.0889686052276e-07	5.17936023328829e-06	5.80892779722754	CoQ	Primitive
16.0496019434021	3.91613824701764e-16	8.82966564782788	4.07982331439704e-14	1.28881796289388e-12	19.4634927824294	PC-1	Primitive
-6.50617502138531	-1.22514845490862e-16	-4.41075138182504	2.62820595827016e-05	0.000332906088047554	2.3670299800759	SM	GMP
-3.21111432985321	1.196959198424e-16	-3.2718314419317	0.00147266213828288	0.0111922322509499	-1.17342636321225	PS	GMP
-3.99725723722639	1.13136496698862e-16	-2.3389953245321	0.0213506689673948	0.111653832708812	-3.43986940164132	Cer_NS	GMP
-2.91195483688587	1.95084110902558e-16	-2.06082170284636	0.0419490114125423	0.17711804818629	-3.98746290089845	Cer_NDS	GMP
-1.07725190702801	1.96421293581957e-17	-1.8804502453815	0.0629939467528112	0.204536543290751	-4.30873209929866	PA	GMP
-2.47825222898206	3.43981209257234e-16	-1.86897310428586	0.0645904873549741	0.204536543290751	-4.32825619329044	PE	GMP
-1.39970558852661	-2.32507155889516e-16	-1.26294715971028	0.209582423819901	0.419164847639802	-5.19825243289911	LPS	GMP
-2.32313577928789	-3.23815048849004e-17	-1.07896581910124	0.283231620717605	0.53814007936345	-5.39819907193219	TG-2	GMP
-0.823112059327314	-1.15359111152458e-16	-0.838712282187734	0.403656634129289	0.639123004038041	-5.61302438918191	FA-1	GMP
-0.466156942797949	-1.25767452008319e-16	-0.71624065370311	0.475533327789811	0.695010248308186	-5.70213091842633	EtherLPE	GMP
-0.526727392580472	-7.06899816460549e-17	-0.528724592172968	0.598182998119549	0.720465938301301	-5.81161296994312	DLCL	GMP
-0.678880812355225	-2.19731640290396e-17	-0.520382489550398	0.603961888865349	0.720465938301301	-5.8157226605838	CL	GMP
-0.424524226620091	-2.47866686666394e-16	-0.435095603494412	0.664442555377507	0.765115669828644	-5.85400761564913	TG-1	GMP
-0.486498056225341	1.28658657801613e-17	-0.395653769823915	0.693214028213226	0.77192797809668	-5.8694111349303	PC-2	GMP
-0.174368129950893	3.91613824701764e-16	-0.0925435523725131	0.926453694947529	0.927927917646058	-5.93904374601803	PC-1	GMP
0.410516253271442	2.76688394418301e-16	0.352192086782726	0.725444789291079	0.77192797809668	-5.88469610045566	DG	GMP
0.938122254456446	-1.95806912350882e-16	0.608161606120224	0.544476671424454	0.720465938301301	-5.76922702904047	EtherPE-1	GMP
1.02074727058867	-1.94831130395645e-16	0.987158424592578	0.325977793981974	0.564531595592092	-5.48651582432704	EtherLPC	GMP
2.3881941609335	-7.19910242530375e-17	1.34278460060663	0.182420407619321	0.385109749418567	-5.10204089929139	EtherPC-2	GMP
1.67412666429367	1.82796486281056e-16	1.4039068141446	0.163484010754092	0.365577397990985	-5.02455333183007	GM3	GMP
1.70415971098387	-6.67507137526909e-17	1.40369213390036	0.163547783311756	0.365577397990985	-5.02483128043925	PG-2	GMP
1.31645122614158	1.53757938094653e-16	1.51487095048449	0.132999766573673	0.360999366414255	-4.87545448977788	Hex3Cer	GMP
2.38013793691357	-9.8084156537522e-17	2.00823416390169	0.0473496751744302	0.179928765662835	-4.08391596988076	EtherTG	GMP
1.46035124507035	5.82577967348878e-17	2.49945795691751	0.0140872340396695	0.0892191489179069	-3.09606093452122	CoQ	GMP
7.0677523567255	-3.75133951679985e-17	3.84797100644155	0.000211320530276235	0.00200754503762423	0.522932955831348	PG-1	GMP
6.05219195677891	2.49366499671666e-18	4.46187879276741	2.15654848280195e-05	0.000332906088047554	2.54281070969718	HexCer_NS	GMP
5.36788609850445	-7.27499657737773e-17	4.91150187805338	3.5838849685603e-06	0.000136187628805292	4.14199230688429	Hex2Cer	GMP

## Sheet: d
	PC1	PC2	PC3	feature	Committed	GMP	Primitive	label	type	sig
CAR	-0.0732814514103726	0.110990012770303	-0.884913486288595	CAR	1.55793714984669	-1.44633179457915	-1.25969462115558	CAR	Unassociated	FALSE
CE	0.0376718664779692	-0.0246690332607422	0.030486359997361	CE	-0.794762071737788	0.361932922780247	0.691016021661337	CE	Unassociated	FALSE
Cer_NDS	0.160962474324698	0.238122336459949	0.0311865881784734	Cer_NDS	-2.86924713252897	-2.03933071983898	3.87490509597567	Cer_NDS	Primitive	TRUE
Cer_NS	0.159316050913628	0.23207848727779	-0.0349606572907427	Cer_NS	-3.16880912604706	-2.30418809441427	3.50220259345965	Cer_NS	Primitive	TRUE
CL	-0.0569791380405624	0.0254798609221655	0.00842080356693209	CL	1.09163282005358	-0.516237230339622	-1.16925649671359	CL	Unassociated	FALSE
CoQ	0.298774376146333	-0.153237174023096	-0.117785964645993	CoQ	-6.00061939194865	2.66537716048768	5.83190449478062	CoQ	Primitive	TRUE
DG	0.12577828293998	-0.0159674084621945	0.0125337133271338	DG	-2.71623061522841	0.350886690046462	2.32096314417707	DG	Primitive	TRUE
DLCL	0.0336664835568153	0.0434016792363502	-0.0035034445233094	DLCL	-0.781197723763867	-0.530960199662123	0.622013632801607	DLCL	Unassociated	FALSE
EtherLPC	-0.128906321770573	-0.113753602410805	0.0105860789880568	EtherLPC	2.57498226917117	0.989227968725592	-2.73739902896659	EtherLPC	Committed	TRUE
EtherLPE	-0.210213584897395	0.0233805296581054	-0.0277598228674057	EtherLPE	4.33674494566198	-0.749762346848658	-4.08573944373681	EtherLPE	Committed	TRUE
EtherPC-1	0.0248820039219011	-0.135525262538875	0.00528667975497321	EtherPC-1	-0.536198350674774	1.65510828232242	0.307775390833466	EtherPC-1	Unassociated	FALSE
EtherPC-2	-0.12372751520161	-0.137546980872812	-0.0148958015346398	EtherPC-2	2.50432776309767	1.32181891527344	-2.62730765896136	EtherPC-2	Committed	TRUE
EtherPE-1	-0.132549160101049	-0.0742612832854648	-0.0796831505454838	EtherPE-1	2.74224832738336	0.600437500378299	-2.67105393776452	EtherPE-1	Committed	TRUE
EtherPE-2	-0.0272496153821493	0.0528128661844236	0.00392458405690044	EtherPE-2	0.525612606653961	-0.729682456627139	-0.508822860903125	EtherPE-2	Unassociated	FALSE
EtherPI	-0.0601105224014693	-0.114209236695355	0.0328763350329588	EtherPI	1.00541073767751	0.998154905769772	-1.54228529266712	EtherPI	Unassociated	FALSE
EtherTG	-0.0768058979982881	-0.20934830444224	-0.0333501097048788	EtherTG	1.24948826190958	1.99939317860558	-2.07888363712748	EtherTG	GMP	TRUE
FA-1	0.115145486018025	0.0965864096014075	0.0463489771079155	FA-1	-2.31963536638518	-0.843020177531402	2.41985739278288	FA-1	Primitive	TRUE
FA-2	-0.0928854343167929	0.0213987723893096	0.0540833676761741	FA-2	1.8326332284719	-0.547394361777841	-1.87619240700599	FA-2	Unassociated	FALSE
GM3	-0.019297000792533	-0.13174641096801	0.00224833435042146	GM3	0.261476436439573	1.3973755273002	-0.665947407746547	GM3	Unassociated	FALSE
Hex2Cer	0.0115677255559062	-0.402172726374477	-0.00238513990706887	Hex2Cer	-0.171194807118436	4.90770535274021	-0.169598461307283	Hex2Cer	GMP	TRUE
Hex3Cer	0.238510492487602	-0.0715448117101023	0.0199465245211091	Hex3Cer	-4.77444335641399	1.53565768260076	4.72992770175789	Hex3Cer	Primitive	TRUE
HexCer_NS	0.115856596518454	-0.349017898911498	-0.122995211301717	HexCer_NS	-2.40644889342307	4.42074386797928	1.84822482235242	HexCer_NS	GMP	TRUE
LPC	0.0701301948954125	-0.0540826708495385	0.0141482095723164	LPC	-1.40993994756447	0.84103789860978	1.34659439305145	LPC	Unassociated	FALSE
LPE	0.00223408081118024	-0.0407929346461988	-0.00914536348184877	LPE	0.0625404582517751	0.601954803129575	0.105338672498297	LPE	Unassociated	FALSE
LPG	0.0337407109177694	-0.190415569322697	-0.0130751919484384	LPG	-0.766022637044472	2.2849324072922	0.370780364477341	LPG	GMP	TRUE
LPI	-0.0242070044156251	-0.0571590983725238	-0.01169545022217	LPI	0.380338433321643	0.511085479008606	-0.658504808767543	LPI	Unassociated	FALSE
LPS	-0.180013673500164	0.0655170674549023	0.158954010177504	LPS	3.63926560015781	-1.26112378241132	-3.52080206889266	LPS	Committed	TRUE
PA	-0.260992505764578	0.102305392190008	0.00716433685275344	PA	5.17923261893329	-2.01316296565398	-5.19335017828766	PA	Committed	TRUE
PC-1	0.421095755140012	0.116654690106024	0.255652182523347	PC-1	-8.32306626290203	-0.0910099426426689	8.73705494009528	PC-1	Primitive	TRUE
PC-2	0.155533775089147	0.0814689552860253	-0.0177648375247451	PC-2	-2.97441807539381	-0.393337485123649	3.37104274987267	PC-2	Primitive	TRUE
PE	0.178879009675808	0.210957046743198	-0.114932542537405	PE	-3.41786339264222	-1.85308308736243	4.01513594458378	PE	Primitive	TRUE
PG-1	-0.0722796016652725	-0.332786260410972	-0.078795484026254	PG-1	1.45470562685715	3.78577876265244	-1.83395291391364	PG-1	GMP	TRUE
PG-2	0.242779400098098	-0.0749667588487693	-0.0746400246794432	PG-2	-5.05251377715549	1.39616162123794	4.61950114408735	PG-2	Primitive	TRUE
PI	0.00269438167077925	-0.00703270982930335	2.33647565057854e-05	PI	-0.235389765672353	-0.0895932382121791	-0.135193257589166	PI	Unassociated	FALSE
PS	-0.453817915996536	0.1725452253799	0.171642719160781	PS	9.15363881483336	-3.28862785863257	-8.88853121070638	PS	Committed	TRUE
SM	-0.0113104810822688	0.375790020719011	-0.125149210182005	SM	0.397577026193823	-4.35961444133635	0.375923723941963	SM	Committed	TRUE
TG-1	0.118161550555597	0.0648525583525379	-0.0782592930589699	TG-1	-2.3629511872666	-0.437487330725138	2.46120859966116	TG-1	Primitive	TRUE
TG-2	-0.1014839160986	0.0569273344201811	-0.0396191053576565	TG-2	1.94283264857725	-1.05911424759685	-2.07067021377666	TG-2	Committed	TRUE

## Sheet: e
feature	group	logFC	P.Value	adj.P.Val
Pos:PC 44:5|PC 24:1_20:4	Committed	-3.60467182046212	3.00888441543765e-15	4.10712722707239e-12
Pos:PC 44:4|PC 24:0_20:4	Committed	-3.28465488241738	1.00557071716914e-14	4.57534676311958e-12
Pos:PC 46:5|PC 26:1_20:4	Committed	-3.74383795120815	4.88647178158031e-14	1.66750849546428e-11
Pos:PC 44:6|PC 24:2_20:4	Committed	-2.47337800934219	2.47285854652089e-13	6.75090383200204e-11
Pos:PC 42:5|PC 22:1_20:4	Committed	-2.61237350760276	1.30752502918176e-11	2.54967380690443e-09
Pos:PC 42:7|PC 22:3_20:4__A	Committed	-2.30298212951782	3.28151622475571e-11	4.29477012994318e-09
Pos:PC 38:4|PC 18:1_20:3	Committed	-1.7800653940174	3.46098691790293e-11	4.29477012994318e-09
Pos:PC 46:4|PC 26:0_20:4	Committed	-3.72070970483993	9.90105089475823e-11	9.00995631422999e-09
Pos:DG 38:5|DG 18:2_20:3	Committed	-2.74448030745415	1.06139273296846e-10	9.05500675313721e-09
Pos:PC 36:3|PC 16:0_20:3	Committed	-1.4298005713111	1.86622369599446e-10	1.28647459290443e-08
Pos:PC 42:2|PC 18:1_24:1	Committed	-2.02396384075523	1.88494445846803e-10	1.28647459290443e-08
Neg:PE 38:4|PE 18:1_20:3	Committed	-1.98499196493711	2.19829666264965e-10	1.36394315659853e-08
Pos:PC 42:7|PC 22:3_20:4__B	Committed	-2.78416837448399	2.71306335102995e-10	1.61014411919821e-08
Neg:Cer 34:0;2O|Cer 18:0;2O/16:0__E	Committed	-1.42673210818566	3.95260905377874e-10	2.16690276191726e-08
Neg:Cer 34:0;2O|Cer 18:0;2O/16:0__D	Committed	-1.44663718712244	3.96868637713784e-10	2.16690276191726e-08
Neg:PE 44:5|PE 24:1_20:4	Committed	-2.20252414004687	5.38143680645962e-10	2.7126268317927e-08
Pos:PC 40:7|PC 20:3_20:4	Committed	-1.7803113173373	5.56436273188245e-10	2.7126268317927e-08
Pos:PC 38:3|PC 18:0_20:3__A	Committed	-2.12194579256636	5.97032005207082e-10	2.81016788657816e-08
Neg:PE 38:5|PE 18:1_20:4	Committed	-1.54610038028636	6.46127791918085e-10	2.93988145322729e-08
Pos:PC 42:3|PC 24:1_18:2	Committed	-1.68288067319027	6.96169188098257e-10	3.06539013469071e-08
Pos:PC 40:2|PC 18:1_22:1	Committed	-2.15279979077989	1.23038273868973e-09	5.24835136972339e-08
Pos:LPC 26:1/0:0	Committed	-2.6259151795831	1.37131829616911e-09	5.67227113415404e-08
Pos:PC 38:3|PC 18:0_20:3__B	Committed	-1.29072839087045	2.00228339285002e-09	8.03857891541256e-08
Pos:PC 44:2|PC 18:1_26:1	Committed	-2.61192980906436	5.08047179320218e-09	1.92634555492249e-07
Pos:PC 38:5|PC 18:1_20:4	Committed	-1.52463892797472	6.0370160709941e-09	2.22716944240728e-07
Pos:PC 42:1|PC 16:0_26:1	Committed	-1.94527600721946	1.81634769164813e-08	6.35721692076847e-07
Pos:PC 36:4|PC 18:2_18:2__C	Committed	-1.56742795394867	2.87247151292148e-08	9.36493083403938e-07
Pos:PC 38:6|PC 18:2_20:4	Committed	-1.38513722814149	2.88151717970442e-08	9.36493083403938e-07
Pos:CoQ9	Committed	-1.85275692870016	3.25097269382941e-08	1.0319948202505e-06
Pos:PC 40:4|PC 20:0_20:4	Committed	-1.82232184968148	4.73297133061974e-08	1.46829678779453e-06
Pos:PC 35:1|PC 17:0_18:1__A	Committed	-1.30537571969172	5.57410460651259e-08	1.65405495388906e-06
Pos:PC 42:8|PC 20:4_22:4	Committed	-1.96904854949779	6.21961380810786e-08	1.80633464852494e-06
Pos:PC 38:1|PC 16:0_22:1	Committed	-1.76955260937576	8.40172144713207e-08	2.34047954598679e-06
Neg:PG 42:9|PG 20:4_22:5__D	Committed	-2.3643189848649	8.95832007757158e-08	2.44562138117704e-06
Neg:PE 44:4|PE 24:0_20:4	Committed	-2.31142989539406	1.12749666222273e-07	2.97130707376185e-06
Pos:Hex3Cer 34:1;2O|Hex3Cer 18:1;2O/16:0__A	Committed	-2.74034344892128	1.97534995935237e-07	4.90245944457451e-06
Pos:PC 36:1|PC 18:0_18:1	Committed	-1.43068782305782	2.04609868087802e-07	4.98736553464018e-06
Neg:PE 40:4|PE 20:2_20:2	Committed	-1.19179623130214	2.42356385958989e-07	5.80379766375475e-06
Pos:PC 40:3|PC 18:0_22:3	Committed	-1.44252678153616	2.47668951475807e-07	5.82876066835306e-06
Neg:PG 38:4|PG 18:1_20:3__C	Committed	-2.04370590641068	2.55162241410812e-07	5.90332982247049e-06
Pos:PC 34:1|PC 16:0_18:1	Committed	-1.34186769272087	2.87221118627673e-07	6.32349720849634e-06
Pos:PC 34:4|PC 14:0_20:4	Committed	-1.56025354382555	4.10317942526721e-07	8.61667679306113e-06
Neg:PG 42:10|PG 20:4_22:6__C	Committed	-2.8471595834909	4.74310251607613e-07	9.80959838552109e-06
Pos:PC 40:8|PC 20:4_20:4	Committed	-1.44512976953987	6.29467110618086e-07	1.28242179999058e-05
Pos:CoQ10	Committed	-1.45582572082726	9.49552826848654e-07	1.79082404910278e-05
Pos:PC 35:1|PC 17:0_18:1__B	Committed	-1.40295817953011	9.8396925774878e-07	1.79082404910278e-05
Pos:CoQ8	Committed	-1.49785295410404	1.11399259062837e-06	2.00078932395754e-05
Pos:PC 42:9|PC 20:4_22:5__B	Committed	-1.85396503584507	1.13749228323681e-06	2.01646359301071e-05
Pos:LPC 22:3/0:0__A	Committed	-2.26702085715994	1.2278099100778e-06	2.14866734263616e-05
Neg:PG 36:4|PG 16:0_20:4__B	Committed	-1.82255086933724	1.25000556272012e-06	2.15981973811768e-05
Pos:PC 44:8|PC 20:4_24:4	Committed	-2.23380138152788	1.29040982552091e-06	2.20176176479506e-05
Pos:LPC 24:1/0:0	Committed	-1.637358705563	1.45710043616032e-06	2.45548406834424e-05
Pos:Hex3Cer 42:1;2O|Hex3Cer 18:1;2O/24:0__B	Committed	-2.98913800153841	1.48994791752768e-06	2.48021817978694e-05
Neg:PE 36:4|PE 16:0_20:4__A	Committed	-1.0132166651851	1.83904147280708e-06	2.98844239331151e-05
Neg:PG 38:5|PG 18:1_20:4__C	Committed	-2.01558399077007	2.07024506944832e-06	3.32457002329054e-05
Pos:PC 36:5|PC 16:1_20:4	Committed	-1.54947662474341	2.53616001083763e-06	3.96964818092586e-05
Neg:PE 42:3|PE 22:0_20:3	Committed	-1.78343123412203	2.55918710565184e-06	3.96964818092586e-05
Neg:Cer 34:1;2O|Cer 18:1;2O/16:0__B	Committed	-0.956728516561254	2.77212163288259e-06	4.19885027930353e-05
Neg:PG 36:3|PG 16:0_20:3	Committed	-1.42687271376031	2.78052532207088e-06	4.19885027930353e-05
Neg:Cer 42:0;2O|Cer 18:0;2O/24:0__D	Committed	-1.32190891286205	2.79923351953568e-06	4.19885027930353e-05
Pos:PC 35:3|PC 17:1_18:2__B	Committed	-1.05153019395794	2.85742045239223e-06	4.23954230164716e-05
Neg:Cer 34:1;2O|Cer 18:1;2O/16:0__C	Committed	-0.961865151600968	2.91076357633597e-06	4.27224976526732e-05
Neg:PE 44:3|PE 24:0_20:3	Committed	-3.01521944765192	3.17476395583048e-06	4.48737453559556e-05
Pos:PC 35:0|PC 17:0_18:0	Committed	-1.33701664557307	3.18883025606424e-06	4.48737453559556e-05
Pos:Hex3Cer 34:1;2O|Hex3Cer 18:1;2O/16:0__B	Committed	-3.23106105551091	3.56528298323926e-06	4.91576896173898e-05
Pos:PC 36:4|PC 18:2_18:2__A	Committed	-1.27825895662755	3.89784404839878e-06	5.32055712606434e-05
Neg:PE 42:5|PE 22:1_20:4	Committed	-1.32771103798923	4.77212241661626e-06	6.20375914160114e-05
Pos:PC 39:4|PC 19:0_20:4__A	Committed	-1.85680013160874	5.90736958766562e-06	7.46625878441071e-05
Pos:CAR 20:5__A	Committed	-3.42159127033547	6.49984334252281e-06	8.1397120757281e-05
Neg:PE 36:5|PE 16:1_20:4	Committed	-1.45016277090848	6.91500697278626e-06	8.58089501623023e-05
Pos:PC 40:3|PC 22:1_18:2	Committed	-1.09853803908966	7.60677687539728e-06	9.27075931689044e-05
Neg:PE 38:6|PE 18:1_20:5	Committed	-1.42444568137733	7.8649692231619e-06	9.50060441558938e-05
Neg:Cer 36:2;2O|Cer 18:2;2O/18:0__B	Committed	-1.77342450728377	8.93217056934332e-06	0.000104909632914768
Pos:PC 38:4|PC 18:0_20:4	Committed	-1.75211527014236	9.09787775494269e-06	0.000105242399453363
Neg:PE 38:3|PE 18:0_20:3__B	Committed	-1.62719137652503	9.34957262059503e-06	0.000107245097706825
Neg:PG 36:5|PG 16:1_20:4	Committed	-1.9504748076012	1.0070813184865e-05	0.000114555499977839
Pos:PC 36:2|PC 18:1_18:1__A	Committed	-1.18227419102222	1.0760390925234e-05	0.000120392898466758
Neg:PI 38:4|PI 18:1_20:3	Committed	-1.39699534574205	1.09036165937946e-05	0.000121003550004306
Neg:PG 38:4|PG 18:0_20:4	Committed	-1.38189066107531	1.17330510395536e-05	0.000129158182814441
Neg:Cer 36:2;2O|Cer 18:2;2O/18:0__A	Committed	-1.73445020289571	1.243494688074e-05	0.000135789619937681
Neg:Cer 42:0;2O|Cer 18:0;2O/24:0__C	Committed	-1.25894411285984	1.2547584946237e-05	0.000135932170250901
Pos:PC 37:3|PC 17:0_20:3	Committed	-1.5803346538879	1.50959733519201e-05	0.000155318139898229
Neg:Cer 43:1;2O|Cer 19:0;2O/24:1	Committed	-1.33925243193687	2.09172217060087e-05	0.000206898606005086
Pos:PC 40:5|PC 20:1_20:4	Committed	-1.2420673911803	2.25782627100531e-05	0.000221721788483615
Neg:PE 34:4|PE 14:0_20:4	Committed	-1.08805502102537	2.29087766791376e-05	0.000223360572621592
Pos:PC 34:0|PC 16:0_18:0__A	Committed	-1.21577325933751	2.83570381711585e-05	0.000265118884271448
Neg:PG 38:6|PG 18:2_20:4__C	Committed	-1.62673767170867	2.93502123813474e-05	0.000272537686398226
Pos:PC 37:5|PC 17:1_20:4	Committed	-1.03302577558672	3.2487649200979e-05	0.000297621752747224
Pos:PC 40:6|PC 20:2_20:4	Committed	-1.17663815677764	4.1330161785671e-05	0.000373613714155238
Neg:PE 37:5|PE 17:1_20:4	Committed	-1.17949628661167	4.55040839739905e-05	0.000403509597864904
Pos:PC 37:1|PC 19:0_18:1	Committed	-0.952735864907118	4.67147101330294e-05	0.000411390834397323
Pos:PC 38:2|PC 18:1_20:1	Committed	-1.11722886314458	4.93044626088187e-05	0.000431414047827164
Pos:SM 44:4;3O	Committed	-1.29448102404062	5.37906401221874e-05	0.000467670215075069
Pos:PC 37:2|PC 18:1_19:1	Committed	-0.96703012591508	5.65284753849254e-05	0.000479263160872194
Pos:PC 42:5|PC 18:1_24:4	Committed	-1.13290758814982	6.03401348908801e-05	0.000505302356601542
Pos:PC 40:1|PC 16:0_24:1	Committed	-1.09863118850892	6.0967829803297e-05	0.000507445656594514
Neg:PE O-36:4|PE O-16:1_20:3__B	Committed	-1.64987119531034	6.35794024024148e-05	0.000525975056238159
Neg:Cer 44:0;2O|Cer 18:0;2O/26:0__B	Committed	-1.59114981323096	7.060415818877e-05	0.000577093867830366
Neg:Cer 34:2;2O|Cer 18:2;2O/16:0__C	Committed	-1.16397913042372	7.8784005553747e-05	0.000636332352549495
Pos:PC 37:4|PC 17:0_20:4__A	Committed	-1.19615343827037	8.29561901510052e-05	0.000662194149451007
Pos:PC 42:9|PC 20:4_22:5__A	Committed	-1.43455851214915	8.64583783476662e-05	0.000683220121677677
Neg:PG 38:3|PG 18:1_20:2__C	Committed	-1.20360007608301	8.65912681686726e-05	0.000683220121677677
Pos:PC 37:4|PC 17:0_20:4__B	Committed	-1.17865406182039	8.84026621521925e-05	0.000689540764787101
Neg:LPE 18:3__B	Committed	-1.68856486995805	8.95051551834726e-05	0.00069417350469
Pos:Hex3Cer 42:2;2O|Hex3Cer 18:1;2O/24:1__A	Committed	-2.72069384414418	9.02703331097645e-05	0.000696152568897336
Neg:Cer 34:2;2O|Cer 18:2;2O/16:0__A	Committed	-1.35811148265572	9.81495372834687e-05	0.000744300657732971
Neg:PG 34:0|PG 16:0_18:0	Committed	-1.12535765280944	0.00011005616804408	0.000816449290109616
Neg:Cer 34:2;2O|Cer 18:2;2O/16:0__B	Committed	-1.36492563314478	0.000119828034580288	0.000884136579470772
Neg:Cer 32:2;2O|Cer 18:2;2O/14:0__A	Committed	-1.38868635661577	0.000136053272777267	0.000998455469575103
Neg:Cer 32:2;2O|Cer 18:2;2O/14:0__B	Committed	-1.36128079398859	0.000145143024010678	0.00105383099880093
Pos:PC 32:1|PC 16:0_16:1__A	Committed	-0.989430509710443	0.000152126473404507	0.00108152414686017
Neg:Cer 43:2;2O|Cer 19:1;2O/24:1__A	Committed	-1.38398351900454	0.000164815426874224	0.00115370798811957
Neg:Cer 44:0;2O|Cer 18:0;2O/26:0__A	Committed	-1.47376118328117	0.000171641457106901	0.00119536014770878
Neg:PE 38:3|PE 18:0_20:3__A	Committed	-1.15515161065646	0.000184529504095421	0.0012785927568033
Neg:PE 42:2|PE 24:0_18:2	Committed	-1.40856839636966	0.000185481284505495	0.00127869673409091
Neg:Cer 43:2;2O|Cer 19:1;2O/24:1__B	Committed	-1.35627990764814	0.000191243529976504	0.00130523709208964
Pos:Hex3Cer 42:2;2O|Hex3Cer 18:1;2O/24:1__B	Committed	-2.2992398777005	0.000203370767238439	0.00137426285782411
Neg:LPE 16:2	Committed	-1.50312801745937	0.000240127769477903	0.00159113788998708
Pos:HexCer 43:1;2O|HexCer 19:1;2O/24:0	Committed	-1.95529975774172	0.000241399204412375	0.00159183533344392
Neg:Cer 37:1;2O|Cer 19:1;2O/18:0	Committed	-2.15308109694332	0.000243709242226893	0.00159934190211399
Neg:FA 28:1	Committed	-1.91371471159376	0.00025277851851414	0.00165092190321436
Pos:DG 38:5|DG 18:1_20:4	Committed	-1.15496150201437	0.000260416061803284	0.00168658130790314
Neg:PE 42:4|PE 22:0_20:4	Committed	-1.46973672591437	0.000261241581381496	0.00168658130790314
Pos:TG 60:1|TG 16:0_26:0_18:1	Committed	-1.72789737681842	0.000278493134901612	0.00178470952648216
Pos:DG 36:4|DG 18:2_18:2	Committed	-1.41628457199594	0.000306206980885096	0.0019409433913495
Pos:LPC 20:3	Committed	-1.1771223541835	0.000315450203891414	0.00198428354060728
Neg:Cer 32:1;2O|Cer 18:1;2O/14:0__A	Committed	-1.05935190126213	0.000318318077979073	0.00199313842404328
Pos:DG 36:3|DG 18:1_18:2	Committed	-1.02715964156448	0.000327272590142338	0.00203547870620654
Pos:DG 34:0|DG 16:0_18:0	Committed	-1.1244921148715	0.000328062502099223	0.00203547870620654
Pos:LPC 22:1/0:0	Committed	-1.22553083351073	0.000332118409869545	0.00205131959037072
Pos:PC 36:0|PC 18:0_18:0	Committed	-1.29555705877049	0.000334515350062784	0.00205681735511577
Pos:DG 36:0|DG 18:0_18:0	Committed	-1.18575652835977	0.000336528718686868	0.002059917941738
Pos:PC 34:3|PC 16:0_18:3	Committed	-1.1681828254458	0.000339910305683388	0.00207132842525814
Neg:PI 36:4|PI 18:1_18:3	Committed	-1.27335511356589	0.000371741339571618	0.00224525189608521
Pos:PC 32:2|PC 16:0_16:2	Committed	-1.20924237786605	0.000386864579033186	0.00231609715079078
Neg:Cer 44:1;2O|Cer 18:1;2O/26:0__B	Committed	-1.19242088195304	0.000406780792949498	0.00241415557554811
Pos:HexCer 44:1;2O|HexCer 20:1;2O/24:0__A	Committed	-1.66145841839921	0.000503803677094821	0.00295146789371
Pos:Hex3Cer 36:1;2O|Hex3Cer 18:1;2O/18:0	Committed	-2.30404898850329	0.000511064087566052	0.00298120717746864
Pos:Hex3Cer 42:1;2O|Hex3Cer 18:1;2O/24:0__A	Committed	-2.12697527898703	0.000522760620442237	0.00301083648482554
Pos:LPC 19:1	Committed	-1.14528925808541	0.000530479995011281	0.00304245879491764
Pos:PC 37:2|PC 19:0_18:2	Committed	-0.956918170899918	0.000565441785871275	0.00321595015714288
Pos:PC O-38:3	Committed	-1.12382811417571	0.000604381323487832	0.00339498150848103
Pos:DG 44:2|DG 18:1_26:1	Committed	-1.84974675491479	0.000620147654616651	0.00346227173395451
Pos:PC 33:1|PC 16:0_17:1__B	Committed	-0.857341192367648	0.000642979130668906	0.00353897787646394
Neg:Cer 44:1;2O|Cer 18:1;2O/26:0__C	Committed	-1.13835057641036	0.000729730032957799	0.00396845217126452
Neg:Cer 32:1;2O|Cer 18:1;2O/14:0__B	Committed	-1.01005902164918	0.000789310205634419	0.00426103339157859
Pos:PC 33:1|PC 15:0_18:1	Committed	-0.716295659522288	0.000789773954629584	0.00426103339157859
Pos:PC 38:3|PC 18:1_20:2	Committed	-0.758191923191223	0.0010036544460106	0.00531003224342816
Neg:Cer 44:4;2O|Cer 18:2;2O/26:2__B	Committed	-1.03210533267028	0.00101410700196393	0.00534461798332342
Neg:PG 42:8|PG 20:4_22:4__B	Committed	-1.61014215745587	0.00105645257441905	0.0055463760157
Pos:PC 32:2|PC 16:1_16:1__B	Committed	-0.896636840499769	0.00107392516500109	0.00559506813063544
Neg:Cer 44:2;2O|Cer 18:0;2O/26:2__B	Committed	-1.30175554305666	0.00110065315494588	0.00571251542395867
Neg:PE 36:5|PE 16:0_20:5	Committed	-1.4972700355749	0.00122792827029871	0.00632498901493487
Pos:DG 38:4|DG 18:0_20:4	Committed	-1.08385197955091	0.00130723492994107	0.00661247291324587
Neg:PG 34:1|PG 16:0_18:1__C	Committed	-0.8393595625317	0.00133139637273148	0.00670611088110138
Neg:PI 38:3|PI 18:0_20:3__B	Committed	-1.21263804400282	0.00136733063839878	0.00685131498072538
Pos:PC 39:5|PC 19:1_20:4	Committed	-0.816025099529426	0.00137590335773574	0.00685440906317258
Neg:PE 42:3|PE 18:1_24:2	Committed	-1.07584759240047	0.00142923564042568	0.00706850235210527
Pos:TG 58:1|TG 16:0_24:0_18:1	Committed	-1.17535167501871	0.00144831556603729	0.00713700630917295
Pos:DG 34:1|DG 16:0_18:1	Committed	-1.11833507922433	0.00154061467547434	0.00753741588538523
Neg:PE 40:4|PE 20:0_20:4	Committed	-0.769799399583617	0.00156089415854888	0.00760935902292579
Neg:PE 44:1|PE 26:0_18:1	Committed	-1.90169412074066	0.00159785197981163	0.00770695389555786
Neg:Cer 44:1;2O|Cer 18:0;2O/26:1__B	Committed	-1.34148554306977	0.00174460847612828	0.00832654045424859
Neg:PE 44:2|PE 18:1_26:1	Committed	-1.49249622046055	0.00186227976520917	0.00882643013718929
Neg:PI 40:3|PI 18:0_22:3__B	Committed	-1.21769839278193	0.00195293701299559	0.00916068392693807
Neg:Cer 44:4;2O|Cer 18:2;2O/26:2__A	Committed	-0.951277054115068	0.00207176997800028	0.00965176116030846
Neg:PG 36:2|PG 16:0_20:2	Committed	-0.948357460141607	0.0021272519389732	0.00984544200749661
Neg:Cer 43:1;2O|Cer 19:1;2O/24:0__A	Committed	-0.924297433334329	0.0021547415272742	0.00993656143489622
Pos:DG 44:3|DG 26:1_18:2	Committed	-1.43593475428749	0.00223739829753309	0.0102142096191728
Neg:PI 32:0|PI 16:0_16:0	Committed	-1.38422443926507	0.00224680114911002	0.0102229452284506
Pos:DG 40:1|DG 16:0_24:1	Committed	-1.13333999754404	0.00235553584126427	0.010682081140617
Pos:LPC 24:1	Committed	-1.27028817782384	0.00246977386271701	0.0110896096138444
Neg:Cer 44:2;2O|Cer 18:0;2O/26:2__A	Committed	-1.18794849312665	0.0025019364420269	0.011189903217228
Pos:TG 62:2|TG 18:0_18:1_26:1	Committed	-1.60327950903551	0.00252561550144363	0.0112295282067445
Neg:Cer 44:1;2O|Cer 18:0;2O/26:1__A	Committed	-1.33812301391088	0.00260816231597829	0.0115589011730856
Pos:PC 40:5|PC 18:1_22:4	Committed	-0.773920252451982	0.00276423000656641	0.0122109189610458
Neg:LPI 18:3	Committed	-1.1957970058734	0.00281815582599903	0.0123742563167206
Pos:LPC 24:5__A	Committed	-1.14848630166495	0.00281933605457883	0.0123742563167206
Pos:HexCer 38:1;2O|HexCer 18:1;2O/20:0__B	Committed	-1.5720691876685	0.00283515344209086	0.0124037963091475
Neg:PI 37:3|PI 17:0_20:3__B	Committed	-1.17042333576576	0.002888994067138	0.0125748744107304
Neg:PG 36:1|PG 18:0_18:1__D	Committed	-0.876391223308956	0.00293730629146437	0.0126880477463572
Neg:PE 36:2|PE 18:1_18:1	Committed	-0.808804374317075	0.00307545130869537	0.0131559241612745
Neg:PG 36:3|PG 18:1_18:2__D	Committed	-0.729449300238168	0.00308417269714859	0.0131559241612745
Neg:LPE 16:1__B	Committed	-1.00492021555532	0.00324140798412026	0.0136874091855254
Neg:PE 43:1|PE 25:0_18:1	Committed	-1.54358079537285	0.0032488795429379	0.0136874091855254
Neg:Cer 43:1;2O|Cer 19:1;2O/24:0__B	Committed	-0.934447903164503	0.00332234452412301	0.0138786156420539
Pos:PC 36:2|PC 18:1_18:1__B	Committed	-0.824996888742085	0.00343717015897636	0.014260599595753
Neg:PE 36:3|PE 18:1_18:2__B	Committed	-0.647689566460156	0.00353427203258152	0.0145748680497697
Pos:Hex3Cer 40:1;2O|Hex3Cer 18:1;2O/22:0	Committed	-1.92753230307237	0.00371346172048335	0.0152676965315054
Neg:FA 26:0	Committed	-1.19559427758196	0.00373780773221968	0.0153216443077473
Pos:TG O-50:0|TG O-18:0_16:0_16:0	Committed	-1.17270400625578	0.00375910086180038	0.0153627924441842
Pos:PC O-36:3__B	Committed	-1.02255569363615	0.00434684444278344	0.0175545640958562
Neg:Cer 33:1;2O|Cer 17:1;2O/16:0__A	Committed	-0.869979328800057	0.00453825947307171	0.0182735226570587
Neg:PE O-44:6|PE O-24:2_20:4	Committed	-1.16863678544237	0.00462471774928893	0.0185668815522923
Neg:PG 44:10|PG 22:5_22:5	Committed	-1.51796380578455	0.00483748012038435	0.0192853721629879
Pos:SM 35:1;2O|SM 19:1;2O/16:0	Committed	-1.17960583018425	0.00484151930129278	0.0192853721629879
Pos:HexCer 42:1;2O|HexCer 18:1;2O/24:0__A	Committed	-1.06459116598352	0.0049376796502025	0.0195360368768881
Pos:PC O-35:0__A	Committed	-0.989003810228719	0.00497784346712337	0.0196380240827266
Neg:DLCL 38:5|DLCL 18:2_20:3__A	Committed	-1.36336102609131	0.00518173661516948	0.0203834884141393
Pos:HexCer 42:1;2O|HexCer 18:1;2O/24:0__C	Committed	-1.05626751813086	0.00530819035864049	0.0206429625058241
Neg:FA 20:3__B	Committed	-0.735206678839785	0.00561115245007356	0.0215752763221138
Pos:PC 42:5|PC 20:1_22:4	Committed	-0.816807666896464	0.00588141067902604	0.0225388687426599
Neg:LPE 24:0	Committed	-1.25002435228585	0.00601828955996971	0.0228193479148852
Neg:LPE 24:3__B	Committed	-1.14432756870406	0.00626072535595737	0.0235423969996744
Pos:DG 38:4|DG 18:2_20:2	Committed	-0.969523542618823	0.00639129642626632	0.0239673615984987
Pos:PC 35:2|PC 17:1_18:1	Committed	-0.599404625462664	0.00650512902081924	0.024293877704227
Pos:LPC 24:2/0:0	Committed	-1.19244607853993	0.00704258501837038	0.0259113977090986
Neg:LPE 20:3	Committed	-0.897451474046579	0.00722876753946519	0.0264538007811528
Neg:Cer 33:1;2O|Cer 17:1;2O/16:0__B	Committed	-0.839160521702868	0.00732997674087232	0.0267524552173549
Pos:HexCer 44:1;2O|HexCer 20:1;2O/24:0__B	Committed	-0.971880105176379	0.00751363647218869	0.0272045458475797
Neg:PI 40:7|PI 20:3_20:4	Committed	-1.02256433942594	0.00831243406857049	0.0297028076010438
Neg:Cer 36:1;2O|Cer 18:1;2O/18:0__B	Committed	-0.786050759666734	0.00885881518167132	0.0312462085865151
Neg:PG 44:10|PG 22:4_22:6	Committed	-1.0011544627798	0.00896152706661126	0.0313380786848224
Pos:TG 48:0|TG 16:0_16:0_16:0	Committed	-1.71208955778627	0.00896358157364421	0.0313380786848224
Pos:TG 51:0|TG 16:0_17:0_18:0	Committed	-1.06736152726637	0.00897669506649492	0.0313380786848224
Pos:LPC 18:1	Committed	-0.684584243672014	0.00910869565837189	0.0317177795246878
Neg:PE O-34:0|PE O-18:0_16:0__B	Committed	-0.900518270888112	0.00919646690474218	0.0319419270355549
Pos:LPC 20:2	Committed	-0.865869277471259	0.00926032101056534	0.032082076597517
Pos:TG 50:0|TG 16:0_16:0_18:0	Committed	-1.86776710258954	0.00949317436086349	0.0328055265888067
Neg:Cer 36:1;2O|Cer 18:1;2O/18:0__A	Committed	-0.78077422956992	0.00964763356942188	0.0332551005612648
Pos:LPC 20:1	Committed	-0.900591805030037	0.00975657161580961	0.0334616086823621
Pos:HexCer 34:2;2O|HexCer 18:2;2O/16:0__B	Committed	-1.51550608395092	0.0101232586467678	0.0345456201320951
Neg:PE 32:1|PE 16:0_16:1__B	Committed	-0.895311319100385	0.0102118905371955	0.0347611735243687
Neg:PE 37:4|PE 17:0_20:4__A	Committed	-0.749427180595038	0.0105151771205223	0.0357045193271467
Pos:HexCer 36:1;2O|HexCer 18:1;2O/18:0__A	Committed	-1.57827870967505	0.010582517576123	0.0358440111449327
Neg:Cer 44:5;2O|Cer 18:1;2O/26:4	Committed	-0.938673975852948	0.0106284966702648	0.035910638502256
Neg:PE 42:2|PE 18:1_24:1	Committed	-1.1003134310334	0.0108063215775206	0.036289297750134
Neg:Cer 34:1;2O|Cer 18:1;2O/16:0__A	Committed	-1.03771716051958	0.0108203254097469	0.036289297750134
Neg:PE 34:3|PE 16:0_18:3	Committed	-0.836955128657285	0.0110154412350235	0.0367630251486725
Neg:PI 40:6|PI 18:1_22:5__B	Committed	-0.829648601233772	0.0110746709702659	0.0368705509132022
Neg:LPG 20:4__B	Committed	-0.76394955802496	0.0113160438051707	0.0375580723932218
Neg:FA 20:3__C	Committed	-0.808222816052249	0.0113706929027737	0.0375580723932218
Pos:HexCer 36:1;2O|HexCer 18:1;2O/18:0__B	Committed	-1.53180285033844	0.0113912395390431	0.0375580723932218
Pos:LPC 22:3/0:0__B	Committed	-0.919896176033468	0.0117267413739499	0.0383810330723056
Neg:PE 40:2|PE 22:0_18:2	Committed	-0.740864285144468	0.011753312691739	0.0383810330723056
Pos:LPC 24:2	Committed	-1.18096209758512	0.0120080723965395	0.0390262352887533
Neg:PE O-40:3|PE O-20:0_20:3	Committed	-0.983928559697154	0.0123593136034191	0.0398828914152887
Pos:TG 50:1|TG 16:0_16:0_18:1	Committed	-0.680656952899015	0.0128922778775764	0.0412130194447115
Neg:FA 14:0	Committed	-1.66232271657443	0.0129801235480565	0.0413968893530305
Neg:LPI 16:0__A	Committed	-0.864510405697465	0.0131603810821455	0.0417765585514619
Neg:PG 44:12|PG 22:6_22:6__A	Committed	-1.72945816843641	0.0133081726966977	0.0421142354460603
Pos:HexCer 43:1;2O|HexCer 18:1;2O/25:0__A	Committed	-1.08168138340889	0.0140207406243892	0.0437947619045566
Pos:HexCer 34:1;2O|HexCer 18:1;2O/16:0__B	Committed	-1.25184332509086	0.0142685611352973	0.044467091209317
Neg:LPG 22:6__A	Committed	-0.99895230771572	0.0145915287172408	0.0451642555533645
Pos:PC 34:2|PC 16:1_18:1	Committed	-0.817896031564607	0.0158199232272181	0.0480939759580239
Pos:HexCer 34:2;2O|HexCer 18:2;2O/16:0__A	Committed	-1.51652110029223	0.0158682867561309	0.0481338031602636
Pos:LPC 26:1	Committed	-1.33015808061364	0.0162015045751986	0.0489216226954884
Pos:DG 36:1|DG 18:0_18:1	Committed	-0.868302430125764	0.0163032554356262	0.0489216226954884
Pos:HexCer 34:1;2O|HexCer 18:1;2O/16:0__D	Committed	-1.26413772131945	0.0164404083239739	0.0492130643908428
Neg:PE 42:1|PE 24:0_18:1	Committed	-1.19658059158899	0.0168832653989804	0.0503180289729439
Neg:PE 34:2|PE 16:1_18:1	Committed	-0.804479266621582	0.0169739398050979	0.0504780562831344
Neg:Cer 38:2;2O|Cer 18:2;2O/20:0__B	Committed	-1.03470701047662	0.0170386682667068	0.0505603960522929
Pos:TG 52:1|TG 16:0_18:0_18:1	Committed	-0.649276147558589	0.0172008488143247	0.0509309297864496
Pos:LPC 26:4	Committed	-1.18456772427034	0.0175788944313462	0.0519376426380684
Neg:LPI 20:3__C	Committed	-1.01090963525012	0.017780921103716	0.0524210740962684
Neg:PI 38:5|PI 18:1_20:4__A	Committed	-0.567564637751986	0.0182124220348144	0.0533475452307332
Neg:Cer 42:0;2O|Cer 18:0;2O/24:0__A	Committed	-1.00994617925122	0.018463831199762	0.0539681575753213
Neg:FA 28:6;O	Committed	-1.03921885640244	0.0193066626988984	0.0557158447864616
Pos:HexCer 38:1;2O|HexCer 18:1;2O/20:0__A	Committed	-1.24899838393857	0.019529667547852	0.0560041937033991
Neg:PI 36:5|PI 16:0_20:5	Committed	-0.90018008855745	0.0195874253633715	0.0560520662914089
Neg:PE O-34:1|PE O-18:1_16:0__C	Committed	-1.01294178645264	0.020354515660057	0.0580694036446949
Neg:PG 34:3|PG 16:1_18:2__C	Committed	-0.967171512501141	0.0204153582259693	0.0580694036446949
Pos:TG 49:0|TG 16:0_16:0_17:0	Committed	-0.944250939011036	0.0206406499018655	0.0584532927718805
Pos:SM 36:2;2O|SM 18:2;2O/18:0	Committed	-0.814674346095282	0.0207721089348724	0.0587037861202916
Pos:PC 37:4|PC 17:0_20:4__C	Committed	-0.933963671598984	0.0209943354840522	0.059209231272172
Neg:PI 38:3|PI 18:0_20:3__A	Committed	-0.687641660020544	0.0214460791842536	0.0601106736889242
Neg:Cer 46:4;2O|Cer 18:1;2O/28:3	Committed	-1.18560705622826	0.0215422779078218	0.0601333524420792
Neg:Cer 44:3;2O|Cer 18:1;2O/26:2__A	Committed	-0.594099708222849	0.0216174891472589	0.0602058528596479
Pos:PC 35:4|PC 15:0_20:4	Committed	-0.643483082366845	0.0216917796079117	0.0602058528596479
Pos:PC 37:3|PC 19:1_18:2	Committed	-0.519660410625224	0.0217005711406204	0.0602058528596479
Neg:LPG 20:3__B	Committed	-0.66524586504345	0.0221115741238538	0.0611327832997846
Neg:PE O-42:10|PE O-22:6_20:4	Committed	-0.560070807089766	0.0221690313065153	0.0611327832997846
Neg:Cer 34:0;2O|Cer 18:0;2O/16:0__A	Committed	-1.24689915677328	0.0224365129457348	0.0616867841510648
Pos:DG 38:1|DG 20:0_18:1	Committed	-0.619202441606055	0.022515908173977	0.0616867841510648
Neg:Cer 42:0;2O|Cer 18:0;2O/24:0__B	Committed	-0.989058299798118	0.0225506998471658	0.0616867841510648
Neg:LPE 24:5	Committed	-0.979395290748215	0.0228787834657002	0.0624590788613615
Pos:SM 32:1;3O	Committed	-0.717739179106597	0.0234867572511275	0.0638633937206953
Neg:LPI 22:3__B	Committed	-0.981502141339809	0.0235514204417589	0.0639119063677951
Neg:PI 42:9|PI 20:4_22:5	Committed	-1.23296413171542	0.0241722717968857	0.0653369326787109
Neg:PI 40:3|PI 18:0_22:3__A	Committed	-0.688033318885938	0.0243218927212844	0.0656114299694728
Neg:PG 34:2|PG 16:1_18:1__B	Committed	-0.737880645038917	0.0245054731930698	0.0659335219201373
Neg:Cer 38:2;2O|Cer 18:2;2O/20:0__A	Committed	-0.98098832251948	0.0247283974682263	0.0663148576505479
Neg:PE 35:2|PE 17:0_18:2__A	Committed	-0.560675211281147	0.0248342681331741	0.0664681882387894
Neg:LPE 18:3__C	Committed	-0.788664747472381	0.0252572843765074	0.0674680884029993
Neg:PI 38:6|PI 18:2_20:4	Committed	-0.678786359516335	0.025727874573228	0.0681957274281607
Neg:PE 37:4|PE 17:0_20:4__B	Committed	-0.633062418241615	0.0258349319018549	0.0683424070659533
Pos:HexCer 33:1;2O|HexCer 17:1;2O/16:0__A	Committed	-1.32854750901105	0.0258944513044982	0.0683546310058412
Pos:TG 45:0|TG 14:0_15:0_16:0	Committed	-0.926630306952404	0.0259944046091887	0.0683546310058412
Pos:TG 52:0|TG 16:0_18:0_18:0	Committed	-1.4877339342658	0.0260398594307967	0.0683546310058412
Neg:PG 44:12|PG 22:6_22:6__B	Committed	-1.56585886830726	0.026110578701087	0.0684087138713699
Pos:TG 46:0|TG 14:0_16:0_16:0	Committed	-0.975199780380581	0.0266287163429264	0.0696325628507557
Neg:Cer 35:1;2O|Cer 18:1;2O/17:0__A	Committed	-0.566552899143592	0.0278665800957674	0.0720414428612169
Neg:Cer 35:1;2O|Cer 18:1;2O/17:0__B	Committed	-0.558586462887924	0.0279558072861959	0.0721354951713749
Neg:PE 40:3|PE 18:0_22:3	Committed	-0.818355600048823	0.0287716573623015	0.0739610401121309
Pos:HexCer 40:2;2O|HexCer 18:2;2O/22:0	Committed	-1.04806076203462	0.0295697519822088	0.0758268753637876
Neg:Cer 36:0;2O|Cer 18:0;2O/18:0__C	Committed	-0.695506863903319	0.0296085894277647	0.0758268753637876
Neg:PE 36:3|PE 18:1_18:2__A	Committed	-0.502913731711212	0.0298432948156472	0.0762848266355028
Pos:TG 60:2|TG 16:0_18:1_26:1	Committed	-0.919502464520198	0.0299037054736293	0.0762963700401944
Neg:Cer 44:2;2O|Cer 18:1;2O/26:1__A	Committed	-0.590719685454293	0.0313347963429027	0.0795018531748369
Neg:LPE 24:1__B	Committed	-0.793277762855762	0.0315613457508712	0.0799280833950633
Pos:PC 34:0|PC 16:0_18:0__B	Committed	-0.606977684025806	0.03255133032634	0.0821304360359596
Pos:CAR 26:0	Committed	-0.95227536283092	0.0327688407683946	0.0825266930790749
Neg:Cer 44:3;2O|Cer 18:1;2O/26:2__B	Committed	-0.544431565752536	0.0330555465681137	0.0830954347430482
Neg:PG 36:2|PG 18:0_18:2	Committed	-0.487018422344114	0.0333867807197051	0.0836201021695366
Neg:PE O-36:4|PE O-16:1_20:3__A	Committed	-0.972458729392164	0.0339737472469571	0.0849343681173929
Neg:FA 28:7	Committed	-1.29437760000984	0.0383461721078548	0.0939722171045274
Neg:Cer 34:0;2O|Cer 18:0;2O/16:0__B	Committed	-0.650515019809481	0.0391141559018289	0.0950586237348416
Pos:HexCer 42:2;2O|HexCer 18:1;2O/24:1__E	Committed	-0.954416491431674	0.0391328360289131	0.0950586237348416
Neg:PE O-44:7|PE O-24:3_20:4	Committed	-0.906674901666796	0.0393911907853459	0.0951822732625648
Pos:PC O-38:4__A	Committed	-0.649369777742063	0.0399345899693288	0.0963086842899891
Neg:Cer 40:5;2O|Cer 18:1;2O/22:4	Committed	-1.22525215519719	0.0403733400374012	0.09702395977298
Neg:Cer 44:2;2O|Cer 18:1;2O/26:1__B	Committed	-0.559784139207403	0.0406429972517483	0.0973292828923445
Neg:Cer 40:2;2O|Cer 18:2;2O/22:0__A	Committed	-0.656115332816477	0.0407860517069834	0.0973638693884904
Neg:Cer 34:0;2O|Cer 18:0;2O/16:0__C	Committed	-0.658561255529294	0.0409619563254772	0.097579529466451
Neg:PE O-36:6|PE O-16:2_20:4__A	Committed	-0.93628133185524	0.0419256190980423	0.0994390494083825
Neg:Cer 40:2;2O|Cer 18:2;2O/22:0__B	Committed	-0.662045719638186	0.0438173236299295	0.1025911608145
Neg:Cer 30:1;2O|Cer 16:1;2O/14:0	Committed	-0.783783656475782	0.0441806225601625	0.103264640059284
Pos:LPC 26:4/0:0	Committed	-1.00467006563619	0.0450951042409912	0.104863402536547
Neg:PG 38:4|PG 18:2_20:2__B	Committed	-0.710676639851683	0.0452144245259166	0.104962056935164
Neg:PE O-38:4|PE O-18:1_20:3	Committed	-0.743574992776829	0.0459988282005841	0.106421017786097
Pos:LPC 18:1/0:0__A	Committed	-0.460475478706357	0.0461349707432628	0.106555389280125
Pos:TG 56:1	Committed	-0.643243733502727	0.0465470033391014	0.107144451193716
Neg:LPI 22:3__A	Committed	-0.736094583625009	0.0468548151440826	0.10767141863918
Neg:PG 38:2|PG 18:0_20:2	Committed	-0.737593394367183	0.0475458007394235	0.109075660519854
Neg:LPI 20:3__A	Committed	-0.587786469027562	0.0482905674818905	0.110598363444263
Pos:PC 40:5|PC 18:0_22:5	Committed	-0.713966442564817	0.048833038691807	0.111653430174735
Pos:PC 36:3|PC 18:1_18:2	Committed	-0.429041079371146	0.0503745661727595	0.114602138043028
Pos:SM 38:2;2O|SM 18:2;2O/20:0	Committed	-0.842178400735931	0.0514311361443112	0.116617111024892
Neg:PI 38:6|PI 18:1_20:5	Committed	-0.57299445098367	0.053559960096843	0.120642484376552
Neg:LPI 20:3__B	Committed	-0.628524708305695	0.0559811791429395	0.125888483575144
Neg:PE 39:4|PE 19:0_20:4	Committed	-0.545053063277485	0.0581309475065793	0.129867010387039
Neg:Cer 43:3;2O|Cer 18:2;2O/25:1	Committed	-0.484962469085505	0.0583670872592584	0.130181493641973
Neg:PG 33:1|PG 15:0_18:1	Committed	-0.536532883672119	0.0588250486516156	0.130775556041458
Pos:DG 42:2|DG 24:0_18:2	Committed	-0.833482398317674	0.0590117772273705	0.130847608475713
Neg:LPG 16:0__B	Committed	-0.553087160434161	0.0590491771582703	0.130847608475713
Pos:PC 42:10|PC 20:4_22:6	Committed	-0.597196443504214	0.060714756290727	0.13388633657002
Neg:Cer 40:0;2O|Cer 18:0;2O/22:0__C	Committed	-0.47489201069268	0.0612801964013485	0.134481459948297
Pos:SM 40:4;3O	Committed	-0.677057801629658	0.0614897361851664	0.134724702877612
Pos:PC 30:1|PC 14:0_16:1	Committed	-0.687178353313546	0.061847369451712	0.13529112067562
Neg:PG 40:7|PG 18:1_22:6__A	Committed	-0.618922562001106	0.0635858170872484	0.138649585182259
Pos:PC O-38:4__B	Committed	-0.668804115185432	0.0649722991410513	0.141446871335782
Neg:LPG 20:4__A	Committed	-0.492134994485951	0.0658936798213936	0.143224319993953
Pos:TG 38:0|TG 8:0_14:0_16:0	Committed	-0.700939769805856	0.0686952238177395	0.148839651605102
Neg:LPG 22:5__A	Committed	-0.656568034821757	0.069410853995809	0.150151847391885
Pos:CE 20:3	Committed	-1.10743680855255	0.0698302831848039	0.150344379412078
Neg:PG 42:11|PG 20:5_22:6__B	Committed	-1.09402543860032	0.0706258516523809	0.151817775599212
Pos:HexCer 33:1;2O|HexCer 17:1;2O/16:0__B	Committed	-1.0772363407417	0.0710307247291738	0.152448017697048
Neg:PG 36:4|PG 18:2_18:2__D	Committed	-0.696603813349023	0.0732878053510164	0.156799144677331
Pos:LPC 22:1	Committed	-0.759234997682719	0.0737575487320397	0.157346234126283
Pos:LPC 18:0/0:0	Committed	-0.443694431169298	0.0761401794052798	0.161384075913365
Pos:PC 40:4|PC 18:0_22:4	Committed	-0.546834668299465	0.0764738469964499	0.161840001783185
Neg:LPE 16:1__A	Committed	-0.516563217014958	0.0771139925332233	0.162942104965712
Pos:PC 36:5|PC 16:0_20:5	Committed	-0.6761219491996	0.080737189760816	0.169548098497714
Pos:PC O-44:3	Committed	-0.691638036926207	0.0811892520961809	0.170235528588766
Pos:PC 32:1|PC 16:0_16:1__C	Committed	-0.41015581130671	0.0829133105958735	0.173318022914805
Pos:TG 54:1|TG 16:0_18:0_20:1	Committed	-0.559217143982054	0.0830840286394499	0.173409325830045
Neg:PE O-36:1|PE O-20:1_16:0__B	Committed	-0.601662612170103	0.0840617131516907	0.175182043438256
Neg:PG 44:9|PG 22:4_22:5__A	Committed	-0.806484812385233	0.0853159812359765	0.177254664211732
Pos:CAR 24:0	Committed	-0.595394363682821	0.0855364281685622	0.177294393117268
Pos:HexCer 42:2;2O|HexCer 18:1;2O/24:1__B	Committed	-0.689111367876149	0.0855948755049667	0.177294393117268
Pos:PC 35:2|PC 17:0_18:2	Committed	-0.413455511788322	0.086079361398573	0.178027770165231
Neg:PG 32:1|PG 16:0_16:1	Committed	-0.529470398598191	0.0872238759789316	0.179849834911241
Neg:PE O-44:5|PE O-24:1_20:4	Committed	-0.723857374140869	0.0912222623525429	0.187527692938586
Pos:PC 30:0|PC 14:0_16:0	Committed	-0.386196581266736	0.0920762388098706	0.188914284699131
Neg:FA 20:1__D	Committed	-1.22628687424217	0.0921735630839716	0.188914284699131
Pos:PC 44:8|PC 22:4_22:4	Committed	-0.641945092203826	0.0924127746345505	0.189120595766359
Neg:FA 20:3__F	Committed	-0.922407977407579	0.0937105847442319	0.191203211025227
Pos:LPC 20:4/0:0	Committed	-0.732715138925446	0.0943216634638536	0.191876409281908
Neg:PI 40:5|PI 18:0_22:5__B	Committed	-0.594825440489673	0.100901527164132	0.204348048336854
Pos:DG 38:2|DG 18:1_20:1	Committed	-0.640232611561611	0.103674384490947	0.208064502256694
Neg:FA 24:0	Committed	-0.636612971893355	0.104016703023043	0.208064502256694
Neg:LPG 22:6__B	Committed	-0.706985285582116	0.105967936347344	0.211471101044041
Neg:LPG 20:3__C	Committed	-0.560573185221299	0.106524764873341	0.21227197671841
Pos:HexCer 42:2;2O|HexCer 18:1;2O/24:1__D	Committed	-0.617309983608014	0.106719825216994	0.212350672625651
Neg:LPG 19:1	Committed	-0.475015799424204	0.110007297241998	0.217623131500473
Pos:SM 34:1;2O|SM 18:1;2O/16:0__B	Committed	-0.465346434486588	0.110320290629199	0.217926478594583
Pos:SM 51:1;3O__A	Committed	-1.10544289826656	0.112153179091009	0.220907776997443
Neg:PG 40:8|PG 18:2_22:6	Committed	-0.659060817729072	0.113317410663136	0.222291607196162
Neg:Cer 42:1;2O|Cer 18:1;2O/24:0__A	Committed	-0.430606175916655	0.1133442920209	0.222291607196162
Pos:PC 31:0|PC 15:0_16:0__B	Committed	-0.467670548856613	0.114911787942801	0.224720043756337
Pos:HexCer 43:1;2O|HexCer 18:1;2O/25:0__B	Committed	-0.499053289436974	0.115835181273538	0.225878603483399
Neg:PE O-33:0|PE O-17:0_16:0	Committed	-0.556599379488835	0.1161411535369	0.226152174861438
Neg:PG 42:10|PG 20:4_22:6__A	Committed	-0.5281346189335	0.119946469094845	0.232328772168538
Pos:DG 36:2|DG 18:1_18:1; DG 16:0_20:2	Committed	-0.532287926138171	0.120819329599227	0.233595446038165
Neg:FA 27:0	Committed	-0.657410074136569	0.121673719367999	0.234582806408642
Pos:PC O-46:5__B	Committed	-0.571772151109978	0.122330668318188	0.235255099625699
Neg:FA 16:0	Committed	-0.60092985818877	0.122770478707397	0.235698598362303
Pos:TG 56:0|TG 16:0_16:0_24:0; TG 16:0_20:0_20:0	Committed	-0.755600604202168	0.124070618362026	0.237758458411801
Neg:Cer 42:1;2O|Cer 18:0;2O/24:1__A	Committed	-0.577356933121243	0.124365962861558	0.237758458411801
Neg:LPE 26:2	Committed	-0.814707699436624	0.126639281565375	0.241316017469374
Pos:LPC 20:1/0:0	Committed	-0.511570912141393	0.12814346505534	0.24361536183919
Neg:PG 42:11|PG 20:5_22:6__A	Committed	-0.921009104221353	0.128745225407414	0.244418960613519
Neg:PI 38:1|PI 18:0_20:1	Committed	-0.758451975644114	0.129303987734027	0.244507593619178
Neg:PG 40:7|PG 18:1_22:6__B	Committed	-0.573823856093047	0.129691223180426	0.244514529891272
Neg:PE O-36:0|PE O-20:0_16:0__B	Committed	-0.50838810602496	0.130824565641845	0.24557857380709
Pos:SM 34:2;2O|SM 18:2;2O/16:0__B	Committed	-0.432012249990216	0.132316199056367	0.2473647871061
Neg:Cer 42:1;2O|Cer 18:0;2O/24:1__B	Committed	-0.563543213368818	0.132833984577854	0.2473647871061
Neg:PE 34:1|PE 16:0_18:1	Committed	-0.327503706515625	0.136329610753459	0.252154361352942
Neg:FA 20:3__D	Committed	-0.76150264204912	0.138596574643819	0.254965396750421
Neg:DLCL 38:5|DLCL 18:2_20:3__B	Committed	-0.75763974950635	0.140430261267438	0.257956046800333
Neg:PE 38:4|PE 18:0_20:4	Committed	-0.350368300000267	0.14241591370074	0.259196962935346
Pos:TG 54:0|TG 16:0_18:0_20:0	Committed	-0.764856875021093	0.142712550568212	0.259390987384301
Neg:PS 38:3|PS 18:0_20:3	Committed	-0.388689593504212	0.144594987466266	0.262462975919486
Pos:PC 40:6|PC 18:2_22:4	Committed	-0.379767193867218	0.14775946593074	0.266787924597169
Neg:Cer 42:4;2O|Cer 18:2;2O/24:2__B	Committed	-0.526560164416667	0.148321035525316	0.26742995483065
Neg:PG 44:9|PG 22:4_22:5__B	Committed	-0.660379300689779	0.148633345700716	0.26742995483065
Pos:PC 39:4|PC 19:0_20:4__B	Committed	-0.617694483170682	0.149135052227884	0.267854403014555
Neg:PG 40:7|PG 18:2_22:5__B	Committed	-0.50137788344293	0.150253240951038	0.268160882943858
Pos:TG 62:3	Committed	-0.692561518865399	0.154697989229297	0.275669393339413
Pos:TG 64:4|TG 18:0_26:1_20:3	Committed	-0.774672833795082	0.154901909067356	0.275672889018175
Pos:SM 43:2;2O|SM 19:1;2O/24:1	Committed	-0.516100689310582	0.155381348702767	0.276166068983434
Pos:PC 32:2|PC 14:0_18:2	Committed	-0.399600286406216	0.157151617429496	0.278586958170471
Neg:PI O-34:1|PI O-18:1_16:0	Committed	-0.669042093521707	0.157640287165733	0.278747413232122
Neg:FA 20:3__E	Committed	-0.822711273781976	0.158454467437908	0.279444894124993
Pos:PC O-36:1	Committed	-0.404989099205763	0.161217629652267	0.283220160199928
Neg:FA 18:0	Committed	-0.486180789179389	0.161885484335367	0.283689229691618
Pos:PC 38:4|PC 16:0_22:4	Committed	-0.352349991438388	0.16190030031485	0.283689229691618
Neg:PG 40:6|PG 18:1_22:5__B	Committed	-0.436389249101208	0.162551517468196	0.284465155569342
Neg:FA 28:0	Committed	-0.566646781083759	0.162881634292833	0.284677888360714
Neg:LPE 24:3__A	Committed	-0.596083563496011	0.164163840840459	0.286186006062869
Neg:PE O-42:5|PE O-22:1_20:4	Committed	-0.516822006167686	0.16514614373506	0.287531232395863
Neg:Cer 42:1;2O|Cer 18:1;2O/24:0__B	Committed	-0.380042973063264	0.166166849156146	0.288572199870406
Pos:SM 46:2;2O|SM 18:1;2O/28:1	Committed	-0.563400005022467	0.167670217279927	0.290516117529797
Pos:CAR 28:1	Committed	-0.692488038845996	0.167840348763588	0.290516117529797
Neg:Cer 37:0;2O|Cer 18:0;2O/19:0	Committed	-0.657856541602946	0.168076018447874	0.290516117529797
Neg:PE 38:4|PE 16:0_22:4	Committed	-0.3620802311427	0.170164143109717	0.292485299957452
Neg:PE O-35:5|PE O-15:1_20:4	Committed	-0.662472409036051	0.171579191701489	0.294228136523282
Pos:DG 36:4|DG 16:0_20:4	Committed	-0.552870969810233	0.173148347960171	0.296546417773693
Neg:LPI 20:5	Committed	-0.518388631119694	0.173759035931602	0.297219403567214
Pos:HexCer 34:1;2O|HexCer 18:1;2O/16:0__A	Committed	-0.630139801880521	0.17545645528237	0.299747260901671
Pos:SM 51:1;3O__B	Committed	-0.825244147619963	0.180164216497931	0.305755456841731
Pos:LPC 18:2/0:0	Committed	-0.406555943145599	0.180317320701533	0.305755456841731
Neg:PE O-36:6|PE O-16:2_20:4__B	Committed	-0.620900650014035	0.183154741006513	0.310181416220708
Neg:PE O-32:0|PE O-16:0_16:0	Committed	-0.546410581353717	0.184484678465537	0.311970764293371
Pos:PC 32:1|PC 16:0_16:1__B	Committed	-0.294859291009191	0.184668408460838	0.311970764293371
Pos:HexCer 40:1;2O|HexCer 18:1;2O/22:0__B	Committed	-0.473487980867975	0.185858010126541	0.313592316220925
Neg:PI 38:5|PI 18:1_20:4__C	Committed	-0.393797953858327	0.194956622751601	0.326122291735215
Neg:PE O-42:6|PE O-22:2_20:4	Committed	-0.421800734089849	0.197165065117194	0.329412868892252
Pos:CE 22:6	Committed	-0.796881198548932	0.197914939529451	0.329858232549085
Pos:HexCer 40:1;2O|HexCer 18:1;2O/22:0__A	Committed	-0.476689295589435	0.200394256685616	0.333176809227607
Neg:PG 40:6|PG 18:1_22:5__A	Committed	-0.43757892075002	0.200994068380267	0.333361972465448
Pos:LPC 24:4/0:0	Committed	-0.527377514123132	0.203403881972447	0.336007963239698
Pos:PC O-32:3	Committed	-0.940843570076049	0.203574055384052	0.336007963239698
Pos:DG 36:3|DG 16:0_20:3	Committed	-0.381741095361865	0.206604099334856	0.339775828994458
Neg:Cer 41:0;2O|Cer 18:0;2O/23:0__A	Committed	-0.421768424442492	0.208676877361786	0.341130464190225
Neg:PE O-36:5|PE O-16:1_20:4	Committed	-0.448512642809392	0.209552138562403	0.342151518107273
Neg:Cer 42:4;2O|Cer 18:2;2O/24:2__A	Committed	-0.454430336227047	0.210085580568577	0.342612685156641
Neg:Cer 36:0;2O|Cer 18:0;2O/18:0__B	Committed	-0.504843783989103	0.213852547766417	0.347866550072854
Neg:PS 38:1|PS 20:0_18:1	Committed	-0.352528101547075	0.215752201914398	0.348935729399471
Neg:Cer 41:2;2O|Cer 18:2;2O/23:0	Committed	-0.390217327368618	0.217529938711827	0.350979156432204
Pos:LPC 20:4	Committed	-0.407643116196305	0.2180799933113	0.35127267984159
Pos:SM 36:1;2O|SM 18:1;2O/18:0	Committed	-0.390696264692973	0.218962455441915	0.352042110339475
Neg:PE O-36:3|PE O-18:1_18:2__A	Committed	-0.727361777945346	0.219431894171838	0.35238180652301
Neg:CL 70:3|CL 16:0_18:1_18:1_18:1	Committed	-1.31999117099324	0.223811779358966	0.358283711186232
Pos:LPC 20:0/0:0	Committed	-0.360438615439454	0.224156988537027	0.358283711186232
Neg:Cer 42:2;2O|Cer 18:0;2O/24:2__A	Committed	-0.460661311318743	0.231231721291073	0.367431694611155
Neg:Cer 42:2;2O|Cer 18:0;2O/24:2__B	Committed	-0.464409178011212	0.231495426641461	0.367431694611155
Neg:FA 20:4__A	Committed	-0.32219444682245	0.236141359075582	0.373936142851704
Neg:Cer 32:0;2O|Cer 18:0;2O/14:0	Committed	-0.545194591366716	0.238342598622269	0.376984527368943
Pos:HexCer 43:2;2O|HexCer 19:1;2O/24:1	Committed	-0.392462750051696	0.251075376052262	0.396205651226979
Neg:PA 38:3|PA 18:0_20:3	Committed	-0.292816790979843	0.251851822657909	0.396971983750631
Neg:Cer 41:2;2O|Cer 17:1;2O/24:1__A	Committed	-0.284347271581108	0.252985664735451	0.397840359866233
Neg:Cer 41:0;2O|Cer 18:0;2O/23:0__B	Committed	-0.388948681705853	0.255281242399634	0.400527466523564
Pos:PC O-34:3	Committed	-0.616953029220768	0.255648574821133	0.40064328889879
Pos:LPC 17:0	Committed	-0.397848571539962	0.256438508071444	0.401420371006331
Neg:LPE 17:1	Committed	-0.28049421982255	0.258473646207468	0.402906791530973
Pos:TG O-52:1|TG O-18:0_16:0_18:1	Committed	-0.403578916157942	0.265915502932013	0.411535897394782
Neg:PI 37:3|PI 17:0_20:3__A	Committed	-0.329380704074471	0.267601987852482	0.413676912138888
Neg:PE O-32:1|PE O-16:1_16:0	Committed	-0.505668821670338	0.270002134248018	0.41691506023591
Pos:PC O-36:2__A	Committed	-0.362609887534468	0.27039154316537	0.417044583526249
Pos:PC O-44:2	Committed	-0.514453719379819	0.271974050015882	0.418539547093212
Neg:PI 36:3|PI 16:0_20:3	Committed	-0.28000473111872	0.272357242751217	0.418657248147986
Neg:PI 36:4|PI 18:2_18:2	Committed	-0.432430113017756	0.273213202523678	0.419159255433864
Neg:PG 36:4|PG 16:0_20:4__A	Committed	-0.451887719499994	0.273468758907542	0.419159255433864
Pos:LPC 20:5/0:0	Committed	-0.639507991773798	0.279182559738814	0.4253171808521
Pos:PC O-37:4__A	Committed	-0.37147190558025	0.284054219102468	0.430815565638744
Pos:LPC O-26:1	Committed	-0.47113198422283	0.286810578170104	0.434031529048993
Pos:SM 42:0;2O	Committed	-0.470314551635823	0.288044868718014	0.435416662015603
Pos:TG 47:1|TG 15:0_16:0_16:1	Committed	-0.408471012089829	0.288471284439044	0.43557887528683
Neg:DLCL 38:4|DLCL 18:2_20:2__B	Committed	-0.638435752959402	0.289033265296862	0.435945201248857
Neg:Cer 41:2;2O|Cer 17:1;2O/24:1__B	Committed	-0.274626471784246	0.289850939307935	0.436695951606325
Neg:PE O-32:2|PE O-16:1_16:1	Committed	-0.561604780504723	0.290835791195034	0.437250493808758
Pos:PC 33:1|PC 16:0_17:1__A	Committed	-0.321502179168952	0.291877900741337	0.437810200296113
Neg:Cer 43:1;2O|Cer 18:1;2O/25:0__A	Committed	-0.309960400973683	0.292716163871371	0.437810200296113
Neg:PE O-34:3|PE O-16:1_18:2	Committed	-0.53065927366097	0.292829237975838	0.437810200296113
Pos:SM 34:1;3O__A	Committed	-0.298207605952397	0.292835687084506	0.437810200296113
Pos:PC O-36:5__B	Committed	-0.320124960222611	0.296714802345066	0.441406641644391
Neg:PG 40:9|PG 18:3_22:6	Committed	-0.624376463028526	0.297568680663054	0.44198177269322
Neg:FA 17:0	Committed	-0.318316022814282	0.301577369559427	0.446679242132257
Neg:FA 26:1	Committed	-0.394254769163742	0.301713011901789	0.446679242132257
Neg:PE 32:2|PE 14:0_18:2	Committed	-0.306884246132448	0.302128554642181	0.446809834329986
Pos:PC O-38:5__B	Committed	-0.454340997509912	0.303435263696377	0.447996537200214
Pos:HexCer 34:1;2O|HexCer 18:1;2O/16:0__F	Committed	-1.0004198538553	0.303587397003808	0.447996537200214
Neg:PG 42:10|PG 20:4_22:6__B	Committed	-0.352979536549096	0.307045089935288	0.452121410746136
Pos:PC 42:7|PC 20:1_22:6	Committed	-0.336691387131634	0.319166826733803	0.465451622320129
Neg:Cer 43:1;2O|Cer 18:1;2O/25:0__B	Committed	-0.295919361256526	0.320132633049618	0.465716184647721
Pos:LPC 24:6	Committed	-0.367758862142231	0.320371792955466	0.465716184647721
Pos:PC O-45:5	Committed	-0.355365226988033	0.324433805509926	0.470618644549468
Pos:LPC 20:5	Committed	-0.493068418701889	0.32519268371232	0.471218697736005
Pos:PC 36:4|PC 18:2_18:2__B	Committed	-0.264683669239503	0.333142022751714	0.481205143974699
Pos:TG 60:9|TG 20:3_20:3_20:3	Committed	-0.638807251984721	0.336795527857319	0.48478206089919
Pos:PC O-40:3__A	Committed	-0.302236725047787	0.337038956625151	0.48478206089919
Pos:Hex2Cer 43:1;2O|Hex2Cer 19:1;2O/24:0;Hex2Cer 18:1;2O/25:0	Committed	-0.493102895174744	0.345956855209929	0.493449432979679
Neg:Cer 41:3;2O|Cer 17:1;2O/24:2__A	Committed	-0.358107976560343	0.348600970492837	0.496701800336871
Pos:SM 36:0;2O	Committed	-0.351799917361202	0.349911960014077	0.498049870093029
Pos:PC O-42:11	Committed	-0.397180962058441	0.352733623490914	0.501021223793025
Neg:PI 34:3|PI 16:1_18:2	Committed	-0.345647627005663	0.3552074250798	0.501923535438848
Neg:LPE 14:0__A	Committed	-0.257406044259614	0.35857875237629	0.505118675948025
Neg:LPE 24:2__B	Committed	-0.383991859636055	0.35925290660874	0.505546616000958
Neg:Cer 42:3;2O|Cer 18:2;2O/24:1	Committed	-0.22186229989996	0.360143737945524	0.506278272189125
Neg:LPI 20:1__A	Committed	-0.395811638369852	0.364760135741735	0.512240314081758
Neg:LPI 22:5__B	Committed	-0.31174862620899	0.365981787879716	0.512900554882764
Neg:Cer 36:0;2O|Cer 18:0;2O/18:0__A	Committed	-0.364790755833447	0.367581037474309	0.514613452464033
Neg:LPE 22:0__B	Committed	-0.379328193701639	0.370165738916529	0.517171170543564
Neg:GM3 34:2;2O	Committed	-0.41067608177476	0.371746971189071	0.518849300279225
Pos:SM 42:1;2O|SM 18:1;2O/24:0__B	Committed	-0.281095959819674	0.37403425467132	0.521224445549198
Neg:PG 40:7|PG 18:2_22:5__A	Committed	-0.309073482848444	0.374212422445578	0.521224445549198
Neg:GM3 34:0;2O__B	Committed	-0.43308685104118	0.378353415378195	0.525918953147898
Neg:PE O-35:2|PE O-17:1_18:1__B	Committed	-0.371242739498282	0.379163698005986	0.526509102521029
Neg:LPE 20:5__A	Committed	-0.369399312379776	0.38186296045776	0.529718436000857
Neg:MLCL 54:5|MLCL 18:1_18:2_18:2__B	Committed	-0.493755778992347	0.383496903400066	0.531444947351361
Neg:PG 42:9|PG 20:4_22:5__B	Committed	-0.358635339709978	0.388362624953569	0.537641970650732
Neg:GM3 33:1;2O	Committed	-0.424566214108101	0.394218514252122	0.544093298234728
Neg:LPE 16:0__A	Committed	-0.215889014303508	0.398854797517248	0.549381229678147
Pos:CAR 20:5__B	Committed	-0.725317988023564	0.400939508309482	0.550905401834463
Pos:Hex2Cer 38:1;2O|Hex2Cer 18:1;2O/20:0	Committed	-0.506953646771516	0.401172138771763	0.550905401834463
Pos:PC O-32:2	Committed	-0.777360218772771	0.41006427162355	0.561421996756416
Pos:TG O-54:1|TG O-18:0_18:0_18:1	Committed	-0.288821497431058	0.412056016204152	0.563019481600268
Neg:PE O-42:7|PE O-22:3_20:4	Committed	-0.3240273435145	0.413379227434618	0.564262645448253
Neg:PE O-46:7|PE O-26:3_20:4	Committed	-0.389054243549852	0.414265238862643	0.564907143903604
Pos:PC 38:4|PC 18:2_20:2	Committed	-0.206373751352448	0.422344702683383	0.571925118217082
Pos:TG 53:1|TG 17:0_18:0_18:1	Committed	-0.227595465266889	0.424014980427681	0.573617887298102
Neg:DLCL 34:3|DLCL 16:1_18:2__A	Committed	-0.375442183069867	0.424576124243148	0.573808326328611
Neg:Cer 37:1;2O|Cer 18:1;2O/19:0	Committed	-0.291873249251642	0.427597305386621	0.576179982085624
Pos:PC O-34:1	Committed	-0.190049575666194	0.429497765916497	0.576460184614543
Pos:TG 40:0	Committed	-0.318748429198039	0.434252778799357	0.580832987817738
Pos:LPC 17:1__B	Committed	-0.275995346530502	0.435947754877241	0.582258987678507
Neg:LPE 24:1__A	Committed	-0.234698729457207	0.437330719906026	0.582965266280982
Neg:LPG 18:0__B	Committed	-0.26434060401187	0.442094526906352	0.588740516319191
Pos:LPC 16:0/0:0	Committed	-0.162411282961378	0.447018146811148	0.594717125143487
Pos:PC O-44:5__D	Committed	-0.271465131233853	0.44950482276472	0.597443118864502
Pos:HexCer 34:1;2O|HexCer 18:1;2O/16:0__E	Committed	-0.317247978107746	0.451135394800844	0.599027056326023
Neg:CL 68:2|CL 16:0_18:1_16:0_18:1	Committed	-1.162065935538	0.452433108161333	0.600166367969115
Neg:PG 42:9|PG 20:4_22:5__A	Committed	-0.260141670419077	0.459244622040274	0.607431113454432
Pos:CAR 16:4	Committed	-0.327805765166818	0.460171671211592	0.608068084418028
Neg:LPG 20:2__A	Committed	-0.252438255029015	0.465118943919802	0.612825635570009
Pos:SM 42:1;3O__B	Committed	-0.257178132519311	0.465814829869899	0.6131506680544
Pos:HexCer 41:1;2O|HexCer 18:1;2O/23:0__B	Committed	-0.269696435271986	0.467662590857532	0.614397917729096
Pos:SM 42:2;2O|SM 18:1;2O/24:1	Committed	-0.187766222390219	0.479278338763401	0.628448542182557
Pos:DG 40:6|DG 18:1_22:5	Committed	-0.229417982464783	0.481733292989254	0.629109365096861
Pos:LPC 18:1/0:0__B	Committed	-0.214009484026625	0.482086736916715	0.629109365096861
Pos:TG 58:2|TG 16:0_18:1_24:1	Committed	-0.256506638389736	0.486513257248003	0.634279461455133
Pos:PC O-45:4	Committed	-0.262486280819244	0.487550187762042	0.635024815167164
Pos:TG 44:0|TG 14:0_14:0_16:0	Committed	-0.272401384569715	0.488763798224305	0.635998650692256
Pos:LPC 22:2/0:0	Committed	-0.249660484647879	0.490194954936577	0.636214126240166
Neg:Cer 42:3;2O|Cer 18:1;2O/24:2	Committed	-0.16733460324055	0.491157398772852	0.636360580135791
Neg:LPE 18:3__A	Committed	-0.262598940010087	0.491372931474816	0.636360580135791
Pos:SM 46:4;3O	Committed	-0.254485424307802	0.496002155516582	0.641746864720507
Neg:PG 34:1|PG 16:0_18:1__A	Committed	-0.255550473236287	0.496569003679985	0.641871865552254
Neg:GM3 44:1;2O	Committed	-0.380432771758268	0.499817030567626	0.645459079209848
Neg:PE O-41:5|PE O-21:1_20:4	Committed	-0.270658826551039	0.501283122785857	0.646248070676989
Pos:HexCer 34:1;2O|HexCer 18:1;2O/16:0__C	Committed	-0.576346047772079	0.501374876810939	0.646248070676989
Neg:PE O-35:3|PE O-17:1_18:2	Committed	-0.355833229108074	0.504239558191459	0.648733003852575
Neg:LPE 14:0__B	Committed	-0.232554449135411	0.504253272591635	0.648733003852575
Pos:HexCer 42:3;2O|HexCer 18:1;2O/24:2	Committed	-0.283127040592269	0.50550439856719	0.649730229796812
Pos:PC O-35:1	Committed	-0.18385341818007	0.514194016106555	0.659656796978804
Pos:LPC 22:4/0:0	Committed	-0.243846471986492	0.514784815765676	0.659794623023613
Pos:PC O-36:5__A	Committed	-0.277429249541195	0.521069862246763	0.667223604096465
Neg:PI 40:8|PI 20:4_20:4	Committed	-0.241487330978055	0.522262820645232	0.667727137544941
Neg:LPG 20:2__B	Committed	-0.231790004200601	0.522441452672525	0.667727137544941
Neg:PG 42:9|PG 20:4_22:5__C	Committed	-0.258078378308412	0.523428578818614	0.668362965469979
Neg:PE O-35:2|PE O-17:1_18:1__A	Committed	-0.31411109737884	0.529816507543071	0.674626429847288
Pos:CAR 22:6__B	Committed	-0.586625017307638	0.530877437340898	0.675347345731898
Neg:Cer 39:1;2O|Cer 17:1;2O/22:0	Committed	-0.206026553408984	0.53304946588812	0.676533296072097
Neg:Cer 41:3;2O|Cer 17:1;2O/24:2__B	Committed	-0.232528946132739	0.533296576244378	0.676533296072097
Pos:PC 33:0|PC 16:0_17:0__A	Committed	-0.135282458776511	0.541414638651812	0.686194040631127
Neg:LPG 16:0__A	Committed	-0.175239282004475	0.542607209942193	0.686785329924118
Pos:PC O-34:5	Committed	-0.387713603592714	0.543639433147578	0.686785329924118
Pos:SM 34:2;3O	Committed	-0.208007697622631	0.543893730145034	0.686785329924118
Pos:SM 44:1;2O|SM 18:1;2O/26:0	Committed	-0.229609494192546	0.546517059386199	0.688823440500611
Pos:SM 34:2;2O|SM 18:2;2O/16:0__A	Committed	-0.190211936161954	0.548047001546624	0.690114536080389
Neg:DLCL 38:4|DLCL 18:2_20:2__C	Committed	-0.319346756448398	0.549887857311147	0.691794401133378
Neg:PE O-38:1|PE O-20:0_18:1	Committed	-0.14601962395224	0.550857936514508	0.6923766881605
Pos:SM 40:2;2O|SM 18:1;2O/22:1__B	Committed	-0.196922619267198	0.552177524765604	0.692759486493612
Pos:PC O-44:8__B	Committed	-0.270610845726814	0.553493415816235	0.693772738833021
Neg:Cer 37:1;2O|Cer 17:1;2O/20:0	Committed	-0.228912534753217	0.557419625839861	0.69738440489194
Neg:LPE 22:3__B	Committed	-0.227049146419754	0.560384474434673	0.699200006950027
Neg:PE O-36:3|PE O-18:2_18:1	Committed	-0.227144412007291	0.561336130084278	0.699747778598209
Neg:PE O-36:3|PE O-18:1_18:2__B	Committed	-0.254173707053029	0.563190633552143	0.701117508891685
Neg:PE O-34:2|PE O-16:1_18:1	Committed	-0.243420709259315	0.566345113318158	0.70406291409771
Neg:LPE 18:1__B	Committed	-0.165686191495794	0.569137538198449	0.706247945128076
Neg:LPE 24:2__A	Committed	-0.18064171658934	0.574956378808873	0.712820578632254
Pos:PC O-42:4__A	Committed	-0.228250521249591	0.576247731213453	0.71377327868091
Neg:PE O-37:5|PE O-17:1_20:4__A	Committed	-0.221041906704252	0.579119201744217	0.715773954195504
Neg:LPE 20:4__A	Committed	-0.10822636066558	0.579291624117166	0.715773954195504
Pos:SM 43:3;2O|SM 19:1;2O/24:2__B	Committed	-0.218171323555789	0.580341216455851	0.715773954195504
Pos:PC 40:6|PC 18:1_22:5	Committed	-0.158674756613535	0.581009187727926	0.715773954195504
Pos:Hex2Cer 40:2;2O|Hex2Cer 18:2;2O/22:0	Committed	-0.384921868912447	0.584274081484547	0.718499208312078
Neg:PI 36:4|PI 16:0_20:4	Committed	-0.126479209914561	0.595560323579673	0.729094028418164
Neg:LPG 22:5__B	Committed	-0.21441776051631	0.597395759478771	0.73003152344541
Pos:SM 46:5;3O|SM 26:0;2O(FA 20:4)	Committed	-0.160652395570672	0.601648318754342	0.733700592808585
Pos:PC 32:2|PC 16:1_16:1__A	Committed	-0.261979308781969	0.601928454263464	0.733700592808585
Pos:PC O-37:4__B	Committed	-0.196643080723416	0.604861541259967	0.735118788750486
Pos:PC O-44:4	Committed	-0.175922054869933	0.605328585022378	0.735118788750486
Pos:TG 54:5|TG 16:0_18:1_20:4; TG 16:0_16:0_22:5	Committed	-0.163556012962031	0.606654863093749	0.736074567220415
Pos:SM 43:1;2O|SM 18:1;2O/25:0__B	Committed	-0.186895543124893	0.610711810737826	0.740338917990349
Neg:CL 76:9|CL 18:1_20:3_18:2_20:3	Committed	-0.377006941058624	0.614351100847639	0.74408984264155
Pos:SM 44:3;2O|SM 18:1;2O/26:2	Committed	-0.135485824286428	0.617651407776903	0.746101036827851
Neg:Cer 40:0;2O|Cer 18:0;2O/22:0__A	Committed	-0.190973231484893	0.622213028216031	0.750946758191762
Neg:PE O-44:3|PE O-26:2_18:1	Committed	-0.270142295636316	0.622926490271277	0.751143691890719
Pos:LPC 18:2	Committed	-0.130179567696968	0.623891899843195	0.751643815786373
Pos:Hex2Cer 41:2;2O|Hex2Cer 18:1;2O/23:1	Committed	-0.366526641489996	0.62774364548771	0.755056678943333
Pos:HexCer 41:1;2O|HexCer 18:1;2O/23:0__A	Committed	-0.178443656067929	0.62812282882552	0.755056678943333
Neg:Cer 40:0;2O|Cer 18:0;2O/22:0__B	Committed	-0.185564298237892	0.62893732158137	0.755056678943333
Neg:FA 22:3__B	Committed	-0.180879687835032	0.634300883363854	0.759159626143509
Neg:LPE 20:5__B	Committed	-0.230001424986479	0.634579584930216	0.759159626143509
Neg:PG 32:0|PG 16:0_16:0	Committed	-0.130781774975089	0.640362158193804	0.765262131956331
Neg:LPG 18:1__A	Committed	-0.11266697507267	0.640801917088708	0.765262131956331
Neg:PE 38:1|PE 20:0_18:1	Committed	-0.123225546758567	0.642677867144155	0.766658257664811
Neg:FA 18:1__C	Committed	-0.100935271469422	0.64309428939649	0.766658257664811
Neg:PE O-42:2|PE O-24:1_18:1__B	Committed	-0.197459861610559	0.645333740469367	0.767986535083422
Neg:PE 38:6|PE 18:2_20:4	Committed	-0.102231216582991	0.646464119083397	0.768601998318539
Neg:PS 42:10|PS 20:4_22:6	Committed	-0.253487066149267	0.646977066716485	0.768601998318539
Pos:CAR 22:6__A	Committed	-0.45573883318526	0.648410061364433	0.769264863927957
Pos:TG O-50:1|TG O-16:0_16:0_18:1	Committed	-0.179237878349387	0.653753760462075	0.774630106797511
Neg:LPI 22:5__C	Committed	-0.181656761035902	0.658288765470429	0.779327116103326
Pos:PC 38:7|PC 16:1_22:6	Committed	-0.136857219538969	0.661371176611923	0.781620481450455
Pos:PC 40:7|PC 18:2_22:5	Committed	-0.111645310036608	0.668021388729918	0.78743453852879
Neg:LPG 22:3	Committed	-0.158101248505786	0.669966782186997	0.789046296536023
Neg:PE O-39:5|PE O-19:1_20:4	Committed	-0.145774334506925	0.67178088901206	0.790500787501261
Pos:LPC O-18:0__B	Committed	-0.316947867600864	0.676611844817729	0.795499714191387
Neg:GM3 38:2;2O	Committed	-0.228085604251894	0.681181594122342	0.799002287548943
Neg:MLCL 54:5|MLCL 18:1_18:2_18:2__A	Committed	-0.189483263242345	0.682113567585658	0.799002287548943
Neg:PG 34:1|PG 16:0_18:1__B	Committed	-0.155170680221366	0.682517704968547	0.799002287548943
Pos:PC O-42:1	Committed	-0.154077813134837	0.686386024547924	0.802332170613617
Neg:PE O-36:2|PE O-18:1_18:1__B	Committed	-0.140767904208194	0.687772396185186	0.803087528479709
Neg:PI 38:2|PI 18:0_20:2	Committed	-0.146600028178178	0.692168959061113	0.807530452237966
Neg:DLCL 34:3|DLCL 16:1_18:2__C	Committed	-0.185721144254969	0.697318341075804	0.810076200483806
Pos:PC O-33:3	Committed	-0.241597563929584	0.703546910822539	0.815923137869809
Neg:LPI 16:0__B	Committed	-0.0930843702456693	0.717815432661684	0.824762681467339
Neg:DLCL 38:4|DLCL 18:2_20:2__A	Committed	-0.173454531254047	0.720760516883543	0.826060542020182
Neg:PE O-38:3|PE O-18:0_20:3__B	Committed	-0.112817502520669	0.725479928986073	0.829380320825787
Pos:PC O-44:5__B	Committed	-0.103041514895669	0.727151262516261	0.830595375175478
Neg:PE 40:6|PE 18:1_22:5	Committed	-0.125205950260459	0.732521186476291	0.835151277709492
Neg:PG 42:7|PG 20:3_22:4__A	Committed	-0.134038492818974	0.732975260583129	0.835151277709492
Neg:PE O-38:3|PE O-18:0_20:3__A	Committed	-0.134258185885716	0.733662912393976	0.835237594176628
Pos:PC 34:2|PC 16:0_18:2	Committed	-0.0748970061173722	0.735629140580784	0.836174257509902
Neg:PI 32:1|PI 16:0_16:1	Committed	-0.120863406316099	0.743052895773024	0.843816308427769
Pos:Hex2Cer 34:1;2O|Hex2Cer 18:1;2O/16:0	Committed	-0.195414768008598	0.74743023217799	0.847377298108768
Neg:PE O-40:4|PE O-20:0_20:4	Committed	-0.104063824250761	0.749159098001059	0.848407493244193
Neg:LPE 18:2__A	Committed	-0.0958285661839127	0.749582005020144	0.848407493244193
Neg:PG 40:6|PG 18:2_22:4__B	Committed	-0.0820316836795203	0.763245388021681	0.859595672153131
Neg:LPG 20:1__B	Committed	-0.097305907804826	0.767912889532812	0.863371726183039
Neg:PE O-36:6|PE O-16:1_20:5	Committed	-0.165272117537993	0.768495712316771	0.863371726183039
Neg:PE O-40:5|PE O-20:1_20:4__B	Committed	-0.105455774412283	0.769664169841993	0.86397334854796
Pos:PC O-32:4	Committed	-0.117496944078632	0.770310030415424	0.863987831977858
Pos:DG 38:3|DG 18:1_20:2; DG 20:1_18:2	Committed	-0.0842683531045938	0.77315456932855	0.86575552677069
Neg:FA 20:4__B	Committed	-0.0577839473777377	0.77657882178632	0.868877124375678
Pos:LPC 22:3	Committed	-0.114177675430211	0.779313465953366	0.871118053673186
Neg:LPG 18:0__A	Committed	-0.0898613271392489	0.789862640821962	0.878780292754302
Pos:SM 41:2;2O|SM 17:1;2O/24:1	Committed	-0.0826393567481604	0.789936570849471	0.878780292754302
Neg:LPE 22:3__C	Committed	-0.130200290768704	0.791169677483264	0.879260128050871
Pos:LPC 18:0	Committed	-0.0782875310293519	0.792415256471326	0.879260128050871
Neg:PE O-38:5|PE O-18:1_20:4__B	Committed	-0.088291879810421	0.792944481780676	0.879260128050871
Neg:Cer 38:1;2O|Cer 18:1;2O/20:0__A	Committed	-0.0786119879828934	0.801394581324248	0.884573751439815
Neg:PE 36:0|PE 18:0_18:0	Committed	-0.0833099578528484	0.802388244379129	0.884573751439815
Pos:PC O-36:5__C	Committed	-0.0835630877718336	0.803383295962887	0.884573751439815
Pos:PC O-32:1__A	Committed	-0.103832298810823	0.803568829146791	0.884573751439815
Neg:PG 36:1|PG 18:0_18:1__B	Committed	-0.0824184261531017	0.808799197528548	0.889613944098685
Pos:LPC 22:5/0:0__A	Committed	-0.0976520514714402	0.80997920560143	0.890194537557127
Neg:LPI 16:1	Committed	-0.0795936704890808	0.818535611412966	0.897430610103372
Pos:LPC 20:2/0:0	Committed	-0.0766308382653072	0.821063604210153	0.8994797911291
Pos:TG 62:4|TG 18:1_26:1_18:2	Committed	-0.0979586259314533	0.822622012020352	0.900464351569992
Neg:LPE 16:0__B	Committed	-0.061216211449128	0.825454345364037	0.901170238819009
Neg:DLCL 36:4|DLCL 18:2_18:2__B	Committed	-0.124798454178123	0.825857593369228	0.901170238819009
Pos:Hex2Cer 32:1;2O|Hex2Cer 18:1;2O/14:0;Hex2Cer 16:1;2O/16:0	Committed	-0.156089421291747	0.826036105729462	0.901170238819009
Neg:PI 42:10|PI 20:4_22:6	Committed	-0.110134414669217	0.829960528788298	0.902242712306416
Neg:Cer 40:2;2O|Cer 18:1;2O/22:1__A	Committed	-0.0695215940535714	0.830111354004046	0.902242712306416
Neg:PG 34:2|PG 16:0_18:2__D	Committed	-0.05334548086134	0.831238652416463	0.902242712306416
Neg:FA 20:3__A	Committed	-0.0437882746369644	0.831517459400345	0.902242712306416
Neg:GM3 36:1;2O	Committed	-0.111648311005552	0.832802827961292	0.902919666534681
Pos:Hex2Cer 44:1;2O|Hex2Cer 18:1;2O/26:0	Committed	-0.0995872953887774	0.842123970218718	0.910855165886331
Neg:LPS 20:3__B	Committed	-0.067919517164232	0.851271582855142	0.916392516243902
Pos:DG 40:5|DG 18:0_22:5	Committed	-0.0574006145518602	0.852930232739573	0.916732100542927
Neg:PE 36:4|PE 16:0_20:4__B	Committed	-0.0798024997333957	0.858569540264443	0.922067208859925
Neg:Cer 38:1;2O|Cer 18:1;2O/20:0__B	Committed	-0.0520490945464696	0.867893605739722	0.929886006149702
Neg:PE O-42:4|PE O-22:0_20:4__B	Committed	-0.0551561482069272	0.870076633603999	0.930477062757628
Neg:FA 18:2__B	Committed	-0.0474615479648125	0.871025278572129	0.930477062757628
Pos:PC 38:3|PC 20:1_18:2	Committed	-0.0414693108533362	0.871853599463008	0.930477062757628
Pos:PC O-36:4	Committed	-0.048537348913465	0.876011022051169	0.934183628984254
Neg:CL 74:9|CL 18:2_18:2_18:2_20:3__A	Committed	-0.109043171525212	0.879512987714052	0.9364549362166
Neg:Cer 40:1;2O|Cer 18:1;2O/22:0__A	Committed	-0.0344602032414578	0.881318975670228	0.937413506979059
Neg:LPG 20:1__A	Committed	-0.042765033152183	0.883251561221438	0.938239985266352
Pos:TG 48:1|TG 14:0_16:0_18:1	Committed	-0.0504061048255824	0.891662453715595	0.944235259365235
Neg:PI 38:5|PI 18:2_20:3	Committed	-0.0443853710094686	0.895768180239318	0.947149781668815
Neg:LPE 20:2__A	Committed	-0.0417905780240769	0.895850963968433	0.947149781668815
Neg:LPI 20:2__B	Committed	-0.0402763621844661	0.896496350121691	0.947149781668815
Neg:PE O-40:4|PE O-20:1_20:3	Committed	-0.0463282408269022	0.898771092736706	0.948818670986546
Pos:PC 34:3|PC 16:1_18:2	Committed	-0.0355417651532341	0.90406262710896	0.950060479889691
Neg:Cer 44:1;2O|Cer 18:1;2O/26:0__A	Committed	-0.0360556595731436	0.904581457203299	0.950060479889691
Pos:PC 40:6|PC 18:0_22:6	Committed	-0.0387618211046834	0.905132307194734	0.950060479889691
Pos:SM 34:1;3O__B	Committed	-0.031834339600386	0.905190530899337	0.950060479889691
Pos:TG 49:1|TG 15:0_16:0_18:1	Committed	-0.0397201904899959	0.906187982770604	0.950060479889691
Neg:PI 36:2|PI 18:1_18:1	Committed	-0.0339605046991109	0.906211534664013	0.950060479889691
Neg:PI 34:2|PI 16:1_18:1	Committed	-0.0427203112117113	0.909767979770763	0.953057016413731
Neg:Cer 40:2;2O|Cer 18:1;2O/22:1__B	Committed	-0.0351937767366114	0.912782292609451	0.95548146427293
Neg:PG 38:7|PG 18:2_20:5	Committed	-0.0428273006012312	0.91497836844994	0.956313532108858
Neg:LPS 20:0	Committed	-0.0443219049898144	0.916244944283216	0.956904628115217
Pos:CAR 22:0	Committed	-0.0409683995887633	0.92698375839308	0.964747987980977
Pos:SM 34:0;2O	Committed	-0.0292308291214351	0.92964465450124	0.965699851155698
Pos:PC O-30:1__B	Committed	-0.0454265251369829	0.931254375130636	0.965928740162095
Pos:PC 35:3|PC 17:1_18:2__A	Committed	-0.0193559540957067	0.933762512434292	0.966387619830643
Pos:Hex2Cer 33:1;2O|Hex2Cer 17:1;2O/16:0	Committed	-0.061499308990283	0.93382071103049	0.966387619830643
Pos:PC O-35:2	Committed	-0.0272538786980429	0.936939205332235	0.966761711047779
Neg:PE O-46:2|PE O-28:1_18:1	Committed	-0.0350426271336682	0.937659383973894	0.966761711047779
Neg:PE 34:3|PE 16:1_18:2	Committed	-0.0203018487949032	0.937723447199457	0.966761711047779
Pos:LPC 19:1/0:0	Committed	-0.0249883016881728	0.939808986814503	0.967804313547621
Neg:LPE 18:1__A	Committed	-0.0135625323299499	0.947962652375912	0.974325077875884
Pos:SM 33:1;2O|SM 17:1;2O/16:0	Committed	-0.0183870419012871	0.950745885759526	0.975654181571354
Neg:LPS 20:3__A	Committed	-0.01820763179826	0.953817947037785	0.977045174232178
Neg:GM3 42:1;2O	Committed	-0.036221722770829	0.956954690526944	0.977726910605748
Pos:TG 60:3	Committed	-0.0201564783144665	0.960170711045461	0.979546353196602
Neg:Cer 40:1;2O|Cer 18:1;2O/22:0__B	Committed	-0.0112136045106134	0.961783560681489	0.980021593502688
Neg:DLCL 36:4|DLCL 18:2_18:2__A	Committed	-0.0193671360280558	0.962790444605938	0.980021593502688
Neg:DLCL 34:3|DLCL 16:1_18:2__B	Committed	-0.0204603829182073	0.967205099611946	0.983016046677325
Pos:SM 42:1;2O|SM 18:1;2O/24:0__A	Committed	-0.00648631763552396	0.979409930563802	0.992814725538294
Pos:LPC 17:0/0:0	Committed	-0.004709827112221	0.98823173059573	0.997718906296232
Pos:PC 40:7|PC 18:1_22:6	Committed	-0.00310693644547621	0.991054343567547	0.997718906296232
Pos:LPC 17:1/0:0	Committed	-0.00334543558352235	0.991862715236554	0.997718906296232
Neg:CL 74:9|CL 18:2_18:2_18:2_20:3__B	Committed	-0.00730844353588177	0.991932855608462	0.997718906296232
Pos:TG 51:1|TG 16:0_17:0_18:1	Committed	-0.00161898030700152	0.995444396013014	0.997718906296232
Neg:PE O-42:3|PE O-24:2_18:1	Committed	-0.00212099516182848	0.996260266989543	0.997718906296232
Pos:SM 34:1;2O|SM 18:1;2O/16:0__A	Committed	-0.000190580374062292	0.999417237387667	0.999417237387667
Pos:TG 42:0|TG 12:0_14:0_16:0	Committed	0.00483741176805415	0.990959264538738	0.997718906296232
Neg:PI 40:4|PI 18:0_22:4	Committed	0.00297612764749512	0.991415593573576	0.997718906296232
Neg:PE O-37:5|PE O-17:1_20:4__B	Committed	0.00264589073102618	0.994484172266425	0.997718906296232
Neg:GM3 34:0;2O__A	Committed	0.00303077121104265	0.994677097299791	0.997718906296232
Neg:LPE 22:1__B	Committed	0.00229285987523864	0.994992907270503	0.997718906296232
Neg:LPE 18:2__B	Committed	0.00222794964088419	0.995002545852701	0.997718906296232
Neg:PE O-44:4|PE O-26:2_18:2	Committed	0.00188267762662692	0.996404951571769	0.997718906296232
Pos:PC O-35:5	Committed	0.00241369490415845	0.996907594122542	0.997718906296232
Pos:LPC 16:1	Committed	0.00137761659314736	0.99698797669455	0.997718906296232
Neg:Cer 40:1;2O|Cer 18:0;2O/22:1	Committed	0.0103609817273966	0.981208929288163	0.992846692719305
Pos:PC O-34:0	Committed	0.007345182627031	0.979971895930415	0.992814725538294
Neg:PI 40:7|PI 18:2_22:5	Committed	0.0118855178203226	0.980450000018769	0.992814725538294
Pos:PC O-44:6__A	Committed	0.0108540031480905	0.971700001865677	0.98614907252539
Neg:PG 40:5|PG 18:1_22:4__B	Committed	0.0110662572262948	0.967892722882289	0.983016046677325
Pos:Hex2Cer 43:2;2O|Hex2Cer 18:1;2O/25:1Hex2Cer 19:1;21/24:1	Committed	0.023906876140876	0.964075074999767	0.980597971218094
Neg:CL 76:8|CL 18:1_20:3_18:1_20:3	Committed	0.0331451741605631	0.962296692042915	0.980021593502688
Neg:PE O-38:5|PE O-18:1_20:4__A	Committed	0.0245866690502633	0.960131730808014	0.979546353196602
Pos:Hex2Cer 35:1;2O|Hex2Cer 18:1;2O/17:0	Committed	0.0372266509510689	0.955562521020772	0.977255133382864
Neg:PG 36:5|PG 18:2_18:3; PG 16:1_20:4	Committed	0.0251217452423811	0.95577699858324	0.977255133382864
Pos:Hex2Cer 41:1;2O|Hex2Cer 18:1;2O/23:0	Committed	0.0271714179962705	0.95414008589853	0.977045174232178
Neg:GM3 34:1;2O	Committed	0.0291803659613586	0.951352172653093	0.975654181571354
Neg:LPI 18:1__B	Committed	0.0167954465988962	0.948628592305531	0.974325077875884
Pos:TG 52:8|TG 12:0_18:2_22:6	Committed	0.0381678259558662	0.946886709617129	0.974001777413249
Neg:PE 34:2|PE 16:0_18:2	Committed	0.015176559890612	0.940152761731975	0.967804313547621
Neg:LPI 20:2__A	Committed	0.0309403483016742	0.935132000278575	0.966761711047779
Pos:HexCer 42:2;2O|HexCer 18:1;2O/24:1__A	Committed	0.0438866352049619	0.936422598348583	0.966761711047779
Pos:DG 40:4|DG 18:0_22:4	Committed	0.0245338846780264	0.932780898697384	0.966387619830643
Pos:CE 18:2	Committed	0.0661779293063372	0.929125325687746	0.965699851155698
Pos:LPC 14:0/0:0	Committed	0.0312868383011222	0.930326230234243	0.965699851155698
Pos:PC O-34:2__A	Committed	0.0306598458696985	0.92728890859417	0.964747987980977
Pos:TG 50:6|TG 12:0_16:0_22:6	Committed	0.06220710746351	0.919875060049364	0.959704069745034
Pos:Hex2Cer 44:2;2O|Hex2Cer 18:1;2O/26:1	Committed	0.0514387492033991	0.920732023360022	0.959704069745034
Neg:PG 42:7|PG 20:3_22:4__B	Committed	0.0371452464831768	0.921034674993403	0.959704069745034
Pos:HexCer 42:1;2O|HexCer 18:1;2O/24:0__B	Committed	0.0530027050704152	0.913762410311293	0.955774475153191
Pos:SM 34:1;3O__C	Committed	0.0448718918902004	0.901444908307895	0.950060479889691
Neg:FA 16:3	Committed	0.0495620745989823	0.903520121758331	0.950060479889691
Pos:SM 35:2;2O|SM 18:2;2O/17:0	Committed	0.0386349278938178	0.906091259980987	0.950060479889691
Pos:LPC 19:0/0:0	Committed	0.0455653074695836	0.891187016017404	0.944235259365235
Neg:Cer 42:2;2O|Cer 18:1;2O/24:1__B	Committed	0.0276615491891623	0.887585483668579	0.941378543284856
Pos:PC O-42:2__B	Committed	0.0554351567191218	0.886059663164539	0.940491011057228
Pos:LPC 22:2	Committed	0.0684520988966571	0.881786771400082	0.937413506979059
Neg:PI 34:2|PI 16:0_18:2__B	Committed	0.0321702316107971	0.879039936113976	0.9364549362166
Neg:FA 18:1__B	Committed	0.0330216574176057	0.869438937058641	0.930477062757628
Neg:FA 20:2__B	Committed	0.048209323434335	0.871805569885627	0.930477062757628
Neg:GM3 38:1;2O	Committed	0.0956938671455314	0.867367162485806	0.929886006149702
Pos:SM 35:0;2O	Committed	0.0652841848033928	0.85959711191582	0.922445013966269
Neg:PE O-40:2|PE O-24:2_16:0	Committed	0.0706776954627095	0.852444849714619	0.916732100542927
Neg:Cer 41:1;2O|Cer 18:0;2O/23:1	Committed	0.0674782243107582	0.850380600117645	0.916392516243902
Neg:Cer 42:2;2O|Cer 18:1;2O/24:1__A	Committed	0.066441448590603	0.851192003638923	0.916392516243902
Pos:SM 43:1;3O	Committed	0.0720205342990403	0.848802893356198	0.915901936309257
Neg:PE 32:1|PE 16:0_16:1__A	Committed	0.0569752152568392	0.847840741820432	0.9155875099564
Pos:CE 18:1	Committed	0.177867437788421	0.84328748538171	0.911391462823464
Neg:GM3 32:1;2O	Committed	0.0795386220308101	0.84071070131787	0.910047666375013
Pos:HexCer 42:2;2O|HexCer 18:1;2O/24:1__C	Committed	0.106802649786395	0.83491168857539	0.90448766262334
Pos:LPC 17:1__A	Committed	0.0615247937596512	0.830721728427627	0.902242712306416
Neg:LPE 20:4__B	Committed	0.0741751578953042	0.828174386146919	0.902201146919828
Pos:SM 42:0;3O__A	Committed	0.0781437505174285	0.82609397910987	0.901170238819009
Neg:PE 36:6|PE 14:0_22:6	Committed	0.0687023880660585	0.826567867400292	0.901170238819009
Pos:CAR 22:5__A	Committed	0.233963263000449	0.814637058646615	0.89387426451176
Neg:Cer 43:2;2O|Cer 19:1;2O/24:1__C	Committed	0.0565411340030837	0.810669126444508	0.890236007720639
Neg:PI 38:4;O|PI 18:0_20:4;O	Committed	0.122354606383641	0.799960982464295	0.884573751439815
Pos:TG 42:2|TG 8:0_16:0_18:2	Committed	0.136062004923818	0.801200696944807	0.884573751439815
Neg:DLCL 36:4|DLCL 18:2_18:2__C	Committed	0.138150286546281	0.802288158108876	0.884573751439815
Pos:PC O-36:2__B	Committed	0.0677396564158253	0.802543866741952	0.884573751439815
Neg:PG 34:2|PG 16:0_18:2__A	Committed	0.111614666298453	0.802963554926311	0.884573751439815
Neg:LPG 20:0	Committed	0.143852028323039	0.79225820615618	0.879260128050871
Pos:Hex2Cer 40:1;2O|Hex2Cer 18:1;2O/22:0	Committed	0.108638200401555	0.788776881504605	0.878780292754302
Neg:CL 74:6|CL 18:1_18:1_18:1_20:3	Committed	0.182747426312621	0.783423183833991	0.873915870483062
Neg:PG 38:5|PG 18:2_20:3__B	Committed	0.0936252148259643	0.783643242103493	0.873915870483062
Pos:PC O-40:0	Committed	0.0941232209176581	0.7798580670979	0.871118053673186
Neg:PG 44:8|PG 22:4_22:4	Committed	0.131692412255882	0.772094169291317	0.865277948343718
Neg:LPE 20:0__B	Committed	0.0977753967255731	0.764878670025332	0.860724966681433
Neg:PI 39:5|PI 19:1_20:4__B	Committed	0.10066782689753	0.754460455906978	0.851928064407466
Pos:PC O-42:2__C	Committed	0.125889263789504	0.755703031400171	0.851928064407466
Neg:LPE 20:1__B	Committed	0.100217583414946	0.755793860758824	0.851928064407466
Pos:PC O-40:4__B	Committed	0.103865463773951	0.755813103294829	0.851928064407466
Pos:Hex2Cer 42:3;2O|Hex2Cer 18:1;2O/24:2	Committed	0.204775034738915	0.752175701121195	0.850637806156115
Neg:Cer 40:2;2O|Cer 18:0;2O/22:2__A	Committed	0.18634249976767	0.74557906682149	0.845981235420892
Neg:Cer 42:2;2O|Cer 18:1;2O/24:1__C	Committed	0.0665806677884433	0.735710830233987	0.836174257509902
Pos:SM 46:1;2O|SM 18:1;2O/28:0	Committed	0.0888299454415623	0.728189955388673	0.831086362128376
Pos:TG 56:2|TG 18:0_18:1_20:1	Committed	0.113677286206435	0.725277186229899	0.829380320825787
Neg:Cer 39:0;2O|Cer 18:0;2O/21:0	Committed	0.158862237641836	0.725368850786132	0.829380320825787
Pos:SM 41:1;2O|SM 19:1;2O/22:0	Committed	0.119219114430929	0.718627589516008	0.824816683284864
Neg:PE O-38:7|PE O-18:3_20:4	Committed	0.140324801108621	0.719070954658599	0.824816683284864
Pos:TG 54:8|TG 14:0_18:2_22:6	Committed	0.186692638003572	0.716884979062207	0.824387528576169
Pos:SM 44:2;2O|SM 18:1;2O/26:1	Committed	0.104221961099915	0.715558548715075	0.823556002526203
Neg:LPE 20:2__B	Committed	0.126456654393659	0.712892475346205	0.822491800498047
Neg:FA 20:4__C	Committed	0.109065079954563	0.713437743446433	0.822491800498047
Pos:TG 50:2	Committed	0.120149284054596	0.714031343289513	0.822491800498047
Neg:PI O-38:4|PI O-16:0_22:4	Committed	0.185825604175421	0.710841521237462	0.82089566538844
Neg:PG 34:2|PG 16:0_18:2__B	Committed	0.152483808319689	0.70914804749979	0.820655386182534
Pos:LPC O-24:0	Committed	0.134883695541264	0.709761688807003	0.820655386182534
Pos:TG 42:1|TG 8:0_16:0_18:1	Committed	0.173136164956229	0.710032242550603	0.820655386182534
Pos:SM 32:1;2O|SM 16:1;2O/16:0; SM 18:1;2O/14:0	Committed	0.101014749716798	0.705620016678517	0.817632701838859
Neg:Cer 40:2;2O|Cer 18:0;2O/22:2__B	Committed	0.210454906560261	0.701758609416771	0.814541243073038
Neg:PG 36:5|PG 18:2_18:3__A	Committed	0.186821115729372	0.696081656812048	0.809994871762768
Pos:PC 32:0|PC 16:0_16:0__B	Committed	0.0956078645597968	0.696654929999626	0.809994871762768
Pos:SM 44:1;3O	Committed	0.21397691537018	0.695274314185815	0.809769145788087
Neg:PI 35:1|PI 17:0_18:1	Committed	0.135232593348674	0.694370459833824	0.809407068892545
Neg:LPI 22:4__A	Committed	0.105220584310848	0.686537710825425	0.802332170613617
Neg:Cer 43:2;2O|Cer 18:1;2O/25:1	Committed	0.0954137209616455	0.681883588800496	0.799002287548943
Pos:Hex2Cer 40:2;2O|Hex2Cer 18:1;2O/22:1	Committed	0.251421164698404	0.677373003487268	0.795709251084442
Neg:CL 68:6|CL 16:1_16:1_18:2_18:2	Committed	0.243412277996053	0.666829783076739	0.786709294641097
Neg:PE O-42:4|PE O-22:0_20:4__A	Committed	0.17934265124495	0.666233483406834	0.786685730839384
Pos:CAR 20:5__C	Committed	0.362535764192847	0.66067505726681	0.781474396160482
Neg:CL 70:4|CL 16:0_18:1_18:1_18:2	Committed	0.324135121604105	0.648662167312145	0.769264863927957
Neg:Cer 38:0;2O|Cer 18:0;2O/20:0__B	Committed	0.203719290581561	0.643749359680972	0.766769525274456
Pos:SM 40:1;2O|SM 18:1;2O/22:0	Committed	0.138129903298509	0.63387335223282	0.759159626143509
Pos:PC O-44:5__C	Committed	0.128226707999112	0.629908268723789	0.755557809145846
Neg:PE 36:1|PE 18:0_18:1	Committed	0.0972345460516578	0.628762457965213	0.755056678943333
Neg:Cer 38:0;2O|Cer 18:0;2O/20:0__A	Committed	0.228593360635257	0.617635353281376	0.746101036827851
Neg:PG 40:4|PG 18:1_22:3	Committed	0.219330179605954	0.616058594381516	0.745496437349973
Neg:PI O-38:4|PI O-18:0_20:4	Committed	0.230679137595448	0.60238821154309	0.733700592808585
Pos:CAR 24:1	Committed	0.241719356663929	0.602636492734018	0.733700592808585
Neg:PE O-36:2|PE O-18:0_18:2__A	Committed	0.189448071546467	0.603085762000903	0.733700592808585
Pos:SM 34:0;2O|SM 18:0;2O/16:0	Committed	0.179850908485307	0.596520856998514	0.72961556433958
Neg:LPG 18:2__B	Committed	0.154984844014241	0.594573162504842	0.728958556266685
Neg:PE O-46:6|PE O-26:2_20:4	Committed	0.196463356005994	0.594915627605192	0.728958556266685
Neg:PE O-34:1|PE O-18:1_16:0__B	Committed	0.183701507486259	0.58625336425903	0.719636548753216
Pos:TG 52:2|TG 16:0_18:1_18:1	Committed	0.147766039653455	0.58572147993074	0.719630801175032
Neg:PI 38:4|PI 18:0_20:4	Committed	0.118821158768691	0.582443140755847	0.716893496061074
Pos:PC O-48:8__A	Committed	0.246325220805087	0.58013667622725	0.715773954195504
Neg:PE O-38:2|PE O-20:1_18:1__B	Committed	0.201012701625649	0.580590953261212	0.715773954195504
Pos:TG O-54:2|TG O-18:0_18:1_18:1	Committed	0.229828008491424	0.567276223442518	0.704578748861726
Neg:PG 36:5|PG 18:2_18:3__B	Committed	0.268550829749155	0.563462203116614	0.701117508891685
Neg:LPE 18:0__A	Committed	0.165633116928799	0.559491959577429	0.698725091329543
Neg:GM3 35:1;2O	Committed	0.284020467241477	0.557907523913552	0.69738440489194
Pos:LPC 28:0	Committed	0.2104281170868	0.556368390212362	0.69673656205493
Neg:PE 36:2|PE 18:0_18:2	Committed	0.118138229794805	0.551988782771238	0.692759486493612
Pos:PC O-34:4	Committed	0.176866833372279	0.544684155644328	0.687147756427457
Pos:PC O-36:3__A	Committed	0.198873355316847	0.543653876627825	0.686785329924118
Pos:PC 42:8|PC 20:2_22:6	Committed	0.187449426944152	0.531931956157282	0.676058771093753
Neg:PI 40:6|PI 20:2_20:4	Committed	0.148824988946884	0.529726859506855	0.674626429847288
Neg:PG 34:2|PG 16:0_18:2__C	Committed	0.195765770960353	0.525659963594692	0.670584906828743
Pos:DG 34:2|DG 16:0_18:2	Committed	0.208927757437609	0.509980309986662	0.654866531638564
Pos:TG 49:2|TG 15:0_16:0_18:2	Committed	0.281727895235828	0.489549227794979	0.636214126240166
Neg:FA 20:2__A	Committed	0.207587651927392	0.490327663593154	0.636214126240166
Pos:PC 33:0|PC 16:0_17:0__B	Committed	0.175466067409617	0.481658790227503	0.629109365096861
Neg:PA 36:1|PA 18:0_18:1__A	Committed	0.371479399355434	0.481909061351996	0.629109365096861
Pos:CAR 19:0	Committed	0.295462749774074	0.480156505707375	0.62899580642089
Pos:LPC 14:0	Committed	0.272342220271833	0.472090787681666	0.619619158832187
Pos:TG 46:1|TG 14:0_16:0_16:1	Committed	0.355988244872023	0.466290776549121	0.613185847774134
Neg:LPG 22:4__A	Committed	0.228812261386899	0.464907513127154	0.612825635570009
Pos:PC O-42:2__A	Committed	0.289809684784368	0.461156543882806	0.60878015705999
Neg:GM3 44:2;2O	Committed	0.355709421203345	0.456793738882216	0.604775415687899
Neg:PE O-40:1|PE O-22:0_18:1	Committed	0.241061437534839	0.455295409248576	0.603376925848841
Pos:PC O-35:4	Committed	0.281371558430322	0.436454114025709	0.582365460063629
Pos:DG 38:6|DG 16:0_22:6	Committed	0.321336692817859	0.43445456451422	0.580832987817738
Pos:SM 40:0;2O	Committed	0.332188730457258	0.429008519119813	0.576460184614543
Neg:PS 40:8|PS 20:4_20:4	Committed	0.305670074564564	0.429334650739485	0.576460184614543
Neg:FA 18:1__A	Committed	0.17485523814028	0.430233971701188	0.576460184614543
Neg:PI 38:4|PI 16:0_22:4	Committed	0.175015106738848	0.430339141481479	0.576460184614543
Neg:PE O-44:1|PE O-26:0_18:1	Committed	0.288023792496417	0.42804929525561	0.576220205151782
Neg:FA 20:1__C	Committed	0.169095012178582	0.426223490995223	0.574896309494546
Pos:TG 60:12|TG 18:2_20:4_22:6	Committed	0.38300297333099	0.425508162426624	0.574499151050783
Neg:LPI 22:4__B	Committed	0.270137332549625	0.421836596588699	0.571804324075049
Neg:PG 35:3|PG 17:1_18:2__B	Committed	0.363650939820539	0.41811247984267	0.567319617281555
Pos:SM 41:0;2O	Committed	0.336095431520604	0.417182948623297	0.566621616786867
Neg:Cer 40:3;2O|Cer 18:1;2O/22:2__A	Committed	0.268805748041132	0.416167014887063	0.566298104830863
Neg:PE O-38:2|PE O-20:0_18:2	Committed	0.268202199700575	0.416529888095375	0.566298104830863
Pos:CAR 16:3	Committed	0.744028892218154	0.415684298025388	0.5662765137771
Neg:PE O-38:2|PE O-20:1_18:1__A	Committed	0.272471335802829	0.411363957052112	0.562637075527187
Neg:LPE 18:0__B	Committed	0.216531192199376	0.405730605143352	0.556046461868148
Pos:PC O-33:0__A	Committed	0.280282637933822	0.402233078109768	0.551807187557622
Neg:GM3 40:1;2O	Committed	0.438224061483031	0.399790050519319	0.550114333627894
Neg:LPE 17:0	Committed	0.250110385749911	0.398207803124329	0.549044092186575
Neg:Cer 41:1;2O|Cer 18:1;2O/23:0__A	Committed	0.200135177683996	0.389651480887456	0.538334282805038
Neg:PE O-40:3|PE O-18:1_22:2	Committed	0.331946664207875	0.389252473041626	0.538327888249057
Pos:PC O-42:6	Committed	0.291938080362794	0.376412760436471	0.523754758405487
Pos:CAR 16:1__D	Committed	0.537178948929256	0.36811397034194	0.514831526144209
Pos:TG 44:1|TG 12:0_14:0_18:1	Committed	0.465284128673934	0.365942267922105	0.512900554882764
Pos:LPC 20:0	Committed	0.355431147790455	0.357730629756129	0.504444534728425
Pos:LPC 16:0	Committed	0.21719929534446	0.356055088718218	0.502601030093452
Neg:PE O-44:2|PE O-26:1_18:1__B	Committed	0.464659916498997	0.354780431126125	0.501839677188768
Pos:SM 42:0;2O|SM 18:0;2O/24:0	Committed	0.258965645730328	0.353747836454788	0.501511014896213
Neg:PE O-34:2|PE O-16:0_18:2	Committed	0.401862532293056	0.353875157745009	0.501511014896213
Neg:PE 40:8|PE 20:4_20:4	Committed	0.426600625736607	0.354180672791172	0.501511014896213
Neg:PE O-42:3|PE O-24:1_18:2__A	Committed	0.313192359685849	0.352254788660338	0.500862277626418
Pos:LPC 22:4	Committed	0.345569991121013	0.345626756790413	0.493449432979679
Neg:LPI 18:0__A	Committed	0.34579101403571	0.34491529201607	0.492994108483702
Pos:PC O-33:0__B	Committed	0.32014419923133	0.340800978254205	0.488084453378395
Neg:PG 40:6|PG 18:2_22:4__A	Committed	0.351397053295219	0.341122760822702	0.488084453378395
Neg:Cer 41:1;2O|Cer 18:1;2O/23:0__B	Committed	0.222453339395411	0.338681510791486	0.485784513401282
Neg:PG 34:4|PG 18:1_16:3	Committed	0.470643976510169	0.338803558064484	0.485784513401282
Pos:TG 56:8|TG 16:0_18:2_22:6	Committed	0.399691787560228	0.338088382657035	0.48577962350195
Pos:TG 54:6|TG 16:0_18:2_20:4	Committed	0.376130105598706	0.336430428334522	0.48478206089919
Neg:Cer 40:3;2O|Cer 18:1;2O/22:2__B	Committed	0.321262027096663	0.333586079829152	0.48133720821014
Pos:LPC 24:5__B	Committed	0.425441989548142	0.332394658904098	0.480634226063659
Neg:PI 40:7|PI 18:1_22:6__A	Committed	0.354967338055554	0.32972690491349	0.477282317292591
Pos:PC O-35:0__B	Committed	0.338270365090634	0.322533204574669	0.468359387494067
Pos:TG O-56:2	Committed	0.344976296623833	0.319685725152848	0.465710794913167
Neg:PG 42:8|PG 20:4_22:4__A	Committed	0.451238705721273	0.313120867057263	0.457353107483674
Pos:SM 38:1;2O|SM 18:1;2O/20:0	Committed	0.339128507804789	0.313278502195777	0.457353107483674
Neg:PI O-38:6|PI O-16:0_22:6	Committed	0.536543539026731	0.310101526086015	0.453685512440955
Neg:PI 39:4|PI 17:0_22:4	Committed	0.229828778365873	0.30838708701709	0.45314904441668
Pos:CAR 20:0	Committed	0.578953644991641	0.308899588871968	0.45314904441668
Neg:CL 70:6|CL 16:1_18:1_18:2_18:2	Committed	0.75873332440249	0.309120134334279	0.45314904441668
Pos:TG 44:3|TG 8:0_18:1_18:2	Committed	0.690325646248295	0.309383847532626	0.45314904441668
Neg:PE O-38:5|PE O-16:1_22:4	Committed	0.403989950753458	0.309402864026627	0.45314904441668
Pos:PC 31:1|PC 15:0_16:1	Committed	0.326450773949199	0.306513997161798	0.451826788472845
Neg:PI 37:4|PI 17:0_20:4__A	Committed	0.283227190030012	0.301615071309637	0.446679242132257
Pos:TG 60:8|TG 18:0_20:4_22:4	Committed	0.378692846755684	0.296617677447402	0.441406641644391
Neg:PE O-38:4|PE O-18:0_20:4	Committed	0.324609215732823	0.29664435379044	0.441406641644391
Neg:PE O-44:2|PE O-26:1_18:1__A	Committed	0.37593525317007	0.296858093061942	0.441406641644391
Neg:LPI 18:1__A	Committed	0.297917866946478	0.293265790108626	0.437973526803363
Neg:PI O-36:4|PI O-16:0_20:4	Committed	0.426571420828391	0.291979421594727	0.437810200296113
Pos:PC O-43:5	Committed	0.342156054081776	0.29085966914165	0.437250493808758
Neg:LPE 24:4__B	Committed	0.450678103133198	0.284625561096507	0.43120298656685
Pos:CAR 20:4__B	Committed	1.01430223899475	0.282781545873122	0.429362413923039
Neg:PG 38:5|PG 18:2_20:3__A	Committed	0.515720889448495	0.282233266881713	0.429126992764313
Pos:TG 44:2	Committed	0.597515654802721	0.282312116851541	0.429126992764313
Neg:PE 37:1|PE 18:0_19:1	Committed	0.295835498119785	0.276929470656623	0.422356120051721
Pos:TG O-48:1	Committed	0.625479326632432	0.27655195151152	0.422252140730676
Neg:PE O-34:1|PE O-18:1_16:0__A	Committed	0.57723800416698	0.275554592738962	0.421200469304236
Neg:LPI 20:1__B	Committed	0.328187517380679	0.274289505138618	0.419736742728939
Pos:PC O-42:4__B	Committed	0.338065022228705	0.273605052448039	0.419159255433864
Pos:PC 33:2|PC 15:0_18:2	Committed	0.296122482649085	0.270732904150849	0.417099790254976
Neg:CL 72:6|CL 18:1_18:1_18:2_18:2	Committed	1.07197560093188	0.264616449180792	0.410181715966729
Neg:LPG 18:2__A	Committed	0.312129768494383	0.26473999396827	0.410181715966729
Pos:DG 40:5|DG 18:1_22:4	Committed	0.394018771591733	0.263119056670665	0.408597852509053
Neg:PI O-40:4|PI O-18:0_22:4	Committed	0.562863347986252	0.262793921848152	0.408557748659142
Neg:PE O-42:0|PE O-26:0_16:0	Committed	0.369916530858968	0.259001852873931	0.403121469980519
Neg:PG 35:3|PG 17:1_18:2__A	Committed	0.675775782839275	0.258365590050166	0.402906791530973
Pos:PC O-43:4	Committed	0.306303700642732	0.258568754125372	0.402906791530973
Pos:PC O-32:1__B	Committed	0.507218524581071	0.257592539834977	0.402764967783211
Neg:PG 40:5|PG 18:1_22:4__A	Committed	0.375623404914807	0.25373890480597	0.398565713532968
Neg:CL 74:7|CL 18:1_18:2_18:1_20:3	Committed	0.98845486812019	0.252705992698059	0.397840359866233
Neg:LPI 20:4__A	Committed	0.304070722600983	0.245394188111055	0.387688734689341
Neg:LPI 18:0__B	Committed	0.292993215701798	0.235428625009601	0.373240503064002
Pos:SM 40:2;2O|SM 18:1;2O/22:1__A	Committed	0.404690923033219	0.230871091257641	0.367294917909883
Neg:CL 72:6|CL 18:1_18:2_18:1_18:2	Committed	0.968984197422295	0.226797938377461	0.361235922853249
Neg:PE O-42:1|PE O-24:0_18:1	Committed	0.450732208140887	0.226068770889932	0.360495177879389
Neg:PE O-37:4|PE O-17:0_20:4	Committed	0.358859716750306	0.225407963434766	0.359861836360768
Pos:PC 38:6|PC 16:0_22:6	Committed	0.316058860149778	0.224106210542619	0.358283711186232
Pos:LPC O-24:1	Committed	0.447483728835954	0.223366621771732	0.358279011419994
Pos:TG O-52:2|TG O-18:1_16:0_18:1	Committed	0.504823282506423	0.218226543960196	0.35127267984159
Neg:PG 38:3|PG 18:1_20:2; PG 20:1_18:2	Committed	0.447246454637884	0.216451536235867	0.349652481611786
Pos:CAR 18:0	Committed	0.627433880921864	0.215146321565322	0.348742664977276
Pos:LPC 15:0	Committed	0.336686054445142	0.215377338150801	0.348742664977276
Neg:LPG 18:1__B	Committed	0.415950225638138	0.214629651494949	0.348358471213562
Neg:PI 38:5|PI 18:1_20:4__B	Committed	0.330782457310629	0.213741085748417	0.347866550072854
Neg:LPI 20:4__B	Committed	0.409913044175505	0.214071723121756	0.347866550072854
Pos:SM 42:0;3O__B	Committed	0.608337324419323	0.207683101777302	0.339947058008121
Pos:TG O-48:2	Committed	0.823490970748872	0.207703916761006	0.339947058008121
Neg:LPI 17:0	Committed	0.334935398774966	0.206540718161268	0.339775828994458
Neg:LPG 22:4__B	Committed	0.504016068160488	0.206867814680102	0.339775828994458
Pos:TG O-58:3	Committed	0.457953487001581	0.207101457672812	0.339775828994458
Neg:LPE 19:0	Committed	0.394860005818056	0.204924606177703	0.337828608010345
Pos:LPC 22:5/0:0__B	Committed	0.530657124265417	0.202610744823888	0.335228686890432
Neg:PE O-42:5|PE O-18:1_24:4	Committed	0.464705938710051	0.201357065571407	0.333558731195352
Neg:GM3 42:2;2O	Committed	0.607607282673312	0.200654436782644	0.333203535533223
Pos:TG 48:2|TG 14:0_16:0_18:2	Committed	0.655572667991135	0.199971071789055	0.332878674380562
Neg:LPI 18:1__C	Committed	0.342710607482072	0.197644631226269	0.329810417633078
Neg:LPS 20:1	Committed	0.427905726089496	0.194730156070551	0.326122291735215
Pos:PC O-30:1__A	Committed	0.63227092265623	0.194864303037644	0.326122291735215
Neg:LPE 24:4__A	Committed	0.443451630650213	0.192473916748454	0.323157314097958
Pos:SM 35:1;2O|SM 18:1;2O/17:0	Committed	0.368300149899687	0.190482183920751	0.320318640389899
Neg:CL 72:5|CL 18:1_18:1_18:1_18:2__A	Committed	1.50577598588857	0.190548524539632	0.320318640389899
Pos:TG 54:2|TG 16:0_18:1_20:1	Committed	0.36038494186135	0.187680795167123	0.316276895559411
Neg:PE O-39:5|PE O-17:1_22:4__A	Committed	0.487936994394698	0.179601240931064	0.305299743301248
Neg:CL 74:8|CL 18:1_18:2_18:1_20:4	Committed	1.03838502398266	0.178568110887107	0.303922034115836
Pos:TG 60:4	Committed	0.502266192539882	0.177989368796476	0.303315216488376
Pos:PC O-48:5	Committed	0.651036659280944	0.177612621689265	0.303051535757308
Neg:PG 38:4|PG 18:1_20:3__A	Committed	0.60208026592583	0.170103981942358	0.292485299957452
Neg:PE O-44:2|PE O-26:0_18:2	Committed	0.510436302246726	0.170348581293901	0.292485299957452
Pos:CAR 22:5__B	Committed	1.11786768772814	0.16892916492683	0.291146856218589
Neg:CL 72:7|CL 18:1_18:2_18:2_18:2__B	Committed	1.04257310465171	0.168502867226013	0.290779284151084
Pos:CAR 20:4__A	Committed	1.29276947138437	0.168137533222373	0.290516117529797
Neg:CL 70:7|CL 16:1_18:2_18:2_18:2__B	Committed	0.987356373322104	0.165594139433568	0.287943949460918
Pos:SM 32:0;2O	Committed	0.428097456749085	0.163688999938126	0.285723126490463
Neg:PG 38:4|PG 18:1_20:3__B	Committed	0.527309320565478	0.161043895765465	0.283220160199928
Neg:PI 39:5|PI 19:1_20:4__A	Committed	0.319613167131664	0.16039051813952	0.282494267432832
Neg:CL 70:7|CL 16:1_18:2_18:2_18:2__A	Committed	1.17758391759653	0.158042073208408	0.27907817584667
Pos:PC O-38:5__A	Committed	0.393562245931169	0.157650551659486	0.278747413232122
Pos:SM 42:3;3O	Committed	0.509188438889995	0.156702039090068	0.278151213729445
Neg:FA 22:2__C	Committed	0.493493211244077	0.15006005401634	0.268160882943858
Pos:PC O-40:3__B	Committed	0.497770176236619	0.150150233298529	0.268160882943858
Pos:SM 39:1;2O|SM 17:1;2O/22:0	Committed	0.434547474207735	0.15028796736414	0.268160882943858
Pos:PC O-34:2__B	Committed	0.456602665380158	0.149388495738612	0.267957025864921
Neg:PE O-36:0|PE O-20:0_16:0__A	Committed	0.427116796086641	0.148702810048691	0.26742995483065
Neg:LPE 22:2__B	Committed	0.6656407153525	0.147357070004251	0.266413775570599
Pos:DG 36:2|DG 18:0_18:2	Committed	0.444510992129871	0.146625927191093	0.265443488880427
Pos:PC O-40:5__C	Committed	0.364276747018904	0.145570976758442	0.263883643127853
Neg:PG 37:3|PG 19:1_18:2	Committed	0.592984962927263	0.14224480822682	0.259196962935346
Pos:CAR 18:3	Committed	1.29347411970941	0.142321879282063	0.259196962935346
Pos:DG 40:6|DG 18:0_22:6	Committed	0.65635554652255	0.141743456841832	0.25900912796399
Neg:CL 72:7|CL 18:1_18:2_18:2_18:2__A	Committed	1.11387012817549	0.141549939970134	0.259002236004334
Neg:CL 72:5|CL 18:1_18:1_18:1_18:2__B	Committed	1.15771611973369	0.140712903391177	0.257956046800333
Pos:LPC O-18:0__A	Committed	0.566054651063705	0.140789197704211	0.257956046800333
Neg:GM3 41:1;2O	Committed	0.791665345687277	0.138086075898092	0.254369087180696
Neg:PE O-44:3|PE O-26:1_18:2	Committed	0.511051151691969	0.137086190441674	0.252868445882276
Neg:PI 37:4|PI 17:0_20:4__B	Committed	0.331429084084357	0.136595892380234	0.252304997427631
Pos:CAR 22:1	Committed	0.933806834068724	0.135713370698239	0.251517561795785
Neg:PG 34:2|PG 16:1_18:1__A	Committed	0.841934930712272	0.13580105717472	0.251517561795785
Pos:CAR 18:1__A	Committed	0.978131671575079	0.13373602736663	0.248366907966598
Neg:FA 24:4	Committed	0.508120993431033	0.133094584871223	0.247512409195121
Neg:PI 42:7|PI 20:2_22:5	Committed	0.517353748882679	0.132490238118647	0.2473647871061
Neg:PI O-40:6|PI O-18:0_22:6	Committed	0.993080747468193	0.132691358765382	0.2473647871061
Pos:TG 58:3	Committed	0.542831439890873	0.131705353494927	0.24660878946581
Pos:TG 55:2	Committed	0.497007154237308	0.130975239363781	0.24557857380709
Neg:PI O-40:5|PI O-18:0_22:5	Committed	1.0693962317952	0.13051621206061	0.245406493420867
Neg:PG 34:3|PG 16:1_18:2__B	Committed	0.690205110281181	0.130523893204065	0.245406493420867
Neg:PE 40:4|PE 18:0_22:4	Committed	0.386772569002118	0.129522241210967	0.244514529891272
Pos:CAR 18:1__B	Committed	0.944789182792434	0.129095760432977	0.244507593619178
Pos:TG 58:9|TG 18:1_18:2_22:6	Committed	0.597559324016893	0.129329291276957	0.244507593619178
Neg:PI 36:1|PI 18:0_18:1	Committed	0.547646709372799	0.126757204780616	0.241316017469374
Neg:PE O-36:2|PE O-18:0_18:2__B	Committed	0.569327838956391	0.125883737163875	0.240323498221944
Pos:TG 58:10|TG 18:2_18:2_22:6	Committed	0.717600024230874	0.124247417883205	0.237758458411801
Pos:TG 64:6|TG 18:1_24:1_22:4	Committed	0.888073518609195	0.12236712141703	0.235255099625699
Neg:PE 35:2|PE 17:0_18:2__B	Committed	0.363027412310394	0.121021468723307	0.233655310901434
Pos:CAR 17:0__B	Committed	0.866307170045889	0.119732082631605	0.232328772168538
Neg:PG 36:1|PG 18:0_18:1__C	Committed	0.600918788260293	0.119993981229904	0.232328772168538
Pos:PC O-42:3	Committed	0.676207569850309	0.117881373641887	0.229213782081447
Pos:TG 60:12|TG 16:0_22:6_22:6	Committed	0.928275094524756	0.115649695626942	0.225839534378792
Pos:TG 46:3|TG 10:0_18:1_18:2	Committed	0.951304714211816	0.114172148895334	0.223593950132183
Pos:PC O-36:0	Committed	0.526395551291368	0.112953799562844	0.222164173491761
Pos:PC O-40:4__A	Committed	0.706299683705456	0.111713604435718	0.220359927824791
Pos:TG 56:6	Committed	0.490660086602926	0.108950758828728	0.215845842962574
Pos:SM 27:2;3O	Committed	0.818510912976217	0.107924478201319	0.214123419687211
Pos:LPC 22:5__B	Committed	0.65005137216806	0.107015139191113	0.212628333327321
Pos:CAR 16:1__A	Committed	0.969158812438562	0.103664974099636	0.208064502256694
Pos:SM 43:1;2O|SM 18:1;2O/25:0__A	Committed	0.553582345159433	0.103916951396161	0.208064502256694
Neg:LPE 22:1__A	Committed	0.599306125290237	0.104108465231738	0.208064502256694
Pos:TG 51:2	Committed	0.64460035626146	0.1019662682832	0.205406338048535
Neg:PE O-36:1|PE O-20:1_16:0__A	Committed	0.408309810648118	0.102026005272459	0.205406338048535
Pos:CAR 14:1__B	Committed	1.13992045050629	0.101417169969544	0.204784670130809
Neg:CL 74:8|CL 18:1_18:2_18:2_20:3	Committed	1.32855993456367	0.101192198642807	0.204633112811011
Neg:PG 34:3|PG 16:1_18:2__A	Committed	0.953354020571332	0.0982061827404637	0.199184902586527
Pos:SM 34:0;3O	Committed	0.524941075056548	0.0960775551438915	0.19515753388603
Pos:CAR 16:0	Committed	0.816620194390721	0.0941714990153564	0.191856859934271
Pos:PC O-42:5__C	Committed	0.513405245438893	0.0934454709972398	0.190947706453941
Neg:PG 38:6|PG 18:2_20:4__A	Committed	0.736183885766577	0.0882177754917471	0.181624831894773
Neg:FA 18:2__A	Committed	0.443337037790687	0.0863352239700415	0.178286808954776
Neg:PE O-36:1|PE O-18:0_18:1	Committed	0.559276745922636	0.085020079751928	0.176909159849667
Pos:TG 50:4|TG 14:0_18:2_18:2	Committed	1.05669927080121	0.0828058489640513	0.173318022914805
Pos:TG O-52:3|TG O-18:1_16:0_18:2	Committed	0.852047631788302	0.0805209956732819	0.169354636508521
Neg:LPE 22:3__A	Committed	0.674848872011073	0.0793025008190133	0.167049249410421
Pos:CAR 15:0	Committed	1.00979743835324	0.0785965825266369	0.165818137788036
Pos:SM 38:0;2O	Committed	0.789815175858986	0.0755056958669048	0.160288141303771
Neg:PE O-38:1|PE O-22:1_16:0	Committed	0.588900885709745	0.0748733743508122	0.159193389390746
Neg:CL 72:8|CL 18:2_18:2_18:2_18:2__B	Committed	1.35548673979651	0.07395164421272	0.15747893034378
Neg:PG 36:4|PG 18:2_18:2__C	Committed	0.694795479603658	0.0737740584914441	0.157346234126283
Pos:SM 43:3;2O|SM 19:1;2O/24:2__A	Committed	0.512424199228207	0.0713088835345782	0.152804750431239
Pos:TG 48:3|TG 12:0_18:1_18:2	Committed	1.34596387787877	0.0698052929032178	0.150344379412078
Pos:TG 52:6|TG 16:1_18:2_18:3	Committed	1.15805390220379	0.0698199880898941	0.150344379412078
Pos:CAR 20:3	Committed	1.51279187903285	0.0676320676414292	0.146769113403102
Neg:LPS 20:4__B	Committed	0.613377794693483	0.063412109918597	0.138492048062216
Neg:PI 40:5|PI 18:0_22:5__A	Committed	0.549492954739732	0.0611158167862162	0.134336698732987
Neg:CL 72:8|CL 18:2_18:2_18:2_18:2__A	Committed	1.37672905979924	0.0609421181570466	0.134170953684465
Neg:LPE 20:1__A	Committed	0.600797606597339	0.0604911280721191	0.133609045013661
Neg:PI 40:6|PI 18:1_22:5__A	Committed	0.607273097660073	0.0595644356516526	0.131775453265001
Pos:TG 48:3	Committed	1.21403100176757	0.0587998996283758	0.130775556041458
Neg:PG 35:2|PG 17:1_18:1__B	Committed	0.770371074605121	0.0574131766049502	0.128473747648782
Neg:PG 36:4|PG 18:2_18:2__A	Committed	0.963309623094	0.0563068203695054	0.126355168938888
Pos:CAR 14:1__A	Committed	1.64309866594839	0.0563738446035041	0.126355168938888
Pos:PC O-38:2	Committed	0.60154799022245	0.0522908854866016	0.117978609403655
Neg:PE O-35:1|PE O-17:0_18:1	Committed	0.637956717395862	0.0518927757167411	0.117438563025835
Neg:FA 22:3__A	Committed	0.705849088296597	0.0519654886942158	0.117438563025835
Neg:PI O-38:5|PI O-18:1_20:4	Committed	0.779138716032941	0.0511254774199973	0.116116932908979
Neg:PG 35:2|PG 17:1_18:1__A	Committed	0.919726510638979	0.0498770257500425	0.113659666358611
Pos:LPC O-20:0	Committed	0.733806726076833	0.0495149587808974	0.113023275478135
Pos:TG 56:7|TG 16:0_18:1_22:6	Committed	0.724453918827314	0.0463661129935646	0.106908351750364
Neg:PE O-39:5|PE O-17:1_22:4__B	Committed	0.763657261338986	0.0458515563996877	0.106260398107935
Pos:LPC 22:5__A	Committed	0.783906833718183	0.0449562396870311	0.104718885960405
Neg:LPE 22:2__A	Committed	0.850089804053897	0.0447851808183986	0.10449875524293
Pos:LPC O-24:2	Committed	0.822156886373824	0.043583608603978	0.10221928822067
Pos:CAR 18:2	Committed	1.53770604780142	0.0433821633932914	0.101921950140865
Neg:PE O-44:4|PE O-24:0_20:4	Committed	0.639493484483553	0.0426968131053455	0.10048474118758
Pos:PC O-38:6__B	Committed	0.710335897583372	0.0422794667342509	0.0996743904874828
Neg:PE O-42:2|PE O-24:1_18:1__A	Committed	0.858082979633312	0.0420614522619276	0.0994546999162349
Neg:LPI 20:0	Committed	0.593275433614933	0.042113418719109	0.0994546999162349
Pos:CAR 16:1__C	Committed	1.72482183642351	0.041961093376724	0.0994390494083825
Neg:PG 38:6|PG 18:2_20:4__B	Committed	0.725408031152596	0.0412313118817427	0.0980500709382907
Pos:CAR 20:2	Committed	1.50053103586651	0.0408000976485103	0.0973638693884904
Neg:PE O-36:2|PE O-18:1_18:1__A	Committed	0.72172649010893	0.0405297947969941	0.0972287695920861
Pos:CAR 16:2	Committed	1.71106560904034	0.0400644679514408	0.0964514969201352
Neg:PG 38:2|PG 18:1_20:1	Committed	0.827695000020264	0.0393977907643583	0.0951822732625648
Pos:SM 40:0;3O	Committed	0.921667042784254	0.0392521199193227	0.0951672179216261
Pos:CAR 20:1__B	Committed	1.4533573164116	0.0390716705747874	0.0950586237348416
Pos:DG 38:2|DG 20:0_18:2	Committed	0.935558864188571	0.0391376897721473	0.0950586237348416
Pos:LPC O-22:0	Committed	0.693036084761613	0.038693857008513	0.0946543276283517
Pos:CAR 17:0__A	Committed	1.12951940421021	0.0377235608744232	0.0926126989093304
Neg:LPE 22:0__A	Committed	0.906492038091771	0.0375820091617371	0.0924314279383264
Pos:PC 39:6|PC 17:0_22:6	Committed	0.608650435644958	0.0374193143554101	0.0923609834383544
Neg:PI 36:3|PI 18:1_18:2	Committed	0.547874234777301	0.0374857031683871	0.0923609834383544
Neg:PS 40:5|PS 18:0_22:5__B	Committed	0.581442305910033	0.0368394421594825	0.0910975336008943
Pos:SM 42:3;2O|SM 18:1;2O/24:2	Committed	0.532012636671795	0.0363498659948848	0.0900956336911641
Neg:LPS 22:5__B	Committed	0.706354762836904	0.036368274112697	0.0900956336911641
Pos:LPC 15:0/0:0	Committed	0.675075527891614	0.0357947766729278	0.0889979420009952
Pos:LPC O-17:0	Committed	0.803457321463456	0.0349493227708634	0.0870544262449426
Pos:CAR 16:1__B	Committed	1.50220473943072	0.0348556272197554	0.0869797644514919
Neg:PI 34:2|PI 16:0_18:2__A	Committed	0.531373783347494	0.0332208604601377	0.0833574899413383
Pos:SM 41:2;2O|SM 18:2;2O/23:0	Committed	0.530588950023373	0.0324905055550366	0.0821287779307868
Neg:PE 40:5|PE 18:0_22:5__A	Committed	0.534691573499895	0.031130716314622	0.079131150408676
Neg:FA 22:1__A	Committed	0.864134724623951	0.0304772697928742	0.07761468893148
Neg:PG 38:5|PG 18:1_20:4__A	Committed	0.807974343408032	0.02820574358425	0.0726430943254742
Pos:CAR 20:1__A	Committed	1.47464926153032	0.0275127203322538	0.0712616001015682
Pos:TG 62:13|TG 18:2_22:5_22:6	Committed	1.34567528200755	0.0272401754908875	0.0706898090210295
Neg:FA 20:1__A	Committed	0.9147810015985	0.0271262131512895	0.0705281541933527
Pos:TG 52:3|TG 16:0_18:1_18:2	Committed	0.715247825312202	0.027051733588983	0.0704687334903852
Pos:PC O-42:5__A	Committed	0.682779062493272	0.0267821273081248	0.0698998160145131
Neg:PE O-42:2|PE O-24:0_18:2	Committed	0.929357160619737	0.0260340487965683	0.0683546310058412
Pos:TG 50:3__A	Committed	1.16693780156481	0.0257295235351668	0.0681957274281607
Pos:TG O-54:3|TG O-18:0_18:1_18:2	Committed	1.00787296899866	0.0255889511790776	0.068156995022599
Neg:LPE 20:0__A	Committed	1.01191674870546	0.0256150464810207	0.068156995022599
Pos:PC O-32:0	Committed	0.727353686693012	0.0245378968025126	0.0659335219201373
Pos:TG 52:5|TG 16:0_18:2_18:3	Committed	1.34770758504722	0.0239713846561363	0.064922500110369
Neg:PI 40:4|PI 20:0_20:4	Committed	0.529396818661484	0.0232787564336527	0.063424156750371
Neg:PE O-39:6|PE O-17:1_22:5__B	Committed	0.999543296837282	0.0225019010752056	0.0616867841510648
Pos:CAR 10:0	Committed	1.51887601773934	0.0221633592419744	0.0611327832997846
Neg:PE 40:5|PE 18:0_22:5__B	Committed	0.752769812340047	0.0215131670372667	0.0601333524420792
Pos:TG 56:8	Committed	1.16841941435833	0.0213454117775701	0.0599516194987307
Pos:TG 50:3__B	Committed	1.86703359198353	0.0213005097318755	0.0599488572866188
Pos:TG O-54:5|TG O-18:1_18:2_18:2	Committed	1.33555397889019	0.0206250645755322	0.0584532927718805
Pos:PC O-38:0	Committed	0.704830673532676	0.0204200100728597	0.0580694036446949
Neg:PG 36:4|PG 18:2_18:2__B	Committed	1.09445425033048	0.0194771301610556	0.0559711214101914
Pos:TG O-56:3|TG O-22:1_16:0_18:2	Committed	1.00013906747712	0.0194045894433545	0.0558803050425714
Neg:FA 22:2__B	Committed	0.905605975381001	0.0192724981370893	0.0557158447864616
Pos:TG O-58:4|TG O-22:1_18:1_18:2	Committed	0.966837172268211	0.0189919911940099	0.0550404840335956
Pos:CAR 20:1__C	Committed	1.36878308231186	0.018880778295994	0.0548346007958123
Neg:FA 22:1__B	Committed	0.62353030457153	0.0188186036735266	0.0547843735898489
Pos:TG 51:3	Committed	1.14246947373399	0.0188233488744609	0.0547843735898489
Neg:PI 39:4|PI 19:0_20:4	Committed	0.565315976699234	0.0179906490063732	0.0528502169423663
Neg:PG 36:3|PG 18:1_18:2__A	Committed	0.993327173374447	0.0180039200572896	0.0528502169423663
Pos:CAR 14:0	Committed	1.6068271701074	0.0168801633039679	0.0503180289729439
Pos:TG 60:10|TG 18:1_20:3_22:6	Committed	0.980198330586869	0.0161981038218514	0.0489216226954884
Neg:LPS 20:2	Committed	0.884066909356327	0.0162390028880058	0.0489216226954884
Pos:TG 66:14|TG 22:4_22:4_22:6	Committed	1.2253015935479	0.0163072075651628	0.0489216226954884
Neg:FA 20:1__B	Committed	0.664900545490496	0.0155437243809431	0.0475516420173242
Neg:PE O-40:5|PE O-18:1_22:4	Committed	1.0100357257342	0.015585244984124	0.0475516420173242
Neg:PE O-42:3|PE O-24:1_18:2__B	Committed	1.28305735364249	0.0156066927646602	0.0475516420173242
Neg:LPI 19:0	Committed	0.630456280203641	0.0154746584604349	0.0474672107831317
Neg:PE 38:6|PE 16:0_22:6	Committed	0.697474416278284	0.0150829276934857	0.0463698114901079
Neg:GM3 42:3;2O	Committed	1.13462732889212	0.0147214215553971	0.0453605878625667
Neg:PE O-38:6|PE O-16:1_22:5	Committed	1.00015960170688	0.0146426958511861	0.0452200901286629
Neg:PG 36:2|PG 18:1_18:1__A	Committed	0.929705579516164	0.0145792556497285	0.0451642555533645
Pos:LPC O-14:0	Committed	0.852870904299689	0.0143097547003851	0.0444938842050699
Pos:CAR 8:0	Committed	1.6095158766439	0.0139806346707683	0.0437696475357768
Neg:PS 38:4|PS 18:0_20:4	Committed	0.607498977758092	0.0137824993772356	0.0432485325285668
Pos:LPC O-18:1__A	Committed	0.969636407828339	0.0137094713038629	0.0431184984556978
Pos:TG 58:7|TG 18:0_18:1_22:6	Committed	0.857564604090905	0.0135695247884272	0.0427769083976976
Pos:PC 32:0|PC 16:0_16:0__A	Committed	0.5853318712275	0.0133284613279839	0.0421142354460603
Pos:TG 52:5|TG 16:1_18:2_18:2	Committed	1.58080563106506	0.013011930342794	0.0414015965452535
Pos:SM 42:1;3O__A	Committed	0.943585404955054	0.0126593541649774	0.0405634235567939
Pos:CAR 12:0	Committed	1.61911540439386	0.0125272335225334	0.0402345264900191
Pos:TG 53:5	Committed	1.50166107972813	0.0124792550270571	0.0401749601696532
Pos:TG 58:8|TG 18:1_18:2_22:5	Committed	0.964894058564718	0.0121813406622848	0.0394017298673429
Neg:CL 74:10|CL 18:2_18:2_18:2_20:4	Committed	1.73789305519046	0.0120761568523627	0.0391542852814134
Neg:PA 38:4|PA 18:0_20:4	Committed	0.609062384764855	0.0119454114577418	0.0389152425771302
Pos:LPC O-16:0	Committed	0.844475391886306	0.0117022028068874	0.0383810330723056
Neg:PE O-46:8|PE O-24:2_22:6	Committed	1.23907959865711	0.0117046384466015	0.0383810330723056
Neg:PE 35:0|PE 17:0_18:0	Committed	0.576975048555038	0.0113381619710438	0.0375580723932218
Neg:LPE 22:4__A	Committed	0.800265121951143	0.0109958182118999	0.0367630251486725
Pos:LPC 22:6/0:0	Committed	1.03817250360028	0.0108035798888047	0.036289297750134
Pos:TG 56:7	Committed	1.0100652425631	0.0100156888139366	0.0342641985739937
Neg:FA 24:2	Committed	0.809277014153703	0.00968645674310785	0.0333048197842373
Pos:PC O-32:1__C	Committed	0.897449917001406	0.00890578228977485	0.0313309093441822
Neg:LPS 20:4__A	Committed	0.762099164886605	0.00873225210506849	0.0308795961746593
Pos:TG 62:13|TG 18:1_22:6_22:6	Committed	1.58446420405011	0.00859823106297036	0.0304846374050767
Neg:PE O-38:4|PE O-16:0_22:4	Committed	0.868975153949186	0.00856214484399619	0.0304357492501427
Pos:TG 54:3|TG 18:1_18:1_18:1	Committed	0.703694319143987	0.00848316185111483	0.0302337230464014
Pos:TG 56:3|TG 18:1_18:1_20:1	Committed	0.740674640700476	0.00826034017619644	0.029594132127318
Neg:PE O-46:9|PE O-24:3_22:6	Committed	1.30081155003132	0.00813098489333135	0.0292073536299929
Neg:PE O-40:5|PE O-20:1_20:4__A	Committed	0.741904048543578	0.00809696924838407	0.0291619077151563
Neg:PE O-40:6|PE O-18:1_22:5__A	Committed	0.972918589601401	0.00770830786809365	0.0278355561903382
Neg:LPE 22:4__B	Committed	1.19304170690884	0.00748617167482013	0.0271771923833231
Pos:TG 53:3	Committed	1.14090553777002	0.00742265993537262	0.0270184821647563
Neg:FA 22:4__A	Committed	0.852619269228693	0.00711797174648703	0.0261183640697709
Neg:PE O-38:3|PE O-20:1_18:2	Committed	1.08720223650499	0.00703013564802277	0.0259113977090986
Pos:SM 42:2;3O	Committed	1.00133565509603	0.00677582582076201	0.0251140491700854
Neg:PG 38:5|PG 18:1_20:4__B	Committed	0.936331811721564	0.00678907263279232	0.0251140491700854
Neg:PG 38:3|PG 18:1_20:2__B	Committed	0.9192388294522	0.00663410065859618	0.0246745160735253
Neg:PG 36:3|PG 18:1_18:2__B	Committed	1.07619384085894	0.00651396281300152	0.024293877704227
Pos:TG O-56:6|TG O-16:0_18:1_22:5	Committed	1.18566137008464	0.00620308580596492	0.0233900887434865
Neg:LPG 20:3__A	Committed	0.994415958628877	0.0060413107401209	0.0228431832694322
Pos:CAR 17:1	Committed	1.34238809087516	0.00600904724702451	0.0228193479148852
Neg:PI 38:6|PI 16:0_22:6	Committed	0.906609155578776	0.00591192743101048	0.0225412875511992
Neg:PG 36:3|PG 18:1_18:2__C	Committed	1.09150304261216	0.00589478105577258	0.0225388687426599
Neg:LPS 18:1__A	Committed	0.785868810009535	0.0055502885647263	0.0214400134688082
Pos:CAR 22:2__A	Committed	2.02900684072857	0.00556026722927334	0.0214400134688082
Pos:TG 46:4|TG 10:0_18:2_18:2	Committed	1.2559088302895	0.00534283991125578	0.0207186831785913
Neg:LPI 22:5__A	Committed	0.879071124693064	0.00530370097921421	0.0206429625058241
Pos:PC 31:0|PC 15:0_16:0__A	Committed	0.572965713819603	0.00523695320646014	0.020482639331857
Pos:PC O-40:5__B	Committed	1.03648682771257	0.00521001508764185	0.0204358350420435
Neg:PG 36:2|PG 18:1_18:1__B	Committed	0.989539509202139	0.00487576817389839	0.0193471615039863
Neg:PE O-40:6|PE O-18:1_22:5__B	Committed	1.34264622119854	0.00484606787685337	0.0192853721629879
Pos:TG 58:8|TG 18:1_18:1_22:6	Committed	0.972476063573358	0.00404135707953174	0.0163692949957295
Pos:PC O-30:0	Committed	0.860065190038621	0.00400815438345469	0.0162831271827847
Neg:PE O-42:5|PE O-20:1_22:4	Committed	1.25948067958038	0.00378298616243162	0.0154142570499079
Neg:LPS 18:1__B	Committed	0.798637950523242	0.00350699460394539	0.0145062049526832
Pos:TG 62:12|TG 18:1_22:5_22:6	Committed	1.43985049636541	0.00335673817855088	0.0139693524808596
Neg:PG 36:1|PG 18:0_18:1__A	Committed	1.01593350048901	0.00331541395993993	0.0138786156420539
Pos:TG 55:4|TG 18:1_19:1_18:2	Committed	1.15093689301459	0.00332476726370083	0.0138786156420539
Pos:PC O-48:7	Committed	1.29888456877674	0.0031915695030168	0.0135294794149625
Pos:TG 53:4|TG 17:1_18:1_18:2	Committed	1.50186664323599	0.00312636943880956	0.0132943747164332
Pos:TG 55:2|TG 19:0_18:1_18:1	Committed	1.4451086881348	0.00301313457894645	0.0129337380511381
Pos:SM 40:3;2O|SM 18:1;2O/22:2	Committed	0.957205308134413	0.00296750821723545	0.0127780716609665
Neg:PG 36:2|PG 18:1_18:1__C	Committed	1.04623413513757	0.00289689031736654	0.0125748744107304
Pos:PC O-39:0	Committed	0.962355657699267	0.00290189409478393	0.0125748744107304
Neg:PA 36:4|PA 16:0_20:4	Committed	0.91518051655522	0.00250850577616979	0.011189903217228
Neg:PE 34:0|PE 16:0_18:0	Committed	0.884865472202709	0.00246295264913506	0.0110896096138444
Neg:PG 38:3|PG 18:1_20:2__A	Committed	1.16226791552081	0.00240824933840291	0.0108849680361588
Pos:TG 55:3	Committed	1.15473257138406	0.00219391270542793	0.0100521189600092
Pos:LPC 22:6	Committed	1.2071887038728	0.00219452853485915	0.0100521189600092
Pos:TG 60:9|TG 18:2_20:3_22:4	Committed	1.3173370769505	0.00212776951810366	0.00984544200749661
Pos:TG 52:4|TG 16:0_18:2_18:2	Committed	1.49355468987646	0.00201951012278553	0.0094405182109666
Neg:PE O-40:4|PE O-18:0_22:4__B	Committed	1.01840057233375	0.00189874345105581	0.00896066240192617
Neg:FA 22:4__B	Committed	1.24396889297638	0.0019037304736693	0.00896066240192617
Pos:TG 54:6|TG 18:1_18:2_18:3	Committed	1.91713419602642	0.0017922295397147	0.00852401854254554
Neg:PE O-40:0|PE O-24:0_16:0	Committed	0.855393512459807	0.00172549977867587	0.00826423578207916
Pos:LPC O-18:1__B	Committed	1.03388316087764	0.0017169145292027	0.00825207159282285
Pos:PC O-46:5__A	Committed	1.31584905305874	0.00158366939947883	0.00767154275100906
Pos:LPC O-18:2__B	Committed	1.25656768616722	0.00158489015075792	0.00767154275100906
Pos:TG 62:10|TG 18:1_22:4_22:5__B	Committed	1.48075077260471	0.00152399231536132	0.00748291190815902
Neg:PS 34:2|PS 16:1_18:1	Committed	1.20523725192051	0.00140049849201889	0.00695156524220283
Pos:TG 58:5|TG 18:0_18:1_22:4	Committed	1.11979922541893	0.00137026299614508	0.00685131498072538
Neg:LPI 22:6	Committed	1.20883583531638	0.0012988406686986	0.00661247291324587
Neg:PE 40:7|PE 18:1_22:6	Committed	1.06894019717134	0.00130796167514754	0.00661247291324587
Neg:LPE O-20:1	Committed	1.41593730112544	0.00125203015047922	0.00640082829739378
Neg:PI 40:7|PI 18:1_22:6__B	Committed	1.21534774030169	0.00123459747547172	0.00633543441360487
Neg:PE O-34:0|PE O-18:0_16:0__A	Committed	1.09415729459418	0.00119735504457711	0.00619086983275664
Pos:TG 62:10|TG 18:1_22:4_22:5__A	Committed	1.46444948570872	0.00107210525603332	0.00559506813063544
Pos:CAR 22:2__B	Committed	2.38764913610939	0.000997533170448846	0.00529818201425165
Pos:SM 43:2;2O|SM 18:1;2O/25:1	Committed	0.991393336798059	0.000992839587621098	0.00529385170743281
Neg:LPE O-16:0	Committed	1.0910735468051	0.00087273329342183	0.0046716899824345
Pos:LPC O-18:2__A	Committed	1.34356550813053	0.000796400816288199	0.00427987052847792
Neg:PE 36:4|PE 18:2_18:2	Committed	0.894454120472806	0.000722771151231562	0.00394633048572433
Pos:LPC O-15:0	Committed	1.23625839899531	0.000684552656386897	0.00375266817657877
Neg:PE O-42:1|PE O-26:1_16:0	Committed	1.07672618673171	0.000638974658138464	0.00353117574234414
Neg:LPS 18:2__B	Committed	1.08508628461607	0.000622307380080989	0.00346227173395451
Pos:TG O-58:6|TG O-18:0_18:1_22:5	Committed	1.48899330950631	0.000623969850954439	0.00346227173395451
Neg:FA 22:2__A	Committed	1.62940497317144	0.000597386951149161	0.00336979519496519
Neg:PS 40:7|PS 18:1_22:6__A	Committed	1.01405403898314	0.000597428891708114	0.00336979519496519
Neg:PI 40:6|PI 18:0_22:6	Committed	1.25467357052557	0.000539143948162467	0.0030792112520576
Neg:PS 38:5|PS 18:1_20:4__A	Committed	0.788200637414964	0.000521577119734779	0.00301083648482554
Pos:TG 56:6|TG 18:1_18:2_20:3	Committed	2.56976964353158	0.00052193108899591	0.00301083648482554
Neg:PG 38:4|PG 18:2_20:2__A	Committed	1.33628617413146	0.000485895092397754	0.00285882241863334
Pos:PC O-40:4__C	Committed	1.30876308489941	0.000448249867920257	0.00264874921952879
Neg:PS 40:4|PS 18:0_22:4	Committed	1.24714972837365	0.000394171529342207	0.00234953771856818
Neg:PE O-39:6|PE O-17:1_22:5__A	Committed	1.32910625314789	0.00037379641557321	0.00224771853417371
Neg:PS 36:4|PS 16:0_20:4	Committed	1.12093259685166	0.000359345137198116	0.00218002716566857
Neg:PE O-34:1|PE O-18:0_16:1__B	Committed	1.30907028985588	0.000307138294894866	0.0019409433913495
Pos:TG 54:4|TG 18:1_18:1_18:2	Committed	1.17075627255154	0.000283311498415138	0.00180710371652646
Neg:LPS 18:0	Committed	1.03421787949017	0.000261945228773235	0.00168658130790314
Neg:PE O-44:8|PE O-22:2_22:6	Committed	1.7146987047079	0.000232775215763542	0.00154994229032797
Neg:PS 38:5|PS 18:1_20:4__B	Committed	0.903100518363899	0.000215806653201477	0.00144796175627052
Pos:PC O-44:5__A	Committed	1.32504989807479	0.000216398680058012	0.00144796175627052
Neg:PA 36:1|PA 18:0_18:1__B	Committed	0.732767794300798	0.000195522700631389	0.00132780341473555
Neg:LPI 18:2__B	Committed	1.20703401467874	0.000189337552710417	0.00129872240929507
Neg:PS 36:2|PS 18:1_18:1	Committed	0.888137497076139	0.000160761175843117	0.00113112889188585
Neg:LPE 22:5__B	Committed	1.41601679098088	0.000156223303802123	0.00110489538699429
Neg:PE O-34:1|PE O-18:0_16:1__A	Committed	1.49543267173363	0.000149441074015869	0.00106799511011341
Neg:PS 36:1|PS 18:0_18:1	Committed	0.858412086490421	0.000148550028271428	0.0010672146767921
Pos:TG 62:8|TG 18:1_22:3_22:4	Committed	1.9841250431405	0.000147518720543309	0.00106541298170167
Neg:FA 18:2__C	Committed	1.18631114581691	0.000142246438376746	0.00103832293253614
Neg:LPS 22:6	Committed	1.27530092252977	0.000109830820696687	0.000816449290109616
Neg:PE O-40:8|PE O-18:3_22:5	Committed	1.83508712498983	0.000105758441539908	0.000793188311549309
Neg:LPE O-18:1__A	Committed	1.26847622506946	0.000102218255657539	0.000770872480511278
Pos:PC O-38:4__C	Committed	1.3331943256425	9.24114065811767e-05	0.000708369513648576
Pos:TG 54:5|TG 18:1_18:2_18:2	Committed	1.86385468105139	9.28924124125238e-05	0.000708369513648576
Pos:CAR 13:0	Committed	1.70516518287121	8.81088276978057e-05	0.000689540764787101
Pos:TG 64:11|TG 20:3_22:4_22:4	Committed	2.2814448112592	8.08957239614271e-05	0.000649545077690283
Neg:PS 36:2|PS 18:0_18:2__B	Committed	0.804203096983222	7.73368507126305e-05	0.000628361912040123
Pos:PC O-44:6__B	Committed	1.54639909585789	6.61088907740021e-05	0.00054360624040068
Pos:SM 41:1;2O|SM 18:1;2O/23:0	Committed	1.08938837990572	5.70941326228986e-05	0.000481070932285535
Pos:PC O-42:5__B	Committed	1.49351756117777	5.51401001905761e-05	0.000476000812049819
Pos:PC O-31:0	Committed	1.50778310465541	5.55898506301646e-05	0.000476000812049819
Pos:PC O-46:7__B	Committed	1.23952613584078	5.57949669801985e-05	0.000476000812049819
Pos:TG 66:13|TG 22:4_22:4_22:5	Committed	2.24067076839927	4.55241597591173e-05	0.000403509597864904
Neg:PS 37:4|PS 17:0_20:4	Committed	1.03330973463773	4.17996388187724e-05	0.000375371756497529
Neg:PE O-42:4|PE O-20:0_22:4__A	Committed	1.43836065343356	3.32891109065564e-05	0.000302930909249663
Pos:TG 58:6|TG 18:1_18:1_22:4	Committed	1.53252871777101	3.1366810134342e-05	0.000289295242117411
Neg:PS 38:6|PS 16:0_22:6	Committed	1.36019696404261	2.82950471043589e-05	0.000265118884271448
Neg:PI 36:2|PI 18:0_18:2	Committed	1.09764710400912	2.7518831964012e-05	0.000260855594658863
Neg:LPE O-18:1__B	Committed	1.35509374830052	2.54004707573273e-05	0.000242459039047215
Neg:PE O-38:7|PE O-16:1_22:6	Committed	1.86455014565131	2.45192529991606e-05	0.000235695636224325
Pos:PC O-48:8__B	Committed	1.90379133313304	2.360392761801e-05	0.000228506107791373
Neg:LPI 18:2__A	Committed	1.17616031247093	2.08302685882396e-05	0.000206898606005086
Neg:LPS 18:2__A	Committed	1.42379269684017	2.02926844107845e-05	0.000203672898681771
Pos:PC O-40:6__A	Committed	1.41420635425736	1.74286730405915e-05	0.000176223249632647
Pos:PC O-40:6__B	Committed	1.70999546284811	1.68501084335904e-05	0.000171644761282469
Neg:LPS 22:5__A	Committed	1.21368765654327	1.51335623490582e-05	0.000155318139898229
Neg:PE O-42:7|PE O-20:1_22:6	Committed	2.01892129084554	1.46582462868791e-05	0.000152736688409084
Neg:PE O-42:8|PE O-20:2_22:6	Committed	1.91867097086028	1.43485450184583e-05	0.000150659722693812
Pos:PC O-46:6__A	Committed	1.61582503372764	1.40989683042342e-05	0.000149518883943131
Pos:TG 66:12|TG 22:4_22:4_22:4	Committed	2.61822781085628	1.41303560649552e-05	0.000149518883943131
Pos:PC O-39:6	Committed	2.28180978710499	1.27912059100816e-05	0.000137480283994184
Neg:PE O-40:7|PE O-18:1_22:6__B	Committed	1.87612614434323	1.05385310946928e-05	0.000118885082183931
Neg:PE O-32:0|PE O-18:0_14:0	Committed	1.49855903416404	8.99225424983724e-06	0.000104909632914768
Neg:PI 35:2|PI 17:0_18:2	Committed	1.18666504956832	8.40107291821494e-06	0.000100154263605093
Neg:PE O-40:4|PE O-18:0_22:4__A	Committed	1.82632439314766	8.43790499237051e-06	0.000100154263605093
Neg:PS O-38:4|PS O-18:0_20:4	Committed	1.60522273736611	7.57373188522018e-06	9.27075931689044e-05
Neg:PS 36:2|PS 18:0_18:2__A	Committed	1.20105667797698	5.2677704218069e-06	6.72009965024899e-05
Neg:PE 32:0|PE 16:0_16:0	Committed	1.32663315597727	5.2133302636858e-06	6.71339227351993e-05
Neg:PS 34:1|PS 16:0_18:1	Committed	1.21952426166133	4.45082280123215e-06	5.93644601435798e-05
Neg:PE O-42:4|PE O-20:0_22:4__B	Committed	1.6535073676133	4.46996409170884e-06	5.93644601435798e-05
Neg:PA 36:2|PA 18:0_18:2	Committed	1.20644323756478	4.5080811448182e-06	5.93644601435798e-05
Neg:PE 40:6|PE 18:0_22:6	Committed	1.32235533825647	4.52300648712989e-06	5.93644601435798e-05
Neg:LPE 22:5__A	Committed	1.24453747135451	3.46637010104045e-06	4.82815835502063e-05
Neg:PE O-40:9|PE O-18:3_22:6	Committed	2.47969253104053	3.10060129706418e-06	4.45507449525537e-05
Pos:PC O-46:6__B	Committed	1.90714879650641	3.06403669926312e-06	4.44937244095123e-05
Neg:PE O-40:8|PE O-18:2_22:6__B	Committed	2.08304967961109	2.43984646486941e-06	3.87254700528691e-05
Neg:PE O-40:5|PE O-18:0_22:5	Committed	1.29281130864188	1.6827892723909e-06	2.7674787431489e-05
Neg:PS 40:7|PS 18:1_22:6__B	Committed	1.38197077597222	9.58208293595427e-07	1.79082404910278e-05
Neg:PE O-38:6|PE O-16:0_22:6	Committed	1.60644867854454	9.72892774133682e-07	1.79082404910278e-05
Pos:PC O-40:5__A	Committed	1.74435968418209	8.06511323773723e-07	1.55054641824103e-05
Pos:PC O-44:6__C	Committed	1.60690609934572	7.37577740093191e-07	1.43827659318172e-05
Neg:PE O-40:8|PE O-18:2_22:6__A	Committed	2.10315464417231	6.78933593656143e-07	1.34310776136324e-05
Neg:PS 40:5|PS 18:0_22:5__A	Committed	1.14831289316655	6.40069161449812e-07	1.28484471379264e-05
Neg:LPE 22:6__B	Committed	2.21332329189891	3.31156356775569e-07	7.06294417185393e-06
Neg:PE O-33:0|PE O-18:0_15:0	Committed	2.22879124378126	3.13237491839923e-07	6.78681232319833e-06
Pos:PC O-44:8__A	Committed	2.18570797075184	2.82643770417677e-07	6.32349720849634e-06
Neg:PS 36:3|PS 18:1_18:2__B	Committed	1.28569627489369	2.61700744976293e-07	5.95369194821067e-06
Neg:PS 40:6|PS 18:0_22:6	Committed	1.39348276316518	1.8851582242595e-07	4.76526106687818e-06
Neg:LPS 16:0__B	Committed	1.70727390462609	1.5119587966038e-07	3.89400708936639e-06
Pos:PC O-46:7__A	Committed	1.85550594095953	1.13192650429023e-07	2.97130707376185e-06
Pos:PC O-46:8	Committed	1.9621419877288	7.79780113912605e-08	2.21749969893897e-06
Pos:PC O-38:6__A	Committed	1.773791971208	4.9415080757826e-08	1.49892411632072e-06
Neg:LPE 22:6__A	Committed	1.85348668511247	2.67798324305829e-08	9.1386178169364e-07
Neg:PS 35:1|PS 17:0_18:1	Committed	1.16055524102536	1.38047383646182e-08	4.95880733360626e-07
Neg:PS 36:3|PS 18:1_18:2__A	Committed	1.7675411448012	2.39041444419168e-09	9.32261633234756e-08
Neg:PA 34:0|PA 16:0_18:0	Committed	2.47357743802145	4.43800187094041e-10	2.32995098224371e-08
Neg:PS 34:2|PS 16:0_18:2	Committed	1.76331063110123	1.99313519311611e-10	1.29553787552547e-08
Neg:LPS 16:0__A	Committed	2.51056175205714	1.65750023508081e-10	1.28647459290443e-08
Neg:PS 34:0|PS 16:0_18:0	Committed	2.45390990053337	1.70339312288404e-10	1.28647459290443e-08
Pos:PC O-40:7	Committed	2.13418505980135	5.54997194692916e-11	5.41122264825593e-09
Pos:PC O-40:8	Committed	2.93083427187661	4.89404670590265e-11	5.39121995373684e-09
Pos:SM 42:8;3O	Committed	2.97547951860258	5.13449519403509e-11	5.39121995373684e-09
Neg:PE O-40:7|PE O-18:1_22:6__A	Committed	2.42544618409273	1.75526861820487e-11	2.81954959363421e-09
Neg:PS 35:2|PS 17:0_18:2	Committed	1.7912164959788	1.85904368811047e-11	2.81954959363421e-09
Pos:PC O-44:7	Committed	2.585713744936	1.14488011803551e-11	2.54967380690443e-09
Neg:PS 32:0|PS 16:0_16:0	Committed	2.83754283605869	7.03907470183917e-15	4.57534676311958e-12
Pos:SM 42:1;3O__A	GMP	-1.67078817892168	1.84861682452224e-08	2.52336196547286e-05
Pos:SM 43:2;2O|SM 18:1;2O/25:1	GMP	-1.29013306663906	8.53020365448987e-08	2.87562726327993e-05
Pos:SM 41:1;2O|SM 18:1;2O/23:0	GMP	-1.1745323071702	8.8318951167034e-08	2.87562726327993e-05
Neg:PE 34:0|PE 16:0_18:0	GMP	-1.24048925604354	1.02470499499426e-07	2.87562726327993e-05
Neg:PE 37:1|PE 18:0_19:1	GMP	-1.09951653330353	2.7009999247288e-07	4.60858112156852e-05
Pos:SM 42:2;3O	GMP	-1.50120306600039	3.62889553158644e-07	5.4600709397247e-05
Pos:SM 34:0;3O	GMP	-1.24541319343221	6.03198904279082e-07	6.33358849493036e-05
Neg:PE 32:0|PE 16:0_16:0	GMP	-1.17179841523369	1.245291680032e-06	0.000113321542882912
Neg:Cer 43:2;2O|Cer 18:1;2O/25:1	GMP	-0.872352967000712	2.23987768730953e-06	0.000179777312288989
Pos:SM 40:0;3O	GMP	-1.66947601360932	2.97971671641431e-06	0.000202352886522781
Neg:Cer 43:2;2O|Cer 19:1;2O/24:1__C	GMP	-0.863217924393331	4.11763576413181e-06	0.000234190534084997
Neg:Cer 42:2;2O|Cer 18:1;2O/24:1__C	GMP	-0.71386860627923	5.54789487431777e-06	0.00030291506013775
Neg:Cer 42:2;2O|Cer 18:1;2O/24:1__B	GMP	-0.702344125032948	6.72753272838812e-06	0.000327967220508921
Pos:SM 43:1;2O|SM 18:1;2O/25:0__A	GMP	-1.21710143351878	7.9050185676975e-06	0.000359678344830236
Pos:SM 42:0;3O__B	GMP	-1.71165205523427	8.85694176880982e-06	0.000389991145626626
Neg:PS 32:0|PS 16:0_16:0	GMP	-1.47485120114841	1.08643972526298e-05	0.000440489822688613
Neg:PS 34:0|PS 16:0_18:0	GMP	-1.48458882009376	1.09719076713647e-05	0.000440489822688613
Neg:PE 40:4|PE 18:0_22:4	GMP	-0.884822510392659	1.57511372054551e-05	0.000581089250958004
Neg:PE 40:5|PE 18:0_22:5__B	GMP	-1.13247064334483	1.90937034266531e-05	0.000651572629434537
Pos:SM 43:3;2O|SM 19:1;2O/24:2__A	GMP	-0.97612622806847	1.99924132735159e-05	0.000665601076057299
Neg:PE 40:3|PE 18:0_22:3	GMP	-1.27730444640098	2.42815434156534e-05	0.000753279699144703
Neg:PE O-40:7|PE O-18:1_22:6__A	GMP	-1.33636935371892	3.29897760371858e-05	0.000978935745451275
Pos:SM 44:2;2O|SM 18:1;2O/26:1	GMP	-0.944183470091359	3.82046101427189e-05	0.00104298585689623
Neg:PA 34:0|PA 16:0_18:0	GMP	-1.42687827766508	4.3646404126005e-05	0.00112410078550937
Neg:PE 38:6|PE 16:0_22:6	GMP	-0.94369655375896	5.41627993495234e-05	0.00136911520577962
Neg:LPS 16:0__A	GMP	-1.39382931789722	6.19842326157758e-05	0.00145876685380231
Pos:SM 41:0;2O	GMP	-1.32524723000213	6.90134033476391e-05	0.00159666602660216
Neg:PS 37:4|PS 17:0_20:4	GMP	-0.833522449411863	8.14009255929887e-05	0.00173612911616296
Neg:PE 40:5|PE 18:0_22:5__A	GMP	-0.783881359382383	0.000106139092490853	0.00213058619485316
Pos:SM 44:1;3O	GMP	-1.69848502439773	0.000110474728713234	0.00218547832889223
Neg:Cer 41:1;2O|Cer 18:1;2O/23:0__A	GMP	-0.724394689965161	0.000116504980304646	0.00223984926923721
Neg:PE 40:7|PE 18:1_22:6	GMP	-1.05530612843376	0.000122559251747596	0.00230773053266715
Neg:Cer 44:1;2O|Cer 18:1;2O/26:0__A	GMP	-0.929488936515431	0.000125107735836901	0.00230773053266715
Neg:Cer 41:1;2O|Cer 18:1;2O/23:0__B	GMP	-0.718833619756087	0.000132254799763924	0.00240703735570342
Pos:PC 33:0|PC 16:0_17:0__B	GMP	-0.765038596404608	0.000146571904471635	0.00256500832825361
Neg:PE O-40:4|PE O-18:0_22:4__B	GMP	-1.02118013752519	0.00016283681552397	0.00279432493654844
Neg:PS 38:5|PS 18:1_20:4__B	GMP	-0.766595184747444	0.000170726741694742	0.00287706175818918
Pos:SM 41:2;2O|SM 17:1;2O/24:1	GMP	-0.888976923020146	0.000403364207475428	0.00556153680003999
Pos:SM 40:3;2O|SM 18:1;2O/22:2	GMP	-0.940174631747042	0.000423827814847124	0.0057279699729339
Neg:Cer 39:0;2O|Cer 18:0;2O/21:0	GMP	-1.28528360841371	0.000447003143076007	0.00598195382645833
Neg:PS 38:5|PS 18:1_20:4__A	GMP	-0.663196852000728	0.000483894798437904	0.00623128679120508
Pos:SM 35:1;2O|SM 18:1;2O/17:0	GMP	-0.798149161289705	0.000495203542077666	0.00631731621435527
Neg:PE O-40:6|PE O-18:1_22:5__B	GMP	-1.34007288632497	0.000674230733140557	0.00807302588365667
Pos:SM 41:1;2O|SM 19:1;2O/22:0	GMP	-0.909065810579625	0.000716554621949811	0.00835980392274779
Pos:SM 41:2;2O|SM 18:2;2O/23:0	GMP	-0.689140479202652	0.000732208275603872	0.00847003640846852
Neg:PA 38:4|PA 18:0_20:4	GMP	-0.673058240802088	0.000773929160087654	0.00873068845884007
Pos:PC 32:0|PC 16:0_16:0__A	GMP	-0.654572392153823	0.000808309194143335	0.0090437872951283
Neg:Cer 40:1;2O|Cer 18:0;2O/22:1	GMP	-1.19376405224132	0.000827489827966837	0.00904883887086437
Neg:PS 38:4|PS 18:0_20:4	GMP	-0.681048341464174	0.000828648248247653	0.00904883887086437
Pos:SM 40:1;2O|SM 18:1;2O/22:0	GMP	-0.783214411629128	0.00090191351862846	0.00948111407801808
Neg:Cer 42:1;2O|Cer 18:0;2O/24:1__B	GMP	-1.01650668785802	0.000904502311407241	0.00948111407801808
Neg:PE O-40:7|PE O-18:1_22:6__B	GMP	-1.20341971579511	0.000909909116644959	0.00948111407801808
Pos:SM 43:1;2O|SM 18:1;2O/25:0__B	GMP	-0.988056618351873	0.000932284236005503	0.00964066653142055
Pos:SM 35:0;2O	GMP	-0.9913413313784	0.000948050212445586	0.00972998902246786
Pos:CAR 19:0	GMP	-1.11223096918409	0.00109092582643659	0.0108694434531821
Neg:PS 40:5|PS 18:0_22:5__B	GMP	-0.747892218522492	0.00110253788193961	0.0109055377452722
Pos:SM 43:1;3O	GMP	-0.99587745451239	0.00119123393806054	0.0115742053328601
Pos:SM 38:0;2O	GMP	-1.17543514579293	0.00124999592017076	0.0119917613142408
Neg:PI 40:6|PI 18:1_22:5__A	GMP	-0.853873360977182	0.00125627975672999	0.0119917613142408
Neg:Cer 42:1;2O|Cer 18:0;2O/24:1__A	GMP	-0.990697449639667	0.00127335313340571	0.012070326577075
Pos:SM 42:0;2O|SM 18:0;2O/24:0	GMP	-0.731912774291206	0.00132641693379644	0.0124866145836699
Pos:SM 32:0;2O	GMP	-0.804883803265476	0.00137619223663264	0.0128664548150929
Pos:SM 39:1;2O|SM 17:1;2O/22:0	GMP	-0.780553493312369	0.00161222328872678	0.0143088248786614
Neg:PE O-40:5|PE O-18:0_22:5	GMP	-0.733757548406853	0.00163551146086341	0.0144030525424423
Pos:SM 40:0;2O	GMP	-1.06898195795973	0.00181341317427994	0.0155948076783271
Neg:PE O-44:4|PE O-24:0_20:4	GMP	-0.806735736390631	0.00191742345311218	0.0161560679845563
Neg:PE 40:6|PE 18:0_22:6	GMP	-0.765573772199894	0.00200814907624936	0.0167141676163437
Pos:PC 34:0|PC 16:0_18:0__B	GMP	-0.716534586858524	0.00224935866407819	0.0182684019314607
Pos:DG 40:5|DG 18:1_22:4	GMP	-0.875955015543597	0.00237360484655501	0.0189471965821497
Pos:SM 42:1;2O|SM 18:1;2O/24:0__A	GMP	-0.618298410704985	0.00262472899894168	0.0204777062372269
Neg:PS 40:5|PS 18:0_22:5__A	GMP	-0.602462345557042	0.00266235206176778	0.0206483554790512
Neg:PS 40:6|PS 18:0_22:6	GMP	-0.699463793960589	0.00276129264800896	0.0209858009067294
Neg:Cer 41:1;2O|Cer 18:0;2O/23:1	GMP	-0.870124192156632	0.00290271342971528	0.0216403005865933
Neg:PS O-38:4|PS O-18:0_20:4	GMP	-0.91306526293255	0.00300869623525219	0.0221992992492932
Neg:PS 38:6|PS 16:0_22:6	GMP	-0.81937484645282	0.00312696729468192	0.0227767727670025
Pos:SM 43:2;2O|SM 19:1;2O/24:1	GMP	-0.88112465888983	0.00313702071809266	0.0227767727670025
Pos:PC 39:6|PC 17:0_22:6	GMP	-0.710683624017368	0.00329025485497959	0.023637883563406
Neg:PS 36:4|PS 16:0_20:4	GMP	-0.776524486833858	0.00340186547014295	0.0241851373267976
Pos:DG 40:6|DG 18:0_22:6	GMP	-1.07297971458916	0.00345128037339124	0.0242883178311398
Neg:Cer 40:1;2O|Cer 18:1;2O/22:0__B	GMP	-0.560601059032381	0.00345196605072609	0.0242883178311398
Neg:PE O-40:5|PE O-20:1_20:4__A	GMP	-0.679868406542971	0.00356938204248844	0.0246071034747309
Neg:PE O-38:6|PE O-16:0_22:6	GMP	-0.827908242568264	0.00362295631587896	0.0248509315134411
Pos:TG 62:10|TG 18:1_22:4_22:5__B	GMP	-1.13113870714171	0.00385535019654049	0.0260522426647414
Pos:SM 34:1;3O__C	GMP	-0.855260168060165	0.00390135662085353	0.0262332600367737
Neg:Cer 40:1;2O|Cer 18:1;2O/22:0__A	GMP	-0.543519668386292	0.00407763988326728	0.0271511143446822
Pos:SM 40:2;2O|SM 18:1;2O/22:1__A	GMP	-0.792509148441665	0.0042792618712486	0.0282183210350451
Neg:Cer 43:3;2O|Cer 18:2;2O/25:1	GMP	-0.602181351252475	0.0044787415555357	0.0292287977790667
Pos:SM 34:2;2O|SM 18:2;2O/16:0__A	GMP	-0.737221660438013	0.00449673811985642	0.0292287977790667
Pos:TG 58:7|TG 18:0_18:1_22:6	GMP	-0.818164301495379	0.00460112201588431	0.0296475322834997
Pos:SM 40:2;2O|SM 18:1;2O/22:1__B	GMP	-0.765298352682808	0.00481651821693799	0.0307221839538334
Neg:PE O-40:8|PE O-18:2_22:6__A	GMP	-1.03395078025153	0.0049822215625144	0.0316313136410798
Neg:Cer 41:0;2O|Cer 18:0;2O/23:0__B	GMP	-0.784099779523983	0.00525598984801024	0.0330618716245805
Neg:PA 36:4|PA 16:0_20:4	GMP	-0.707353461097518	0.00532975595645723	0.033151730912885
Pos:SM 44:1;2O|SM 18:1;2O/26:0	GMP	-0.869357930144411	0.00534313611782761	0.033151730912885
Pos:TG 46:4|TG 10:0_18:2_18:2	GMP	-1.04735277337831	0.00537696632144521	0.0331613335617052
Neg:PS 40:7|PS 18:1_22:6__B	GMP	-0.682460053569189	0.00539327183201359	0.0331613335617052
Neg:PE O-40:6|PE O-18:1_22:5__A	GMP	-0.842982153300503	0.00562344690141727	0.0341155778685981
Pos:PC O-40:7	GMP	-0.816118747253054	0.00584141012666589	0.0351256600127706
Neg:LPE 22:6__A	GMP	-0.810294207500579	0.00595299431760711	0.0356396370330426
Pos:TG 60:8|TG 18:0_20:4_22:4	GMP	-0.815659800673744	0.00622662891550057	0.0371150588194685
Neg:PE O-38:6|PE O-16:1_22:5	GMP	-0.929287832270509	0.00638602067865136	0.0377160811929019
Pos:PC 38:4|PC 16:0_22:4	GMP	-0.565446244010517	0.00651859610188385	0.0381198402287444
Neg:PS 40:4|PS 18:0_22:4	GMP	-0.809319387791683	0.00654450048511693	0.0381198402287444
Neg:PE 38:4|PE 16:0_22:4	GMP	-0.591470860426731	0.00659068299925544	0.0381198402287444
Neg:PE O-38:7|PE O-16:1_22:6	GMP	-1.02638523169683	0.00668133922199188	0.0382154098008463
Neg:Cer 40:0;2O|Cer 18:0;2O/22:0__B	GMP	-0.853654487691663	0.00671919293201693	0.0382154098008463
Pos:SM 35:2;2O|SM 18:2;2O/17:0	GMP	-0.726568780841946	0.00683175440664464	0.0386943766185474
Neg:PE 36:1|PE 18:0_18:1	GMP	-0.447248070652691	0.00690779700642688	0.0388600177195877
Neg:Cer 40:0;2O|Cer 18:0;2O/22:0__A	GMP	-0.858642758443473	0.00691793722041011	0.0388600177195877
Neg:PE 35:0|PE 17:0_18:0	GMP	-0.511990721583686	0.00713833334477868	0.0399337090804217
Pos:SM 38:1;2O|SM 18:1;2O/20:0	GMP	-0.742677488696737	0.00724841364745336	0.0403840188929544
Pos:SM 34:0;2O|SM 18:0;2O/16:0	GMP	-0.743490658193628	0.00768678547014706	0.042308315188511
Neg:Cer 41:2;2O|Cer 18:2;2O/23:0	GMP	-0.692793786214726	0.00788024490342365	0.0430261371726931
Neg:Cer 38:0;2O|Cer 18:0;2O/20:0__B	GMP	-0.958186072900341	0.00802348003961141	0.0434549163272767
Neg:Cer 43:1;2O|Cer 18:1;2O/25:0__A	GMP	-0.642619487337579	0.0080673580022504	0.0434549163272767
Neg:PE O-42:4|PE O-22:0_20:4__A	GMP	-0.903619274767878	0.00808611629826248	0.0434549163272767
Neg:Cer 42:3;2O|Cer 18:1;2O/24:2	GMP	-0.529006698156874	0.00818369263826329	0.0437576382178854
Neg:Cer 41:0;2O|Cer 18:0;2O/23:0__A	GMP	-0.730752067143718	0.00820656072071697	0.0437576382178854
Neg:PE O-40:5|PE O-18:1_22:4	GMP	-0.917819301722565	0.00828210537780538	0.0439886141661647
Neg:PE 40:6|PE 18:1_22:5	GMP	-0.790358141322184	0.0085870767387164	0.0452140789476473
Neg:Cer 43:1;2O|Cer 18:1;2O/25:0__B	GMP	-0.642373141662588	0.00876948878729356	0.0458634183703284
Pos:PC 42:5|PC 20:1_22:4	GMP	-0.647233695877815	0.00913931825594638	0.0476151504555985
Neg:PI 40:5|PI 18:0_22:5__A	GMP	-0.632722955834581	0.00928387095907669	0.0481843492742954
Pos:PC 40:4|PC 18:0_22:4	GMP	-0.664152899811035	0.00936033308241341	0.0483126513538203
Neg:FA 22:1__A	GMP	-0.860627102799984	0.00946315379849297	0.0484880604850763
Neg:LPE 22:6__B	GMP	-0.983717763561053	0.00951480396262714	0.0484880604850763
Neg:PE O-40:4|PE O-18:0_22:4__A	GMP	-0.916085527628678	0.00955552254248024	0.0484880604850763
Pos:CAR 22:2__B	GMP	-1.57317954280166	0.0100815117574202	0.05055762071407
Pos:TG 54:5|TG 16:0_18:1_20:4; TG 16:0_16:0_22:5	GMP	-0.67180996443571	0.010111524142814	0.05055762071407
Pos:PC 40:6|PC 18:1_22:5	GMP	-0.605808314557358	0.0104380627954743	0.051999838378914
Pos:TG 58:5|TG 18:0_18:1_22:4	GMP	-0.754169062357857	0.0105296728039891	0.052223369352702
Pos:SM 34:0;2O	GMP	-0.695286243825137	0.0105977093851271	0.052223369352702
Neg:Cer 36:0;2O|Cer 18:0;2O/18:0__B	GMP	-0.8526611422227	0.0108862817606122	0.0530706235829843
Pos:TG 56:6	GMP	-0.643945944133749	0.0110076433439597	0.0533271141749182
Neg:PE O-40:8|PE O-18:2_22:6__B	GMP	-0.962864948758052	0.0120568042705838	0.057845921394084
Pos:SM 42:3;2O|SM 18:1;2O/24:2	GMP	-0.530992779798787	0.012077719851512	0.057845921394084
Neg:Cer 42:3;2O|Cer 18:2;2O/24:1	GMP	-0.496538563349422	0.0131085199993404	0.0625633909059428
Neg:LPE 22:5__A	GMP	-0.574530291090558	0.0136001287617467	0.064458943610362
Neg:PS 40:7|PS 18:1_22:6__A	GMP	-0.616031767274692	0.013871885505967	0.0655194592236849
Pos:SM 46:1;2O|SM 18:1;2O/28:0	GMP	-0.516814020951745	0.0141408454974792	0.0658991495347121
Neg:Cer 40:2;2O|Cer 18:0;2O/22:2__B	GMP	-1.1081980958988	0.0141732252051831	0.0658991495347121
Neg:PI 42:7|PI 20:2_22:5	GMP	-0.697417693386854	0.0142423203421915	0.0658991495347121
Neg:Cer 36:0;2O|Cer 18:0;2O/18:0__A	GMP	-0.817472814734969	0.0142673646166319	0.0658991495347121
Neg:Cer 38:0;2O|Cer 18:0;2O/20:0__A	GMP	-0.922817077999321	0.014290218507161	0.0658991495347121
Neg:Cer 43:1;2O|Cer 19:1;2O/24:0__B	GMP	-0.652786512891357	0.0147172718198001	0.0671875452643049
Neg:LPS 16:0__B	GMP	-0.697179353262543	0.0148847827332263	0.0674953329591226
Pos:DG 40:4|DG 18:0_22:4	GMP	-0.583158019882683	0.0149002807596487	0.0674953329591226
Neg:PE O-42:7|PE O-20:1_22:6	GMP	-0.974396908852149	0.0151736692976007	0.0683566290139436
Pos:LPC O-18:0__B	GMP	-1.51543421911756	0.0152832214002789	0.0685368692648789
Pos:SM 42:1;2O|SM 18:1;2O/24:0__B	GMP	-0.632466477352435	0.0153140989932513	0.0685368692648789
Neg:PS 35:1|PS 17:0_18:1	GMP	-0.441350504893965	0.0156209087349469	0.0696350595062336
Neg:PI 39:4|PI 19:0_20:4	GMP	-0.482838536888357	0.0156615115519514	0.0696350595062336
Neg:Cer 43:1;2O|Cer 19:1;2O/24:0__A	GMP	-0.611822997499614	0.0159998722073927	0.0708555980599182
Neg:LPS 22:5__B	GMP	-0.674191596702864	0.0163981836958163	0.0718228722312522
Pos:PC 39:5|PC 19:1_20:4	GMP	-0.517158062252193	0.016480789115617	0.0718228722312522
Pos:SM 36:0;2O	GMP	-0.744115917186219	0.0165218914876287	0.0718228722312522
Pos:PC O-40:6__B	GMP	-0.816121084698013	0.0171413253664842	0.0734551081265747
Neg:PE 38:1|PE 20:0_18:1	GMP	-0.520273048460507	0.0175557176003715	0.0748861078890845
Neg:FA 20:1__A	GMP	-0.814356038463246	0.018237440308104	0.0766709421172325
Pos:PC 31:0|PC 15:0_16:0__A	GMP	-0.407783713621321	0.018311155406753	0.0766709421172325
Neg:PE O-40:8|PE O-18:3_22:5	GMP	-0.951788838793993	0.0185774413831391	0.0772671245589296
Pos:SM 44:3;2O|SM 18:1;2O/26:2	GMP	-0.526361616222836	0.0187457397220467	0.0775391961230112
Pos:CAR 20:1__A	GMP	-1.30691010925556	0.0189878125658499	0.0780673619047745
Neg:PS 34:1|PS 16:0_18:1	GMP	-0.540244066553137	0.0192561806095982	0.0789329925888936
Neg:PE O-40:5|PE O-20:1_20:4__B	GMP	-0.687262134065556	0.0205737712348151	0.0823554185792453
Neg:PE 34:1|PE 16:0_18:1	GMP	-0.420195761286653	0.0214224600779351	0.0852526472489254
Pos:PC 38:6|PC 16:0_22:6	GMP	-0.493007329707041	0.0220702264784682	0.0871948332915258
Pos:SM 34:1;2O|SM 18:1;2O/16:0__A	GMP	-0.492851394103198	0.0221021335669362	0.0871948332915258
Neg:LPS 22:5__A	GMP	-0.552769737889066	0.0225687161545256	0.0883563952390546
Neg:Cer 44:2;2O|Cer 18:1;2O/26:1__B	GMP	-0.519931133752458	0.0225907559988499	0.0883563952390546
Neg:Cer 43:2;2O|Cer 19:1;2O/24:1__B	GMP	-0.703350630735881	0.0233823849597328	0.0909314970656276
Neg:PI 40:6|PI 18:0_22:6	GMP	-0.697261078393681	0.0235450325657021	0.0913038904891574
Pos:TG 58:9|TG 18:1_18:2_22:6	GMP	-0.73549635958775	0.0243314885503603	0.0930321621043189
Neg:PE O-39:6|PE O-17:1_22:5__B	GMP	-0.822972707800106	0.0244322446284021	0.0931564634574551
Neg:PE 36:0|PE 18:0_18:0	GMP	-0.617365420070244	0.0245587523376602	0.0933779859078166
Neg:Cer 43:2;2O|Cer 19:1;2O/24:1__A	GMP	-0.704714807807467	0.0246838882678667	0.0935930763489946
Pos:SM 42:0;2O	GMP	-0.820840333220109	0.0248581015697219	0.0939925447165386
Neg:PE O-42:8|PE O-20:2_22:6	GMP	-0.856282399404582	0.0249286880859926	0.0939990586667954
Neg:Cer 40:2;2O|Cer 18:0;2O/22:2__A	GMP	-1.05981678031864	0.0251211086260599	0.0942041573477244
Neg:Cer 40:3;2O|Cer 18:1;2O/22:2__B	GMP	-0.6142821380717	0.0253415471652354	0.0947704435083459
Neg:PE O-40:9|PE O-18:3_22:6	GMP	-1.03260628218423	0.0254861095159203	0.0950506543421618
Neg:CL 68:6|CL 16:1_16:1_18:2_18:2	GMP	-1.04013288615794	0.025630712419455	0.0953294889715425
Neg:FA 22:2__A	GMP	-0.896628028677123	0.0260316767181097	0.0960357803249183
Pos:SM 34:1;3O__B	GMP	-0.489721022028064	0.0265149617615735	0.0970319646234525
Pos:CAR 22:1	GMP	-1.14188843743696	0.0276981609637813	0.100821305908164
Neg:PI 40:7|PI 18:1_22:6__B	GMP	-0.696925944116822	0.0286592481808405	0.103766243413388
Neg:Cer 40:2;2O|Cer 18:1;2O/22:1__B	GMP	-0.579274840741126	0.0289610733095823	0.104305712579366
Neg:Cer 44:2;2O|Cer 18:1;2O/26:1__A	GMP	-0.499351158264641	0.0294374364171962	0.105464831258459
Neg:Cer 40:3;2O|Cer 18:1;2O/22:2__A	GMP	-0.594558926544248	0.0296155646623791	0.105580452715707
Pos:TG 58:8|TG 18:1_18:1_22:6	GMP	-0.618589100928297	0.029976749637079	0.106281203258735
Neg:PA 36:1|PA 18:0_18:1__B	GMP	-0.364260770033033	0.0307648767382822	0.108792893128899
Neg:Cer 40:2;2O|Cer 18:1;2O/22:1__A	GMP	-0.577657424373798	0.0308468339775254	0.10880084852538
Pos:TG 60:10|TG 18:1_20:3_22:6	GMP	-0.734872045937311	0.0312853124153318	0.109780080840432
Neg:PI 39:5|PI 19:1_20:4__A	GMP	-0.407203950309759	0.0314688784208003	0.110141074472801
Neg:PE 32:1|PE 16:0_16:1__A	GMP	-0.526647072171171	0.0318030648930628	0.110944797995699
Neg:PE O-39:5|PE O-19:1_20:4	GMP	-0.60105887403068	0.0344726241959425	0.119126916525219
Neg:LPE O-18:1__A	GMP	-0.589106342389857	0.0353709995813415	0.121615653472371
Pos:PC 40:5|PC 18:1_22:4	GMP	-0.459779865372475	0.0355077571696765	0.121779116926152
Pos:SM 43:3;2O|SM 19:1;2O/24:2__B	GMP	-0.684629632753628	0.0357470323431778	0.121931371033309
Neg:PE 39:4|PE 19:0_20:4	GMP	-0.50341140214854	0.0358912552658383	0.121931371033309
Pos:CAR 17:0__A	GMP	-0.941338775952701	0.0379314269149625	0.127842957380059
Neg:PE O-38:4|PE O-16:0_22:4	GMP	-0.574722824635896	0.0386207327861023	0.129845567125689
Neg:PE O-42:4|PE O-20:0_22:4__B	GMP	-0.645849818889487	0.0394561695795707	0.131626918754108
Neg:PS 36:2|PS 18:1_18:1	GMP	-0.415534495785649	0.0395066910426566	0.131626918754108
Pos:CAR 16:1__D	GMP	-1.0161739576869	0.0395362906147871	0.131626918754108
Neg:Cer 32:0;2O|Cer 18:0;2O/14:0	GMP	-0.783454820329017	0.0408820470577082	0.135446587946048
Pos:PC 37:4|PC 17:0_20:4__C	GMP	-0.685845081052082	0.0429428384028525	0.141618282637925
Neg:PI 40:7|PI 18:1_22:6__A	GMP	-0.610713248744276	0.0429523582506233	0.141618282637925
Pos:TG 54:6|TG 16:0_18:2_20:4	GMP	-0.650218590704313	0.0448538961007721	0.146276936574607
Pos:CAR 17:0__B	GMP	-0.917251199767026	0.0474619328141227	0.152970413395475
Neg:PE O-39:6|PE O-17:1_22:5__A	GMP	-0.631578994715316	0.0475160844539791	0.152970413395475
Neg:PE O-42:5|PE O-20:1_22:4	GMP	-0.724299417704505	0.0484830702003805	0.155716213702398
Pos:TG 58:6|TG 18:1_18:1_22:4	GMP	-0.625385864535473	0.0490289935250519	0.156474612021765
Neg:Cer 40:2;2O|Cer 18:2;2O/22:0__B	GMP	-0.53654431499304	0.0506159993005459	0.160892974795994
Neg:PE O-42:4|PE O-20:0_22:4__A	GMP	-0.582960461060474	0.0513718206466172	0.162314482401664
Pos:SM 42:2;2O|SM 18:1;2O/24:1	GMP	-0.427167852044116	0.0522873472560927	0.16407408966567
Pos:CAR 16:1__A	GMP	-0.959774692974696	0.0527126497336057	0.165029281849476
Neg:LPS 20:4__A	GMP	-0.471685340265046	0.0539852187561558	0.167394922438978
Neg:PI 40:4|PI 20:0_20:4	GMP	-0.377434110962194	0.0540814364802851	0.167394922438978
Neg:PS 36:1|PS 18:0_18:1	GMP	-0.370135750738964	0.0570199311379797	0.174121266226717
Neg:FA 22:4__A	GMP	-0.505806388154186	0.058239901456169	0.177054488836683
Pos:TG 56:8|TG 16:0_18:2_22:6	GMP	-0.652254049884494	0.0593883234862635	0.178807188892756
Neg:PI 40:8|PI 20:4_20:4	GMP	-0.589199368085649	0.0594714020200081	0.178807188892756
Pos:LPC 19:0/0:0	GMP	-0.513414677267683	0.0626697282790793	0.187596883993297
Neg:FA 28:6;O	GMP	-0.691649477502267	0.0634059089324945	0.188560055975719
Neg:LPS 20:4__B	GMP	-0.51154427879231	0.0638223314242214	0.188565979207927
Neg:LPS 22:6	GMP	-0.52409165700915	0.0643854339134671	0.188602277576072
Neg:PE O-39:5|PE O-17:1_22:4__B	GMP	-0.590379401912161	0.0648392055107678	0.188602277576072
Neg:LPE 22:4__A	GMP	-0.488776653353895	0.0650426428110335	0.188602277576072
Neg:Cer 42:2;2O|Cer 18:0;2O/24:2__A	GMP	-0.589412621022915	0.0652013782195466	0.188602277576072
Pos:TG 56:7	GMP	-0.608322628133265	0.0653288800524109	0.188602277576072
Pos:PC O-38:5__A	GMP	-0.427566816205664	0.0653362752290265	0.188602277576072
Pos:TG 62:10|TG 18:1_22:4_22:5__A	GMP	-0.700496452535457	0.065617975687773	0.188963157835043
Pos:CAR 20:0	GMP	-0.865146362971819	0.0667544891758081	0.191831321526269
Pos:TG 56:7|TG 16:0_18:1_22:6	GMP	-0.556785591304439	0.067136572195569	0.192120379553358
Pos:SM 34:2;2O|SM 18:2;2O/16:0__B	GMP	-0.437412117970491	0.0675144894356004	0.192797652886181
Pos:SM 33:1;2O|SM 17:1;2O/16:0	GMP	-0.450726662586416	0.0676611442210792	0.19281307278032
Pos:SM 34:1;3O__A	GMP	-0.425850310494471	0.0707611891381498	0.200808779986641
Pos:PC 40:7|PC 18:1_22:6	GMP	-0.412685633396408	0.0724885449636989	0.204858931419149
Neg:Cer 42:2;2O|Cer 18:0;2O/24:2__B	GMP	-0.575484554866796	0.0744491891080486	0.209532253881415
Neg:LPE 22:5__B	GMP	-0.571294123779376	0.0755027064285807	0.211624628901463
Neg:PE O-46:6|PE O-26:2_20:4	GMP	-0.538398879215583	0.0788255713743877	0.218692896191137
Neg:FA 22:4__B	GMP	-0.597094019755307	0.0790105823698314	0.218761551591927
Neg:LPI 22:5__A	GMP	-0.467805747585583	0.0791937232084941	0.218824761497155
Neg:Cer 40:2;2O|Cer 18:2;2O/22:0__A	GMP	-0.470542255273379	0.0798780541409521	0.220269785661413
Neg:PE 38:4|PE 18:0_20:4	GMP	-0.347460476193297	0.0814172032525435	0.222783951875515
Neg:Cer 42:0;2O|Cer 18:0;2O/24:0__B	GMP	-0.631297706105954	0.0827605879909847	0.225485434346695
Neg:LPE 19:0	GMP	-0.448971589169862	0.0834035181044729	0.226784466558975
Pos:CAR 15:0	GMP	-0.82716483881115	0.0842396207965034	0.228602549477589
Neg:PE O-38:5|PE O-18:1_20:4__B	GMP	-0.478674180415089	0.086125209608633	0.232595144848188
Pos:TG 58:8|TG 18:1_18:2_22:5	GMP	-0.555764375506184	0.0863090081701186	0.232595144848188
Neg:FA 24:2	GMP	-0.452368191549366	0.0863924823721843	0.232595144848188
Neg:Cer 42:0;2O|Cer 18:0;2O/24:0__A	GMP	-0.611682599534843	0.0894218905565133	0.237472530368951
Pos:CAR 18:0	GMP	-0.711073054526123	0.0911811258720831	0.241050979331206
Neg:PE 38:3|PE 18:0_20:3__B	GMP	-0.539537659033395	0.0912991621349697	0.241050979331206
Pos:PC O-44:6__C	GMP	-0.477730986551746	0.0947606337442058	0.248517498507341
Pos:SM 36:2;2O|SM 18:2;2O/18:0	GMP	-0.494614099950195	0.0948553968661718	0.248517498507341
Neg:PE 36:6|PE 14:0_22:6	GMP	-0.434054279777387	0.0952424145137856	0.248577238644966
Neg:Cer 34:0;2O|Cer 18:0;2O/16:0__B	GMP	-0.440538396831476	0.0956762358276702	0.249232942566355
Neg:FA 17:0	GMP	-0.424507022943178	0.0977443687776604	0.253652211751913
Neg:Cer 34:0;2O|Cer 18:0;2O/16:0__C	GMP	-0.440585573013283	0.102938718983105	0.265984929107023
Pos:PC 34:0|PC 16:0_18:0__A	GMP	-0.40456711959261	0.108135134944966	0.275085542335238
Pos:SM 36:1;2O|SM 18:1;2O/18:0	GMP	-0.424960970476964	0.108524325847321	0.275085542335238
Pos:TG 62:12|TG 18:1_22:5_22:6	GMP	-0.667141392132038	0.108623521845197	0.275085542335238
Neg:PE O-42:10|PE O-22:6_20:4	GMP	-0.330233393398685	0.109224918167197	0.275168487720607
Pos:CAR 20:1__B	GMP	-0.933326434614167	0.113695972167719	0.284239930419299
Pos:CAR 20:1__C	GMP	-0.774379321951537	0.114030589786117	0.284555310892231
Pos:PC 40:6|PC 18:0_22:6	GMP	-0.425287809103718	0.115221347914	0.286352475898605
Pos:PC O-36:5__B	GMP	-0.402024675328726	0.115501117317991	0.286352475898605
Pos:PC 40:5|PC 18:0_22:5	GMP	-0.47536074631704	0.117521868355954	0.290611141858473
Neg:FA 18:1__A	GMP	-0.288882286221274	0.11786397574837	0.290930066720659
Pos:PC 42:7|PC 20:1_22:6	GMP	-0.431948579347197	0.124674045090762	0.304982207076863
Neg:Cer 42:1;2O|Cer 18:1;2O/24:0__B	GMP	-0.349278279983845	0.127555562985619	0.310916684777447
Pos:CAR 13:0	GMP	-0.567686710796916	0.129948511435342	0.315622274215734
Neg:LPI 22:6	GMP	-0.483750493943651	0.130787053886945	0.317094722123766
Neg:LPS 18:0	GMP	-0.367265059343736	0.131271153704696	0.317416245816387
Pos:PC 44:8|PC 22:4_22:4	GMP	-0.481147808247556	0.131384746436819	0.317416245816387
Neg:LPS 18:1__B	GMP	-0.346163567834063	0.136172291087404	0.327245030518146
Pos:CAR 22:2__A	GMP	-0.919734980857334	0.137154480180589	0.329026125565033
Neg:Cer 34:2;2O|Cer 18:2;2O/16:0__A	GMP	-0.444081902188752	0.139699629318327	0.333897585742794
Neg:Cer 44:3;2O|Cer 18:1;2O/26:2__B	GMP	-0.316153689369399	0.14121866402936	0.336045860531588
Pos:CAR 22:0	GMP	-0.54576536700099	0.141360397513208	0.336045860531588
Neg:PE O-38:5|PE O-16:1_22:4	GMP	-0.486339162761116	0.141557780077409	0.336045860531588
Pos:PC O-40:8	GMP	-0.602886901427682	0.142313494215722	0.337253332646632
Pos:DG 38:6|DG 16:0_22:6	GMP	-0.498276176986242	0.144983973377347	0.342986349497537
Pos:TG 42:2|TG 8:0_16:0_18:2	GMP	-0.652902556215686	0.145466780270759	0.343475609306341
Neg:Cer 38:1;2O|Cer 18:1;2O/20:0__B	GMP	-0.378361289875817	0.145694049661811	0.343475609306341
Neg:Cer 42:1;2O|Cer 18:1;2O/24:0__A	GMP	-0.330494638843119	0.146446928881051	0.344565071369808
Pos:CAR 16:0	GMP	-0.590471365804216	0.147653957139255	0.346301806692582
Neg:Cer 44:2;2O|Cer 18:0;2O/26:2__A	GMP	-0.480463783661754	0.150119545587205	0.350278939703478
Pos:PC O-43:4	GMP	-0.324710410098871	0.151166697506647	0.352120379004392
Neg:PE 37:4|PE 17:0_20:4__A	GMP	-0.355069987297903	0.151462327133026	0.352207966842556
Pos:CAR 8:0	GMP	-0.789809621563031	0.152264831005181	0.35264896434775
Neg:Cer 44:1;2O|Cer 18:0;2O/26:1__B	GMP	-0.521440251031702	0.152685375772542	0.35264896434775
Neg:Cer 44:2;2O|Cer 18:0;2O/26:2__B	GMP	-0.485684088455485	0.153377455988764	0.35364903281193
Neg:Cer 34:2;2O|Cer 18:2;2O/16:0__B	GMP	-0.433265659952507	0.156599402383917	0.357934935497227
Neg:PI 38:4|PI 18:0_20:4	GMP	-0.255245259362782	0.156609296040019	0.357934935497227
Neg:PE O-34:1|PE O-18:1_16:0__C	GMP	-0.520224732630217	0.156924245532423	0.357934935497227
Neg:Cer 37:0;2O|Cer 18:0;2O/19:0	GMP	-0.562042000067469	0.158062989056443	0.359440213660506
Pos:PC O-35:5	GMP	-0.728651298235755	0.158633725408025	0.359440213660506
Neg:LPE 17:0	GMP	-0.347416797282285	0.158893278201369	0.359440213660506
Neg:Cer 44:3;2O|Cer 18:1;2O/26:2__A	GMP	-0.307091427884147	0.159049002967726	0.359440213660506
Neg:Cer 38:1;2O|Cer 18:1;2O/20:0__A	GMP	-0.364539842135714	0.160648281439659	0.361856277500223
Neg:PI 39:4|PI 17:0_22:4	GMP	-0.263662433648538	0.161722041213281	0.36307662213179
Neg:FA 22:3__B	GMP	-0.44200763894452	0.162007274679743	0.363119753592527
Neg:PI 38:5|PI 18:1_20:4__C	GMP	-0.354369673932694	0.162473256800366	0.363567205790984
Neg:PE O-42:6|PE O-22:2_20:4	GMP	-0.377359519366266	0.16692199928116	0.371694174582029
Pos:CAR 10:0	GMP	-0.76612735430632	0.170120643447478	0.377584842773671
Neg:PI 42:10|PI 20:4_22:6	GMP	-0.583165188832963	0.170952759234482	0.377697235775551
Neg:PE O-40:0|PE O-24:0_16:0	GMP	-0.31815945419164	0.171602379942402	0.377697235775551
Pos:CAR 18:1__B	GMP	-0.710283988096422	0.171831489682504	0.377697235775551
Neg:LPI 19:0	GMP	-0.297897968885761	0.175595405342562	0.383500365268156
Neg:LPE 22:4__B	GMP	-0.510237276307552	0.176232734922234	0.384277449151516
Neg:LPE 20:0__A	GMP	-0.514027852394001	0.177690584446872	0.385984062186065
Pos:SM 42:8;3O	GMP	-0.562651864098244	0.178146490239722	0.385984062186065
Pos:CAR 12:0	GMP	-0.73390298943028	0.17961718151692	0.388404468022226
Pos:CAR 17:1	GMP	-0.554755594426392	0.17983269142128	0.388404468022226
Pos:CAR 16:1__B	GMP	-0.798728737636078	0.181483900105792	0.390734264423353
Neg:Cer 43:1;2O|Cer 19:0;2O/24:1	GMP	-0.365251598501198	0.182133489643899	0.391515296636099
Neg:PS 34:2|PS 16:1_18:1	GMP	-0.42849532674598	0.18281703088038	0.392295546699908
Neg:FA 16:3	GMP	-0.452387720797347	0.183071255126624	0.392295546699908
Pos:SM 32:1;2O|SM 16:1;2O/16:0; SM 18:1;2O/14:0	GMP	-0.294406759172842	0.186137637620675	0.397617958297685
Pos:PC 40:5|PC 20:1_20:4	GMP	-0.336328097630938	0.187064922310324	0.398535335215452
Pos:PC O-38:4__C	GMP	-0.38845379922472	0.187151025548062	0.398535335215452
Pos:PC O-40:5__A	GMP	-0.409988190336172	0.188968745412788	0.401779341882329
Pos:PC 37:4|PC 17:0_20:4__A	GMP	-0.343528334901961	0.191046425643992	0.40493535870194
Neg:FA 18:0	GMP	-0.37943741898588	0.191422160677361	0.40510271213116
Pos:TG 60:9|TG 18:2_20:3_22:4	GMP	-0.474548355794512	0.193431553855239	0.408089754269555
Neg:PE O-37:5|PE O-17:1_20:4__B	GMP	-0.401337606799906	0.207294408656242	0.430052812095509
Neg:GM3 44:2;2O	GMP	-0.497671938090773	0.210992029077409	0.435709712088749
Pos:TG 56:8	GMP	-0.53117846044692	0.214069898610745	0.44023304036762
Neg:PG 38:2|PG 18:0_20:2	GMP	-0.388418426226393	0.214133093201514	0.44023304036762
Neg:PE 32:1|PE 16:0_16:1__B	GMP	-0.366182824402426	0.214149991797875	0.44023304036762
Neg:PE O-41:5|PE O-21:1_20:4	GMP	-0.415071636912625	0.21542482637529	0.442187801507174
Neg:PE O-42:5|PE O-22:1_20:4	GMP	-0.37652495674304	0.226391833684492	0.457137356478302
Pos:TG 53:1|TG 17:0_18:0_18:1	GMP	-0.2867299001162	0.227221716834574	0.458135367029827
Neg:PG 38:4|PG 18:0_20:4	GMP	-0.330800238907464	0.22937142796283	0.45975330274488
Pos:PC O-40:5__B	GMP	-0.377958948950837	0.229766166639802	0.459869233817199
Neg:PI 42:9|PI 20:4_22:5	GMP	-0.551886332336673	0.230702144848254	0.461066512032017
Neg:FA 20:1__C	GMP	-0.211969380936444	0.232727798528527	0.462854095153848
Neg:PI 39:5|PI 19:1_20:4__B	GMP	-0.319639290957379	0.23295294019831	0.462854095153848
Pos:DG 40:5|DG 18:0_22:5	GMP	-0.305974339991854	0.235286665749421	0.466133960446966
Pos:CAR 20:2	GMP	-0.730072991673659	0.236004357844788	0.466202530330153
Neg:PE O-42:5|PE O-18:1_24:4	GMP	-0.358003446897116	0.238748368934703	0.469584327947939
Pos:TG 42:1|TG 8:0_16:0_18:1	GMP	-0.45467717862247	0.2405006629723	0.470994842119354
Neg:PG 36:2|PG 18:0_18:2	GMP	-0.225683804359395	0.242528849341431	0.472754784500453
Neg:Cer 44:0;2O|Cer 18:0;2O/26:0__A	GMP	-0.394744556245217	0.242784691527339	0.472754784500453
Pos:TG 44:3|TG 8:0_18:1_18:2	GMP	-0.658001902217458	0.244992910063936	0.476375102902098
Pos:TG 58:10|TG 18:2_18:2_22:6	GMP	-0.453009863085712	0.246083640383727	0.476825210094148
Neg:PE O-40:4|PE O-20:0_20:4	GMP	-0.3130230665494	0.248093059711424	0.478991550927997
Neg:LPE 22:3__B	GMP	-0.374466516448121	0.248829477241813	0.479734797224682
Neg:PI 38:5|PI 18:1_20:4__B	GMP	-0.255858469134192	0.250308072842369	0.481226083703991
Pos:SM 38:2;2O|SM 18:2;2O/20:0	GMP	-0.412003225508542	0.256540318077937	0.489074768402771
Pos:SM 35:1;2O|SM 19:1;2O/16:0	GMP	-0.399696237985362	0.260648761108693	0.494229919776742
Pos:TG 54:8|TG 14:0_18:2_22:6	GMP	-0.478591199932911	0.263869083479398	0.499557973577502
Pos:TG 66:13|TG 22:4_22:4_22:5	GMP	-0.530014135314895	0.265769583820476	0.501937695630277
Neg:PE O-36:2|PE O-18:1_18:1__B	GMP	-0.324581481839668	0.265861504718454	0.501937695630277
Neg:PI 38:6|PI 16:0_22:6	GMP	-0.307994978607057	0.270483959033327	0.507240214813596
Neg:LPE 22:0__A	GMP	-0.403900097002697	0.270675902678266	0.507240214813596
Pos:TG 56:0|TG 16:0_16:0_24:0; TG 16:0_20:0_20:0	GMP	-0.452736732452066	0.270827278123476	0.507240214813596
Pos:CAR 14:0	GMP	-0.624562711497307	0.270899719120228	0.507240214813596
Pos:TG 60:9|TG 20:3_20:3_20:3	GMP	-0.608175390461973	0.272585655051705	0.508436610917578
Neg:LPS 20:2	GMP	-0.340800252810305	0.272610323723045	0.508436610917578
Neg:LPE 18:0__B	GMP	-0.23829209655023	0.27325049620112	0.508436610917578
Pos:TG 60:12|TG 18:2_20:4_22:6	GMP	-0.438541522864875	0.273496304372602	0.508436610917578
Pos:PC 36:5|PC 16:0_20:5	GMP	-0.355522323520042	0.273557475012491	0.508436610917578
Pos:TG 40:0	GMP	-0.371847453422599	0.27377355972485	0.508436610917578
Neg:PG 42:8|PG 20:4_22:4__B	GMP	-0.458926478428331	0.274623931002411	0.50923526807207
Neg:Cer 34:2;2O|Cer 18:2;2O/16:0__C	GMP	-0.278714435976199	0.274949738145872	0.50923526807207
Neg:CL 72:5|CL 18:1_18:1_18:1_18:2__B	GMP	-0.715943858885956	0.275860129885097	0.510229102023248
Pos:PC O-40:5__C	GMP	-0.228374622247873	0.276456864123735	0.510271757510149
Pos:PC O-44:7	GMP	-0.385320209077122	0.27698959509664	0.510271757510149
Pos:PC O-35:4	GMP	-0.327726507739431	0.277004668362652	0.510271757510149
Pos:LPC 19:1/0:0	GMP	-0.29826236034901	0.279154628246082	0.51284800478587
Neg:Cer 41:3;2O|Cer 17:1;2O/24:2__B	GMP	-0.334434163941047	0.282275028812933	0.517764986808196
Neg:FA 16:0	GMP	-0.349027459188634	0.284455203264262	0.519787620422648
Neg:PE O-44:8|PE O-22:2_22:6	GMP	-0.424861010359168	0.289318980980001	0.525859399517579
Neg:PE O-36:0|PE O-20:0_16:0__A	GMP	-0.261892328683257	0.29047373104292	0.525861254530375
Neg:MLCL 54:5|MLCL 18:1_18:2_18:2__B	GMP	-0.498789950138768	0.290863206037448	0.525861254530375
Neg:LPE 22:3__C	GMP	-0.432141683129562	0.29094977341336	0.525861254530375
Neg:Cer 44:0;2O|Cer 18:0;2O/26:0__B	GMP	-0.363486375142088	0.294305942581139	0.529096235755989
Neg:Cer 42:4;2O|Cer 18:2;2O/24:2__A	GMP	-0.317692551041817	0.294588380347657	0.529096235755989
Pos:SM 34:1;2O|SM 18:1;2O/16:0__B	GMP	-0.255328368972967	0.296234477710922	0.531353563831023
Neg:Cer 44:1;2O|Cer 18:0;2O/26:1__A	GMP	-0.394064728529287	0.297693191145231	0.53326929909874
Neg:LPS 18:1__A	GMP	-0.248909130206527	0.301258799865764	0.536340435753158
Neg:Cer 41:2;2O|Cer 17:1;2O/24:1__A	GMP	-0.215167735582155	0.301352467949706	0.536340435753158
Neg:DLCL 34:3|DLCL 16:1_18:2__A	GMP	-0.40505700760401	0.301372244851774	0.536340435753158
Pos:PC 30:0|PC 14:0_16:0	GMP	-0.197640810909811	0.305134539811998	0.539421506706784
Neg:Cer 42:4;2O|Cer 18:2;2O/24:2__B	GMP	-0.312353089736129	0.305721772833109	0.539421506706784
Pos:CAR 24:1	GMP	-0.395950447687565	0.305869777429341	0.539421506706784
Pos:LPC 16:0	GMP	-0.200266566351131	0.308950614437087	0.543450500910597
Neg:PI 40:6|PI 18:1_22:5__B	GMP	-0.278883838539284	0.313196229150721	0.548796986894395
Neg:PE 37:4|PE 17:0_20:4__B	GMP	-0.241257363639194	0.314309348948672	0.550041360660176
Neg:PI 40:7|PI 18:2_22:5	GMP	-0.402598752561455	0.318647703553216	0.556207308631892
Pos:TG 38:0|TG 8:0_14:0_16:0	GMP	-0.320917907094742	0.320938284039555	0.559490112022978
Neg:PE O-36:6|PE O-16:2_20:4__A	GMP	-0.382837522522441	0.322716623789065	0.561872693204176
Pos:PC 37:2|PC 19:0_18:2	GMP	-0.234756110508524	0.324711154893416	0.564625129209571
Pos:TG 54:0|TG 16:0_18:0_20:0	GMP	-0.42556668878901	0.329779302635441	0.571973562225157
Pos:PC O-38:6__A	GMP	-0.283833994248186	0.330221421351551	0.571973562225157
Neg:Cer 35:1;2O|Cer 18:1;2O/17:0__A	GMP	-0.21161054084695	0.33067617834935	0.571973562225157
Pos:LPC 20:0/0:0	GMP	-0.240880665810928	0.331631614120221	0.571973562225157
Pos:PC O-39:0	GMP	-0.267236276730434	0.331734422766908	0.571973562225157
Pos:PC 42:8|PC 20:2_22:6	GMP	-0.24281115528158	0.331892277390151	0.571973562225157
Neg:FA 20:3__E	GMP	-0.472267777560443	0.333095606178587	0.571973562225157
Pos:LPC 22:5__B	GMP	-0.326917333024739	0.333546487568663	0.571973562225157
Pos:SM 34:2;3O	GMP	-0.276058321043197	0.334115025363152	0.57222962311255
Neg:Cer 36:2;2O|Cer 18:2;2O/18:0__A	GMP	-0.332881642948521	0.336775626839408	0.576063572225302
Pos:TG 54:1|TG 16:0_18:0_20:1	GMP	-0.257994115951839	0.341020644212368	0.581579360221549
Neg:PE O-37:4|PE O-17:0_20:4	GMP	-0.235664983972582	0.341430876256937	0.581579360221549
Neg:PG 36:1|PG 18:0_18:1__D	GMP	-0.238792838459917	0.341704503221745	0.581579360221549
Pos:TG 60:12|TG 16:0_22:6_22:6	GMP	-0.46840763168334	0.343168109587432	0.583343050544016
Pos:PC 35:4|PC 15:0_20:4	GMP	-0.2240382331284	0.344215963841124	0.584396505775042
Pos:TG O-56:6|TG O-16:0_18:1_22:5	GMP	-0.346767882208009	0.345481404766952	0.58494491319189
Neg:Cer 41:2;2O|Cer 17:1;2O/24:1__B	GMP	-0.204507277011247	0.34618306256864	0.58494491319189
Neg:PI 37:4|PI 17:0_20:4__B	GMP	-0.176133387359705	0.346253106123844	0.58494491319189
Pos:PC O-42:4__B	GMP	-0.241585909795421	0.349451912143766	0.587521161384506
Pos:TG 62:13|TG 18:1_22:6_22:6	GMP	-0.477739230056067	0.349499767797963	0.587521161384506
Neg:LPE O-18:1__B	GMP	-0.260354669932433	0.352862493955275	0.591716589986425
Pos:PC 38:7|PC 16:1_22:6	GMP	-0.241469423495104	0.354129075096785	0.593111886511794
Neg:Cer 44:4;2O|Cer 18:2;2O/26:2__A	GMP	-0.243774883362271	0.355190195770733	0.594160070131189
Neg:CL 74:10|CL 18:2_18:2_18:2_20:4	GMP	-0.534795386410374	0.361002134950074	0.599905959810359
Neg:Cer 35:1;2O|Cer 18:1;2O/17:0__B	GMP	-0.195755202292629	0.361844916570223	0.599905959810359
Neg:FA 20:3__F	GMP	-0.419214575706169	0.363577333973795	0.601555225302097
Pos:CAR 18:1__A	GMP	-0.49346799204666	0.366142199131219	0.604571351479921
Pos:CAR 18:2	GMP	-0.578287004423539	0.366286086207981	0.604571351479921
Neg:PE 36:4|PE 16:0_20:4__A	GMP	-0.169276814022471	0.367116310063352	0.60520985898125
Pos:CAR 20:4__A	GMP	-0.704902751885296	0.368806651719828	0.606249532646639
Neg:PE 34:4|PE 14:0_20:4	GMP	-0.201396547799094	0.368912229040278	0.606249532646639
Pos:PC 39:4|PC 19:0_20:4__A	GMP	-0.322652346050444	0.369079385809052	0.606249532646639
Pos:LPC 17:0/0:0	GMP	-0.236757810950604	0.37381918550457	0.610439654787755
Neg:FA 26:1	GMP	-0.281458994741877	0.377514577898435	0.614925296934801
Neg:MLCL 54:5|MLCL 18:1_18:2_18:2__A	GMP	-0.337017568765383	0.38197100597979	0.62033136509047
Neg:FA 20:3__D	GMP	-0.375130079019674	0.383591823044275	0.62062920338173
Neg:CL 68:2|CL 16:0_18:1_16:0_18:1	GMP	-1.10765591844592	0.39015274697015	0.629217791925807
Neg:PE O-38:4|PE O-18:0_20:4	GMP	-0.223365588241415	0.390437706784731	0.629217791925807
Pos:PC O-34:4	GMP	-0.208752712191775	0.391833293359044	0.630722223390442
Neg:LPI 22:4__A	GMP	-0.185415184366174	0.39442074255768	0.633393310107332
Neg:CL 70:6|CL 16:1_18:1_18:2_18:2	GMP	-0.529255219314679	0.395329856335272	0.634107231372088
Pos:CAR 14:1__B	GMP	-0.493492278058247	0.397535858317033	0.636897237796655
Pos:LPC 18:1/0:0__B	GMP	-0.214172346866788	0.399559019745851	0.637892470120569
Pos:PC O-46:7__A	GMP	-0.262185149726056	0.401382551387862	0.639308264462581
Pos:TG 64:6|TG 18:1_24:1_22:4	GMP	-0.401440774269533	0.404511959132829	0.642792577667418
Pos:LPC 18:1/0:0__A	GMP	-0.160961199337856	0.408735447211107	0.646307561805619
Neg:PI 40:4|PI 18:0_22:4	GMP	-0.190684813474707	0.408763699749484	0.646307561805619
Neg:Cer 44:4;2O|Cer 18:2;2O/26:2__B	GMP	-0.221898275191532	0.409488860532168	0.646307561805619
Neg:Cer 38:2;2O|Cer 18:2;2O/20:0__B	GMP	-0.302033656470323	0.409905088881209	0.646307561805619
Neg:DLCL 34:3|DLCL 16:1_18:2__B	GMP	-0.341167632074403	0.410497054236943	0.646307561805619
Pos:PC 33:0|PC 16:0_17:0__A	GMP	-0.152513495865316	0.410511835960053	0.646307561805619
Pos:LPC 15:0/0:0	GMP	-0.221824385935456	0.41330860417351	0.649961111401891
Pos:PC 37:4|PC 17:0_20:4__B	GMP	-0.212601344682923	0.414466387927572	0.651031783108326
Pos:CAR 20:4__B	GMP	-0.642557800413352	0.415091346609488	0.651264009335577
Pos:TG 50:6|TG 12:0_16:0_22:6	GMP	-0.41904811468331	0.415830874317585	0.651675250796215
Neg:LPE 16:0__B	GMP	-0.186090322613998	0.421858568568912	0.657603560694509
Pos:CAR 16:4	GMP	-0.297115272961099	0.422374115108799	0.657603560694509
Pos:PC 37:1|PC 19:0_18:1	GMP	-0.163066156421033	0.423313250950846	0.65811228650103
Pos:LPC 22:4/0:0	GMP	-0.248253775254289	0.426778160290799	0.661331593968655
Neg:Cer 41:3;2O|Cer 17:1;2O/24:2__A	GMP	-0.25361637508708	0.426837461015667	0.661331593968655
Neg:LPI 20:0	GMP	-0.195022589916169	0.428080003517063	0.662108008549232
Pos:TG 46:3|TG 10:0_18:1_18:2	GMP	-0.399648819683627	0.428446296731756	0.662108008549232
Pos:TG 54:2|TG 16:0_18:1_20:1	GMP	-0.181099524850207	0.429672851011475	0.662108008549232
Neg:Cer 44:1;2O|Cer 18:1;2O/26:0__C	GMP	-0.228220327280661	0.429847855848898	0.662108008549232
Pos:PC 38:5|PC 18:1_20:4	GMP	-0.187331324232453	0.430537050861498	0.662108008549232
Neg:PE O-34:0|PE O-18:0_16:0__A	GMP	-0.227851943398948	0.430615646291634	0.662108008549232
Neg:Cer 38:2;2O|Cer 18:2;2O/20:0__A	GMP	-0.29046845786297	0.430734001166094	0.662108008549232
Pos:TG 52:0|TG 16:0_18:0_18:0	GMP	-0.44104750994409	0.433927776188305	0.664026249436139
Pos:TG 66:12|TG 22:4_22:4_22:4	GMP	-0.410987294121094	0.434822922699489	0.664650940072567
Neg:Cer 36:2;2O|Cer 18:2;2O/18:0__B	GMP	-0.272082242325472	0.436183001614391	0.665472800225068
Pos:TG 64:11|TG 20:3_22:4_22:4	GMP	-0.389278671280977	0.437216414171255	0.666071880964021
Pos:TG 44:2	GMP	-0.357723362476308	0.441026852440239	0.671127818930798
Pos:LPC 20:1/0:0	GMP	-0.215639622881666	0.444537475882318	0.673388009448734
Neg:Cer 44:1;2O|Cer 18:1;2O/26:0__B	GMP	-0.221608175582781	0.444978743240116	0.673388009448734
Neg:PE O-36:1|PE O-20:1_16:0__B	GMP	-0.222893524054667	0.446191104872564	0.674474925970155
Pos:TG 62:13|TG 18:2_22:5_22:6	GMP	-0.383718726227311	0.455255380748534	0.684917590643979
Pos:TG 44:1|TG 12:0_14:0_18:1	GMP	-0.318692504142227	0.45826559195284	0.686803336561176
Pos:PC O-42:5__C	GMP	-0.190379510242388	0.459122263264093	0.687004478983702
Neg:PE O-39:5|PE O-17:1_22:4__A	GMP	-0.225262509741915	0.459512885942945	0.687004478983702
Pos:PC O-34:5	GMP	-0.391442012404813	0.462088315804999	0.690099071196744
Neg:PE 38:6|PE 18:2_20:4	GMP	-0.136620475966581	0.463659286341586	0.690171873741999
Neg:FA 28:0	GMP	-0.24872277089177	0.46466516627758	0.690171873741999
Pos:PC O-46:6__A	GMP	-0.236607651600052	0.46670665550329	0.691698789100967
Pos:DG 40:1|DG 16:0_24:1	GMP	-0.230830525785272	0.467868266383106	0.69191785873558
Pos:TG 52:1|TG 16:0_18:0_18:1	GMP	-0.166307884501383	0.471137692557301	0.694340517567893
Pos:PC 37:5|PC 17:1_20:4	GMP	-0.154796328695293	0.475055031784529	0.697258191812776
Pos:PC 32:0|PC 16:0_16:0__B	GMP	-0.143919529076746	0.48261498584224	0.705427688219978
Neg:PE O-36:1|PE O-20:1_16:0__A	GMP	-0.14734540020016	0.482918685243869	0.705427688219978
Pos:PC O-32:4	GMP	-0.23502212314287	0.483721843350842	0.705427688219978
Neg:LPI 20:3__C	GMP	-0.250084775014742	0.48796845013514	0.708165728190142
Pos:TG 66:14|TG 22:4_22:4_22:6	GMP	-0.298529172813743	0.48883300847383	0.708340824380869
Pos:CAR 14:1__A	GMP	-0.496386445906025	0.49285764209978	0.712659620197245
Pos:TG 51:1|TG 16:0_17:0_18:1	GMP	-0.15949949895227	0.500462077458694	0.719842714152916
Neg:PI 38:3|PI 18:0_20:3__B	GMP	-0.217300847395034	0.502483495297622	0.721989443243425
Neg:CL 70:3|CL 16:0_18:1_18:1_18:1	GMP	-0.607567721069533	0.503023537811757	0.722005393389115
Neg:LPI 20:5	GMP	-0.212867300605163	0.504982532769697	0.722537900661044
Neg:PE 36:2|PE 18:1_18:1	GMP	-0.154785826457381	0.506842932869848	0.724007532618636
Pos:TG 56:2|TG 18:0_18:1_20:1	GMP	-0.178897960399873	0.507600885506253	0.724007532618636
Pos:CAR 16:2	GMP	-0.463299918848324	0.509055706132102	0.725137588807675
Neg:PE O-46:8|PE O-24:2_22:6	GMP	-0.274559836321905	0.509500473204204	0.725137588807675
Neg:PE O-38:7|PE O-18:3_20:4	GMP	-0.214411045338633	0.509986875644958	0.725137588807675
Pos:PC O-38:0	GMP	-0.169019661419313	0.511011885786268	0.725838942870194
Neg:Cer 39:1;2O|Cer 17:1;2O/22:0	GMP	-0.181049716826844	0.511891534103666	0.72633258217412
Pos:TG 62:8|TG 18:1_22:3_22:4	GMP	-0.295609356464902	0.512726914606098	0.726462824553203
Neg:LPE O-16:0	GMP	-0.183728922642878	0.513423838508451	0.726462824553203
Pos:SM 27:2;3O	GMP	-0.279028253177496	0.513579945563253	0.726462824553203
Neg:DLCL 38:4|DLCL 18:2_20:2__A	GMP	-0.261767269368571	0.517670126762313	0.729979052717518
Pos:PC 40:1|PC 16:0_24:1	GMP	-0.153607427942186	0.518879116151698	0.730370710100167
Pos:PC O-44:8__A	GMP	-0.243058987765573	0.520963910382852	0.732060012095717
Neg:PE O-36:6|PE O-16:1_20:5	GMP	-0.300181580417458	0.52129108553629	0.732060012095717
Neg:DLCL 34:3|DLCL 16:1_18:2__C	GMP	-0.254943400020487	0.522010026791365	0.732316224635368
Neg:FA 27:0	GMP	-0.225988483367321	0.525892235179277	0.735494775634952
Pos:PC 42:5|PC 18:1_24:4	GMP	-0.154917791194194	0.527836169476266	0.736703856170862
Pos:CAR 24:0	GMP	-0.183040785307568	0.52940430881147	0.737940988795982
Pos:CAR 16:1__C	GMP	-0.44722350790952	0.531008940798648	0.738232354694592
Pos:TG 42:0|TG 12:0_14:0_16:0	GMP	-0.220504565693117	0.535628143968912	0.743776619041266
Pos:PC 33:1|PC 16:0_17:1__B	GMP	-0.133548411773209	0.536506834014151	0.744239663037922
Neg:LPG 18:0__B	GMP	-0.176705035772265	0.538599636875803	0.745296038479879
Pos:PC O-44:8__B	GMP	-0.234038540531173	0.539142519182155	0.745296038479879
Pos:Hex3Cer 42:1;2O|Hex3Cer 18:1;2O/24:0__B	GMP	-0.333919326220789	0.542334850848138	0.746257128435189
Neg:LPE 20:4__A	GMP	-0.098388063265029	0.547560090342828	0.752164117531269
Neg:DLCL 36:4|DLCL 18:2_18:2__A	GMP	-0.207949314588976	0.548066392765859	0.752164117531269
Neg:PE 40:8|PE 20:4_20:4	GMP	-0.230684979305302	0.548761618760314	0.752164117531269
Neg:FA 20:4__B	GMP	-0.102188351803984	0.548888435707103	0.752164117531269
Pos:PC O-43:5	GMP	-0.161904589853679	0.550378852885924	0.752164117531269
Pos:PC O-38:6__B	GMP	-0.17604855771273	0.550484947555852	0.752164117531269
Pos:LPC 22:6/0:0	GMP	-0.203974132956473	0.554639655881331	0.755887809338071
Neg:LPS 20:1	GMP	-0.163041208384588	0.555496437584049	0.75598468325247
Pos:PC 40:3|PC 18:0_22:3	GMP	-0.146420455118849	0.556887951115273	0.757123559036202
Pos:LPC 18:0/0:0	GMP	-0.123250542701153	0.558615329339397	0.757869259155858
Pos:TG 56:3|TG 18:1_18:1_20:1	GMP	-0.139061195574794	0.559529120733286	0.757869259155858
Neg:DLCL 38:4|DLCL 18:2_20:2__C	GMP	-0.25959723897264	0.560186723161959	0.757869259155858
Neg:FA 18:1__C	GMP	-0.106214581276485	0.560193836510773	0.757869259155858
Pos:DG 36:0|DG 18:0_18:0	GMP	-0.165989895843193	0.560212514643415	0.757869259155858
Neg:PE O-46:9|PE O-24:3_22:6	GMP	-0.241684297969024	0.562207235683622	0.759063181709342
Pos:LPC O-18:1__B	GMP	-0.159105293478441	0.572660859775131	0.767123416454395
Pos:TG 55:3	GMP	-0.181532814437109	0.572885229163899	0.767123416454395
Neg:PE 34:3|PE 16:0_18:3	GMP	-0.157130894548795	0.573635376491959	0.767123416454395
Neg:LPI 22:4__B	GMP	-0.15816588184691	0.573689722762071	0.767123416454395
Pos:PC O-39:6	GMP	-0.257030143745337	0.573797075604349	0.767123416454395
Neg:PE O-32:1|PE O-16:1_16:0	GMP	-0.214251288713828	0.576316798777585	0.768906817608757
Neg:FA 18:2__C	GMP	-0.150248136152206	0.577647949552846	0.768906817608757
Pos:TG 56:1	GMP	-0.151653294012274	0.577758623117032	0.768906817608757
Neg:Cer 44:5;2O|Cer 18:1;2O/26:4	GMP	-0.173064560674621	0.578609279757508	0.768906817608757
Neg:PG 32:0|PG 16:0_16:0	GMP	-0.128968134709617	0.581433013340188	0.77053986719355
Pos:PC O-40:4__C	GMP	-0.175938402516914	0.583348497982757	0.772328515757966
Pos:PC 40:6|PC 20:2_20:4	GMP	-0.135854948609759	0.586611710515554	0.775145193469246
Neg:PE 40:4|PE 20:0_20:4	GMP	-0.113098156108895	0.587622303730246	0.775234933646437
Pos:LPC 22:5/0:0__A	GMP	-0.182410627852498	0.590303338565605	0.777014519905545
Neg:CL 70:7|CL 16:1_18:2_18:2_18:2__B	GMP	-0.319487641938246	0.592159591785948	0.778706977637591
Neg:PS 38:1|PS 20:0_18:1	GMP	-0.126942596923237	0.594958100253122	0.780132379294439
Pos:PC 40:6|PC 18:2_22:4	GMP	-0.115209218855199	0.601134572847784	0.78671974298871
Pos:TG 51:0|TG 16:0_17:0_18:0	GMP	-0.18089298520224	0.601741020614862	0.786759093045294
Pos:PC O-40:6__A	GMP	-0.148646854740197	0.605296464366832	0.78989452567947
Pos:TG O-58:6|TG O-18:0_18:1_22:5	GMP	-0.192619322577989	0.606295363990677	0.790442379987846
Pos:LPC 22:6	GMP	-0.172543249908261	0.608247406242196	0.79113180684618
Pos:PC 35:0|PC 17:0_18:0	GMP	-0.128442042335806	0.611509440541877	0.79345093758523
Pos:DG 40:6|DG 18:1_22:5	GMP	-0.136769426174098	0.615811695041687	0.795109301997429
Neg:PG 36:4|PG 18:2_18:2__D	GMP	-0.163278109974879	0.617674909761345	0.79533058518489
Neg:CL 72:7|CL 18:1_18:2_18:2_18:2__B	GMP	-0.311358904258043	0.623391137126925	0.797496628095832
Neg:PE O-33:0|PE O-18:0_15:0	GMP	-0.187928666302455	0.627759076678294	0.801427904715154
Neg:PE 37:5|PE 17:1_20:4	GMP	-0.121900310226812	0.628225537029462	0.801427904715154
Neg:PS 34:2|PS 16:0_18:2	GMP	-0.121255672151661	0.634954063164079	0.806994689216916
Pos:LPC 16:0/0:0	GMP	-0.0846963658707553	0.636140790914464	0.807750864742552
Neg:CL 74:8|CL 18:1_18:2_18:1_20:4	GMP	-0.305198441940875	0.636795548104292	0.807796602848441
Neg:DLCL 38:4|DLCL 18:2_20:2__B	GMP	-0.237320263186066	0.637360396533166	0.807796602848441
Pos:PC O-46:8	GMP	-0.151527277490672	0.643255195382309	0.81225100989533
Neg:LPI 20:4__B	GMP	-0.126011412300569	0.648577870050821	0.816153647029299
Neg:FA 20:2__A	GMP	-0.113318701512098	0.652474586539854	0.817187550221551
Pos:CAR 16:3	GMP	-0.342121683418675	0.653946015639436	0.817846914523449
Pos:PC 42:7|PC 22:3_20:4__B	GMP	-0.181429818887495	0.654343617298425	0.817846914523449
Neg:Cer 33:1;2O|Cer 17:1;2O/16:0__B	GMP	-0.116092551516981	0.662581309057268	0.82398995070248
Neg:Cer 37:1;2O|Cer 17:1;2O/20:0	GMP	-0.141624258017097	0.663842097059056	0.82398995070248
Pos:PC 31:1|PC 15:0_16:1	GMP	-0.114887403416213	0.66729772032701	0.826035091908107
Neg:PI 38:5|PI 18:1_20:4__A	GMP	-0.0868965016713894	0.669858613945972	0.827738581369952
Pos:TG 52:6|TG 16:1_18:2_18:3	GMP	-0.222145672002723	0.679083295655138	0.834337262438581
Neg:CL 72:8|CL 18:2_18:2_18:2_18:2__A	GMP	-0.254343097083766	0.680613160598189	0.835080685783427
Pos:TG 45:0|TG 14:0_15:0_16:0	GMP	-0.142309807817204	0.685666295604615	0.838650979838978
Pos:LPC 26:4/0:0	GMP	-0.16962421861087	0.688006359206431	0.840759785422362
Pos:TG 54:3|TG 18:1_18:1_18:1	GMP	-0.0906165014324342	0.690163909564677	0.842062524531587
Pos:DG 38:1|DG 20:0_18:1	GMP	-0.0913550690565473	0.690923097051559	0.842062524531587
Neg:LPI 20:4__A	GMP	-0.087030308341232	0.691794333222848	0.842372225556813
Neg:FA 20:4__C	GMP	-0.0976640364268102	0.693908165322275	0.843441358561804
Pos:PC O-35:0__B	GMP	-0.112187263781511	0.695032996556283	0.844056975355273
Neg:PG 34:0|PG 16:0_18:0	GMP	-0.0979639345997267	0.697766862324362	0.845323197151288
Neg:CL 72:8|CL 18:2_18:2_18:2_18:2__B	GMP	-0.246139377663555	0.699419149545286	0.845323197151288
Neg:PG 34:3|PG 16:1_18:2__C	GMP	-0.135848279350445	0.700158461936306	0.845323197151288
Pos:PC O-40:4__B	GMP	-0.107320187140282	0.70041064906821	0.845323197151288
Pos:TG 58:3	GMP	-0.114321704229111	0.705307288545551	0.850480961894591
Neg:FA 20:3__A	GMP	-0.0635888186073086	0.712205532528695	0.855800906875654
Neg:PG 42:9|PG 20:4_22:5__D	GMP	-0.14597107859941	0.712226981839372	0.855800906875654
Pos:PC O-32:1__A	GMP	-0.128056700321865	0.71318207301982	0.85603690941354
Pos:LPC 22:5/0:0__B	GMP	-0.127953842502616	0.713841133518016	0.85603690941354
Pos:PC 36:0|PC 18:0_18:0	GMP	-0.109823119941064	0.724236193048558	0.864901490386074
Neg:PE O-36:6|PE O-16:2_20:4__B	GMP	-0.135037554209579	0.729733208652239	0.867871380544387
Neg:PG 42:9|PG 20:4_22:5__B	GMP	-0.120004042242572	0.729902084150151	0.867871380544387
Neg:CL 70:4|CL 16:0_18:1_18:1_18:2	GMP	-0.197672120456956	0.739084204583854	0.874220051349186
Neg:FA 22:2__B	GMP	-0.10852651328597	0.740302613338307	0.874903088490726
Neg:FA 22:2__C	GMP	-0.0944775156601192	0.742667419136497	0.876180663026204
Pos:CAR 22:6__B	GMP	-0.254974302399027	0.744123558878903	0.877140464481608
Pos:LPC 22:4	GMP	-0.0995100752580811	0.745474730103503	0.877974984116722
Neg:CL 72:5|CL 18:1_18:1_18:1_18:2__A	GMP	-0.311596272627911	0.746289468876146	0.878176831910292
Neg:PI 40:6|PI 20:2_20:4	GMP	-0.0633251140857983	0.749473988609396	0.880557103369871
Neg:DLCL 36:4|DLCL 18:2_18:2__C	GMP	-0.145568895745717	0.751793268720941	0.881620691813636
Neg:PE 36:5|PE 16:0_20:5	GMP	-0.125361521499521	0.751965412077699	0.881620691813636
Neg:FA 22:1__B	GMP	-0.0680006753121874	0.762436099167768	0.890269696633022
Neg:LPI 22:3__B	GMP	-0.109574332361705	0.764869252895593	0.891105446577445
Pos:CE 18:2	GMP	-0.185439848678147	0.765014142737562	0.891105446577445
Neg:LPE 24:4__B	GMP	-0.105125041913875	0.765525871339431	0.891105446577445
Neg:PE O-38:2|PE O-20:1_18:1__B	GMP	-0.0903447905300366	0.76628162113308	0.891105446577445
Pos:SM 32:1;3O	GMP	-0.0784705636017815	0.769701148616233	0.893550005884216
Pos:TG 55:2	GMP	-0.0805719079378281	0.770660077640319	0.893756164808016
Neg:CL 74:8|CL 18:1_18:2_18:2_20:3	GMP	-0.195172086286216	0.774227080883774	0.895769115993276
Neg:Cer 33:1;2O|Cer 17:1;2O/16:0__A	GMP	-0.0743964076623265	0.77582236856008	0.895769115993276
Pos:LPC 22:5__A	GMP	-0.0932339604174279	0.777289056593245	0.896114495143395
Neg:LPE 20:4__B	GMP	-0.0800373366312031	0.779137849438107	0.897093901888671
Neg:LPI 20:1__B	GMP	-0.070440981174611	0.779453016586054	0.897093901888671
Neg:CL 70:7|CL 16:1_18:2_18:2_18:2__A	GMP	-0.190331605600186	0.785402605865882	0.901660687137872
Neg:PG 42:9|PG 20:4_22:5__C	GMP	-0.0910602355004491	0.787560629803225	0.902619865391605
Neg:PE O-38:5|PE O-18:1_20:4__A	GMP	-0.110034091827996	0.788576724545503	0.903026198829372
Neg:LPI 22:5__B	GMP	-0.0769669488051839	0.789659004667118	0.903507578684506
Pos:LPC 17:1/0:0	GMP	-0.0725723565231948	0.791075283447048	0.904369984845244
Pos:CAR 22:5__B	GMP	-0.176994344899128	0.794879140113373	0.907199018607654
Pos:PC 38:4|PC 18:0_20:4	GMP	-0.0889521592525669	0.797102381049539	0.907964152837092
Neg:PI 37:3|PI 17:0_20:3__B	GMP	-0.0859972976146896	0.797545069048845	0.907964152837092
Neg:PE O-42:0|PE O-26:0_16:0	GMP	-0.0695361040209707	0.800074291139051	0.90979031738714
Neg:PG 36:3|PG 18:1_18:2__D	GMP	-0.0529340911854575	0.801636510963072	0.910344290735935
Neg:CL 72:7|CL 18:1_18:2_18:2_18:2__A	GMP	-0.157867509985516	0.803745224283733	0.911790871891803
Neg:FA 26:0	GMP	-0.0845539986409804	0.809867280387987	0.912103001427065
Pos:TG 47:1|TG 15:0_16:0_16:1	GMP	-0.0769685047954421	0.81115271794822	0.912797576256653
Neg:PI 40:3|PI 18:0_22:3__B	GMP	-0.0796362344467863	0.812699554168273	0.913784918813585
Pos:PC 38:2|PC 18:1_20:1	GMP	-0.0558762428386996	0.815621414957248	0.914809557449995
Neg:PE 36:4|PE 16:0_20:4__B	GMP	-0.0858916107807326	0.818226904218589	0.915475183818339
Neg:DLCL 38:5|DLCL 18:2_20:3__B	GMP	-0.0930608556606535	0.829089276389037	0.920046086502089
Pos:PC O-38:5__B	GMP	-0.0789605079431141	0.830740134414021	0.920046086502089
Neg:FA 22:3__A	GMP	-0.059796320043452	0.84513044137715	0.927333643472516
Neg:LPI 22:5__C	GMP	-0.0660609186116463	0.84726518378345	0.92892929788306
[truncated: 13,016 more rows]

## Sheet: f
	rna	prot	metabolomics	lipid
Factor1	11.7148995399475	13.5801136493683	4.27564978599548	5.55648803710938
Factor2	4.12041544914246	4.60701584815979	3.57043147087097	6.30083680152893
Factor3	0.557577610015869	0.34022331237793	7.68893361091614	6.64907097816467
Factor4	7.45342969894409	2.44860053062439	1.01961493492126	2.00293064117432
Factor5	0.00927448272705078	0.604391098022461	10.9460294246674	0.0425934791564941
Factor6	5.40115237236023	2.87517905235291	0.0987470149993896	1.1901319026947
Factor7	0.593793392181396	0.290793180465698	8.08892250061035	0.0685393810272217
Factor8	0.381791591644287	0.303608179092407	0.0241994857788086	7.68349170684814
Factor9	0.40474534034729	0.245964527130127	0.78655481338501	6.65645003318787
Factor10	2.8894305229187	0.948655605316162	0.21328330039978	3.55405211448669
Factor11	3.84851694107056	2.01636552810669	0.0626564025878906	1.31931304931641
Factor12	0.108695030212402	1.03033781051636	2.76716947555542	3.02958488464355
Factor13	1.41724348068237	0.874102115631104	0.715744495391846	3.92473936080933
Factor14	0.0516891479492188	6.68352246284485	0.0492274761199951	0.139462947845459
Factor15	2.35556960105896	1.58888101577759	0.0613868236541748	2.3206889629364
Factor16	3.08398604393005	1.63315534591675	0.130659341812134	0.684714317321777
Factor17	0.681108236312866	0.595378875732422	1.42399668693542	1.79838538169861
Factor18	1.47119760513306	2.07484364509583	0.132328271865845	0.372922420501709
Factor19	2.13519930839539	0.869232416152954	0.344604253768921	0.61948299407959
Factor20	3.07183861732483	0.0388264656066895	0.0577986240386963	0.0448703765869141
Factor21	1.25991106033325	0.416576862335205	0.0818610191345215	1.1134922504425
Factor22	1.27593278884888	0.555568933486938	0.141096115112305	0.800991058349609
Factor23	0.77328085899353	0.07895827293396	1.38353109359741	0.137484073638916
Factor24	1.48683190345764	0.519484281539917	0.0616252422332764	0.291508436203003
Factor25	0.729823112487793	0.529074668884277	0.0666677951812744	0.993996858596802
Factor26	1.09110474586487	0.84194540977478	0.230097770690918	0.024944543838501
Factor27	0.0988543033599854	1.47008299827576	0.0550210475921631	0.0834941864013672
Factor28	0.561302900314331	0.37914514541626	0.0940561294555664	0.557231903076172
Factor29	1.01443529129028	0.22541880607605	0.0852346420288086	0.0440716743469238
Factor30	0.455623865127563	0.476855039596558	0.0374853610992432	0.183075666427612

## Sheet: g
	C1	C2	C3	C4	C5	C6	C7	C8
Factor1	26.9108	3.26336	0	2.14208	0	1.49806	7.0812	0
Factor2	2.08852	0	0	1.5598	2.89711	8.71969	0	5.37737
Factor3	1.75401	0	0	0	2.97006	0	1.61095	0
Factor4	0	4.92838	10.0722	8.71852	2.6541	0	0	1.47159
Factor5	0	0	3.11067	0	0	0	0	0
Factor6	0	0	5.83728	3.58312	5.37055	5.64027	2.05416	0
Factor7	0	0	0	0	0	0	0	0
Factor8	1.47315	0	0	0	0	0	0	0
Factor9	0	0	0	0	0	0	0	0
Factor10	0	0	0	1.6684	0	0	2.23124	1.8734

## Sheet: h
pathway	pval	padj	log2err	ES	NES	MOFA
ASM	0.772340425531915	0.851554828150573	0.0605092988656667	-0.608504398826979	-0.807992959354386	MOFA_F1
CAR	8.15781503658236e-05	0.000269835420440801	0.538434096309916	0.504987713104127	1.97181196652248	MOFA_F1
CE	0.221590909090909	0.280247326203209	0.12563992130984	-0.669494514990854	-1.24207425452703	MOFA_F1
CL	0.000936924328920615	0.00221058903044074	0.477270815362862	0.581056046005339	1.91224544525196	MOFA_F1
Cer_NDS	5.42029321222587e-05	0.000194227173438093	0.557332238758646	-0.59399859489411	-2.03994944942231	MOFA_F1
Cer_NS	5.53870922371891e-07	3.9267954203129e-06	0.659444398037935	-0.544381435212516	-2.14039611578207	MOFA_F1
CoQ	0.00304179252795747	0.00653985393510856	0.431707695803346	-0.949339207048458	-1.60823966307539	MOFA_F1
DG	0.00023697306112929	0.000679322775237298	0.518848077743792	-0.601933866043269	-1.93944120189871	MOFA_F1
DLCL	0.0791896869244936	0.113505217925107	0.216542836735348	-0.572125131516271	-1.43798108286216	MOFA_F1
EtherLPC	0.000841885021883187	0.002129473878881	0.477270815362862	0.676968473192991	2.01333063164181	MOFA_F1
EtherLPE	0.000976771897171491	0.00221058903044074	0.45505986738723	0.920646583394563	1.76525727479248	MOFA_F1
EtherPC-1	0.93040293040293	0.935251798561151	0.0449543067640062	-0.239263095905388	-0.638705697413645	MOFA_F1
EtherPC-2	8.84718267103078e-09	9.51072137135809e-08	0.747739663149885	0.525996622559026	2.31023314959304	MOFA_F1
EtherPE-1	1.10644197174743e-06	5.94712559814244e-06	0.643551836150722	0.547958925227127	2.21848329031099	MOFA_F1
EtherPE-2	1.35887138248529e-06	6.49238549409638e-06	0.643551836150722	0.510679285185148	2.12198639008392	MOFA_F1
EtherPI	0.125	0.16796875	0.186432558434075	0.554774134913886	1.3782351743547	MOFA_F1
EtherPS	0.0733082706766917	0.109221059113301	0.227987202850442	0.968475073313783	1.28891783975877	MOFA_F1
EtherTG	0.0736607142857143	0.109221059113301	0.248911114434702	0.463721505696511	1.39562259686091	MOFA_F1
FA-1	0.0064659107339211	0.012088441806896	0.407017918923954	-0.650742473078421	-1.7806517095123	MOFA_F1
FA-2	0.024813881410479	0.0426798760260239	0.352487857583619	0.44477719101705	1.52880528477297	MOFA_F1
GM3	0.680803571428571	0.791204150579151	0.0689567351672811	0.288575667655786	0.868501283070143	MOFA_F1
Hex2Cer	0.46800731261426	0.559008734511477	0.0778840111977068	-0.362222222222222	-0.991162627163596	MOFA_F1
Hex3Cer	6.39245766097449e-07	3.9267954203129e-06	0.659444398037935	-0.938835666912307	-2.13319424834442	MOFA_F1
HexCer_NS	4.13979783639041e-06	1.78011306964788e-05	0.610526878385931	-0.648492528715636	-2.16339496850584	MOFA_F1
LPC	0.00514715609663643	0.0100603505525167	0.407017918923954	-0.41643336698308	-1.58720098724814	MOFA_F1
LPE	0.0658227848101266	0.108860759493671	0.282013350011725	0.344631260352799	1.39065503275793	MOFA_F1
LPG	0.183566433566434	0.239192625556262	0.133554954557592	-0.400978209277516	-1.24830974527647	MOFA_F1
LPI	0.935251798561151	0.935251798561151	0.0571258510018113	0.199333214928	0.700332945616335	MOFA_F1
LPS	0.000417939064890618	0.00112321123689354	0.49849310876659	0.68624448534435	2.06533080513321	MOFA_F1
MLCL	0.736196319018405	0.833064255731353	0.0609039347452418	-0.567131327953045	-0.845730704483886	MOFA_F1
OxFA	0.361702127659574	0.444376899696049	0.100990587455923	-0.821114369501466	-1.09030375238182	MOFA_F1
OxPI	0.864661654135338	0.906840271410233	0.0494904866135495	0.556451612903226	0.740566722465488	MOFA_F1
PA	0.0726495726495727	0.109221059113301	0.245041785430996	0.63381047508016	1.45882164871322	MOFA_F1
PC-1	9.97516469329792e-21	4.28932081811811e-19	1.1778932614942	-0.782426865344843	-2.98362417489498	MOFA_F1
PC-2	0.0833333333333333	0.115591397849462	0.197822021315103	-0.359055098919437	-1.32275015577086	MOFA_F1
PE	0.000133892828839735	0.000411242260007759	0.518848077743792	-0.492778269254576	-1.89665001856339	MOFA_F1
PG-1	1.79171726260165e-05	7.00398566289734e-05	0.575610261071129	0.515184907524408	2.06484379898853	MOFA_F1
PG-2	5.16933198704231e-10	7.40937584809397e-09	0.801215574617779	-0.700186233220806	-2.48398799710526	MOFA_F1
PI	0.817133443163097	0.878418451400329	0.0460457683018055	-0.215427205594194	-0.808862278226389	MOFA_F1
PS	4.72522748661017e-10	7.40937584809397e-09	0.801215574617779	0.770646520074493	2.64889588849582	MOFA_F1
SM	0.00327737304941873	0.00671081148214312	0.431707695803346	0.384338771420634	1.61152143475268	MOFA_F1
TG-1	0.0156534720612497	0.028045804109739	0.352487857583619	-0.674648856672157	-1.6482588486886	MOFA_F1
TG-2	3.25731209245706e-08	2.80128839951307e-07	0.719512826338911	0.501589134612846	2.22294519036906	MOFA_F1
ASM	0.811320754716981	0.916641528406234	0.0525898950623616	-0.591642228739003	-0.788519721166314	MOFA_F2
CAR	0.92436974789916	0.977064220183486	0.0327971189467838	-0.193529676354908	-0.671968185208368	MOFA_F2
CE	0.360995850622407	0.525555555555556	0.0995791200495904	0.578004966443969	1.10698694942833	MOFA_F2
CL	0.468253968253968	0.592203548085901	0.070619624712259	-0.331074737752642	-0.990034857254722	MOFA_F2
Cer_NDS	0.00088169764265319	0.00344663623946247	0.477270815362862	0.49285272081133	1.84370403819845	MOFA_F2
Cer_NS	2.76984196944494e-13	2.97758011715331e-12	0.932595211336209	0.629672052415365	2.80985154386559	MOFA_F2
CoQ	0.538947368421053	0.651026026026026	0.0778840111977068	0.562028098093683	0.973605142982295	MOFA_F2
DG	0.0635083890022451	0.16173858530979	0.287805130535564	0.395613808319101	1.39454520025897	MOFA_F2
DLCL	6.87784406014137e-07	4.2249613512297e-06	0.659444398037935	0.861208802051496	2.27425441145329	MOFA_F2
EtherLPC	0.196013289036545	0.337142857142857	0.125033367555272	-0.465020870226436	-1.25683267108344	MOFA_F2
EtherLPE	0.103846153846154	0.248076923076923	0.191892240384838	-0.741366642174871	-1.36659836948861	MOFA_F2
EtherPC-1	0.156351791530945	0.29230987112307	0.140406238523342	-0.500988865914371	-1.31586582182359	MOFA_F2
EtherPC-2	3.54929470706852e-05	0.000169577413782163	0.557332238758646	-0.482004365646621	-1.85900548980361	MOFA_F2
EtherPE-1	2.43439754394231e-07	1.74465157315866e-06	0.674962860011025	-0.620638180847057	-2.22035897774474	MOFA_F2
EtherPE-2	0.256648936170213	0.40873719464145	0.0934449219410994	-0.312091818472363	-1.15031033228212	MOFA_F2
EtherPI	0.366666666666667	0.525555555555556	0.0888945288620449	-0.467804888977213	-1.08443997120472	MOFA_F2
EtherPS	0.143459915611814	0.280398925968546	0.169570644405628	0.922287390029325	1.22930495557195	MOFA_F2
EtherTG	0.0263108130952728	0.0754243308731153	0.352487857583619	-0.600115781492247	-1.63942550513502	MOFA_F2
FA-1	0.139303482587065	0.280398925968546	0.188204146308491	0.452723722301163	1.33249400068366	MOFA_F2
FA-2	0.977064220183486	0.977064220183486	0.0343431191135615	-0.173443637781265	-0.538139172545208	MOFA_F2
GM3	0.0104618638474773	0.0374883454534602	0.380730400722792	0.562990389048671	1.71531310907994	MOFA_F2
Hex2Cer	1.07796369129657e-19	4.63524387257523e-18	1.15122052214226	-0.985185185185185	-2.6120104891655	MOFA_F2
Hex3Cer	0.063943161634103	0.16173858530979	0.237793834423688	-0.647702069661972	-1.4613919960166	MOFA_F2
HexCer_NS	1.03859854172924e-06	5.58246716179467e-06	0.643551836150722	-0.689131341891839	-2.21813874558304	MOFA_F2
LPC	0.122529644268775	0.277303931766174	0.257206466468838	0.292734180808001	1.24098043451326	MOFA_F2
LPE	0.406593406593407	0.54635989010989	0.0704500850658419	-0.291470333511107	-1.03168105447249	MOFA_F2
LPG	0.936808846761453	0.977064220183486	0.0378487722705029	-0.203193347297158	-0.614524082157827	MOFA_F2
LPI	0.545045045045045	0.651026026026026	0.0605092988656667	-0.294073518379595	-0.93264235123562	MOFA_F2
LPS	0.18407960199005	0.329809286898839	0.161978948883402	0.397303166672967	1.21049904817149	MOFA_F2
MLCL	0.137651821862348	0.280398925968546	0.169570644405628	0.820983125458547	1.26270685191243	MOFA_F2
OxFA	0.320675105485232	0.492465340566606	0.107972360317345	0.839442815249267	1.1188824913592	MOFA_F2
OxPI	0.669811320754717	0.778429372768995	0.0615706755421678	-0.662756598240469	-0.883298423710468	MOFA_F2
PA	0.461363636363636	0.592203548085901	0.0905428948469474	0.435046233018035	0.996868415256718	MOFA_F2
PC-1	1.16760591434136e-11	1.00414108633357e-10	0.875325132024659	0.628432972627034	2.67237066705487	MOFA_F2
PC-2	0.397849462365591	0.54635989010989	0.129442887745046	0.250733799066052	1.03129504000138	MOFA_F2
PE	0.0220711936836816	0.0730047175691007	0.352487857583619	0.337172878140972	1.46759886987778	MOFA_F2
PG-1	3.43666707575851e-18	7.38883421288079e-17	1.10533657731401	-0.801318789019641	-2.83104764658354	MOFA_F2
PG-2	0.000371945968889394	0.0015993676662244	0.49849310876659	0.468058955076939	1.87070532311734	MOFA_F2
PI	0.971467391304348	0.977064220183486	0.0288567763564905	-0.174416807198903	-0.621967102989648	MOFA_F2
PS	0.25	0.40873719464145	0.148261500475107	0.327222095635999	1.15346328488057	MOFA_F2
SM	3.53954720201193e-15	5.07335098955043e-14	1.00731795687447	0.660639597331111	2.91758599304153	MOFA_F2
TG-1	0.0243506748622635	0.0747913585055235	0.352487857583619	0.630258302583026	1.63487000707261	MOFA_F2
TG-2	0.831372549019608	0.916641528406234	0.034566432206351	-0.209687878097512	-0.812118838687553	MOFA_F2
ASM	0.952015355086372	0.991031390134529	0.0460457683018055	-0.524193548387097	-0.705504185017429	MOFA_F3
CAR	2.02795212165896e-19	4.36009706156677e-18	1.14219120216838	0.81062579058828	3.15006750721638	MOFA_F3
CE	0.349904397705545	0.442526150039366	0.0965629554309422	-0.59808963997061	-1.12009028671392	MOFA_F3
CL	2.63530314134595e-20	1.13318035077876e-18	1.16906996676109	0.937662293146938	3.08361091679284	MOFA_F3
Cer_NDS	0.370288248337029	0.454925562242635	0.102080107662747	0.284386676959288	1.03641192490044	MOFA_F3
Cer_NS	2.72671058962362e-05	0.000101221940287412	0.575610261071129	0.47458942890696	1.98534468257687	MOFA_F3
CoQ	0.0166706362809024	0.0311668417425566	0.352487857583619	-0.895741556534508	-1.55150343010576	MOFA_F3
DG	0.148897058823529	0.228663340336134	0.154190966581424	-0.381975467879133	-1.27007208029558	MOFA_F3
DLCL	5.95351572008893e-05	0.000196923981510634	0.557332238758646	0.814623338257016	2.12646392995375	MOFA_F3
EtherLPC	0.000140843704756204	0.000432591378894055	0.518848077743792	0.723561772052621	2.12025608724769	MOFA_F3
EtherLPE	0.237995824634656	0.3225	0.127505315300183	0.650991917707568	1.22576940068252	MOFA_F3
EtherPC-1	0.000693706956532366	0.00156996837531009	0.477270815362862	0.706070190881865	1.96921560035198	MOFA_F3
EtherPC-2	0.00399087689356024	0.00858038532115451	0.407017918923954	-0.375630103049974	-1.56400448650891	MOFA_F3
EtherPE-1	2.95832203231061e-08	1.81725496270509e-07	0.73376198835648	-0.62657848520255	-2.39682903183421	MOFA_F3
EtherPE-2	0.162100456621005	0.240355849472524	0.165656695205483	0.287647618734853	1.19300305927318	MOFA_F3
EtherPI	0.000537913543441979	0.0012850156871114	0.477270815362862	-0.814896755162242	-1.94864251433492	MOFA_F3
EtherPS	0.978886756238004	0.991031390134529	0.044774889329693	-0.510263929618768	-0.686756521359623	MOFA_F3
EtherTG	0.0412398306682264	0.0709325087493493	0.321775918075361	0.516770538909347	1.5343988507527	MOFA_F3
FA-1	1.36931363045151e-09	1.1776097221883e-08	0.788186810800237	-0.896384520536467	-2.48138097938533	MOFA_F3
FA-2	0.703056768558952	0.775165155077819	0.0662842187012672	0.251411911651494	0.868818087411875	MOFA_F3
GM3	2.36816889309312e-07	1.27289078003755e-06	0.690132458796796	-0.822232114463762	-2.34144600842051	MOFA_F3
Hex2Cer	0.000375458899387598	0.000949690157274514	0.49849310876659	-0.720549539393033	-1.9946327505574	MOFA_F3
Hex3Cer	0.00597453893533714	0.0116775079190681	0.407017918923954	-0.760800769043662	-1.74892952364616	MOFA_F3
HexCer_NS	3.56077912413259e-07	1.70126113708557e-06	0.674962860011025	-0.685181984955432	-2.36826289087196	MOFA_F3
LPC	2.09514397546798e-16	3.00303969817078e-15	1.04762648849882	0.731723345063064	2.99408962278535	MOFA_F3
LPE	0.0605381165919283	0.100120731286651	0.276500599254472	0.33185568924595	1.33906478419413	MOFA_F3
LPG	6.54218480612884e-06	2.8131394666354e-05	0.610526878385931	0.680167949994894	2.28254321148412	MOFA_F3
LPI	0.885454545454545	0.951863636363636	0.0468819856878333	-0.213803450862716	-0.72513818805467	MOFA_F3
LPS	0.0224573178535346	0.0402360278209161	0.352487857583619	0.551517303285805	1.63756919680055	MOFA_F3
MLCL	0.106918238993711	0.170277195434428	0.197822021315103	0.856199559794571	1.31845634755153	MOFA_F3
OxFA	0.441908713692946	0.52783540802213	0.0878312634480124	0.777859237536657	1.04036571941126	MOFA_F3
OxPI	0.293666026871401	0.382655731983947	0.107554375265169	-0.835043988269795	-1.12387310032846	MOFA_F3
PA	0.24	0.3225	0.120433371642259	-0.549866185926694	-1.21296371664069	MOFA_F3
PC-1	2.8675210210064e-09	2.05505673172125e-08	0.774939030136436	-0.624515581201426	-2.42298343201256	MOFA_F3
PC-2	0.494481236203091	0.574667382614402	0.0850427463764322	0.247919240136057	0.981660697232923	MOFA_F3
PE	2.82479833360219e-05	0.000101221940287412	0.575610261071129	-0.514538260265844	-2.03227962826113	MOFA_F3
PG-1	0.000235464861903448	0.000674999270789885	0.518848077743792	0.490169207702607	1.95555760871072	MOFA_F3
PG-2	0.991031390134529	0.991031390134529	0.0513223330421143	0.152687890807454	0.585067625508097	MOFA_F3
PI	0.000271268479242218	0.000729034037963461	0.49849310876659	-0.506406053911959	-1.93165538038044	MOFA_F3
PS	0.568014705882353	0.642753482972136	0.0683110858318647	-0.279376014738411	-0.928927918312754	MOFA_F3
SM	0.00438228982831611	0.00897326012464728	0.407017918923954	-0.413801878826182	-1.64901678995095	MOFA_F3
TG-1	1.05421930921252e-10	1.13328575740346e-09	0.839088935621274	-0.963837638376384	-2.35702039932621	MOFA_F3
TG-2	0.195121951219512	0.279674796747967	0.128788713061714	-0.276125396988864	-1.16006093258838	MOFA_F3
ASM	0.609375	0.727864583333333	0.0678338263479455	-0.685483870967742	-0.918418149035227	MOFA_F4
CAR	0.000531393302574002	0.00228499120106821	0.477270815362862	-0.486380377694285	-1.87150836307582	MOFA_F4
CE	0.215686274509804	0.386437908496732	0.130105630751129	-0.661278471711977	-1.2591198592149	MOFA_F4
CL	0.261477045908184	0.406515490258703	0.11776578836269	-0.348717396782753	-1.15751230279057	MOFA_F4
Cer_NDS	1.73507200357066e-05	0.000106582994505055	0.575610261071129	0.602492482829244	2.18479733054154	MOFA_F4
Cer_NS	3.26992272399142e-06	2.34344461886051e-05	0.627256739718528	0.51004374770207	2.14285646271294	MOFA_F4
CoQ	0.273453093812375	0.406515490258703	0.114750719227023	-0.692364170337739	-1.19648565521548	MOFA_F4
DG	0.165983606557377	0.310317177476835	0.154190966581424	-0.359393729093684	-1.22511329997398	MOFA_F4
DLCL	0.288577154308617	0.406515490258703	0.11146266692298	0.441994623283396	1.15058840805711	MOFA_F4
EtherLPC	0.133333333333333	0.260606060606061	0.172324344900946	-0.445035095852685	-1.332964847148	MOFA_F4
EtherLPE	0.807843137254902	0.86843137254902	0.0545680646670941	-0.374732596861073	-0.713516732794011	MOFA_F4
EtherPC-1	0.799610894941634	0.86843137254902	0.0546808488785442	-0.262028127313101	-0.754247620848645	MOFA_F4
EtherPC-2	1.24610009265978e-08	1.78607679947902e-07	0.747739663149885	-0.530216896090821	-2.32448892379518	MOFA_F4
EtherPE-1	0.000275844136373818	0.00131792198489713	0.49849310876659	-0.466062081801801	-1.86911845917194	MOFA_F4
EtherPE-2	0.0352885463825886	0.0892592643794889	0.321775918075361	0.357864410628226	1.47503529025514	MOFA_F4
EtherPI	0.00454625560305587	0.0150376146870309	0.407017918923954	0.750398338561062	1.83621568280363	MOFA_F4
EtherPS	0.779296875	0.86843137254902	0.0560595875032335	-0.609970674486804	-0.817244812831346	MOFA_F4
EtherTG	0.0657084188911704	0.148708526964228	0.252961123069611	-0.477025874055477	-1.44762270627244	MOFA_F4
FA-1	0.979959919839679	0.992202729044834	0.0466948041282054	0.189400545218987	0.542101396192059	MOFA_F4
FA-2	0.524590163934426	0.663452266152363	0.0778840111977068	-0.283717600177171	-0.967145994144891	MOFA_F4
GM3	1.08189046059953e-09	2.326064490289e-08	0.788186810800237	-0.86912650796188	-2.63752415954396	MOFA_F4
Hex2Cer	0.514910536779324	0.663452266152363	0.077274697304471	-0.329316581273924	-0.960991196626451	MOFA_F4
Hex3Cer	0.293069306930693	0.406515490258703	0.109684061970549	0.484027422633177	1.14496815875947	MOFA_F4
HexCer_NS	4.71629376629551e-07	5.07001579876768e-06	0.674962860011025	-0.660046325622619	-2.38165718993412	MOFA_F4
LPC	0.82995951417004	0.870445344129555	0.0547939500773363	0.199169189414042	0.810077152587031	MOFA_F4
LPE	0.0758196721311475	0.163012295081967	0.234392647294686	0.341621187246174	1.36160277402848	MOFA_F4
LPG	0.00145771630576622	0.00569834555890431	0.45505986738723	-0.570130036358493	-1.91490113233681	MOFA_F4
LPI	0.0861723446893788	0.176448134363966	0.216542836735348	0.398048168423857	1.39737875344552	MOFA_F4
LPS	0.283367556468172	0.406515490258703	0.114266502484433	-0.377881595600093	-1.14675116765162	MOFA_F4
MLCL	0.478957915831663	0.643599699398798	0.0815265143256594	0.673514306676449	1.01956197793665	MOFA_F4
OxFA	0.281059063136456	0.406515490258703	0.114266502484433	0.87683284457478	1.14961423855025	MOFA_F4
OxPI	0.716796875	0.833034206081081	0.059989249649033	-0.636363636363636	-0.852606367232703	MOFA_F4
PA	0.0225032236801779	0.0604774136404782	0.352487857583619	-0.718433704347212	-1.6038112195661	MOFA_F4
PC-1	0.0611439842209073	0.146066184527723	0.257206466468838	-0.333376887555367	-1.36042828037429	MOFA_F4
PC-2	6.53351924557445e-07	5.61882655119403e-06	0.659444398037935	0.588514281400843	2.31335779234198	MOFA_F4
PE	0.000105412630492688	0.000566592888898199	0.538434096309916	0.476322807437078	1.95345548259977	MOFA_F4
PG-1	0.00937724156328704	0.0288015276586673	0.380730400722792	-0.410755935454069	-1.62894719924118	MOFA_F4
PG-2	0.00227978456473978	0.00816922802365089	0.431707695803346	-0.46302489842556	-1.76233667772767	MOFA_F4
PI	0.228571428571429	0.393142857142857	0.128788713061714	0.288559110456193	1.15424222256426	MOFA_F4
PS	0.0104485399251771	0.0299524811188411	0.380730400722792	-0.488053259923625	-1.66369218888688	MOFA_F4
SM	2.60974906053795e-14	1.12219209603132e-12	0.97599468306432	0.680116862371426	2.8316998595856	MOFA_F4
TG-1	0.597979797979798	0.727864583333333	0.0704500850658419	0.354981549815498	0.897303667518171	MOFA_F4
TG-2	0.992202729044834	0.992202729044834	0.0448645113168564	-0.139584311770612	-0.619703267431828	MOFA_F4
ASM	0.42315369261477	0.602256163254959	0.0880945010398517	-0.798387096774194	-1.06311526942016	MOFA_F5
CAR	0.000489310925798667	0.00263004622616784	0.477270815362862	0.510295304785782	1.87544770701819	MOFA_F5
CE	0.714579055441478	0.808602615367989	0.0625237414724762	-0.445260837619397	-0.827766847842652	MOFA_F5
CL	0.000813854776470876	0.00388841726536085	0.477270815362862	-0.605522235625338	-1.96946058188962	MOFA_F5
Cer_NDS	0.964125560538117	0.964125560538117	0.0525898950623616	-0.177333660808604	-0.63663728042508	MOFA_F5
Cer_NS	1.30387186151641e-05	0.000140166225113014	0.593325476396405	0.501113150078066	1.98267018406345	MOFA_F5
CoQ	0.0123548630241083	0.0367338076672426	0.380730400722792	-0.914831130690162	-1.54537667588576	MOFA_F5
DG	2.15023034610336e-05	0.000184919809764889	0.575610261071129	-0.630695285316411	-2.1363366157441	MOFA_F5
DLCL	0.549808429118774	0.66812531709792	0.072003313661988	0.363312444574618	0.936196559783267	MOFA_F5
EtherLPC	0.699788583509514	0.808602615367989	0.0649407684612899	-0.285991814920848	-0.83636860561963	MOFA_F5
EtherLPE	0.0316979884409559	0.0801772648800649	0.321775918075361	0.818515797207935	1.55619886270365	MOFA_F5
EtherPC-1	0.00305190565649982	0.0119301766572266	0.431707695803346	-0.662472242783124	-1.87357593225051	MOFA_F5
EtherPC-2	2.88164910660968e-05	0.000206518185973694	0.575610261071129	-0.433815678003234	-1.89119754700891	MOFA_F5
EtherPE-1	0.193693693693694	0.325290651377608	0.149207542435322	-0.290600584459593	-1.16101775935025	MOFA_F5
EtherPE-2	0.559360730593607	0.66812531709792	0.0802023444698144	-0.22811338620011	-0.946605088468187	MOFA_F5
EtherPI	0.00558950569112256	0.0200290620598558	0.407017918923954	-0.727535323142663	-1.7947010643431	MOFA_F5
EtherPS	0.063872255489022	0.144552999264629	0.252961123069611	0.966275659824047	1.29451999630699	MOFA_F5
EtherTG	0.196687370600414	0.325290651377608	0.141225119642531	-0.417655786350148	-1.24504900536141	MOFA_F5
FA-1	0.260960334029228	0.400760512973457	0.120985142145252	-0.405871763793849	-1.16896258124857	MOFA_F5
FA-2	0.0128141189536893	0.0367338076672426	0.380730400722792	-0.474323715547969	-1.60666354233574	MOFA_F5
GM3	0.175337186897881	0.314145793192036	0.144630528034484	0.441956705766183	1.26763059997559	MOFA_F5
Hex2Cer	0.00110055266183983	0.00473237644591126	0.45505986738723	-0.660740740740741	-1.90301782664708	MOFA_F5
Hex3Cer	0.434184675834971	0.602256163254959	0.0857844408075645	-0.434045689019897	-1.0419079285961	MOFA_F5
HexCer_NS	0.457446808510638	0.61469414893617	0.0774767547848578	0.286704054615758	0.983896755479527	MOFA_F5
LPC	0.244943820224719	0.390095713691219	0.130777137971974	-0.27522524054375	-1.11801462271135	MOFA_F5
LPE	0.811659192825112	0.872533632286996	0.060640400949416	-0.206574287624111	-0.816872313060737	MOFA_F5
LPG	0.00642859681763066	0.0212638202429322	0.407017918923954	-0.514887037596838	-1.6981778701118	MOFA_F5
LPI	0.000405418989512426	0.00249043093557633	0.49849310876659	0.58941022860599	1.98424563769049	MOFA_F5
LPS	0.140655105973025	0.262963893775656	0.163180127180689	0.464815891277333	1.33319585255891	MOFA_F5
MLCL	0.523046092184369	0.66812531709792	0.0768736734126542	-0.657373440939105	-1.00758329486978	MOFA_F5
OxFA	0.912175648702595	0.933894116528847	0.0497903187820785	-0.535923753665689	-0.713624666617204	MOFA_F5
OxPI	0.554890219560878	0.66812531709792	0.0736212741014394	-0.720674486803519	-0.959634811606993	MOFA_F5
PA	0.096969696969697	0.208484848484848	0.204294756516886	0.64688921625871	1.43030059020217	MOFA_F5
PC-1	0.0601769911504425	0.143756145526057	0.245041785430996	0.354449758594364	1.37049696556716	MOFA_F5
PC-2	0.106571936056838	0.218218726211621	0.181383128498408	0.348967536324109	1.29325450705068	MOFA_F5
PE	0.320143884892086	0.474696105184818	0.0982123351217438	0.277589566155693	1.07985813333451	MOFA_F5
PG-1	1.29529452967997e-12	5.56976647762387e-11	0.910119734774459	-0.693987734230474	-2.72267755977297	MOFA_F5
PG-2	0.124711316397229	0.243753936594583	0.191892240384838	-0.348515261804843	-1.29743005664997	MOFA_F5
PI	1.21209861172552e-06	1.73734134347325e-05	0.643551836150722	0.563516997286836	2.14413799961647	MOFA_F5
PS	1.47997992423431e-08	3.18195683710377e-07	0.747739663149885	0.744385292789067	2.42637779232833	MOFA_F5
SM	0.885918003565062	0.92913351593409	0.0459538081039063	0.193846156486056	0.762956891917628	MOFA_F5
TG-1	0.0272738265021518	0.0732984087245328	0.352487857583619	-0.628815404548854	-1.58135809822239	MOFA_F5
TG-2	0.733884297520661	0.809154481881755	0.0511147954416412	0.202676626376727	0.856254554666673	MOFA_F5
ASM	0.352941176470588	0.498646103131622	0.09754492162472	-0.810850439882698	-1.08351858588308	MOFA_F6
CAR	0.887070376432079	0.930342102111692	0.0419926218968594	-0.19978001559399	-0.746514831246736	MOFA_F6
CE	0.39622641509434	0.532429245283019	0.0886261133285098	-0.576961792936953	-1.09048500672403	MOFA_F6
CL	0.233511586452763	0.371888822869215	0.11776578836269	-0.37061894108874	-1.17951424263095	MOFA_F6
Cer_NDS	7.05778042392052e-05	0.000337205064698425	0.538434096309916	0.570985138233273	2.14704333868453	MOFA_F6
Cer_NS	0.912921348314607	0.930976430976431	0.0658311958368866	0.172585068544996	0.753118621148671	MOFA_F6
CoQ	0.114661654135338	0.189632735685367	0.179782316298324	-0.775435684120192	-1.35388482882049	MOFA_F6
DG	2.06290810457809e-08	2.95683494989526e-07	0.73376198835648	-0.73043699974762	-2.45114548966567	MOFA_F6
DLCL	0.109022556390977	0.189632735685367	0.184706471207739	-0.525493356084234	-1.36412705809837	MOFA_F6
EtherLPC	0.000100287613397646	0.00043123673760988	0.538434096309916	-0.721761926928853	-2.04543438687144	MOFA_F6
EtherLPE	0.0175916746775222	0.0444965888902032	0.352487857583619	0.828914941421526	1.63449320348907	MOFA_F6
EtherPC-1	6.02928828199232e-07	6.48148490314174e-06	0.659444398037935	-0.84389311485809	-2.31257388079646	MOFA_F6
EtherPC-2	0.000978769858341686	0.00323746953143788	0.45505986738723	-0.407795786408932	-1.69947705874162	MOFA_F6
EtherPE-1	6.681273956618e-05	0.000337205064698425	0.538434096309916	0.4856345132674	2.02223271450839	MOFA_F6
EtherPE-2	0.0543478260869565	0.116847826086957	0.241339976815091	-0.343667436759349	-1.37538764432826	MOFA_F6
EtherPI	0.658627087198516	0.765431479717194	0.0615706755421678	-0.343657817109145	-0.841690637395592	MOFA_F6
EtherPS	0.766260162601626	0.823729674796748	0.0587185879555941	0.61217008797654	0.817528858827541	MOFA_F6
EtherTG	0.35948905109489	0.498646103131622	0.0922597260527354	-0.37410404341437	-1.0843071723218	MOFA_F6
FA-1	0.0952380952380952	0.186147186147186	0.213927855492356	0.446217718169982	1.32927591934735	MOFA_F6
FA-2	0.271331058020478	0.41668698196002	0.105125131597001	-0.335656050562092	-1.12636930316857	MOFA_F6
GM3	0.000258844215845815	0.00101184557103364	0.49849310876659	-0.69665954202075	-2.01920548942803	MOFA_F6
Hex2Cer	0.0922231090375714	0.186147186147186	0.287805130535564	0.492137847843954	1.46607129995046	MOFA_F6
Hex3Cer	0.723768736616702	0.798001427551749	0.0639271933359996	0.318349299926308	0.798606183740394	MOFA_F6
HexCer_NS	0.301184433164129	0.446583814691639	0.0982123351217438	-0.316269237520178	-1.10602675193079	MOFA_F6
LPC	0.0155544727482362	0.0444965888902032	0.380730400722792	-0.389358720100161	-1.52603151284379	MOFA_F6
LPE	0.0347438034680127	0.0829990860624749	0.321775918075361	0.357411382354479	1.47581703128972	MOFA_F6
LPG	0.0124914078223756	0.0383664668830109	0.380730400722792	-0.510512374096246	-1.66564692755562	MOFA_F6
LPI	0.930976430976431	0.930976430976431	0.0410713282497468	-0.196593673434905	-0.67623126861409	MOFA_F6
LPS	0.000452406992889339	0.00162112505785346	0.49849310876659	0.675743731596392	2.08641324013043	MOFA_F6
MLCL	0.611524163568773	0.751301115241636	0.0652353056017703	-0.607483492296405	-0.945493993862859	MOFA_F6
OxFA	0.107723577235772	0.189632735685367	0.193813302725311	0.950146627565982	1.26888311501855	MOFA_F6
OxPI	0.640243902439024	0.764735772357724	0.0673623868166279	0.674486803519062	0.900750359426751	MOFA_F6
PA	0.47198275862069	0.615007836990596	0.0862865626267245	0.422155277337657	1.00790125010095	MOFA_F6
PC-1	9.34047695946888e-07	8.03281018514323e-06	0.659444398037935	0.533750091804382	2.25518028491593	MOFA_F6
PC-2	0.113268608414239	0.189632735685367	0.166933848713193	-0.335458889047238	-1.26018445197016	MOFA_F6
PE	2.89117100795698e-05	0.0001776005047745	0.575610261071129	0.468532337847158	2.00621499535128	MOFA_F6
PG-1	1.15078758224336e-06	8.24731100607745e-06	0.643551836150722	-0.574740808754321	-2.18910770760126	MOFA_F6
PG-2	1.22873367088774e-09	2.64177739240864e-08	0.788186810800237	-0.679347323035181	-2.4913067257737	MOFA_F6
PI	0.532828282828283	0.673871063576946	0.0883594442500905	0.226754083141052	0.946715174192895	MOFA_F6
PS	0.0169091394148746	0.0444965888902032	0.352487857583619	0.440253955048584	1.55405570948464	MOFA_F6
SM	0.692546583850932	0.783671134357633	0.0509082865515105	-0.218160636252726	-0.877117469602196	MOFA_F6
TG-1	0.0470809792843691	0.106551689959362	0.287857117255149	-0.625085163636531	-1.57046331638876	MOFA_F6
TG-2	1.79034717765956e-17	7.69849286393612e-16	1.07686819261983	0.643262896991059	2.95579830470998	MOFA_F6
ASM	0.00936072014810928	0.0251569353980437	0.380730400722792	0.99633431085044	1.30904006369798	MOFA_F7
CAR	0.474878444084279	0.551885759341189	0.0709609456938284	-0.278663629460896	-0.986899646152518	MOFA_F7
CE	0.182656826568266	0.261808118081181	0.138022242496643	-0.698494057952992	-1.26968671886644	MOFA_F7
CL	0.219723183391003	0.286305966236762	0.119887845115423	-0.392244593586875	-1.20004822294975	MOFA_F7
Cer_NDS	0.066006600660066	0.123403644712297	0.224966093540314	-0.404702295348072	-1.36312536435507	MOFA_F7
Cer_NS	2.18752479982831e-09	2.01840247968195e-08	0.774939030136436	0.586875383647553	2.48803697649502	MOFA_F7
CoQ	0.60038240917782	0.629669355966982	0.0675188953767744	-0.569750367107195	-0.944274559230651	MOFA_F7
DG	0.00766082931796494	0.0219610440448328	0.407017918923954	0.510110218371944	1.76529952431141	MOFA_F7
DLCL	0.00486617977484771	0.0160958254091117	0.407017918923954	-0.721565731166913	-1.81091384612667	MOFA_F7
EtherLPC	0.0551876379690949	0.115562274292433	0.287857117255149	0.504664718511414	1.50277526537281	MOFA_F7
EtherLPE	0.0976138828633406	0.162141779788839	0.211400189384923	0.745233730343264	1.3878636578962	MOFA_F7
EtherPC-1	0.0651728926293446	0.123403644712297	0.287805130535564	0.538608138972396	1.521500093907	MOFA_F7
EtherPC-2	1.32621611896199e-12	2.85136465576827e-11	0.910119734774459	0.609362306613459	2.655181074694	MOFA_F7
EtherPE-1	4.44528116037469e-09	3.18578483160186e-08	0.761460801445585	0.617642171619655	2.48863175876332	MOFA_F7
EtherPE-2	4.78282258553016e-14	2.05661371177797e-12	0.965327754226083	-0.710995365405019	-2.66741643632004	MOFA_F7
EtherPI	0.115248226950355	0.176988348530902	0.173747838999571	-0.590302579433666	-1.38464400079916	MOFA_F7
EtherPS	0.490118577075099	0.554607863532349	0.0795564677235957	-0.758797653958944	-1.01067573682114	MOFA_F7
EtherTG	0.433862433862434	0.533030990173847	0.0799858801499946	-0.355927222658101	-1.01275968209148	MOFA_F7
FA-1	0.190730837789661	0.262133049242424	0.132147260608774	-0.457387071224266	-1.25355651704699	MOFA_F7
FA-2	0.0476973684210526	0.114652447932838	0.266350657088526	-0.457682757069382	-1.46557284314057	MOFA_F7
GM3	0.0564373897707231	0.115562274292433	0.252961123069611	-0.52245652236913	-1.48660419270444	MOFA_F7
Hex2Cer	0.0980392156862745	0.162141779788839	0.190023305279108	-0.515585858307974	-1.41306139469413	MOFA_F7
Hex3Cer	0.137078651685393	0.203254552499031	0.179782316298324	0.582615568083212	1.372535343115	MOFA_F7
HexCer_NS	6.84778071131392e-05	0.000294454570586499	0.538434096309916	0.582933077827606	2.08030403281211	MOFA_F7
LPC	5.31331374093193e-05	0.000253858323177859	0.557332238758646	-0.536434007763582	-1.95914063333302	MOFA_F7
LPE	0.816091954022989	0.816091954022989	0.0459538081039063	-0.218649770141563	-0.790923756128876	MOFA_F7
LPG	0.0533012989297553	0.115562274292433	0.321775918075361	0.429927607965675	1.43891564517425	MOFA_F7
LPI	0.000186344083709819	0.00072843596359293	0.518848077743792	-0.610565652082651	-1.99367273636242	MOFA_F7
LPS	0.0479940479718857	0.114652447932838	0.321775918075361	-0.539739088291819	-1.53578021762008	MOFA_F7
MLCL	0.195075757575758	0.262133049242424	0.135002033828631	-0.820983125458547	-1.22962695896936	MOFA_F7
OxFA	0.515090543259557	0.56792034256823	0.0778840111977068	0.763929618768328	1.00369370594061	MOFA_F7
OxPI	0.106639839034205	0.169833817721142	0.193813302725311	0.956011730205279	1.25606198900822	MOFA_F7
PA	0.460573476702509	0.550129430505775	0.0776798560117236	-0.466063385526548	-1.00675195493079	MOFA_F7
PC-1	0.0975609756097561	0.162141779788839	0.181383128498408	-0.343823994910884	-1.2645542760766	MOFA_F7
PC-2	0.640522875816993	0.655773420479303	0.0568864160475701	-0.250913748591465	-0.896328031956682	MOFA_F7
PE	2.34697962753715e-09	2.01840247968195e-08	0.774939030136436	0.601869672124743	2.46217735889539	MOFA_F7
PG-1	1.52502269161606e-06	9.36799653421293e-06	0.643551836150722	0.565457944256572	2.25917560097576	MOFA_F7
PG-2	0.00689780983084663	0.0211861301947432	0.407017918923954	0.435987894914325	1.67636451910493	MOFA_F7
PI	0.000403576231796227	0.00144614816393648	0.49849310876659	-0.506107636654216	-1.84179996019223	MOFA_F7
PS	0.287828947368421	0.364018962848297	0.0992333343771191	-0.352204942172894	-1.12781613573054	MOFA_F7
SM	4.1088685585927e-10	5.88937826731621e-09	0.814035837847908	-0.647022210407418	-2.42772010859586	MOFA_F7
TG-1	0.575652173913043	0.618826086956522	0.0649407684612899	-0.362665862805773	-0.88976905876263	MOFA_F7
TG-2	2.6807184981831e-05	0.000144088619277341	0.575610261071129	-0.475744578200692	-1.88961371682785	MOFA_F7
ASM	0.159533073929961	0.254071191814382	0.153158808683073	-0.917888563049853	-1.22649933354466	MOFA_F8
CAR	1.88143387843814e-13	2.022541419321e-12	0.943632225232838	-0.729929759996746	-2.80250005643759	MOFA_F8
CE	0.239373601789709	0.3119110568775	0.132147260608774	0.691470188321317	1.25897919817898	MOFA_F8
CL	0.000483460215765515	0.00138591928519448	0.49849310876659	0.703717833457832	1.98263869669264	MOFA_F8
Cer_NDS	2.10807748149044e-06	1.00719257448988e-05	0.627256739718528	0.72933716694483	2.24083354128177	MOFA_F8
Cer_NS	0.416216216216216	0.497147147147147	0.0684714904492087	0.303944315545244	1.03232374454737	MOFA_F8
CoQ	0.235714285714286	0.3119110568775	0.117249716749792	-0.717327459618209	-1.19480368062539	MOFA_F8
DG	8.90241194130068e-05	0.000273431223911378	0.538434096309916	0.703242154931427	2.04436619580266	MOFA_F8
DLCL	0.520169851380042	0.604521719171401	0.0802023444698144	-0.374588630933993	-0.946547148323301	MOFA_F8
EtherLPC	5.2165910243321e-05	0.000186927845038567	0.557332238758646	-0.742031134173462	-2.08590220856499	MOFA_F8
EtherLPE	0.319910514541387	0.404592709567048	0.111918316325105	0.653026308875962	1.18898334682275	MOFA_F8
EtherPC-1	0.0843806104129264	0.160275066410672	0.206587922696891	0.569133639189612	1.42343165171364	MOFA_F8
EtherPC-2	9.07762699763146e-15	1.79075986119626e-13	0.986546283587582	-0.63598978852147	-2.72678502686185	MOFA_F8
EtherPE-1	0.0175699204920894	0.0397635042715708	0.352487857583619	0.480056561859007	1.58974881056762	MOFA_F8
EtherPE-2	0.959409594095941	0.959409594095941	0.0770736734944102	-0.178542930426049	-0.72676838636709	MOFA_F8
EtherPI	0.0857285238940805	0.160275066410672	0.287805130535564	0.691122170048309	1.5362264239426	MOFA_F8
EtherPS	0.624513618677043	0.654977697636899	0.066436413766281	-0.692815249266862	-0.925752292491779	MOFA_F8
EtherTG	8.89845338365275e-08	5.46619279281526e-07	0.704975715167238	0.880975290047525	2.32869665998953	MOFA_F8
FA-1	0.176991150442478	0.262435154104364	0.137250779610133	0.50596785869579	1.29281291467748	MOFA_F8
FA-2	0.170483460559796	0.261813885859687	0.170932335370056	-0.362395205040036	-1.24261832193379	MOFA_F8
GM3	0.220890410958904	0.3119110568775	0.118815039412263	0.469815238680264	1.24187044686338	MOFA_F8
Hex2Cer	0.00538156327698029	0.0136121894653031	0.407017918923954	-0.610436148480713	-1.69972912787044	MOFA_F8
Hex3Cer	0.0558079394495263	0.11427339982522	0.321775918075361	0.729337209897631	1.59366785667823	MOFA_F8
HexCer_NS	0.0985185904225882	0.176512474507137	0.287805130535564	-0.400608785659573	-1.42515269833011	MOFA_F8
LPC	1.24936734502065e-14	1.79075986119626e-13	0.986546283587582	-0.700025092775261	-2.8255631809923	MOFA_F8
LPE	0.00107745745123828	0.00289566690020287	0.45505986738723	-0.465007458955039	-1.84307746704176	MOFA_F8
LPG	0.00956504293032468	0.0228498247779978	0.380730400722792	-0.536792279729152	-1.74965506347308	MOFA_F8
LPI	0.568881685575365	0.643734538940544	0.0621124188949471	0.31132783195799	0.922309029493736	MOFA_F8
LPS	0.356164383561644	0.437573385518591	0.0891647117820678	0.411721068249258	1.08830915839609	MOFA_F8
MLCL	0.136752136752137	0.226166995397765	0.175204047558551	0.867204695524578	1.35704184221635	MOFA_F8
OxFA	0.586065573770492	0.646174863387978	0.0721797965581253	0.696480938416422	0.940099039073089	MOFA_F8
OxPI	0.865758754863813	0.886372058551047	0.051011413203915	-0.563049853372434	-0.752357418659985	MOFA_F8
PA	0.231083844580777	0.3119110568775	0.128142916898415	0.591880137970732	1.24097428988443	MOFA_F8
PC-1	6.4554470647087e-10	5.55168447564948e-09	0.801215574617779	-0.631225009071991	-2.5515675551667	MOFA_F8
PC-2	1.78892465496744e-06	9.61547002044997e-06	0.643551836150722	-0.584756785530697	-2.28247820434471	MOFA_F8
PE	8.64422174438472e-05	0.000273431223911378	0.538434096309916	0.583419740383559	1.96214638215729	MOFA_F8
PG-1	1.18091504024907e-05	5.07793467307099e-05	0.593325476396405	-0.546780653584183	-2.17167211069894	MOFA_F8
PG-2	0.602373887240356	0.647551928783383	0.0552495663125249	0.288636363636364	0.91186430213664	MOFA_F8
PI	2.7914056694397e-05	0.000109118585259916	0.575610261071129	0.612113534035921	2.02450676971735	MOFA_F8
PS	0.13136288998358	0.225944170771757	0.155241966228839	0.446571963774012	1.29821089411487	MOFA_F8
SM	1.95831165303425e-08	1.40345668467454e-07	0.73376198835648	-0.580011817074584	-2.38554090097803	MOFA_F8
TG-1	0.0279740761699004	0.060144263765286	0.352487857583619	-0.659028650855285	-1.59913020738415	MOFA_F8
TG-2	1e-50	4.3e-49	NA	0.933955827304768	3.32069459299546	MOFA_F8
ASM	0.449596774193548	0.578994614003591	0.0852884689790502	-0.759530791788856	-1.02831361540004	MOFA_F9
CAR	0.000154853828904934	0.000554892886909348	0.518848077743792	-0.594103671251104	-1.86910842946842	MOFA_F9
CE	0.139186295503212	0.230192719486081	0.173747838999571	-0.783610703266507	-1.33014502019801	MOFA_F9
CL	0.216279069767442	0.332142857142857	0.142901149386948	-0.428631900418402	-1.16638830930142	MOFA_F9
Cer_NDS	0.960093896713615	0.995145631067961	0.0549073703290958	-0.225903614457831	-0.676568918947097	MOFA_F9
Cer_NS	0.865139949109415	0.953872251582175	0.0636424081651019	-0.243740013080279	-0.812945784992456	MOFA_F9
CoQ	0.225053078556263	0.333699392342046	0.132846300606183	-0.790014684287812	-1.2523541680271	MOFA_F9
DG	0.0067610164584892	0.0161513170952798	0.407017918923954	0.609243140694286	1.67416197757201	MOFA_F9
DLCL	7.40809951638717e-05	0.000318548279204648	0.538434096309916	0.858936484490399	1.88982403859994	MOFA_F9
EtherLPC	0.00667856503826372	0.0161513170952798	0.407017918923954	0.707235853517761	1.69865431778787	MOFA_F9
EtherLPE	0.00225597397591422	0.00606293006026947	0.431707695803346	0.937545922116091	1.56473326559907	MOFA_F9
EtherPC-1	0.00103329268850395	0.00296210570704466	0.45505986738723	-0.798446757295083	-1.91019144268918	MOFA_F9
EtherPC-2	0.116531165311653	0.213121639784946	0.216542836735348	-0.350908719633126	-1.20103099155236	MOFA_F9
EtherPE-1	6.81729909032533e-05	0.000318548279204648	0.538434096309916	0.615941721104728	1.93124648576623	MOFA_F9
EtherPE-2	1e-50	4.3e-49	NA	-0.992656259447617	-3.26945460868315	MOFA_F9
EtherPI	0.457809694793537	0.578994614003591	0.0780892306943345	0.481372976066102	1.01275803539215	MOFA_F9
EtherPS	0.5	0.614285714285714	0.0785029047348687	0.743401759530792	0.995650457800496	MOFA_F9
EtherTG	0.131336405529954	0.225898617511521	0.186432558434075	-0.513670388419621	-1.31987203342543	MOFA_F9
FA-1	0.0236316457323656	0.0508080383245861	0.352487857583619	-0.666907544095401	-1.61953658955861	MOFA_F9
FA-2	5.89569136714879e-05	0.000316893410984247	0.557332238758646	0.713975399951298	1.96195966385123	MOFA_F9
GM3	0.857142857142857	0.953872251582175	0.0593487680335629	-0.291020666007123	-0.747775318319233	MOFA_F9
Hex2Cer	0.0211441537048411	0.0478525583846404	0.352487857583619	-0.671185554008428	-1.62992542628116	MOFA_F9
Hex3Cer	0.350762527233115	0.471337145969499	0.104343952581949	-0.529280939857918	-1.09143401821598	MOFA_F9
HexCer_NS	0.516203703703704	0.616576646090535	0.0852884689790502	-0.327930499888171	-0.968116047838703	MOFA_F9
LPC	2.04025519479556e-16	2.92436577920696e-15	1.04762648849882	0.805715235991653	2.55817349464022	MOFA_F9
LPE	2.93908651915692e-17	6.31903601618738e-16	1.06720998682811	0.826585179526356	2.57782763943925	MOFA_F9
LPG	6.36819221263696e-08	4.56387108572316e-07	0.704975715167238	0.820014936519791	2.19944008658646	MOFA_F9
LPI	3.96955023873276e-11	4.26726650663772e-10	0.851339057116899	0.842460615153788	2.36629105778257	MOFA_F9
LPS	9.97350388639042e-10	8.57721334229576e-09	0.788186810800237	0.90727002967359	2.22585377865349	MOFA_F9
MLCL	0.199226305609284	0.317286338562934	0.135002033828631	0.851797505502568	1.23530966272417	MOFA_F9
OxFA	0.838709677419355	0.953872251582175	0.0541200569620232	-0.56891495601173	-0.770242630840185	MOFA_F9
OxPI	0.118951612903226	0.213121639784946	0.183023938384487	-0.939882697947214	-1.27248847002206	MOFA_F9
PA	0.911392405063291	0.979746835443038	0.0523759084097997	-0.30910263474854	-0.62433682594806	MOFA_F9
PC-1	0.000479439294244426	0.00158583766557772	0.49849310876659	-0.536530391621463	-1.74020521183612	MOFA_F9
PC-2	0.11219512195122	0.213121639784946	0.208955027549354	-0.403036363811506	-1.28152608454769	MOFA_F9
PE	0.00065217281718984	0.00200310222422594	0.477270815362862	0.552448916434353	1.76723463236695	MOFA_F9
PG-1	1.60589913274938e-06	9.86480895831763e-06	0.643551836150722	-0.65110585678936	-2.07003112821681	MOFA_F9
PG-2	0.287081339712919	0.411483253588517	0.12384217120105	-0.352036572772054	-1.0938692539158	MOFA_F9
PI	0.995145631067961	0.995145631067961	0.0547939500773363	-0.202599388379205	-0.652140626066615	MOFA_F9
PS	0.986206896551724	0.995145631067961	0.0526973085708419	-0.209580838323353	-0.59948118650663	MOFA_F9
SM	0.345360824742268	0.471337145969499	0.116234148779716	-0.317980919917473	-1.05118860956279	MOFA_F9
TG-1	0.000141788705083234	0.00055426493805264	0.518848077743792	-0.884132841328413	-1.93206023413275	MOFA_F9
TG-2	0.118918918918919	0.213121639784946	0.213927855492356	-0.341428257624675	-1.19237181487103	MOFA_F9
ASM	0.811023622047244	0.871850393700787	0.0545680646670941	0.606304985337243	0.803421865988092	MOFA_F10
CAR	8.91152195201598e-11	1.10974456232851e-09	0.839088935621274	0.709843071722132	2.52186580953554	MOFA_F10
CE	0.753295668549906	0.830556762760153	0.0559428593065705	0.417340191036003	0.760686086632265	MOFA_F10
CL	0.00904445003588357	0.021606186196833	0.380730400722792	-0.515856022859381	-1.62754793157826	MOFA_F10
Cer_NDS	1.03232052309629e-10	1.10974456232851e-09	0.839088935621274	0.753249497799342	2.54580104216345	MOFA_F10
Cer_NS	0.000938213787964943	0.00288165663446375	0.477270815362862	-0.424829050682207	-1.74149369407555	MOFA_F10
CoQ	0.520874751491054	0.668946731234867	0.0766746872490091	-0.583700440528634	-0.994660135404665	MOFA_F10
DG	0.0352333032172989	0.0757516019171927	0.321775918075361	0.468954474585464	1.50024155429056	MOFA_F10
DLCL	0.105065666041276	0.19642711477282	0.188204146308491	0.56794682422452	1.39718603103156	MOFA_F10
EtherLPC	0.544491525423729	0.668946731234867	0.0776798560117236	-0.334535949521565	-0.941004718941184	MOFA_F10
EtherLPE	0.288135593220339	0.427235534774985	0.107554375265169	0.653930933137399	1.19192010053295	MOFA_F10
EtherPC-1	1.51415725874345e-06	6.51087621259683e-06	0.643551836150722	-0.839806343053437	-2.28922790688611	MOFA_F10
EtherPC-2	0.194063926940639	0.320951879171057	0.150169802128406	-0.274344482132364	-1.15362620343098	MOFA_F10
EtherPE-1	0.0782122905027933	0.152869476891823	0.219250346703755	0.364587052265936	1.34484283801057	MOFA_F10
EtherPE-2	0.853603603603604	0.895242803779389	0.0584693210386381	-0.199319769325816	-0.807621738766012	MOFA_F10
EtherPI	2.45640194313123e-09	2.07218744017596e-08	0.774939030136436	-0.955752212389381	-2.28063443102006	MOFA_F10
EtherPS	0.246464646464646	0.378499278499279	0.122679189568808	-0.882697947214076	-1.16507379947307	MOFA_F10
EtherTG	0.00491445562264318	0.0140881061182438	0.407017918923954	-0.615202600203984	-1.76296593998039	MOFA_F10
FA-1	0.0564971751412429	0.115684691955878	0.261663521711573	0.557572847440909	1.47948468057194	MOFA_F10
FA-2	0.214669051878354	0.341880341880342	0.12384217120105	0.374136617230609	1.19690786754348	MOFA_F10
GM3	2.92770194358851e-06	1.14446530522096e-05	0.627256739718528	-0.783088474151511	-2.24407098972366	MOFA_F10
Hex2Cer	5.48955504475169e-08	2.95063583655403e-07	0.719512826338911	-0.858284624604382	-2.39143695661119	MOFA_F10
Hex3Cer	0.000728505294963646	0.00240967136026437	0.477270815362862	-0.828020555579728	-1.880683734618	MOFA_F10
HexCer_NS	1.99455201457294e-13	8.57657366266363e-12	0.943632225232838	-0.813565128948441	-2.77082881412122	MOFA_F10
LPC	0.00712523880784223	0.018022662866895	0.407017918923954	-0.401757962866781	-1.60181823356152	MOFA_F10
LPE	5.47280861643782e-07	2.61478633896474e-06	0.659444398037935	0.599769520521359	2.21834005442116	MOFA_F10
LPG	0.0129636024718496	0.0293386792783965	0.380730400722792	-0.515119827027253	-1.64777344488438	MOFA_F10
LPI	0.642468239564428	0.767392619479734	0.0617054053637522	0.26872906762272	0.879494361771799	MOFA_F10
LPS	0.67608286252354	0.778628992140086	0.0610363728309177	0.313389622242618	0.857746486130817	MOFA_F10
MLCL	0.541414141414141	0.668946731234867	0.0755015292281669	0.651504035216434	0.985823951573395	MOFA_F10
OxFA	0.167322834645669	0.287795275590551	0.150169802128406	0.920087976539589	1.21921939759983	MOFA_F10
OxPI	0.303030303030303	0.434343434343434	0.108820126769161	-0.858504398826979	-1.13314071360711	MOFA_F10
PA	0.480769230769231	0.646033653846154	0.0847985102819124	-0.441111176357952	-0.963932688510997	MOFA_F10
PC-1	0.000253335122767312	0.0009077841899162	0.49849310876659	0.491897540008917	1.84230215616361	MOFA_F10
PC-2	0.90072202166065	0.922167784081141	0.04577044581081	0.206328395123912	0.738774925066592	MOFA_F10
PE	2.0969129751253e-08	1.28810368471983e-07	0.73376198835648	0.613418834809691	2.33983086286415	MOFA_F10
PG-1	4.91191259378719e-11	1.05606120766425e-09	0.851339057116899	-0.68400086995432	-2.62464456656537	MOFA_F10
PG-2	0.164810690423163	0.287795275590551	0.161978948883402	-0.331613833340668	-1.20883269569996	MOFA_F10
PI	0.961467889908257	0.961467889908257	0.0435378240914002	0.180175170491714	0.664107038998172	MOFA_F10
PS	0.4627539503386	0.641884511759994	0.0899860794997137	-0.303430241695246	-0.995797506783699	MOFA_F10
SM	2.89142433512924e-09	2.07218744017596e-08	0.774939030136436	0.610201037499721	2.35279581336343	MOFA_F10
TG-1	0.688090737240076	0.778628992140086	0.0603786357920401	0.350412821684197	0.836936694415022	MOFA_F10
TG-2	0.00656861371140508	0.0176531493494012	0.407017918923954	0.369523596260721	1.51238342438218	MOFA_F10

## Sheet: i1
Var2	pvc	avg
C3L.00452	GMP	11.7906
C3L.00453	Committed	12.0272
C3L.00540	Primitive	12.0079
C3L.00614	Committed	11.336
C3L.00810	Primitive	12.6304
C3L.01291	Primitive	12.1456
C3L.01295	Committed	11.8484
C3L.01425	Committed	12.0528
C3L.01427	Committed	11.448
C3L.01694	Committed	11.6586
C3L.01700	Committed	10.9478
C3L.02135	Primitive	12.0682
C3L.02136	Primitive	12.3955
C3L.02779	Committed	12.0819
C3L.03303	Committed	11.135
C3L.03308	GMP	11.285
C3L.03491	Committed	12.5673
C3L.03493	Committed	12.3291
C3L.03496	Primitive	11.1268
C3L.04231	Committed	11.9735
C3L.04242	GMP	11.6543
C3L.04244	Committed	11.0304
C3L.04250	Committed	12.7469
C3L.04263	GMP	12.3787
C3L.04265	Committed	11.5407
C3L.04270	Committed	11.4739
C3L.04508	Primitive	12.1446
C3L.04761	GMP	11.8083
C3L.04763	Primitive	11.91
C3L.04976	Primitive	11.9366
C3L.05313	Primitive	12.5985
C3L.05315	GMP	11.6173
C3L.05316	Primitive	12.9823
C3L.05317	Committed	11.8897
C3L.05318	Committed	11.7302
C3L.05320	Primitive	12.2867
C3L.05325	Primitive	11.6836
C3L.05329	Committed	11.1802
C3L.05331	Primitive	11.9045
C3L.05335	Primitive	12.5788
C3L.05338	Committed	11.294
C3L.05386	Committed	12.3609
C3L.05387	GMP	11.8306
C3L.05678	Committed	11.3053
C3L.05815	Primitive	12.4697
C3L.05816	Primitive	12.9098
C3L.05818	Primitive	12.5416
C3L.05819	Primitive	11.8929
C3L.05862	Primitive	11.7674
C3L.05865	Primitive	12.8146
C3L.05866	Primitive	11.9295
C3L.05867	Committed	11.7134
C3L.05880	Committed	11.6114
C3L.05884	Primitive	12.9321
C3L.06061	Committed	11.1698
C3L.06063	Primitive	12.5708
C3L.06064	Primitive	12.2413
C3L.06068	Committed	12.0059
C3L.06069	Primitive	12.1283
C3L.06070	Committed	11.5761
C3L.06074	Primitive	11.8529
C3L.06087	Primitive	12.2512
C3L.06089	Primitive	12.6656
C3L.06352	Primitive	12.3427
C3L.06534	Primitive	11.387
C3L.06537	GMP	12.0387
C3L.06538	Primitive	11.8242
C3L.06540	Primitive	12.4538
C3L.06541	Committed	11.6322
C3L.06542	Committed	13.1164
C3L.06543	Primitive	12.7733
C3L.06807	Committed	11.674
C3L.06809	Committed	10.8669
C3L.06951	Primitive	11.842
C3L.06953	Committed	12.1951
C3L.06956	Primitive	12.7732
C3L.06960	Primitive	11.9898
C3L.06982	Primitive	12.43
C3L.06983	Committed	10.7189
C3L.06984	Primitive	12.3818
C3L.07012	Committed	11.9425
C3L.07013	Committed	11.8998
C3L.07019	Primitive	11.4537
C3L.07437	Committed	11.8195
C3L.07439	Committed	11.941
C3N.00466	Committed	11.5654
C3N.00659	Committed	11.5623
C3N.00660	Committed	12.2025
C3N.00681	Primitive	13.0616
C3N.00682	Primitive	13.2277

## Sheet: i2
Var2	pvc	avg
C3L.00452	GMP	10.0361
C3L.00453	Committed	10.0408
C3L.00540	Primitive	9.9612
C3L.00614	Committed	10.263
C3L.00810	Primitive	9.61305
C3L.01291	Primitive	9.85971
C3L.01295	Committed	10.3814
C3L.01425	Committed	10.2836
C3L.01427	Committed	9.882
C3L.01694	Committed	9.72721
C3L.01700	Committed	10.3044
C3L.02135	Primitive	9.60472
C3L.02136	Primitive	10.079
C3L.02779	Committed	10.7522
C3L.03303	Committed	9.97723
C3L.03308	GMP	9.30278
C3L.03491	Committed	10.0807
C3L.03493	Committed	9.72564
C3L.03496	Primitive	9.22267
C3L.04231	Committed	10.5354
C3L.04242	GMP	9.50711
C3L.04244	Committed	10.0718
C3L.04250	Committed	9.84079
C3L.04263	GMP	9.83302
C3L.04265	Committed	10.2005
C3L.04270	Committed	10.2022
C3L.04508	Primitive	9.30832
C3L.04761	GMP	9.73422
C3L.04763	Primitive	10.2599
C3L.04976	Primitive	9.67315
C3L.05313	Primitive	9.58803
C3L.05315	GMP	9.90828
C3L.05316	Primitive	9.82835
C3L.05317	Committed	10.1548
C3L.05318	Committed	10.0261
C3L.05320	Primitive	10.2484
C3L.05325	Primitive	9.41191
C3L.05329	Committed	10.4003
C3L.05331	Primitive	9.85063
C3L.05335	Primitive	9.50851
C3L.05338	Committed	10.238
C3L.05386	Committed	9.72999
C3L.05387	GMP	9.75415
C3L.05678	Committed	9.74379
C3L.05815	Primitive	10.0352
C3L.05816	Primitive	9.90874
C3L.05818	Primitive	9.29424
C3L.05819	Primitive	9.23401
C3L.05862	Primitive	9.77145
C3L.05865	Primitive	10.2689
C3L.05866	Primitive	9.81818
C3L.05867	Committed	10.0018
C3L.05880	Committed	10.3366
C3L.05884	Primitive	10.5442
C3L.06061	Committed	10.0287
C3L.06063	Primitive	9.5186
C3L.06064	Primitive	9.32255
C3L.06068	Committed	10.1984
C3L.06069	Primitive	10.0187
C3L.06070	Committed	10.0071
C3L.06074	Primitive	9.82619
C3L.06087	Primitive	9.88196
C3L.06089	Primitive	9.61609
C3L.06352	Primitive	10.2169
C3L.06534	Primitive	9.87582
C3L.06537	GMP	9.42576
C3L.06538	Primitive	10.2494
C3L.06540	Primitive	10.1396
C3L.06541	Committed	10.0946
C3L.06542	Committed	9.87099
C3L.06543	Primitive	9.2522
C3L.06807	Committed	8.99586
C3L.06809	Committed	10.0538
C3L.06951	Primitive	10.119
C3L.06953	Committed	9.71628
C3L.06956	Primitive	9.8212
C3L.06960	Primitive	9.55108
C3L.06982	Primitive	9.34153
C3L.06983	Committed	10.731
C3L.06984	Primitive	9.66478
C3L.07012	Committed	10.0405
C3L.07013	Committed	9.8018
C3L.07019	Primitive	9.21815
C3L.07437	Committed	10.4889
C3L.07439	Committed	10.3539
C3N.00466	Committed	10.3559
C3N.00659	Committed	10.2379
C3N.00660	Committed	10.5019
C3N.00681	Primitive	9.69596
C3N.00682	Primitive	9.83943

## Sheet: j
Var2	pvc	PC-1	PS	ratio
C3L.00452	GMP	11.7906	10.0361	1.17482
C3L.00453	Committed	12.0272	10.0408	1.19783
C3L.00540	Primitive	12.0079	9.9612	1.20547
C3L.00614	Committed	11.336	10.263	1.10454
C3L.00810	Primitive	12.6304	9.61305	1.31388
C3L.01291	Primitive	12.1456	9.85971	1.23184
C3L.01295	Committed	11.8484	10.3814	1.14131
C3L.01425	Committed	12.0528	10.2836	1.17204
C3L.01427	Committed	11.448	9.882	1.15847
C3L.01694	Committed	11.6586	9.72721	1.19856
C3L.01700	Committed	10.9478	10.3044	1.06244
C3L.02135	Primitive	12.0682	9.60472	1.25649
C3L.02136	Primitive	12.3955	10.079	1.22984
C3L.02779	Committed	12.0819	10.7522	1.12367
C3L.03303	Committed	11.135	9.97723	1.11604
C3L.03308	GMP	11.285	9.30278	1.21308
C3L.03491	Committed	12.5673	10.0807	1.24668
C3L.03493	Committed	12.3291	9.72564	1.26769
C3L.03496	Primitive	11.1268	9.22267	1.20646
C3L.04231	Committed	11.9735	10.5354	1.1365
C3L.04242	GMP	11.6543	9.50711	1.22586
C3L.04244	Committed	11.0304	10.0718	1.09518
C3L.04250	Committed	12.7469	9.84079	1.29531
C3L.04263	GMP	12.3787	9.83302	1.25889
C3L.04265	Committed	11.5407	10.2005	1.13139
C3L.04270	Committed	11.4739	10.2022	1.12465
C3L.04508	Primitive	12.1446	9.30832	1.3047
C3L.04761	GMP	11.8083	9.73422	1.21307
C3L.04763	Primitive	11.91	10.2599	1.16083
C3L.04976	Primitive	11.9366	9.67315	1.23399
C3L.05313	Primitive	12.5985	9.58803	1.31399
C3L.05315	GMP	11.6173	9.90828	1.17249
C3L.05316	Primitive	12.9823	9.82835	1.3209
C3L.05317	Committed	11.8897	10.1548	1.17085
C3L.05318	Committed	11.7302	10.0261	1.16996
C3L.05320	Primitive	12.2867	10.2484	1.19889
C3L.05325	Primitive	11.6836	9.41191	1.24137
C3L.05329	Committed	11.1802	10.4003	1.07499
C3L.05331	Primitive	11.9045	9.85063	1.20851
C3L.05335	Primitive	12.5788	9.50851	1.3229
C3L.05338	Committed	11.294	10.238	1.10315
C3L.05386	Committed	12.3609	9.72999	1.27039
C3L.05387	GMP	11.8306	9.75415	1.21288
C3L.05678	Committed	11.3053	9.74379	1.16026
C3L.05815	Primitive	12.4697	10.0352	1.2426
C3L.05816	Primitive	12.9098	9.90874	1.30287
C3L.05818	Primitive	12.5416	9.29424	1.34939
C3L.05819	Primitive	11.8929	9.23401	1.28795
C3L.05862	Primitive	11.7674	9.77145	1.20427
C3L.05865	Primitive	12.8146	10.2689	1.24791
C3L.05866	Primitive	11.9295	9.81818	1.21504
C3L.05867	Committed	11.7134	10.0018	1.17112
C3L.05880	Committed	11.6114	10.3366	1.12332
C3L.05884	Primitive	12.9321	10.5442	1.22646
C3L.06061	Committed	11.1698	10.0287	1.11378
C3L.06063	Primitive	12.5708	9.5186	1.32065
C3L.06064	Primitive	12.2413	9.32255	1.31309
C3L.06068	Committed	12.0059	10.1984	1.17724
C3L.06069	Primitive	12.1283	10.0187	1.21057
C3L.06070	Committed	11.5761	10.0071	1.15679
C3L.06074	Primitive	11.8529	9.82619	1.20625
C3L.06087	Primitive	12.2512	9.88196	1.23976
C3L.06089	Primitive	12.6656	9.61609	1.31713
C3L.06352	Primitive	12.3427	10.2169	1.20806
C3L.06534	Primitive	11.387	9.87582	1.15302
C3L.06537	GMP	12.0387	9.42576	1.27722
C3L.06538	Primitive	11.8242	10.2494	1.15364
C3L.06540	Primitive	12.4538	10.1396	1.22824
C3L.06541	Committed	11.6322	10.0946	1.15232
C3L.06542	Committed	13.1164	9.87099	1.32878
C3L.06543	Primitive	12.7733	9.2522	1.38057
C3L.06807	Committed	11.674	8.99586	1.29771
C3L.06809	Committed	10.8669	10.0538	1.08088
C3L.06951	Primitive	11.842	10.119	1.17027
C3L.06953	Committed	12.1951	9.71628	1.25512
C3L.06956	Primitive	12.7732	9.8212	1.30057
C3L.06960	Primitive	11.9898	9.55108	1.25534
C3L.06982	Primitive	12.43	9.34153	1.33062
C3L.06983	Committed	10.7189	10.731	0.998864
C3L.06984	Primitive	12.3818	9.66478	1.28113
C3L.07012	Committed	11.9425	10.0405	1.18943
C3L.07013	Committed	11.8998	9.8018	1.21405
C3L.07019	Primitive	11.4537	9.21815	1.24252
C3L.07437	Committed	11.8195	10.4889	1.12687
C3L.07439	Committed	11.941	10.3539	1.15328
C3N.00466	Committed	11.5654	10.3559	1.1168
C3N.00659	Committed	11.5623	10.2379	1.12937
C3N.00660	Committed	12.2025	10.5019	1.16194
C3N.00681	Primitive	13.0616	9.69596	1.34712
C3N.00682	Primitive	13.2277	9.83943	1.34436

[truncated: 4 more sheets: k, l, m, n]
