# Supplementary material for: Integrated proteogenomic and metabolomic profiling of acute myeloid leukemias to identify molecular subtypes and associated therapy targets
Source: Nat Cancer. 2026 Jun 12;7(6):993–1015. doi: 10.1038/s43018-026-01175-6 (PMC13309276; doi:10.1038/s43018-026-01175-6)
Supplement: Supplementary file 17 — Statistical source data. [file 43018_2026_1175_MOESM17_ESM.xlsx]

## Sheet: a
	log2sum	clust
C3L.06074	10.8499	Primitive
C3L.05819	11.2886	Primitive
C3L.00458	10.8131	Committed
C3L.05887	10.1814	Committed
C3L.06801	11.2515	Primitive
C3L.06954	11.2548	Committed
C3L.06087	11.0688	Primitive
C3L.06068	11.0186	Committed
C3L.06073	11.5826	GMP
C3L.07588	10.8891	Primitive
C3L.03493	11.5193	Committed
C3L.06386	10.9997	GMP
C3L.06541	10.8372	Committed
C3L.04489	11.1676	Committed
C3L.01696	11.6979	Committed
C3L.03496	11.4752	Primitive
C3N.00660	11.611	Committed
C3L.04508	11.4774	Primitive
C3L.06361	11.3018	Committed
C3L.03308	11.6905	GMP
C3L.05331	11.4582	Primitive
C3L.05338	11.9729	Committed
C3L.06543	11.8596	Primitive
C3L.01425	11.3807	Committed
C3N.00682	12.0951	Primitive
C3L.05888	11.0873	Primitive
C3L.05894	10.6991	Primitive
C3L.06082	11.4668	Committed
C3L.07571	10.876	GMP
C3L.05316	11.3203	Primitive
C3L.04242	11.3487	GMP
C3L.01201	11.536	Committed
C3L.07012	11.574	Committed
C3L.06067	11.0548	GMP
C3L.05326	10.3381	Primitive
C3L.06983	11.5499	Committed
C3L.05865	12.1287	Primitive
C3L.04231	11.3596	Committed
C3L.06070	11.9735	Committed
C3L.04250	11.3774	Committed
C3L.05898	11.7267	Primitive
C3L.05315	11.2638	GMP
C3L.01291	11.6191	Primitive
C3L.05861	11.0601	Committed
C3L.06374	11.2125	Committed
C3L.05907	11.6697	Primitive
C3L.07488	11.919	Committed
C3L.01694	11.6201	Committed
C3L.04263	11.1776	GMP
C3N.00659	11.357	Committed
C3L.05815	11.8915	Primitive
C3L.01426	11.5184	Primitive
C3L.02135	12.0154	Primitive
C3L.06951	11.7325	Primitive
C3L.05866	11.6713	Primitive
C3L.05313	11.474	Primitive
C3L.06089	11.6474	Primitive
C3L.07438	11.3454	Primitive
C3L.06538	11.7588	Primitive
C3L.05334	11.5441	Committed
C3L.00452	11.7866	GMP
C3L.06072	11.6247	GMP
C3L.01182	9.62796	Committed
C3L.05678	11.1397	Committed
C3L.06984	11.5752	Primitive
C3L.05386	11.3946	Committed
C3L.04265	12.2732	Committed
C3L.06540	11.5482	Primitive
C3L.06953	11.556	Committed
C3N.00681	12.133	Primitive
C3L.05874	12.0188	Primitive
C3L.03491	12.0975	Committed
C3L.07580	11.2667	Primitive
C3L.03506	11.8583	Primitive
C3L.06534	11.3502	Primitive
C3L.05818	11.1041	Primitive
C3N.00466	10.5084	Committed
C3L.06537	11.2545	GMP
C3L.07439	11.6641	Committed
C3L.05884	11.6519	Primitive
C3L.04270	11.561	Committed
C3L.01187	11.1025	Primitive
C3L.06981	11.8085	Primitive
C3L.07019	11.6958	Primitive
C3L.05891	11.6201	Committed
C3L.00455	11.397	Committed
C3L.04486	10.5822	Committed
C3L.06369	11.1561	Committed
C3L.00540	11.7311	Primitive
C3L.05387	10.9803	GMP
C3L.04244	11.8484	Committed
C3L.06367	11.4026	Committed
C3L.03508	11.3207	GMP
C3L.06075	11.8502	Committed
C3L.04766	11.7397	Primitive
C3L.06061	11.885	Committed
C3L.02136	12.3041	Primitive
C3L.05880	11.137	Committed
C3L.03303	11.7432	Committed
C3L.05892	12.0915	Primitive
C3L.07013	11.4924	Committed
C3L.06982	11.1467	Primitive
C3L.06809	11.6356	Committed
C3L.06081	11.3797	Primitive
C3N.00689	9.8015	Committed
C3L.05318	11.4748	Committed
C3L.06356	11.1479	GMP
C3L.04761	11.2923	GMP
C3L.07437	11.2495	Committed
C3L.01202	11.7857	Committed
C3L.06064	11.6565	Primitive
C3L.06960	12.0285	Primitive
C3L.06956	11.5051	Primitive
C3L.05877	11.2614	Committed
C3L.04483	11.8831	Primitive
C3L.06368	11.4605	GMP
C3L.06066	11.2882	Committed
C3L.05862	11.6218	Primitive
C3L.06539	11.0796	Committed
C3L.04976	11.4173	Primitive
C3L.06352	11.9297	Primitive
C3L.06807	11.3815	Committed
C3L.05320	12.0439	Primitive
C3L.00453	11.5725	Committed
C3L.06542	11.4907	Committed
C3L.04269	11.6366	Committed
C3L.05896	11.5567	Primitive
C3L.05816	11.6288	Primitive
C3L.01700	11.7555	Committed
C3L.06069	11.4233	Primitive
C3L.00810	11.8232	Primitive
C3L.05317	11.4599	Committed
C3L.00459	11.9733	Committed
C3N.00656	11.6576	Primitive
C3L.01427	12.1671	Committed
C3L.02779	11.8418	Committed
C3L.06364	11.5845	Primitive
C3L.01188	11.6246	Primitive
C3L.05867	11.1598	Committed
C3L.06803	11.4678	Committed
C3L.04763	11.9128	Primitive
C3L.05335	11.3736	Primitive
C3L.03510	11.3273	Primitive
C3L.06063	11.3409	Primitive
C3L.05872	11.5932	Committed
C3L.05908	11.5652	Committed
C3L.05329	11.7368	Committed
C3L.00614	11.9217	Committed
C3L.07490	11.4178	Committed
C3L.05870	12.2757	Committed
C3L.05325	11.3892	Primitive
C3L.01295	12.3346	Committed
C3L.05905	11.919	Primitive

## Sheet: b
clust	dir	Freq	prop	norm
C1	Down	20	0.298507	Succinylation
C2	Down	2	0.0298507	Succinylation
C3	Down	0	0	Succinylation
C4	Down	0	0	Succinylation
C5	Down	0	0	Succinylation
C6	Down	1	0.0149254	Succinylation
C7	Down	11	0.164179	Succinylation
C8	Down	33	0.492537	Succinylation
C1	Up	26	0.440678	Succinylation
C2	Up	1	0.0169492	Succinylation
C3	Up	1	0.0169492	Succinylation
C4	Up	0	0	Succinylation
C5	Up	0	0	Succinylation
C6	Up	1	0.0169492	Succinylation
C7	Up	3	0.0508475	Succinylation
C8	Up	27	0.457627	Succinylation

## Sheet: c
feature	group	logFC	adj.P.Val
TALDO1_K269:ELLQDNAkLVPVLSA	C8	-2.13161	1.34641e-09
SF3A1_K131:TQQQLPQkVQAQVIQ	C8	-1.54869	1.34641e-09
HMGB2_K157:KLKEKYEkDIAAYRA	C8	-1.56439	1.34641e-09
CREBBP_K1216:QTLCCYGkQLCTIPR	C8	-1.55282	2.14891e-09
CIC_K292:VVVEVATkPAAYKVR	C8	-1.43141	2.14891e-09
RTCB_K496:GISKKAIkLRPIAVI	C8	-2.32853	4.51883e-09
TALDO1_K277:LVPVLSAkAAQASDL	C8	-1.76393	8.66076e-09
EP300_K1180:QTLCCYGkQLCTIPR	C8	-1.77478	8.7079e-09
SON_K2055:KRLTDLDkAQLLEIA	C8	-1.23214	6.75374e-08
PGD_K76:RRIILLVkAGQAVDD	C8	-1.61219	1.46445e-07
BRD1_K418:CRKESSVkTVRSTSK	C8	-1.56711	2.07111e-07
PPIA_K28:SFELFADkVPKTAEN	C8	-1.42513	4.81089e-07
TCOF1_K746:TAPVLPGkTGPTVTQ	C8	-1.35125	4.81089e-07
TALDO1_K258:DFLTISPkLLGELLQ	C8	-1.51375	4.81089e-07
TALDO1_K314:KLSDGIRkFAADAVK	C8	-2.00915	4.81089e-07
PRKDC_K3267:KELHKESkTRDDWLV	C8	-1.7686	5.00357e-07
KMT2C_K1772:AKIEATQkLEQVKNE	C8	-1.20709	5.00357e-07
PFN1_K105:TFNVTVTkTDKTLVL	C8	-1.06398	6.12338e-07
HMGB2_K12:DPNKPRGkMSSYAFF	C8	-1.32015	6.7166e-07
DHX15_K786:QLDRIIAkLQSKEYS	C8	-1.19529	7.40017e-07
ENO1_K71:KAVEHINkTIAPALV	C8	-1.10354	7.86087e-07
PRKDC_K832:GFNKVVLkHLKKTKN	C8	-1.29829	7.86087e-07
ALDOA_K312:ALQASALkAWGGKKE	C8	-1.35879	9.64418e-07
STIP1_K530:KNPVIAQkIQKLMDV	C8	-1.08183	9.86716e-07
KMT2C_K2784:LDLPIDDkLDNQCVS	C8	-1.18251	1.03487e-06
WBP11_K565:ATATISAkPQITNPK	C8	-1.10733	1.36671e-06
SF3A1_K486:VEETAIGkKIGEEEI	C8	-1.14085	1.36671e-06
H1-5_K49:PVSELITkAVAASKE	C8	-2.1142	1.405e-06
PRDX1_K168:QAFQFTDkHGEVCPA	C8	-1.16921	1.405e-06
RPS10_K17:AIYELLFkEGVMVAK	C8	-1.38236	1.405e-06
RPS27A_K11:FVKTLTGkTITLEVE	C8	-1.12228	1.405e-06
VEZF1_K51:LPIPITQkPQGAPET	C8	-1.38122	1.57964e-06
ZYX_K279:KFTPVASkFSPGAPG	C8	-1.20644	1.69535e-06
VIM_K235:QEEIAFLkKLHEEEI	C8	-1.28921	1.70087e-06
TALDO1_K321:KFAADAVkLERMLTE	C8	-1.78377	1.75868e-06
RRP12_K14:LPSGVSAkLKRWKKG	C8	-1.13388	1.75868e-06
GAPDH_K84:FQERDPSkIKWGDAG	C8	-1.24343	1.93376e-06
RPL26_K77:VVQVYRKkYVIYIER	C8	-1.23465	1.93376e-06
TUBA1C_K336:NAAIATIkTKRTIQF	C8	-1.06202	2.19752e-06
SMARCA5_K799:YRKTIGYkVPRNPEL	C8	-1.08879	2.66997e-06
RPS3A_K144:LFCVGFTkKRNNQIR	C8	-1.13331	2.66997e-06
SF3B6_K29:YIRNLPYkITAEEMY	C8	-1.37049	3.0677e-06
BRD1_K324:NIPPARWkLTCYLCK	C8	-1.22309	3.37343e-06
BRD1_K903:IENGNYAkAARIAAE	C8	-1.38937	3.42657e-06
NCOA2_K780:TDPASNTkLIAMKTE	C8	-1.08274	3.88441e-06
HMGN2_K31:RSARLSAkPAPPKPE	C8	-1.10731	3.90444e-06
MAML1_K405:QLQQIAAkQKREQML	C8	-1.19974	3.96551e-06
NKTR_K179:DCGVLATkSIKDVFE	C8	-1.19714	4.31706e-06
RALY_K146:VPRAVPVkRPRVTVP	C8	-1.34151	4.56149e-06
SAMHD1_K99:SSLGERKkLLSYIQR	C8	-0.937979	5.74354e-06
SSRP1_K233:HGKTFDYkIPYTTVL	C8	-1.01513	5.74354e-06
MSN_K243:NISFNDKkFVIKPID	C8	-1.11108	6.43613e-06
NCOA2_K785:NTKLIAMkTEKEEMS	C8	-0.938516	7.06064e-06
MKI67_K2886:GKGTKAFkQPAKRKL	C8	-1.17741	7.06064e-06
TPR_K713:DLRSQNTkISTQLDF	C8	-1.09108	7.30681e-06
CHAMP1_K490:SFFIEPQkPVFPETR	C8	-1.0504	7.31545e-06
PFN1_K108:VTVTKTDkTLVLLMG	C8	-1.26177	7.64015e-06
H2BC12_K21:GSKKAVTkAQKKDGK	C8	-1.31401	8.04214e-06
PAK2_K62:SIFSGTEkGSKKKEK	C8	-1.0625	1.1514e-05
CLIC1_K183:ADCNLLPkLHIVQVV	C8	-1.4532	1.21999e-05
WDR75_K466:PTLVTASkDGYFKVW	C8	-1.05754	1.48742e-05
ILK_K426:PHVCKLMkICMNEDP	C8	-1.08014	1.54297e-05
EP300_K1794:ALCCYHAkHCQENKC	C8	-1.27787	1.55028e-05
MYB_K471:PRTPTPFkHALAAQE	C8	-0.985631	1.63714e-05
KMT2C_K758:DVSYQGGkSIKLSSE	C8	-0.977517	1.98491e-05
SWAP70_K278:KKCLFLVkCFDKTFE	C8	-1.17282	2.30877e-05
RACK1_K130:GSRDKTIkLWNTLGV	C8	-0.960978	2.33878e-05
CALR_K151:VHVIFNYkGKNVLIN	C8	-0.907462	2.34098e-05
CBX3_K44:DRRVVNGkVEYFLKW	C8	-0.943035	2.36179e-05
RALY_K165:VKTNVPVkLFARSTA	C8	-1.05751	2.4245e-05
S100A8_K23:YHKYSLIkGNFHAVY	C8	-1.20418	2.64678e-05
SAFB_K578:GVPVISVkTSGSKER	C8	-0.92979	2.66796e-05
MSN_K182:DAVLEYLkIAQDLEM	C8	-1.23215	2.74537e-05
MSL2_K406:KTVLLSTkSMKKSHE	C8	-0.961339	2.75997e-05
MSN_K242:RNISFNDkKFVIKPI	C8	-1.2299	2.79166e-05
H3-3B_K24:PRKQLATkAARKSAP	C8	-1.45308	2.88877e-05
CEBPA_K161:ALRPLVIkQEPREED	C8	-1.13262	3.13978e-05
ALDOA_K200:PDGDHDLkRCQYVTE	C8	-1.04144	3.19441e-05
NAA50_K34:FPVSYNDkFYKDVLE	C8	-1.718	3.41037e-05
STIP1_K429:QLEPTFIkGYTRKAA	C8	-0.933436	3.53352e-05
PPIB_K84:VALATGEkGFGYKNS	C8	-1.23694	3.77908e-05
DYNLL2_K36:MEKYNIEkDIAAYIK	C8	-1.148	3.80682e-05
RAN_K60:HTNRGPIkFNVWDTA	C8	-1.11781	3.91816e-05
ZC3H11A_K595:CNTQVAEkPVLTAVP	C8	-1.01289	4.09361e-05
HNRNPD_K129:EVVDCTLkLDPITGR	C8	-0.988763	4.09361e-05
RBMX_K22:LNTETNEkALEAVFG	C8	-0.917779	4.09361e-05
PRKDC_K1627:TTILQHWkKCDSWWA	C8	-0.930782	4.13261e-05
HNRNPL_K455:KLNVCVSkQPAIMPG	C8	-1.10689	4.25061e-05
SNU13_K21:ADAHLTKkLLDLVQQ	C8	-0.954654	4.31846e-05
NPM1_K174:SLPKVEAkFINYVKN	C8	-1.37313	4.72761e-05
YWHAZ_K157:QEAFEISkKEMQPTH	C8	-0.80499	4.74712e-05
EP400_K2313:KQQVPFAkPLPTFAK	C8	-1.01746	4.79561e-05
MNDA_K382:RTVDRKLkLVCGSHS	C8	-0.958314	4.84844e-05
ZC3H11A_K684:AAVIAAVkPLSSSSV	C8	-1.04284	5.41329e-05
PAFAH1B1_K54:YAGLLEKkWTSVIRL	C8	-0.874316	5.44973e-05
PURA_K266:VPYKVWAkFGHTFCK	C8	-0.935783	5.73014e-05
HSP90AA1_K327:WEDHLAVkHFSVEGQ	C8	-0.903972	5.94526e-05
HSP90AA1_K539:QLKEFEGkTLVSVTK	C8	-1.02101	6.1979e-05
HINT1_K21:GGDTIFGkIIRKEIP	C8	-0.94713	6.54372e-05
MYH9_K975:TTEAKLKkLEEEQII	C8	-0.998316	7.46423e-05
CFL1_K44:LFCLSEDkKNIILEE	C8	-0.821272	7.58506e-05
MYH9_K989:ILEDQNCkLAKEKKL	C8	-0.840761	8.16339e-05
HSPA5_K617:DADIEDFkAKKKELE	C8	-1.09042	8.16339e-05
EP300_K1583:VSNDLSQkLYATMEK	C8	-0.814926	8.23479e-05
HMGN1_K27:RSARLSAkPPAKVEA	C8	-0.82569	8.48562e-05
NSD3_K790:PTAIFESkGFRCPQH	C8	-1.26537	9.18293e-05
RBMX_K30:ALEAVFGkYGRIVEV	C8	-0.905534	9.41666e-05
H1-5_K93:GLKSLVSkGTLVQTK	C8	-1.13569	9.53259e-05
XRCC5_K155:DIIIHSLkKCDISLQ	C8	-0.858888	9.53259e-05
TALDO1_K219:PGVKSVTkIYNYYKK	C8	-0.877267	9.53259e-05
PRR12_K1223:GTRLEPLkPLKIKLS	C8	-0.917412	9.92938e-05
PGD_K59:VVGAQSLkEMVSKLK	C8	-0.780674	9.97482e-05
HSP90AA1_K585:ILEKKVEkVVVSNRL	C8	-1.13411	0.000100643
RPL10A_K118:LASESLIkQIPRILG	C8	-0.962242	0.000101839
SSB_K185:TDLLILFkDDYFAKK	C8	-0.998839	0.000102102
HSPA8_K583:EIINWLDkNQTAEKE	C8	-1.00542	0.000107153
CREBBP_K1620:VSNDLSQkLYATMEK	C8	-0.931925	0.000118582
MSN_K251:FVIKPIDkKAPDFVF	C8	-1.00639	0.000123486
HNRNPA2B1_K168:DDHDPVDkIVLQKYH	C8	-0.984661	0.00012519
KHSRP_K87:RARQIAAkIGGDAAT	C8	-0.963485	0.000126882
PKM_K166:LDYKNICkVVEVGSK	C8	-0.721026	0.000127775
PEBP1_K132:YEQDRPLkCDEPILS	C8	-0.917544	0.000130076
LMNB1_K156:LATALGDkKSLEGDL	C8	-0.740482	0.000133758
KMT2D_K3119:ASVLPEVkPKVEEGG	C8	-0.772204	0.000133758
GAPDH_K145:EKYDNSLkIISNASC	C8	-1.0057	0.000137375
FBXO7_K289:ESFICKEkLGENVAN	C8	-0.92362	0.000137665
NRBP1_K134:LNIVKFHkYWADIKE	C8	-0.831064	0.000139942
ENO1_K80:IAPALVSkKLNVTEQ	C8	-0.699074	0.000142144
PGD_K460:HTYELLAkPGQFIHT	C8	-0.871944	0.000161306
ANXA1_K53:SDVAALHkAIMVKGV	C8	-0.960642	0.000161306
HNRNPL_K448:NNFMFGQkLNVCVSK	C8	-1.00189	0.000163643
EEF2_K308:FDAIMNFkKEETAKL	C8	-0.979768	0.000187944
MSN_K247:NDKKFVIkPIDKKAP	C8	-0.864415	0.000197099
EEF1A1_K439:TVAVGVIkAVDKKAA	C8	-0.75573	0.000209723
PPIA_K125:KTEWLDGkHVVFGKV	C8	-0.783564	0.000217664
YWHAE_K69:IISSIEQkEENKGGE	C8	-0.730241	0.000218909
MYH9_K30:QADWAAKkLVWVPSD	C8	-0.823863	0.000222672
PRKDC_K321:SALESFLkQVSNMVA	C8	-0.882965	0.000225782
RPS27A_K152:CLTYCFNkPEDK___	C8	-0.943913	0.000226128
FLNA_K2397:GVYLIDVkFNGTHIP	C8	-1.00094	0.000226835
FAU_K125:NVVPTFGkKKGPNAN	C8	-0.947205	0.000237383
DMAP1_K301:PQKKEAEkPAVPETA	C8	-0.910361	0.000238261
KAT8_K168:PTTAALEkEHEAITK	C8	-0.882539	0.000238261
GAPDH_K66:TVKAENGkLVINGNP	C8	-0.978608	0.000251789
YWHAE_K50:NLLSVAYkNVIGARR	C8	-0.977256	0.00025264
TPI1_K212:VWAIGTGkTATPQQA	C8	-0.940742	0.000254591
MNDA_K250:KTQYFHVkVFDINLK	C8	-1.11384	0.000254591
UBE2N_K53:PFEGGTFkLELFLPE	C8	-0.964268	0.000255713
PIP4K2B_K150:YDRRFVIkTVSSEDV	C8	-0.95849	0.000271031
ALDOA_K99:RPFPQVIkSKGGVVG	C8	-0.853123	0.000272387
HNRNPF_K87:HRYIEVFkSHRTEMD	C8	-0.886961	0.000280238
IFI16_K734:CEEGDKLkLTCFELA	C8	-0.817524	0.000281342
HNRNPU_K339:GKVCFEMkVTEKIPV	C8	-0.802806	0.000282373
HSPA8_K328:LRDAKLDkSQIHDIV	C8	-0.818956	0.000287316
PTGES3_K48:LGGSDNFkHLNEIDL	C8	-0.835223	0.000291832
PEBP1_K47:VLTPTQVkNRPTSIS	C8	-0.925307	0.000292234
SETX_K1647:PVPLIAQkPVGEMKN	C8	-0.837523	0.000293854
HNRNPU_K565:RAPQCLGkFIEIAAR	C8	-1.16011	0.000295342
UBE2L3_K82:YHPNIDEkGQVCLPV	C8	-0.856538	0.000296574
PRKDC_K2366:KFIVCLNkVTKSFPP	C8	-0.99875	0.000304497
NOLC1_K515:AGGAAPSkPASAKKG	C8	-0.752113	0.000346521
LMNB2_K77:ENDRLLLkISEKEEV	C8	-0.877311	0.000358798
PDS5B_K1136:NVLGAVNkPLSSAGK	C8	-0.742789	0.000363553
HIRA_K114:TVFGSSGkLANVEQW	C8	-0.889278	0.000366211
CHAMP1_K617:DTLFPSSkKLKKDNQ	C8	-0.786242	0.000396266
PTMS_K15:AAAELSAkDLKEKKE	C8	-0.906518	0.0005178
PAXIP1_K278:VPQLAAAkRRLPQGK	C8	-0.875924	0.000536073
H1-4_K63:GVSLAALkKALAAAG	C8	-1.00282	0.000546599
H2BC12_K24:KAVTKAQkKDGKKRK	C8	-0.813636	0.000581139
PSMA3_K206:YIVHDEVkDKAFELE	C8	-0.826228	0.000590008
KIF2A_K718:ILTELRDkVKSFRAA	C8	-0.903149	0.000590008
GAPDH_K107:GVFTTMEkAGAHLQG	C8	-0.911507	0.000590008
RPL23_K43:NLYIISVkGIKGRLN	C8	-0.876873	0.000598763
TALDO1_K130:RRLIELYkEAGISKD	C8	-0.847125	0.000701987
GSTP1_K209:LPINGNGkQ______	C8	-0.839361	0.000727026
HNRNPU_K664:LQKEEAQkLLEQYKE	C8	-0.76888	0.000738299
CREBBP_K1744:SHAHKMVkWGLGLDD	C8	-0.705482	0.000749785
HNRNPD_K146:GFGFVLFkESESVDK	C8	-0.970544	0.000752214
TALDO1_K286:AQASDLEkIHLDEKS	C8	-0.679163	0.000768321
FUBP1_K44:RARQIAAkIGGDAGT	C8	-0.714931	0.000779699
MSN_K96:RLFFLQVkEGILNDD	C8	-0.956407	0.000799824
RBM14_K135:AIAQLNGkEVKGKRI	C8	-0.676184	0.00080493
MYH9_K1828:EQLDNETkERQAACK	C8	-0.822619	0.000807264
HNRNPA2B1_K113:GAHVTVKkLFVGGIK	C8	-0.839793	0.000811404
TPI1_K231:EKLRGWLkSNVSDAV	C8	-0.840469	0.000846617
POLR1G_K174:PNLLTSGkKKKEMQV	C8	-0.704983	0.000856773
ALB_K160:DNEETFLkKYLYEIA	C8	-0.879497	0.000870316
PSMA6_K104:EAANWKYkYGYEIPV	C8	-0.915544	0.000873808
FKBP3_K170:SFKVGVGkVIRGWDE	C8	-1.02163	0.000896387
GAPDH_K251:DLTCRLEkPAKYDDI	C8	-0.770013	0.000944293
ZYX_K24:PAFYAPQkKFGPVVA	C8	-0.92352	0.000944293
S100A9_K38:TLNQGEFkELVRKDL	C8	-0.577044	0.000950725
HNRNPD_K231:GFCFITFkEEEPVKK	C8	-1.09927	0.000987645
GLO1_K148:RFEELGVkFVKKPDD	C8	-0.728557	0.00100204
BAZ1B_K1335:DELVLQTkRSSRRQS	C8	-0.80983	0.00101896
NBN_K233:TFIFLNAkQHKKLSS	C8	-0.760057	0.00101972
THRAP3_K252:RERSPALkSPLQSVV	C8	-0.819554	0.00101972
HUWE1_K2248:NTVNAALkPLETLSR	C8	-0.858345	0.00102414
MED13L_K731:KYIFTANkKCKQGTE	C8	-0.789707	0.00103611
HNRNPUL1_K162:PPEASQLkPDRQQFQ	C8	-0.931927	0.00106546
DHX9_K264:EAYSGLTkKKEGETV	C8	-0.706289	0.00108803
H1-5_K88:SRIKLGLkSLVSKGT	C8	-0.907333	0.00111069
PLAA_K529:AYRSAASkTMNIYFP	C8	-0.819148	0.00112786
FUS_K357:AIDWFDGkEFSGNPI	C8	-0.723691	0.00118242
EEF1G_K212:GEVKLCEkMAQFDAK	C8	-0.719208	0.00118242
MACROH2A1_K116:IHPELLAkKRGSKGK	C8	-0.744855	0.00120514
ILF3_K460:AKLHVAVkVLQDMGL	C8	-0.926941	0.00121253
H1-5_K168:KPAAAGVkKVAKSPK	C8	-1.12378	0.00121253
H1-4_K46:PVSELITkAVAASKE	C8	-1.12933	0.00125978
FUBP1_K203:KAGLVIGkGGETIKQ	C8	-0.692005	0.0012884
NACA_K2005:AQLAAAEkFKVQGEA	C8	-0.70171	0.00131586
PRKDC_K2786:DLPDIQIkHSSLITP	C8	-0.874546	0.00133178
PCBD2_K125:KLAKFIEkAAASV__	C8	-0.771035	0.00133178
PSMA2_K92:VLVHRARkLAQQYYL	C8	-0.75609	0.0013399
SYNCRIP_K100:AFLCGVMkTYRQREK	C8	-0.688367	0.00143986
GBP2_K483:TDQSLSEkEKAIEVE	C8	-0.707506	0.00156348
RPA1_K588:YNDESRIkATVMDVK	C8	-0.831167	0.00156348
RPS3A_K46:FNIRNIGkTLVTRTQ	C8	-0.882856	0.00157814
RO60_K359:ALDAAFYkTFKTVEP	C8	-0.807608	0.00157814
TUBA1C_K370:VPGGDLAkVQRAVCM	C8	-0.759734	0.00164102
YLPM1_K950:QPVPLANkPVPAQST	C8	-0.676617	0.00164838
TPI1_K106:VAAQNCYkVTNGAFT	C8	-0.67141	0.00173447
FLNA_K906:AKAAGKGkLDVQFSG	C8	-0.678568	0.00177458
TCOF1_K296:SQVKASEkILQVRAA	C8	-0.855333	0.00177458
SNRPD1_K44:NTHLKAVkMTLKNRE	C8	-0.68882	0.00179444
HNRNPUL1_K562:DHAVLEMkANFTLPD	C8	-0.707087	0.00179617
GSN_K339:GGETPLFkQFFKNWR	C8	-0.821272	0.00179617
EP300_K350:VLLLHAHkCQRREQA	C8	-0.734678	0.00179617
HSPA8_K601:HQQKELEkVCNPIIT	C8	-0.611884	0.00179709
DCPS_K128:PRQLNDVkTTVVYPA	C8	-0.882144	0.00180463
HNRNPR_K300:FLEYEDHkSAAQARR	C8	-0.727767	0.00182447
MSN_K49:KGFSTWLkLNKKVTA	C8	-0.744879	0.00182447
KAT5_K85:VHYIDFNkRLDEWVT	C8	-0.680389	0.00183555
ZNF407_K2077:ERAQVAFkKMVQGVL	C8	-0.876035	0.00189159
RANGAP1_K524:LVHMGLLkSEDKVKA	C8	-0.788382	0.00193329
MYH9_K1454:DQLLAEEkTISAKYA	C8	-0.648781	0.0019571
RAD50_K461:QNELKNVkYELQQLE	C8	-0.816851	0.00199834
MED6_K236:VQQTVSAkGPPEKRM	C8	-0.659543	0.0020056
MTPN_K114:ATDNQAIkALLQ___	C8	-0.795427	0.00202366
EEF1G_K147:GLLDAYLkTRTFLVG	C8	-0.726461	0.00211101
HSP90B1_K95:LIINSLYkNKEIFLR	C8	-0.818798	0.00211824
CDK12_K973:LPYFNTMkPKKQYRR	C8	-0.687765	0.00213954
RPS9_K101:LDYILGLkIEDFLER	C8	-0.838217	0.00214057
HNRNPA3_K165:MEDRQSGkKRGFAFV	C8	-0.684053	0.00214057
MCM5_K396:QLLKFVEkCSPIGVY	C8	-0.731214	0.00219793
EEF2_K318:ETAKLIEkLDIKLDS	C8	-0.673293	0.00222704
NAA50_K37:SYNDKFYkDVLEVGE	C8	-1.10291	0.00226172
TCOF1_K155:VANLLSGkSPRKSAE	C8	-0.687618	0.00232083
SYNCRIP_K623:DTFGQQWk_______	C8	-0.79611	0.00232083
PPP1R8_K343:AKEAWPGkKPTPSLL	C8	-0.687011	0.00233793
PKM_K433:GAIIVLTkSGRSAHQ	C8	-0.752572	0.00236274
RHOA_K7:_MAAIRKkLVIVGDG	C8	-0.654943	0.00237626
GAPDH_K5:___MGKVkVGVNGFG	C8	-0.693391	0.00240845
MYH9_K1370:HAQVADMkKKMEDSV	C8	-0.578999	0.00241538
XRCC6_K443:FLPFADDkRKMPFTE	C8	-0.971655	0.00242656
SNU13_K33:VQQSCNYkQLRKGAN	C8	-0.792872	0.00243511
H1-3_K188:PQPKKAAkSPAKAKA	C8	-1.48808	0.0024833
CSNK1G2_K302:RRLDFFEkPDYDYLR	C8	-0.731445	0.00249899
ENO1_K92:TEQEKIDkLMIEMDG	C8	-0.609601	0.00252073
RAD23B_K76:FVVVMVTkPKAVSTP	C8	-0.657002	0.00259398
FABP5_K55:DGKNLTIkTESTLKT	C8	-0.652311	0.00259758
HNRNPAB_K169:NPEATEEkIREYFGE	C8	-0.623957	0.00260335
CBFB_K177:QLLAVTGkKTTRP__	C8	-0.741395	0.00264109
RUNX1_K70:AGAALAGkLRSGDRS	C8	-0.766096	0.00267676
HNRNPM_K134:KAAEVLNkHSLSGRP	C8	-0.633167	0.00271607
MSN_K295:TIEVQQMkAQAREEK	C8	-0.731657	0.00292193
HNRNPA2B1_K120:KLFVGGIkEDTEEHH	C8	-0.583498	0.00297362
RBBP5_K517:LPLEGSAkGKVQAEL	C8	-0.638112	0.00300338
ENO1_K193:AEVYHNLkNVIKEKY	C8	-0.600441	0.00301198
KMT2D_K3433:KAKMVALkGIKKVMA	C8	-0.826124	0.00301198
PRKDC_K1617:NQKHQGLkLATTILQ	C8	-0.746862	0.00305789
PKM_K305:GIEIPAEkVFLAQKM	C8	-0.668188	0.00309703
PRDX1_K35:DISLSDYkGKYVVFF	C8	-0.653379	0.00311599
GAPDH_K227:VIPELNGkLTGMAFR	C8	-0.756825	0.00329612
PNP_K95:YEGYPLWkVTFPVRV	C8	-0.811425	0.00335299
MED6_K200:VQLKPGEkPVPVDQT	C8	-0.602831	0.00338207
HSPA8_K246:NHFIAEFkRKHKKDI	C8	-0.552534	0.00347152
GAPDH_K139:VMGVNHEkYDNSLKI	C8	-0.661847	0.00354156
NUDT21_K122:EDEVEGLkRLMTEIL	C8	-0.645971	0.00356263
HMGB1_K177:AAKKGVVkAEKSKKK	C8	-0.663615	0.00358238
XRCC5_K665:FLKALQEkVEIKQLN	C8	-0.617331	0.00360823
ACTR2_K299:DTRSEFYkHIVLSGG	C8	-0.617175	0.00360823
ANXA1_K257:KVLDLELkGDIEKCL	C8	-0.623598	0.00381085
SAFB_K294:DSLLAVVkREPAEQP	C8	-0.994879	0.00382101
NEDD8_K48:QRLIYSGkQMNDEKT	C8	-0.554505	0.00386325
ANXA1_K312:EIDMNDIkAFYQKMY	C8	-0.560423	0.00387436
PFKP_K710:EARGRGKkFTTDDSI	C8	-0.775157	0.00398141
ENO1_K64:YMGKGVSkAVEHINK	C8	-0.560867	0.00400021
HNRNPDL_K250:DTSEEQIkEYFGAFG	C8	-0.769959	0.00402251
PURA_K273:KFGHTFCkYSEEMKK	C8	-0.676919	0.00407517
PSMA6_K116:IPVDMLCkRIADISQ	C8	-0.689655	0.00407517
SMARCC1_K61:SVRVWLGkHYKKYVH	C8	-0.653994	0.00409733
ANXA1_K90:AYLQETGkPLDETLK	C8	-0.642724	0.00422482
ALDOA_K230:YLEGTLLkPNMVTPG	C8	-0.599535	0.00424097
ANP32A_K86:GLEVLAEkCPNLTHL	C8	-0.617188	0.00429763
YWHAE_K28:DEMVESMkKVAGMDV	C8	-0.564454	0.00440938
MSN_K68:KESPLLFkFRAKFYP	C8	-0.72869	0.00442881
HNRNPC_K184:GDDLQAIkKELTQIK	C8	-0.68867	0.00444397
DNM2_K299:SLPALRSkLQSQLLS	C8	-0.644845	0.00444717
ENO1_K54:LELRDNDkTRYMGKG	C8	-0.600083	0.00447202
RPS12_K84:IKVDDNKkLGEWVGL	C8	-0.66419	0.00450316
HSPA8_K88:AVVQSDMkHWPFMVV	C8	-0.52603	0.00456726
HNRNPA2B1_K59:VMRDPASkRSRGFGF	C8	-0.601603	0.00456726
RPS3_K197:LPWDPTGkIGPKKPL	C8	-0.673409	0.00459982
MYBBP1A_K158:KDQEALMkSVKLLQA	C8	-0.651671	0.00461824
TPI1_K122:EISPGMIkDCGATWV	C8	-0.809264	0.00467544
EEF2_K426:GLVSTGLkVRIMGPN	C8	-0.605146	0.00477663
BRD1_K331:KLTCYLCkQKGVGAC	C8	-0.595412	0.00477663
ARPC2_K275:AKTSDFLkVLNRARP	C8	-0.61963	0.0048101
PEBP1_K80:APSRKDPkYREWHHF	C8	-0.774071	0.00492878
RAD23B_K45:AFPVAGQkLIYAGKI	C8	-0.598452	0.00496217
KHDRBS1_K165:ERVLIPVkQYPKFNF	C8	-0.666524	0.00504675
RPS6_K14:FPATGCQkLIEVDDE	C8	-0.652447	0.00505818
TOP2B_K1485:QTDKVPSkTVAAKKG	C8	-0.610921	0.0050628
ERH_K90:NKDWIKEkIYVLLRR	C8	-0.658749	0.00507008
CASP8AP2_K1343:WELKTPEkQLLETLK	C8	-0.622676	0.00507008
RPS25_K66:CKEVPNYkLITPAVV	C8	-0.63667	0.00508241
HNRNPD_K197:SPDTPEEkIREYFGG	C8	-0.617286	0.0051171
RACK1_K183:VWNLANCkLKTNHIG	C8	-0.57483	0.00516672
UBE2N_K92:RICLDILkDKWSPAL	C8	-0.595903	0.00523543
KMT2D_K3155:NSLGLGLkPGQSMMG	C8	-0.618167	0.00531212
THRAP3_K527:NFRVTAYkAVQEKSS	C8	-0.631246	0.00531212
RPL10A_K106:LVKKLAKkYDAFLAS	C8	-0.748348	0.00533551
CREBBP_K1762:SQGEPQSkSPQESRR	C8	-0.708302	0.00535032
BRD4_K1111:PQPLVVVkEEKIHSP	C8	-0.727866	0.00536341
CALR_K143:ICGPGTKkVHVIFNY	C8	-0.658658	0.0055388
TXN_K39:CGPCKMIkPFFHSLS	C8	-0.594065	0.00559155
JADE3_K30:SGSMYRIkSKIPNEH	C8	-0.666097	0.00560064
PCNA_K80:TSMSKILkCAGNEDI	C8	-0.663274	0.00562261
RAN_K99:VTSRVTYkNVPNWHR	C8	-0.560093	0.00593555
ZNF638_K1477:RISALQGkLSKLDYR	C8	-0.625035	0.00596733
VIM_K139:LAELEQLkGQGKSRL	C8	-0.774043	0.00625128
MYH9_K1793:QNKELKVkLQEMEGT	C8	-0.604116	0.00633425
HSP90AB1_K306:EEYGEFYkSLTNDWE	C8	-0.628602	0.00637353
PNP_K254:MDYESLEkANHEEVL	C8	-0.586247	0.00647951
JADE2_K298:EKMEPITkISHIPAS	C8	-0.667492	0.00662738
LMNB1_K102:DTARERAkLQIELGK	C8	-0.56128	0.00691505
RPS13_K39:DVKEQIYkLAKKGLT	C8	-0.543411	0.00693945
SIN3A_K875:FSNTAAQkLRGMDEV	C8	-0.566056	0.00699018
VIM_K120:RFANYIDkVRFLEQQ	C8	-0.8163	0.00700888
PSMA3_K57:VEKLVLSkLYEEGSN	C8	-0.856636	0.0070415
PKM_K151:LDNAYMEkCDENILW	C8	-0.53089	0.00706741
DDX1_K516:AIIFCRTkIDCDNLE	C8	-0.626187	0.00720831
RPS7_K178:ETFSGVYkKLTGKDV	C8	-0.655927	0.00732366
HNRNPAB_K203:GFVFITFkEEEPVKK	C8	-0.850449	0.00735966
PRKDC_K254:EIFNFVLkAIRPQID	C8	-0.711467	0.00750077
FBL_K205:RDLINLAkKRTNIIP	C8	-0.678661	0.00762526
BRD1_K407:IYGDVEMkNGVCRKE	C8	-0.579021	0.0076424
TPI1_K51:FFVGGNWkMNGRKQS	C8	-0.512998	0.0076469
CDK1_K33:TGQVVAMkKIRLESE	C8	-0.595809	0.00768728
VIM_K402:IEIATYRkLLEGEES	C8	-0.62882	0.00769011
PDS5A_K1146:GVLGAVNkPLSATGR	C8	-0.695483	0.0077568
STK39_K312:KYGKSFRkLLSLCLQ	C8	-0.571202	0.0077568
TALDO1_K203:WHVANTDkKSYEPLE	C8	-0.551829	0.00779703
MCM4_K858:DFLTVTGkTVRLL__	C8	-0.598342	0.00801816
DNM2_K562:DEEEKEKkYMLPLDN	C8	-0.567532	0.00810037
TXN_K81:MPTFQFFkKGQKVGE	C8	-0.480022	0.0085281
FLNA_K2338:SLQESGLkVNQPASF	C8	-0.710681	0.00879112
HMGB1_K30:CREEHKKkHPDASVN	C8	-0.643941	0.00882243
EZR_K60:KGFPTWLkLDKKVSA	C8	-0.514563	0.00888144
PPIA_K131:GKHVVFGkVKEGMNI	C8	-0.554584	0.0090039
EP300_K1800:AKHCQENkCPVPFCL	C8	-0.679974	0.0090039
MSH2_K555:GVKFTNSkLTSLNEE	C8	-0.549727	0.00904261
UBA1_K671:NQYLTDPkFVERTLR	C8	-0.712481	0.00907563
HSPA8_K550:ESYAFNMkATVEDEK	C8	-0.56167	0.00921169
UBA6_K544:KIDAHLNkVCPTTET	C8	-0.59254	0.00948584
SAMHD1_K405:EITGAGGkKYRISTA	C8	-0.597988	0.00948584
KAT6A_K350:KKQNTVSkGPFSKVR	C8	-0.71265	0.0096049
HSP90AA1_K362:RKKKNNIkLYVRRVF	C8	-0.597631	0.00979109
HNRNPL_K277:PTRLNVFkNDQDTWD	C8	-0.546861	0.00988121
LMNB1_K271:LEQTYHAkLENARLS	C8	-0.587243	0.0104092
EEF2_K445:KKEDLYLkPIQRTIL	C8	-0.511908	0.0105143
ILF2_K59:SFSEALLkRNQDLAP	C8	-0.507891	0.0106732
S100A8_K36:VYRDDLKkLLETECP	C8	-0.596495	0.0107524
NONO_K198:GIVEFSGkPAARKAL	C8	-0.478715	0.0107627
DDX39B_K53:GFRDFLLkPELLRAI	C8	-0.639497	0.0108312
CLIC1_K119:AKFSAYIkNSNPALN	C8	-0.545883	0.0109666
TPR_K723:TQLDFASkRYEMLQD	C8	-0.600316	0.0110827
GSN_K546:SNDAFVLkTPSAAYL	C8	-0.526366	0.0111876
SMARCA5_K112:FIQPAAQkTPTSPLK	C8	-0.540566	0.0118772
MNDA_K55:ITDLMEKkFQGVACL	C8	-0.582272	0.0120683
MTREX_K78:TDEPIFGkKPRIEES	C8	-0.507324	0.0121009
PPIL2_K482:TFRQGVGkYINPAAT	C8	-0.651103	0.0122718
RPL15_K128:VGEDSTYkFFEVILI	C8	-0.556636	0.0128791
PKM_K224:DLPAVSEkDIQDLKF	C8	-0.630473	0.0128988
CCT8_K326:WDLRRLCkTVGATAL	C8	-0.487927	0.0128988
TPR_K1561:RKAIVAAkSKIAHLA	C8	-0.539152	0.012986
ASCC3_K572:TGDMQLSkSEILRTQ	C8	-0.532762	0.012986
NOLC1_K425:QPVGGGQkLLTRKAD	C8	-0.572019	0.012986
PSMB1_K184:LDNQVGFkNMQNVEH	C8	-0.5416	0.0133578
CSNK1G2_K51:PNFRVGKkIGCGNFG	C8	-0.600897	0.0134053
TPR_K284:NELNAHIkLSNLYKS	C8	-0.525515	0.0135278
KHDRBS3_K276:GHALEEIkKFLIPDY	C8	-0.685734	0.0138039
HNRNPL_K475:EDGSCSYkDFSESRN	C8	-0.547419	0.014233
DPY30_K90:FLASYLLkNKAQFED	C8	-0.608892	0.0144742
TXN_K48:FFHSLSEkYSNVIFL	C8	-0.537775	0.0145125
DHX9_K737:DSCKQKVkLFTAHNN	C8	-0.577548	0.0145204
H1-10_K195:KTAAAGGkKVKKAAK	C8	-0.868149	0.0146065
KHSRP_K266:LQERAGVkMILIQDG	C8	-0.537899	0.0150441
CCT8_K400:DDGVNTFkVLTRDKR	C8	-0.533338	0.0152787
SAFB_K475:HKTELHGkMISVEKA	C8	-0.487167	0.0153157
MYH9_K778:LEEERDLkITDVIIG	C8	-0.53571	0.0155786
PNP_K41:GLGGLTDkLTQAQIF	C8	-0.552107	0.0156385
FLNA_K700:AEFTVDAkHGGKAPL	C8	-0.516647	0.0158282
YWHAZ_K9:DKNELVQkAKLAEQA	C8	-0.508323	0.0158679
SSB_K354:QPGSGKGkVQFQGKK	C8	-0.620472	0.0159019
FLNA_K2615:VSYLLKDkGEYTLVV	C8	-0.622246	0.0160507
SMARCAL1_K63:NFPRESCkPVSHGVI	C8	-0.635368	0.0162276
XRCC6_K596:GLKSGLKkQELLEAL	C8	-0.518911	0.0164048
MYH9_K1330:QKLSLSTkLKQVEDE	C8	-0.510759	0.016407
SAFB_K423:TTRATDLkNLFSKYG	C8	-0.453831	0.0164336
XRCC6_K461:ATPEQVGkMKAIVEK	C8	-0.484583	0.0164336
SH3BGRL_K17:SSGSTAIkKKQQDVL	C8	-0.486401	0.0167763
TXN_K8:MVKQIESkTAFQEAL	C8	-0.50659	0.0172958
HNRNPM_K685:HVLYADIkMENGKSK	C8	-0.565761	0.018403
MYH9_K1492:LEEAMEQkAELERLN	C8	-0.482282	0.0188973
GSTP1_K55:CLYGQLPkFQDGDLT	C8	-0.631719	0.0192538
RAN_K71:WDTAGQEkFGGLRDG	C8	-0.52059	0.0193963
FLII_K21:DLSGNDFkGGYFPEN	C8	-0.566712	0.0201719
ACTR2_K97:DYTFGPEkLNIDTRN	C8	-0.487955	0.0202543
TCOF1_K586:KPTSSPAkGPPQKAG	C8	-0.443953	0.0203361
HMGB2_K28:QTCREEHkKKHPDSS	C8	-0.691583	0.0205122
LBR_K594:DEYHCKKkYGVAWEK	C8	-0.563687	0.0206121
DHX9_K642:ELIEALLkYIETLNV	C8	-0.702204	0.0210515
AHNAK_K3149:QGPDWHLkMPKIKMP	C8	-0.583173	0.0212185
MACROH2A1_K306:LADDKKLkSIAFPSI	C8	-0.586592	0.0212708
POLD1_K1007:GGLLAFAkRRNCCIG	C8	-0.438099	0.0214809
STIP1_K364:PDLALEEkNKGNECF	C8	-0.553269	0.0221338
H1-3_K169:PATAAGTkKVAKSAK	C8	-0.753364	0.0228313
HSPA1B_K246:NHFVEEFkRKHKKDI	C8	-0.56236	0.0228778
MCM7_K28:YQDDELGkKQFKYGN	C8	-0.756363	0.0228778
TPI1_K179:REAGITEkVVFEQTK	C8	-0.438937	0.0232757
MKI67_K2005:RLKISLGkVGVKEEV	C8	-0.718855	0.0235229
S100A9_K57:KKENKNEkVIEHIME	C8	-0.586411	0.023533
HNRNPU_K352:PVRHLYTkDIDIHEV	C8	-0.469597	0.0238434
NUCKS1_K184:TVTPSPVkGKGKVGR	C8	-0.515291	0.0238837
HSP90AB1_K53:NASDALDkIRYESLT	C8	-0.605354	0.0239392
PNP_K179:QRALSTWkQMGEQRE	C8	-0.489223	0.0239508
INTS1_K47:KTASTLLkPAPSGLP	C8	-0.489966	0.0242512
MACROH2A1_K134:IITPPPAkKAKSPSQ	C8	-0.544855	0.0248357
CALM1_K22:EAFSLFDkDGDGTIT	C8	-0.500829	0.0253838
XPO1_K693:KQLGSILkTNVRACK	C8	-0.468921	0.0268981
KHSRP_K109:DFGFGGQkRQLEDGD	C8	-0.488613	0.0282477
DAZAP1_K134:TELREYFkKFGVVTE	C8	-0.485641	0.028666
PRKDC_K3241:CKFSMKMkMIDSARK	C8	-0.505949	0.028666
SRFBP1_K423:NIAVFQGkKITFDD_	C8	-0.461837	0.0289494
PKM_K266:GEKGKNIkIISKIEN	C8	-0.512271	0.0308081
NASP_K417:LEEKVRAkLVPSQEE	C8	-0.610425	0.0308081
PRKDC_K95:FLCIFLEkMGQKIAP	C8	-0.577681	0.0320627
CLSTN1_K429:RQDPSEEkKYRPAEF	C8	-0.640066	0.0323955
CLSTN1_K430:QDPSEEKkYRPAEFH	C8	-0.640066	0.0323955
S100A8_K18:SIIDVYHkYSLIKGN	C8	-0.557136	0.0323955
FKBP5_K58:DKVYVHYkGKLSNGK	C8	-0.458187	0.0326548
DDB1_K287:LFMLLLEkEEQMDGT	C8	-0.486202	0.0329526
NOP2_K91:GAVQTAGkKGPQSLF	C8	-0.49804	0.033107
HSP90AA1_K576:ENLCKIMkDILEKKV	C8	-0.523828	0.033107
PHIP_K1542:NASAIPGkTILENSV	C8	-0.524762	0.0331464
HNRNPC_K203:SLLENLEkIEKEQSK	C8	-0.682355	0.0334169
PPIA_K82:GKSIYGEkFEDENFI	C8	-0.519134	0.0336186
JADE2_K32:TSASRCSkLPSSTKS	C8	-0.458996	0.0343885
PRDX1_K136:GLFIIDDkGILRQIT	C8	-0.596731	0.0344577
TRERF1_K563:PKAEEPLkTVQEKKK	C8	-0.534724	0.0344577
PPIA_K91:EDENFILkHTGPGIL	C8	-0.516283	0.0345616
DDX39A_K187:RNRSFSLkNVKHFVL	C8	-0.487104	0.0346106
NAT10_K426:TGRSLSLkLIQQLRQ	C8	-0.400925	0.0347086
HNRNPM_K239:RADILEDkDGKSRGI	C8	-0.449145	0.0347865
NELFB_K567:HPRVAPSkLEALQKA	C8	-0.474997	0.0356961
HNRNPC_K39:DVEAIFSkYGKIVGC	C8	-0.413812	0.0357974
SUB1_K114:PEQWSQLkEQISDID	C8	-0.51836	0.0361019
RPS2_K275:EFTDHLVkTHTRVSV	C8	-0.479751	0.0366629
SPAG7_K197:GCVPVANkRDTRSIE	C8	-0.415792	0.0367191
FABP5_K61:IKTESTLkTTQFSCT	C8	-0.51379	0.0368033
FLNA_K376:PFEVYVDkSQGDASK	C8	-0.412532	0.0374737
ENO1_K281:DQLADLYkSFIKDYP	C8	-0.696225	0.0380611
STAT3_K631:VEKDISGkTQIQSVE	C8	-0.461397	0.0380713
HNRNPU_K536:GTNTIMDkMMVAGFK	C8	-0.447185	0.0384852
FLNA_K2209:HTVSVKYkGQHVPGS	C8	-0.482731	0.0386856
MLLT1_K259:KEPKMALkETKLEST	C8	-0.404449	0.0392572
NEK9_K327:TLLNAPTkRPRSSTV	C8	-0.459479	0.0392572
HNRNPU_K635:LPEHAVLkMKGNFTL	C8	-0.386894	0.0394674
EEF1G_K294:TFVLDEFkRKYSNED	C8	-0.519472	0.0399876
NUMA1_K2044:SILNTPKkLGNSLLR	C8	-0.441015	0.04033
CFL1_K132:KKKLTGIkHELQANC	C8	-0.518606	0.0403587
RPL3_K286:EINKKIYkIGQGYLI	C8	-0.500111	0.0407857
HNRNPU_K543:KMMVAGFkKQMADTG	C8	-0.537687	0.0418323
MYH9_K1357:EAKHNLEkQIATLHA	C8	-0.620308	0.0418976
TXN_K21:ALDAAGDkLVVVDFS	C8	-0.61393	0.0422166
RPS3A_K116:KMCSMVKkWQTMIEA	C8	-0.560106	0.0422708
THRAP3_K470:QEEEKSGkWEGLVYA	C8	-0.454947	0.0428957
S100A9_K72:DLDTNADkQLSFEEF	C8	-0.522994	0.0431145
SIN3A_K865:GGSPPKSkLLFSNTA	C8	-0.465822	0.0431665
SET_K119:VTEFEDIkSGYRIDF	C8	-0.469429	0.0432187
RABGEF1_K170:FLEGMHYkRDLSIEE	C8	-0.448698	0.0433228
SYNCRIP_K356:VTEEILEkAFSQFGK	C8	-0.563146	0.0443534
HSP90AA1_K573:TKFENLCkIMKDILE	C8	-0.41176	0.0460801
RPS3_K108:QAESLRYkLLGGLAV	C8	-0.419792	0.046925
DPY30_K40:NEKINAEkSSKQKVD	C8	-0.441612	0.0470981
KMT2D_K3079:LVESANEkAEREALL	C8	-0.398736	0.0478649
SUMO2_K11:EKPKEGVkTENNDHI	C8	-0.438574	0.0504842
TPI1_K43:SAMAPSRkFFVGGNW	C8	-0.445864	0.0511175
MYH9_K38:LVWVPSDkSGFEPAS	C8	-0.463059	0.0512502
AHNAK_K828:PDVDLHLkGPNVKGE	C8	-0.562239	0.0524052
FKBP5_K66:GKLSNGKkFDSSHDR	C8	-0.495603	0.0545882
NOLC1_K406:NKPAVTTkSPAVKPA	C8	-0.360163	0.0546478
KMT2C_K2802:KKKEQENkTLVLSDK	C8	-0.393177	0.0557
MYH9_K1802:QEMEGTVkSKYKASI	C8	-0.390133	0.0561304
UMPS_K162:REQGGKDkLQAHGIR	C8	-0.487076	0.0578293
PARP1_K400:MKILTLGkLSRNKDE	C8	-0.379274	0.0578293
TRIM28_K254:DAVRNQRkLLASLVK	C8	-0.504808	0.0585281
RUVBL1_K2:______MkIEEVKST	C8	-0.42062	0.0596294
RPL23A_K134:LIRPDGEkKAYVRLA	C8	-0.471598	0.0609025
MYH9_K1372:QVADMKKkMEDSVGC	C8	-0.374915	0.0612833
XRCC5_K265:SIRIAAYkSILQERV	C8	-0.402673	0.0616339
VIM_K292:QEAEEWYkSKFADLS	C8	-0.432953	0.062826
U2SURP_K88:LKAFSIGkMSTAKRT	C8	-0.399268	0.0632004
HNRNPA3_K148:NLRDYFEkYGKIETI	C8	-0.394728	0.0633238
ENO1_K126:CKAGAVEkGVPLYRH	C8	-0.460983	0.0637204
RUNX1_K51:STALSPGkMSEALPL	C8	-0.417281	0.0648567
RPS8_K128:LGRKKGAkLTPEEEE	C8	-0.402535	0.065157
RBM22_K212:INDPVADkLLKRAST	C8	-0.42767	0.065157
AHCY_K389:GVHFLPKkLDEAVAE	C8	-0.472416	0.0655026
HSPA1B_K319:STLEPVEkALRDAKL	C8	-0.507177	0.0656649
HMGN5_K95:TEAPASEkEIVEVKE	C8	-0.451193	0.0656649
RPS3_K18:FVADGIFkAELNEFL	C8	-0.446294	0.0680132
ZFR_K509:INFVGGNkLQSTGNK	C8	-0.380597	0.0681067
ANXA1_K97:KPLDETLkKALTGHL	C8	-0.348809	0.0693209
NOP58_K30:QEVDSLWkEFETPEK	C8	-0.409441	0.0714134
RPL7A_K176:FLPALCRkMGVPYCI	C8	-0.361705	0.0730147
HDGF_K146:LVIDEPAkEKNEKGA	C8	-0.358317	0.0733611
EP400_K345:SVGNTGMkKVPKKLE	C8	-0.441842	0.0737082
HNRNPD_K237:FKEEEPVkKIMEKKY	C8	-0.437617	0.0750553
PRDX1_K27:VMPDGQFkDISLSDY	C8	-0.310131	0.0763043
DYNLL1_K36:LEKYNIEkDIAAHIK	C8	-0.425478	0.0766077
MYH9_K1209:AEQLEQTkRVKANLE	C8	-0.418922	0.0793266
SNRPB_K32:RIFIGTFkAFDKHMN	C8	-0.503695	0.0795419
HINT1_K30:IRKEIPAkIIFEDDR	C8	-0.404494	0.0795564
HMGB1_K146:DDKQPYEkKAAKLKE	C8	-0.515783	0.0795564
H1-4_K168:PAAAAGAkKAKSPKK	C8	-0.660768	0.0798097
LMNB1_K109:KLQIELGkCKAEHDQ	C8	-0.404953	0.0800115
RAD9A_K2:______MkCLVTGGN	C8	-0.542375	0.0802216
VCP_K754:VSDNDIRkYEMFAQT	C8	-0.494187	0.0808624
ACTN4_K214:PELIEYDkLRKDDPV	C8	-0.377992	0.0819648
CBX3_K143:LMFLMKWkDSDEADL	C8	-0.415945	0.0819648
RPS5_K47:AVKEKYAkYLPHSAG	C8	-0.399886	0.0827213
BLVRB_K99:RNIVAAMkAHGVDKV	C8	-0.452978	0.0829253
SGF29_K288:QRYVVACkEPKKK__	C8	-0.387827	0.0832215
CPSF2_K680:IAQQKAMkSLFGDDE	C8	-0.392464	0.0832215
PRKDC_K2359:HQNTMEDkFIVCLNK	C8	-0.412992	0.0832912
RPS11_K58:IEGTYIDkKCPFTGN	C8	-0.375049	0.0856149
H1-4_K17:AAPAPAEkTPVKKKA	C8	-0.40506	0.086984
TAF1_K524:KSRILLGkTGVIKEE	C8	-0.412817	0.0906668
ZNF740_K25:VPTAASKkMMLSQIA	C8	-0.357081	0.0907287
H1-2_K168:PAAATVTkKVAKSPK	C8	-0.64106	0.0913772
KMT2D_K2468:DPFAPLHkPPRPQPP	C8	-0.354106	0.0913772
THRAP3_K558:KGDFPTGkSSFSITR	C8	-0.384763	0.0918575
SEPTIN7_K208:PEECQQFkKQIMKEI	C8	-0.396379	0.0927984
FLNA_K1450:HDVTDASkVKCSGPG	C8	-0.378669	0.0942465
RPL7A_K97:QTATQLLkLAHKYRP	C8	-0.386201	0.0947894
RNPS1_K218:ENPDEAEkALKHMDG	C8	-0.37419	0.0963443
RECQL_K193:LIYVTPEkIAKSKMF	C8	-0.338784	0.096367
NOP58_K21:FKVLNEKkLQEVDSL	C8	-0.389867	0.09637
PRPF19_K244:ILTGGADkNVVVFDK	C8	-0.405158	0.0973611
MNDA_K135:GRIPVAQkRKTPNKE	C8	-0.553493	0.0976739
XRCC6_K287:ALKPPPIkLYRETNE	C8	-0.371352	0.0983859
EEF1A1_K255:LPLQDVYkIGGIGTV	C8	-0.385911	0.0983859
TUBA1C_K280:APVISAEkAYHEQLT	C8	-0.433961	0.0986077
ING3_K400:LTEAPKGkWYCPQCT	C8	-0.338448	0.100601
NOP58_K441:STLPTCSkKRKIEQV	C8	-0.362404	0.102049
YWHAZ_K68:VVSSIEQkTEGAEKK	C8	-0.346258	0.102323
CACYBP_K59:AELLDNEkPAAVVAP	C8	-0.398912	0.102638
RPS16_K26:ATAVAHCkRGNGLIK	C8	-0.40304	0.102956
PRDX6_K141:VFVFGPDkKLKLSIL	C8	-0.387291	0.102956
FTSJ3_K233:TVTELVTkKKPKAEG	C8	-0.432456	0.105828
YWHAZ_K27:DDMAACMkSVTEQGA	C8	-0.355402	0.106443
CAPG_K137:TGAPAAIkKLYQVKG	C8	-0.424647	0.106604
LMNB1_K191:LADETLLkVDLENRC	C8	-0.385319	0.1073
H3-3B_K57:REIRRYQkSTELLIR	C8	-0.414644	0.108028
JARID2_K323:GAGVTSAkKMREVRP	C8	-0.358663	0.108053
SMARCA4_K455:REARITEkLEKQQKI	C8	-0.305622	0.108053
RBM25_K135:AFGFCEYkEPESTLR	C8	-0.354724	0.108261
HNRNPM_K672:TWKMLKDkFNECGHV	C8	-0.366151	0.109728
ILF3_K127:PTTALLDkVADNLAI	C8	-0.43888	0.110662
GAPDH_K215:PASTGAAkAVGKVIP	C8	-0.351075	0.112487
MYH9_K1260:QLQELQVkFNEGERV	C8	-0.399779	0.112932
ENO1_K335:IAKAVNEkSCNCLLL	C8	-0.378029	0.114186
H2BC12_K121:EGTKAVTkYTSAK__	C8	-0.370644	0.115747
PARP1_K683:IFDVESMkKAMVEYE	C8	-0.325554	0.11642
DNAJC8_K159:EDDPELFkQAVYKQT	C8	-0.30941	0.11642
MRE11_K416:GEEINFGkLITKPSE	C8	-0.347416	0.116533
HTATSF1_K661:KGLEAADkKAEEGDA	C8	-0.507073	0.116604
STAT3_K383:AALRGSRkFNILGTN	C8	-0.31321	0.116886
PHF20_K211:EKGKVSEkSLPKNEK	C8	-0.353528	0.117868
RAD50_K959:KNIHGYMkDIENYIQ	C8	-0.356595	0.11849
PCBD2_K121:KKDVKLAkFIEKAAA	C8	-0.421878	0.11849
HSP90AA1_K489:TRMKENQkHIYYITG	C8	-0.357211	0.119678
HSP90AA1_K407:REMLQQSkILKVIRK	C8	-0.309316	0.120118
SNRNP40_K18:ELPLVPVkRQRHELL	C8	-0.379475	0.120531
CREBBP_K1741:NTKSHAHkMVKWGLG	C8	-0.3614	0.120935
RNASEL_K684:KHKKMKLkIGDPSLY	C8	-0.424564	0.121304
DEK_K57:KSLIVEGkREKKKVE	C8	-0.315071	0.121304
ERF_K394:RQRAAGEkAVAGADK	C8	-0.390859	0.121946
SSB_K360:GKVQFQGkKTKFASD	C8	-0.331862	0.121946
TUBA1C_K394:AWARLDHkFDLMYAK	C8	-0.32875	0.125001
FLNA_K2409:HIPGSPFkIRVGEPG	C8	-0.328535	0.125336
FBXO22_K194:IQPFHFIkDPKNLTL	C8	-0.350267	0.127105
HMGB2_K30:CREEHKKkHPDSSVN	C8	-0.399964	0.129964
JADE3_K735:EDLQCYVkPTKNMSP	C8	-0.355478	0.130767
SMARCC2_K564:QMLNFPDkGKEKPTD	C8	-0.285337	0.130883
HNRNPA2B1_K112:PGAHVTVkKLFVGGI	C8	-0.382919	0.132493
HSPA1B_K500:KSTGKANkITITNDK	C8	-0.292568	0.135243
NPM1_K164:KMQASIEkGGSLPKV	C8	-0.291581	0.137086
PPIA_K155:RNGKTSKkITIADCG	C8	-0.284937	0.1431
TALDO1_K215:PLEDPGVkSVTKIYN	C8	-0.363256	0.143127
SNW1_K170:MPVRAADkLAPAQYI	C8	-0.332886	0.143498
S100A8_K35:AVYRDDLkKLLETEC	C8	-0.376048	0.143621
HCLS1_K141:SAVGFDYkGEVEKHT	C8	-0.332191	0.144997
HSPA1B_K88:PVVQSDMkHWPFQVI	C8	-0.295049	0.148341
FLNA_K781:VYGPGVAkTGLKAHE	C8	-0.375186	0.14855
KAT6B_K582:TELSSTAkSKAHFFG	C8	-0.343102	0.149349
TOP2B_K28:TWVNNAAkKEESETA	C8	-0.353758	0.150469
MSN_K316:RAMLENEkKKREMAE	C8	-0.385598	0.150486
RPL10A_K91:HMDIEALkKLNKNKK	C8	-0.318146	0.150486
PA2G4_K320:GEFVAQFkFTVLLMP	C8	-0.359649	0.150809
ANP32B_K99:HLNLSGNkLKDISTL	C8	-0.304351	0.150854
CALR_K368:QDEEQRLkEEEEDKK	C8	-0.363663	0.15189
STIP1_K68:GCKTVDLkPDWGKGY	C8	-0.323839	0.15189
HNRNPAB_K119:GFGFILFkDAASVEK	C8	-0.378814	0.153345
ATM_K93:TQASRQKkMQEISSL	C8	-0.351303	0.155861
DDX5_K40:KFGNPGEkLVKKKWN	C8	-0.28628	0.156826
C1orf174_K63:SKKFKCDkGHLVKSE	C8	-0.338115	0.156971
CBX3_K34:PEEFVVEkVLDRRVV	C8	-0.350476	0.162272
BUD31_K125:ICRVPKSkLEVGRII	C8	-0.304125	0.164688
TERF2IP_K251:QENEEAVkKMLVEAT	C8	-0.345708	0.165002
CPNE1_K176:FFRQGDGkWHLVYRS	C8	-0.408602	0.166997
ENO1_K233:LLKTAIGkAGYTDKV	C8	-0.315887	0.168547
KMT2C_K1766:QKSKQQAkIEATQKL	C8	-0.280441	0.169361
HSP90AB1_K565:AKFENLCkLMKEILD	C8	-0.276397	0.171076
CFL1_K30:SSTPEEVkKRKKAVL	C8	-0.34575	0.171279
ARHGDIA_K43:QEIQELDkDDESLRK	C8	-0.316202	0.177475
ARPC5_K108:NGVDLLMkYIYKGFE	C8	-0.29733	0.177671
KMT2C_K2814:SDKHSPQkKSTVTNE	C8	-0.34558	0.178152
YY1_K339:KAFVESSkLKRHQLV	C8	-0.352273	0.179371
SMARCA5_K132:PRIKKDEkQNLLSVG	C8	-0.277923	0.180332
GRB2_K109:GNDVQHFkVLRDGAG	C8	-0.352047	0.180332
MANF_K104:AHHIPVEkICEKLKK	C8	-0.308494	0.183867
HMGN4_K64:KGKADAGkDGNNPAK	C8	-0.423739	0.183867
PTGES3_K33:DVNVNFEkSKLTFSC	C8	-0.273005	0.185279
ACTN4_K899:VPGALDYkSFSTALY	C8	-0.312642	0.185716
WIPI2_K223:KLATASEkGTVIRVF	C8	-0.346152	0.185716
MACROH2A1_K284:SPVWGADkCEELLEK	C8	-0.295475	0.186417
DTX3L_K25:SGPRVRRkLESYFQS	C8	-0.324776	0.187837
PRKDC_K3631:GLGAFRRkFIQTFGK	C8	-0.320213	0.189287
GAPDH_K334:LMAHMASkE______	C8	-0.333464	0.189766
TPR_K755:KLTATTQkQEQIINT	C8	-0.339817	0.190357
XRCC5_K702:SVTAEEAkKFLAPKD	C8	-0.346369	0.191924
RPL3_K294:IGQGYLIkDGKLIKN	C8	-0.252164	0.194016
MYH9_K682:NHEKKAGkLDPHLVL	C8	-0.292604	0.194325
HMGB1_K90:GETKKKFkDPNAPKR	C8	-0.352293	0.196077
FLNA_K2561:AKGLGLSkAYVGQKS	C8	-0.253734	0.196382
TUBA1C_K163:RLSVDYGkKSKLEFS	C8	-0.299065	0.196712
NOTCH1_K2171:KGLACGSkEAKDLKA	C8	-0.313289	0.201589
PSPC1_K380:RRQQEGFkPNYMENR	C8	-0.269045	0.2029
LBR_K601:KYGVAWEkYCQRVPY	C8	-0.272653	0.204232
NBN_K334:GHPSTGLkTTTPGPS	C8	-0.298267	0.206144
VIM_K334:TCEVDALkGTNESLE	C8	-0.379582	0.206647
EP300_K1590:KLYATMEkHKEVFFV	C8	-0.252595	0.20768
RBM8A_K100:FAEYGEIkNIHLNLD	C8	-0.309023	0.20822
CLIC1_K135:NLEKGLLkALKVLDN	C8	-0.278735	0.208345
AHNAK_K748:HGPDWHLkMPKMKMP	C8	-0.338928	0.208756
XRCC5_K565:HEDGPTAkKLKTEQG	C8	-0.28639	0.209684
SSB_K128:DATLDDIkEWLEDKG	C8	-0.312749	0.211145
KMT2C_K2809:KTLVLSDkHSPQKKS	C8	-0.299707	0.21232
KHDRBS1_K111:LPELMAEkDSLDPSF	C8	-0.264402	0.21232
GABPB2_K303:KKPRIGEkTNSVEES	C8	-0.2956	0.21232
EEF1G_K220:MAQFDAKkFAETQPK	C8	-0.280185	0.212814
EEF1A1_K179:KEVSTYIkKIGYNPD	C8	-0.27901	0.212814
UGP2_K69:FHRFLQEkGPSVDWG	C8	-0.23337	0.215971
ANP32A_K68:PKLNKLKkLELSDNR	C8	-0.389218	0.216574
HSPA5_K113:PSVQQDIkFLPFKVV	C8	-0.256574	0.217161
ILF3_K557:ETGGSHDkRFVMEVE	C8	-0.326145	0.218841
MKI67_K3243:AEDNVCVkKIRTRSH	C8	-0.312033	0.218841
SERPINB10_K233:LHIFHIEkPKAVGLQ	C8	-0.314956	0.224623
PTPN11_K198:TDLVEHYkKNPMVET	C8	-0.295604	0.228749
LMNB1_K167:EGDLEDLkDQIAQLE	C8	-0.314552	0.232279
HNRNPA3_K187:VDKIVVQkYHTINGH	C8	-0.272864	0.236585
INTS4_K26:PQEEIATkKLRLTKP	C8	-0.289817	0.23985
AHNAK_K5858:SGVSLASkKSRLSSS	C8	-0.369975	0.240652
ENO1_K406:CRSERLAkYNQLLRI	C8	-0.318573	0.240652
SMC3_K336:ERQKLLEkIEEKQKE	C8	-0.247308	0.240751
XPO1_K560:RFLRAHWkFLKTVVN	C8	-0.275169	0.243941
CPNE3_K167:DPYLEFHkQTSDGNW	C8	-0.330069	0.244304
RBM14_K164:LAVQSGDkTKKPGAG	C8	-0.261744	0.244723
SMARCC2_K568:FPDKGKEkPTDMQNF	C8	-0.244896	0.250588
KHDRBS1_K169:IPVKQYPkFNFVGKI	C8	-0.269805	0.252104
TMSB4X_K12:PDMAEIEkFDKSKLK	C8	-0.218474	0.254904
PCBP1_K78:AFAMIIDkLEEDINS	C8	-0.309327	0.255033
RTRAF_K20:NPAGFNCkDETEFRN	C8	-0.335529	0.258504
LTA4H_K573:KFTRPLFkDLAAFDK	C8	-0.232079	0.258599
STIP1_K222:EEDLPENkKQALKEK	C8	-0.305962	0.258897
TBCA_K23:VKRLVKEkVMYEKEA	C8	-0.23759	0.258916
SUB1_K53:SRALSSSkQSSSSRD	C8	-0.279517	0.259819
ZNF638_K825:SVVTVAVkGNKASIK	C8	-0.265974	0.261923
HSPA1B_K559:AVEDEGLkGKISEAD	C4	-0.401668	0.263211
HNRNPA2B1_K173:VDKIVLQkYHTINGH	C8	-0.277048	0.26486
RPL30_K26:QLVMKSGkYVLGYKQ	C8	-0.283923	0.265936
AHNAK_K891:KFSMPGFkAEGPEVD	C8	-0.335623	0.267984
WDR5_K112:ASDDKTLkIWDVSSG	C8	-0.272724	0.269477
XRCC1_K260:EEKKTPSkPPAQLSP	C8	-0.242671	0.269477
RAD21_K604:FYSFLVLkKQQAIEL	C8	-0.319519	0.270995
THRAP3_K387:DTGLGDGkMKSDSFA	C8	-0.24568	0.272186
GAPDH_K219:GAAKAVGkVIPELNG	C8	-0.24753	0.27254
DYNLL2_K49:IKKEFDKkYNPTWHC	C8	-0.299883	0.27303
RPLP0_K134:NTGLGPEkTSFFQAL	C8	-0.300163	0.275961
MAML1_K822:TLNPGLTkPPVPRVS	C8	-0.228699	0.276104
AHCY_K408:KLNVKLTkLTEKQAQ	C8	-0.25582	0.277751
UBA1_K838:ATLPSPDkLPGFKMY	C8	-0.244226	0.277794
HMGB2_K128:SIGDTAKkLGEMWSE	C4	-0.284447	0.279747
MBTD1_K69:VRDAFYSkTKRFCSV	C8	-0.248454	0.2822
S100A9_K93:LTWASHEkMHEGDEG	C8	-0.307941	0.282437
CREBBP_K1583:EGSQGDSkNAKKKNN	C8	-0.241642	0.282437
PCNP_K29:GPEEEAEkPVKTKTV	C8	-0.19372	0.282437
TALDO1_K81:GSQEDQIkNAIDKLF	C8	-0.207313	0.283689
PDS5A_K1211:IISVTPVkNIDPVKN	C8	-0.323284	0.284177
ARID1A_K980:VKLTPATkMNNKADG	C8	-0.297051	0.284348
ARHGDIA_K141:RKGVKIDkTDYMVGS	C8	-0.253779	0.288129
HNRNPM_K698:SKGCGVVkFESPEVA	C8	-0.261494	0.289308
NUMA1_K1121:RTEPTGPkLEALRAE	C8	-0.282858	0.289308
EEF2_K571:DHACIPIkKSDPVVS	C8	-0.266753	0.291163
DIDO1_K879:QKLSASVkKEDLKSK	C8	-0.33588	0.294543
PRPF4B_K656:LRAAGIGkDFKENPN	C8	-0.244698	0.295874
MCM4_K409:NPRVSNVkSVYKTHI	C8	-0.24448	0.296877
FABP5_K72:FSCTLGEkFEETTAD	C8	-0.255475	0.299433
VIM_K120:RFANYIDkVRFLEQQ	C4	-0.392285	0.302573
EEF1A1_K41:IDKRTIEkFEKEAAE	C4	-0.265468	0.303603
EP300_K1769:KRVVQHTkGCKRKTN	C8	-0.224004	0.304368
CSTA_K44:KLEAVQYkTQVVAGT	C8	-0.306138	0.308727
SEPHS1_K27:LTRFTELkGTGCKVP	C8	-0.239768	0.30991
EEF2_K314:FKKEETAkLIEKLDI	C8	-0.219569	0.30991
TNPO3_K594:VQVMALKkLLSQEPS	C8	-0.270536	0.311135
MED12_K1731:PEPPKTDkPGAAPPS	C8	-0.2273	0.311413
H3-7_K37:APATGGVkKPHRYRP	C4	-0.382345	0.311682
SUMO2_K33:DGSVVQFkIKRHTPL	C8	-0.294465	0.314313
RCC2_K293:LGHNSDGkFIARAQR	C8	-0.263321	0.31534
RPL4_K390:KKAAVGVkKQKKPLV	C8	-0.31803	0.315353
HSP90AB1_K559:KMEESKAkFENLCKL	C8	-0.261038	0.315353
PA2G4_K311:PFNVLYEkEGEFVAQ	C8	-0.245022	0.315863
FUS_K332:YTDRETGkLKGEATV	C8	-0.230141	0.31598
ARID1A_K1612:PFLHSGMkMQKAGPP	C8	-0.264366	0.319388
DDX1_K311:NNIKQFKkYIDNPKL	C8	-0.205659	0.322812
PARP1_K418:MIEKLGGkLTGTANK	C8	-0.197871	0.32287
HNRNPA3_K199:NGHNCEVkKALSKQE	C8	-0.245228	0.32757
PARP1_K108:GIGSKAEkTLGDFAA	C8	-0.225257	0.331976
H1-4_K75:AAGYDVEkNNSRIKL	C8	-0.252918	0.336243
MKI67_K1639:RLKTSLGkVGVKEEL	C8	-0.379933	0.338711
TCOF1_K74:EDAALQAkKTRVSDP	C8	-0.216515	0.341044
MYH9_K299:LLLEPYNkYRFLSNG	C8	-0.20279	0.342063
SMARCC2_K595:QMLNFPDkGKEKPTD	C8	-0.220484	0.343831
RPS19_K143:GQVAAANkKH_____	C8	-0.208433	0.34493
XRCC5_K543:LFPLIEAkKKDQVTA	C8	-0.249878	0.345219
ALDOA_K111:VVGIKVDkGVVPLAG	C8	-0.220224	0.346121
HCLS1_K241:GTRGLKAkFESMAEE	C8	-0.217663	0.346121
ALB_K426:FEQLGEYkFQNALLV	C8	-0.338398	0.349611
SNCA_K58:GVATVAEkTKEQVTN	C4	-0.242861	0.34988
IQGAP1_K1465:KIQTGLKkLTELGTV	C4	-0.254616	0.350038
FLNA_K982:KVSGLGEkVDVGKDQ	C8	-0.234421	0.352448
RPS3A_K109:GMDLTRDkMCSMVKK	C4	-0.22975	0.354944
SMNDC1_K219:GTCGIADkPMTQYQD	C8	-0.223106	0.358459
MATR3_K711:GSASAAAkKKLKKRR	C8	-0.198602	0.358775
ANAPC7_K73:YTMALQQkKALSKTS	C8	-0.214009	0.358775
ACTR2_K53:KVGNIEIkDLMVGDE	C8	-0.287442	0.358943
NUDT21_K23:GVTQFGNkYIQQTKP	C8	-0.198203	0.358947
RPL27_K59:KVTAAMGkKKIAKRS	C8	-0.228425	0.362435
CREBBP_K1591:NAKKKNNkKTNKNKS	C8	-0.245628	0.363101
PBRM1_K414:PFYHLPSkKKYPDYY	C8	-0.266968	0.363101
ENO1_K262:GKYDLDFkSPDDPSR	C8	-0.200638	0.364858
SMC3_K140:SNPYYIVkQGKINQM	C8	-0.227692	0.36495
ALB_K161:NEETFLKkYLYEIAR	C4	-0.278632	0.367221
HMGB2_K43:VNFAEFSkKCSERWK	C8	-0.219659	0.368484
SRSF1_K38:DIEDVFYkYGAIRDI	C8	-0.257309	0.370098
RPS4X_K120:RITPEEAkYKLCKVR	C8	-0.216416	0.371342
HNRNPC_K230:EQSSSSVkKDETNVK	C8	-0.209869	0.375123
YEATS2_K930:KISDSTLkTVPATSQ	C8	-0.262285	0.375434
WBP11_K13:TSSTKSGkFMNPTDQ	C4	-0.209829	0.376091
UBE2I_K59:PWEGGLFkLRMLFKD	C8	-0.222235	0.377321
ARPC2_K186:KVFMQEFkEGRRASH	C8	-0.180174	0.383994
HSPA1B_K328:LRDAKLDkAQIHDLV	C8	-0.215021	0.383994
HSPA8_K507:KITITNDkGRLSKED	C8	-0.253815	0.383994
RPA1_K163:SKAYGASkTFGKAAG	C4	-0.252405	0.387038
NUP214_K143:KRPFAYHkLLKDAGG	C8	-0.184142	0.388172
HSP90AB1_K435:KFYEAFSkNLKLGIH	C8	-0.185181	0.395244
SPTY2D1_K582:LPFPTGYkRQREYEE	C8	-0.242304	0.396619
XRCC6_K526:GSLVDEFkELVYPPD	C8	-0.276077	0.4015
RPL26_K136:GKEKGKYkEETIEKM	C8	-0.25975	0.401983
RPS27A_K6:__MQIFVkTLTGKTI	C8	-0.241694	0.404277
SMARCA2_K83:PIDGIHDkGIVEDIH	C8	-0.203714	0.405565
ANP32B_K68:PKLPKLKkLELSENR	C8	-0.238391	0.408185
EEF2_K676:VQYLNEIkDSVVAGF	C8	-0.225888	0.409875
UBN2_K1148:KNLQAPSkLTNSSST	C8	-0.200578	0.409875
TALDO1_K19:ESALDQLkQFTTVVA	C4	-0.195566	0.413889
ACTN4_K518:SRREALEkTEKQLEA	C8	-0.200841	0.414296
YWHAE_K123:ESKVFYYkMKGDYHR	C8	-0.192052	0.421877
ANXA1_K97:KPLDETLkKALTGHL	C4	-0.186294	0.42692
TBCA_K28:KEKVMYEkEAKQQEE	C8	-0.177069	0.433172
HSP90AB1_K347:PFDLFENkKKKNNIK	C8	-0.176867	0.433172
VEZF1_K66:LKDAIGIkKEKPKTS	C8	-0.195453	0.433316
NUMA1_K379:DKKCLEEkNEILQGK	C8	-0.173931	0.437121
SRP14_K31:GSVYITLkKYDGRTK	C8	-0.227719	0.440815
EEF1A1_K55:EMGKGSFkYAWVLDK	C8	-0.24174	0.444592
CALR_K215:IKDPDASkPEDWDER	C8	-0.223204	0.445195
MYH10_K1256:ESEHKRKkLDAQVQE	C8	-0.206198	0.447755
AHNAK_K891:KFSMPGFkAEGPEVD	C4	-0.265282	0.449058
KMT2C_K2832:EVLSPNSkVESKCET	C8	-0.180616	0.451318
TCEA1_K84:LDGPSTEkDLDEKKK	C4	-0.17907	0.452655
AIF1_K140:KPTGPPAkKAISELP	C4	-0.214525	0.460003
SUB1_K38:VAPEKPVkKQKTGET	C8	-0.208759	0.461669
TALDO1_K71:EAIAYGRkLGGSQED	C8	-0.191575	0.463091
RPL5_K255:RENPVYEkKPKKEVK	C8	-0.233926	0.465848
HSPA8_K319:GTLDPVEkALRDAKL	C8	-0.203725	0.465848
FKBP5_K352:GLDSANEkGLYRRGE	C8	-0.182604	0.467698
MAP2K3_K32:LRISCMSkPPAPNPT	C8	-0.175651	0.472693
ESF1_K138:LDNSIGIkKMKTSCK	C8	-0.206642	0.480123
ALDOA_K330:AAQEEYVkRALANSL	C8	-0.177944	0.481343
ACTR3_K251:KYDTDGSkWIKQYTG	C8	-0.176559	0.48215
UBA1_K68:VLGHEAMkRLQTSSV	C8	-0.185897	0.485595
SP110_K199:STSVTNDkLTSKMNA	C8	-0.156301	0.486676
TALDO1_K307:EDQMAVEkLSDGIRK	C8	-0.150049	0.49009
SRRM1_K36:KFAECLEkKVDMSKV	C8	-0.193222	0.497217
PFKP_K486:TKRVLPGkYLEEIAT	C8	-0.147897	0.498006
HNRNPU_K814:QGQFWGQkPWSQHYH	C8	-0.201354	0.498491
HSP90B1_K486:KYNDTFWkEFGTNIK	C8	-0.18532	0.501923
MYH9_K1724:GALALEEkRRLEARI	C4	-0.207887	0.503186
ANP32A_K99:HLNLSGNkIKDLSTI	C8	-0.165179	0.507398
STK4_K16:PPRRQLKkLDEDSLT	C8	-0.177253	0.509621
EPB41_K366:QTKELEEkVMELHKS	C8	-0.186236	0.514663
TOP2B_K270:AGSCRGVkVMFNGKK	C8	-0.157724	0.518477
GGH_K247:GVQWHPEkAPYEWKN	C8	-0.231147	0.518784
HNRNPR_K126:TKGPDEAkIKALLER	C8	-0.145908	0.520965
SSB_K166:DSIESAKkFVETPGQ	C8	-0.177701	0.521592
U2AF1_K23:VNCSFYFkIGACRHG	C8	-0.175884	0.523055
NUP50_K384:GIGTLHLkPTANQKT	C8	-0.201236	0.523725
RPL4_K29:VTLPAVFkAPIRPDI	C8	-0.255753	0.524197
HNRNPU_K551:KQMADTGkLNTLLQR	C8	-0.138053	0.524426
LMNA_K270:LEKTYSAkLDNARQS	C8	-0.150075	0.524783
LMNB2_K520:IAYKFTPkYILRAGQ	C8	-0.146024	0.525935
HSP90AA1_K283:KKKKIKEkYIDQEEL	C8	-0.192741	0.525952
VPS72_K90:RVVTKAYkEPLKSLR	C8	-0.156603	0.526604
RAD23B_K60:LNDDTALkEYKIDEK	C8	-0.163836	0.526604
MYH9_K651:RTVGQLYkEQLAKLM	C4	-0.198397	0.527377
SNRPB_K8:MTVGKSSkMLQHIDY	C8	-0.166691	0.527436
MTPN_K66:ADINAPDkHHITPLL	C4	-0.181234	0.533656
BAG5_K278:RQNHSILkIEKVLKR	C8	-0.134328	0.535039
H1-5_K66:GLSLAALkKALAAGG	C8	-0.1793	0.537313
PRKDC_K1057:EKSPVNTkSLFKRLY	C8	-0.156369	0.538495
H3-7_K28:LATKAARkSAPATGG	C4	-0.21657	0.539786
GLRX_K20:GKVVVFIkPTCPYCR	C8	-0.169863	0.540889
PCBP1_K78:AFAMIIDkLEEDINS	C4	-0.194955	0.541744
PRKDC_K689:YFEGVSPkSLKHSPE	C8	-0.15476	0.542197
PARP1_K433:ASLCISTkKEVEKMN	C8	-0.143336	0.54543
PDIA3_K146:LRTEEEFkKFISDKD	C8	-0.152888	0.545692
CWC25_K385:KLDSRDGkFIHRMKL	C4	-0.157334	0.548325
RPS19_K111:LQALEGLkMVEKDQD	C8	-0.188832	0.549898
PDCD5_K63:LSNLALVkPEKTKAV	C8	-0.151266	0.549898
CALR_K286:QIDNPDYkGTWIHPE	C8	-0.171507	0.550649
RPS3A_K109:GMDLTRDkMCSMVKK	C8	-0.141858	0.55384
S100A9_K93:LTWASHEkMHEGDEG	C4	-0.197424	0.555339
HDGFL2_K282:RGRKPAEkPLPKPRG	C8	-0.113268	0.556156
DPY30_K35:ERIVENEkINAEKSS	C8	-0.133598	0.557295
MLLT1_K252:PPPKAAFkEPKMALK	C8	-0.17964	0.557295
STIP1_K344:KKCQQAEkILKEQER	C8	-0.14275	0.558557
PARP1_K796:PIDVNYEkLKTDIKV	C4	-0.171227	0.565265
RFC4_K13:KGTSISTkPPLTKDR	C8	-0.184549	0.566996
RPS5_K47:AVKEKYAkYLPHSAG	C4	-0.16384	0.567251
CFL1_K92:YDATYETkESKKEDL	C8	-0.147904	0.570442
S100A10_K54:KDPLAVDkIMKDLDQ	C8	-0.15495	0.570442
TOP1_K735:ITVAWCKkWGVPIEK	C8	-0.14042	0.570659
S100A4_K31:GDKFKLNkSELKELL	C8	-0.127612	0.573026
MAML1_K188:LGLDSLNkKRLADSS	C8	-0.175847	0.577176
SAMHD1_K332:IQNNFDYkRFIKFAR	C8	-0.155024	0.577311
STIP1_K312:RIGNSYFkEEKYKDA	C8	-0.191542	0.578407
CLIC1_K131:ALNDNLEkGLLKALK	C8	-0.135673	0.578721
LMNB1_K134:DLNGAQIkLREYEAA	C8	-0.132966	0.578817
CLSTN1_K429:RQDPSEEkKYRPAEF	C4	-0.206571	0.589502
CLSTN1_K430:QDPSEEKkYRPAEFH	C4	-0.206571	0.589502
KMT2D_K3573:LVTEQQSkIQKQLDQ	C8	-0.14295	0.59001
EEF2_K259:KVEDMMKkLWGDRYF	C8	-0.124095	0.59054
SSRP1_K661:RQLSESFkSKEFVSS	C8	-0.133166	0.592922
HSP90B1_K356:EVEEDEYkAFYKSFS	C8	-0.188602	0.595434
DIDO1_K1015:VPKSILAkPSSSPDP	C8	-0.168551	0.598724
C1orf174_K63:SKKFKCDkGHLVKSE	C4	-0.149643	0.607302
TPR_K854:EISHLKKkLENEVEQ	C8	-0.159168	0.61115
TRIM28_K377:FQLHRALkMIVDPVE	C8	-0.118375	0.618833
XRCC5_K347:FSVLGFCkSSQVQRR	C8	-0.130026	0.621537
XRCC6_K282:NLVQKALkPPPIKLY	C8	-0.124916	0.623164
AGO1_K353:AGQRCIKkLTDNQTS	C4	-0.132118	0.624234
MYH9_K1614:MAVAARKkLEMDLKD	C8	-0.136933	0.625139
MKI67_K1639:RLKTSLGkVGVKEEL	C4	-0.224009	0.629347
HSP90AA1_K443:KFYEQFSkNIKLGIH	C8	-0.128149	0.630417
YEATS2_K630:MIAVSPQkQVITPGE	C8	-0.132522	0.630985
NOTCH1_K2171:KGLACGSkEAKDLKA	C4	-0.142618	0.631548
EEF2_K258:KKVEDMMkKLWGDRY	C4	-0.131868	0.634307
GATAD1_K108:KSAPAAEkKVSTKGK	C8	-0.12341	0.640507
CEBPA_K161:ALRPLVIkQEPREED	C4	-0.173238	0.641311
VIM_K373:QDEIQNMkEEMARHL	C8	-0.136534	0.643029
PGD_K87:AVDDFIEkLVPLLDT	C8	-0.148258	0.646242
NOLC1_K568:ALTAQNGkAAKNSEE	C8	-0.114164	0.648081
NOP58_K93:PLAVADAkLGGVIKE	C8	-0.13219	0.649621
CCAR2_K215:GGEPWGAkKPRHDLP	C8	-0.124021	0.65518
TCEA1_K84:LDGPSTEkDLDEKKK	C8	-0.10399	0.660059
IKZF1_K286:PQKFLGDkGLSDTPY	C8	-0.104761	0.661281
ENO1_K228:KEGLELLkTAIGKAG	C8	-0.145935	0.663965
CYBB_K521:PNWDNEFkTIASQHP	C4	-0.113774	0.664782
ANXA1_K161:RVYREELkRDLAKDI	C8	-0.128108	0.666232
ARID1A_K1953:AQSHRNIkILEDEPH	C4	-0.128124	0.666464
RTRAF_K20:NPAGFNCkDETEFRN	C4	-0.151839	0.669605
RPS3_K90:SVELYAEkVATRGLC	C8	-0.125734	0.672948
BRF1_K590:DPVTSVGkRLRPLVS	C8	-0.16396	0.676023
S100A6_K35:TLSKKELkELIQKEL	C8	-0.103469	0.681952
H1-5_K55:TKAVAASkERNGLSL	C4	-0.13654	0.683287
RNASEH2B_K284:SKMTAAQkALAKVDK	C8	-0.126202	0.684994
LTA4H_K414:FLKAYVEkFSYKSIT	C8	-0.108518	0.685707
ALB_K44:DLGEENFkALVLIAF	C4	-0.242741	0.686124
MKI67_K2005:RLKISLGkVGVKEEV	C4	-0.170005	0.686124
RAD50_K321:TVREKERkLVDCHRE	C8	-0.131763	0.687364
LSM2_K8:MLFYSFFkSLVGKDV	C8	-0.119223	0.688379
DHX15_K17:GEDYPSGkKRAGTDG	C8	-0.108195	0.689003
PSMA2_K171:GKNYVNGkTFLEKRY	C8	-0.122124	0.689661
HSPA8_K497:AVDKSTGkENKITIT	C8	-0.105108	0.690839
S100A9_K50:KDLQNFLkKENKNEK	C4	-0.126784	0.692159
H1-5_K188:AKPKKATkSPAKPKA	C8	-0.179909	0.692292
CALR_K374:LKEEEEDkKRKEEEE	C4	-0.124191	0.692453
ENO1_K81:APALVSKkLNVTEQE	C8	-0.0924871	0.694477
HMGN2_K82:AKTDQAQkAEGAGDA	C8	-0.0914215	0.698245
PAPOLA_K650:PTPIVGVkRTSSPHK	C8	-0.0975705	0.699216
HNRNPM_K239:RADILEDkDGKSRGI	C4	-0.10826	0.699489
KAT8_K351:STVGSPEkPLSDLGK	C8	-0.0915065	0.699663
HMGB1_K141:NNTAADDkQPYEKKA	C8	-0.0844726	0.700711
XRCC5_K532:KSQIPLSkIKTLFPL	C8	-0.0829894	0.700711
SET_K11:PAAKVSKkELNSNHD	C8	-0.104128	0.70114
DIDO1_K1015:VPKSILAkPSSSPDP	C4	-0.132561	0.705476
MYH9_K1217:RVKANLEkAKQTLEN	C8	-0.0991551	0.714506
API5_K454:QKVEIGQkRASEDTT	C8	-0.114153	0.714724
HNRNPD_K243:VKKIMEKkYHNVGLS	C8	-0.0976702	0.71687
LTA4H_K426:SITTDDWkDFLYSYF	C8	-0.123388	0.718893
CREBBP_K1376:VEVKPGMkSRFVDSG	C8	-0.0917579	0.722737
PAK1_K63:RSILPGDkTNKKKEK	C8	-0.0878953	0.723082
NIPBL_K1247:ELGSESAkIKAMGIM	C8	-0.0961665	0.724869
ALB_K223:SSAKQRLkCASLQKF	C4	-0.196231	0.726305
RAN_K159:KSNYNFEkPFLWLAR	C8	-0.128495	0.727913
RSF1_K1386:AIENLIGkPTEKSQT	C8	-0.101394	0.72831
YWHAE_K153:ENSLVAYkAASDIAM	C8	-0.133806	0.72831
PARP1_K548:HSAHVLEkGGKVFSA	C8	-0.0841326	0.732277
VIM_K139:LAELEQLkGQGKSRL	C4	-0.134097	0.733905
PPIB_K165:KTAWLDGkHVVFGKV	C4	-0.115873	0.734856
PGD_K316:KFQFDGDkKSFLEDI	C8	-0.0968956	0.735548
PSME2_K99:GFLPGNEkVLSLLAL	C4	-0.141406	0.74243
CSTB_K91:NYQTNKAkHDELTYF	C8	-0.0895893	0.742803
GSN_K610:SPRLKDKkMDAHPPR	C4	-0.0913923	0.744369
TSN_K228:TAAACVEk_______	C8	-0.0993869	0.745063
FUBP1_K312:AGVRIQFkPDDGTTP	C4	-0.109339	0.745723
PARP1_K662:LTVNPGTkSKLPKPV	C4	-0.0938548	0.746414
MNDA_K121:PAPTARNkLTSEARG	C4	-0.107902	0.747224
RAD9A_K2:______MkCLVTGGN	C4	-0.131015	0.747224
ANXA11_K222:KDLIKDLkSELSGNF	C8	-0.0857916	0.747672
RPS3A_K85:EVAFRKFkLITEDVQ	C4	-0.0945832	0.747979
SUMO2_K21:NNDHINLkVAGQDGS	C4	-0.104472	0.747979
HCFC1_K288:VKVATHEkEWKCTNT	C8	-0.09136	0.748452
YWHAZ_K138:EVAAGDDkKGIVDQS	C8	-0.0809973	0.749596
MYH9_K1370:HAQVADMkKKMEDSV	C4	-0.083723	0.751039
H1-2_K136:KKPVGAAkKPKKAAG	C4	-0.116322	0.751039
BCLAF1_K330:GGDQETAkTGKFLKR	C8	-0.0844633	0.753495
PGD_K309:KKLKGPQkFQFDGDK	C8	-0.0733434	0.756613
NASP_K33:APSTSADkVESLDVD	C8	-0.0752106	0.756841
RPL13A_K191:NVEKKIDkYTEVLKT	C8	-0.110356	0.757812
SNCA_K58:GVATVAEkTKEQVTN	C8	-0.0838013	0.757812
TMSB4X_K39:KETIEQEkQAGES__	C8	-0.0934093	0.757812
GSTP1_K30:ADQGQSWkEEVVTVE	C8	-0.0873167	0.757812
NOLC1_K76:QANGPVAkKAKKKAS	C8	-0.0662971	0.759119
ANXA1_K239:QLRRVFQkYTKYSKH	C8	-0.0718448	0.759119
RPL7A_K131:GKGDVPTkRPPVLRA	C4	-0.0931107	0.763386
UBN2_K1148:KNLQAPSkLTNSSST	C4	-0.0885171	0.763784
SND1_K541:VFSGSRLkLYLPKET	C8	-0.0810811	0.765539
BRD3_K307:QHAGKKGkLSEHLRY	C4	-0.11482	0.76845
ACTN4_K791:ALGPEEFkACLISLG	C4	-0.100051	0.768508
SET_K59:EILKVEQkYNKLRQP	C8	-0.076628	0.770269
ACTR2_K336:VLKGDVEkLSKFKIR	C4	-0.105643	0.773051
TADA3_K418:KEKDQAWkTLKERES	C8	-0.0742766	0.774808
PPIA_K49:GEKGFGYkGSCFHRI	C4	-0.0844661	0.777826
WDR82_K108:RYFPGHSkRVVALSM	C4	-0.0807574	0.780965
MSN_K132:DFNKEVHkSGYLAGD	C8	-0.0827703	0.780982
CYBB_K306:KVVTHPFkTIELQMK	C4	-0.142783	0.783886
PRDX1_K35:DISLSDYkGKYVVFF	C4	-0.0854298	0.784591
SRSF3_K85:VELSNGEkRSRNRGP	C8	-0.0842083	0.784968
GLYR1_K135:KLSLSEGkVKKNMGE	C4	-0.0763827	0.786653
HMGN4_K64:KGKADAGkDGNNPAK	C4	-0.109722	0.788666
PPIA_K76:RHNGTGGkSIYGEKF	C4	-0.0821363	0.789482
API5_K454:QKVEIGQkRASEDTT	C4	-0.0893166	0.791726
MYH9_K1441:QSACNLEkKQKKFDQ	C4	-0.0698484	0.791726
FLNA_K1162:VPCFDASkVKCSGPG	C8	-0.068432	0.792058
ZC3H11A_K462:QSEEPAGkTKSMQEV	C8	-0.0734013	0.794915
HCLS1_K178:AALGYDYkGETEKHE	C8	-0.0979974	0.795894
ZNF207_K350:PAASITSkPATLTTT	C8	-0.0788009	0.796607
HMGB2_K59:MSAKEKSkFEDMAKS	C8	-0.0717146	0.796646
STIP1_K312:RIGNSYFkEEKYKDA	C4	-0.101188	0.796851
TCOF1_K244:KAAPAPGkVGDVTPQ	C8	-0.0755507	0.801464
FUBP1_K591:KAWEEYYkKMGQAVP	C8	-0.0955925	0.801464
ZNF652_K135:LNVSKGEkGVSSQSK	C8	-0.0850207	0.804728
HMGB1_K167:AAYRAKGkPDAAKKG	C8	-0.0688641	0.804728
KHSRP_K291:RIIGDPYkVQQACEM	C8	-0.0807319	0.806242
NONO_K467:GAEFAPNkRRRY___	C8	-0.0651464	0.806242
FBL_K121:GESVYGEkRVSISEG	C4	-0.0643387	0.80806
VIM_K439:PLVDTHSkRTLLIKT	C8	-0.0646882	0.808128
NONO_K279:KALIEMEkQQQDQVD	C4	-0.0698433	0.808521
MYH9_K1410:EKVAAYDkLEKTKTR	C8	-0.0666866	0.808902
SUB1_K35:KKQVAPEkPVKKQKT	C8	-0.0568937	0.808902
RPS3_K62:TQNVLGEkGRRIREL	C8	-0.0765436	0.812941
HSPA8_K108:PKVQVEYkGETKSFY	C8	-0.0651647	0.813377
PARP1_K654:QDEEAVKkLTVNPGT	C8	-0.0874235	0.813564
ALB_K214:DELRDEGkASSAKQR	C4	-0.117888	0.814948
LMNB1_K241:RQIEYEYkLAQALHE	C4	-0.0826173	0.814948
H3-3B_K80:REIAQDFkTDLRFQS	C8	-0.0838156	0.815019
YEATS2_K930:KISDSTLkTVPATSQ	C4	-0.0857319	0.815022
DNM2_K257:AALAAERkFFLSHPA	C4	-0.107271	0.816574
ACTR2_K53:KVGNIEIkDLMVGDE	C4	-0.0898711	0.816574
VIM_K334:TCEVDALkGTNESLE	C4	-0.0885909	0.818677
POLR2H_K20:KDIDPEGkKFDRVSR	C4	-0.0670978	0.818677
HMGB1_K128:SIGDVAKkLGEMWNN	C8	-0.0554718	0.821012
SAMHD1_K332:IQNNFDYkRFIKFAR	C4	-0.0719212	0.823168
MYH9_K678:CIIPNHEkKAGKLDP	C4	-0.0671371	0.824827
TUBA1C_K311:KCDPRHGkYMACCLL	C8	-0.0625762	0.827626
RPL6_K5:___MAGEkVEKPDTK	C4	-0.0795269	0.829052
PSMA2_K53:LATEKKQkSILYDER	C8	-0.060045	0.830172
YEATS4_K131:DTNAMLGkKTVVSEF	C8	-0.0519145	0.830566
HNRNPA1_K7:_MRDPNTkRSRGFGF	C4	-0.0786515	0.831041
HNRNPH3_K76:IAENALGkHKERIGH	C8	-0.0615899	0.832008
H1-5_K78:AGGYDVEkNNSRIKL	C8	-0.0611456	0.832008
SARNP_K119:VPVSLESkKAARAAR	C8	-0.0724839	0.832776
RP9_K118:YGHRTGDkECPFFIK	C8	-0.0528849	0.833986
PTPN2_K364:RKATTAQkVQQMKQR	C4	-0.0603148	0.834007
BRD1_K331:KLTCYLCkQKGVGAC	C4	-0.0628522	0.834007
EAF1_K150:MPFRAPTkPPVGPKT	C4	-0.0670807	0.834007
NONO_K279:KALIEMEkQQQDQVD	C8	-0.0579738	0.836933
HSPA4_K272:RLSQECEkLKKLMSA	C8	-0.0579139	0.838494
ALB_K36:SEVAHRFkDLGEENF	C4	-0.114251	0.838896
H1-10_K34:SAALSPSkKRKNSKK	C8	-0.0577127	0.841447
PTMS_K15:AAAELSAkDLKEKKE	C4	-0.0752335	0.843225
S100A11_K36:GYNYTLSkTEFLSFM	C8	-0.0585173	0.844421
PHB1_K202:RARFVVEkAEQQKKA	C8	-0.0523351	0.846119
HMGB1_K43:VNFSEFSkKCSERWK	C8	-0.0611106	0.846119
HSPA8_K524:RMVQEAEkYKAEDEK	C4	-0.0545838	0.846806
HNRNPA2B1_K137:DYFEEYGkIDTIEII	C4	-0.0684162	0.847963
RPL7A_K34:VVNPLFEkRPKNFGI	C8	-0.0567165	0.84934
NOP56_K87:LETHLPSkKKKVLLG	C8	-0.054478	0.849747
LMNB1_K123:QLLLNYAkKESDLNG	C8	-0.056589	0.852324
S100A8_K18:SIIDVYHkYSLIKGN	C4	-0.0665441	0.852466
BRD4_K1111:PQPLVVVkEEKIHSP	C4	-0.0685474	0.852942
HNRNPA3_K126:PGAHLTVkKIFVGGI	C8	-0.0631357	0.853041
HSP90AA1_K292:IDQEELNkTKPIWTR	C4	-0.0519764	0.853093
KMT2A_K1356:PRPSIPVkQKPKEKE	C8	-0.0593712	0.853387
S100A8_K84:KMGVAAHkKSHEESH	C4	-0.0878449	0.854818
RPL17_K167:PEEEVAQkKKISQKK	C8	-0.052421	0.855016
EEF2_K272:YFDPANGkFSKSATS	C8	-0.0468114	0.855806
HMGB1_K59:MSAKEKGkFEDMAKA	C8	-0.0514181	0.855806
ANAPC7_K73:YTMALQQkKALSKTS	C4	-0.0511191	0.856136
HNRNPU_K213:GQQQAGGkKKAEGGG	C4	-0.0555149	0.856707
EEF2_K318:ETAKLIEkLDIKLDS	C4	-0.0543929	0.858105
RUVBL1_K445:YDAKSSAkILADQQD	C4	-0.0609738	0.859169
KMT2D_K2057:RKVPAADkAPYLQKA	C8	-0.0498189	0.861563
FLNA_K42:LAEDAPWkKIQQNTF	C8	-0.0516462	0.865045
HNRNPL_K264:YSGCCTLkIEYAKPT	C8	-0.0548322	0.865045
TPP2_K883:QYSLKLEkGDYTIRL	C8	-0.0514145	0.865045
RAD23B_K14:TLQQQTFkIDIDPEE	C4	-0.0506242	0.865301
FLNA_K504:VKETADFkVYTKGAG	C8	-0.0470404	0.870463
PPIB_K129:RFPDENFkLKHYGPG	C8	-0.0481372	0.872999
SET_K70:LRQPFFQkRSELIAK	C8	-0.0413735	0.873585
LMNA_K270:LEKTYSAkLDNARQS	C4	-0.0432879	0.87373
SSB_K216:QEQEAKQkLEEDAEM	C8	-0.047517	0.873791
MYH9_K1620:KKLEMDLkDLEAHID	C8	-0.0452215	0.873791
PDCD5_K63:LSNLALVkPEKTKAV	C4	-0.0454089	0.874378
HMGB2_K147:DKQPYEQkAAKLKEK	C8	-0.0386984	0.876813
RPL4_K390:KKAAVGVkKQKKPLV	C4	-0.0588282	0.879946
FKBP5_K60:VYVHYKGkLSNGKKF	C8	-0.0373605	0.880585
PDIA3_K494:PPVIQEEkPKKKKKA	C8	-0.0473234	0.882768
TET2_K53:PEVNGDTkWHSFKSY	C4	-0.0559906	0.883115
KMT5B_K20:NGRRNGGkLSNDHQQ	C8	-0.0390317	0.885644
ENO1_K343:SCNCLLLkVNQIGSV	C8	-0.0547924	0.885644
MYH9_K678:CIIPNHEkKAGKLDP	C8	-0.0424808	0.887709
HMGN2_K11:RKAEGDAkGDKAKVK	C4	-0.0398255	0.890562
YARS1_K146:VVTQHDSkKAGAEVV	C4	-0.0409807	0.890582
UBN1_K596:KKVMAPSkIKVKESS	C8	-0.0398058	0.890818
HSP90AA1_K567:KQEEKKTkFENLCKI	C8	-0.0391842	0.891001
MYH9_K1234:GELANEVkVLLQGKG	C8	-0.0420793	0.891495
JARID2_K323:GAGVTSAkKMREVRP	C4	-0.0392325	0.894168
HNRNPU_K433:QDLGVAFkISKEVLA	C8	-0.0447535	0.89467
ILF3_K127:PTTALLDkVADNLAI	C4	-0.0480189	0.895183
RPL3_K136:AFTKYCKkWQDEDGK	C8	-0.0422725	0.895638
UGP2_K91:DSIQPYEkIKARGLP	C8	-0.0455257	0.895724
CCT8_K62:MVINHLEkLFVTNDA	C8	-0.0354044	0.897548
RPL4_K29:VTLPAVFkAPIRPDI	C4	-0.0595997	0.90016
HNRNPC_K144:ARAVVPSkRQRVSGN	C8	-0.0370951	0.900414
RECQL_K509:QAEELNEkLTPLKLI	C8	-0.0319542	0.900619
FBL_K121:GESVYGEkRVSISEG	C8	-0.0326107	0.90144
PRPF19_K428:LRKLKNFkTLQLDNN	C8	-0.0374624	0.90144
ZNF638_K1860:TKRVRIGkTLPSEKA	C4	-0.0392746	0.902101
HSPA8_K526:VQEAEKYkAEDEKQR	C4	-0.0444994	0.905574
GSTP1_K30:ADQGQSWkEEVVTVE	C4	-0.036025	0.905574
HCFC1_K1863:LQPGTAYkFRVAGIN	C4	-0.035088	0.905574
SUMO2_K11:EKPKEGVkTENNDHI	C4	-0.0358916	0.905857
VIM_K168:VDQLTNDkARVEVER	C8	-0.0373503	0.906086
H3-3B_K37:APSTGGVkKPHRYRP	C8	-0.0393055	0.907903
TOP1_K172:LEEEEDGkLKKPKNK	C8	-0.031964	0.907903
ALYREF_K168:ERKADALkAMKQYNG	C8	-0.0388188	0.907903
RSF1_K1390:LIGKPTEkSQTPKDN	C8	-0.0291223	0.909912
KMT5B_K776:GSGSSSTkLKIQLKR	C8	-0.0408686	0.909912
TOP2B_K37:EESETANkNDSSKKL	C4	-0.0290621	0.910334
HP1BP3_K464:LQKKTPAkSPGKAAS	C8	-0.0350852	0.911866
ENO1_K256:SEFFRSGkYDLDFKS	C8	-0.0308186	0.911866
KMT2C_K758:DVSYQGGkSIKLSSE	C4	-0.0364395	0.913154
SMARCA5_K112:FIQPAAQkTPTSPLK	C4	-0.0327898	0.913952
HSP90AA1_K489:TRMKENQkHIYYITG	C4	-0.0323503	0.916023
HNRNPA2B1_K137:DYFEEYGkIDTIEII	C8	-0.0371265	0.916171
GSN_K10:VEHPEFLkAGKEPGL	C8	-0.0274092	0.917282
HNRNPH1_K349:VAAMSKDkANMQHRY	C4	-0.0299959	0.917816
RAI1_K1093:GKQRAAFkSGKRVGK	C8	-0.0324012	0.918871
DDX39B_K162:KKDEEVLkKNCPHIV	C8	-0.0261371	0.919621
FLNA_K2338:SLQESGLkVNQPASF	C4	-0.0381703	0.922543
HNRNPC_K216:SKQAVEMkNDKSEEE	C4	-0.0293317	0.923527
RPL6_K77:KRKYSAAkSKVEKKK	C8	-0.0271965	0.9237
RPL3_K154:EKDFSSMkKYCQVIR	C4	-0.0303591	0.924628
MRGBP_K185:KRSRVTDkVLTANSN	C4	-0.0284498	0.927097
HSP90AA1_K558:LPEDEEEkKKQEEKK	C8	-0.0230197	0.927283
DDX1_K172:FGFGGTGkKSHNKQF	C8	-0.0239262	0.927283
TOP1_K735:ITVAWCKkWGVPIEK	C4	-0.0270563	0.927635
KAT7_K277:KRNSGLSkEQKEKYM	C4	-0.030043	0.929821
DDX5_K33:AGPLSGKkFGNPGEK	C4	-0.0282808	0.929931
EEF1A1_K255:LPLQDVYkIGGIGTV	C4	-0.0283777	0.929931
ZNF638_K825:SVVTVAVkGNKASIK	C4	-0.0269719	0.931871
HSPA8_K597:EEFEHQQkELEKVCN	C8	-0.0232979	0.933855
HMGB3_K145:EKQPYITkAAKLKEK	C8	-0.0233737	0.934121
PGD_K316:KFQFDGDkKSFLEDI	C4	-0.0270906	0.934127
PSMB3_K77:RLNLYELkEGRQIKP	C8	-0.0222305	0.935729
RPS19_K143:GQVAAANkKH_____	C4	-0.0226197	0.938525
VIM_K402:IEIATYRkLLEGEES	C4	-0.0275257	0.938525
EEF1A1_K386:IDRRSGKkLEDGPKF	C8	-0.0295149	0.941203
VAPA_K188:RLQGEMMkLSEENRH	C8	-0.025756	0.941905
PARP1_K262:VCSTNDLkELLIFNK	C8	-0.0224977	0.94241
ZC3H11A_K764:LSSASTGkPPLSVED	C8	-0.0254079	0.942937
MNDA_K135:GRIPVAQkRKTPNKE	C4	-0.0346454	0.942969
PSMD12_K221:FQEENTEkLKLKYYN	C8	-0.0201192	0.943844
FLNA_K994:KDQEFTVkSKGAGGQ	C8	-0.0201154	0.944701
H1-10_K195:KTAAAGGkKVKKAAK	C4	-0.0373119	0.945326
PRKDC_K2829:KFKTLSEkNNITQKL	C4	-0.02252	0.945743
TUBB4B_K58:YNEATGGkYVPRAVL	C8	-0.0209573	0.945857
MACROH2A1_K291:KCEELLEkTVKNCLA	C8	-0.0201813	0.945857
PYCARD_K21:NLTAEELkKFKLKLL	C8	-0.0263563	0.945857
PPIG_K555:ECDITKGkHSYNSRT	C8	-0.0176626	0.948108
RBM22_K212:INDPVADkLLKRAST	C4	-0.0218699	0.949509
SSRP1_K364:RGFIYVHkPPVHIRF	C8	-0.0198403	0.951342
MACROH2A1_K303:CLALADDkKLKSIAF	C4	-0.0184623	0.955931
H2AX_K96:RNDEELNkLLGGVTI	C4	-0.0198708	0.956406
PDIA3_K494:PPVIQEEkPKKKKKA	C4	-0.0197193	0.956406
VIM_K235:QEEIAFLkKLHEEEI	C4	-0.0237555	0.956406
MED1_K1529:KKKSHSIkPESWSKS	C4	-0.0181432	0.956406
CDK12_K652:PKETLPSkPVKKEKE	C4	-0.0162736	0.956406
NASP_K417:LEEKVRAkLVPSQEE	C4	-0.0230669	0.956406
HNRNPL_K59:SEGGRAPkRLKTDNA	C4	-0.0151395	0.957606
IQGAP1_K1465:KIQTGLKkLTELGTV	C8	-0.0164825	0.958362
VCP_K502:YPVEHPDkFLKFGMT	C8	-0.0161732	0.958362
SMARCC2_K590:TKKNVPSkSKAAASA	C8	-0.0170583	0.959005
ILF2_K196:PELHLDIkVLQSALA	C8	-0.0166828	0.959707
MATR3_K751:RKSGMAFkSGDKNDD	C4	-0.0162502	0.959755
EEF2_K445:KKEDLYLkPIQRTIL	C4	-0.0138633	0.963906
MTREX_K51:AGKRFDGkLQSESTN	C4	-0.0130331	0.965044
SNRNP40_K18:ELPLVPVkRQRHELL	C4	-0.0144527	0.966368
CHMP4B_K14:LFGAGGGkAGKGGPT	C8	-0.0137687	0.966753
YEATS2_K630:MIAVSPQkQVITPGE	C4	-0.013589	0.967003
MYH9_K1441:QSACNLEkKQKKFDQ	C8	-0.011752	0.967967
HNRNPC_K206:ENLEKIEkEQSKQAV	C8	-0.0130752	0.968415
MATR3_K698:GKKEPSDkAVKKDGS	C8	-0.0113828	0.968415
SARNP_K142:KGLSSDNkPMVNLDK	C4	-0.0134156	0.968462
YWHAZ_K74:QKTEGAEkKQQMARE	C4	-0.0108143	0.968462
PRKDC_K309:AHTNVELkKAALSAL	C8	-0.0105983	0.96983
TOP1_K134:VPPKEDIkPLKRPRD	C8	-0.0106419	0.971807
UBE2L3_K145:KNAEEFTkKYGEKRP	C8	-0.00899523	0.974848
DIDO1_K1239:ATVPQSEkKPSKYPL	C4	-0.00900563	0.97647
EEF1A1_K30:TTGHLIYkCGGIDKR	C4	-0.0129496	0.976762
H1-5_K55:TKAVAASkERNGLSL	C8	-0.0105981	0.97739
HSP90AA1_K58:NSSDALDkIRYESLT	C8	-0.00910856	0.97827
YWHAE_K153:ENSLVAYkAASDIAM	C4	-0.0107209	0.981507
PSMA7_K227:LNPEEIEkYVAEIEK	C4	-0.0075587	0.981507
MATR3_K522:KLAEPYGkIKNYILM	C8	-0.00777863	0.982511
PSMA7_K234:KYVAEIEkEKEENEK	C8	-0.00784447	0.982654
RPS3A_K115:DKMCSMVkKWQTMIE	C8	-0.00557194	0.984202
ZC3H11A_K665:VKVVSSPkLAPKRKA	C4	-0.005243	0.985194
RBM17_K276:KTSKRGGkIIVGDAT	C4	-0.0062885	0.985319
ZNF638_K1477:RISALQGkLSKLDYR	C4	-0.00597052	0.987159
ZNF638_K86:DPRLTKEkLDFHEAQ	C8	-0.00442204	0.988481
BRD3_K650:KPFSASGkKQAAKSK	C4	-0.00514235	0.989082
HSP90AA1_K314:EEYGEFYkSLTNDWE	C8	-0.00418502	0.989123
FLNA_K2157:SHCDLSLkIPEISIQ	C8	-0.00377234	0.989922
MAP2K3_K32:LRISCMSkPPAPNPT	C4	-0.00363634	0.990744
RSF1_K1386:AIENLIGkPTEKSQT	C4	-0.00389116	0.990744
HNRNPU_K433:QDLGVAFkISKEVLA	C4	-0.00413121	0.990744
TOX4_K207:TVVVEAGkKQKAPKK	C4	-0.00387731	0.990744
DEK_K326:PPTDEELkETIKKLL	C8	-0.00331315	0.991547
EEF2_K571:DHACIPIkKSDPVVS	C4	-0.00170904	0.995874
S100A9_K50:KDLQNFLkKENKNEK	C8	-0.0018306	0.996361
TRIM28_K770:QDVGRMFkQFNKLTE	C8	-0.000855213	0.996884
HSP90AA1_K84:HINLIPNkQDRTLTI	C8	-0.000673825	0.996932
NOLC1_K366:TTKPPPAkKAAESSS	C4	-0.00120744	0.996971
EEF1A1_K392:KKLEDGPkFLKSGDA	C4	-0.000444937	0.998325
KMT2C_K2802:KKKEQENkTLVLSDK	C4	0.000168696	0.999223
SMC1A_K72:IHGAPVGkPAANRAF	C4	0.000808548	0.997467
PRDX1_K16:GHPAPNFkATAVMPD	C8	0.000660756	0.997063
RPL27_K107:VFRDPALkRKARREA	C8	0.00132035	0.99686
MYH9_K587:KADEWLMkNMDPLND	C8	0.00185148	0.996361
TOP1_K673:KSAKADAkVMKDAKT	C8	0.00127474	0.996361
AIF1_K140:KPTGPPAkKAISELP	C8	0.00143441	0.996361
HSPA8_K526:VQEAEKYkAEDEKQR	C8	0.00163794	0.996361
TOP1_K172:LEEEEDGkLKKPKNK	C4	0.00283978	0.991346
STIP1_K68:GCKTVDLkPDWGKGY	C4	0.00300634	0.991346
PSMD1_K720:YSKVINDkHDDVMAK	C8	0.00301018	0.989922
RSF1_K1338:PSEQESTkKPYRIES	C8	0.00352331	0.989123
AGO1_K353:AGQRCIKkLTDNQTS	C8	0.00383665	0.989123
STIP1_K237:ELGNDAYkKKDFDTA	C4	0.00410283	0.989082
MYH9_K1330:QKLSLSTkLKQVEDE	C4	0.00490725	0.98883
MKI67_K3243:AEDNVCVkKIRTRSH	C4	0.00537902	0.98883
HNRNPH3_K76:IAENALGkHKERIGH	C4	0.00486376	0.98883
GTF2E1_K67:RSVLNNLkGDKFIKC	C8	0.00443942	0.987526
RAN_K159:KSNYNFEkPFLWLAR	C4	0.00826184	0.985319
DHX9_K642:ELIEALLkYIETLNV	C4	0.00871378	0.985319
SSB_K397:DKEEPASkQQKTENG	C8	0.00597306	0.984202
WBP11_K13:TSSTKSGkFMNPTDQ	C8	0.00594168	0.982922
EP300_K1760:CSLPSCQkMKRVVQH	C8	0.00608891	0.982014
PKM_K135:GTAEVELkKGATLKI	C4	0.00757504	0.981056
EEF2_K426:GLVSTGLkVRIMGPN	C4	0.00864853	0.978654
H1-2_K136:KKPVGAAkKPKKAAG	C8	0.0106784	0.978406
DDX39B_K191:SLNLKHIkHFILDEC	C8	0.00804091	0.97812
RBM17_K276:KTSKRGGkIIVGDAT	C8	0.00877355	0.978005
RNASEH2B_K284:SKMTAAQkALAKVDK	C4	0.0101332	0.977902
HMGB2_K128:SIGDTAKkLGEMWSE	C8	0.00910443	0.977162
PPIL2_K482:TFRQGVGkYINPAAT	C4	0.0113219	0.976762
PARP1_K700:LQKMPLGkLSKRQIQ	C8	0.00796921	0.976665
PPIA_K49:GEKGFGYkGSCFHRI	C8	0.010624	0.973014
RPS5_K191:SSNSYAIkKKDELER	C4	0.0107608	0.97281
RPS4X_K62:ALTGDEVkKICMQRF	C8	0.0110496	0.972151
UBE2N_K82:IYHPNVDkLGRICLD	C8	0.0104543	0.970646
FUBP1_K312:AGVRIQFkPDDGTTP	C8	0.0135972	0.969982
RPS27A_K107:LAVLKYYkVDENGKI	C8	0.0138806	0.96983
KMT2D_K2246:STPDPFLkPRCPSLD	C8	0.0133923	0.969093
RPL35_K43:VTGGAASkLSKIRVV	C8	0.010921	0.968819
VIM_K373:QDEIQNMkEEMARHL	C4	0.0132637	0.968809
ENO1_K343:SCNCLLLkVNQIGSV	C4	0.0158016	0.968462
HMGB3_K59:MSGKEKSkFDEMAKA	C4	0.0126782	0.968021
H3-3B_K37:APSTGGVkKPHRYRP	C4	0.0146132	0.967536
H1-4_K17:AAPAPAEkTPVKKKA	C4	0.0135863	0.967536
KHDRBS1_K165:ERVLIPVkQYPKFNF	C4	0.0154742	0.96563
XRCC5_K702:SVTAEEAkKFLAPKD	C4	0.0164997	0.964998
YWHAE_K94:QMVETELkLICCDIL	C4	0.0152979	0.964998
S100A8_K35:AVYRDDLkKLLETEC	C4	0.0169393	0.96304
DDX5_K32:RAGPLSGkKFGNPGE	C4	0.0152213	0.962653
LMNB1_K379:MEISAYRkLLEGEEE	C4	0.013505	0.961921
ENO1_K256:SEFFRSGkYDLDFKS	C4	0.0148389	0.961708
RPS3_K18:FVADGIFkAELNEFL	C4	0.0179007	0.959755
HSP90AA1_K631:TMGYMAAkKHLEINP	C4	0.0187123	0.957885
ALB_K161:NEETFLKkYLYEIAR	C8	0.0192891	0.957134
AATF_K380:KTKLASGkLGKGFGA	C8	0.0164204	0.95697
HNRNPC_K184:GDDLQAIkKELTQIK	C4	0.0198869	0.956917
HNRNPU_K536:GTNTIMDkMMVAGFK	C4	0.0182461	0.956406
JADE1_K380:KPEESLGkGAAQENG	C4	0.0204875	0.956406
CSTA_K44:KLEAVQYkTQVVAGT	C4	0.0226566	0.956406
DIDO1_K1239:ATVPQSEkKPSKYPL	C8	0.0168466	0.953336
TALDO1_K19:ESALDQLkQFTTVVA	C8	0.0160253	0.953271
HSPA8_K348:TRIPKIQkLLQDFFN	C4	0.0203996	0.95158
ANXA11_K231:ELSGNFEkTILALMK	C4	0.0226807	0.949509
SPTY2D1_K582:LPFPTGYkRQREYEE	C4	0.0248386	0.949509
RSF1_K1338:PSEQESTkKPYRIES	C4	0.0173042	0.949509
RPL13_K174:RVITEEEkNFKAFAS	C4	0.0271819	0.949509
HSP90AA1_K436:EDKENYKkFYEQFSK	C8	0.016813	0.948108
SLTM_K1024:RGSGSGFkPFKGGPP	C8	0.0165562	0.946906
DDX5_K32:RAGPLSGkKFGNPGE	C8	0.0213123	0.94394
PSMB7_K237:RPYTVPNkKGTRLGR	C8	0.0219748	0.943047
RPS3A_K182:EVQTNDLkEVVNKLI	C8	0.0225166	0.942937
ANXA1_K287:EKLHQAMkGVGTRHK	C8	0.0221059	0.942937
RPS24_K129:KANVGAGkK______	C8	0.0213363	0.942937
STK39_K312:KYGKSFRkLLSLCLQ	C4	0.024207	0.940929
PKM_K151:LDNAYMEkCDENILW	C4	0.0227702	0.939152
SYK_K405:TVAVKILkNEANDPA	C8	0.0268721	0.936598
MYH9_K1620:KKLEMDLkDLEAHID	C4	0.0243765	0.936109
NOP2_K91:GAVQTAGkKGPQSLF	C4	0.0274191	0.936034
LMNB1_K483:GDTSVSYkYTSRYVL	C4	0.0282041	0.932403
H2AX_K134:PKAPSGGkKATQASQ	C4	0.0358672	0.932403
ANXA1_K161:RVYREELkRDLAKDI	C4	0.0304965	0.929267
S100A8_K84:KMGVAAHkKSHEESH	C8	0.0432083	0.928065
CSTA_K30:VKPQLEEkTNETYGK	C4	0.0273615	0.927635
XRCC6_K461:ATPEQVGkMKAIVEK	C4	0.0271923	0.92608
ACTN4_K417:RLDHLAEkFRQKASI	C8	0.0398927	0.924203
SERPINB10_K233:LHIFHIEkPKAVGLQ	C4	0.0341007	0.9204
U2SURP_K88:LKAFSIGkMSTAKRT	C4	0.0302155	0.9184
NAA50_K37:SYNDKFYkDVLEVGE	C4	0.0540638	0.917816
HMGB2_K55:RWKTMSAkEKSKFED	C8	0.0328112	0.917282
HMGB1_K172:KGKPDAAkKGVVKAE	C8	0.0308699	0.916517
HNRNPAB_K169:NPEATEEkIREYFGE	C4	0.0317155	0.915296
HNRNPH1_K349:VAAMSKDkANMQHRY	C8	0.0301104	0.915124
BCLAF1_K330:GGDQETAkTGKFLKR	C4	0.0315119	0.91341
RPL10_K208:PSRGPLDkWRALHS_	C4	0.0340028	0.912636
H3-3B_K15:ARKSTGGkAPRKQLA	C4	0.0500892	0.910302
ALDOA_K108:KGGVVGIkVDKGVVP	C8	0.0328644	0.909912
HMGB3_K59:MSGKEKSkFDEMAKA	C8	0.0335487	0.909912
FEN1_K375:AKTGAAGkFKRGK__	C8	0.0368311	0.909912
ENO1_K420:IEEELGSkAKFAGRN	C8	0.0314446	0.907903
PTPN6_K522:FIETTKKkLEVLQSQ	C8	0.040542	0.907903
NSFL1C_K172:SAYVAGEkRQHSSQD	C4	0.0405778	0.907648
MANF_K104:AHHIPVEkICEKLKK	C4	0.0351392	0.906254
TECR_K60:DPKGKSLkDEDVLQK	C8	0.0308423	0.906086
CFL1_K114:ESAPLKSkMIYASSK	C4	0.0294645	0.905574
RPL9_K184:DGIYVSEkGTVQQAD	C4	0.0368514	0.905574
HMGN2_K82:AKTDQAQkAEGAGDA	C4	0.0315986	0.904024
ERF_K394:RQRAAGEkAVAGADK	C4	0.0405323	0.904024
HNRNPD_K114:DTTKKDLkDYFSKFG	C4	0.0336918	0.904024
ANP32A_K110:LSTIEPLkKLENLKS	C8	0.03558	0.902327
MYH9_K299:LLLEPYNkYRFLSNG	C4	0.0329517	0.901796
ALDOA_K13:PALTPEQkKELSDIA	C8	0.0395915	0.90144
SLTM_K1024:RGSGSGFkPFKGGPP	C4	0.0313416	0.90016
SUB1_K53:SRALSSSkQSSSSRD	C4	0.0400477	0.899727
TOP2B_K1429:KSKATPEkSLHDKKS	C8	0.0357949	0.899315
HSP90AB1_K428:EDKENYKkFYEAFSK	C4	0.0359058	0.897848
PRKDC_K3455:EKMLKALkLNSNEAR	C8	0.0361932	0.895999
NSFL1C_K172:SAYVAGEkRQHSSQD	C8	0.045791	0.895724
KMT2D_K3573:LVTEQQSkIQKQLDQ	C4	0.0398369	0.895183
RBM19_K85:KSFGDPAkPRAWSKH	C8	0.0353164	0.89467
UBA52_K88:SLRQLAQkYNCDKMI	C8	0.0412458	0.894318
YARS1_K146:VVTQHDSkKAGAEVV	C8	0.0412693	0.891495
ARPC3_K155:VFDPQNDkPSKWWTC	C4	0.0432177	0.890582
SUB1_K35:KKQVAPEkPVKKQKT	C4	0.0334288	0.890582
CBFB_K177:QLLAVTGkKTTRP__	C4	0.047611	0.890582
NOLC1_K425:QPVGGGQkLLTRKAD	C4	0.0442924	0.890286
HTATSF1_K661:KGLEAADkKAEEGDA	C4	0.0590937	0.889475
KHDRBS1_K111:LPELMAEkDSLDPSF	C4	0.0379799	0.88798
MYH9_K38:LVWVPSDkSGFEPAS	C4	0.0456582	0.885817
VIM_K168:VDQLTNDkARVEVER	C4	0.0445206	0.885739
NONO_K371:RRQQEGFkGTFPDAR	C8	0.0400609	0.885644
NOP58_K37:KEFETPEkANKIVKL	C8	0.0455483	0.885644
STAG2_K53:GKKGPAEkGKGGNGG	C4	0.0453846	0.885109
LMNB1_K156:LATALGDkKSLEGDL	C4	0.0406024	0.882746
LTA4H_K225:RTLVWSEkEQVEKSA	C8	0.0472802	0.882721
HCFC1_K1863:LQPGTAYkFRVAGIN	C8	0.0436191	0.882721
EEF1A1_K44:RTIEKFEkEAAEMGK	C4	0.0383363	0.881775
CHMP4B_K14:LFGAGGGkAGKGGPT	C4	0.0438965	0.881587
HSP90AA1_K443:KFYEQFSkNIKLGIH	C4	0.0439227	0.8809
CREBBP_K1591:NAKKKNNkKTNKNKS	C4	0.0496402	0.879946
UBN1_K596:KKVMAPSkIKVKESS	C4	0.0432074	0.878299
SSB_K397:DKEEPASkQQKTENG	C4	0.0441626	0.877976
MTPN_K66:ADINAPDkHHITPLL	C8	0.0481864	0.877535
SNCA_K21:GVVAAAEkTKQGVAE	C8	0.0425568	0.877535
HSP90AA1_K576:ENLCKIMkDILEKKV	C4	0.0510638	0.877518
H1-4_K46:PVSELITkAVAASKE	C4	0.075981	0.876977
USP22_K380:EHLGSSAkIKCSGCH	C8	0.0491742	0.876479
KAT7_K277:KRNSGLSkEQKEKYM	C8	0.050338	0.876479
HSP90AA1_K292:IDQEELNkTKPIWTR	C8	0.0440768	0.875438
FLNA_K1450:HDVTDASkVKCSGPG	C4	0.0461486	0.875412
RBMX_K22:LNTETNEkALEAVFG	C4	0.0502522	0.873753
ZC3H11A_K764:LSSASTGkPPLSVED	C4	0.05367	0.87373
PPIG_K555:ECDITKGkHSYNSRT	C4	0.0421698	0.87373
MYH9_K1525:KSVHELEkSKRALEQ	C8	0.0438405	0.872999
MTREX_K51:AGKRFDGkLQSESTN	C8	0.0443178	0.871134
PRKDC_K263:IRPQIDLkRYAVPSA	C8	0.0441761	0.870827
SSB_K216:QEQEAKQkLEEDAEM	C4	0.0477401	0.870664
TSNAX_K247:SKKLYTLkQSLAKVE	C8	0.0501839	0.870071
MED13L_K731:KYIFTANkKCKQGTE	C4	0.0553078	0.868632
HSP90AA1_K585:ILEKKVEkVVVSNRL	C4	0.068437	0.867494
PRPF19_K428:LRKLKNFkTLQLDNN	C4	0.049219	0.867494
PARP1_K621:FMKLYEEkTGNAWHS	C8	0.0494766	0.867421
LTA4H_K426:SITTDDWkDFLYSYF	C4	0.0609769	0.866801
VPS72_K90:RVVTKAYkEPLKSLR	C4	0.0473341	0.866801
LMNB1_K241:RQIEYEYkLAQALHE	C8	0.0593816	0.865045
NUCKS1_K35:RDSGPPTkKIRSSPR	C8	0.0545708	0.865045
PKM_K206:NGGSLGSkKGVNLPG	C8	0.0471082	0.865045
SSB_K185:TDLLILFkDDYFAKK	C4	0.0616026	0.86484
ACTN4_K791:ALGPEEFkACLISLG	C8	0.0602131	0.859013
EP300_K1549:KGDSKNAkKKNNKKT	C8	0.0611341	0.858975
RBBP5_K500:KEKDSPFkPKLYKGD	C8	0.0469366	0.858975
PSMA3_K52:GVVFGVEkLVLSKLY	C8	0.0573037	0.858975
CAPG_K253:AQAAALYkVSDATGQ	C4	0.0557433	0.858501
H1-5_K188:AKPKKATkSPAKPKA	C4	0.0866278	0.858501
RPL10A_K106:LVKKLAKkYDAFLAS	C4	0.0656148	0.858501
LMNB1_K191:LADETLLkVDLENRC	C4	0.0545381	0.858501
HSP90AA1_K314:EEYGEFYkSLTNDWE	C4	0.0538022	0.856844
FLNA_K578:GTECGNQkVRAWGPG	C4	0.0739362	0.856844
PDS5A_K1211:IISVTPVkNIDPVKN	C4	0.0676575	0.856136
CFL1_K30:SSTPEEVkKRKKAVL	C4	0.0582848	0.856136
HSP90AA1_K567:KQEEKKTkFENLCKI	C4	0.0502338	0.856136
RPL23_K43:NLYIISVkGIKGRLN	C4	0.0646967	0.856136
RO60_K312:CEKLCNEkLLKKARI	C8	0.0503496	0.855806
STIP1_K237:ELGNDAYkKKDFDTA	C8	0.0485225	0.855806
MKI67_K2886:GKGTKAFkQPAKRKL	C4	0.068354	0.855151
HSPA8_K108:PKVQVEYkGETKSFY	C4	0.051823	0.855017
PTPA_K346:QGLIRMYkAECLEKF	C8	0.0527153	0.855016
PAXIP1_K278:VPQLAAAkRRLPQGK	C4	0.0653769	0.854818
ANXA1_K166:ELKRDLAkDITSDTS	C4	0.0495214	0.854241
FKBP3_K170:SFKVGVGkVIRGWDE	C4	0.0802695	0.853722
BRD3_K304:EVPQHAGkKGKLSEH	C4	0.0479479	0.853273
BAG5_K278:RQNHSILkIEKVLKR	C4	0.0467568	0.852877
MCM4_K409:NPRVSNVkSVYKTHI	C4	0.0550199	0.852466
IKBKB_K467:RNNSCLSkMKNSMAS	C4	0.057775	0.852466
HSPA8_K319:GTLDPVEkALRDAKL	C4	0.0622719	0.852466
YLPM1_K950:QPVPLANkPVPAQST	C4	0.0577331	0.850468
JADE3_K735:EDLQCYVkPTKNMSP	C4	0.05929	0.847963
HNRNPD_K197:SPDTPEEkIREYFGG	C4	0.0598308	0.847963
MYH9_K1525:KSVHELEkSKRALEQ	C4	0.0528493	0.847416
NELFB_K567:HPRVAPSkLEALQKA	C4	0.0596657	0.847416
H1-5_K49:PVSELITkAVAASKE	C4	0.124357	0.846912
ACTN4_K518:SRREALEkTEKQLEA	C4	0.058506	0.846912
ALDOA_K13:PALTPEQkKELSDIA	C4	0.0620015	0.846912
UBE2L3_K82:YHPNIDEkGQVCLPV	C4	0.0661029	0.846912
TOP1_K673:KSAKADAkVMKDAKT	C4	0.0486376	0.846912
PARP1_K433:ASLCISTkKEVEKMN	C4	0.0534007	0.846912
HNRNPC_K203:SLLENLEkIEKEQSK	C4	0.0866536	0.846806
TUBA1C_K280:APVISAEkAYHEQLT	C4	0.0686365	0.846806
KMT2C_K2832:EVLSPNSkVESKCET	C4	0.0571674	0.84559
TFIP11_K308:QQLPQSGkEAKAPGF	C8	0.0560171	0.844146
SNCA_K21:GVVAAAEkTKQGVAE	C4	0.0558686	0.843225
YARS1_K335:FNTPALKkLASAAYP	C4	0.0588851	0.838265
ALDOA_K147:KDGADFAkWRCVLKI	C8	0.0559873	0.837895
PPIA_K44:RALSTGEkGFGYKGS	C8	0.054103	0.836933
H2BC12_K21:GSKKAVTkAQKKDGK	C4	0.088743	0.835994
RPS27A_K152:CLTYCFNkPEDK___	C4	0.0766843	0.835241
FABP5_K24:KGFDEYMkELGVGIA	C4	0.0734507	0.834007
H3-3B_K28:LATKAARkSAPSTGG	C4	0.0718518	0.834007
NOLC1_K568:ALTAQNGkAAKNSEE	C4	0.0590026	0.833149
SAFB_K475:HKTELHGkMISVEKA	C4	0.0597299	0.833146
HSPA5_K547:RMVNDAEkFAEEDKK	C8	0.0635371	0.832776
PTMA_K103:EDDDVDTkKQKTDED	C8	0.0516166	0.832263
MED1_K1210:DKLASPMkPVPGTPP	C8	0.0593843	0.832008
ARPC5_K108:NGVDLLMkYIYKGFE	C4	0.0614125	0.830735
GLYR1_K135:KLSLSEGkVKKNMGE	C8	0.0595594	0.830516
SNRPA_K276:ITQNNAMkISFAKK_	C8	0.0616895	0.830516
UBE2I_K59:PWEGGLFkLRMLFKD	C4	0.067662	0.829678
RPL3_K294:IGQGYLIkDGKLIKN	C4	0.0545804	0.829052
MYH9_K1372:QVADMKKkMEDSVGC	C4	0.0600094	0.825151
RPS4X_K37:RPSTGPHkLRECLPL	C4	0.0654902	0.823758
NUMA1_K1121:RTEPTGPkLEALRAE	C4	0.0752104	0.823758
HSPA1B_K500:KSTGKANkITITNDK	C4	0.0578308	0.822854
AHNAK_K828:PDVDLHLkGPNVKGE	C4	0.089608	0.820223
YWHAE_K123:ESKVFYYkMKGDYHR	C4	0.0667495	0.818677
MYH9_K682:NHEKKAGkLDPHLVL	C4	0.0676045	0.816235
U2AF1_K23:VNCSFYFkIGACRHG	C4	0.0751324	0.816235
KMT2C_K2784:LDLPIDDkLDNQCVS	C4	0.0816136	0.816235
HMGB1_K128:SIGDVAKkLGEMWNN	C4	0.0591451	0.816111
TMSB4X_K12:PDMAEIEkFDKSKLK	C4	0.0570284	0.815022
PRPF19_K244:ILTGGADkNVVVFDK	C4	0.0764273	0.814948
PRKDC_K2786:DLPDIQIkHSSLITP	C4	0.0913288	0.814948
HSPA1B_K246:NHFVEEFkRKHKKDI	C4	0.0811052	0.813844
RPL10_K208:PSRGPLDkWRALHS_	C8	0.0690823	0.813564
HMGN5_K95:TEAPASEkEIVEVKE	C4	0.0785662	0.813379
ANXA7_K206:QKIKAAFkTSYGKDL	C8	0.0614307	0.812941
HDLBP_K740:RAKPEYHkFLIGKGG	C8	0.068291	0.812941
H1-4_K63:GVSLAALkKALAAAG	C4	0.0996553	0.811721
GAPDH_K66:TVKAENGkLVINGNP	C4	0.0920064	0.811721
TBCA_K28:KEKVMYEkEAKQQEE	C4	0.065187	0.811721
RUNX1_K51:STALSPGkMSEALPL	C4	0.0740857	0.808521
NOP58_K93:PLAVADAkLGGVIKE	C4	0.0781682	0.808521
ILF3_K577:FQGAGSNkKVAKAYA	C8	0.0805445	0.806512
ACTN4_K214:PELIEYDkLRKDDPV	C4	0.0712679	0.806465
GAPDH_K271:QASEGPLkGILGYTE	C4	0.0982856	0.805786
CACYBP_K33:RDALTAEkSKIETEI	C8	0.0748688	0.805487
DOCK10_K834:KHGGSDIkWVDGGKP	C8	0.0731276	0.805487
HSP90AA1_K631:TMGYMAAkKHLEINP	C8	0.0788149	0.804728
PGD_K76:RRIILLVkAGQAVDD	C4	0.110224	0.804659
H1-5_K78:AGGYDVEkNNSRIKL	C4	0.073314	0.804025
HDGF_K151:PAKEKNEkGALKRRA	C8	0.0712759	0.803751
TPR_K854:EISHLKKkLENEVEQ	C4	0.0885424	0.801509
HSP90AA1_K558:LPEDEEEkKKQEEKK	C4	0.0637075	0.801509
GABPB2_K303:KKPRIGEkTNSVEES	C4	0.0765628	0.800599
TOX4_K207:TVVVEAGkKQKAPKK	C8	0.0798469	0.79916
H1-5_K66:GLSLAALkKALAAGG	C4	0.0866825	0.796851
ZNF22_K18:SRSSSQGkAYENKRK	C4	0.0836939	0.796851
SAMHD1_K99:SSLGERKkLLSYIQR	C4	0.0769655	0.795793
RPS12_K129:DVIEEYFkCKK____	C4	0.0881232	0.793012
CDK13_K566:KKAVIVGkESKSAAT	C8	0.0707257	0.792479
ANXA1_K239:QLRRVFQkYTKYSKH	C4	0.0654411	0.792155
ANXA1_K257:KVLDLELkGDIEKCL	C4	0.0794916	0.792155
PCNA_K117:KVSDYEMkLMDLDVE	C4	0.0763865	0.791726
LSM2_K8:MLFYSFFkSLVGKDV	C4	0.0868872	0.788969
H2BC12_K6:__MPEPAkSAPAPKK	C4	0.0712567	0.786724
HIRA_K114:TVFGSSGkLANVEQW	C4	0.0965249	0.786653
TRIM28_K188:HQRVKYTkDHTVRST	C4	0.0772386	0.786083
FABP5_K61:IKTESTLkTTQFSCT	C4	0.0916728	0.784786
CALR_K143:ICGPGTKkVHVIFNY	C4	0.0918839	0.783886
HNRNPM_K672:TWKMLKDkFNECGHV	C4	0.0832505	0.782261
EP300_K1180:QTLCCYGkQLCTIPR	C4	0.125533	0.781427
H3-3B_K10:RTKQTARkSTGGKAP	C4	0.120995	0.780965
TXN_K48:FFHSLSEkYSNVIFL	C4	0.0851617	0.780575
ILKAP_K210:LKQASSQkPAWKDGS	C4	0.0802387	0.778483
ARID1B_K1866:EKPKQASkFDKLPIK	C8	0.0813444	0.776856
PRDX1_K185:KPGSDTIkPDVQKSK	C4	0.0984406	0.77666
TPR_K748:SLHERNQkLTATTQK	C8	0.0664885	0.774808
LMNB2_K520:IAYKFTPkYILRAGQ	C4	0.0769235	0.77278
VAPA_K125:PDELMDSkLRCVFEM	C8	0.0769427	0.772499
RPL13_K11:SRNGMVLkPHFHKDW	C4	0.0724643	0.771306
S100A9_K72:DLDTNADkQLSFEEF	C4	0.101226	0.771306
TCOF1_K155:VANLLSGkSPRKSAE	C4	0.0924337	0.770557
RPS19_K111:LQALEGLkMVEKDQD	C4	0.105899	0.7704
NUMA1_K2044:SILNTPKkLGNSLLR	C4	0.085306	0.768789
SRSF3_K85:VELSNGEkRSRNRGP	C4	0.0944143	0.768789
MLLT1_K259:KEPKMALkETKLEST	C4	0.0779551	0.768539
SET_K119:VTEFEDIkSGYRIDF	C4	0.0927069	0.767718
EEF1A1_K30:TTGHLIYkCGGIDKR	C8	0.114739	0.767584
MATR3_K608:GKESPSDkKSKTDGS	C8	0.0786358	0.765205
RPL27_K107:VFRDPALkRKARREA	C4	0.11593	0.764844
MSN_K295:TIEVQQMkAQAREEK	C4	0.103668	0.763784
GAPDH_K251:DLTCRLEkPAKYDDI	C4	0.0993705	0.762153
BRD7_K71:KKRKKGEkQIPGEEK	C8	0.0791805	0.761113
HMGB1_K127:LSIGDVAkKLGEMWN	C8	0.0808513	0.759162
FLNA_K2599:PCEEILVkHVGSRLY	C8	0.0819326	0.759119
RPS11_K58:IEGTYIDkKCPFTGN	C4	0.0879277	0.758511
PDS5A_K557:GKAQDFVkKFNQVLG	C8	0.082838	0.757812
RPL9_K184:DGIYVSEkGTVQQAD	C8	0.0895616	0.757812
CWC25_K385:KLDSRDGkFIHRMKL	C8	0.0814907	0.757812
KHSRP_K291:RIIGDPYkVQQACEM	C4	0.104732	0.755893
NUCKS1_K35:RDSGPPTkKIRSSPR	C4	0.0987446	0.755893
DHX9_K737:DSCKQKVkLFTAHNN	C4	0.101006	0.754077
HMGB1_K167:AAYRAKGkPDAAKKG	C4	0.0895675	0.751039
HMGB2_K55:RWKTMSAkEKSKFED	C4	0.0998838	0.749241
HSPA8_K507:KITITNDkGRLSKED	C4	0.111858	0.749241
TET2_K53:PEVNGDTkWHSFKSY	C8	0.115312	0.748544
PRR12_K1223:GTRLEPLkPLKIKLS	C4	0.106449	0.747979
HMGB1_K172:KGKPDAAkKGVVKAE	C4	0.0944408	0.747224
HNRNPF_K87:HRYIEVFkSHRTEMD	C4	0.110669	0.747224
KHDRBS3_K276:GHALEEIkKFLIPDY	C4	0.12377	0.746414
CPNE1_K176:FFRQGDGkWHLVYRS	C4	0.122823	0.745259
ARHGDIA_K43:QEIQELDkDDESLRK	C4	0.0970111	0.744486
RPL13A_K191:NVEKKIDkYTEVLKT	C4	0.12294	0.744369
RPS3A_K46:FNIRNIGkTLVTRTQ	C4	0.128267	0.744008
RPL27_K59:KVTAAMGkKKIAKRS	C4	0.0999865	0.744008
RMND5A_K371:NKMFNGSkLKCPYCP	C8	0.085729	0.743822
PAPOLA_K650:PTPIVGVkRTSSPHK	C4	0.0897786	0.742936
TMSB4X_K39:KETIEQEkQAGES__	C4	0.10614	0.740546
MSL2_K406:KTVLLSTkSMKKSHE	C4	0.108386	0.740242
GSN_K497:GKPMIIYkGGTSREG	C4	0.0974515	0.737898
PIP4K2A_K89:ENMPSHFkFKEYCPM	C8	0.0824702	0.73601
PPIB_K129:RFPDENFkLKHYGPG	C4	0.0998611	0.735454
H1-5_K168:KPAAAGVkKVAKSPK	C4	0.164964	0.734856
H3-3B_K24:PRKQLATkAARKSAP	C4	0.167224	0.734856
MEAF6_K74:NQKNSNSkNDRRNRK	C4	0.0979215	0.734856
PKM_K206:NGGSLGSkKGVNLPG	C4	0.0936488	0.733988
RECQL_K509:QAEELNEkLTPLKLI	C4	0.0852926	0.733952
VAPA_K125:PDELMDSkLRCVFEM	C4	0.0948942	0.73391
EEF1G_K212:GEVKLCEkMAQFDAK	C4	0.106176	0.733005
ACTR3_K244:DLVKEFNkYDTDGSK	C8	0.115411	0.732435
GAPDH_K61:GKFHGTVkAENGKLV	C4	0.0912791	0.731216
PRDX1_K136:GLFIIDDkGILRQIT	C4	0.131108	0.729944
PDS5B_K1242:TKLVQEQkPKGSQRS	C8	0.085053	0.729458
S100A9_K57:KKENKNEkVIEHIME	C4	0.122325	0.728453
H1-0_K12:STSAPAAkPKRAKAS	C4	0.105637	0.728453
UGP2_K91:DSIQPYEkIKARGLP	C4	0.118671	0.728453
ANXA1_K90:AYLQETGkPLDETLK	C4	0.108289	0.728453
EIF3K_K13:QMRANVGkLLKGIDR	C8	0.0829265	0.728324
PFN1_K126:VHGGLINkKCYEMAS	C8	0.0907928	0.72831
ZC3H11A_K665:VKVVSSPkLAPKRKA	C8	0.0776528	0.72831
EP300_K1554:NAKKKNNkKTSKNKS	C8	0.0977247	0.72831
EP300_K1555:AKKKNNKkTSKNKSS	C8	0.0977247	0.72831
EEF1A1_K386:IDRRSGKkLEDGPKF	C4	0.132398	0.727852
EEF1G_K294:TFVLDEFkRKYSNED	C4	0.119197	0.726067
PRDX6_K141:VFVFGPDkKLKLSIL	C4	0.110062	0.720234
PSMA7_K227:LNPEEIEkYVAEIEK	C8	0.0983755	0.719119
ARPC2_K77:HGADELLkRVYGSFL	C4	0.107686	0.717831
MNDA_K382:RTVDRKLkLVCGSHS	C4	0.120302	0.717189
HMGN2_K11:RKAEGDAkGDKAKVK	C8	0.0969996	0.716459
XRCC6_K565:EYSEEELkTHISKGT	C8	0.124717	0.715814
IKZF1_K286:PQKFLGDkGLSDTPY	C4	0.0938163	0.714991
VIM_K292:QEAEEWYkSKFADLS	C4	0.111512	0.714991
TPI1_K179:REAGITEkVVFEQTK	C4	0.0955104	0.71322
RSBN1L_K43:PPGSLSAkKVRTEEK	C4	0.088759	0.710558
ILF2_K360:PSEKAYEkPPEKKEG	C4	0.108128	0.710558
INO80D_K539:RKPRKKTkPPALTKK	C8	0.0971676	0.707358
HDGF_K105:SGYQSSQkKSCVEEP	C8	0.0986309	0.705366
HSPA1B_K319:STLEPVEkALRDAKL	C4	0.135658	0.704105
SUB1_K38:VAPEKPVkKQKTGET	C4	0.124299	0.703397
LMNB1_K483:GDTSVSYkYTSRYVL	C8	0.110682	0.700711
S100A4_K31:GDKFKLNkSELKELL	C4	0.0961955	0.700216
UBN2_K1068:PKPSLSAkPSVSTKL	C4	0.113246	0.700216
NONO_K371:RRQQEGFkGTFPDAR	C4	0.103064	0.700216
CALR_K62:KFYGDEEkDKGLQTS	C4	0.117582	0.700216
RBM14_K149:INVELSTkGQKKGPG	C4	0.0984733	0.700163
FEN1_K375:AKTGAAGkFKRGK__	C4	0.122988	0.699489
FLNA_K1162:VPCFDASkVKCSGPG	C4	0.100276	0.699489
CTDSPL2_K92:STPRAGEkPNKQISR	C8	0.0941479	0.699216
ACTR2_K97:DYTFGPEkLNIDTRN	C4	0.108755	0.698358
DDX23_K8:MAGELADkKDRDASP	C8	0.104686	0.698245
RBM14_K149:INVELSTkGQKKGPG	C8	0.0941334	0.698122
DCPS_K142:ATEKHLQkYLRQDLR	C8	0.0928568	0.698122
RPS12_K129:DVIEEYFkCKK____	C8	0.120005	0.698013
HSP90AA1_K458:EDSQNRKkLSELLRY	C4	0.107466	0.697568
H2AX_K134:PKAPSGGkKATQASQ	C8	0.144062	0.694452
CDK1_K33:TGQVVAMkKIRLESE	C4	0.118823	0.693421
TXN_K81:MPTFQFFkKGQKVGE	C4	0.0971161	0.692197
MNDA_K250:KTQYFHVkVFDINLK	C4	0.166047	0.692197
RPS6_K14:FPATGCQkLIEVDDE	C4	0.125153	0.691721
CCAR2_K215:GGEPWGAkKPRHDLP	C4	0.116751	0.691596
RPL5_K220:EEDEDAYkKQFSQYI	C8	0.100664	0.690084
ASCC3_K572:TGDMQLSkSEILRTQ	C4	0.114625	0.689443
ARPC2_K77:HGADELLkRVYGSFL	C8	0.111187	0.689003
SNRPB_K32:RIFIGTFkAFDKHMN	C4	0.147248	0.688908
H1-10_K34:SAALSPSkKRKNSKK	C4	0.112611	0.688908
ANXA11_K231:ELSGNFEkTILALMK	C8	0.116923	0.687975
LTA4H_K493:SFNATDLkDLSSHQL	C8	0.108807	0.687364
SRSF3_K11:DSCPLDCkVYVGNLG	C4	0.134365	0.686575
EP300_K350:VLLLHAHkCQRREQA	C4	0.129147	0.686469
HSP90AA1_K407:REMLQQSkILKVIRK	C4	0.101196	0.686389
H3-3B_K28:LATKAARkSAPSTGG	C8	0.125801	0.68636
EP300_K1704:NTKNHDHkMEKLGLG	C4	0.100577	0.686124
ALDOA_K330:AAQEEYVkRALANSL	C4	0.116022	0.686124
PPIB_K165:KTAWLDGkHVVFGKV	C8	0.12812	0.685929
ANXA11_K219:AYGKDLIkDLKSELS	C8	0.104104	0.681829
STIP1_K229:KKQALKEkELGNDAY	C8	0.132445	0.681491
SMARCA2_K431:REARMTEkLEKQQKI	C8	0.103608	0.679989
MATR3_K711:GSASAAAkKKLKKRR	C4	0.10537	0.678746
WDR48_K578:PHASSGAkTLKKDRL	C8	0.111569	0.676023
CDK12_K652:PKETLPSkPVKKEKE	C8	0.103778	0.676023
H1-5_K130:AKKAGAAkAKKPAGA	C4	0.206465	0.675598
CYBB_K306:KVVTHPFkTIELQMK	C8	0.200305	0.672948
TRIM28_K774:RMFKQFNkLTEDKAD	C4	0.116793	0.672564
VIM_K294:AEEWYKSkFADLSEA	C8	0.108697	0.671799
PPIA_K82:GKSIYGEkFEDENFI	C4	0.135057	0.669605
NUCKS1_K184:TVTPSPVkGKGKVGR	C4	0.128161	0.667177
PRDX6_K97:NCEEPTEkLPFPIID	C4	0.175414	0.667177
PSMA2_K92:VLVHRARkLAQQYYL	C4	0.137285	0.665235
MYH9_K1454:DQLLAEEkTISAKYA	C4	0.121769	0.665235
TMSB4X_K4:____MSDkPDMAEIE	C8	0.0809806	0.665007
ANXA1_K287:EKLHQAMkGVGTRHK	C4	0.124295	0.664782
ANXA11_K222:KDLIKDLkSELSGNF	C4	0.117509	0.664782
MYH9_K316:TIPGQQDkDMFQETM	C4	0.141844	0.664782
H3-3B_K57:REIRRYQkSTELLIR	C4	0.140038	0.664782
MYBBP1A_K158:KDQEALMkSVKLLQA	C4	0.134392	0.663619
PA2G4_K311:PFNVLYEkEGEFVAQ	C4	0.125713	0.663619
SPAG7_K197:GCVPVANkRDTRSIE	C4	0.112218	0.663619
RAN_K37:HLTGEFEkKYVATLG	C8	0.132942	0.662986
ZNF8_K311:ERIHTGDkPYKCAEC	C4	0.147368	0.66214
ENO1_K281:DQLADLYkSFIKDYP	C4	0.191072	0.661527
CREBBP_K1216:QTLCCYGkQLCTIPR	C4	0.159881	0.660779
HSPA1B_K559:AVEDEGLkGKISEAD	C8	0.159771	0.660059
GAPDH_K271:QASEGPLkGILGYTE	C8	0.158642	0.659998
DDB1_K150:IPLDRDNkELKAFNI	C8	0.106305	0.659998
HNRNPM_K685:HVLYADIkMENGKSK	C4	0.139718	0.65949
BRD2_K345:HQSSKKGkLSEQLKH	C8	0.111159	0.658845
RCC2_K179:WSWGRNEkGQLGHGD	C4	0.108236	0.658552
KMT2C_K1766:QKSKQQAkIEATQKL	C4	0.111099	0.658327
TAF1_K524:KSRILLGkTGVIKEE	C4	0.1367	0.658103
RPS3_K62:TQNVLGEkGRRIREL	C4	0.141836	0.658103
MYH9_K74:VNKDDIQkMNPPKFS	C8	0.106424	0.657902
HNRNPM_K698:SKGCGVVkFESPEVA	C4	0.131521	0.656589
PRPF8_K43:KWQQLQAkRYAEKRK	C8	0.112616	0.655102
MACROH2A1_K234:DLGNTLEkKGGKEFV	C4	0.127893	0.654466
C17orf49_K166:GETPPAKkLNFDQA_	C4	0.126788	0.65331
MYH9_K1614:MAVAARKkLEMDLKD	C4	0.134222	0.65331
S100A8_K7:_MLTELEkALNSIID	C4	0.153891	0.652886
RAD50_K461:QNELKNVkYELQQLE	C4	0.161786	0.650927
SMARCC2_K37:WLGKNYKkYIQAEPP	C8	0.107451	0.650623
VIM_K439:PLVDTHSkRTLLIKT	C4	0.120285	0.64903
SYMPK_K358:DDSDSTLkKMKLEPN	C8	0.130411	0.648081
ALDOA_K200:PDGDHDLkRCQYVTE	C4	0.156987	0.647302
ENO1_K89:LNVTEQEkIDKLMIE	C8	0.11175	0.646881
RRP12_K14:LPSGVSAkLKRWKKG	C4	0.149954	0.64589
PSMA6_K104:EAANWKYkYGYEIPV	C4	0.171194	0.645869
EP400_K3119:VRLKTPTkPPCQ___	C4	0.118016	0.64578
PA2G4_K320:GEFVAQFkFTVLLMP	C4	0.142407	0.64578
RPL13_K11:SRNGMVLkPHFHKDW	C8	0.105055	0.645461
EEF1G_K147:GLLDAYLkTRTFLVG	C4	0.147338	0.643154
ARID1A_K980:VKLTPATkMNNKADG	C4	0.153701	0.641775
PRKDC_K95:FLCIFLEkMGQKIAP	C4	0.163118	0.640723
H1-0_K12:STSAPAAkPKRAKAS	C8	0.130391	0.640507
LBR_K601:KYGVAWEkYCQRVPY	C4	0.122272	0.638429
MED1_K1210:DKLASPMkPVPGTPP	C4	0.126978	0.638429
RPS24_K129:KANVGAGkK______	C4	0.129891	0.637299
SUMO2_K33:DGSVVQFkIKRHTPL	C4	0.162809	0.637014
MAML1_K822:TLNPGLTkPPVPRVS	C4	0.118047	0.636511
LMNB1_K379:MEISAYRkLLEGEEE	C8	0.111134	0.634807
UBE2N_K53:PFEGGTFkLELFLPE	C4	0.169925	0.63438
CFL1_K144:ANCYEEVkDRCTLAE	C4	0.146544	0.634307
XRCC6_K565:EYSEEELkTHISKGT	C4	0.167782	0.633498
RPL6_K130:RKLLSHGkKPFSQHV	C4	0.144042	0.633498
ERH_K41:KMYEEHLkRMNPNSP	C8	0.125305	0.632177
DDX39B_K53:GFRDFLLkPELLRAI	C4	0.159212	0.631548
KMT2D_K3433:KAKMVALkGIKKVMA	C4	0.17857	0.631548
RPL15_K128:VGEDSTYkFFEVILI	C4	0.142285	0.6291
VEZF1_K66:LKDAIGIkKEKPKTS	C4	0.137475	0.628272
TMSB4X_K26:KKTETQEkNPLPSKE	C4	0.135683	0.628272
THRAP3_K527:NFRVTAYkAVQEKSS	C4	0.146354	0.628105
SMC3_K968:SLKQLFRkLEQCNTE	C8	0.118068	0.626002
PRDX6_K56:TELGRAAkLAPEFAK	C4	0.157218	0.62588
ENO1_K228:KEGLELLkTAIGKAG	C4	0.170274	0.62588
SMARCC2_K590:TKKNVPSkSKAAASA	C4	0.147494	0.625742
RPS16_K26:ATAVAHCkRGNGLIK	C4	0.150604	0.625643
BRD3_K650:KPFSASGkKQAAKSK	C8	0.14342	0.625618
ZNF8_K311:ERIHTGDkPYKCAEC	C8	0.154719	0.625139
PRDX1_K185:KPGSDTIkPDVQKSK	C8	0.152814	0.624314
DDX46_K776:KSSGFSGkGFKFDET	C8	0.123949	0.623758
SNRPB_K8:MTVGKSSkMLQHIDY	C4	0.142934	0.623519
UBA2_K617:RKRKLDEkENLSAKR	C8	0.112701	0.622581
HDGFL2_K282:RGRKPAEkPLPKPRG	C4	0.103249	0.622489
HSP90AB1_K306:EEYGEFYkSLTNDWE	C4	0.151216	0.621293
CYBB_K521:PNWDNEFkTIASQHP	C8	0.122383	0.620948
NOLC1_K366:TTKPPPAkKAAESSS	C8	0.136366	0.620941
FLNA_K2561:AKGLGLSkAYVGQKS	C4	0.117651	0.620856
PARP1_K418:MIEKLGGkLTGTANK	C4	0.116377	0.619366
HSPA8_K348:TRIPKIQkLLQDFFN	C8	0.133586	0.61916
HNRNPL_K59:SEGGRAPkRLKTDNA	C8	0.118399	0.618434
SSRP1_K661:RQLSESFkSKEFVSS	C4	0.133095	0.617721
SRRM1_K36:KFAECLEkKVDMSKV	C4	0.158157	0.616292
EZR_K60:KGFPTWLkLDKKVSA	C4	0.130249	0.615578
TOP2B_K1485:QTDKVPSkTVAAKKG	C4	0.145368	0.615578
HSP90AA1_K84:HINLIPNkQDRTLTI	C4	0.118166	0.612081
RAD50_K321:TVREKERkLVDCHRE	C4	0.171108	0.611524
LTA4H_K225:RTLVWSEkEQVEKSA	C4	0.152966	0.61065
CREBBP_K1741:NTKSHAHkMVKWGLG	C4	0.146333	0.61065
PFN1_K126:VHGGLINkKCYEMAS	C4	0.135336	0.610242
SSRP1_K364:RGFIYVHkPPVHIRF	C4	0.151597	0.610242
ALB_K426:FEQLGEYkFQNALLV	C4	0.2144	0.609773
ZC3H11A_K462:QSEEPAGkTKSMQEV	C4	0.141674	0.606794
FKBP5_K352:GLDSANEkGLYRRGE	C4	0.144477	0.606794
HNRNPC_K230:EQSSSSVkKDETNVK	C4	0.140624	0.605768
EPB41_K366:QTKELEEkVMELHKS	C4	0.161764	0.605072
H1-5_K35:AAGAGAAkRKATGPP	C4	0.157844	0.603897
DDX5_K40:KFGNPGEkLVKKKWN	C4	0.127525	0.603897
ARPC2_K186:KVFMQEFkEGRRASH	C4	0.123718	0.603083
HMGB1_K127:LSIGDVAkKLGEMWN	C4	0.138149	0.600987
RPL23A_K134:LIRPDGEkKAYVRLA	C4	0.165682	0.600987
AFF4_K747:EKKNVPEkHTREAQK	C4	0.147102	0.600987
EEF2_K676:VQYLNEIkDSVVAGF	C4	0.163833	0.600794
EP300_K1794:ALCCYHAkHCQENKC	C4	0.209586	0.599021
EEF2_K259:KVEDMMKkLWGDRYF	C4	0.129548	0.598216
ENO1_K126:CKAGAVEkGVPLYRH	C4	0.165259	0.598216
GTF2E1_K67:RSVLNNLkGDKFIKC	C4	0.132715	0.598216
ARPC2_K117:VHQAGMLkRNCFASV	C4	0.171621	0.598216
RAN_K37:HLTGEFEkKYVATLG	C4	0.165766	0.598216
SEPHS1_K341:ARFCAEIkSPKYGEG	C4	0.163006	0.598216
CDK12_K973:LPYFNTMkPKKQYRR	C4	0.156433	0.598216
SYK_K405:TVAVKILkNEANDPA	C4	0.164479	0.598141
RPS3A_K116:KMCSMVKkWQTMIEA	C4	0.186371	0.597457
PARP1_K400:MKILTLGkLSRNKDE	C4	0.133862	0.596132
NONO_K467:GAEFAPNkRRRY___	C4	0.137828	0.595184
SP110_K199:STSVTNDkLTSKMNA	C4	0.132308	0.595184
ALB_K160:DNEETFLkKYLYEIA	C4	0.188287	0.593524
PEBP1_K80:APSRKDPkYREWHHF	C4	0.194979	0.592524
HNRNPL_K277:PTRLNVFkNDQDTWD	C4	0.148993	0.592244
NPEPPS_K712:LRGLVLGkLGKAGHK	C8	0.132836	0.59001
CCT8_K62:MVINHLEkLFVTNDA	C4	0.138057	0.589502
HSPA8_K597:EEFEHQQkELEKVCN	C4	0.140447	0.588682
EEF1G_K434:GKAFNQGkIFK____	C8	0.124264	0.58867
PDIA3_K146:LRTEEEFkKFISDKD	C4	0.148919	0.587651
HCLS1_K141:SAVGFDYkGEVEKHT	C4	0.150606	0.587551
CALR_K62:KFYGDEEkDKGLQTS	C8	0.151508	0.587091
HCLS1_K241:GTRGLKAkFESMAEE	C4	0.144661	0.587049
HMGB2_K30:CREEHKKkHPDSSVN	C4	0.176565	0.585388
RPL35_K43:VTGGAASkLSKIRVV	C4	0.132939	0.585255
DPY30_K90:FLASYLLkNKAQFED	C4	0.177435	0.583808
RPL7A_K176:FLPALCRkMGVPYCI	C4	0.138841	0.580428
KPNA4_K47:KRDEHLLkRRNVPHE	C4	0.198005	0.579931
S100A8_K7:_MLTELEkALNSIID	C8	0.173557	0.578407
ING3_K400:LTEAPKGkWYCPQCT	C4	0.140831	0.577818
CDK13_K566:KKAVIVGkESKSAAT	C4	0.144661	0.577805
PAFAH1B1_K54:YAGLLEKkWTSVIRL	C4	0.161894	0.576832
SET_K11:PAAKVSKkELNSNHD	C4	0.154606	0.576832
DHX9_K264:EAYSGLTkKKEGETV	C4	0.159629	0.576177
MRGBP_K185:KRSRVTDkVLTANSN	C8	0.144937	0.576131
SSB_K360:GKVQFQGkKTKFASD	C4	0.146766	0.575192
GATAD1_K108:KSAPAAEkKVSTKGK	C4	0.152362	0.574805
EIF3K_K13:QMRANVGkLLKGIDR	C4	0.134909	0.574697
KMT5B_K20:NGRRNGGkLSNDHQQ	C4	0.141455	0.574551
XRCC5_K347:FSVLGFCkSSQVQRR	C4	0.153634	0.574551
RSF1_K1390:LIGKPTEkSQTPKDN	C4	0.135202	0.573725
EP300_K1554:NAKKKNNkKTSKNKS	C4	0.159856	0.57345
EP300_K1555:AKKKNNKkTSKNKSS	C4	0.159856	0.57345
CIC_K292:VVVEVATkPAAYKVR	C4	0.185439	0.573443
HSPA5_K617:DADIEDFkAKKKELE	C4	0.209528	0.573441
BRD1_K407:IYGDVEMkNGVCRKE	C4	0.160184	0.573355
DIDO1_K879:QKLSASVkKEDLKSK	C4	0.211589	0.572329
CFL1_K132:KKKLTGIkHELQANC	C4	0.182317	0.570623
SNRPD1_K44:NTHLKAVkMTLKNRE	C4	0.165258	0.570623
ALDOA_K108:KGGVVGIkVDKGVVP	C4	0.154344	0.570072
WDR5_K250:YSKGKCLkTYTGHKN	C4	0.186349	0.570072
DYNLL1_K36:LEKYNIEkDIAAHIK	C4	0.169825	0.570072
RPLP0_K77:ENNPALEkLLPHIRG	C4	0.178675	0.568822
RARS1_K287:FDTEEEFkKRAYQCV	C8	0.135343	0.568221
XRCC6_K596:GLKSGLKkQELLEAL	C4	0.159977	0.56808
PRDX6_K215:TKELPSGkKYLRYTP	C4	0.156558	0.567269
KMT2A_K928:VATSSSAkKATGRKK	C4	0.192064	0.567269
RPS4X_K62:ALTGDEVkKICMQRF	C4	0.161277	0.566689
TPR_K284:NELNAHIkLSNLYKS	C4	0.158439	0.56668
PDS5A_K1146:GVLGAVNkPLSATGR	C4	0.1966	0.565593
RBM8A_K100:FAEYGEIkNIHLNLD	C4	0.168266	0.565593
HSPA5_K352:VLEDSDLkKSDIDEI	C4	0.173399	0.565265
RPS7_K178:ETFSGVYkKLTGKDV	C4	0.184657	0.565265
BRD2_K345:HQSSKKGkLSEQLKH	C4	0.148825	0.565265
HNRNPA3_K187:VDKIVVQkYHTINGH	C4	0.157644	0.565265
BRD7_K71:KKRKKGEkQIPGEEK	C4	0.149851	0.564631
PDS5A_K557:GKAQDFVkKFNQVLG	C4	0.154104	0.563855
STIP1_K229:KKQALKEkELGNDAY	C4	0.19123	0.561571
YWHAZ_K138:EVAAGDDkKGIVDQS	C4	0.147118	0.561571
SNU13_K20:LADAHLTkKLLDLVQ	C8	0.135417	0.559094
ILKAP_K210:LKQASSQkPAWKDGS	C8	0.144626	0.558557
UBA1_K980:KQFLDYFkTEHKLEI	C8	0.152105	0.558557
SRSF3_K11:DSCPLDCkVYVGNLG	C8	0.175694	0.558311
PSMA2_K53:LATEKKQkSILYDER	C4	0.155116	0.557865
AIF1_K141:PTGPPAKkAISELP_	C8	0.146736	0.557125
SRFBP1_K423:NIAVFQGkKITFDD_	C4	0.158476	0.557012
XRCC6_K526:GSLVDEFkELVYPPD	C4	0.220141	0.55692
RHOA_K7:_MAAIRKkLVIVGDG	C4	0.167188	0.556152
H2AX_K96:RNDEELNkLLGGVTI	C8	0.161462	0.554905
CALM1_K22:EAFSLFDkDGDGTIT	C4	0.169627	0.554312
CFL1_K92:YDATYETkESKKEDL	C4	0.16534	0.551941
PRDX1_K27:VMPDGQFkDISLSDY	C4	0.128835	0.551566
FLNA_K578:GTECGNQkVRAWGPG	C8	0.216055	0.550893
DNM2_K257:AALAAERkFFLSHPA	C8	0.2374	0.550649
ZC3H11A_K684:AAVIAAVkPLSSSSV	C4	0.206161	0.550402
HNRNPA3_K148:NLRDYFEkYGKIETI	C4	0.158487	0.549923
RPS25_K57:FDKATYDkLCKEVPN	C8	0.156382	0.549898
TOP1_K134:VPPKEDIkPLKRPRD	C4	0.158152	0.549768
TCOF1_K244:KAAPAPGkVGDVTPQ	C4	0.173251	0.549768
RACK1_K183:VWNLANCkLKTNHIG	C4	0.161392	0.549215
TALDO1_K81:GSQEDQIkNAIDKLF	C4	0.135026	0.548337
RPS16_K131:PRRCESKkFGGPGAR	C4	0.177548	0.548325
HMGN2_K51:APAKKGEkVPKGKKG	C4	0.176945	0.54825
SMARCA2_K431:REARMTEkLEKQQKI	C4	0.153537	0.54763
ENO1_K233:LLKTAIGkAGYTDKV	C4	0.166278	0.546585
RPL6_K77:KRKYSAAkSKVEKKK	C4	0.161005	0.546443
CHAMP1_K490:SFFIEPQkPVFPETR	C4	0.190538	0.546054
ERH_K41:KMYEEHLkRMNPNSP	C4	0.163973	0.545676
HMGB2_K43:VNFAEFSkKCSERWK	C4	0.169209	0.545648
KMT2A_K928:VATSSSAkKATGRKK	C8	0.187719	0.545234
BRD3_K307:QHAGKKGkLSEHLRY	C8	0.205264	0.543751
HSP90B1_K95:LIINSLYkNKEIFLR	C4	0.214212	0.541744
PPP1R8_K343:AKEAWPGkKPTPSLL	C4	0.182179	0.539786
NBN_K544:SKSHAAEkLRSNKKR	C4	0.17953	0.539786
KHSRP_K87:RARQIAAkIGGDAAT	C4	0.205825	0.539786
THRAP3_K558:KGDFPTGkSSFSITR	C4	0.172131	0.539786
RALY_K165:VKTNVPVkLFARSTA	C4	0.206171	0.538626
HNRNPU_K551:KQMADTGkLNTLLQR	C4	0.144779	0.538259
YARS1_K482:GQPDEELkPKKKVFE	C8	0.15038	0.53779
HSP90B1_K356:EVEEDEYkAFYKSFS	C4	0.231257	0.537481
NOP58_K37:KEFETPEkANKIVKL	C4	0.182469	0.535626
PHIP_K1542:NASAIPGkTILENSV	C4	0.193857	0.535575
BRD1_K324:NIPPARWkLTCYLCK	C4	0.219349	0.535575
YWHAE_K94:QMVETELkLICCDIL	C8	0.169388	0.535395
RPS9_K101:LDYILGLkIEDFLER	C4	0.223292	0.534999
RPS3A_K85:EVAFRKFkLITEDVQ	C8	0.161079	0.533886
HNRNPA2B1_K113:GAHVTVKkLFVGGIK	C4	0.206731	0.533339
YARS1_K482:GQPDEELkPKKKVFE	C4	0.164546	0.531674
SAFB_K294:DSLLAVVkREPAEQP	C4	0.283077	0.530397
SMN1_K65:DICETSGkPKTTPKR	C4	0.153097	0.530397
HCLS1_K178:AALGYDYkGETEKHE	C4	0.229313	0.530397
RPL17_K167:PEEEVAQkKKISQKK	C4	0.166728	0.530397
KMT2C_K2814:SDKHSPQkKSTVTNE	C4	0.192508	0.530337
SNRPA_K276:ITQNNAMkISFAKK_	C4	0.17149	0.528821
GGH_K247:GVQWHPEkAPYEWKN	C4	0.244872	0.528496
H1-4_K75:AAGYDVEkNNSRIKL	C4	0.190454	0.528284
PARP1_K654:QDEEAVKkLTVNPGT	C4	0.227696	0.527377
HMGB2_K59:MSAKEKSkFEDMAKS	C4	0.170261	0.527377
RPS12_K84:IKVDDNKkLGEWVGL	C4	0.194532	0.526489
PRKDC_K2366:KFIVCLNkVTKSFPP	C4	0.234004	0.526343
MSN_K96:RLFFLQVkEGILNDD	C4	0.240165	0.525429
PAK1_K63:RSILPGDkTNKKKEK	C4	0.158805	0.524826
GAPDH_K227:VIPELNGkLTGMAFR	C4	0.215485	0.524826
RUVBL1_K2:______MkIEEVKST	C4	0.177838	0.524826
ACTR3_K251:KYDTDGSkWIKQYTG	C4	0.176222	0.524765
MNDA_K55:ITDLMEKkFQGVACL	C4	0.191915	0.524463
HSPA4_K68:KNTVQGFkRFHGRAF	C4	0.160413	0.524339
RPL3_K385:RFQTMEEkKAFMGPL	C4	0.157979	0.523821
HSP90AB1_K559:KMEESKAkFENLCKL	C4	0.192803	0.523538
MYH9_K74:VNKDDIQkMNPPKFS	C4	0.15746	0.523538
HSPA5_K113:PSVQQDIkFLPFKVV	C4	0.158301	0.523538
TMSB4X_K4:____MSDkPDMAEIE	C4	0.122044	0.523538
ANXA1_K312:EIDMNDIkAFYQKMY	C4	0.163242	0.523495
MCMBP_K101:AHVLHFGkYRDVAEC	C8	0.277397	0.520965
XRCC5_K332:KVDEEQMkYKSEGKC	C8	0.177894	0.51968
HP1BP3_K464:LQKKTPAkSPGKAAS	C4	0.193532	0.519455
ARPC3_K155:VFDPQNDkPSKWWTC	C8	0.175272	0.518477
H1-4_K168:PAAAAGAkKAKSPKK	C4	0.303207	0.518193
PRPF4B_K656:LRAAGIGkDFKENPN	C4	0.17652	0.518079
HSP90AB1_K565:AKFENLCkLMKEILD	C4	0.157108	0.517755
PCNP_K29:GPEEEAEkPVKTKTV	C4	0.136083	0.517755
RPL13A_K148:LAHEVGWkYQAVTAT	C4	0.20237	0.517702
MYH9_K938:CQHLQAEkKKMQQNI	C8	0.173943	0.517501
LMNB1_K271:LEQTYHAkLENARLS	C4	0.194472	0.514741
TRIM28_K188:HQRVKYTkDHTVRST	C8	0.159009	0.514663
WDR75_K466:PTLVTASkDGYFKVW	C4	0.213721	0.513316
DCPS_K128:PRQLNDVkTTVVYPA	C4	0.244383	0.512402
RPL5_K220:EEDEDAYkKQFSQYI	C4	0.16889	0.512221
ENO1_K406:CRSERLAkYNQLLRI	C4	0.210847	0.511214
PHF20_K211:EKGKVSEkSLPKNEK	C4	0.181807	0.510446
S100A8_K23:YHKYSLIkGNFHAVY	C4	0.252271	0.510446
CASP8AP2_K1343:WELKTPEkQLLETLK	C4	0.191655	0.510446
SMARCA5_K799:YRKTIGYkVPRNPEL	C4	0.206069	0.507959
ZYX_K24:PAFYAPQkKFGPVVA	C4	0.244783	0.506495
DYNLL2_K49:IKKEFDKkYNPTWHC	C4	0.21302	0.503669
SGF29_K288:QRYVVACkEPKKK__	C4	0.184535	0.503455
HSP90AA1_K458:EDSQNRKkLSELLRY	C8	0.163482	0.502838
SSB_K354:QPGSGKGkVQFQGKK	C4	0.222015	0.502713
CBX3_K34:PEEFVVEkVLDRRVV	C4	0.201783	0.502549
RPL30_K26:QLVMKSGkYVLGYKQ	C4	0.200668	0.50049
ACTN4_K417:RLDHLAEkFRQKASI	C4	0.264751	0.50049
HNRNPU_K339:GKVCFEMkVTEKIPV	C4	0.197592	0.50049
HSP90AA1_K58:NSSDALDkIRYESLT	C4	0.196683	0.50049
PTPN6_K522:FIETTKKkLEVLQSQ	C4	0.218433	0.50049
FLNA_K994:KDQEFTVkSKGAGGQ	C4	0.177104	0.50049
UGP2_K319:KAHVDEFkSVSKFKI	C4	0.154643	0.499507
YWHAE_K28:DEMVESMkKVAGMDV	C4	0.175352	0.497777
MYH9_K1357:EAKHNLEkQIATLHA	C4	0.260978	0.497337
TOP2B_K28:TWVNNAAkKEESETA	C4	0.201364	0.495759
EP300_K1760:CSLPSCQkMKRVVQH	C4	0.155046	0.494237
DOCK10_K834:KHGGSDIkWVDGGKP	C4	0.196073	0.491073
HNRNPA3_K199:NGHNCEVkKALSKQE	C4	0.19763	0.49093
NAA50_K34:FPVSYNDkFYKDVLE	C4	0.381159	0.489905
FLNA_K376:PFEVYVDkSQGDASK	C4	0.172081	0.489905
KAT8_K168:PTTAALEkEHEAITK	C4	0.219237	0.489905
EP300_K1549:KGDSKNAkKKNNKKT	C4	0.220369	0.488297
RPL30_K115:MPEQTGEk_______	C8	0.220895	0.485182
ANXA1_K166:ELKRDLAkDITSDTS	C8	0.160688	0.484871
GAPDH_K334:LMAHMASkE______	C4	0.21073	0.482836
HSPA8_K246:NHFIAEFkRKHKKDI	C4	0.172287	0.482367
EP400_K2313:KQQVPFAkPLPTFAK	C4	0.232755	0.482367
MYH9_K938:CQHLQAEkKKMQQNI	C4	0.202086	0.482367
PSMA7_K234:KYVAEIEkEKEENEK	C4	0.219783	0.482367
HNRNPD_K161:VMDQKEHkLNGKVID	C8	0.192238	0.481904
FLNA_K2409:HIPGSPFkIRVGEPG	C4	0.181873	0.48167
EEF1A1_K55:EMGKGSFkYAWVLDK	C4	0.245794	0.48167
ANP32A_K86:GLEVLAEkCPNLTHL	C4	0.197395	0.481402
ALB_K36:SEVAHRFkDLGEENF	C8	0.330375	0.481343
GAPDH_K254:CRLEKPAkYDDIKKV	C8	0.161903	0.481179
RBM19_K85:KSFGDPAkPRAWSKH	C4	0.171386	0.481147
DNAJC8_K159:EDDPELFkQAVYKQT	C4	0.16791	0.481036
CFL1_K44:LFCLSEDkKNIILEE	C4	0.193939	0.480202
HSP90AB1_K435:KFYEAFSkNLKLGIH	C4	0.173039	0.480202
RPL3_K136:AFTKYCKkWQDEDGK	C4	0.2078	0.480202
KAT5_K85:VHYIDFNkRLDEWVT	C4	0.201624	0.479548
RPL26_K77:VVQVYRKkYVIYIER	C4	0.244727	0.478927
BUD31_K125:ICRVPKSkLEVGRII	C4	0.184892	0.478148
UGP2_K319:KAHVDEFkSVSKFKI	C8	0.148324	0.477846
MYH9_K778:LEEERDLkITDVIIG	C4	0.201332	0.477592
UBN2_K1068:PKPSLSAkPSVSTKL	C8	0.183472	0.477269
AHCY_K389:GVHFLPKkLDEAVAE	C4	0.225696	0.477166
CHAMP1_K617:DTLFPSSkKLKKDNQ	C4	0.208073	0.476727
DAZAP1_K134:TELREYFkKFGVVTE	C4	0.199609	0.476727
H1-5_K130:AKKAGAAkAKKPAGA	C8	0.310552	0.476366
XRCC5_K265:SIRIAAYkSILQERV	C4	0.191129	0.473066
PRKDC_K3267:KELHKESkTRDDWLV	C4	0.335342	0.472684
PGD_K460:HTYELLAkPGQFIHT	C4	0.219754	0.470459
KMT2C_K1772:AKIEATQkLEQVKNE	C4	0.229908	0.470194
TERF2IP_K251:QENEEAVkKMLVEAT	C4	0.213777	0.470194
TPI1_K122:EISPGMIkDCGATWV	C4	0.268743	0.469586
ANP32A_K110:LSTIEPLkKLENLKS	C4	0.193403	0.466301
SYMPK_K358:DDSDSTLkKMKLEPN	C4	0.210985	0.466301
RPL13A_K148:LAHEVGWkYQAVTAT	C8	0.205307	0.465848
HNRNPA2B1_K59:VMRDPASkRSRGFGF	C4	0.200386	0.465637
H2BC12_K12:AKSAPAPkKGSKKAV	C4	0.209303	0.465547
HMGB2_K50:KKCSERWkTMSAKEK	C4	0.214532	0.464817
RPS25_K66:CKEVPNYkLITPAVV	C4	0.215525	0.463607
NASP_K33:APSTSADkVESLDVD	C4	0.173712	0.462777
RPS8_K128:LGRKKGAkLTPEEEE	C4	0.197537	0.462289
RNF213_K2926:EDDPAPHkKVGFVGI	C8	0.166323	0.460508
SMC3_K968:SLKQLFRkLEQCNTE	C4	0.183325	0.460003
DEK_K326:PPTDEELkETIKKLL	C4	0.211146	0.460003
HNRNPD_K129:EVVDCTLkLDPITGR	C4	0.23496	0.460003
RPL3_K154:EKDFSSMkKYCQVIR	C8	0.191635	0.459619
JADE2_K38:SKLPSSTkSGWPRQN	C8	0.179757	0.459188
YARS1_K335:FNTPALKkLASAAYP	C8	0.177545	0.459033
SMARCC2_K564:QMLNFPDkGKEKPTD	C4	0.167868	0.458183
SMARCA5_K132:PRIKKDEkQNLLSVG	C4	0.181122	0.458041
EZR_K357:RLQDYEEkTKKAERE	C4	0.245633	0.457361
CSTF3_K114:YVRETKGkLPSYKEK	C8	0.171554	0.457195
ALDOA_K99:RPFPQVIkSKGGVVG	C4	0.22907	0.456864
HSPA8_K601:HQQKELEkVCNPIIT	C4	0.18983	0.456004
HSP90AA1_K362:RKKKNNIkLYVRRVF	C4	0.221378	0.456004
HNRNPUL1_K562:DHAVLEMkANFTLPD	C4	0.219873	0.45488
KMT2D_K2246:STPDPFLkPRCPSLD	C4	0.222313	0.453257
TALDO1_K307:EDQMAVEkLSDGIRK	C4	0.176343	0.452995
ANXA1_K53:SDVAALHkAIMVKGV	C4	0.251735	0.452144
PSMC4_K418:EQEHEFYk_______	C4	0.176905	0.452144
XRCC5_K565:HEDGPTAkKLKTEQG	C4	0.201135	0.451929
ALDOA_K147:KDGADFAkWRCVLKI	C4	0.192828	0.45022
FBXO7_K289:ESFICKEkLGENVAN	C4	0.241242	0.449656
UBA1_K68:VLGHEAMkRLQTSSV	C4	0.218539	0.449176
DDB1_K287:LFMLLLEkEEQMDGT	C4	0.216517	0.449058
MYH9_K1260:QLQELQVkFNEGERV	C4	0.230926	0.449058
KMT2C_K2809:KTLVLSDkHSPQKKS	C4	0.213333	0.449058
ILF3_K577:FQGAGSNkKVAKAYA	C4	0.238045	0.449058
KAT8_K351:STVGSPEkPLSDLGK	C4	0.180317	0.449058
TECR_K60:DPKGKSLkDEDVLQK	C4	0.179955	0.44798
RPA1_K588:YNDESRIkATVMDVK	C4	0.259629	0.44798
RPL30_K115:MPEQTGEk_______	C4	0.261363	0.446796
PRDX1_K168:QAFQFTDkHGEVCPA	C4	0.244455	0.446796
TXN_K3:_____MVkQIESKTA	C4	0.187634	0.445448
HSPA8_K497:AVDKSTGkENKITIT	C4	0.203109	0.445448
HNRNPA2B1_K168:DDHDPVDkIVLQKYH	C4	0.258292	0.445448
CALR_K374:LKEEEEDkKRKEEEE	C8	0.207754	0.445296
CFL1_K78:FVKMLPDkDCRYALY	C4	0.196736	0.445261
PSMB3_K77:RLNLYELkEGRQIKP	C4	0.189983	0.445261
PRDX6_K97:NCEEPTEkLPFPIID	C8	0.274126	0.444748
CWF19L1_K174:SSGEVDTkKCGSALV	C4	0.198182	0.444267
[truncated: 2,891 more rows]

## Sheet: d
clust	sig	Freq	path	percent
C4	Down regulated	0	NOTCH signaling	0
C8	Down regulated	10	NOTCH signaling	0.384615
C4	Maintained	26	NOTCH signaling	1
C8	Maintained	16	NOTCH signaling	0.615385
C4	Down regulated	0	JAK/STAT signaling	0
C8	Down regulated	10	JAK/STAT signaling	0.4
C4	Maintained	25	JAK/STAT signaling	1
C8	Maintained	15	JAK/STAT signaling	0.6
C4	Down regulated	0	HEDGEHOG signaling	0
C8	Down regulated	2	HEDGEHOG signaling	1
C4	Maintained	2	HEDGEHOG signaling	1
C8	Maintained	0	HEDGEHOG signaling	0
C4	Down regulated	0	Glycolysis	0
C8	Down regulated	54	Glycolysis	0.465517
C4	Maintained	93	Glycolysis	0.801724
C8	Maintained	59	Glycolysis	0.508621
C4	Up regulated	23	Glycolysis	0.198276
C8	Up regulated	3	Glycolysis	0.0258621
C4	Down regulated	0	Pentose Phosphate	0
C8	Down regulated	20	Pentose Phosphate	0.512821
C4	Maintained	35	Pentose Phosphate	0.897436
C8	Maintained	19	Pentose Phosphate	0.487179
C4	Up regulated	4	Pentose Phosphate	0.102564
C8	Up regulated	0	Pentose Phosphate	0
C4	Down regulated	0	Purine metabolism	0
C8	Down regulated	18	Purine metabolism	0.514286
C4	Maintained	31	Purine metabolism	0.885714
C8	Maintained	14	Purine metabolism	0.4
C4	Up regulated	4	Purine metabolism	0.114286
C8	Up regulated	3	Purine metabolism	0.0857143
C4	Down regulated	0	Pyrimidine metabolism	0
C8	Down regulated	14	Pyrimidine metabolism	0.56
C4	Maintained	15	Pyrimidine metabolism	0.6
C8	Maintained	11	Pyrimidine metabolism	0.44
C4	Up regulated	10	Pyrimidine metabolism	0.4
C8	Up regulated	0	Pyrimidine metabolism	0
C4	Down regulated	0	TCA	0
C8	Down regulated	48	TCA	0.40678
C4	Maintained	57	TCA	0.483051
C8	Maintained	68	TCA	0.576271
C4	Up regulated	61	TCA	0.516949
C8	Up regulated	2	TCA	0.0169492
C4	Down regulated	0	Pyruvate	0
C8	Down regulated	30	Pyruvate	0.434783
C4	Maintained	39	Pyruvate	0.565217
C8	Maintained	38	Pyruvate	0.550725
C4	Up regulated	30	Pyruvate	0.434783
C8	Up regulated	1	Pyruvate	0.0144928
C4	Down regulated	0	Fatty Acids metabolism	0
C8	Down regulated	29	Fatty Acids metabolism	0.318681
C4	Maintained	36	Fatty Acids metabolism	0.395604
C8	Maintained	59	Fatty Acids metabolism	0.648352
C4	Up regulated	55	Fatty Acids metabolism	0.604396
C8	Up regulated	3	Fatty Acids metabolism	0.032967
C4	Down regulated	0	OXPHOS	0
C8	Down regulated	39	OXPHOS	0.325
C4	Maintained	37	OXPHOS	0.308333
C8	Maintained	78	OXPHOS	0.65
C4	Up regulated	83	OXPHOS	0.691667
C8	Up regulated	3	OXPHOS	0.025
C4	Down regulated	0	Unsaturated FA biosynthesis	0
C8	Down regulated	9	Unsaturated FA biosynthesis	0.333333
C4	Maintained	6	Unsaturated FA biosynthesis	0.222222
C8	Maintained	16	Unsaturated FA biosynthesis	0.592593
C4	Up regulated	21	Unsaturated FA biosynthesis	0.777778
C8	Up regulated	2	Unsaturated FA biosynthesis	0.0740741
C4	Down regulated	0	Val/Leu/Iso Degradation	0
C8	Down regulated	41	Val/Leu/Iso Degradation	0.330645
C4	Maintained	59	Val/Leu/Iso Degradation	0.475806
C8	Maintained	78	Val/Leu/Iso Degradation	0.629032
C4	Up regulated	65	Val/Leu/Iso Degradation	0.524194
C8	Up regulated	5	Val/Leu/Iso Degradation	0.0403226
C4	Down regulated	0	Val/Leu/Iso biosynthesis	0
C8	Down regulated	6	Val/Leu/Iso biosynthesis	0.4
C4	Maintained	5	Val/Leu/Iso biosynthesis	0.333333
C8	Maintained	9	Val/Leu/Iso biosynthesis	0.6
C4	Up regulated	10	Val/Leu/Iso biosynthesis	0.666667
C8	Up regulated	0	Val/Leu/Iso biosynthesis	0

## Sheet: e
feature	group	logFC	adj.P.Val
S100A8_K84:KMGVAAHkKSHEESH	Primitive	-2.5639	0
PLEC_K28:REGVMVAkKDRRPRS	Committed	-1.8192	0
AIF1_K140:KPTGPPAkKAISELP	Primitive	-1.3685	0
MTMR12_K138:QLKKYPEkLIIHCKD	GMP	-1.3778	2e-04
SF3A1_K131:TQQQLPQkVQAQVIQ	GMP	-1.2205	2e-04
BRD1_K418:CRKESSVkTVRSTSK	GMP	-1.3912	2e-04
CIC_K292:VVVEVATkPAAYKVR	GMP	-1.1255	2e-04
CREBBP_K1216:QTLCCYGkQLCTIPR	GMP	-1.2165	2e-04
H1-5_K49:PVSELITkAVAASKE	GMP	-2.0036	2e-04
LCP1_K434:FQLYEKIkVPVDWNR	GMP	-1.069	2e-04
DDAH2_K51:EHGVLGGkLRQRLGL	Committed	-1.3248	4e-04
NUMA1_K379:DKKCLEEkNEILQGK	Committed	-1.0124	4e-04
HADHA_K289:VYKKVEEkVRKQTKG	Committed	-1.6286	4e-04
RPS24_K129:KANVGAGkK______	Committed	-1.0854	5e-04
MSN_K242:RNISFNDkKFVIKPI	GMP	-1.2791	6e-04
H1-5_K88:SRIKLGLkSLVSKGT	GMP	-1.1942	6e-04
EP300_K1180:QTLCCYGkQLCTIPR	GMP	-1.3581	6e-04
KMT2C_K2784:LDLPIDDkLDNQCVS	GMP	-1.0473	6e-04
PFN1_K108:VTVTKTDkTLVLLMG	GMP	-1.2102	7e-04
MNDA_K135:GRIPVAQkRKTPNKE	Primitive	-1.6463	7e-04
CAPZA1_K19:EKVRIAAkFITHAPP	GMP	-1.2451	7e-04
DBT_K295:VKLREELkPIAFARG	GMP	-1.5024	7e-04
SON_K2055:KRLTDLDkAQLLEIA	GMP	-0.9679	7e-04
ANXA6_K442:PPAHYDAkQLKKAME	GMP	-1.1531	8e-04
VEZF1_K51:LPIPITQkPQGAPET	GMP	-1.1999	8e-04
BRD1_K324:NIPPARWkLTCYLCK	GMP	-1.0826	0.0011
HBB_K121:VLAHHFGkEFTPPVQ	GMP	-1.3386	0.0011
ACLY_K259:YIADLDAkSGASLKL	GMP	-1.2534	0.0011
YARS2_K355:RLAAEVTkLVHGREG	GMP	-1.056	0.0011
RTCB_K496:GISKKAIkLRPIAVI	GMP	-1.6473	0.0011
PGD_K76:RRIILLVkAGQAVDD	GMP	-1.2491	0.0011
XPO1_K560:RFLRAHWkFLKTVVN	Committed	-1.071	0.0012
HMGB2_K157:KLKEKYEkDIAAYRA	GMP	-1.0594	0.0012
HSP90AA1_K585:ILEKKVEkVVVSNRL	GMP	-1.1726	0.0012
MAML1_K405:QLQQIAAkQKREQML	GMP	-1.0504	0.0012
PPIB_K84:VALATGEkGFGYKNS	GMP	-1.202	0.0012
TALDO1_K269:ELLQDNAkLVPVLSA	GMP	-1.4053	0.0013
PDPR_K854:YRFQAKAkLYPVASL	GMP	-1.5133	0.0016
SRP9_K52:DLVCLVYkTDQAQDV	GMP	-1.3116	0.0016
ACAA2_K13:GVFVVAAkRTPFGAY	GMP	-1.5606	0.0016
RO60_K312:CEKLCNEkLLKKARI	Committed	-0.9641	0.0016
PRKDC_K3241:CKFSMKMkMIDSARK	Committed	-1.0994	0.0016
AATF_K380:KTKLASGkLGKGFGA	Committed	-0.9963	0.0017
FBXO22_K194:IQPFHFIkDPKNLTL	Committed	-1.0342	0.0017
PARP1_K621:FMKLYEEkTGNAWHS	Committed	-1.018	0.0017
AIF1_K141:PTGPPAKkAISELP_	Committed	-0.9838	0.0018
MTHFD1_K56:SNLYINVkLKAAEEI	GMP	-1.2392	0.0018
HSD17B4_K46:NDLGGDFkGVGKGSL	GMP	-1.1272	0.0019
WBP11_K565:ATATISAkPQITNPK	GMP	-0.8855	0.0019
FASN_K1582:DIMLATGkLSPDAIP	GMP	-1.0628	0.0019
EP300_K1794:ALCCYHAkHCQENKC	GMP	-1.1395	0.0019
TSSC4_K217:EGRVIFTkPVRGVEA	Primitive	-1.1999	0.0019
ZC3H11A_K684:AAVIAAVkPLSSSSV	GMP	-0.9922	0.002
RRP12_K14:LPSGVSAkLKRWKKG	GMP	-0.9086	0.0022
H1-4_K46:PVSELITkAVAASKE	GMP	-1.3159	0.0022
ILK_K426:PHVCKLMkICMNEDP	GMP	-0.9495	0.0022
PRR12_K1223:GTRLEPLkPLKIKLS	GMP	-0.8946	0.0022
SPRYD4_K139:YTMLANEkAPVEGIG	GMP	-0.9535	0.0022
KMT2C_K1772:AKIEATQkLEQVKNE	GMP	-0.9108	0.0022
ACAT1_K230:KAAWEAGkFGNEVIP	GMP	-1.3242	0.0022
NPM1_K174:SLPKVEAkFINYVKN	GMP	-1.2755	0.0022
FAU_K125:NVVPTFGkKKGPNAN	GMP	-0.9675	0.0022
HADH_K179:FNPVPVMkLVEVIKT	GMP	-1.998	0.0024
MACROD1_K148:EPRYKKDkQLNEKIS	Committed	-1.2404	0.0024
S100A9_K93:LTWASHEkMHEGDEG	Primitive	-1.23	0.0024
NSD3_K790:PTAIFESkGFRCPQH	GMP	-1.2072	0.0025
DYNLL2_K36:MEKYNIEkDIAAYIK	GMP	-1.0369	0.0026
GAPDH_K84:FQERDPSkIKWGDAG	GMP	-0.9747	0.0027
APEX1_K224:EIDLRNPkGNKKNAG	GMP	-0.8787	0.0028
ACLY_K528:YPFTGDHkQKFYWGH	GMP	-1.0022	0.0028
TALDO1_K277:LVPVLSAkAAQASDL	GMP	-1.1491	0.0028
CA1_K169:LDALQAIkTKGKRAP	GMP	-0.8759	0.0028
SAMHD1_K99:SSLGERKkLLSYIQR	GMP	-0.7638	0.0028
RAN_K60:HTNRGPIkFNVWDTA	GMP	-0.9982	0.0028
RPS3A_K144:LFCVGFTkKRNNQIR	GMP	-0.8906	0.0028
NAA50_K34:FPVSYNDkFYKDVLE	GMP	-1.5227	0.0028
HADHB_K201:QRLSLISkFRFNFLA	GMP	-1.3687	0.0029
SMARCA5_K112:FIQPAAQkTPTSPLK	GMP	-0.7595	0.003
SOD1_K10:TKAVCVLkGDGPVQG	GMP	-0.873	0.003
BRD4_K1111:PQPLVVVkEEKIHSP	GMP	-0.9322	0.003
MSN_K243:NISFNDKkFVIKPID	GMP	-0.8971	0.0031
HNRNPUL1_K562:DHAVLEMkANFTLPD	GMP	-0.805	0.0032
NCOA2_K780:TDPASNTkLIAMKTE	GMP	-0.8497	0.0033
PEBP1_K132:YEQDRPLkCDEPILS	GMP	-0.8601	0.0034
CA2_K113:EHTVDKKkYAAELHL	GMP	-0.8958	0.0035
MNDA_K55:ITDLMEKkFQGVACL	GMP	-0.8044	0.0035
CRIP1_K22:ERVTSLGkDWHRPCL	GMP	-0.9621	0.0036
NEK9_K327:TLLNAPTkRPRSSTV	Committed	-0.9944	0.0036
ME2_K156:NWPENHVkAVVVTDG	GMP	-1.159	0.0037
HNRNPD_K161:VMDQKEHkLNGKVID	Committed	-1.0538	0.0038
ACO2_K717:ADPADYNkIHPVDKL	GMP	-0.874	0.0038
WDR75_K466:PTLVTASkDGYFKVW	GMP	-0.8662	0.0039
PPA2_K53:QNYRLFFkNVTGHYI	GMP	-1.0562	0.0042
CLIC1_K183:ADCNLLPkLHIVQVV	GMP	-1.1723	0.0043
SELENOH_K20:AVVAVAEkREKLANG	GMP	-1.0021	0.0043
PRKDC_K3260:SLAMKLLkELHKESK	Committed	-1.0365	0.0043
ATP5F1B_K198:DLLAPYAkGGKIGLF	GMP	-0.8769	0.0044
HNRNPF_K87:HRYIEVFkSHRTEMD	GMP	-0.8518	0.0044
CA5B_K249:SVTWIIKkQPVEVDH	GMP	-0.8477	0.0044
RPL23_K43:NLYIISVkGIKGRLN	GMP	-0.885	0.0045
HSPD1_K301:GLQVVAVkAPGFGDN	GMP	-0.9271	0.0046
CHAMP1_K490:SFFIEPQkPVFPETR	GMP	-0.8167	0.0049
RPL26_K77:VVQVYRKkYVIYIER	GMP	-0.9046	0.0049
YWHAB_K51:NLLSVAYkNVVGARR	GMP	-0.8691	0.005
MSN_K247:NDKKFVIkPIDKKAP	GMP	-0.8	0.005
RALY_K165:VKTNVPVkLFARSTA	GMP	-0.8652	0.0051
KHSRP_K87:RARQIAAkIGGDAAT	GMP	-0.8664	0.0051
RPL10A_K118:LASESLIkQIPRILG	GMP	-0.8513	0.0053
DUT_K155:PMEKAVVkTDIQIAL	GMP	-0.765	0.0053
HSPD1_K250:YVLLSEKkISSIQSI	GMP	-0.9521	0.0053
ZYX_K279:KFTPVASkFSPGAPG	GMP	-0.8675	0.0054
HADHA_K386:VSVDKGLkTILKDAT	Committed	-1.2576	0.0055
ATP5F1C_K197:FRSVISYkTEEKPIF	GMP	-0.9759	0.0055
RPS27A_K152:CLTYCFNkPEDK___	GMP	-0.8704	0.0055
CAPZA1_K273:RTKIDWNkILSYKIG	GMP	-1.0819	0.0056
SSRP1_K233:HGKTFDYkIPYTTVL	GMP	-0.7667	0.0056
SWAP70_K278:KKCLFLVkCFDKTFE	GMP	-0.9431	0.0056
HBD_K18:AVNALWGkVNVDAVG	GMP	-0.9973	0.0056
HADHA_K390:KGLKTILkDATLTAL	GMP	-0.7861	0.0056
BRD1_K903:IENGNYAkAARIAAE	GMP	-1.0244	0.0056
SF3A1_K486:VEETAIGkKIGEEEI	GMP	-0.8042	0.0056
H1-5_K93:GLKSLVSkGTLVQTK	GMP	-0.9873	0.0057
SMARCA5_K799:YRKTIGYkVPRNPEL	GMP	-0.789	0.0057
HSD17B4_K663:KGGNIGAkWTIDLKS	GMP	-0.9298	0.0057
H1-4_K63:GVSLAALkKALAAAG	GMP	-0.9743	0.0057
DCPS_K128:PRQLNDVkTTVVYPA	GMP	-0.9431	0.0057
HCFC1_K288:VKVATHEkEWKCTNT	Committed	-0.9608	0.0058
SSB_K128:DATLDDIkEWLEDKG	Committed	-1.0079	0.0058
NDUFB6_K66:KMVHGVYkKSIFVFT	Committed	-1.074	0.0059
CS_K375:LPNDPMFkLVAQLYK	GMP	-0.9718	0.0059
CEBPA_K161:ALRPLVIkQEPREED	GMP	-0.9162	0.006
CLTA_K212:RSVLISLkQAPLVH_	GMP	-0.8825	0.0061
HBD_K9:VHLTPEEkTAVNALW	GMP	-0.897	0.0061
GLUD1_K503:RISGASEkDIVHSGL	Committed	-1.2832	0.0062
IDH3B_K135:YDMRLRRkLDLFANV	GMP	-0.8953	0.0063
RBMX_K30:ALEAVFGkYGRIVEV	GMP	-0.7742	0.0063
LCP1_K570:SINYDLLkTENLNDD	GMP	-0.956	0.0063
VIM_K235:QEEIAFLkKLHEEEI	GMP	-0.9044	0.0063
PSMA2_K92:VLVHRARkLAQQYYL	GMP	-0.7748	0.0065
ZC3H11A_K595:CNTQVAEkPVLTAVP	GMP	-0.8224	0.0065
H1-3_K188:PQPKKAAkSPAKAKA	GMP	-1.6099	0.0066
ECH1_K250:VSRVFPDkEVMLDAA	GMP	-1.1774	0.0067
IVD_K315:VREAFGQkIGHFQLM	GMP	-0.8933	0.0067
ME2_K240:DLIDEFMkAITDRYG	GMP	-0.9722	0.0068
YWHAE_K50:NLLSVAYkNVIGARR	GMP	-0.8789	0.0068
HNRNPA2B1_K168:DDHDPVDkIVLQKYH	GMP	-0.8474	0.0068
TCOF1_K746:TAPVLPGkTGPTVTQ	GMP	-0.886	0.0069
SAMHD1_K405:EITGAGGkKYRISTA	GMP	-0.7401	0.0069
IFI16_K734:CEEGDKLkLTCFELA	GMP	-0.7365	0.0071
S100A8_K35:AVYRDDLkKLLETEC	Primitive	-1.0385	0.0074
CAPZA1_K97:PRNKISFkFDHLRKE	GMP	-0.6755	0.0075
STIP1_K530:KNPVIAQkIQKLMDV	GMP	-0.7252	0.0075
SF3B6_K29:YIRNLPYkITAEEMY	GMP	-0.9657	0.0076
HSD17B11_K62:EFAKLKSkLVLWDIN	GMP	-0.749	0.0076
ETFB_K116:AKLAEKEkVDLVLLG	GMP	-0.9704	0.0076
PRKDC_K3267:KELHKESkTRDDWLV	GMP	-1.1496	0.0076
HSPA5_K617:DADIEDFkAKKKELE	GMP	-0.9024	0.0076
ALDOA_K312:ALQASALkAWGGKKE	GMP	-0.9058	0.0076
MKI67_K2886:GKGTKAFkQPAKRKL	GMP	-0.8574	0.0076
IDH3A_K336:AACFATIkDGKSLTK	GMP	-0.9175	0.0076
SLC25A4_K92:QALNFAFkDKYKQLF	GMP	-1.2839	0.0076
PRDX1_K168:QAFQFTDkHGEVCPA	GMP	-0.7905	0.0076
ARHGDIB_K138:RTGVKVDkATFMVGS	GMP	-0.8035	0.0076
IVD_K259:ELIFEDCkIPAANIL	GMP	-1.0109	0.0079
HBB_K60:DAVMGNPkVKAHGKK	GMP	-0.816	0.0079
HIBCH_K353:VRAVLIDkDQSPKWK	GMP	-0.9469	0.0079
MGME1_K253:KLCVIDWkTSEKPKP	GMP	-0.816	0.0082
PPA2_K269:AFALEVIkSTHQCWK	GMP	-1.0214	0.0082
PLIN3_K65:TVCDAAEkGVRTLTA	Committed	-0.9228	0.0088
TPI1_K212:VWAIGTGkTATPQQA	GMP	-0.8205	0.0088
GABPB2_K303:KKPRIGEkTNSVEES	Primitive	-0.9193	0.0089
PFKL_K726:FSPVTELkKDTDFEH	GMP	-0.7115	0.0089
MSL2_K406:KTVLLSTkSMKKSHE	GMP	-0.7323	0.0089
HMGN2_K31:RSARLSAkPAPPKPE	GMP	-0.7708	0.0089
PGK1_K322:DCGPESSkKYAEAVT	GMP	-0.7488	0.0089
ACAA2_K181:ISREECDkYALQSQQ	Committed	-1.2716	0.0095
HMGCL_K48:RDGLQNEkNIVSTPV	GMP	-0.9301	0.0095
NDUFB3_K34:TPLETIQkKLAAKGL	GMP	-0.9168	0.0095
S100A8_K23:YHKYSLIkGNFHAVY	GMP	-0.9091	0.0095
EP400_K2313:KQQVPFAkPLPTFAK	GMP	-0.7943	0.0095
HADHB_K291:SSLEQMAkLKPAFIK	GMP	-0.8367	0.0095
ATP5PF_K105:PKFEVIEkPQA____	GMP	-0.9078	0.0096
YLPM1_K950:QPVPLANkPVPAQST	GMP	-0.6701	0.0096
HADHA_K214:IRADRAKkMGLVDQL	Committed	-1.0367	0.0096
TCOF1_K296:SQVKASEkILQVRAA	GMP	-0.8519	0.0097
TOP2B_K270:AGSCRGVkVMFNGKK	Committed	-0.8559	0.0097
VDAC3_K15:CDLGKAAkDVFNKGY	Committed	-0.7631	0.0097
RTRAF_K58:IHSSDWPkFFEKYLR	Committed	-0.9386	0.0097
DEPTOR_K106:HHVCDEHkEFKDVKL	Committed	-0.9978	0.0098
GLUD1_K457:SYGRLTFkYERDSNY	Committed	-1.2347	0.0099
PARP1_K700:LQKMPLGkLSKRQIQ	Committed	-0.7411	0.0099
MCM4_K858:DFLTVTGkTVRLL__	GMP	-0.6914	0.0104
RACK1_K130:GSRDKTIkLWNTLGV	GMP	-0.7109	0.0106
PSMA6_K104:EAANWKYkYGYEIPV	GMP	-0.8507	0.0108
AK3_K165:LIQREDDkPETVIKR	GMP	-0.9513	0.0109
ATP5PD_K109:AEWVSLSkARIVEYE	GMP	-0.8353	0.0109
MCCC1_K301:IKSEVRKkLGEAAVR	Committed	-1.0786	0.0111
NIPSNAP3A_K45:EFRSYYLkPSKMNEF	Committed	-1.2129	0.0114
TALDO1_K314:KLSDGIRkFAADAVK	GMP	-1.2379	0.0118
BRD1_K331:KLTCYLCkQKGVGAC	GMP	-0.6403	0.0118
IDH2_K299:DMVAQVLkSSGGFVW	GMP	-1.0068	0.0123
IDH2_K106:DSALATQkYSVAVKC	GMP	-1.0208	0.0126
MSN_K295:TIEVQQMkAQAREEK	GMP	-0.742	0.0126
MRPL27_K128:PKGAVLYkTFVHVVP	GMP	-1.0409	0.0127
MYH9_K1209:AEQLEQTkRVKANLE	GMP	-0.6776	0.0128
HSPA9_K159:AWVEAHGkLYSPSQI	GMP	-0.9126	0.0128
HSD17B10_K52:SGGEAQAkKLGNNCV	GMP	-0.888	0.0128
IDH2_K155:FREPIICkNIPRLVP	GMP	-0.8795	0.0128
TADA3_K418:KEKDQAWkTLKERES	Committed	-0.8001	0.0129
FLNA_K2397:GVYLIDVkFNGTHIP	GMP	-0.8255	0.013
CAP1_K327:AVLELEGkKWRVENQ	GMP	-0.7142	0.0132
AUH_K211:KMGLVETkLAIIPGG	GMP	-0.7641	0.0132
KMT2D_K3433:KAKMVALkGIKKVMA	GMP	-0.8323	0.0134
ECHS1_K228:EAIQCAEkIASNSKI	GMP	-0.9969	0.0135
LBR_K594:DEYHCKKkYGVAWEK	Committed	-0.9745	0.014
ACAT1_K124:TPCTTINkVCASGMK	GMP	-0.8183	0.0142
TOP2B_K1485:QTDKVPSkTVAAKKG	GMP	-0.6453	0.0143
RALY_K146:VPRAVPVkRPRVTVP	GMP	-0.8876	0.0146
CBX3_K44:DRRVVNGkVEYFLKW	GMP	-0.6718	0.0147
HSPD1_K292:TLVLNRLkVGLQVVA	GMP	-0.8538	0.0148
TPR_K284:NELNAHIkLSNLYKS	GMP	-0.6185	0.0151
TALDO1_K258:DFLTISPkLLGELLQ	GMP	-0.9033	0.0151
ERH_K90:NKDWIKEkIYVLLRR	GMP	-0.6913	0.0151
PPIA_K28:SFELFADkVPKTAEN	GMP	-0.8473	0.0151
ALDOA_K99:RPFPQVIkSKGGVVG	GMP	-0.6989	0.0152
HBA1_K91:LSDLHAHkLRVDPVN	GMP	-0.662	0.0152
DYNC1H1_K4283:RSFDSEFkLACKVDG	GMP	-0.824	0.0152
PGK1_K75:DGVPMPDkYSLEPVA	GMP	-0.7704	0.0152
ACO2_K730:KLTIQGLkDFTPGKP	GMP	-0.7943	0.0152
RUVBL1_K2:______MkIEEVKST	GMP	-0.6237	0.0152
SUB1_K35:KKQVAPEkPVKKQKT	Primitive	-0.6947	0.0153
BAZ1B_K1335:DELVLQTkRSSRRQS	GMP	-0.725	0.0156
MSN_K49:KGFSTWLkLNKKVTA	GMP	-0.7011	0.0157
ENSG00000260836_K481:GNDFHTNkRVCEEIA	Committed	-0.9059	0.0159
H1-2_K168:PAAATVTkKVAKSPK	GMP	-1.04	0.0159
NDUFB3_K23:LPDYRQWkIEGTPLE	GMP	-0.7609	0.0159
ENO1_K71:KAVEHINkTIAPALV	GMP	-0.6652	0.0161
TUBA1C_K336:NAAIATIkTKRTIQF	GMP	-0.669	0.0161
PSMA3_K206:YIVHDEVkDKAFELE	GMP	-0.706	0.0161
GAPDH_K139:VMGVNHEkYDNSLKI	GMP	-0.6595	0.0161
EEF1G_K212:GEVKLCEkMAQFDAK	GMP	-0.6464	0.0165
GSTO1_K57:EVININLkNKPEWFF	GMP	-0.7786	0.0165
ALDH5A1_K135:YNLMIQNkDDLARII	GMP	-0.7476	0.0165
NIPSNAP2_K104:LPKIHEDkHYPCTLV	GMP	-0.8438	0.0165
PDHA1_K321:SDPIMLLkDRMVNSN	GMP	-0.7209	0.0168
ETFA_K75:CKVAGIAkVLVAQHD	GMP	-0.7535	0.0169
HIRA_K114:TVFGSSGkLANVEQW	GMP	-0.7297	0.0169
GFM2_K233:IGEAKTFkGVVDVVM	GMP	-0.7357	0.0169
HNRNPA2B1_K113:GAHVTVKkLFVGGIK	GMP	-0.729	0.0169
LMNB2_K77:ENDRLLLkISEKEEV	GMP	-0.7166	0.0172
ALDH4A1_K365:HSLWPQIkGRLLEEH	GMP	-0.7673	0.0172
EEF1A2_K79:TIDISLWkFETTKYY	GMP	-0.8681	0.0178
STIP1_K429:QLEPTFIkGYTRKAA	GMP	-0.6589	0.0179
PFKL_K386:ENNWNIYkLLAHQKP	GMP	-0.6519	0.0181
SLC25A5_K33:VAPIERVkLLLQVQH	GMP	-0.7316	0.0181
ACLY_K544:EILIPVFkNMADAMR	GMP	-0.8733	0.0181
ACOX3_K212:THAVVFAkLCVPGDQ	GMP	-0.8178	0.0184
SPTB_K1480:QLESSRAkLQISRDL	GMP	-0.9532	0.0184
NCOA2_K785:NTKLIAMkTEKEEMS	GMP	-0.6091	0.0185
SOD2_K75:KYQEALAkGDVTAQI	GMP	-0.8354	0.0186
TSSC4_K217:EGRVIFTkPVRGVEA	GMP	-0.6912	0.0186
VDAC1_K252:LGYTQTLkPGIKLTL	GMP	-0.5735	0.0186
HNRNPU_K565:RAPQCLGkFIEIAAR	GMP	-0.9228	0.0191
MNDA_K121:PAPTARNkLTSEARG	Primitive	-0.9329	0.0192
PARK7_K62:DASLEDAkKEGPYDV	GMP	-0.7331	0.0194
PDS5B_K1136:NVLGAVNkPLSSAGK	GMP	-0.5966	0.0194
GAPDH_K251:DLTCRLEkPAKYDDI	GMP	-0.6611	0.0198
VIM_K439:PLVDTHSkRTLLIKT	Committed	-0.7796	0.0202
GAPDH_K66:TVKAENGkLVINGNP	GMP	-0.7628	0.0203
AHNAK_K5858:SGVSLASkKSRLSSS	Committed	-1.1232	0.0204
HIBCH_K360:KDQSPKWkPADLKEV	Committed	-1.0815	0.0204
RAD50_K959:KNIHGYMkDIENYIQ	Committed	-0.839	0.0204
GLUD1_K548:NAIEKVFkVYNEAGV	GMP	-0.7054	0.0212
GMFG_K137:TEAWLQEkLSFFR__	GMP	-0.7702	0.0212
ACOT13_K108:VITAHVLkQGKTLAF	GMP	-1.0263	0.0215
DHX15_K786:QLDRIIAkLQSKEYS	GMP	-0.6866	0.022
ATP5PF_K99:TFKFEDPkFEVIEKP	GMP	-0.7231	0.0226
HSPD1_K396:KLNERLAkLSDGVAV	GMP	-0.8406	0.0226
SET_K70:LRQPFFQkRSELIAK	Committed	-0.7156	0.0229
TUBA1C_K311:KCDPRHGkYMACCLL	Committed	-0.8062	0.0229
AHCY_K408:KLNVKLTkLTEKQAQ	Committed	-0.8147	0.0229
MRPS27_K340:RFKALHSkLQALGKI	Committed	-1.0813	0.0229
TIAL1_K153:VKDMATGkSKGYGFV	Committed	-0.8012	0.0229
COX4I1_K87:ELYRIKFkESFAEMN	Committed	-0.8959	0.0229
CLIC1_K135:NLEKGLLkALKVLDN	Committed	-0.7756	0.0229
PPIA_K131:GKHVVFGkVKEGMNI	Committed	-0.8125	0.0229
SETX_K1647:PVPLIAQkPVGEMKN	GMP	-0.6503	0.023
RPS3A_K46:FNIRNIGkTLVTRTQ	GMP	-0.7762	0.0233
DCPS_K142:ATEKHLQkYLRQDLR	Committed	-0.7119	0.0236
FNBP1_K320:FGGKSKGkLWPFIKK	Committed	-1.0595	0.0236
VDAC3_K174:NNFALGYkAADFQLH	Committed	-0.9246	0.0237
ALDH9A1_K54:ADASGTEkAFEPATG	Committed	-0.7099	0.0237
ALDH9A1_K87:QNAKAAFkIWSQKSG	Committed	-0.9625	0.0237
ANP32A_K110:LSTIEPLkKLENLKS	Committed	-0.7817	0.0237
XPO1_K693:KQLGSILkTNVRACK	GMP	-0.5684	0.0238
ECI1_K89:LEKLENDkSFRGVIL	Committed	-1.1619	0.0239
SMARCC1_K61:SVRVWLGkHYKKYVH	Committed	-0.8659	0.0239
GLUD1_K415:PTTPEADkIFLERNI	GMP	-0.7145	0.0244
HMGB2_K12:DPNKPRGkMSSYAFF	GMP	-0.7434	0.0247
GATD3_K203:HEQEEGGkWPYAGTA	GMP	-0.6908	0.0247
FBXO7_K289:ESFICKEkLGENVAN	GMP	-0.6762	0.0247
STOML2_K145:LGKLSLDkVFRERES	Committed	-1.0419	0.0248
RPS16_K131:PRRCESKkFGGPGAR	Committed	-0.8529	0.0248
RPS10_K17:AIYELLFkEGVMVAK	GMP	-0.8007	0.0255
PNP_K41:GLGGLTDkLTQAQIF	GMP	-0.6136	0.0255
PAXIP1_K278:VPQLAAAkRRLPQGK	GMP	-0.6972	0.0255
H2BC12_K21:GSKKAVTkAQKKDGK	GMP	-0.8223	0.0255
RUNX1_K70:AGAALAGkLRSGDRS	GMP	-0.6968	0.0258
MYH9_K1330:QKLSLSTkLKQVEDE	GMP	-0.5705	0.0258
HADHA_K129:EAQRIVEkLEKSTKP	Committed	-0.9806	0.0259
CAPZA2_K86:HGDLGNGkFLDPKNR	GMP	-0.7185	0.0265
TXN_K81:MPTFQFFkKGQKVGE	GMP	-0.4909	0.0266
LYZ_K87:RYWCNDGkTPGAVNA	Primitive	-1.1917	0.0271
TPR_K723:TQLDFASkRYEMLQD	GMP	-0.6325	0.0274
RPA1_K588:YNDESRIkATVMDVK	GMP	-0.7129	0.0274
PRKDC_K309:AHTNVELkKAALSAL	Committed	-0.6971	0.0274
AK2_K181:RRSDDNEkALKIRLQ	Committed	-0.7169	0.0274
NPEPPS_K712:LRGLVLGkLGKAGHK	Committed	-0.7407	0.0274
MEAF6_K69:DRYLTNQkNSNSKND	Committed	-0.7097	0.0274
HADHA_K735:KIVDRLKkYEAAYGK	Committed	-0.8083	0.0274
HSP90AA1_K436:EDKENYKkFYEQFSK	Committed	-0.6742	0.0275
NKTR_K179:DCGVLATkSIKDVFE	GMP	-0.7206	0.0276
NDUFB6_K54:WNKFLENkSPWRKMV	Committed	-0.866	0.0277
ECI2_K305:EMLIFGKkLTAGEAC	GMP	-0.8521	0.0278
ANXA1_K166:ELKRDLAkDITSDTS	Committed	-0.7123	0.0286
EEF1G_K147:GLLDAYLkTRTFLVG	GMP	-0.6369	0.0287
TET2_K53:PEVNGDTkWHSFKSY	Primitive	-0.9827	0.0292
MSN_K96:RLFFLQVkEGILNDD	GMP	-0.7711	0.0293
PFN1_K105:TFNVTVTkTDKTLVL	GMP	-0.5818	0.0298
DLAT_K473:KILEGRSkISVNDFI	GMP	-0.821	0.0302
SUMO2_K11:EKPKEGVkTENNDHI	GMP	-0.5727	0.0302
HBA1_K100:RVDPVNFkLLSHCLL	GMP	-0.9886	0.0302
SOD2_K122:GELLEAIkRDFGSFD	Committed	-1.1078	0.0306
GNPAT_K643:VRLGVVEkKKINNNC	Committed	-0.867	0.0306
VDAC1_K109:SFSPNTGkKNAKIKT	Committed	-0.7205	0.0306
LANCL1_K142:TRLIHLNkIDPHAPN	GMP	-0.5439	0.0308
HSPD1_K91:IDLKDKYkNIGAKLV	Committed	-1.0778	0.0309
ATP5PD_K32:KAIASSLkSWNETLT	GMP	-0.7571	0.0314
SAFB_K294:DSLLAVVkREPAEQP	GMP	-0.9113	0.0314
PRDX5_K83:VNLAELFkGKKGVLF	Committed	-1.0736	0.0315
NIPSNAP2_K281:SRIMIPLkTSPLQ__	GMP	-0.6112	0.0317
HMGN2_K11:RKAEGDAkGDKAKVK	Primitive	-0.7269	0.032
HADHA_K383:IAQVSVDkGLKTILK	GMP	-0.7402	0.0321
H1-10_K195:KTAAAGGkKVKKAAK	GMP	-0.9257	0.0321
SEPHS1_K341:ARFCAEIkSPKYGEG	Committed	-0.8533	0.0322
BUD31_K125:ICRVPKSkLEVGRII	Primitive	-0.7092	0.0322
SLC25A5_K23:GVAAAISkTAVAPIE	GMP	-0.9216	0.0325
HS1BP3_K337:PKPPVAAkPVIPRKP	Primitive	-0.7878	0.0327
HNRNPC_K184:GDDLQAIkKELTQIK	GMP	-0.6353	0.033
ACSL1_K648:LGKDSGLkPFEQVKG	GMP	-0.6765	0.033
HADHA_K505:HYFSPVDkMQLLEII	GMP	-0.8141	0.0331
IDH3G_K206:RIAEYAFkLAQESGR	GMP	-0.6416	0.0331
PNP_K95:YEGYPLWkVTFPVRV	GMP	-0.725	0.0334
ATP5PB_K162:SQQALVQkRHYLFDV	Committed	-0.8483	0.0334
ACAA2_K38:DLSEFAAkAALSAGK	GMP	-0.8487	0.0338
ACOT13_K27:NFERVLGkITLVSAA	GMP	-0.6134	0.0338
IDH3B_K105:EQVLSSMkENKVAII	GMP	-0.6579	0.0338
HADHA_K759:DHANSPNkKFYQ___	GMP	-0.9145	0.0338
MRPL30_K152:LVVQWHLkPVEQKAH	GMP	-0.6911	0.0338
KAT8_K351:STVGSPEkPLSDLGK	Committed	-0.6636	0.0345
MYB_K471:PRTPTPFkHALAAQE	GMP	-0.6067	0.0345
HSPE1_K66:EIQPVSVkVGDKVLL	GMP	-0.9099	0.0345
ETFA_K158:GNALCTVkCDEKVKV	GMP	-0.6608	0.0345
KHDRBS1_K165:ERVLIPVkQYPKFNF	GMP	-0.6167	0.0346
HNRNPA2B1_K59:VMRDPASkRSRGFGF	GMP	-0.5508	0.0346
RNPS1_K218:ENPDEAEkALKHMDG	Committed	-0.7592	0.0348
ILF3_K460:AKLHVAVkVLQDMGL	GMP	-0.7478	0.0348
HNRNPUL1_K162:PPEASQLkPDRQQFQ	GMP	-0.7433	0.0349
THNSL1_K281:KLSCGEWkSLVGATY	GMP	-0.8284	0.0351
HNRNPL_K455:KLNVCVSkQPAIMPG	GMP	-0.7142	0.0351
HSP90AA1_K539:QLKEFEGkTLVSVTK	GMP	-0.672	0.0352
UGP2_K319:KAHVDEFkSVSKFKI	Committed	-0.627	0.0358
PRKDC_K832:GFNKVVLkHLKKTKN	Committed	-0.9658	0.0358
PEBP1_K80:APSRKDPkYREWHHF	GMP	-0.7096	0.0358
LCP1_K449:VNKPPYPkLGGNMKK	Primitive	-0.59	0.0364
IDH2_K280:HYKTDFDkNKIWYEH	Committed	-1.0708	0.0368
ACO2_K739:FTPGKPLkCIIKHPN	GMP	-0.6339	0.0374
KHSRP_K109:DFGFGGQkRQLEDGD	GMP	-0.5548	0.0374
HBD_K60:DAVMGNPkVKAHGKK	GMP	-0.5947	0.0374
ATP5PB_K221:HMINWVEkHVVQSIS	GMP	-0.9075	0.0374
PAK2_K62:SIFSGTEkGSKKKEK	GMP	-0.6328	0.0374
PDHB_K354:KDIIFAIkKTLNI__	GMP	-0.7062	0.0379
MAPRE1_K76:HEYIQNFkILQAGFK	Committed	-0.8375	0.038
HBA1_K41:FLSFPTTkTYFPHFD	GMP	-0.4938	0.0381
ANXA1_K53:SDVAALHkAIMVKGV	GMP	-0.6605	0.0381
MTHFD1L_K189:VTDINLGkLVRGDAH	GMP	-0.7356	0.0381
IDH2_K413:VESGAMTkDLAGCIH	GMP	-0.6969	0.0383
EP300_K350:VLLLHAHkCQRREQA	GMP	-0.602	0.0383
PRKDC_K2366:KFIVCLNkVTKSFPP	GMP	-0.7152	0.0383
PGAM1_K157:LPSCESLkDTIARAL	GMP	-0.6838	0.0388
ATP5F1B_K485:MGKLVPLkETIKGFQ	GMP	-0.6796	0.039
TALDO1_K321:KFAADAVkLERMLTE	GMP	-0.9698	0.0391
TPI1_K122:EISPGMIkDCGATWV	GMP	-0.7249	0.0392
ME2_K538:TEYLYANkMAFRYPE	GMP	-0.5818	0.0392
GSTP1_K209:LPINGNGkQ______	GMP	-0.6339	0.0394
ATP5MG_K54:PRAIQSLkKIVNSAQ	Committed	-0.8924	0.0396
ALDH9A1_K327:VQKEILDkFTEEVVK	Committed	-1.0591	0.0396
DDX1_K172:FGFGGTGkKSHNKQF	Committed	-0.6612	0.0397
HNRNPC_K206:ENLEKIEkEQSKQAV	Committed	-0.7606	0.04
LCP1_K542:SSSISSFkDPKISTS	GMP	-0.5511	0.0403
MCCC1_K367:LRIAAGEkIPLSQEE	GMP	-0.7376	0.0403
PRKDC_K321:SALESFLkQVSNMVA	GMP	-0.6116	0.0403
ACOT9_K301:AVWMENSkLKSLEIC	GMP	-0.5746	0.0403
XRCC6_K443:FLPFADDkRKMPFTE	GMP	-0.8092	0.0405
FKBP3_K170:SFKVGVGkVIRGWDE	GMP	-0.7798	0.0406
EEF2_K308:FDAIMNFkKEETAKL	GMP	-0.6698	0.0406
XRCC5_K155:DIIIHSLkKCDISLQ	GMP	-0.5632	0.0407
SPAG7_K197:GCVPVANkRDTRSIE	GMP	-0.4821	0.0411
H3-3B_K57:REIRRYQkSTELLIR	GMP	-0.6041	0.0411
PDIA3_K129:DGIVSHLkKQAGPAS	Committed	-0.7287	0.0416
DTYMK_K169:RCFHQLMkDTTLNWK	GMP	-0.7565	0.0419
HBD_K133:QMQAAYQkVVAGVAN	GMP	-0.6366	0.0419
MSN_K251:FVIKPIDkKAPDFVF	GMP	-0.6659	0.0421
HSPA8_K583:EIINWLDkNQTAEKE	GMP	-0.6594	0.0425
UFC1_K122:ICLTDHFkPLWARNV	GMP	-0.6138	0.0428
GPD2_K634:RYKKRFHkFDADQKG	Committed	-0.6495	0.043
SHMT2_K181:HGYMSDVkRISATSI	GMP	-0.626	0.043
HNRNPD_K231:GFCFITFkEEEPVKK	GMP	-0.8332	0.0438
SYNCRIP_K100:AFLCGVMkTYRQREK	GMP	-0.5367	0.0443
NOP58_K415:GTGKALAkTEKYEHK	Committed	-0.6765	0.045
CA1_K35:NQSPVDIkTSETKHD	GMP	-0.5251	0.0451
TPI1_K231:EKLRGWLkSNVSDAV	GMP	-0.6262	0.0451
SLC25A3_K112:NGFSVTLkEDGVRGL	GMP	-0.6646	0.0451
HUWE1_K2248:NTVNAALkPLETLSR	GMP	-0.6487	0.0451
HNRNPAB_K203:GFVFITFkEEEPVKK	GMP	-0.7779	0.0451
CCT5_K170:EPLIQTAkTTLGSKV	GMP	-0.5756	0.0451
WDR5_K112:ASDDKTLkIWDVSSG	Committed	-0.7642	0.0451
HCFC1_K1863:LQPGTAYkFRVAGIN	Committed	-0.7246	0.0455
PEBP1_K47:VLTPTQVkNRPTSIS	GMP	-0.6375	0.0459
MYDGF_K109:YLYFTQFkAEVRGAE	GMP	-0.7983	0.0459
VDAC3_K28:GYGFGMVkIDLKTKS	GMP	-0.5599	0.0459
ACAA2_K240:QKLPPVFkKDGTVTA	Committed	-0.8892	0.0468
HADHA_K353:QVLCKKNkFGAPQKD	Committed	-0.9317	0.0468
SYNCRIP_K356:VTEEILEkAFSQFGK	Committed	-0.9306	0.0468
FUBP1_K591:KAWEEYYkKMGQAVP	Committed	-0.9658	0.0468
NBN_K233:TFIFLNAkQHKKLSS	Committed	-0.8002	0.047
NIPSNAP3A_K48:SYYLKPSkMNEFLEN	Committed	-1.0372	0.047
IDH2_K251:WPLYMSTkNTILKAY	Committed	-0.9392	0.047
VDAC1_K224:TRFGIAAkYQIDPDA	Committed	-0.7101	0.047
PPA2_K122:NPIKQYVkDGKLRYV	Committed	-1.0054	0.047
IDH2_K272:IFQEIFDkHYKTDFD	Committed	-0.7795	0.0471
S100A9_K57:KKENKNEkVIEHIME	Primitive	-0.8357	0.0472
ACAT1_K190:GLTDVYNkIHMGSCA	GMP	-0.647	0.048
HADHA_K359:NKFGAPQkDVKHLAI	Committed	-0.8247	0.0482
PPAT_K62:GSSVPTFkSHKGMGL	Committed	-0.6849	0.0482
ALDH9A1_K340:VKQTQRIkIGDPLLE	Committed	-0.7453	0.0482
KMT2C_K2814:SDKHSPQkKSTVTNE	GMP	-0.5692	0.0486
DPY30_K90:FLASYLLkNKAQFED	GMP	-0.5972	0.0486
IDH2_K193:ADRAGTFkMVFTPKD	Committed	-0.8278	0.0487
ANP32B_K99:HLNLSGNkLKDISTL	Committed	-0.6626	0.0487
KIF2A_K718:ILTELRDkVKSFRAA	GMP	-0.6457	0.0489
HSPA5_K547:RMVNDAEkFAEEDKK	Committed	-0.7376	0.0498
AFF4_K747:EKKNVPEkHTREAQK	Committed	-0.7212	0.0498
CWF19L1_K174:SSGEVDTkKCGSALV	Committed	-0.676	0.0498
POLG2_K288:EEGRKGNkLYYNFPW	Committed	-0.9117	0.0498
ATP5PD_K63:YYKANVAkAGLVDDF	Committed	-0.7334	0.0498
MSN_K182:DAVLEYLkIAQDLEM	GMP	-0.7248	0.0504
LDHB_K308:LTSVINQkLKDDEVA	GMP	-0.5733	0.0505
HNRNPM_K685:HVLYADIkMENGKSK	GMP	-0.5703	0.0505
NOLC1_K425:QPVGGGQkLLTRKAD	GMP	-0.5496	0.0507
GTF2E1_K67:RSVLNNLkGDKFIKC	Committed	-0.6379	0.0513
NUP214_K143:KRPFAYHkLLKDAGG	Committed	-0.6205	0.0513
OGDH_K970:QGYYDYVkPRLRTTI	Committed	-0.7421	0.0513
ATP5PD_K72:GLVDDFEkKFNALKV	Committed	-0.5996	0.0516
ACAA2_K137:RNVRFGTkLGSDIKL	Committed	-0.7866	0.0516
ATP5F1E_K21:RYSQICAkAVRDALK	Committed	-0.7653	0.0516
HBA1_K62:QVKGHGKkVADALTN	GMP	-0.6118	0.0524
ANP32A_K86:GLEVLAEkCPNLTHL	GMP	-0.5186	0.0525
DHX9_K737:DSCKQKVkLFTAHNN	GMP	-0.5596	0.0525
FASN_K786:CTIIPLMkKDHRDNL	GMP	-0.5644	0.053
RPL38_K67:LPPGLAVkELK____	GMP	-0.5678	0.0532
EFHD2_K233:KQRKAAFkELQSTFK	GMP	-0.5434	0.0534
AFG3L2_K308:DEIDVKFkDVAGCEE	GMP	-0.5165	0.0534
SSRP1_K364:RGFIYVHkPPVHIRF	GMP	-0.5359	0.0534
HNRNPU_K664:LQKEEAQkLLEQYKE	GMP	-0.5493	0.0534
GSN_K339:GGETPLFkQFFKNWR	Committed	-0.8796	0.0537
LCP1_K263:ESLEDLMkLSPEELL	Committed	-0.6974	0.0537
SLC25A6_K10:EQAISFAkDFLAGGI	GMP	-0.8713	0.0537
MACROH2A1_K134:IITPPPAkKAKSPSQ	GMP	-0.5656	0.0538
CREBBP_K1744:SHAHKMVkWGLGLDD	GMP	-0.5031	0.0538
YWHAE_K69:IISSIEQkEENKGGE	GMP	-0.4775	0.0538
DPYD_K384:MELAKEEkCEFLPFL	GMP	-0.6807	0.0538
JADE2_K298:EKMEPITkISHIPAS	GMP	-0.583	0.0543
KMT2C_K758:DVSYQGGkSIKLSSE	GMP	-0.5554	0.0543
SERPINB1_K317:ARDIFISkIVHKSFV	Committed	-0.824	0.0544
HADHA_K540:GKVIIVVkDGPGFYT	GMP	-0.5012	0.0544
HSPD1_K31:RAYAKDVkFGADARA	Committed	-0.8397	0.0545
ATP5PO_K54:SAASKQNkLEQVEKE	Committed	-0.738	0.0545
ECI2_K62:KDPGNEVkLKLYALY	Committed	-0.7294	0.0551
SNRNP40_K18:ELPLVPVkRQRHELL	GMP	-0.5395	0.0554
ASCC3_K572:TGDMQLSkSEILRTQ	GMP	-0.5019	0.0554
IARS2_K649:ARKRAPYkTVIVHGF	GMP	-0.672	0.0554
PIP4K2B_K150:YDRRFVIkTVSSEDV	GMP	-0.6326	0.0557
MANF_K104:AHHIPVEkICEKLKK	Primitive	-0.6754	0.056
ATL3_K391:EEKHCEFkQLALDHF	GMP	-0.5646	0.0561
ADPRS_K109:HRFAQEYkKDPDRGY	Committed	-0.82	0.0565
TPR_K713:DLRSQNTkISTQLDF	GMP	-0.5875	0.0571
MNDA_K382:RTVDRKLkLVCGSHS	GMP	-0.5673	0.0571
TUBA1C_K370:VPGGDLAkVQRAVCM	GMP	-0.5707	0.0571
CLTC_K1441:RAVNYFSkVKQLPLV	GMP	-0.5117	0.0571
FUBP1_K203:KAGLVIGkGGETIKQ	GMP	-0.5086	0.0571
HADH_K185:MKLVEVIkTPMTSQK	GMP	-0.5921	0.0571
ECI2_K92:FDLINKAkWDAWNAL	GMP	-0.6582	0.0571
ECHS1_K118:CYSSKFLkHWDHLTQ	Committed	-0.9037	0.0573
MNDA_K250:KTQYFHVkVFDINLK	Primitive	-0.982	0.0573
AUH_K109:SLSKNLIkMLSKAVD	Committed	-0.711	0.0575
EEF1G_K434:GKAFNQGkIFK____	Committed	-0.6059	0.0576
TRIM28_K774:RMFKQFNkLTEDKAD	Committed	-0.6746	0.0576
SND1_K541:VFSGSRLkLYLPKET	Committed	-0.6716	0.0576
LAMP2_K161:NSLSTLEkNDVVQHY	Committed	-0.6953	0.0576
IDH2_K442:TDFLDTIkSNLDRAL	Committed	-1.118	0.0576
PURA_K266:VPYKVWAkFGHTFCK	GMP	-0.5572	0.0576
CAT_K38:AGNPVGDkLNVITVG	GMP	-0.5912	0.0577
CRAT_K609:RLAHYLEkALLDMRA	GMP	-0.7541	0.058
PPP1R8_K343:AKEAWPGkKPTPSLL	GMP	-0.5307	0.058
MTPN_K114:ATDNQAIkALLQ___	GMP	-0.6063	0.058
YWHAZ_K74:QKTEGAEkKQQMARE	Committed	-0.6043	0.0582
TUBB4B_K58:YNEATGGkYVPRAVL	Committed	-0.7063	0.0582
SUPV3L1_K220:KTYHAIQkYFSAKSG	Committed	-0.8934	0.0582
S100A9_K50:KDLQNFLkKENKNEK	Primitive	-0.7427	0.0589
HNRNPD_K129:EVVDCTLkLDPITGR	GMP	-0.5746	0.0591
ATP5PO_K162:SELKTVLkSFLSQGQ	GMP	-0.7871	0.0599
MACROH2A1_K306:LADDKKLkSIAFPSI	GMP	-0.5814	0.06
CS_K76:YGGMRGMkGLVYETS	GMP	-0.5794	0.0601
HSPD1_K236:INTSKGQkCEFQDAY	Committed	-0.8528	0.0601
MYH9_K1828:EQLDNETkERQAACK	GMP	-0.5766	0.0602
GOT2_K234:KEIATVVkKRNLFAF	Committed	-0.8655	0.0607
IDH2_K180:HAHGDQYkATDFVAD	Committed	-0.708	0.061
VDAC3_K63:GNLETKYkVCNYGLT	Committed	-0.6992	0.061
XRCC6_K282:NLVQKALkPPPIKLY	Committed	-0.6492	0.0616
PTPN11_K198:TDLVEHYkKNPMVET	Committed	-0.7159	0.0616
SLC4A1_K639:LSVPDGFkVSNSSAR	Primitive	-0.867	0.0619
ACLY_K151:DVDAKAQkLLVGVDE	GMP	-0.5792	0.062
HADHB_K277:PGKDTVTkDNGIRPS	GMP	-0.5567	0.063
NDUFA9_K189:RNKAVGEkVVRDAFP	Committed	-0.8887	0.063
PPAT_K371:LRQLGVAkKFGVLSD	Committed	-0.6869	0.0632
ACTR2_K299:DTRSEFYkHIVLSGG	GMP	-0.4894	0.0635
SLC25A6_K105:IFLGGVDkHTQFWRY	GMP	-0.5582	0.0635
CAT_K93:EVTHDITkYSKAKVF	GMP	-0.4957	0.0637
SLC25A5_K96:FAFKDKYkQIFLGGV	GMP	-0.5173	0.0639
ZYX_K24:PAFYAPQkKFGPVVA	GMP	-0.6473	0.064
LMNB1_K123:QLLLNYAkKESDLNG	Committed	-0.689	0.0646
PPA2_K259:FAFNGEFkNKAFALE	Committed	-0.8004	0.0647
ACAD9_K47:AKELFLGkIKKKEVF	GMP	-0.5616	0.065
GSTZ1_K177:VANAERFkVDLTPYP	GMP	-0.7758	0.0654
LMNB2_K520:IAYKFTPkYILRAGQ	Committed	-0.6072	0.0655
ATP5F1A_K167:GKGPIGSkTRRRVGL	Committed	-0.9262	0.0655
IDH2_K442:TDFLDTIkSNLDRAL	GMP	-0.7819	0.0656
CLYBL_K57:YVPGNDEkKIKKIPS	GMP	-0.7194	0.0663
UQCRH_K85:RDHCVAHkLFNNLK_	GMP	-0.5266	0.0663
HSPA1B_K246:NHFVEEFkRKHKKDI	GMP	-0.5515	0.0664
CBR1_K148:IMSVRALkSCSPELQ	Committed	-0.633	0.0669
SPTB_K224:PDLIDFDkLKDSNAR	GMP	-0.5083	0.067
HSPA9_K612:ADECNKLkEEISKMR	GMP	-0.6207	0.0679
KMT2D_K3119:ASVLPEVkPKVEEGG	GMP	-0.4675	0.0684
AP2A1_K177:LCLLRLYkASPDLVP	GMP	-0.479	0.0684
BPHL_K257:FHADFIHkHVKGSRL	GMP	-0.6897	0.0684
TCOF1_K155:VANLLSGkSPRKSAE	GMP	-0.5137	0.0684
SDHB_K233:FTEERLAkLQDPFSL	GMP	-0.4953	0.0684
HINT1_K21:GGDTIFGkIIRKEIP	Committed	-0.766	0.0686
WDR48_K578:PHASSGAkTLKKDRL	Committed	-0.6556	0.0686
TALDO1_K337:MFNAENGk_______	Committed	-0.5543	0.0686
PTPN11_K198:TDLVEHYkKNPMVET	GMP	-0.5028	0.0688
HNRNPU_K565:RAPQCLGkFIEIAAR	Committed	-1.0318	0.0688
PPIF_K67:GRVVLELkADVVPKT	GMP	-0.6611	0.069
MACROH2A1_K116:IHPELLAkKRGSKGK	GMP	-0.5237	0.069
CDK12_K973:LPYFNTMkPKKQYRR	GMP	-0.5086	0.0692
HSPD1_K218:LEIIEGMkFDRGYIS	GMP	-0.5613	0.0695
MATR3_K608:GKESPSDkKSKTDGS	Committed	-0.6256	0.0698
PPA2_K242:LNWFRLYkVPDGKPE	Committed	-0.7808	0.0698
H1-5_K168:KPAAAGVkKVAKSPK	GMP	-0.7889	0.0699
VDAC1_K252:LGYTQTLkPGIKLTL	Committed	-0.6353	0.07
SAFB_K578:GVPVISVkTSGSKER	GMP	-0.5075	0.0709
C1orf174_K63:SKKFKCDkGHLVKSE	GMP	-0.4943	0.0713
ATP5PO_K199:KYVDMSVkTKIQKLG	Committed	-0.651	0.0713
CFL1_K114:ESAPLKSkMIYASSK	Committed	-0.5473	0.0713
CAPZA1_K278:WNKILSYkIGKEMQN	Committed	-0.6251	0.0713
UBA6_K544:KIDAHLNkVCPTTET	Committed	-0.7102	0.0719
ABCE1_K431:VRQLLHEkIRDAYTH	Committed	-0.5531	0.0719
ATP5PD_K149:ETKLDKKkYPYWPHQ	Committed	-0.7706	0.0719
PRKDC_K3631:GLGAFRRkFIQTFGK	Committed	-0.6939	0.0719
TALDO1_K71:EAIAYGRkLGGSQED	Committed	-0.6882	0.0719
CISD1_K104:NVGPLIIkKKET___	Committed	-0.6526	0.0719
NNT_K394:LYSNNITkLLKAISP	GMP	-0.6268	0.0736
FSCN1_K471:KVGGRYLkGDHAGVL	Committed	-0.625	0.0745
TRIM28_K770:QDVGRMFkQFNKLTE	Committed	-0.6138	0.0745
NDUFB6_K59:ENKSPWRkMVHGVYK	Committed	-0.7307	0.0745
MED14_K626:DPCPVESkKTKRAGE	Committed	-0.5932	0.0745
HADHA_K60:RINSPNSkVNTLSKE	Committed	-0.6893	0.0745
PGK1_K156:AFRASLSkLGDVYVN	Committed	-0.7275	0.0753
HADHA_K569:LQEGVDPkKLDSLTT	Committed	-0.7124	0.0757
HBB_K18:AVTALWGkVNVDEVG	GMP	-0.6517	0.076
COX5B_K56:REIMLAAkKGLDPYN	GMP	-0.5445	0.0774
HMGN5_K95:TEAPASEkEIVEVKE	GMP	-0.5166	0.0774
LCP1_K456:KLGGNMKkLENCNYA	GMP	-0.5571	0.0778
LCP1_K39:NELNDLFkAACLPLP	GMP	-0.621	0.0778
NUCKS1_K184:TVTPSPVkGKGKVGR	GMP	-0.4923	0.0778
HSPA8_K328:LRDAKLDkSQIHDIV	GMP	-0.5065	0.0778
PAK1_K63:RSILPGDkTNKKKEK	Primitive	-0.5606	0.08
H1-4_K17:AAPAPAEkTPVKKKA	Primitive	-0.6577	0.08
FASTKD1_K360:SRNSCLIkRVTSVLH	Committed	-0.908	0.08
ESD_K200:GTDQSKWkAYDATHL	Committed	-0.6429	0.08
KAT6A_K350:KKQNTVSkGPFSKVR	GMP	-0.5998	0.0807
DHX9_K642:ELIEALLkYIETLNV	GMP	-0.6543	0.081
MCM7_K28:YQDDELGkKQFKYGN	GMP	-0.7107	0.0823
LTA4H_K493:SFNATDLkDLSSHQL	Committed	-0.6402	0.0824
DGUOK_K56:VGKSTFVkLLTKTYP	GMP	-0.5083	0.0825
ACADM_K133:VAMGAFDkTRPVVAA	GMP	-0.5151	0.0825
DMAP1_K301:PQKKEAEkPAVPETA	GMP	-0.5486	0.0825
EEF1A1_K439:TVAVGVIkAVDKKAA	GMP	-0.4508	0.0825
FBL_K205:RDLINLAkKRTNIIP	GMP	-0.5512	0.0828
GSTO1_K143:KEDYAGLkEEFRKEF	Committed	-0.8749	0.083
PPIA_K82:GKSIYGEkFEDENFI	GMP	-0.5147	0.0836
HADH_K136:ELFKRLDkFAAEHTI	GMP	-0.5806	0.0845
ATP5PO_K70:LRVAQILkEPKVAAS	GMP	-0.5942	0.0851
CREBBP_K1620:VSNDLSQkLYATMEK	GMP	-0.534	0.0852
GNPAT_K643:VRLGVVEkKKINNNC	GMP	-0.5107	0.0853
CS_K327:GKDVSDEkLRDYIWN	Committed	-0.7771	0.0854
RBBP5_K500:KEKDSPFkPKLYKGD	Committed	-0.5687	0.0854
ETHE1_K66:PRDAQLIkELGLRLL	Committed	-0.95	0.0854
BCAT2_K44:LQLEMTQkPHKKPGP	Committed	-0.8071	0.0854
PRKDC_K2359:HQNTMEDkFIVCLNK	Committed	-0.6812	0.0854
ADSL_K295:GSSAMPYkRNPMRSE	Committed	-0.5116	0.0854
H4-16_K92:MDVVYALkRQGRTLY	GMP	-0.531	0.0854
TUFM_K58:KKTYVRDkPHVNVGT	Committed	-0.8249	0.0854
SRRM1_K36:KFAECLEkKVDMSKV	Primitive	-0.6842	0.086
GAPDH_K227:VIPELNGkLTGMAFR	GMP	-0.5563	0.0869
GFUS_K281:TKSDGQFkKTASNSK	Committed	-0.9631	0.0872
ANXA1_K257:KVLDLELkGDIEKCL	Committed	-0.6484	0.0875
BLVRA_K269:LLGQFSEkELAAEKK	Committed	-0.5841	0.0876
VDAC1_K28:GYGFGLIkLDLKTKS	Committed	-0.7911	0.0876
ACAA2_K270:ASEDAVKkHNFTPLA	Committed	-0.7858	0.0876
MRPL46_K265:DELGDYLkPKYLAQV	Committed	-0.6459	0.0876
HADHA_K505:HYFSPVDkMQLLEII	Committed	-0.9325	0.0876
IDH2_K133:FKLKKMWkSPNGTIR	Committed	-0.8485	0.0876
IDH2_K384:RGLEHRGkLDGNQDL	Committed	-0.7702	0.0876
MECR_K223:RDRPDIQkLSDRLKS	Committed	-0.7287	0.0876
PDS5A_K557:GKAQDFVkKFNQVLG	Committed	-0.6053	0.0876
PRKDC_K263:IRPQIDLkRYAVPSA	Committed	-0.5737	0.0879
ATP5PD_K99:AEEKEDVkSCAEWVS	GMP	-0.6298	0.0883
HSPD1_K473:EIIKRTLkIPAMTIA	GMP	-0.5429	0.0883
S100A4_K31:GDKFKLNkSELKELL	GMP	-0.3957	0.0883
SNU13_K20:LADAHLTkKLLDLVQ	Committed	-0.5675	0.0889
ACO2_K723:NKIHPVDkLTIQGLK	GMP	-0.6052	0.089
KAT5_K85:VHYIDFNkRLDEWVT	GMP	-0.4709	0.0891
HADH_K192:KTPMTSQkTFESLVD	GMP	-0.5858	0.0895
PGD_K59:VVGAQSLkEMVSKLK	GMP	-0.4379	0.0895
RBM25_K135:AFGFCEYkEPESTLR	GMP	-0.4418	0.0896
RPLP0_K77:ENNPALEkLLPHIRG	Committed	-0.7098	0.0904
NEDD8_K48:QRLIYSGkQMNDEKT	Committed	-0.5693	0.0904
VDAC3_K61:ASGNLETkYKVCNYG	Committed	-0.6711	0.0904
S100A11_K36:GYNYTLSkTEFLSFM	Committed	-0.6362	0.0904
HDGF_K146:LVIDEPAkEKNEKGA	Committed	-0.5619	0.0904
LACTB_K342:VERASGCkYLDYMQK	Committed	-0.6134	0.0904
H1-2_K168:PAAATVTkKVAKSPK	Committed	-1.0611	0.0904
HSP90AA1_K576:ENLCKIMkDILEKKV	Committed	-0.7064	0.0904
H3-3B_K24:PRKQLATkAARKSAP	GMP	-0.7578	0.0906
HSD17B4_K57:KGSLAADkVVEEIRR	GMP	-0.4485	0.0907
MEAF6_K74:NQKNSNSkNDRRNRK	Committed	-0.6157	0.0908
ACAA2_K38:DLSEFAAkAALSAGK	Committed	-0.9631	0.0908
SSB_K166:DSIESAKkFVETPGQ	Committed	-0.679	0.0908
HSPD1_K469:KIGIEIIkRTLKIPA	GMP	-0.6333	0.0908
LACTB2_K209:VIHNAEAkIQQYISH	Committed	-0.6262	0.091
HADHA_K728:VDLYGAQkIVDRLKK	GMP	-0.5654	0.0917
IARS2_K241:GLVYRSYkPVFWSPS	Committed	-0.7363	0.0922
PRKDC_K321:SALESFLkQVSNMVA	Committed	-0.716	0.0922
HNRNPM_K239:RADILEDkDGKSRGI	GMP	-0.4372	0.0931
H1-5_K109:TGASGSFkLNKKAAS	Committed	-0.6193	0.0932
SUCLA2_K30:DEAYAIAkKLGSKDV	GMP	-0.5921	0.094
RPS3_K197:LPWDPTGkIGPKKPL	GMP	-0.5035	0.0942
MRPL39_K126:LTKSCEIkFLTFKDC	GMP	-0.5222	0.0946
RBM14_K135:AIAQLNGkEVKGKRI	GMP	-0.4299	0.0949
CASP8AP2_K1343:WELKTPEkQLLETLK	GMP	-0.4692	0.0949
DDX5_K32:RAGPLSGkKFGNPGE	Primitive	-0.5875	0.0952
HMGB3_K145:EKQPYITkAAKLKEK	Committed	-0.5807	0.0952
CPT2_K69:RRYLSAQkPLLNDGQ	Committed	-0.6298	0.0953
PRKDC_K2359:HQNTMEDkFIVCLNK	GMP	-0.4746	0.0958
LCP1_K468:NYAVELGkNQAKFSL	GMP	-0.4742	0.0958
KAT6B_K582:TELSSTAkSKAHFFG	Committed	-0.6406	0.0958
PPIA_K155:RNGKTSKkITIADCG	Committed	-0.5233	0.0958
MCCC1_K295:EAPAPGIkSEVRKKL	Committed	-0.6323	0.0966
ZYX_K24:PAFYAPQkKFGPVVA	Committed	-0.8214	0.0967
GATD3_K164:KEVERVLkEFHQAGK	Committed	-0.8056	0.0969
IFI16_K734:CEEGDKLkLTCFELA	Committed	-0.6653	0.0969
LCP1_K456:KLGGNMKkLENCNYA	Primitive	-0.6943	0.0972
S100A9_K38:TLNQGEFkELVRKDL	GMP	-0.3693	0.0974
NACA_K2005:AQLAAAEkFKVQGEA	GMP	-0.4612	0.0974
LCP1_K285:LENAGCNkIGNFSTD	GMP	-0.4515	0.0974
RPS27A_K11:FVKTLTGkTITLEVE	GMP	-0.5004	0.0974
SNU13_K33:VQQSCNYkQLRKGAN	GMP	-0.5512	0.0974
PARP1_K852:CQRYKPFkQLHNRRL	Committed	-0.5932	0.0977
STMN1_K128:ERLREKDkHIEEVRK	Committed	-0.6255	0.0977
YY1_K339:KAFVESSkLKRHQLV	GMP	-0.5012	0.0978
REXO2_K173:IIDVSTVkELCRRWY	GMP	-0.5862	0.0979
MCU_K332:AQAEMDLkRLRDPLQ	Committed	-0.6109	0.0984
EP300_K1800:AKHCQENkCPVPFCL	GMP	-0.5412	0.0985
MCM5_K396:QLLKFVEkCSPIGVY	GMP	-0.5017	0.0985
SLC25A5_K272:EGGKAFFkGAWSNVL	Committed	-0.9641	0.0985
PDHB_K354:KDIIFAIkKTLNI__	Committed	-0.8011	0.0985
POLR2H_K20:KDIDPEGkKFDRVSR	Committed	-0.597	0.0985
SF3B6_K29:YIRNLPYkITAEEMY	Committed	-0.8721	0.0985
PHB1_K202:RARFVVEkAEQQKKA	Committed	-0.557	0.0985
CS_K321:QLQKEVGkDVSDEKL	Committed	-0.6306	0.0985
TXN_K8:MVKQIESkTAFQEAL	Committed	-0.604	0.0985
BCAT2_K321:VERTITMkQLLRALE	Committed	-0.7076	0.0985
ALDH4A1_K402:KSFARIKkWLEHARS	Committed	-0.6945	0.0985
HSPD1_K130:IAKEGFEkISKGANP	Committed	-0.7519	0.0985
NME1-NME2_K239:IHGSDSVkSAEKEIS	Committed	-0.5705	0.099
H1-5_K93:GLKSLVSkGTLVQTK	Committed	-0.8548	0.0992
HMGN1_K27:RSARLSAkPPAKVEA	GMP	-0.4473	0.0992
MYBBP1A_K158:KDQEALMkSVKLLQA	GMP	-0.4805	0.0992
U2SURP_K88:LKAFSIGkMSTAKRT	GMP	-0.4272	0.0992
PSMA6_K116:IPVDMLCkRIADISQ	GMP	-0.5005	0.0997
PLIN3_K164:AVQSGVDkTKSVVTG	Committed	-0.5498	0.0998
LMNB1_K134:DLNGAQIkLREYEAA	Committed	-0.5583	0.0998
STAT3_K631:VEKDISGkTQIQSVE	Committed	-0.6163	0.0998
DOCK2_K304:CQIVRVGkMDLKDTG	Committed	-0.6547	0.0998
HMGB2_K28:QTCREEHkKKHPDSS	Committed	-0.8406	0.0998
PGK1_K323:CGPESSKkYAEAVTR	GMP	-0.4455	0.1003
SMARCA5_K112:FIQPAAQkTPTSPLK	Primitive	-0.578	0.1004
SDHA_K547:SKLYGDLkHLKTFDR	Committed	-0.6227	0.1007
ACOT13_K127:LTNKATGkLIAQGRH	Committed	-0.8444	0.1007
LMNB1_K156:LATALGDkKSLEGDL	GMP	-0.4104	0.101
ATP5F1E_K37:EFKANAEkTSGSNVK	Committed	-0.7209	0.1011
VPS35_K38:KRCLDKNkLMDALKH	Committed	-0.5095	0.1012
GSTO1_K152:EFRKEFTkLEEVLTN	Committed	-0.7074	0.1013
WRNIP1_K608:MKDLGYGkGYKYNPM	Committed	-0.6018	0.1017
RPS6_K14:FPATGCQkLIEVDDE	GMP	-0.4826	0.1019
ILF2_K186:TVPPNLRkLDPELHL	Committed	-0.5658	0.1022
NOTCH1_K2171:KGLACGSkEAKDLKA	GMP	-0.4615	0.1026
NAA50_K37:SYNDKFYkDVLEVGE	GMP	-0.7505	0.103
HADHA_K326:GYLCESQkFGELVMT	GMP	-0.7254	0.1033
ARID1A_K1612:PFLHSGMkMQKAGPP	Primitive	-0.6295	0.1037
ATP5MG_K66:SAQTGSFkQLTVKEA	Committed	-0.6612	0.1039
GSN_K10:VEHPEFLkAGKEPGL	Committed	-0.5398	0.1039
RPL21_K60:PHKCYHGkTGRVYNV	Committed	-0.6609	0.1039
HMGB2_K50:KKCSERWkTMSAKEK	Committed	-0.6424	0.1041
DLD_K166:KNQVTATkADGGTQV	Committed	-0.7177	0.1041
EZR_K60:KGFPTWLkLDKKVSA	GMP	-0.402	0.1049
GBP2_K483:TDQSLSEkEKAIEVE	Committed	-0.635	0.1054
ATP5F1B_K133:LDSGAPIkIPVGPET	Committed	-0.7472	0.1054
GMPR2_K13:NDVKLDFkDVLLRPK	GMP	-0.5421	0.1056
PRKDC_K1627:TTILQHWkKCDSWWA	GMP	-0.4762	0.1057
MRPS23_K93:DLFNPNFkSTCQRFV	GMP	-0.5579	0.1057
SQOR_K260:RNLTVNYkKNLIEVR	GMP	-0.4856	0.1059
MYH9_K1370:HAQVADMkKKMEDSV	GMP	-0.3927	0.106
KMT2D_K3155:NSLGLGLkPGQSMMG	GMP	-0.4547	0.106
NSD3_K790:PTAIFESkGFRCPQH	Committed	-0.9317	0.1061
IDH2_K275:EIFDKHYkTDFDKNK	Committed	-0.7096	0.1061
GFM2_K233:IGEAKTFkGVVDVVM	Committed	-0.7204	0.1061
THG1L_K263:LPTEMEGkKMAVTRT	GMP	-0.3763	0.1061
CAP1_K81:EMVHTGLkLERALLV	GMP	-0.3792	0.1064
CFL1_K44:LFCLSEDkKNIILEE	GMP	-0.4332	0.1066
ATP5PO_K162:SELKTVLkSFLSQGQ	Committed	-0.952	0.1068
SET_K59:EILKVEQkYNKLRQP	Committed	-0.5559	0.1068
SP110_K199:STSVTNDkLTSKMNA	Primitive	-0.5001	0.1073
COX4I1_K53:LPEVAHVkHLSASQK	GMP	-0.5242	0.1074
CA1_K46:TKHDTSLkPISVSYN	GMP	-0.6477	0.1077
MYH9_K975:TTEAKLKkLEEEQII	GMP	-0.524	0.108
RPL7A_K97:QTATQLLkLAHKYRP	GMP	-0.4415	0.1088
ALDH9A1_K334:KFTEEVVkQTQRIKI	Committed	-0.5339	0.1089
SWAP70_K278:KKCLFLVkCFDKTFE	Committed	-0.7914	0.1089
XRCC5_K155:DIIIHSLkKCDISLQ	Committed	-0.6282	0.1089
LIG3_K615:RPLCERRkFLHDNMV	Committed	-0.7176	0.1089
CCT3_K248:LDSSLEYkKGESQTD	GMP	-0.4768	0.1094
HADHA_K334:FGELVMTkESKALMG	GMP	-0.5559	0.1094
ENO1_K54:LELRDNDkTRYMGKG	GMP	-0.4288	0.1095
EEF1B2_K185:VPVGYGIkKLQIQCV	GMP	-0.478	0.1101
SAFB_K475:HKTELHGkMISVEKA	GMP	-0.4012	0.1103
PSMA3_K57:VEKLVLSkLYEEGSN	GMP	-0.6417	0.1103
UMPS_K162:REQGGKDkLQAHGIR	Committed	-0.6848	0.1107
HNRNPL_K59:SEGGRAPkRLKTDNA	Primitive	-0.493	0.1112
RNPEP_K600:EFLHNQGkQKYTLPL	Committed	-0.623	0.1119
RPL15_K128:VGEDSTYkFFEVILI	GMP	-0.4457	0.1126
GSTO1_K220:SALLTSEkDWQGFLE	GMP	-0.4789	0.1127
PPA2_K118:KEPMNPIkQYVKDGK	GMP	-0.5322	0.1128
CDK1_K33:TGQVVAMkKIRLESE	GMP	-0.4475	0.1128
PHIP_K1542:NASAIPGkTILENSV	GMP	-0.4801	0.1128
GLUD1_K390:ASEKQLTkSNAPRVK	Committed	-0.7915	0.1129
NONO_K371:RRQQEGFkGTFPDAR	Primitive	-0.5144	0.1144
ACADS_K136:KFGSKEQkQAWVTPF	Committed	-0.7063	0.1148
PKM_K305:GIEIPAEkVFLAQKM	GMP	-0.4531	0.1153
HNRNPR_K300:FLEYEDHkSAAQARR	GMP	-0.4696	0.1155
DNM2_K562:DEEEKEKkYMLPLDN	GMP	-0.4258	0.1163
DTYMK_K25:GKSTQSRkLVEALCA	Committed	-0.7035	0.1164
XRCC5_K702:SVTAEEAkKFLAPKD	Primitive	-0.6264	0.1174
PAFAH1B1_K54:YAGLLEKkWTSVIRL	GMP	-0.4404	0.1176
SYNCRIP_K623:DTFGQQWk_______	GMP	-0.5225	0.1178
LMNB1_K109:KLQIELGkCKAEHDQ	Committed	-0.6033	0.118
AHNAK_K3149:QGPDWHLkMPKIKMP	Committed	-0.6846	0.118
NDUFB3_K34:TPLETIQkKLAAKGL	Committed	-0.8136	0.118
GATD3_K233:VEAHVDQkNKVVTTP	Committed	-0.8227	0.1182
ATP5F1B_K522:EAVAKADkLAEEHSS	Committed	-0.8814	0.1183
HNRNPC_K39:DVEAIFSkYGKIVGC	GMP	-0.3779	0.1201
S100A9_K57:KKENKNEkVIEHIME	GMP	-0.5016	0.1201
ATP5PB_K244:AKCIADLkLLAKKAQ	Committed	-0.7516	0.1202
ERH_K90:NKDWIKEkIYVLLRR	Committed	-0.6448	0.1209
ACAA2_K269:IASEDAVkKHNFTPL	Committed	-0.764	0.1209
TPI1_K212:VWAIGTGkTATPQQA	Committed	-0.716	0.1211
ATP5F1C_K79:GSLALYEkADIKGPE	Committed	-0.7814	0.1211
NIF3L1_K82:RITWNTWkERLVIRA	Committed	-0.5093	0.1211
YWHAH_K142:AEVASGEkKNSVVEA	GMP	-0.4739	0.1213
PTGES3_K33:DVNVNFEkSKLTFSC	Committed	-0.5121	0.1222
MRPL27_K128:PKGAVLYkTFVHVVP	Committed	-0.9455	0.1228
ACO2_K50:IHYDLLEkNINIVRK	Committed	-0.668	0.123
PGP_K300:QESDCVSkKKMVPDF	Committed	-0.5325	0.123
PGK1_K382:DTATCCAkWNTEDKV	GMP	-0.5956	0.1232
HSPD1_K364:LLKGKGDkAQIEKRI	Committed	-0.7036	0.1233
PHB2_K89:DIRARPRkISSPTGS	Committed	-0.5348	0.1234
PKM_K433:GAIIVLTkSGRSAHQ	GMP	-0.4892	0.1235
GLUD1_K480:SLERKFGkHGGTIPI	GMP	-0.5345	0.1235
IDH2_K69:IWQFIKEkLILPHVD	Committed	-0.6657	0.1237
VIM_K402:IEIATYRkLLEGEES	GMP	-0.4617	0.124
HNRNPD_K197:SPDTPEEkIREYFGG	GMP	-0.4336	0.124
HNRNPL_K448:NNFMFGQkLNVCVSK	GMP	-0.5318	0.124
MRPL39_K72:IEVKHVGkTDPGTVF	Committed	-0.6462	0.1244
FLNA_K906:AKAAGKGkLDVQFSG	GMP	-0.4281	0.1244
RAD23B_K76:FVVVMVTkPKAVSTP	GMP	-0.4296	0.1246
PNP_K254:MDYESLEkANHEEVL	GMP	-0.4211	0.1246
MDH2_K74:DLSHIETkAAVKGYL	GMP	-0.6387	0.1246
FAM185A_K307:QLGKVELkSHKGSII	Committed	-0.6327	0.1251
DLAT_K473:KILEGRSkISVNDFI	Committed	-0.8356	0.1257
GARS1_K204:KFADFMVkDVKNGEC	Committed	-0.5354	0.1258
PPIA_K44:RALSTGEkGFGYKGS	Committed	-0.5107	0.1258
HBG2_K41:LSELHCDkLHVDPEN	GMP	-0.4772	0.1261
MNDA_K135:GRIPVAQkRKTPNKE	GMP	-0.6119	0.1272
VCL_K731:DASEEAIkKDLDKCK	GMP	-0.4736	0.1272
STIP1_K364:PDLALEEkNKGNECF	GMP	-0.4615	0.1274
ANP32A_K68:PKLNKLKkLELSDNR	Committed	-0.7711	0.1277
GATD3_K261:GIGAMVRkVLELTGK	Committed	-0.7887	0.1277
PPAT_K372:RQLGVAKkFGVLSDN	Committed	-0.5265	0.1277
SERPINB1_K196:KKDRKTVkMMYQKKK	Committed	-0.5906	0.1277
TALDO1_K286:AQASDLEkIHLDEKS	Committed	-0.5471	0.1277
TMLHE_K142:KNSYEGQkQKVIQPR	Committed	-0.5916	0.1277
PRDX6_K215:TKELPSGkKYLRYTP	Committed	-0.5589	0.1277
IDH3A_K177:LITEGASkRIAEFAF	Committed	-0.608	0.1277
RTCB_K496:GISKKAIkLRPIAVI	Committed	-1.1148	0.1277
ANXA6_K418:RDLMTDLkSEISGDL	Committed	-0.8425	0.1277
HMGN2_K82:AKTDQAQkAEGAGDA	Primitive	-0.4611	0.1281
DDX39B_K53:GFRDFLLkPELLRAI	GMP	-0.4839	0.1287
HSD17B10_K99:AGIAVASkTYNLKKG	Committed	-0.6467	0.1287
PRKDC_K1617:NQKHQGLkLATTILQ	GMP	-0.4912	0.1288
PRDX1_K35:DISLSDYkGKYVVFF	GMP	-0.4299	0.1294
IKZF1_K286:PQKFLGDkGLSDTPY	Primitive	-0.4684	0.1295
AK2_K93:NLETPLCkNGFLLDG	Committed	-0.7187	0.1297
TALDO1_K258:DFLTISPkLLGELLQ	Committed	-0.8227	0.1297
RPL18A_K41:APNHVVAkSRFWYFV	Committed	-0.6215	0.1297
MANF_K104:AHHIPVEkICEKLKK	GMP	-0.4102	0.1298
RPS25_K66:CKEVPNYkLITPAVV	GMP	-0.4406	0.1298
VDAC3_K63:GNLETKYkVCNYGLT	GMP	-0.4195	0.1298
SLC25A24_K336:DCAKKILkHEGLGAF	Committed	-0.6139	0.1298
MACROH2A1_K234:DLGNTLEkKGGKEFV	Committed	-0.5665	0.1304
MDH2_K185:NTFVAELkGLDPARV	Committed	-0.8459	0.1304
XRCC5_K532:KSQIPLSkIKTLFPL	Committed	-0.4468	0.1304
HSP90AA1_K489:TRMKENQkHIYYITG	GMP	-0.4134	0.1313
HNRNPM_K134:KAAEVLNkHSLSGRP	GMP	-0.4096	0.1313
HADHB_K293:LEQMAKLkPAFIKPY	Committed	-0.6533	0.1313
PRDX3_K83:AVVNGEFkDLSLDDF	GMP	-0.4071	0.1324
HADHA_K728:VDLYGAQkIVDRLKK	Committed	-0.7063	0.1326
ATAD3A_K495:YFDKYVLkPATEGKQ	Committed	-0.597	0.1326
PGAM1_K106:NKAETAAkHGEAQVK	GMP	-0.409	0.133
HINT1_K21:GGDTIFGkIIRKEIP	GMP	-0.4653	0.133
IKZF1_K286:PQKFLGDkGLSDTPY	GMP	-0.3589	0.133
FLNA_K376:PFEVYVDkSQGDASK	Committed	-0.5073	0.1334
ATP5F1C_K43:KSIKNIQkITKSMKM	Committed	-0.7135	0.1334
FABP5_K61:IKTESTLkTTQFSCT	GMP	-0.4571	0.1336
SEPTIN6_K379:KKLHQDEkKKLEDKK	Committed	-0.5764	0.134
CSNK1G2_K51:PNFRVGKkIGCGNFG	Committed	-0.6355	0.1341
NSUN2_K586:KVINTGIkVWCRNNS	GMP	-0.4421	0.1352
UGP2_K69:FHRFLQEkGPSVDWG	Committed	-0.4502	0.1352
RARS1_K287:FDTEEEFkKRAYQCV	Committed	-0.5101	0.1354
LCP1_K579:ENLNDDEkLNNAKYA	Primitive	-0.5576	0.1356
SFXN4_K197:GLTGPWIkRLLPVIF	Committed	-0.5775	0.1364
ATP5PB_K238:QEKETIAkCIADLKL	GMP	-0.4488	0.1368
H1-4_K17:AAPAPAEkTPVKKKA	GMP	-0.4251	0.1368
THRAP3_K527:NFRVTAYkAVQEKSS	GMP	-0.4317	0.1368
ACO2_K50:IHYDLLEkNINIVRK	GMP	-0.466	0.1377
RNASEH2B_K284:SKMTAAQkALAKVDK	GMP	-0.4589	0.1377
HMGN5_K95:TEAPASEkEIVEVKE	Committed	-0.614	0.1383
SUMO2_K33:DGSVVQFkIKRHTPL	Committed	-0.679	0.1383
TSNAX_K247:SKKLYTLkQSLAKVE	Committed	-0.5693	0.1384
UBE2N_K92:RICLDILkDKWSPAL	GMP	-0.4053	0.1385
CALR_K143:ICGPGTKkVHVIFNY	GMP	-0.4505	0.139
HNRNPAB_K169:NPEATEEkIREYFGE	GMP	-0.3944	0.1391
MDH2_K185:NTFVAELkGLDPARV	GMP	-0.6	0.1391
H2BC12_K24:KAVTKAQkKDGKKRK	GMP	-0.453	0.1391
ERF_K394:RQRAAGEkAVAGADK	GMP	-0.4459	0.1391
FASTKD5_K507:RLAQERTkFDLLKEL	Committed	-0.5567	0.1392
CAPZB_K223:LVEDMENkIRSTLNE	GMP	-0.4149	0.1397
HADHA_K759:DHANSPNkKFYQ___	Committed	-0.919	0.1409
KAT8_K168:PTTAALEkEHEAITK	GMP	-0.4604	0.1412
DDX46_K776:KSSGFSGkGFKFDET	Primitive	-0.487	0.1418
ZNF638_K1477:RISALQGkLSKLDYR	GMP	-0.4278	0.1419
PRDX3_K91:DLSLDDFkGKYLVLF	Committed	-0.5008	0.142
ATP5PF_K46:IQKLFVDkIREYKSK	Committed	-0.7111	0.1422
EIF4A1_K54:IYAYGFEkPSAIQQR	Committed	-0.5092	0.1422
CAPG_K137:TGAPAAIkKLYQVKG	GMP	-0.4632	0.1424
PA2G4_K311:PFNVLYEkEGEFVAQ	Committed	-0.5614	0.1428
STRN_K689:AHEDRHIkFYDNNTG	Committed	-0.6827	0.1429
PGK1_K146:KVKAEPAkIEAFRAS	GMP	-0.3847	0.144
HADHB_K332:KALAMGYkPKAYLRD	Committed	-0.553	0.1451
MYH9_K989:ILEDQNCkLAKEKKL	GMP	-0.4065	0.1464
RBM22_K212:INDPVADkLLKRAST	Primitive	-0.5323	0.1466
FH_K292:TRIGFAEkVAAKVAA	GMP	-0.4844	0.1471
COX7A2_K65:NKVPEKQkLFQEDDE	GMP	-0.5598	0.1471
EP300_K1583:VSNDLSQkLYATMEK	GMP	-0.3931	0.1473
ACTR2_K97:DYTFGPEkLNIDTRN	Committed	-0.5327	0.1483
ATP5IF1_K71:REQLAALkKHHEEEI	Committed	-0.4962	0.1484
MYH9_K1492:LEEAMEQkAELERLN	Committed	-0.5208	0.1484
NME1-NME2_K12:ERTFIAIkPDGVQRG	Committed	-0.4994	0.1484
PGM2_K492:HDQETIKkLFENLRN	Committed	-0.5306	0.1484
MDH2_K324:SDAIPELkASIKKGE	Committed	-0.6328	0.1494
HMGB1_K177:AAKKGVVkAEKSKKK	GMP	-0.4226	0.1501
ATP5F1A_K531:GTIRADGkISEQSDA	Committed	-0.726	0.1503
HDLBP_K740:RAKPEYHkFLIGKGG	Committed	-0.546	0.1516
SUCLG1_K57:LYVDKNTkIICQGFT	GMP	-0.4404	0.1522
PRKCSH_K219:ELAADAFkELDDDMD	GMP	-0.4002	0.1524
COX4I1_K60:KHLSASQkALKEKEK	Committed	-0.5269	0.1524
SLC25A3_K209:DAAPKMYkEEGLKAF	Committed	-0.5338	0.153
IDH2_K166:RLVPGWTkPITIGRH	GMP	-0.444	0.1535
STAG2_K53:GKKGPAEkGKGGNGG	Primitive	-0.5334	0.1536
SNRNP40_K18:ELPLVPVkRQRHELL	Primitive	-0.5404	0.1538
PGK1_K30:VDFNVPMkNNQITNN	Committed	-0.473	0.1543
HSPA8_K601:HQQKELEkVCNPIIT	GMP	-0.3621	0.1544
YWHAZ_K27:DDMAACMkSVTEQGA	GMP	-0.3769	0.1559
MYH9_K1372:QVADMKKkMEDSVGC	Committed	-0.4869	0.1559
ARHGDIB_K124:RDIVSGLkYVQHTYR	GMP	-0.484	0.1561
FLNA_K1450:HDVTDASkVKCSGPG	GMP	-0.3884	0.1561
CAPZA1_K278:WNKILSYkIGKEMQN	GMP	-0.3649	0.1561
COX17_K21:SQEKKPLkPCCACPE	Committed	-0.6131	0.1563
XPNPEP1_K330:ADLSPREkVWVSDKA	Committed	-0.5129	0.1563
MDH2_K314:KVSSFEEkMISDAIP	Committed	-0.5327	0.1563
SNRPD1_K44:NTHLKAVkMTLKNRE	Committed	-0.5641	0.1563
FLNA_K2338:SLQESGLkVNQPASF	GMP	-0.4924	0.1565
EPRS1_K788:VKQLLSLkAEYKEKT	GMP	-0.4242	0.1569
MYH9_K1260:QLQELQVkFNEGERV	GMP	-0.4298	0.1569
TALDO1_K219:PGVKSVTkIYNYYKK	GMP	-0.4183	0.1569
CSTB_K91:NYQTNKAkHDELTYF	Committed	-0.5261	0.157
DLST_K267:QEMRARHkEAFLKKH	Committed	-0.735	0.157
EEF2_K259:KVEDMMKkLWGDRYF	Committed	-0.4711	0.157
SUCLG2_K291:PIENEAAkYDLKYIG	GMP	-0.513	0.1572
HSD17B10_K99:AGIAVASkTYNLKKG	GMP	-0.4394	0.1572
ACO2_K370:EVGKVAEkEGWPLDI	GMP	-0.4658	0.1575
SELENOH_K20:AVVAVAEkREKLANG	Primitive	-0.6857	0.1578
CALR_K151:VHVIFNYkGKNVLIN	GMP	-0.3975	0.1583
ATP5F1A_K498:GVRGYLDkLEPSKIT	Committed	-0.543	0.1586
YWHAE_K153:ENSLVAYkAASDIAM	Committed	-0.7487	0.1586
BRD1_K407:IYGDVEMkNGVCRKE	GMP	-0.3923	0.1586
CHAMP1_K617:DTLFPSSkKLKKDNQ	GMP	-0.4083	0.1588
PTMS_K15:AAAELSAkDLKEKKE	GMP	-0.4789	0.1592
PRDX5_K83:VNLAELFkGKKGVLF	GMP	-0.5319	0.1594
H1-3_K188:PQPKKAAkSPAKAKA	Committed	-1.2527	0.1594
HSP90AB1_K565:AKFENLCkLMKEILD	Committed	-0.4662	0.1594
HSPE1_K8:MAGQAFRkFLPLFDR	Committed	-0.6581	0.1603
DYNLL1_K36:LEKYNIEkDIAAHIK	Committed	-0.5732	0.1606
LMNB1_K102:DTARERAkLQIELGK	Committed	-0.5211	0.1606
CISD1_K79:CRCWRSKkFPFCDGA	Committed	-0.52	0.1607
PCBP1_K78:AFAMIIDkLEEDINS	GMP	-0.4405	0.1608
IDH3A_K77:AIQGPGGkWMIPSEA	GMP	-0.4622	0.1608
KMT2A_K1356:PRPSIPVkQKPKEKE	Committed	-0.5745	0.1609
SOD1_K123:RTLVVHEkADDLGKG	Committed	-0.4586	0.1609
NIPSNAP2_K82:KLQFHNVkPECLEAY	Committed	-0.5747	0.1609
IDH2_K256:STKNTILkAYDGRFK	Committed	-0.7426	0.1609
ARHGDIA_K141:RKGVKIDkTDYMVGS	Committed	-0.5322	0.1618
RPA1_K588:YNDESRIkATVMDVK	Committed	-0.6625	0.1622
PGK1_K11:SNKLTLDkLDVKGKR	Committed	-0.5243	0.1622
EFHD2_K87:FNPYTEFkEFSRKQI	GMP	-0.3618	0.1622
THRAP3_K558:KGDFPTGkSSFSITR	GMP	-0.3858	0.1626
CA2_K167:VDVLDSIkTKGKSAD	GMP	-0.4717	0.163
SLC4A1_K639:LSVPDGFkVSNSSAR	GMP	-0.502	0.163
ANXA1_K312:EIDMNDIkAFYQKMY	Committed	-0.4847	0.1632
UROS_K7:_MKVLLLkDAKEDDC	GMP	-0.4212	0.1633
UBE2N_K53:PFEGGTFkLELFLPE	GMP	-0.4807	0.1636
HMGCL_K93:GDHTEVLkGIQKFPG	Committed	-0.5622	0.1638
XRCC6_K287:ALKPPPIkLYRETNE	Committed	-0.5258	0.1638
QDPR_K102:AKSKSLFkNCDLMWK	Committed	-0.566	0.1638
DNM2_K299:SLPALRSkLQSQLLS	Committed	-0.5658	0.1638
NAT10_K426:TGRSLSLkLIQQLRQ	Committed	-0.4575	0.1638
PRKDC_K2786:DLPDIQIkHSSLITP	GMP	-0.4911	0.1647
CAPNS1_K179:KRWQAIYkQFDTDRS	GMP	-0.4519	0.1657
API5_K454:QKVEIGQkRASEDTT	Primitive	-0.5563	0.166
PDHA1_K321:SDPIMLLkDRMVNSN	Committed	-0.6209	0.167
BPHL_K257:FHADFIHkHVKGSRL	Committed	-0.7559	0.167
AK3_K80:RLALHELkNLTQYSW	Committed	-0.7955	0.167
ERP29_K107:LNMELSEkYKLDKES	Committed	-0.5452	0.167
EZR_K357:RLQDYEEkTKKAERE	Committed	-0.6345	0.167
MDH2_K301:LGKKGIEkNLGIGKV	Committed	-0.6415	0.167
RPS8_K128:LGRKKGAkLTPEEEE	Committed	-0.5148	0.167
MDH2_K203:VIGGHAGkTIIPLIS	Committed	-0.7682	0.1672
ENSG00000260836_K508:GYVTHLMkRIQRGPV	Committed	-0.5047	0.1672
ALDH5A1_K378:KAFAEAMkKNLRVGN	Committed	-0.6759	0.1672
IDH2_K243:FQYAIQKkWPLYMST	Committed	-0.523	0.1674
ACADS_K133:PILKFGSkEQKQAWV	Committed	-0.7789	0.1674
NIF3L1_K74:PPIFRPMkRITWNTW	Committed	-0.5491	0.1674
RPL14_K199:PKAQKGQkAPAQKAP	Committed	-0.4896	0.1674
ATP5PO_K172:LSQGQVLkLEAKTDP	Committed	-0.5864	0.1674
DARS2_K153:AELLNACkKLPFEIK	Committed	-0.6518	0.1674
ACAA2_K234:TTLEQLQkLPPVFKK	Committed	-0.558	0.1674
FUS_K332:YTDRETGkLKGEATV	Committed	-0.4991	0.1674
GLO1_K148:RFEELGVkFVKKPDD	Committed	-0.5496	0.1674
PGK1_K275:DLMSKAEkNGVKITL	Committed	-0.5334	0.1674
MSH2_K555:GVKFTNSkLTSLNEE	GMP	-0.372	0.1683
ENO1_K80:IAPALVSkKLNVTEQ	GMP	-0.3329	0.1683
EP300_K1769:KRVVQHTkGCKRKTN	Committed	-0.474	0.1685
TALDO1_K321:KFAADAVkLERMLTE	Committed	-0.9439	0.1685
SLC25A5_K23:GVAAAISkTAVAPIE	Committed	-0.8635	0.1687
TWF2_K196:ALQQLKQkMVNYIQM	GMP	-0.3663	0.1692
ATP5PB_K233:SISTQQEkETIAKCI	GMP	-0.4435	0.1692
ATP5PD_K78:EKKFNALkVPVPEDK	Committed	-0.5673	0.1696
GSN_K546:SNDAFVLkTPSAAYL	Committed	-0.5035	0.1706
PSMA6_K181:ESTSFLEkKVKKKFD	Committed	-0.4645	0.1708
TRIM28_K254:DAVRNQRkLLASLVK	Committed	-0.6242	0.1708
C17orf49_K166:GETPPAKkLNFDQA_	Committed	-0.5127	0.1712
NONO_K467:GAEFAPNkRRRY___	Primitive	-0.4481	0.1713
UBE2L3_K82:YHPNIDEkGQVCLPV	GMP	-0.4254	0.1716
HADHA_K406:RGQQQVFkGLNDKVK	Committed	-0.5163	0.172
OXCT1_K418:ANWMIPGkMVKGMGG	GMP	-0.4569	0.1733
RAD50_K461:QNELKNVkYELQQLE	GMP	-0.4675	0.1736
RPS19_K143:GQVAAANkKH_____	GMP	-0.339	0.1736
CAPZA1_K97:PRNKISFkFDHLRKE	Primitive	-0.4798	0.1737
RUVBL1_K2:______MkIEEVKST	Primitive	-0.4852	0.1737
ECH1_K65:LRVTSAQkHVLHVQL	Committed	-0.6897	0.1742
HNRNPD_K114:DTTKKDLkDYFSKFG	Committed	-0.4774	0.1742
XRCC6_K565:EYSEEELkTHISKGT	Committed	-0.6421	0.1743
FASN_K213:LSPEGTCkAFDTAGN	Committed	-0.6218	0.1743
LRPPRC_K750:SAVLDTGkYVGLVRV	Committed	-0.6982	0.1754
DLAT_K466:LVRKELNkILEGRSK	Committed	-0.6797	0.1755
UBA1_K838:ATLPSPDkLPGFKMY	Committed	-0.4859	0.1755
HADHB_K181:RHSRKMRkLMLDLNK	GMP	-0.4352	0.1756
CBR1_K180:NKFVEDTkKGVHQKE	Committed	-0.5016	0.1761
ANXA7_K206:QKIKAAFkTSYGKDL	Committed	-0.4622	0.1763
HIBCH_K73:RQIYPQLkKWEQDPE	Committed	-0.6361	0.1763
TALDO1_K130:RRLIELYkEAGISKD	Committed	-0.6107	0.1763
ACTR2_K336:VLKGDVEkLSKFKIR	Primitive	-0.594	0.1764
TOP2B_K1485:QTDKVPSkTVAAKKG	Primitive	-0.4924	0.1764
RO60_K359:ALDAAFYkTFKTVEP	Committed	-0.6218	0.1766
GLRX_K20:GKVVVFIkPTCPYCR	Committed	-0.553	0.1766
GOT2_K90:AEAQIAAkNLDKEYL	Committed	-0.6659	0.1766
SDHB_K55:DPDKAGDkPHMQTYE	Committed	-0.532	0.1766
DPYD_K315:DFLPLVAkGSKAGMC	Committed	-0.5383	0.1767
S100A9_K72:DLDTNADkQLSFEEF	GMP	-0.4365	0.1771
NDUFS1_K311:EPMVRNEkGLLTYTS	GMP	-0.4645	0.1771
PPA2_K225:HDIDDVKkFKPGYLE	Committed	-0.7443	0.1771
GAPDH_K194:TVDGPSGkLWRDGRG	Committed	-0.405	0.1771
AK2_K164:NPPKEPMkDDITGEP	Committed	-0.439	0.1771
PSMD1_K720:YSKVINDkHDDVMAK	Committed	-0.4129	0.1773
STMN1_K135:KHIEEVRkNKESKDP	Committed	-0.5328	0.1777
GRHPR_K65:LLSDHVDkRILDAAG	Committed	-0.5996	0.1781
DLD_K277:FKFKLNTkVTGATKK	Committed	-0.5281	0.1781
IDH2_K282:KTDFDKNkIWYEHRL	Committed	-0.6858	0.1781
ILF3_K577:FQGAGSNkKVAKAYA	Committed	-0.5836	0.1781
KMT5B_K20:NGRRNGGkLSNDHQQ	Primitive	-0.4317	0.1782
CYCS_K87:KMIFVGIkKKEERAD	GMP	-0.3491	0.1783
CCT6A_K287:KVCGDSDkGFVVINQ	GMP	-0.4112	0.1787
TPR_K755:KLTATTQkQEQIINT	Committed	-0.5672	0.1787
FH_K172:LGGELGSkIPVHPND	Committed	-0.5561	0.1787
MDH2_K296:STPLLLGkKGIEKNL	Committed	-0.659	0.1787
PPIA_K28:SFELFADkVPKTAEN	Committed	-0.6911	0.1788
LYPLA2_K108:ALIEHEMkNGIPANR	Committed	-0.4313	0.1788
HSPA8_K597:EEFEHQQkELEKVCN	Committed	-0.4703	0.1788
NOLC1_K515:AGGAAPSkPASAKKG	GMP	-0.3718	0.179
TPR_K748:SLHERNQkLTATTQK	Committed	-0.4156	0.1795
ATP5F1C_K79:GSLALYEkADIKGPE	GMP	-0.4964	0.1795
H2BC12_K121:EGTKAVTkYTSAK__	Committed	-0.5248	0.1795
SMC3_K968:SLKQLFRkLEQCNTE	Committed	-0.4578	0.1796
APEX1_K103:ETKCSENkLPAELQE	Committed	-0.5254	0.1796
CA2_K224:VSSEQVLkFRKLNFN	Committed	-0.5268	0.1796
SUPT16H_K674:IRPNIAQkRMQGSLE	Committed	-0.4373	0.1796
SLC25A3_K214:MYKEEGLkAFYKGVA	Committed	-0.6144	0.1796
HSPE1_K80:LPEYGGTkVVLDDKD	GMP	-0.4028	0.1797
PFKP_K710:EARGRGKkFTTDDSI	GMP	-0.4683	0.1799
TRIR_K118:STLSFVGkRRGGNKL	GMP	-0.3705	0.1802
PRDX2_K26:AVVDGAFkEVKLSDY	GMP	-0.3757	0.1802
CAPZB_K235:LNEIYFGkTKDIVNG	GMP	-0.3751	0.1802
HSPE1_K36:GGIMLPEkSQGKVLQ	Committed	-0.4748	0.1807
ANP32A_K99:HLNLSGNkIKDLSTI	Committed	-0.4921	0.1807
RO60_K359:ALDAAFYkTFKTVEP	GMP	-0.4454	0.1819
RPS16_K26:ATAVAHCkRGNGLIK	Committed	-0.5501	0.1819
GSTK1_K116:EHPEMLEkASRELWM	GMP	-0.4341	0.182
GOT2_K227:DPRPEQWkEIATVVK	GMP	-0.4946	0.182
SYNCRIP_K356:VTEEILEkAFSQFGK	GMP	-0.4671	0.182
SNRPD1_K44:NTHLKAVkMTLKNRE	GMP	-0.3831	0.1824
MLLT1_K259:KEPKMALkETKLEST	GMP	-0.3275	0.1824
ATP5F1B_K426:DVARGVQkILQDYKS	GMP	-0.5163	0.1826
RACK1_K183:VWNLANCkLKTNHIG	GMP	-0.3546	0.1826
SMARCA2_K83:PIDGIHDkGIVEDIH	GMP	-0.3657	0.1826
HSPA9_K288:ALLRHIVkEFKRETG	Committed	-0.6526	0.1829
DLD_K420:GIEYKVGkFPFAANS	Committed	-0.7079	0.1829
ALDH4A1_K552:QVIKETHkPLGDWSY	Committed	-0.4935	0.1829
PRKCSH_K166:LIELQAGkKSLEDQV	Committed	-0.5593	0.1829
CS_K215:KLPCVAAkIYRNLYR	GMP	-0.4522	0.1832
ZNF407_K2077:ERAQVAFkKMVQGVL	GMP	-0.4884	0.1833
TALDO1_K277:LVPVLSAkAAQASDL	Committed	-0.7547	0.1837
ALDH9A1_K368:ERVLGFVkVAKEQGA	Committed	-0.6153	0.1837
TCP1_K400:HDALCVVkRVLESKS	Committed	-0.4738	0.1837
KMT2C_K2832:EVLSPNSkVESKCET	GMP	-0.3502	0.1839
AK2_K93:NLETPLCkNGFLLDG	GMP	-0.4613	0.1842
RAD23B_K45:AFPVAGQkLIYAGKI	Committed	-0.5026	0.1845
ALDH9A1_K327:VQKEILDkFTEEVVK	GMP	-0.514	0.1849
GSTP1_K209:LPINGNGkQ______	Committed	-0.5921	0.185
NNT_K394:LYSNNITkLLKAISP	Committed	-0.6624	0.185
CBR4_K190:TDMTKDLkEEHLKKN	Primitive	-0.6127	0.1853
MDH1_K107:DLLKANVkIFKSQGA	Committed	-0.4448	0.1857
FKBP5_K66:GKLSNGKkFDSSHDR	Committed	-0.5808	0.1857
COX17_K30:CCACPETkKARDACI	Committed	-0.4838	0.1857
PRKDC_K3455:EKMLKALkLNSNEAR	Committed	-0.4599	0.1857
ACAT1_K230:KAAWEAGkFGNEVIP	Committed	-0.84	0.1857
ATP5PD_K95:AQVDAEEkEDVKSCA	Committed	-0.5863	0.1857
HSPD1_K87:VAKSIDLkDKYKNIG	Committed	-0.6187	0.1857
PGK1_K146:KVKAEPAkIEAFRAS	Committed	-0.4808	0.1857
STMN1_K53:SLEEIQKkLEAAEER	Committed	-0.5895	0.1857
PRDX5_K116:VEQAEALkAKGVQVV	Committed	-0.4523	0.1857
MYH9_K74:VNKDDIQkMNPPKFS	Committed	-0.4391	0.1857
HSPA9_K345:GPKHLNMkLTRAQFE	Committed	-0.557	0.1857
PRKDC_K832:GFNKVVLkHLKKTKN	GMP	-0.4608	0.1865
HBG2_K28:IKHLDDLkGTFAQLS	Committed	-0.7019	0.1866
NNT_K55:VKPGIPYkQLTVGVP	Committed	-0.6213	0.1875
SRFBP1_K423:NIAVFQGkKITFDD_	Primitive	-0.4524	0.1877
SQOR_K135:IHTDDDEkISYRYLI	GMP	-0.4437	0.1882
GNPNAT1_K167:QNVGFYKkFGYTVSE	GMP	-0.3928	0.1885
HSP90AA1_K489:TRMKENQkHIYYITG	Committed	-0.498	0.1897
PGK1_K48:KAAVPSIkFCLDNGA	Committed	-0.4975	0.1897
ARHGDIB_K114:YRVKIHFkVNRDIVS	GMP	-0.3395	0.1898
RAN_K71:WDTAGQEkFGGLRDG	GMP	-0.3712	0.1898
SSB_K354:QPGSGKGkVQFQGKK	GMP	-0.4307	0.1898
YWHAB_K122:ESKVFYLkMKGDYFR	GMP	-0.3688	0.1898
DNAJC8_K159:EDDPELFkQAVYKQT	Committed	-0.4264	0.1898
PPA2_K118:KEPMNPIkQYVKDGK	Committed	-0.6149	0.1898
MRPS18C_K131:YKDPAYLkDPKVCNI	Committed	-0.5144	0.1898
SDHA_K550:YGDLKHLkTFDRGMV	Committed	-0.6324	0.1898
GAPDH_K5:___MGKVkVGVNGFG	GMP	-0.3887	0.1901
SDHA_K541:EGCGKISkLYGDLKH	Committed	-0.5849	0.1902
ABRACL_K51:EALVGTLkAAKRRKI	Committed	-0.5623	0.1902
ECH1_K95:EMVECFNkISRDADC	Committed	-0.4306	0.1902
GARS1_K224:LLKAHLQkLMSDKKC	Committed	-0.4977	0.1902
LMNB1_K271:LEQTYHAkLENARLS	GMP	-0.385	0.1903
EEF2_K318:ETAKLIEkLDIKLDS	GMP	-0.3741	0.1907
PSMD12_K221:FQEENTEkLKLKYYN	Committed	-0.4586	0.1909
MDH1_K103:MERKDLLkANVKIFK	Committed	-0.4566	0.1909
HBG2_K78:EVQASWQkMVTGVAS	GMP	-0.5	0.1914
RPS4X_K120:RITPEEAkYKLCKVR	Committed	-0.4881	0.1919
HSPA9_K610:LPADECNkLKEEISK	Committed	-0.5308	0.1921
ETFA_K69:KVAQDLCkVAGIAKV	Committed	-0.5495	0.1921
HSP90AB1_K347:PFDLFENkKKKNNIK	Committed	-0.4441	0.1921
HBB_K145:VANALAHkYH_____	GMP	-0.3433	0.1927
DYNLL1_K36:LEKYNIEkDIAAHIK	GMP	-0.3825	0.193
HDHD2_K50:RFVTNTTkESKQDLL	GMP	-0.3536	0.193
FABP5_K55:DGKNLTIkTESTLKT	GMP	-0.3654	0.193
GAPDH_K107:GVFTTMEkAGAHLQG	GMP	-0.4509	0.193
PRPF19_K428:LRKLKNFkTLQLDNN	GMP	-0.3602	0.193
RPL4_K390:KKAAVGVkKQKKPLV	Committed	-0.6445	0.1933
ATP5PB_K221:HMINWVEkHVVQSIS	Committed	-0.8186	0.1933
ERH_K41:KMYEEHLkRMNPNSP	Committed	-0.4751	0.1937
PWP2_K700:DMSSRHFkPEIRVTS	Committed	-0.4807	0.1937
DLST_K277:FLKKHNLkLGFMSAF	Committed	-0.6051	0.1953
ZFAND6_K204:NPVVVGEkIQKI___	GMP	-0.3839	0.1977
IDH1_K65:KDAAEAIkKHNVGVK	GMP	-0.3964	0.1979
HNRNPU_K339:GKVCFEMkVTEKIPV	GMP	-0.3744	0.1981
HSPD1_K469:KIGIEIIkRTLKIPA	Committed	-0.6803	0.1983
HMGN4_K64:KGKADAGkDGNNPAK	GMP	-0.484	0.1984
CPNE3_K167:DPYLEFHkQTSDGNW	Committed	-0.583	0.2007
SMC1A_K72:IHGAPVGkPAANRAF	Committed	-0.501	0.2015
NIPSNAP3A_K166:ALWGDAFkRAVHAHV	Committed	-0.5018	0.2015
MAP2K3_K32:LRISCMSkPPAPNPT	GMP	-0.3409	0.2021
SPOUT1_K134:GEFTGVGkKGQACVQ	Committed	-0.4884	0.2022
SMARCC1_K61:SVRVWLGkHYKKYVH	GMP	-0.3768	0.2024
NNT_K403:LKAISPDkDNFYFDV	Committed	-0.5039	0.2027
MED13L_K731:KYIFTANkKCKQGTE	GMP	-0.4006	0.2031
MYH9_K1793:QNKELKVkLQEMEGT	GMP	-0.3644	0.2032
RANGAP1_K524:LVHMGLLkSEDKVKA	GMP	-0.4217	0.2037
ACADM_K125:IGDGAGFkVAMGAFD	GMP	-0.3906	0.2041
HSD17B4_K46:NDLGGDFkGVGKGSL	Committed	-0.6752	0.2052
SEC24C_K1087:DFLCHMHkEIRQLLS	GMP	-0.3905	0.2052
FTSJ3_K233:TVTELVTkKKPKAEG	Committed	-0.5669	0.2053
ZNF638_K825:SVVTVAVkGNKASIK	GMP	-0.3487	0.2054
DDX39A_K187:RNRSFSLkNVKHFVL	GMP	-0.3667	0.2054
CLSTN1_K429:RQDPSEEkKYRPAEF	Primitive	-0.6171	0.2059
CLSTN1_K430:QDPSEEKkYRPAEFH	Primitive	-0.6171	0.2059
HNRNPU_K352:PVRHLYTkDIDIHEV	Committed	-0.4587	0.2062
SOD2_K130:RDFGSFDkFKEKLTA	Committed	-0.5687	0.2062
RABGEF1_K170:FLEGMHYkRDLSIEE	GMP	-0.3511	0.2067
FERMT3_K155:KEKKKKEkEPEEELY	GMP	-0.4163	0.2073
GSR_K164:IYQNNLTkSHIEIIR	Committed	-0.5951	0.2076
ALDH4A1_K93:NHGHKVAkFCYADKS	Committed	-0.5809	0.2076
PRDX1_K185:KPGSDTIkPDVQKSK	Committed	-0.5576	0.2081
PRKDC_K95:FLCIFLEkMGQKIAP	Committed	-0.5887	0.2081
SSRP1_K364:RGFIYVHkPPVHIRF	Committed	-0.505	0.2081
NNT_K70:KEIFQNEkRVALSPA	Committed	-0.5278	0.2081
ATP5PD_K148:PETKLDKkKYPYWPH	Committed	-0.5433	0.2083
HSP90AB1_K435:KFYEAFSkNLKLGIH	Committed	-0.4243	0.2083
ACO2_K736:LKDFTPGkPLKCIIK	Committed	-0.4778	0.2083
SIN3A_K865:GGSPPKSkLLFSNTA	GMP	-0.3629	0.2091
NUDT21_K122:EDEVEGLkRLMTEIL	GMP	-0.3621	0.2094
LMNB1_K379:MEISAYRkLLEGEEE	Committed	-0.4128	0.2098
FASN_K673:RKEGVFAkEVRTGGM	GMP	-0.3521	0.2098
GSTO1_K110:LPDDPYEkACQKMIL	Committed	-0.4446	0.2099
ACAA2_K13:GVFVVAAkRTPFGAY	Committed	-0.9132	0.21
ATP5PD_K85:KVPVPEDkYTAQVDA	Committed	-0.5542	0.21
UFC1_K122:ICLTDHFkPLWARNV	Committed	-0.5531	0.21
ALDOA_K111:VVGIKVDkGVVPLAG	Committed	-0.4567	0.21
MRPL47_K124:DSMDALDkVVQERED	Committed	-0.4539	0.21
ZC3H11A_K462:QSEEPAGkTKSMQEV	Primitive	-0.436	0.2113
KMT5B_K776:GSGSSSTkLKIQLKR	Primitive	-0.542	0.2116
TRERF1_K563:PKAEEPLkTVQEKKK	GMP	-0.3979	0.212
KHSRP_K266:LQERAGVkMILIQDG	GMP	-0.354	0.2125
GSTZ1_K191:PTISSINkRLLVLEA	GMP	-0.3671	0.2125
BCLAF1_K330:GGDQETAkTGKFLKR	Committed	-0.4524	0.2125
HADHA_K383:IAQVSVDkGLKTILK	Committed	-0.6262	0.2125
ERI3_K276:FKQWINLkKAYSFAM	Committed	-0.546	0.2125
FDXR_K376:PSVPFDSkLGVIPNV	Committed	-0.4985	0.2127
MDH2_K74:DLSHIETkAAVKGYL	Committed	-0.7266	0.2131
ARID1B_K1866:EKPKQASkFDKLPIK	Committed	-0.4803	0.2132
AHNAK_K828:PDVDLHLkGPNVKGE	Committed	-0.6185	0.2137
DDB1_K150:IPLDRDNkELKAFNI	Committed	-0.4179	0.2157
DLD_K267:NFQRILQkQGFKFKL	Committed	-0.5743	0.2159
HSPA4_K272:RLSQECEkLKKLMSA	Committed	-0.4552	0.2166
SMARCA5_K440:DILNSAGkMDKMRLL	Committed	-0.3774	0.2166
SOD2_K68:NLNVTEEkYQEALAK	Committed	-0.5573	0.2166
PPA2_K224:FHDIDDVkKFKPGYL	Committed	-0.4594	0.2166
NDUFS1_K467:HPFSQVLkEAKKPMV	Committed	-0.6154	0.2166
DDX1_K311:NNIKQFKkYIDNPKL	Committed	-0.4041	0.2166
JADE2_K298:EKMEPITkISHIPAS	Committed	-0.5412	0.2177
SMARCC2_K37:WLGKNYKkYIQAEPP	Committed	-0.409	0.2177
HNRNPU_K664:LQKEEAQkLLEQYKE	Committed	-0.5074	0.2177
ETFB_K110:QVARVLAkLAEKEKV	Committed	-0.5584	0.2179
RHOA_K7:_MAAIRKkLVIVGDG	GMP	-0.348	0.2186
EP300_K1800:AKHCQENkCPVPFCL	Committed	-0.5702	0.2187
RPL10A_K106:LVKKLAKkYDAFLAS	GMP	-0.432	0.2188
EP300_K1554:NAKKKNNkKTSKNKS	Committed	-0.4752	0.2189
EP300_K1555:AKKKNNKkTSKNKSS	Committed	-0.4752	0.2189
TPR_K854:EISHLKKkLENEVEQ	Committed	-0.5492	0.2189
PPA2_K69:PFHDIPLkVNSKEEN	Committed	-0.5227	0.2191
PDAP1_K172:DDATLSGkRMQSLSL	Committed	-0.5959	0.2191
ATP5F1A_K503:LDKLEPSkITKFENA	Committed	-0.5262	0.2191
MYH9_K1828:EQLDNETkERQAACK	Committed	-0.544	0.2191
VAPA_K125:PDELMDSkLRCVFEM	Committed	-0.4388	0.2191
PSMA3_K57:VEKLVLSkLYEEGSN	Committed	-0.6955	0.2191
IDH2_K67:RIIWQFIkEKLILPH	Committed	-0.6413	0.2191
PDHA1_K77:TVRRMELkADQLYKQ	Committed	-0.4969	0.2191
PDHX_K491:TRFLKSFkANLENPI	Committed	-0.5058	0.2191
BRD2_K345:HQSSKKGkLSEQLKH	Committed	-0.4297	0.2193
UQCRC2_K159:ADLQPQLkIDKAVAF	Committed	-0.5231	0.2194
PRKDC_K689:YFEGVSPkSLKHSPE	Committed	-0.457	0.2194
SRP9_K52:DLVCLVYkTDQAQDV	Committed	-0.748	0.2196
SAFB_K423:TTRATDLkNLFSKYG	Committed	-0.4069	0.2196
HSD17B11_K62:EFAKLKSkLVLWDIN	Committed	-0.5118	0.2196
NIPSNAP2_K91:ECLEAYNkICQEVLP	Committed	-0.6397	0.2203
S100A8_K36:VYRDDLKkLLETECP	Committed	-0.506	0.2203
XRCC1_K260:EEKKTPSkPPAQLSP	GMP	-0.3143	0.2207
NOLC1_K406:NKPAVTTkSPAVKPA	GMP	-0.2871	0.2207
HNRNPL_K475:EDGSCSYkDFSESRN	GMP	-0.3526	0.2208
HSPE1_K86:TKVVLDDkDYFLFRD	GMP	-0.5076	0.2208
PPIL2_K482:TFRQGVGkYINPAAT	GMP	-0.4118	0.2208
PGK1_K322:DCGPESSkKYAEAVT	Committed	-0.5217	0.221
BPHL_K126:KDAVDLMkALKFKKV	Committed	-0.6242	0.221
GOT2_K404:EFSIYMTkDGRISVA	Committed	-0.4988	0.2215
ALDOA_K147:KDGADFAkWRCVLKI	Committed	-0.4302	0.2215
HNRNPDL_K250:DTSEEQIkEYFGAFG	GMP	-0.4282	0.2216
VDAC1_K224:TRFGIAAkYQIDPDA	GMP	-0.3313	0.2221
ACOT13_K108:VITAHVLkQGKTLAF	Committed	-0.8007	0.2224
PCCB_K60:RRIDAQHkRGKLTAR	Committed	-0.5871	0.2224
DLD_K143:GGIAHLFkQNKVVHV	Committed	-0.4039	0.2224
EEF1A1_K392:KKLEDGPkFLKSGDA	Committed	-0.4217	0.2224
INTS4_K26:PQEEIATkKLRLTKP	Primitive	-0.4569	0.2224
H4-16_K78:VTYTEHAkRKTVTAM	GMP	-0.3653	0.2227
PDS5A_K1146:GVLGAVNkPLSATGR	GMP	-0.4146	0.2234
IVD_K75:IDRSNEFkNLREFWK	Committed	-0.5803	0.2242
ACAA2_K191:LQSQQRWkAANDAGY	Committed	-0.5755	0.2242
EEF2_K676:VQYLNEIkDSVVAGF	Committed	-0.5128	0.2242
DCXR_K171:ALELGPHkIRVNAVN	Committed	-0.4545	0.2242
HSD17B10_K52:SGGEAQAkKLGNNCV	Committed	-0.641	0.2245
LRPPRC_K763:RVLAKHGkLQDAINI	GMP	-0.3735	0.2247
PRRC2C_K47:HGLQSLGkVGISRRM	Committed	-0.4654	0.225
HSPA9_K600:ETKMEEFkDQLPADE	Committed	-0.5011	0.2251
FH_K292:TRIGFAEkVAAKVAA	Committed	-0.5612	0.2251
GSR_K97:AAVVESHkLGGTCVN	Committed	-0.466	0.2251
YWHAG_K142:AEVATGEkRATVVES	Committed	-0.5511	0.2251
FH_K66:ELKVPNDkYYGAQTV	GMP	-0.3865	0.2252
HSPD1_K233:PYFINTSkGQKCEFQ	Committed	-0.5738	0.2254
PPIP5K2_K413:KFFDLFEkCDGYKSG	Committed	-0.5013	0.2255
MRPL39_K126:LTKSCEIkFLTFKDC	Committed	-0.5315	0.2257
TRIM28_K377:FQLHRALkMIVDPVE	Committed	-0.4046	0.2257
DHX9_K264:EAYSGLTkKKEGETV	Committed	-0.468	0.2257
ATP5PB_K154:QNAIDTEkSQQALVQ	Committed	-0.4954	0.2264
HMGB1_K43:VNFSEFSkKCSERWK	Committed	-0.4852	0.2267
RPL3_K385:RFQTMEEkKAFMGPL	Committed	-0.404	0.2267
PIP4K2B_K150:YDRRFVIkTVSSEDV	Committed	-0.574	0.2267
PSMA6_K116:IPVDMLCkRIADISQ	Committed	-0.5147	0.2267
CAP1_K81:EMVHTGLkLERALLV	Committed	-0.396	0.2267
IDH3A_K336:AACFATIkDGKSLTK	Committed	-0.6171	0.2267
COX5B_K86:LVPSISNkRIVGCIC	Committed	-0.4913	0.2268
ATP5F1A_K126:FGNDKLIkEGDIVKR	Committed	-0.5677	0.2268
SON_K2055:KRLTDLDkAQLLEIA	Primitive	-0.4775	0.2274
ILF2_K196:PELHLDIkVLQSALA	Committed	-0.4821	0.2275
GSTO1_K160:LEEVLTNkKTTFFGG	Committed	-0.4198	0.2276
NDUFV3_K223:VDITDPEkPHQPKKK	Committed	-0.547	0.2276
MED6_K236:VQQTVSAkGPPEKRM	Primitive	-0.4362	0.2277
HNRNPAB_K119:GFGFILFkDAASVEK	Committed	-0.5217	0.228
EP300_K1760:CSLPSCQkMKRVVQH	Committed	-0.3709	0.228
THRAP3_K387:DTGLGDGkMKSDSFA	Committed	-0.4249	0.228
FKBP5_K58:DKVYVHYkGKLSNGK	Committed	-0.4426	0.228
CPT2_K305:IWAELRQkLMSSGNE	Committed	-0.5431	0.228
ACOT8_K52:RHYWVPAkRLFGGQI	Committed	-0.4165	0.2281
DPY30_K40:NEKINAEkSSKQKVD	Primitive	-0.4342	0.2281
ATP5PB_K233:SISTQQEkETIAKCI	Committed	-0.5319	0.2282
RPL13A_K191:NVEKKIDkYTEVLKT	Committed	-0.5756	0.2282
UQCRC2_K430:DIINAAKkFVSGQKS	Committed	-0.4635	0.2282
TUFM_K345:RRGLVMVkPGSIKPH	Committed	-0.5504	0.2282
RPL10A_K91:HMDIEALkKLNKNKK	Committed	-0.4328	0.2282
AHCYL1_K246:KKYPNVFkKIRGIVE	Committed	-0.4329	0.2282
CLPP_K211:QLYNIYAkHTKQSLQ	Committed	-0.5563	0.2282
RPL6_K130:RKLLSHGkKPFSQHV	Committed	-0.4809	0.2282
STIP1_K364:PDLALEEkNKGNECF	Committed	-0.5025	0.2282
VIM_K334:TCEVDALkGTNESLE	Committed	-0.5796	0.2282
RFX5_K593:DTAPQGNkDLKEHVL	Primitive	-0.4609	0.2286
MAML1_K822:TLNPGLTkPPVPRVS	Primitive	-0.3778	0.2289
GRHPR_K65:LLSDHVDkRILDAAG	GMP	-0.3945	0.229
ANXA5_K97:LYDAYELkHALKGAG	GMP	-0.2988	0.229
ABHD11_K78:TNFNSIAkILAQQTG	GMP	-0.4031	0.2291
MDH2_K314:KVSSFEEkMISDAIP	GMP	-0.3305	0.2291
SYMPK_K358:DDSDSTLkKMKLEPN	Primitive	-0.4524	0.2293
ETFA_K62:VAGTKCDkVAQDLCK	Committed	-0.4992	0.2299
UQCRC1_K111:RPGSALEkEVESMGA	Committed	-0.5005	0.2299
ENO1_K281:DQLADLYkSFIKDYP	GMP	-0.5115	0.2299
MYH9_K1357:EAKHNLEkQIATLHA	GMP	-0.4636	0.2301
FUBP1_K44:RARQIAAkIGGDAGT	GMP	-0.3381	0.2302
HBB_K83:LAHLDNLkGTFATLS	GMP	-0.4202	0.2302
FBXO7_K289:ESFICKEkLGENVAN	Primitive	-0.4979	0.2303
TMSB4X_K4:____MSDkPDMAEIE	Primitive	-0.2907	0.2313
VDAC3_K28:GYGFGMVkIDLKTKS	Committed	-0.4823	0.2315
ALB_K160:DNEETFLkKYLYEIA	GMP	-0.4184	0.2316
ACOT9_K112:SEPELREkYLTVQNT	GMP	-0.4531	0.2316
ECI2_K177:HEIMRALkAASKDDS	Committed	-0.4619	0.2317
YARS1_K335:FNTPALKkLASAAYP	Committed	-0.4272	0.2317
HSPD1_K202:RKGVITVkDGKTLND	Committed	-0.4761	0.232
BLVRB_K99:RNIVAAMkAHGVDKV	Committed	-0.5205	0.232
SOD2_K122:GELLEAIkRDFGSFD	GMP	-0.4715	0.232
VIM_K139:LAELEQLkGQGKSRL	GMP	-0.4426	0.232
PCNA_K80:TSMSKILkCAGNEDI	GMP	-0.3752	0.232
VIM_K334:TCEVDALkGTNESLE	GMP	-0.427	0.2325
HADHB_K188:KLMLDLNkAKSMGQR	Primitive	-0.472	0.2329
ALDOA_K230:YLEGTLLkPNMVTPG	GMP	-0.3274	0.2333
TXN_K8:MVKQIESkTAFQEAL	GMP	-0.3273	0.2336
COX7A2_K65:NKVPEKQkLFQEDDE	Committed	-0.6323	0.2342
ATAD3A_K491:LVRMYFDkYVLKPAT	Committed	-0.5279	0.2342
GOT2_K309:KRVESQLkILIRPMY	Committed	-0.4739	0.2354
LAMP1_K337:ATVGNSYkCNAEEHV	Committed	-0.4354	0.236
H3-7_K37:APATGGVkKPHRYRP	Primitive	-0.5955	0.2363
TUBA1C_K394:AWARLDHkFDLMYAK	Committed	-0.4169	0.2364
MSN_K182:DAVLEYLkIAQDLEM	Committed	-0.6285	0.2364
PGK1_K131:FHVEEEGkGKDASGN	Committed	-0.3971	0.2364
GAPDH_K254:CRLEKPAkYDDIKKV	Committed	-0.4026	0.2364
HADHB_K291:SSLEQMAkLKPAFIK	Primitive	-0.5347	0.2367
RRM1_K496:PEACLSNkRHRPIGI	GMP	-0.3835	0.237
RPS3_K197:LPWDPTGkIGPKKPL	Committed	-0.4967	0.2371
ANP32B_K68:PKLPKLKkLELSENR	Committed	-0.5206	0.2371
RPL7A_K176:FLPALCRkMGVPYCI	GMP	-0.2965	0.2371
PNP_K254:MDYESLEkANHEEVL	Committed	-0.4476	0.2373
GATD3_K151:STFAVDGkDCKVNKE	Committed	-0.487	0.2379
HADHA_K230:EPLGPGLkPPEERTI	GMP	-0.3791	0.2379
MTHFD1_K473:HELTQTDkALFNRLV	GMP	-0.3648	0.2381
PRDX2_K184:KPGSDTIkPNVDDSK	GMP	-0.3746	0.2388
SUMO2_K11:EKPKEGVkTENNDHI	Primitive	-0.4245	0.2391
DLD_K122:EVRLNLDkMMEQKST	GMP	-0.3481	0.2397
CA2_K76:EFDDSQDkAVLKGGP	Committed	-0.419	0.2402
FKBP5_K60:VYVHYKGkLSNGKKF	Committed	-0.3639	0.2403
TLN1_K2024:EGILKTAkVLVEDTK	Committed	-0.4215	0.2403
SAFB_K423:TTRATDLkNLFSKYG	GMP	-0.2871	0.2405
HSP90AA1_K362:RKKKNNIkLYVRRVF	GMP	-0.3536	0.2405
MTREX_K78:TDEPIFGkKPRIEES	GMP	-0.3077	0.2408
EPRS1_K497:DKIWAFNkKVIDPVA	GMP	-0.365	0.2408
RPS27A_K6:__MQIFVkTLTGKTI	Committed	-0.521	0.2409
LMNA_K270:LEKTYSAkLDNARQS	Primitive	-0.3838	0.241
HADHA_K411:VFKGLNDkVKKKALT	Committed	-0.6754	0.241
ANXA1_K97:KPLDETLkKALTGHL	GMP	-0.2805	0.2411
INTS4_K26:PQEEIATkKLRLTKP	GMP	-0.3409	0.2421
SUB1_K114:PEQWSQLkEQISDID	Committed	-0.4952	0.2425
IVD_K55:QLRQTMAkFLQEHLA	GMP	-0.384	0.2427
HNRNPD_K146:GFGFVLFkESESVDK	Committed	-0.602	0.2428
FBXO22_K194:IQPFHFIkDPKNLTL	GMP	-0.3269	0.2429
TRIR_K146:EDEVLTSkGDAWAKY	Primitive	-0.3999	0.2429
KMT2C_K2814:SDKHSPQkKSTVTNE	Primitive	-0.457	0.2429
CYFIP1_K182:KNMKCSVkNDHSAYK	Committed	-0.4889	0.2433
HADHB_K181:RHSRKMRkLMLDLNK	Primitive	-0.4816	0.2453
DHX9_K264:EAYSGLTkKKEGETV	GMP	-0.3317	0.2463
PRDX2_K16:GKPAPDFkATAVVDG	GMP	-0.3134	0.2463
NDUFA2_K13:ASRGVGAkLGLREIR	Committed	-0.586	0.2469
GAPDH_K271:QASEGPLkGILGYTE	Committed	-0.579	0.2474
CDK12_K973:LPYFNTMkPKKQYRR	Committed	-0.4619	0.2474
RSF1_K1338:PSEQESTkKPYRIES	Primitive	-0.3351	0.2478
FKBP1A_K48:RDRNKPFkFMLGKQE	Committed	-0.4401	0.2486
DPYD_K315:DFLPLVAkGSKAGMC	GMP	-0.3383	0.2493
HMGB1_K30:CREEHKKkHPDASVN	GMP	-0.3703	0.2493
SHMT2_K464:EVKSKTAkLQDFKSF	Primitive	-0.4839	0.2494
KHSRP_K87:RARQIAAkIGGDAAT	Primitive	-0.4919	0.2494
MYH9_K678:CIIPNHEkKAGKLDP	Primitive	-0.4074	0.2497
HSPA9_K368:RTIAPCQkAMQDAEV	GMP	-0.5374	0.25
ATP5MJ_K14:KNIWIPMkPYYTKVY	Committed	-0.5167	0.2505
PPIA_K49:GEKGFGYkGSCFHRI	Primitive	-0.407	0.2509
HADHB_K253:LRSHSLAkKAQDEGL	Primitive	-0.4955	0.2511
ENO1_K406:CRSERLAkYNQLLRI	Committed	-0.4995	0.252
ACADVL_K276:DPATGAVkEKITAFV	Committed	-0.4398	0.2522
KHSRP_K291:RIIGDPYkVQQACEM	Committed	-0.495	0.2533
ATP5PO_K192:MIVRIGEkYVDMSVK	GMP	-0.3752	0.2533
CAP1_K376:SITVDNCkKLGLVFD	GMP	-0.3084	0.2534
NNT_K55:VKPGIPYkQLTVGVP	GMP	-0.3994	0.2534
PRDX1_K136:GLFIIDDkGILRQIT	GMP	-0.411	0.2534
PSMB1_K184:LDNQVGFkNMQNVEH	GMP	-0.3251	0.2534
YWHAB_K122:ESKVFYLkMKGDYFR	Committed	-0.4413	0.2551
ATP5F1A_K427:AAQTRAMkQVAGTMK	Committed	-0.4243	0.2558
PEBP1_K80:APSRKDPkYREWHHF	Committed	-0.5592	0.2558
HNRNPA3_K165:MEDRQSGkKRGFAFV	GMP	-0.3355	0.2559
MYH9_K1454:DQLLAEEkTISAKYA	GMP	-0.3153	0.2561
CS_K103:FSIPECQkLLPKAKG	Committed	-0.4669	0.2561
ME2_K224:FYMGLYQkRDRTQQY	GMP	-0.3075	0.2561
HMGB2_K28:QTCREEHkKKHPDSS	GMP	-0.4379	0.2561
XRCC5_K665:FLKALQEkVEIKQLN	GMP	-0.3175	0.2561
DGUOK_K56:VGKSTFVkLLTKTYP	Committed	-0.472	0.2562
PGD_K87:AVDDFIEkLVPLLDT	GMP	-0.3779	0.2567
CLIC1_K119:AKFSAYIkNSNPALN	Committed	-0.4301	0.257
TALDO1_K203:WHVANTDkKSYEPLE	Committed	-0.4169	0.257
ATP5F1C_K154:DQFLVAFkEVGRKPP	Committed	-0.57	0.257
ATP5F1B_K159:IDERGPIkTKQFAPI	Committed	-0.5451	0.257
MRPL37_K127:ALWLTKTkLIEGLPE	Committed	-0.4386	0.257
KHDRBS3_K276:GHALEEIkKFLIPDY	Committed	-0.5558	0.257
EP300_K1794:ALCCYHAkHCQENKC	Committed	-0.61	0.2571
GSTK1_K71:LYMANDLkLLRHHLQ	GMP	-0.288	0.2573
VIM_K120:RFANYIDkVRFLEQQ	Primitive	-0.5672	0.2577
ATP5F1B_K133:LDSGAPIkIPVGPET	GMP	-0.3938	0.2586
TALDO1_K269:ELLQDNAkLVPVLSA	Committed	-0.7257	0.2594
CCT8_K400:DDGVNTFkVLTRDKR	Committed	-0.4357	0.2594
RAN_K60:HTNRGPIkFNVWDTA	Committed	-0.5584	0.2594
WTAP_K155:TPDSQTGkKLMAKCR	Committed	-0.4871	0.2594
TNPO3_K594:VQVMALKkLLSQEPS	Committed	-0.4743	0.2594
WDR75_K466:PTLVTASkDGYFKVW	Committed	-0.5008	0.2594
SSB_K360:GKVQFQGkKTKFASD	GMP	-0.2973	0.2595
ME2_K26:LHIKEKGkPLMLNPR	Committed	-0.4537	0.2599
RABGEF1_K170:FLEGMHYkRDLSIEE	Committed	-0.4295	0.2599
CAPG_K137:TGAPAAIkKLYQVKG	Primitive	-0.458	0.2605
MSN_K68:KESPLLFkFRAKFYP	GMP	-0.38	0.2616
PSAP_K414:GFCEVCKkLVGYLDR	Committed	-0.408	0.2622
PLAA_K529:AYRSAASkTMNIYFP	GMP	-0.3755	0.2622
ATP5PO_K60:NKLEQVEkELLRVAQ	Committed	-0.5052	0.2623
KMT2C_K1766:QKSKQQAkIEATQKL	Primitive	-0.3448	0.2624
GMPR2_K13:NDVKLDFkDVLLRPK	Committed	-0.5274	0.2625
PIP4K2A_K89:ENMPSHFkFKEYCPM	Committed	-0.3729	0.2632
NUMA1_K1121:RTEPTGPkLEALRAE	Primitive	-0.4381	0.2633
MLLT1_K259:KEPKMALkETKLEST	Primitive	-0.349	0.2637
PPA2_K105:IPRWTNAkMEIATKE	Committed	-0.4753	0.2638
ATP5PB_K131:ADKLNEQkLAQLEEA	Committed	-0.3937	0.2638
PSAP_K438:EILAALEkGCSFLPD	Committed	-0.4421	0.2643
ILF2_K59:SFSEALLkRNQDLAP	GMP	-0.291	0.265
HSPE1_K70:VSVKVGDkVLLPEYG	Committed	-0.5303	0.265
CLIC1_K131:ALNDNLEkGLLKALK	Committed	-0.3945	0.265
TLN1_K2043:NAAGSQEkLAQAAQS	Committed	-0.4382	0.265
FUS_K357:AIDWFDGkEFSGNPI	GMP	-0.331	0.2654
RPL24_K27:RYARTDGkVFQFLNA	GMP	-0.4556	0.2654
DDB1_K287:LFMLLLEkEEQMDGT	Committed	-0.4377	0.2669
HNRNPD_K243:VKKIMEKkYHNVGLS	Committed	-0.4107	0.2669
HNRNPC_K216:SKQAVEMkNDKSEEE	Committed	-0.4147	0.2669
KMT2C_K2809:KTLVLSDkHSPQKKS	GMP	-0.3201	0.2675
EEF1A1_K255:LPLQDVYkIGGIGTV	Committed	-0.4332	0.2677
AIF1_K140:KPTGPPAkKAISELP	GMP	-0.3299	0.2678
STK39_K312:KYGKSFRkLLSLCLQ	GMP	-0.3133	0.2684
XRCC5_K543:LFPLIEAkKKDQVTA	GMP	-0.3391	0.2685
NUMA1_K2044:SILNTPKkLGNSLLR	GMP	-0.3046	0.2685
HNRNPU_K814:QGQFWGQkPWSQHYH	GMP	-0.3639	0.2685
PTGES3_K48:LGGSDNFkHLNEIDL	GMP	-0.3433	0.2685
EPRS1_K497:DKIWAFNkKVIDPVA	Committed	-0.4692	0.2686
PGK1_K75:DGVPMPDkYSLEPVA	Committed	-0.5199	0.2687
ATP5PO_K192:MIVRIGEkYVDMSVK	Committed	-0.4921	0.2691
PDHX_K491:TRFLKSFkANLENPI	GMP	-0.3373	0.2699
LASP1_K42:CKMTLNMkNYKGYEK	GMP	-0.3288	0.2704
CAPN1_K270:ITFKKLVkGHAYSVT	Committed	-0.4224	0.2717
DARS1_K103:HASKQMVkFAANINK	GMP	-0.2918	0.2718
GLO1_K148:RFEELGVkFVKKPDD	GMP	-0.3246	0.2725
HSP90B1_K95:LIINSLYkNKEIFLR	GMP	-0.3895	0.2727
THRAP3_K252:RERSPALkSPLQSVV	GMP	-0.3656	0.2727
NELFB_K567:HPRVAPSkLEALQKA	Primitive	-0.3965	0.2736
ARID1A_K1953:AQSHRNIkILEDEPH	Primitive	-0.4026	0.2739
PDS5A_K1211:IISVTPVkNIDPVKN	GMP	-0.3895	0.2743
PSMA3_K206:YIVHDEVkDKAFELE	Committed	-0.4776	0.2743
FASN_K2186:VRQLTLRkLQELSSK	Primitive	-0.4246	0.2744
MED6_K236:VQQTVSAkGPPEKRM	GMP	-0.311	0.2745
HNRNPL_K277:PTRLNVFkNDQDTWD	GMP	-0.3049	0.2746
MDH2_K91:EQLPDCLkGCDVVVI	GMP	-0.3578	0.275
SLC25A5_K105:IFLGGVDkRTQFWLY	GMP	-0.3207	0.2755
LDHB_K7:_MATLKEkLIAPVAE	GMP	-0.2715	0.2761
YWHAZ_K68:VVSSIEQkTEGAEKK	Committed	-0.3882	0.2764
PSMB3_K77:RLNLYELkEGRQIKP	Committed	-0.3755	0.2776
HSPE1_K66:EIQPVSVkVGDKVLL	Committed	-0.6852	0.2776
NOP56_K87:LETHLPSkKKKVLLG	Committed	-0.4	0.2776
SMC3_K140:SNPYYIVkQGKINQM	Committed	-0.4291	0.2776
EP300_K1590:KLYATMEkHKEVFFV	Committed	-0.3541	0.2776
DLD_K155:VHVNGYGkITGKNQV	Committed	-0.5198	0.2776
NNT_K397:NNITKLLkAISPDKD	Committed	-0.4662	0.2776
HBG2_K41:LSELHCDkLHVDPEN	Committed	-0.476	0.2776
KMT2C_K2802:KKKEQENkTLVLSDK	GMP	-0.283	0.2778
RPS4X_K37:RPSTGPHkLRECLPL	Committed	-0.402	0.2783
ENO1_K126:CKAGAVEkGVPLYRH	Committed	-0.4618	0.2783
GAPDH_K219:GAAKAVGkVIPELNG	Committed	-0.3912	0.2785
VEZF1_K66:LKDAIGIkKEKPKTS	Primitive	-0.3818	0.2788
ACOT13_K27:NFERVLGkITLVSAA	Committed	-0.4571	0.2789
GOT2_K363:TQLVSNLkKEGSTHN	Committed	-0.4546	0.2795
S100A8_K36:VYRDDLKkLLETECP	GMP	-0.3332	0.2802
SLC25A4_K92:QALNFAFkDKYKQLF	Committed	-0.7835	0.2803
PRDX2_K29:DGAFKEVkLSDYKGK	GMP	-0.4339	0.2804
SYK_K405:TVAVKILkNEANDPA	Committed	-0.4563	0.2805
MDH1_K239:AAVIKARkLSSAMSA	GMP	-0.2897	0.2806
SRP14_K31:GSVYITLkKYDGRTK	Committed	-0.4884	0.2806
PGM2_K403:EETLTGFkWMGNRAK	GMP	-0.3255	0.2808
EEF2_K571:DHACIPIkKSDPVVS	GMP	-0.3216	0.2812
DARS1_K103:HASKQMVkFAANINK	Committed	-0.387	0.2812
RBMX_K22:LNTETNEkALEAVFG	GMP	-0.327	0.2814
MYH9_K316:TIPGQQDkDMFQETM	Committed	-0.472	0.2814
HNRNPU_K352:PVRHLYTkDIDIHEV	GMP	-0.2903	0.2817
PPIF_K182:KEGMDVVkKIESFGS	Committed	-0.4377	0.2823
DTX3L_K25:SGPRVRRkLESYFQS	GMP	-0.3209	0.2823
CCT8_K62:MVINHLEkLFVTNDA	Committed	-0.374	0.2824
ATP5F1E_K28:KAVRDALkTEFKANA	Committed	-0.5616	0.2824
SUCLA2_K20:VPKGYVAkSPDEAYA	Committed	-0.5654	0.2824
MACROH2A1_K291:KCEELLEkTVKNCLA	Committed	-0.4047	0.2824
SNRPB_K32:RIFIGTFkAFDKHMN	Committed	-0.5239	0.2824
ACOT9_K301:AVWMENSkLKSLEIC	Committed	-0.4396	0.283
KPNA4_K47:KRDEHLLkRRNVPHE	Committed	-0.5237	0.283
FKBP3_K170:SFKVGVGkVIRGWDE	Committed	-0.5976	0.283
MYH9_K1793:QNKELKVkLQEMEGT	Committed	-0.4241	0.283
LTA4H_K414:FLKAYVEkFSYKSIT	Committed	-0.3991	0.283
HSPA9_K159:AWVEAHGkLYSPSQI	Committed	-0.585	0.283
TUBA1C_K163:RLSVDYGkKSKLEFS	Committed	-0.4049	0.2833
GAPDH_K61:GKFHGTVkAENGKLV	Committed	-0.3664	0.2833
XRCC6_K596:GLKSGLKkQELLEAL	Committed	-0.4085	0.2833
MDH2_K157:ITAEVFKkHGVYNPN	Committed	-0.462	0.2833
HDHD2_K50:RFVTNTTkESKQDLL	Committed	-0.4028	0.2833
RPS12_K129:DVIEEYFkCKK____	Committed	-0.4596	0.2833
CREBBP_K1762:SQGEPQSkSPQESRR	GMP	-0.3625	0.2835
NOP58_K21:FKVLNEKkLQEVDSL	Committed	-0.4213	0.2838
PRDX2_K34:EVKLSDYkGKYVVLF	Primitive	-0.4579	0.2839
XRCC6_K461:ATPEQVGkMKAIVEK	Primitive	-0.3527	0.2841
ME2_K94:GIQERNEkLFYRILQ	Primitive	-0.4607	0.2848
ABHD10_K69:DLPNLAYkKLKGKSP	Committed	-0.4883	0.2849
RPL30_K26:QLVMKSGkYVLGYKQ	Committed	-0.4359	0.2849
PPA1_K211:FAFNAEFkDKDFAID	Committed	-0.3815	0.2849
HSP90AA1_K443:KFYEQFSkNIKLGIH	Committed	-0.4018	0.2849
ACADVL_K372:NRTQFGEkIHNFGLI	GMP	-0.3776	0.2849
TPP2_K883:QYSLKLEkGDYTIRL	Committed	-0.4116	0.2854
HSP90AB1_K306:EEYGEFYkSLTNDWE	GMP	-0.3262	0.2859
ALDOA_K200:PDGDHDLkRCQYVTE	GMP	-0.3629	0.2859
HIBCH_K301:EQLKVINkMSPTSLK	GMP	-0.3859	0.2859
SGF29_K288:QRYVVACkEPKKK__	GMP	-0.2998	0.2862
FLNA_K700:AEFTVDAkHGGKAPL	GMP	-0.2991	0.2864
EFHD2_K233:KQRKAAFkELQSTFK	Primitive	-0.4003	0.2872
H1-5_K130:AKKAGAAkAKKPAGA	Committed	-0.6999	0.2872
SLC25A5_K10:DAAVSFAkDFLAGGV	Committed	-0.611	0.2881
SAMHD1_K99:SSLGERKkLLSYIQR	Primitive	-0.3718	0.2882
EEF1B2_K186:PVGYGIKkLQIQCVV	Committed	-0.4098	0.2882
BRD4_K1111:PQPLVVVkEEKIHSP	Primitive	-0.459	0.2887
RPL35_K43:VTGGAASkLSKIRVV	Primitive	-0.3234	0.2887
MBTD1_K69:VRDAFYSkTKRFCSV	Committed	-0.3898	0.289
BRF1_K590:DPVTSVGkRLRPLVS	GMP	-0.4306	0.289
SET_K11:PAAKVSKkELNSNHD	Primitive	-0.3697	0.2891
BCAT2_K246:LVQQEALkRGCEQVL	Committed	-0.4218	0.2893
ACADVL_K298:ITHGPPEkKMGIKAS	GMP	-0.318	0.2896
S100A8_K18:SIIDVYHkYSLIKGN	GMP	-0.3553	0.2899
MKI67_K2005:RLKISLGkVGVKEEV	GMP	-0.4367	0.2899
CALR_K151:VHVIFNYkGKNVLIN	Committed	-0.4144	0.2899
NARS2_K300:EDVELCHkFIAPGQK	GMP	-0.415	0.29
DARS2_K377:ICIPEGAkYLKRKDI	GMP	-0.3325	0.29
HMGN2_K51:APAKKGEkVPKGKKG	Primitive	-0.3926	0.2903
RPL3_K294:IGQGYLIkDGKLIKN	Committed	-0.3336	0.2911
ALB_K36:SEVAHRFkDLGEENF	Committed	-0.7465	0.2916
PPA1_K228:KSTHDHWkALVTKKT	Committed	-0.4127	0.2916
PPA1_K253:TLSESPFkCDPDAAR	Committed	-0.3843	0.2916
PGK1_K191:KAGGFLMkKELNYFA	Committed	-0.364	0.2916
UGP2_K91:DSIQPYEkIKARGLP	Primitive	-0.4284	0.2918
SERPINB1_K203:KMMYQKKkFAYGYIE	Committed	-0.3709	0.2921
ALB_K44:DLGEENFkALVLIAF	Committed	-0.8347	0.2921
RPL27_K107:VFRDPALkRKARREA	Committed	-0.522	0.2922
PGD_K460:HTYELLAkPGQFIHT	GMP	-0.3295	0.2922
EEF2_K445:KKEDLYLkPIQRTIL	GMP	-0.2779	0.2922
HNRNPM_K685:HVLYADIkMENGKSK	Committed	-0.4448	0.2931
PPA2_K69:PFHDIPLkVNSKEEN	GMP	-0.3327	0.2932
HNRNPU_K635:LPEHAVLkMKGNFTL	GMP	-0.2538	0.2935
LGALS1_K108:LPDGYEFkFPNRLNL	GMP	-0.3022	0.2937
ANXA11_K219:AYGKDLIkDLKSELS	Committed	-0.3699	0.2938
CLIC1_K183:ADCNLLPkLHIVQVV	Committed	-0.6401	0.2938
ENSG00000260836_K508:GYVTHLMkRIQRGPV	GMP	-0.2848	0.2942
PKM_K224:DLPAVSEkDIQDLKF	GMP	-0.3492	0.2948
CCT2_K272:AEIEHAEkEKMKEKV	Committed	-0.336	0.2951
BPNT1_K244:VFASPGCkKWDTCAP	Committed	-0.3841	0.2954
NIPSNAP2_K75:KETSNLYkLQFHNVK	Committed	-0.4457	0.2967
TALDO1_K130:RRLIELYkEAGISKD	GMP	-0.3504	0.2977
TRIR_K128:GGNKLALkTGIVAKK	GMP	-0.3596	0.2978
NDUFA10_K80:LAKEIAEkLGFKHFP	Committed	-0.4624	0.2979
UQCRC2_K359:KAAYNQVkTIAQGNL	Committed	-0.4568	0.2984
MED1_K1210:DKLASPMkPVPGTPP	Primitive	-0.3478	0.2986
STMN1_K119:REAQMAAkLERLREK	GMP	-0.3102	0.2989
HBB_K96:LSELHCDkLHVDPEN	GMP	-0.2528	0.2989
PRPF19_K244:ILTGGADkNVVVFDK	GMP	-0.3171	0.2989
ENO1_K92:TEQEKIDkLMIEMDG	GMP	-0.2802	0.2989
ENO1_K193:AEVYHNLkNVIKEKY	GMP	-0.2802	0.2993
EEF1B2_K185:VPVGYGIkKLQIQCV	Committed	-0.4397	0.2998
RPL23_K43:NLYIISVkGIKGRLN	Committed	-0.4816	0.3006
CYBB_K521:PNWDNEFkTIASQHP	Committed	-0.3646	0.3006
SRFBP1_K423:NIAVFQGkKITFDD_	GMP	-0.2836	0.3008
HSPA8_K246:NHFIAEFkRKHKKDI	GMP	-0.2607	0.301
PARP1_K683:IFDVESMkKAMVEYE	GMP	-0.2663	0.301
ETFB_K110:QVARVLAkLAEKEKV	GMP	-0.3483	0.3017
TOP1_K172:LEEEEDGkLKKPKNK	Primitive	-0.3328	0.3031
HSPA8_K550:ESYAFNMkATVEDEK	GMP	-0.294	0.3034
ACTR2_K97:DYTFGPEkLNIDTRN	GMP	-0.2828	0.3034
FH_K80:VRSTMNFkIGGVTER	Committed	-0.3878	0.3039
RPS11_K58:IEGTYIDkKCPFTGN	GMP	-0.2819	0.3043
CBFB_K177:QLLAVTGkKTTRP__	GMP	-0.3385	0.3052
CCT3_K203:KKYARVEkIPGGIIE	GMP	-0.3047	0.3054
IARS2_K233:TFYQMYDkGLVYRSY	GMP	-0.3133	0.3054
GSN_K339:GGETPLFkQFFKNWR	GMP	-0.3613	0.3054
ERP29_K69:TQYPYGEkQDEFKRL	Committed	-0.4051	0.307
HADHA_K230:EPLGPGLkPPEERTI	Committed	-0.4525	0.307
ZC3H11A_K665:VKVVSSPkLAPKRKA	Primitive	-0.2894	0.3076
MSN_K316:RAMLENEkKKREMAE	GMP	-0.3361	0.3086
LMNB1_K102:DTARERAkLQIELGK	GMP	-0.2813	0.3086
EP400_K3119:VRLKTPTkPPCQ___	Primitive	-0.3222	0.3089
ACO2_K521:LTGTDGKkFRLEAPD	GMP	-0.3809	0.3093
CMBL_K36:HIKAYVTkSPVDAGK	GMP	-0.3454	0.3093
PCBD2_K125:KLAKFIEkAAASV__	GMP	-0.3282	0.3093
CDC42_K153:ARDLKAVkYVECSAL	GMP	-0.335	0.3101
HMGB2_K55:RWKTMSAkEKSKFED	Primitive	-0.3808	0.3106
STIP1_K68:GCKTVDLkPDWGKGY	GMP	-0.2815	0.3113
ARPC2_K186:KVFMQEFkEGRRASH	Committed	-0.3309	0.3116
ANXA11_K222:KDLIKDLkSELSGNF	GMP	-0.2729	0.3117
HSPA8_K319:GTLDPVEkALRDAKL	Committed	-0.4337	0.3125
TUBA1C_K280:APVISAEkAYHEQLT	GMP	-0.3319	0.3137
PSMB7_K237:RPYTVPNkKGTRLGR	Committed	-0.3916	0.3141
HSDL2_K141:KACIPYLkKSKVAHI	Committed	-0.4342	0.3141
HSPE1_K86:TKVVLDDkDYFLFRD	Committed	-0.5814	0.3141
GOT2_K309:KRVESQLkILIRPMY	GMP	-0.3038	0.3141
ACAA2_K191:LQSQQRWkAANDAGY	GMP	-0.3571	0.3141
RPL17_K167:PEEEVAQkKKISQKK	Committed	-0.3719	0.3142
PDIA4_K211:PWCGHCKkLAPEYEK	Committed	-0.3423	0.3151
EP300_K1583:VSNDLSQkLYATMEK	Committed	-0.3854	0.3151
PITRM1_K946:VDWAKSGkFTQQDID	Committed	-0.4436	0.3151
NAE1_K341:ADSGKYIkLQNVYRE	Committed	-0.3956	0.3151
DLD_K66:KAAQLGFkTVCIEKN	Committed	-0.483	0.3151
CCT5_K170:EPLIQTAkTTLGSKV	Committed	-0.4268	0.3151
CYCS_K87:KMIFVGIkKKEERAD	Committed	-0.3644	0.3151
CORO1C_K471:DSKPTANkKCDLISI	Committed	-0.3844	0.3152
HADHB_K201:QRLSLISkFRFNFLA	Primitive	-0.6349	0.3157
MDH1_K110:KANVKIFkSQGAALD	Committed	-0.3992	0.3161
ILF2_K364:AYEKPPEkKEGEEEE	Committed	-0.3452	0.3162
EP400_K345:SVGNTGMkKVPKKLE	GMP	-0.3141	0.3163
HSPD1_K250:YVLLSEKkISSIQSI	Committed	-0.5155	0.3166
HINT1_K30:IRKEIPAkIIFEDDR	Committed	-0.3962	0.3169
MACROH2A1_K303:CLALADDkKLKSIAF	Committed	-0.3731	0.3169
PLIN3_K296:KLVEGQEkLHQMWLS	Committed	-0.4067	0.3173
NNT_K224:GQITAAGkVPPAKIL	GMP	-0.3076	0.3175
GLRX_K20:GKVVVFIkPTCPYCR	GMP	-0.3061	0.318
ERF_K394:RQRAAGEkAVAGADK	Committed	-0.4268	0.3186
BCKDHB_K294:VASMAKEkLGVSCEV	GMP	-0.3049	0.3188
CAT_K499:HIQALLDkYNAEKPK	GMP	-0.2687	0.3192
H3-3B_K37:APSTGGVkKPHRYRP	Primitive	-0.3926	0.3196
MNDA_K250:KTQYFHVkVFDINLK	GMP	-0.4117	0.3208
KMT2C_K758:DVSYQGGkSIKLSSE	Primitive	-0.3833	0.3215
HBG1_K9:GHFTEEDkATITSLW	GMP	-0.3315	0.3225
TPR_K713:DLRSQNTkISTQLDF	Committed	-0.4504	0.3227
ACOT1_K42:RASLRDEkGALFQAH	Committed	-0.4437	0.3229
MYBBP1A_K158:KDQEALMkSVKLLQA	Committed	-0.4146	0.3229
CAPNS1_K135:VTRHPDLkTDGFGID	Committed	-0.4145	0.3229
MTOR_K230:REPKEMQkPQWYRHT	Committed	-0.3143	0.3229
PMPCA_K232:CPTENVAkINREVLH	Committed	-0.3741	0.3229
ZYX_K279:KFTPVASkFSPGAPG	Committed	-0.4647	0.3229
UQCRB_K19:KWLDGIRkWYYNAAG	Committed	-0.4415	0.3229
GOT2_K227:DPRPEQWkEIATVVK	Committed	-0.5148	0.3229
GAPDH_K227:VIPELNGkLTGMAFR	Committed	-0.4642	0.323
DGLUCY_K178:MRPIPKDkLEGLVRA	Committed	-0.424	0.323
FLNA_K2409:HIPGSPFkIRVGEPG	Committed	-0.3577	0.323
YWHAE_K94:QMVETELkLICCDIL	Committed	-0.4045	0.323
CBX3_K34:PEEFVVEkVLDRRVV	Committed	-0.413	0.3247
M6PR_K38:TCDLVGEkGKESEKE	Committed	-0.4167	0.3247
FLNA_K2599:PCEEILVkHVGSRLY	Committed	-0.3624	0.3247
DYNLL2_K36:MEKYNIEkDIAAYIK	Committed	-0.5098	0.3247
MACROH2A1_K306:LADDKKLkSIAFPSI	Committed	-0.4471	0.3247
H3-3B_K28:LATKAARkSAPSTGG	Primitive	-0.3929	0.3251
HSPD1_K292:TLVLNRLkVGLQVVA	Committed	-0.5178	0.3251
RPS3_K90:SVELYAEkVATRGLC	Committed	-0.4133	0.3251
TXN_K39:CGPCKMIkPFFHSLS	Committed	-0.3826	0.3251
HSP90AB1_K428:EDKENYKkFYEAFSK	Committed	-0.3506	0.3257
DDX5_K40:KFGNPGEkLVKKKWN	Primitive	-0.3008	0.3268
DDX5_K33:AGPLSGKkFGNPGEK	Primitive	-0.3525	0.3268
RPS16_K26:ATAVAHCkRGNGLIK	GMP	-0.3056	0.3269
PRKDC_K1627:TTILQHWkKCDSWWA	Committed	-0.4127	0.327
GSR_K354:LGIQTDDkGHIIVDE	Committed	-0.3814	0.327
CCT6A_K365:EKFTFIEkCNNPRSV	Committed	-0.38	0.327
PSMB1_K184:LDNQVGFkNMQNVEH	Committed	-0.3844	0.327
SNCA_K21:GVVAAAEkTKQGVAE	Committed	-0.3489	0.327
CAPZA2_K86:HGDLGNGkFLDPKNR	Committed	-0.4716	0.327
CLC_K73:SREYGAWkQQVESKN	GMP	-0.3345	0.3284
EEF2_K426:GLVSTGLkVRIMGPN	GMP	-0.2824	0.3284
PKM_K166:LDYKNICkVVEVGSK	GMP	-0.2524	0.3284
DNAJC8_K159:EDDPELFkQAVYKQT	GMP	-0.2416	0.3285
EEF1B2_K186:PVGYGIKkLQIQCVV	GMP	-0.2835	0.3285
RPL36A-HNRNPH2_K97:HFELGGDkKRKLHQN	Primitive	-0.3644	0.3287
SUB1_K35:KKQVAPEkPVKKQKT	GMP	-0.2284	0.3289
DDX1_K516:AIIFCRTkIDCDNLE	GMP	-0.3048	0.3289
SNW1_K170:MPVRAADkLAPAQYI	GMP	-0.2759	0.3293
CDC42_K144:ITPETAEkLARDLKA	Committed	-0.356	0.3299
MRE11_K416:GEEINFGkLITKPSE	Committed	-0.3649	0.3303
CLTC_K205:AASFAQFkMEGNAEE	Committed	-0.4124	0.3303
PARP1_K262:VCSTNDLkELLIFNK	Committed	-0.3755	0.3303
ANXA1_K161:RVYREELkRDLAKDI	Committed	-0.4096	0.3308
PDP1_K97:KANEYSFkVPEFDGK	Committed	-0.4139	0.3308
MYH9_K1410:EKVAAYDkLEKTKTR	Committed	-0.3589	0.3319
RPN1_K538:ALLQSRLkTEGSDLC	Committed	-0.3329	0.3319
MCM7_K28:YQDDELGkKQFKYGN	Committed	-0.5738	0.3322
HSD17B10_K53:GGEAQAKkLGNNCVF	Committed	-0.4172	0.3324
DBT_K295:VKLREELkPIAFARG	Committed	-0.6399	0.3324
ATP5F1A_K539:ISEQSDAkLKEIVTN	Committed	-0.3918	0.3324
HSPA9_K300:ETGVDLTkDNMALQR	Committed	-0.4085	0.3326
HSP90AA1_K58:NSSDALDkIRYESLT	Committed	-0.3929	0.3328
CAPZA1_K118:EEADGGLkSWRESCD	Committed	-0.3873	0.3328
SMC3_K336:ERQKLLEkIEEKQKE	Committed	-0.3327	0.3328
RPL5_K255:RENPVYEkKPKKEVK	Committed	-0.4758	0.3328
GBP2_K483:TDQSLSEkEKAIEVE	GMP	-0.2933	0.3335
EEF1G_K220:MAQFDAKkFAETQPK	Committed	-0.3564	0.3337
RCC2_K179:WSWGRNEkGQLGHGD	Committed	-0.3184	0.3337
EEF2_K318:ETAKLIEkLDIKLDS	Committed	-0.3866	0.3337
HSPA9_K138:PEVQKDIkNVPFKIV	Committed	-0.425	0.3337
HSPD1_K396:KLNERLAkLSDGVAV	Committed	-0.531	0.3337
COX4I1_K67:KALKEKEkASWSSLS	Committed	-0.4029	0.3337
WDR82_K108:RYFPGHSkRVVALSM	Committed	-0.3606	0.3337
FLNA_K2561:AKGLGLSkAYVGQKS	GMP	-0.2329	0.3344
ENSG00000288796_K184:DLQAPLYkKIIKKLL	Committed	-0.5721	0.3346
DARS2_K235:VPSREPGkFYSLPQS	Committed	-0.4023	0.3348
DLD_K417:KEEGIEYkVGKFPFA	Committed	-0.3296	0.3348
NUMA1_K1121:RTEPTGPkLEALRAE	GMP	-0.3089	0.3349
SSB_K185:TDLLILFkDDYFAKK	GMP	-0.3414	0.335
HNRNPL_K277:PTRLNVFkNDQDTWD	Committed	-0.3662	0.336
IDH2_K67:RIIWQFIkEKLILPH	GMP	-0.3796	0.336
KARS1_K175:EFIHINNkLRRGDII	GMP	-0.3019	0.3364
DNM2_K299:SLPALRSkLQSQLLS	GMP	-0.2943	0.3364
IDH1_K93:FKLKQMWkSPNGTIR	Committed	-0.3731	0.3366
RPL10A_K118:LASESLIkQIPRILG	Committed	-0.4396	0.3366
GSTO1_K65:NKPEWFFkKNPFGLV	Committed	-0.3401	0.3366
NME1-NME2_K171:KQHYIDLkDRPFFPG	GMP	-0.3151	0.337
RMND5A_K371:NKMFNGSkLKCPYCP	Committed	-0.3451	0.3371
SHMT2_K269:KVIPSPFkHADIVTT	GMP	-0.3982	0.3372
LMNB2_K77:ENDRLLLkISEKEEV	Committed	-0.4327	0.3377
MYH9_K1802:QEMEGTVkSKYKASI	GMP	-0.2524	0.3379
SSB_K185:TDLLILFkDDYFAKK	Committed	-0.455	0.338
RPS13_K39:DVKEQIYkLAKKGLT	Committed	-0.3467	0.338
SERPINB1_K277:NVSLPRFkLEESYTL	Committed	-0.336	0.338
NRBP1_K134:LNIVKFHkYWADIKE	Committed	-0.3849	0.338
DAZAP1_K134:TELREYFkKFGVVTE	Committed	-0.3732	0.3384
ACO2_K370:EVGKVAEkEGWPLDI	Committed	-0.4418	0.3388
PGK1_K41:ITNNQRIkAAVPSIK	Committed	-0.3924	0.3388
NUDT21_K23:GVTQFGNkYIQQTKP	Primitive	-0.2975	0.3397
RBMX_K30:ALEAVFGkYGRIVEV	Committed	-0.4071	0.3402
ALDH4A1_K99:AKFCYADkSLLNKAI	Committed	-0.4034	0.3402
PRDX1_K16:GHPAPNFkATAVMPD	Committed	-0.35	0.3407
ENSG00000288796_K184:DLQAPLYkKIIKKLL	GMP	-0.4213	0.3413
NRBP1_K134:LNIVKFHkYWADIKE	GMP	-0.2863	0.3413
DCXR_K171:ALELGPHkIRVNAVN	GMP	-0.2705	0.3413
VAPA_K188:RLQGEMMkLSEENRH	Committed	-0.4143	0.3415
AK3_K165:LIQREDDkPETVIKR	Primitive	-0.4894	0.3416
PTPN2_K364:RKATTAQkVQQMKQR	Primitive	-0.3157	0.3416
RPS5_K47:AVKEKYAkYLPHSAG	Primitive	-0.3415	0.3416
HNRNPA2B1_K120:KLFVGGIkEDTEEHH	Committed	-0.3375	0.3418
HNRNPU_K543:KMMVAGFkKQMADTG	GMP	-0.3275	0.3418
MCEE_K150:RSLSEEVkIGAHGKP	GMP	-0.3795	0.3418
C11orf58_K174:KDAKSNYkMMFVKSS	GMP	-0.2928	0.3418
S100A8_K23:YHKYSLIkGNFHAVY	Primitive	-0.4586	0.3426
RAD21_K604:FYSFLVLkKQQAIEL	GMP	-0.3323	0.3427
DPY30_K40:NEKINAEkSSKQKVD	GMP	-0.2738	0.3433
PMPCA_K232:CPTENVAkINREVLH	GMP	-0.2664	0.3433
MYH9_K1260:QLQELQVkFNEGERV	Committed	-0.4038	0.3435
RPL23A_K134:LIRPDGEkKAYVRLA	Primitive	-0.3758	0.3436
XRCC5_K265:SIRIAAYkSILQERV	GMP	-0.2628	0.3438
NAE1_K341:ADSGKYIkLQNVYRE	GMP	-0.2771	0.3438
TUFM_K350:MVKPGSIkPHQKVEA	Committed	-0.4768	0.3438
CALR_K368:QDEEQRLkEEEEDKK	Committed	-0.4002	0.3442
RAD23B_K76:FVVVMVTkPKAVSTP	Committed	-0.3742	0.3442
MSN_K316:RAMLENEkKKREMAE	Committed	-0.4226	0.3442
LMNB1_K483:GDTSVSYkYTSRYVL	Committed	-0.3824	0.3442
GNPNAT1_K115:KFIHSCAkRGRVEDV	Committed	-0.4119	0.3442
H4-16_K9:SGRGKGGkGLGKGGA	Committed	-0.6616	0.3442
VARS1_K952:GYRHFCNkLWNATKF	Committed	-0.3276	0.3442
PTMA_K103:EDDDVDTkKQKTDED	Committed	-0.2999	0.3442
HNRNPD_K237:FKEEEPVkKIMEKKY	Committed	-0.3967	0.3442
PRDX1_K27:VMPDGQFkDISLSDY	Committed	-0.2809	0.3442
HNRNPA3_K199:NGHNCEVkKALSKQE	Committed	-0.3751	0.3442
SRSF1_K179:VRKLDNTkFRSHEGE	Committed	-0.3022	0.3442
MYH9_K1441:QSACNLEkKQKKFDQ	Committed	-0.3209	0.3442
TPR_K723:TQLDFASkRYEMLQD	Committed	-0.3985	0.3442
TALDO1_K219:PGVKSVTkIYNYYKK	Committed	-0.3899	0.3442
GLOD4_K166:LGMKIYEkDEEKQRA	Committed	-0.3878	0.3442
FLNA_K504:VKETADFkVYTKGAG	Committed	-0.3463	0.3442
RAD23B_K45:AFPVAGQkLIYAGKI	GMP	-0.272	0.3443
PGK1_K323:CGPESSKkYAEAVTR	Committed	-0.3631	0.3448
MDH2_K307:EKNLGIGkVSSFEEK	Committed	-0.454	0.3454
ATP5F1E_K32:DALKTEFkANAEKTS	Committed	-0.4404	0.3457
FLNA_K994:KDQEFTVkSKGAGGQ	Primitive	-0.3139	0.3458
GSTP1_K30:ADQGQSWkEEVVTVE	Committed	-0.3631	0.3464
SSB_K360:GKVQFQGkKTKFASD	Primitive	-0.3101	0.3468
MYH9_K1525:KSVHELEkSKRALEQ	Primitive	-0.3002	0.3468
ENO1_K81:APALVSKkLNVTEQE	Committed	-0.3086	0.3472
DAP3_K207:NQIKVQEkYVWNKRE	Committed	-0.3108	0.3472
GGH_K247:GVQWHPEkAPYEWKN	GMP	-0.3768	0.3477
NARS2_K353:DLRTEHEkYLVKHCG	GMP	-0.3425	0.3477
PNPT1_K289:EIVKYTHkLAMERLY	Committed	-0.3809	0.3477
ARHGDIB_K183:SFFTDDDkQDHLSWE	Primitive	-0.4341	0.3483
ACADM_K110:GIVFEDVkVPKENVL	GMP	-0.2882	0.3483
GABARAP_K24:EGEKIRKkYPDRVPV	GMP	-0.3155	0.3485
CCT6A_K287:KVCGDSDkGFVVINQ	Committed	-0.3972	0.349
SSRP1_K233:HGKTFDYkIPYTTVL	Committed	-0.3864	0.349
HEXB_K382:GFGTDFKkLESFYIQ	Committed	-0.3814	0.349
MED6_K200:VQLKPGEkPVPVDQT	Committed	-0.3464	0.349
RPL3_K136:AFTKYCKkWQDEDGK	Committed	-0.3817	0.349
ALDOA_K230:YLEGTLLkPNMVTPG	Committed	-0.3523	0.349
HADH_K192:KTPMTSQkTFESLVD	Committed	-0.4605	0.349
STIP1_K237:ELGNDAYkKKDFDTA	Committed	-0.319	0.349
ILF2_K360:PSEKAYEkPPEKKEG	Committed	-0.3571	0.349
AK3_K80:RLALHELkNLTQYSW	GMP	-0.4053	0.35
HNRNPA1_K7:_MRDPNTkRSRGFGF	Primitive	-0.3971	0.3503
PRKDC_K3267:KELHKESkTRDDWLV	Committed	-0.6044	0.3505
PPIA_K125:KTEWLDGkHVVFGKV	GMP	-0.2714	0.3519
MDH2_K324:SDAIPELkASIKKGE	GMP	-0.3092	0.3531
HNRNPM_K672:TWKMLKDkFNECGHV	GMP	-0.2693	0.3533
RAN_K99:VTSRVTYkNVPNWHR	Committed	-0.3393	0.3535
HBA1_K57:SHGSAQVkGHGKKVA	Primitive	-0.3164	0.3541
BRF1_K590:DPVTSVGkRLRPLVS	Committed	-0.51	0.3543
RPL7A_K97:QTATQLLkLAHKYRP	Committed	-0.3618	0.3543
VPS72_K90:RVVTKAYkEPLKSLR	Primitive	-0.3112	0.3544
ETFB_K116:AKLAEKEkVDLVLLG	Committed	-0.5066	0.3547
UBN2_K1148:KNLQAPSkLTNSSST	Primitive	-0.3178	0.3563
MACROH2A1_K134:IITPPPAkKAKSPSQ	Committed	-0.3942	0.3576
PPIA_K125:KTEWLDGkHVVFGKV	Committed	-0.3568	0.358
PTGES3_K48:LGGSDNFkHLNEIDL	Committed	-0.3887	0.3581
DTYMK_K212:KPLGELWk_______	Committed	-0.3554	0.3581
PPIA_K91:EDENFILkHTGPGIL	Committed	-0.3922	0.3581
TAF3_K266:TAKPLETkSFTPKTK	Committed	-0.3726	0.3581
DDX39B_K162:KKDEEVLkKNCPHIV	Committed	-0.3103	0.3582
RPL7A_K131:GKGDVPTkRPPVLRA	Committed	-0.3654	0.3589
HSP90AA1_K567:KQEEKKTkFENLCKI	Committed	-0.3311	0.3597
JADE3_K30:SGSMYRIkSKIPNEH	Committed	-0.3972	0.3597
ARHGDIB_K138:RTGVKVDkATFMVGS	Committed	-0.4163	0.3613
TPI1_K179:REAGITEkVVFEQTK	Committed	-0.3108	0.3616
MYH9_K30:QADWAAKkLVWVPSD	GMP	-0.2822	0.3618
HSPA8_K601:HQQKELEkVCNPIIT	Committed	-0.3237	0.3621
GAPDH_K107:GVFTTMEkAGAHLQG	Committed	-0.4415	0.3621
YLPM1_K950:QPVPLANkPVPAQST	Primitive	-0.3225	0.3622
PGAM1_K100:GGLTGLNkAETAAKH	Committed	-0.3201	0.3622
SLC25A3_K112:NGFSVTLkEDGVRGL	Committed	-0.4433	0.3631
FLNA_K781:VYGPGVAkTGLKAHE	GMP	-0.2978	0.3631
LRPPRC_K750:SAVLDTGkYVGLVRV	GMP	-0.357	0.3631
KMT2C_K1766:QKSKQQAkIEATQKL	GMP	-0.2322	0.3631
YWHAZ_K68:VVSSIEQkTEGAEKK	GMP	-0.2461	0.3645
ACADVL_K278:ATGAVKEkITAFVVE	GMP	-0.3586	0.3652
CLIC1_K119:AKFSAYIkNSNPALN	GMP	-0.2634	0.3652
SNU13_K21:ADAHLTKkLLDLVQQ	GMP	-0.2953	0.3652
TASP1_K24:SSQVSAGkITAKELE	GMP	-0.2799	0.3652
DIDO1_K1239:ATVPQSEkKPSKYPL	Primitive	-0.2955	0.3655
POLR1G_K174:PNLLTSGkKKKEMQV	Committed	-0.3488	0.3657
PPAT_K372:RQLGVAKkFGVLSDN	GMP	-0.2417	0.3669
ACAA2_K269:IASEDAVkKHNFTPL	GMP	-0.3437	0.3671
TCOF1_K586:KPTSSPAkGPPQKAG	GMP	-0.2313	0.3676
ZNF407_K2077:ERAQVAFkKMVQGVL	Primitive	-0.4196	0.3695
PARP1_K108:GIGSKAEkTLGDFAA	GMP	-0.2505	0.3702
RBBP5_K517:LPLEGSAkGKVQAEL	GMP	-0.2646	0.3703
SERPINB10_K233:LHIFHIEkPKAVGLQ	Committed	-0.3827	0.3705
ATP5PF_K105:PKFEVIEkPQA____	Committed	-0.4762	0.3716
NSUN2_K586:KVINTGIkVWCRNNS	Committed	-0.3749	0.3721
SDHA_K517:ELRLSMQkSMQNHAA	Committed	-0.4101	0.3724
PRKDC_K1057:EKSPVNTkSLFKRLY	Committed	-0.3395	0.3728
UBE2N_K82:IYHPNVDkLGRICLD	Committed	-0.3076	0.3728
ATP5F1B_K485:MGKLVPLkETIKGFQ	Committed	-0.4347	0.373
PRKDC_K2829:KFKTLSEkNNITQKL	Committed	-0.3458	0.373
PGD_K309:KKLKGPQkFQFDGDK	Committed	-0.2875	0.3731
ACO2_K520:YLTGTDGkKFRLEAP	Committed	-0.3732	0.3731
SUB1_K53:SRALSSSkQSSSSRD	Primitive	-0.3264	0.3732
SNU13_K21:ADAHLTKkLLDLVQQ	Committed	-0.3849	0.3738
ECHS1_K101:FAAGADIkEMQNLSF	Committed	-0.3539	0.3738
PPA2_K276:KSTHQCWkALLMKKC	Committed	-0.4055	0.3738
MYH9_K1445:NLEKKQKkFDQLLAE	Committed	-0.4838	0.3738
ANXA1_K312:EIDMNDIkAFYQKMY	GMP	-0.2368	0.3743
GPX1_K97:EEILNSLkYVRPGGG	Committed	-0.4282	0.3745
CALR_K62:KFYGDEEkDKGLQTS	Committed	-0.3627	0.3745
KAT5_K85:VHYIDFNkRLDEWVT	Committed	-0.3532	0.3749
PRDX3_K83:AVVNGEFkDLSLDDF	Committed	-0.3394	0.3749
SLC25A5_K272:EGGKAFFkGAWSNVL	GMP	-0.4051	0.3752
UBA1_K671:NQYLTDPkFVERTLR	GMP	-0.3307	0.3754
GLUD1_K527:QIMRTAMkYNLGLDL	Committed	-0.3351	0.3755
ATP5F1B_K426:DVARGVQkILQDYKS	Committed	-0.4806	0.3758
MTPN_K66:ADINAPDkHHITPLL	Committed	-0.3566	0.3758
ACSS1_K233:GRVVELKkIVDEAVK	Committed	-0.446	0.3758
PSMA3_K52:GVVFGVEkLVLSKLY	Committed	-0.3696	0.3758
RPL6_K77:KRKYSAAkSKVEKKK	Committed	-0.3256	0.3758
XRCC5_K543:LFPLIEAkKKDQVTA	Committed	-0.3703	0.3758
NUP50_K384:GIGTLHLkPTANQKT	Committed	-0.4189	0.3758
THNSL1_K281:KLSCGEWkSLVGATY	Committed	-0.5134	0.3758
CREBBP_K1620:VSNDLSQkLYATMEK	Committed	-0.395	0.3758
HADH_K179:FNPVPVMkLVEVIKT	Committed	-0.87	0.3763
ME2_K240:DLIDEFMkAITDRYG	Committed	-0.4786	0.378
HNRNPU_K433:QDLGVAFkISKEVLA	Committed	-0.3783	0.3784
ECH1_K231:ELAFTARkMMADEAL	Committed	-0.3042	0.3796
NDUFAB1_K92:YVLKLYDkIDPEKLS	Committed	-0.362	0.3797
ACTN4_K899:VPGALDYkSFSTALY	Committed	-0.3421	0.3797
GSTK1_K169:PKVKNQLkETTEAAC	Committed	-0.3403	0.3797
RPS4X_K62:ALTGDEVkKICMQRF	Committed	-0.3395	0.3797
DLD_K410:GKSEEQLkEEGIEYK	Committed	-0.4349	0.3797
UBE2N_K92:RICLDILkDKWSPAL	Committed	-0.3385	0.3797
VIM_K294:AEEWYKSkFADLSEA	Committed	-0.315	0.3808
FLNA_K58:RWCNEHLkCVSKRIA	Committed	-0.2828	0.3808
HADHB_K72:LLSGTSYkDLMPHDL	Committed	-0.36	0.3808
DOCK7_K1951:GELHEQFkRKTILTT	Committed	-0.2738	0.3812
DCPS_K128:PRQLNDVkTTVVYPA	Committed	-0.4495	0.3824
CSNK1G2_K302:RRLDFFEkPDYDYLR	Committed	-0.3836	0.3824
LDHB_K82:TPKIVADkDYSVTAN	GMP	-0.244	0.3826
TMA7_K59:PLATGGIkKSGKK__	GMP	-0.2464	0.3826
ALDOA_K330:AAQEEYVkRALANSL	Committed	-0.3341	0.3828
TPM4_K223:TIDDLEEkLAQAKEE	Committed	-0.3886	0.3836
SPATA20_K553:NYATNGAkFLKRHMF	GMP	-0.2883	0.3838
VIM_K373:QDEIQNMkEEMARHL	Committed	-0.3633	0.3839
H1-5_K78:AGGYDVEkNNSRIKL	Committed	-0.3278	0.3839
FASN_K298:EAHGTGTkVGDPQEL	GMP	-0.2694	0.3842
SMC3_K140:SNPYYIVkQGKINQM	GMP	-0.2642	0.3843
PURA_K273:KFGHTFCkYSEEMKK	GMP	-0.2834	0.3843
RPS19_K111:LQALEGLkMVEKDQD	Committed	-0.4075	0.3845
LASP1_K87:LQSQVRYkEEFEKNK	GMP	-0.3532	0.3845
CORO1C_K466:KKNILDSkPTANKKC	Primitive	-0.3161	0.3846
ANXA6_K299:IFRTKYEkSLYSMIK	GMP	-0.2521	0.3848
PRDX6_K141:VFVFGPDkKLKLSIL	Committed	-0.3491	0.3857
ISOC1_K279:DKDHPKFkEIQNLIK	GMP	-0.2781	0.3859
IDH2_K251:WPLYMSTkNTILKAY	GMP	-0.3277	0.3859
SHMT2_K269:KVIPSPFkHADIVTT	Committed	-0.483	0.386
FEN1_K375:AKTGAAGkFKRGK__	Primitive	-0.3366	0.386
HBA1_K17:NVKAAWGkVGAHAGE	Primitive	-0.4011	0.386
NNT_K224:GQITAAGkVPPAKIL	Committed	-0.3602	0.386
GAPDH_K334:LMAHMASkE______	Committed	-0.3631	0.3861
COX7B_K16:RTPDFHDkYGNAVLA	Committed	-0.3793	0.3863
ANXA1_K53:SDVAALHkAIMVKGV	Committed	-0.4059	0.3863
HMGB1_K90:GETKKKFkDPNAPKR	Committed	-0.3885	0.3863
AK3_K34:ITTHFELkHLSSGDL	Committed	-0.3712	0.3863
FABP5_K72:FSCTLGEkFEETTAD	Committed	-0.3413	0.3863
RPL10_K208:PSRGPLDkWRALHS_	Committed	-0.3385	0.3863
XRCC5_K665:FLKALQEkVEIKQLN	Committed	-0.3316	0.3863
H3-3B_K10:RTKQTARkSTGGKAP	Primitive	-0.4438	0.3865
TRERF1_K563:PKAEEPLkTVQEKKK	Primitive	-0.3511	0.3867
U2AF1_K23:VNCSFYFkIGACRHG	Committed	-0.3559	0.3867
KMT2D_K1288:GGKAEGEkGRRRSSP	Committed	-0.3161	0.3867
ATP5MG_K55:RAIQSLKkIVNSAQT	Committed	-0.3821	0.3867
PCCB_K99:DFGMAADkNKFPGDS	Committed	-0.374	0.3867
SLC25A5_K166:DCLVKIYkSDGIKGL	Committed	-0.3466	0.3867
GSTO1_K198:ECVDHTPkLKLWMAA	Committed	-0.3248	0.387
CACYBP_K33:RDALTAEkSKIETEI	Committed	-0.3487	0.3871
JADE2_K32:TSASRCSkLPSSTKS	Committed	-0.3264	0.3878
ACTN4_K518:SRREALEkTEKQLEA	GMP	-0.2535	0.3879
BRD1_K324:NIPPARWkLTCYLCK	Committed	-0.4203	0.3881
WIPI2_K223:KLATASEkGTVIRVF	Committed	-0.3707	0.3884
HBG2_K22:TSLGDAIkHLDDLKG	Committed	-0.4361	0.3885
PHF20_K211:EKGKVSEkSLPKNEK	Primitive	-0.3006	0.3885
PGM2_K91:GFCRYLEkQFSDLKQ	GMP	-0.2274	0.3892
COX17_K30:CCACPETkKARDACI	GMP	-0.245	0.3892
NEK9_K327:TLLNAPTkRPRSSTV	GMP	-0.2563	0.3892
MYH9_K1492:LEEAMEQkAELERLN	GMP	-0.24	0.3893
HCLS1_K241:GTRGLKAkFESMAEE	Committed	-0.3124	0.3896
DTX3L_K25:SGPRVRRkLESYFQS	Committed	-0.3482	0.3896
MTREX_K51:AGKRFDGkLQSESTN	Primitive	-0.2747	0.3902
ILF3_K127:PTTALLDkVADNLAI	Committed	-0.398	0.391
FASN_K1072:KLYTLQDkAQVADVV	GMP	-0.2676	0.3912
HBG2_K22:TSLGDAIkHLDDLKG	GMP	-0.3328	0.3912
GLYR1_K135:KLSLSEGkVKKNMGE	GMP	-0.2378	0.3916
DTYMK_K205:AIRTATEkPLGELWK	GMP	-0.2697	0.3917
SPTB_K1480:QLESSRAkLQISRDL	Primitive	-0.4755	0.3918
HSPA1B_K328:LRDAKLDkAQIHDLV	Committed	-0.3321	0.3919
SDHB_K233:FTEERLAkLQDPFSL	Committed	-0.3371	0.392
PRDX1_K136:GLFIIDDkGILRQIT	Committed	-0.4216	0.3925
IARS2_K194:FAKAAIEkQKSAFIR	Committed	-0.3716	0.3925
RPL35A_K15:KAIFAGYkRGLRNQR	Committed	-0.3484	0.3928
SLC25A5_K33:VAPIERVkLLLQVQH	Committed	-0.395	0.3929
ATP5IF1_K82:EEEIVHHkKEIERLQ	GMP	-0.3063	0.3934
ALDH5A1_K400:QGPLINEkAVEKVEK	Committed	-0.3799	0.3949
DBT_K440:NQKGEVYkAQIMNVS	GMP	-0.2786	0.395
VDAC3_K174:NNFALGYkAADFQLH	GMP	-0.2847	0.3951
TUFM_K212:LLTEFGYkGEETPVI	Committed	-0.3252	0.3956
MSH2_K555:GVKFTNSkLTSLNEE	Committed	-0.3205	0.3956
RPL18A_K136:VEEIAASkCRRPAVK	Committed	-0.315	0.3961
GLUD1_K200:YTDNELEkITRRFTM	Committed	-0.292	0.3961
GDI2_K112:TEGSFVYkGGKIYKV	Committed	-0.2841	0.3965
XRCC6_K461:ATPEQVGkMKAIVEK	GMP	-0.2334	0.3972
CFL1_K132:KKKLTGIkHELQANC	GMP	-0.2864	0.3972
TALDO1_K215:PLEDPGVkSVTKIYN	GMP	-0.2684	0.3973
DLD_K72:FKTVCIEkNETLGGT	GMP	-0.2977	0.398
PCBD2_K121:KKDVKLAkFIEKAAA	GMP	-0.2945	0.3981
FLNA_K1162:VPCFDASkVKCSGPG	Committed	-0.2915	0.3982
HSPA8_K348:TRIPKIQkLLQDFFN	Committed	-0.3248	0.3982
DBT_K440:NQKGEVYkAQIMNVS	Committed	-0.3609	0.3982
ETFB_K210:KKKIEVIkPGDLGVD	Committed	-0.41	0.3983
MTHFD1_K473:HELTQTDkALFNRLV	Committed	-0.3593	0.3983
IVD_K55:QLRQTMAkFLQEHLA	Committed	-0.3819	0.3983
[truncated: 198,000+ more rows]

## Sheet: f
PatientID	NPM1	CEBPA	GSVA_score
F63	0	1	0.685841
F99	0	1	0.657199
F106	0	1	0.642062
F137	0	1	0.566373
F54	0	0	0.473609
F72	0	1	0.458046
F70	0	0	0.403288
F146	0	0	0.398899
F111	0	0	0.381648
F162	0	0	0.379909
F171	0	0	0.341768
F134	0	0	0.334804
F167	0	1	0.33056
F75	0	0	0.317007
F119	0	0	0.306838
F114	0	0	0.305113
F45	1	0	0.304883
F91	0	0	0.302596
F108	0	0	0.297985
F175	0	1	0.296109
F35	0	0	0.283764
F64	0	0	0.279141
F7	0	0	0.27708
F144	0	0	0.264002
F179	0	0	0.261748
F122	0	1	0.253518
F27	1	0	0.25288
F135	0	0	0.252823
F142	0	1	0.243079
F21	0	0	0.23601
F56	0	1	0.223102
F5	0	0	0.168039
F112	0	0	0.163022
F29	0	0	0.160773
F69	1	0	0.154582
F71	0	0	0.151512
F15	0	0	0.147991
F38	0	0	0.145305
F44	0	0	0.13958
F126	0	0	0.137298
F51	0	0	0.136219
F79	0	0	0.135182
F100	0	0	0.133915
F92	0	1	0.129809
F26	0	0	0.124632
F93	0	0	0.124243
F48	0	0	0.123748
F109	0	0	0.105938
F174	0	0	0.0993978
F176	0	0	0.0874745
F123	0	0	0.0848775
F43	0	0	0.0826724
F157	0	0	0.0795805
F133	0	0	0.0792299
F25	0	0	0.0681498
F88	0	0	0.0655155
F90	1	0	0.0593872
F150	1	0	0.0583908
F2	0	0	0.0554848
F10	1	0	0.0527371
F86	0	0	0.0511734
F136	0	0	0.0505561
F46	1	0	0.0493898
F120	0	0	0.0475224
F159	1	0	0.0428419
F42	0	0	0.0427712
F125	1	0	0.0378506
F132	0	1	0.0357877
F127	0	0	0.0280105
F41	0	0	0.0247401
F148	0	0	0.0244474
F172	0	0	0.0232136
F14	0	0	0.0226163
F1	0	0	0.0191272
F113	0	0	0.0115185
F168	0	0	0.00202246
F121	1	0	-0.0004415
F36	1	0	-0.0028814
F115	0	0	-0.0092828
F103	0	0	-0.0099918
F74	0	0	-0.0134093
F76	0	0	-0.0171669
F32	0	0	-0.0184415
F97	0	0	-0.0274718
F129	0	0	-0.0329639
F16	0	0	-0.0355725
F163	0	1	-0.0378132
F62	0	1	-0.0464413
F169	0	0	-0.0541157
F17	0	0	-0.0615064
F117	1	0	-0.0704509
F13	0	0	-0.0705192
F57	1	0	-0.0707237
F20	0	0	-0.0741554
F143	0	0	-0.0747891
F128	0	0	-0.0764808
F83	1	0	-0.0797354
F180	0	0	-0.0815569
F66	1	0	-0.0817624
F87	1	0	-0.0824968
F30	1	0	-0.082765
F140	1	0	-0.0846483
F8	1	0	-0.0906803
F34	0	0	-0.0957062
F158	1	0	-0.0966555
F60	1	0	-0.0980916
F105	1	0	-0.0991101
F68	0	0	-0.102668
F31	0	0	-0.105887
F160	0	0	-0.106089
F82	0	0	-0.108032
F67	1	0	-0.112093
F177	0	0	-0.113685
F85	0	0	-0.119919
F24	1	0	-0.126605
F164	1	0	-0.137618
F118	1	0	-0.138008
F59	0	0	-0.138731
F165	0	0	-0.142197
F6	0	0	-0.147094
F110	0	0	-0.149595
F73	1	0	-0.153344
F152	1	0	-0.159531
F104	0	0	-0.159568
F95	0	0	-0.165262
F155	0	0	-0.170513
F151	0	0	-0.184136
F50	0	0	-0.186495
F18	1	1	-0.188724
F101	0	0	-0.190457
F124	1	0	-0.194171
F23	1	0	-0.194937
F80	1	0	-0.203949
F170	0	0	-0.207261
F173	0	1	-0.216701
F55	1	0	-0.231839
F181	1	0	-0.262467
F89	1	0	-0.26482
F12	0	0	-0.273441
F9	0	0	-0.276672
F65	0	0	-0.277109
F33	1	0	-0.278234
F22	0	0	-0.27954
F61	1	0	-0.280803
F52	0	0	-0.285039
F131	1	0	-0.289809
F4	0	0	-0.294361
F98	1	0	-0.294919
F102	1	0	-0.30586
F39	1	0	-0.309894
F116	1	0	-0.309948
F161	1	0	-0.318701
F49	1	0	-0.321398
F139	0	0	-0.324068
F11	0	0	-0.32512
F81	0	0	-0.327456
F130	1	0	-0.334025
F58	1	0	-0.337622
F149	0	0	-0.341657
F78	0	0	-0.351674
F166	0	0	-0.360252
F145	0	0	-0.370803
F178	0	0	-0.379142
F156	1	0	-0.388165
F28	1	0	-0.391811
F138	0	0	-0.398754
F47	0	0	-0.41583
F19	1	0	-0.42147
F154	1	0	-0.424347
F84	0	0	-0.425557
F141	1	0	-0.426623
F37	1	0	-0.427257
F77	1	0	-0.429561
F107	1	0	-0.44232
F94	1	0	-0.450977
F96	0	0	-0.456758
F53	1	0	-0.543875

## Sheet: g
ID	Description	GeneRatio	BgRatio	RichFactor	FoldEnrichment	zScore	pvalue	p.adjust	qvalue	geneID	Count
GOCC_MITOCHONDRIAL_MATRIX	GOCC_MITOCHONDRIAL_MATRIX	137/820	484/14382	0.283058	4.96456	21.8163	1.06422e-59	5.29981e-57	3.74157e-57	TUFM/ALDH4A1/HSPE1/ABCE1/HIBCH/IDH2/HADHA/GLUD1/HARS2/RPS3/PCCB/PCCA/ACO2/PDHA1/PPA2/GSTK1/ACSS1/HADH/CA5B/LACTB2/CS/CBR4/SOD1/ETFB/SUCLG1/ACAT1/ME2/DLD/ATP5PB/VDAC1/HSPD1/SHMT2/ABHD10/ATP5F1E/GSTZ1/ALDH5A1/HMGCL/ATP5F1B/DBT/TMLHE/MDH2/MRPL47/ATP5F1C/BCAT2/ETFA/DGUOK/FDXR/ATP5F1D/DLST/PDHX/MRPS23/OGDH/SLC25A5/ATP5F1A/NAXE/GSR/BCKDHB/MMAB/RIDA/AK3/IARS2/HSD17B10/HADHB/MRPS18C/PDHB/IDH3G/CCAR2/ACAD…	137
GOCC_CYTOSOLIC_RIBOSOME	GOCC_CYTOSOLIC_RIBOSOME	49/820	100/14382	0.49	8.59412	18.738	1.73035e-34	4.30858e-32	3.04178e-32	RPS4X/RPL13/RPS3A/RPS3/RPL14/RPL27A/RPS11/RPL18A/RPS27A/RPL13A/RPL7A/RPL30/RPL4/RPL26/RPL15/FAU/RPS24/RPS19/RPL21/RPL8/RPS2/RPS13/RPL3/RPL6/RPL10/RPL5/RPL9/RPS8/RPL38/RPL10A/UBA52/RPL27/RPL37/RPS25/RPS9/RPS16/RPL35/RPL31/RPS12/RPLP0/RPL35A/RACK1/RPL17/RPL23/RPS10/RPL23A/RPS7/RPS6/RPL24	49
GOCC_RIBOSOMAL_SUBUNIT	GOCC_RIBOSOMAL_SUBUNIT	59/820	185/14382	0.318919	5.59353	15.4623	7.56281e-29	1.25543e-26	8.86309e-27	RPS4X/RPL13/RPS3A/RPS3/RPL14/RPL27A/RPS11/RPL18A/RPS27A/RPL13A/RPL7A/RPL30/RPL4/RPL26/RPL15/FAU/RPS24/RPS19/RPL21/RPL8/RPS2/RPS13/RPL3/RPL6/RPL10/RPL5/RPL9/RPS8/RPL38/RPL10A/UBA52/RPL27/RPL37/RPS25/RPS9/RPS16/RPL35/RPL31/MRPL47/RPS12/RPLP0/MRPS23/RPL35A/MRPS18C/RACK1/RPL17/RPL23/RPS10/RPL23A/RPS7/MRPL39/RPS6/RPL24/MRPL37/MRPL46/MRPS22/MRPL30/MRPS27/MRPL27	59
GOCC_MITOCHONDRIAL_PROTEIN_CONTAINING_COMPLEX	GOCC_MITOCHONDRIAL_PROTEIN_CONTAINING_COMPLEX	73/820	300/14382	0.243333	4.26783	14.0646	4.07244e-27	5.07018e-25	3.57946e-25	HADHA/PHB2/PDHA1/SUCLG1/COX7B/DLD/ATP5PB/VDAC1/ATP5ME/PHB1/ATP5F1E/SLC25A6/SDHB/NDUFA4/SDHA/ATP5F1B/DBT/MRPL47/ATP5F1C/UQCRH/ATP5F1D/PDHX/MRPS23/SLC25A5/ATP5F1A/COX4I1/AFG3L2/BCKDHB/HSD17B10/ATP5PD/HADHB/MRPS18C/PDHB/IDH3G/MCU/NDUFB6/COX5B/MCCC2/PMPCA/IDH3A/NDUFAB1/ATP5PO/MRPL39/PPIF/ATP5PF/SUPV3L1/ATP5MG/UQCRC2/NDUFS1/UQCRB/HSPA9/COX7A2/UQCRC1/MRPL37/NDUFA5/NDUFA10/MRPL46/NDUFB3/MCCC1/MRPS22/SUC…	73
GOCC_RIBOSOME	GOCC_RIBOSOME	62/820	221/14382	0.280543	4.92045	14.4419	8.44915e-27	8.41536e-25	5.94109e-25	APEX1/RPS4X/RPL13/RPS3A/RPS3/RPL14/RPL27A/RPS11/RPL18A/RPS27A/RPL13A/CANX/RPL7A/RPL30/RPL4/RPL26/RPL15/FAU/DHX9/RPS24/RPS19/RPL21/RPL8/RPS2/RPS13/RPL3/RPL6/RPL10/RPL5/RPL9/RPS8/RPL38/RPL10A/UBA52/RPL27/RPL37/RPS25/RPS9/RPS16/RPL35/RPL31/MRPL47/RPS12/RPLP0/MRPS23/RPL35A/MRPS18C/RACK1/RPL17/RPL23/RPS10/RPL23A/RPS7/MRPL39/RPS6/RPL24/MRPL37/MRPL46/MRPS22/MRPL30/MRPS27/MRPL27	62
GOCC_CELL_SUBSTRATE_JUNCTION	GOCC_CELL_SUBSTRATE_JUNCTION	85/820	435/14382	0.195402	3.42717	12.6399	2.48809e-24	2.06511e-22	1.45793e-22	GSN/LCP1/MYH9/ACTN4/FLNA/YWHAE/ANXA6/CFL1/ZYX/ARPC2/YWHAZ/RPS4X/RPS3A/AHNAK/CDC42/ARPC3/TLN1/RPS3/MAPRE1/RPS11/HSPA1B/ANXA1/VIM/RPL13A/RPL7A/MSN/PAK1/RPL30/CAT/TPM4/FERMT3/IQGAP1/HSPA5/DNM2/CALR/HSPA8/RPL4/YWHAB/NPM1/PPIA/YWHAG/ACTR2/CAP1/HSP90B1/CLTC/RPS19/PDIA3/LASP1/RPL8/EZR/RPS2/RPS13/RPL3/CPNE3/CORO1C/RPL6/FLII/RPL5/RPL9/RPS8/RPL38/RPL10A/RPL27/PTPRC/GDI2/RPS9/RPS16/RPL31/PPIB/ANXA5/PFN1/RPL…	85
GOCC_CYTOSOLIC_LARGE_RIBOSOMAL_SUBUNIT	GOCC_CYTOSOLIC_LARGE_RIBOSOMAL_SUBUNIT	30/820	58/14382	0.517241	9.07191	15.146	1.80897e-22	1.28696e-20	9.08568e-21	RPL13/RPL14/RPL27A/RPL18A/RPL13A/RPL7A/RPL30/RPL4/RPL26/RPL15/RPL21/RPL8/RPL3/RPL6/RPL10/RPL5/RPL9/RPL38/RPL10A/UBA52/RPL27/RPL37/RPL35/RPL31/RPLP0/RPL35A/RPL17/RPL23/RPL23A/RPL24	30
GOCC_FICOLIN_1_RICH_GRANULE_LUMEN	GOCC_FICOLIN_1_RICH_GRANULE_LUMEN	42/820	124/14382	0.33871	5.94064	13.5864	5.31104e-22	3.30612e-20	2.33406e-20	GSN/HMGB1/ACLY/HSP90AA1/GSTP1/PDAP1/MNDA/IDH1/GMFG/ALDOA/SERPINA1/EEF1A1/HSPA1B/EEF2/HSP90AB1/PGM2/PSMB1/CAT/CSTB/HSPA8/XRCC6/LTA4H/PPIA/PNP/ACTR2/PFKL/HUWE1/ILF2/PKM/HBB/CCT8/CDK13/PGAM1/VCP/PGM1/SRP14/PSMA2/PSMD12/PYGL/VCL/CAPN1/PSMB7	42
GOCC_FICOLIN_1_RICH_GRANULE	GOCC_FICOLIN_1_RICH_GRANULE	47/820	185/14382	0.254054	4.45586	11.6328	1.20992e-18	6.69491e-17	4.72648e-17	GSN/HMGB1/ACLY/HSP90AA1/GSTP1/PDAP1/MNDA/IDH1/GMFG/ALDOA/SERPINA1/EEF1A1/HSPA1B/EEF2/HSP90AB1/PGM2/PSMB1/CAT/CSTB/HSPA8/XRCC6/LTA4H/PPIA/PNP/ACTR2/PFKL/HUWE1/ILF2/PKM/LAMP1/HBB/SERPINB10/CCT8/CDK13/PGAM1/VCP/LAMP2/PGM1/SRP14/PSMA2/PSMD12/PYGL/RHOA/DYNLL1/VCL/CAPN1/PSMB7	47
GOCC_LARGE_RIBOSOMAL_SUBUNIT	GOCC_LARGE_RIBOSOMAL_SUBUNIT	36/820	114/14382	0.315789	5.53864	11.9629	6.67692e-18	3.32511e-16	2.34746e-16	RPL13/RPL14/RPL27A/RPL18A/RPL13A/RPL7A/RPL30/RPL4/RPL26/RPL15/RPL21/RPL8/RPL3/RPL6/RPL10/RPL5/RPL9/RPL38/RPL10A/UBA52/RPL27/RPL37/RPL35/RPL31/MRPL47/RPLP0/RPL35A/RPL17/RPL23/RPL23A/MRPL39/RPL24/MRPL37/MRPL46/MRPL30/MRPL27	36
GOCC_OXIDOREDUCTASE_COMPLEX	GOCC_OXIDOREDUCTASE_COMPLEX	37/820	128/14382	0.289062	5.06987	11.3725	6.15858e-17	2.78816e-15	1.96839e-15	RRM1/PDHA1/CAT/CBR4/ETFB/DLD/LDHB/GPD2/CYBB/SDHB/NDUFA4/SDHA/DBT/UQCRH/ETFA/DLST/PDHX/OGDH/BCKDHB/PDHB/IDH3G/NDUFB6/GMPR2/IDH3A/NDUFAB1/UQCRC2/NDUFS1/UQCRB/UQCRC1/NDUFA5/NDUFA10/NDUFB3/NDUFV3/IDH3B/NDUFA9/DLAT/NDUFA2	37
GOCC_CHROMOSOMAL_REGION	GOCC_CHROMOSOMAL_REGION	67/820	390/14382	0.171795	3.01311	9.91061	2.54196e-16	1.05491e-14	7.44748e-15	APEX1/H3-3B/PRKDC/MEAF6/SEPTIN6/TPR/SMARCA5/TOX4/BRD7/KAT5/SSB/SPOUT1/PARP1/XRCC5/KAT7/XPO1/MACROH2A1/HNRNPA2B1/HNRNPU/CHMP4B/RCC2/H2AX/SMARCC2/WDR82/PCNA/FEN1/XRCC6/TERF2IP/PDS5B/SMC3/SMARCA4/CBX3/DDB1/KMT5B/XRCC1/NAT10/POLD1/IKZF1/MCM4/SIN3A/NBN/RAD50/CHAMP1/PDS5A/WRNIP1/MCM7/PTGES3/STAG2/TFIP11/MSH2/DYNLL1/RAD21/ATM/RANGAP1/BAZ1B/MCM5/PURA/PAFAH1B1/SETX/SEPTIN7/SMARCC1/MRE11/KAT8/RPA1/ALYREF/Z…	67
GOCC_VESICLE_LUMEN	GOCC_VESICLE_LUMEN	60/820	327/14382	0.183486	3.21817	9.97684	4.3388e-16	1.6621e-14	1.17341e-14	GSN/HMGB1/ACTN4/ACLY/HSP90AA1/GSTP1/ALB/MNDA/S100A11/IDH1/GMFG/FABP5/ALDOA/SERPINA1/TMSB4X/EEF1A1/EEF2/HEBP2/XRCC5/HSP90AB1/PGM2/PSMB1/CAT/FERMT3/CSTB/HSPA8/S100A9/XRCC6/PPIA/DOCK2/PNP/PA2G4/ACTR2/PFKL/CAP1/HUWE1/ILF2/PKM/SERPINB1/S100A8/TUBB4B/PSMD1/PTPN6/CCT8/PGAM1/CCT2/VCP/SRP14/GDI2/PRDX6/PSMA2/PSMD12/LYZ/PYGL/PYCARD/DYNC1H1/CYFIP1/VCL/GGH/PSMB7	60
GOCC_ATPASE_COMPLEX	GOCC_ATPASE_COMPLEX	38/820	147/14382	0.258503	4.5339	10.5895	1.38847e-15	4.939e-14	3.48684e-14	DEK/SMARCA5/ARID1A/BRD7/RUVBL1/KAT5/ARID1B/SMARCC2/ING3/ZNHIT1/RSF1/SMARCA4/MYBBP1A/ATP5PB/INO80D/ATP5ME/C17orf49/VCP/ATP5F1E/SMARCA2/DMAP1/YY1/ATP5F1B/ATP5F1C/PTPA/EP400/ATP5F1D/ATP6V1E1/ATP5F1A/ATP5PD/BAZ1B/ATP5PO/SMARCC1/ATP5PF/ATP5MG/PBRM1/MT-ATP8/ATP5MJ	38
GOCC_INNER_MITOCHONDRIAL_MEMBRANE_PROTEIN_COMPLEX	GOCC_INNER_MITOCHONDRIAL_MEMBRANE_PROTEIN_COMPLEX	39/820	158/14382	0.246835	4.32925	10.3468	3.12904e-15	9.74194e-14	6.87763e-14	PHB2/COX7B/ATP5PB/ATP5ME/PHB1/ATP5F1E/SLC25A6/SDHB/NDUFA4/SDHA/ATP5F1B/ATP5F1C/UQCRH/ATP5F1D/ATP5F1A/COX4I1/AFG3L2/ATP5PD/MCU/NDUFB6/COX5B/NDUFAB1/ATP5PO/ATP5PF/ATP5MG/UQCRC2/NDUFS1/UQCRB/HSPA9/COX7A2/UQCRC1/NDUFA5/NDUFA10/NDUFB3/NDUFV3/NDUFA9/MT-ATP8/ATP5MJ/NDUFA2	39
GOCC_CATALYTIC_STEP_2_SPLICEOSOME	GOCC_CATALYTIC_STEP_2_SPLICEOSOME	29/820	88/14382	0.329545	5.77991	11.0592	3.12994e-15	9.74194e-14	6.87763e-14	RBM22/HNRNPA3/HNRNPC/SNW1/SNRPB/HNRNPA2B1/HNRNPU/PRPF8/SNRPD1/MTREX/RBMX/BUD31/SYNCRIP/HNRNPH1/RBM8A/HNRNPR/HNRNPM/RALY/HNRNPF/DDX5/PRPF19/SF3A1/PRPF4B/DDX23/TFIP11/SNRNP40/SRSF1/SF3B6/ALYREF	29
GOCC_CYTOSOLIC_SMALL_RIBOSOMAL_SUBUNIT	GOCC_CYTOSOLIC_SMALL_RIBOSOMAL_SUBUNIT	20/820	41/14382	0.487805	8.55562	11.9127	9.06475e-15	2.65544e-13	1.87469e-13	RPS4X/RPS3A/RPS3/RPS11/RPS27A/FAU/RPS24/RPS19/RPS2/RPS13/RPS8/UBA52/RPS25/RPS9/RPS16/RPS12/RACK1/RPS10/RPS7/RPS6	20
GOCC_SPLICEOSOMAL_COMPLEX	GOCC_SPLICEOSOMAL_COMPLEX	42/820	196/14382	0.214286	3.75836	9.56068	5.3841e-14	1.4896e-12	1.05163e-12	RBM17/CWC25/RBM22/HNRNPA3/HNRNPC/SNW1/SNRPA/HNRNPH3/CWF19L1/SNRPB/HNRNPA2B1/SMNDC1/HNRNPU/PRPF8/HSPA8/SNRPD1/MTREX/RBMX/BUD31/SYNCRIP/HNRNPH1/DDX46/RBM8A/HNRNPR/SNU13/HNRNPM/RALY/HNRNPF/DDX5/PRPF19/DDX39B/SF3A1/PRPF4B/DDX23/TFIP11/SNRNP40/SRSF1/API5/PPP1R8/DHX15/SF3B6/ALYREF	42
GOCC_ACETYLTRANSFERASE_COMPLEX	GOCC_ACETYLTRANSFERASE_COMPLEX	30/820	104/14382	0.288462	5.05933	10.2159	5.88732e-14	1.5431e-12	1.0894e-12	MEAF6/EP300/PHF20/MRGBP/CREBBP/RUVBL1/KAT5/KAT7/HCFC1/JADE1/JADE2/JADE3/ING3/MSL2/DLD/KAT6B/YEATS2/KAT6A/VPS72/DMAP1/MBTD1/BRD1/EP400/WDR5/SGF29/TADA3/YEATS4/NAA50/USP22/KAT8	30
GOCC_SMALL_RIBOSOMAL_SUBUNIT	GOCC_SMALL_RIBOSOMAL_SUBUNIT	24/820	74/14382	0.324324	5.68833	9.94224	1.15263e-12	2.87004e-11	2.0262e-11	RPS4X/RPS3A/RPS3/RPS11/RPS27A/FAU/RPS24/RPS19/RPS2/RPS13/RPS8/UBA52/RPS25/RPS9/RPS16/RPS12/MRPS23/MRPS18C/RACK1/RPS10/RPS7/RPS6/MRPS22/MRPS27	24
GOCC_TRICARBOXYLIC_ACID_CYCLE_ENZYME_COMPLEX	GOCC_TRICARBOXYLIC_ACID_CYCLE_ENZYME_COMPLEX	12/820	16/14382	0.75	13.1543	11.9608	1.60816e-12	3.81363e-11	2.69235e-11	SUCLG1/DLD/DBT/DLST/OGDH/BCKDHB/IDH3G/FH/IDH3A/SUCLG2/SUCLA2/IDH3B	12
GOCC_PROTEIN_DNA_COMPLEX	GOCC_PROTEIN_DNA_COMPLEX	42/820	225/14382	0.186667	3.27395	8.4533	6.96466e-12	1.57655e-10	1.11301e-10	H2BC12/H3-3B/PRKDC/MEAF6/POLR2H/EP300/MRGBP/GTF2E1/GLYR1/BRF1/H1-5/RUVBL1/KAT5/H1-0/PARP1/XRCC5/MACROH2A1/H2AX/H1-4/PCNA/TOP1/NPM1/XRCC6/H3-7/TERF2IP/ING3/ZNHIT1/KAT6B/H1-2/POLD1/MCM4/KAT6A/VPS72/DMAP1/MBTD1/H1-10/EP400/MCM7/YEATS4/MCM5/H2AC21/RPA1	42
GOCC_NUCLEAR_PERIPHERY	GOCC_NUCLEAR_PERIPHERY	33/820	147/14382	0.22449	3.93733	8.80182	7.3005e-12	1.58072e-10	1.11596e-10	LMNA/CFL1/TPR/SNW1/LMNB1/NONO/PHB2/BRD7/RUVBL1/S100A10/VIM/HNRNPA2B1/HNRNPU/MYB/SMARCC2/PCNA/MATR3/PSMA6/SMC3/SMARCA4/NUMA1/HNRNPM/YY1/STAG2/PAXIP1/PPIG/LMNB2/RAD21/YEATS4/RNASEL/SMARCC1/KAT8/PBRM1	33
GOCC_NUCLEOID	GOCC_NUCLEOID	18/820	45/14382	0.4	7.01561	9.93794	1.34574e-11	2.79242e-10	1.97139e-10	TUFM/HADHA/VDAC1/SHMT2/ATP5F1B/DBT/SLC25A5/HSD17B10/HADHB/SOD2/SUPV3L1/LRPPRC/HSPA9/ACADVL/SSBP1/FASTKD5/ATAD3A/POLG2	18
GOCC_PROTON_TRANSPORTING_ATP_SYNTHASE_COMPLEX	GOCC_PROTON_TRANSPORTING_ATP_SYNTHASE_COMPLEX	13/820	22/14382	0.590909	10.364	10.8077	1.88943e-11	3.73339e-10	2.6357e-10	ATP5PB/ATP5ME/ATP5F1E/ATP5F1B/ATP5F1C/ATP5F1D/ATP5F1A/ATP5PD/ATP5PO/ATP5PF/ATP5MG/MT-ATP8/ATP5MJ	13
GOCC_CHROMOSOME_TELOMERIC_REGION	GOCC_CHROMOSOME_TELOMERIC_REGION	35/820	169/14382	0.207101	3.63234	8.46413	1.94916e-11	3.73339e-10	2.6357e-10	APEX1/H3-3B/PRKDC/TOX4/SSB/PARP1/XRCC5/MACROH2A1/HNRNPA2B1/H2AX/WDR82/PCNA/FEN1/XRCC6/TERF2IP/CBX3/DDB1/XRCC1/NAT10/POLD1/MCM4/NBN/RAD50/WRNIP1/MCM7/PTGES3/TFIP11/MSH2/ATM/MCM5/PURA/SETX/MRE11/RPA1/ALYREF	35
GOCC_H4_HISTONE_ACETYLTRANSFERASE_COMPLEX	GOCC_H4_HISTONE_ACETYLTRANSFERASE_COMPLEX	16/820	44/14382	0.363636	6.37783	8.78473	9.96936e-10	1.83879e-08	1.29815e-08	MEAF6/PHF20/MRGBP/RUVBL1/KAT5/HCFC1/ING3/MSL2/YEATS2/VPS72/DMAP1/MBTD1/EP400/WDR5/YEATS4/KAT8	16
GOCC_PIGMENT_GRANULE	GOCC_PIGMENT_GRANULE	25/820	112/14382	0.223214	3.91496	7.61499	2.91509e-09	5.04455e-08	3.56136e-08	YWHAE/ANXA6/HSP90AA1/YWHAZ/ERP29/FASN/PDIA4/HSP90AB1/CANX/HSPA5/RPN1/HSPA8/PRDX1/YWHAB/HSP90B1/LAMP1/CLTC/PDIA3/RAN/ANXA11/PPIB/CAPG/AHCY/SND1/GGH	25
GOCC_DNA_PACKAGING_COMPLEX	GOCC_DNA_PACKAGING_COMPLEX	31/820	164/14382	0.189024	3.3153	7.33247	2.93759e-09	5.04455e-08	3.56136e-08	H2BC12/H3-3B/MEAF6/MRGBP/GLYR1/H1-5/RUVBL1/KAT5/H1-0/XRCC5/MACROH2A1/H2AX/H1-4/XRCC6/H3-7/TERF2IP/ING3/ZNHIT1/SMC3/KAT6B/H1-2/KAT6A/VPS72/DMAP1/MBTD1/H1-10/EP400/STAG2/RAD21/YEATS4/H2AC21	31
GOCC_POLYSOME	GOCC_POLYSOME	19/820	67/14382	0.283582	4.97375	8.01645	3.37561e-09	5.60352e-08	3.95598e-08	RPS4X/RPS3/RPL18A/EEF2/VIM/RPL7A/RPL30/CALR/PSMA6/DHX9/RPL8/RPL6/RPL38/RPL10A/RPL31/HDLBP/MYH10/RPS6/RPL24	19
GOCC_SWI_SNF_SUPERFAMILY_TYPE_COMPLEX	GOCC_SWI_SNF_SUPERFAMILY_TYPE_COMPLEX	22/820	93/14382	0.236559	4.14902	7.49126	8.2646e-09	1.32767e-07	9.37309e-08	DEK/SMARCA5/ARID1A/BRD7/RUVBL1/KAT5/ARID1B/SMARCC2/ING3/ZNHIT1/RSF1/SMARCA4/MYBBP1A/INO80D/C17orf49/SMARCA2/DMAP1/YY1/EP400/BAZ1B/SMARCC1/PBRM1	22
GOCC_MITOCHONDRIAL_TRICARBOXYLIC_ACID_CYCLE_ENZYME_COMPLEX	GOCC_MITOCHONDRIAL_TRICARBOXYLIC_ACID_CYCLE_ENZYME_COMPLEX	8/820	11/14382	0.727273	12.7557	9.59046	1.52873e-08	2.37908e-07	1.67959e-07	SUCLG1/DLD/DBT/BCKDHB/IDH3G/IDH3A/SUCLG2/IDH3B	8
GOCC_RESPIRASOME	GOCC_RESPIRASOME	22/820	101/14382	0.217822	3.82038	6.99405	4.14418e-08	6.25395e-07	4.41518e-07	COX7B/SDHB/CYCS/NDUFA4/SDHA/UQCRH/COX4I1/NNT/NDUFB6/COX5B/NDUFAB1/UQCRC2/NDUFS1/UQCRB/COX7A2/UQCRC1/NDUFA5/NDUFA10/NDUFB3/NDUFV3/NDUFA9/NDUFA2	22
GOCC_NUCLEAR_SPECK	GOCC_NUCLEAR_SPECK	52/820	415/14382	0.125301	2.19766	6.0876	6.84601e-08	1.00274e-06	7.07916e-07	APEX1/LMNA/BCLAF1/CWC25/CDK12/SNW1/NONO/HSPA1B/JADE1/ZNF638/SMNDC1/HNRNPU/H2AX/PRPF8/ASCC3/SARNP/MAML1/SRSF3/MTREX/THRAP3/RBM25/RBM14/YLPM1/DDX46/KAT6A/CDK13/VPS72/RBM8A/DDX39A/EAF1/DDX5/RBM19/PRPF19/BRD1/EP400/DDX39B/RNPS1/SF3A1/IFI16/PRPF4B/TFIP11/PPIG/SNRNP40/SRSF1/API5/PPP1R8/DHX15/WTAP/BRD2/ATPAF2/SON/ALYREF	52
GOCC_MICROBODY_LUMEN	GOCC_MICROBODY_LUMEN	15/820	51/14382	0.294118	5.15854	7.31521	8.90591e-08	1.26718e-06	8.94609e-07	IDH1/CAT/GSTK1/EHHADH/HSD17B4/ECH1/ACOT8/HMGCL/GRHPR/ACOX3/GNPAT/ECI2/ATM/PRDX5/CRAT	15
GOCC_NUCLEOSOME	GOCC_NUCLEOSOME	25/820	133/14382	0.18797	3.29681	6.54332	1.11205e-07	1.53834e-06	1.08604e-06	H2BC12/H3-3B/MEAF6/MRGBP/GLYR1/H1-5/RUVBL1/KAT5/H1-0/MACROH2A1/H2AX/H1-4/H3-7/ING3/ZNHIT1/KAT6B/H1-2/KAT6A/VPS72/DMAP1/MBTD1/H1-10/EP400/YEATS4/H2AC21	25
GOCC_NUCLEAR_CHROMOSOME	GOCC_NUCLEAR_CHROMOSOME	34/820	224/14382	0.151786	2.66217	6.16508	1.56548e-07	2.10705e-06	1.48754e-06	SMARCA5/RUVBL1/KAT5/PARP1/MACROH2A1/HNRNPU/H2AX/PCNA/TOP1/TERF2IP/ING3/RAD9A/ZNHIT1/SMC3/DHX9/INO80D/POLD1/MCM4/SIN3A/SMARCAL1/BRD4/RAD50/DMAP1/YY1/EP400/MCM7/RAD21/BAZ1B/MCM5/UBE2I/SETX/LRPPRC/RPA1/PBRM1	34
GOCC_METHYLTRANSFERASE_COMPLEX	GOCC_METHYLTRANSFERASE_COMPLEX	20/820	92/14382	0.217391	3.81283	6.6552	1.76282e-07	2.31022e-06	1.63098e-06	PHF20/KMT2D/KMT2A/SNRPB/RUVBL1/KMT2C/HCFC1/WDR82/SNRPD1/JARID2/DPY30/C17orf49/RBBP5/WDR5/HSD17B10/PAXIP1/ERH/WTAP/TAF1/KAT8	20
GOCC_SITE_OF_DNA_DAMAGE	GOCC_SITE_OF_DNA_DAMAGE	22/820	110/14382	0.2	3.5078	6.49213	2.06555e-07	2.63755e-06	1.86206e-06	LMNA/ARPC2/SMARCA5/ARPC3/PARP1/XRCC5/KAT7/H2AX/ACTR2/CBX3/DDB1/SAMHD1/XRCC1/NBN/SMARCAL1/RAD50/VCP/PRPF19/ACTR3/MRE11/RPA1/ADPRS	22
GOCC_H4_H2A_HISTONE_ACETYLTRANSFERASE_COMPLEX	GOCC_H4_H2A_HISTONE_ACETYLTRANSFERASE_COMPLEX	11/820	30/14382	0.366667	6.43098	7.32187	3.88971e-07	4.84269e-06	3.41885e-06	MEAF6/MRGBP/RUVBL1/KAT5/ING3/YEATS2/VPS72/DMAP1/MBTD1/EP400/YEATS4	11
GOCC_PROTON_TRANSPORTING_TWO_SECTOR_ATPASE_COMPLEX	GOCC_PROTON_TRANSPORTING_TWO_SECTOR_ATPASE_COMPLEX	14/820	50/14382	0.28	4.91093	6.81163	4.70526e-07	5.71518e-06	4.03481e-06	ATP5PB/ATP5ME/ATP5F1E/ATP5F1B/ATP5F1C/ATP5F1D/ATP6V1E1/ATP5F1A/ATP5PD/ATP5PO/ATP5PF/ATP5MG/MT-ATP8/ATP5MJ	14
GOCC_MITOCHONDRIAL_PROTON_TRANSPORTING_ATP_SYNTHASE_COMPLEX_COUPLING_FACTOR_F_O	GOCC_MITOCHONDRIAL_PROTON_TRANSPORTING_ATP_SYNTHASE_COMPLEX_COUPLING_FACTOR_F_O	7/820	11/14382	0.636364	11.1612	8.28967	5.15104e-07	6.10767e-06	4.3119e-06	ATP5PB/ATP5ME/ATP5PD/ATP5PO/ATP5PF/ATP5MG/MT-ATP8	7
GOCC_CONDENSED_CHROMOSOME	GOCC_CONDENSED_CHROMOSOME	37/820	271/14382	0.136531	2.39463	5.69906	6.83694e-07	7.91814e-06	5.59006e-06	HMGB1/MKI67/MEAF6/SEPTIN6/TPR/SMARCA5/BRD7/KAT5/SPOUT1/XPO1/MACROH2A1/HNRNPU/CHMP4B/H2AX/SMARCC2/RAD9A/SMC3/SMARCA4/CBX3/KMT5B/SIN3A/BRD4/RAD50/HMGB2/CHAMP1/DYNLL1/RAD21/RANGAP1/BAZ1B/UBE2I/PAFAH1B1/SEPTIN7/SMARCC1/LRPPRC/KAT8/ZNF207/PBRM1	37
GOCC_HISTONE_METHYLTRANSFERASE_COMPLEX	GOCC_HISTONE_METHYLTRANSFERASE_COMPLEX	15/820	60/14382	0.25	4.38476	6.46012	9.17467e-07	1.03841e-05	7.33095e-06	PHF20/KMT2D/KMT2A/RUVBL1/KMT2C/HCFC1/WDR82/JARID2/DPY30/C17orf49/RBBP5/WDR5/PAXIP1/TAF1/KAT8	15
GOCC_CHROMOSOME_CENTROMERIC_REGION	GOCC_CHROMOSOME_CENTROMERIC_REGION	34/820	249/14382	0.136546	2.39489	5.4596	1.92281e-06	2.12791e-05	1.50227e-05	MEAF6/SEPTIN6/TPR/SMARCA5/BRD7/KAT5/SPOUT1/KAT7/XPO1/MACROH2A1/HNRNPU/CHMP4B/RCC2/SMARCC2/PDS5B/SMC3/SMARCA4/CBX3/KMT5B/IKZF1/SIN3A/CHAMP1/PDS5A/STAG2/DYNLL1/RAD21/RANGAP1/BAZ1B/PAFAH1B1/SEPTIN7/SMARCC1/KAT8/ZNF207/PBRM1	34
GOCC_CHAPERONE_COMPLEX	GOCC_CHAPERONE_COMPLEX	12/820	42/14382	0.285714	5.01115	6.40116	2.46043e-06	2.66368e-05	1.88051e-05	CDC37/RUVBL1/STIP1/CCT6A/HSP90AB1/HSPA8/TCP1/CCT3/CCT5/CCT8/CCT2/PTGES3	12
GOCC_AZUROPHIL_GRANULE	GOCC_AZUROPHIL_GRANULE	25/820	157/14382	0.159236	2.79284	5.55398	2.81369e-06	2.98131e-05	2.10475e-05	ACLY/MNDA/FABP5/HEBP2/PSAP/PA2G4/ACTR2/CAP1/VAPA/LAMP1/TUBB4B/PSMD1/CPNE3/CCT8/ANXA11/CCT2/VCP/LAMP2/CPNE1/GDI2/PRDX6/LYZ/PYCARD/DYNC1H1/GGH	25
GOCC_AZUROPHIL_GRANULE_LUMEN	GOCC_AZUROPHIL_GRANULE_LUMEN	18/820	91/14382	0.197802	3.46926	5.81026	3.0859e-06	3.20162e-05	2.26029e-05	ACLY/MNDA/FABP5/HEBP2/PA2G4/ACTR2/CAP1/TUBB4B/PSMD1/CCT8/CCT2/VCP/GDI2/PRDX6/LYZ/PYCARD/DYNC1H1/GGH	18
GOCC_PROTON_TRANSPORTING_ATP_SYNTHASE_COMPLEX_COUPLING_FACTOR_F_O	GOCC_PROTON_TRANSPORTING_ATP_SYNTHASE_COMPLEX_COUPLING_FACTOR_F_O	7/820	14/14382	0.5	8.76951	7.15153	4.60328e-06	4.67844e-05	3.30289e-05	ATP5PB/ATP5ME/ATP5PD/ATP5PO/ATP5PF/ATP5MG/MT-ATP8	7
GOCC_POLYSOMAL_RIBOSOME	GOCC_POLYSOMAL_RIBOSOME	10/820	31/14382	0.322581	5.65775	6.38345	5.08901e-06	5.06866e-05	3.57838e-05	RPL18A/RPL7A/RPL30/DHX9/RPL8/RPL6/RPL38/RPL10A/RPL31/RPL24	10
GOCC_CORTICAL_CYTOSKELETON	GOCC_CORTICAL_CYTOSKELETON	19/820	104/14382	0.182692	3.20424	5.54731	5.68413e-06	5.55038e-05	3.91847e-05	GSN/MYH9/ACTN4/WDR1/MAPRE1/EEF1A1/SPTB/TPM4/IQGAP1/ACTR2/CAP1/LASP1/EZR/CORO1A/NUMA1/EPB41/SLC4A1/CAPZB/CAPZA2	19
GOCC_SITE_OF_DOUBLE_STRAND_BREAK	GOCC_SITE_OF_DOUBLE_STRAND_BREAK	16/820	78/14382	0.205128	3.59775	5.6566	6.6226e-06	6.34241e-05	4.47763e-05	LMNA/ARPC2/SMARCA5/ARPC3/PARP1/H2AX/ACTR2/DDB1/SAMHD1/NBN/SMARCAL1/RAD50/VCP/PRPF19/ACTR3/MRE11	16
GOCC_MLL1_2_COMPLEX	GOCC_MLL1_2_COMPLEX	10/820	32/14382	0.3125	5.48095	6.23962	7.02632e-06	6.60209e-05	4.66095e-05	PHF20/KMT2A/RUVBL1/HCFC1/DPY30/C17orf49/RBBP5/WDR5/TAF1/KAT8	10
GOCC_CHAPERONIN_CONTAINING_T_COMPLEX	GOCC_CHAPERONIN_CONTAINING_T_COMPLEX	6/820	11/14382	0.545455	9.56674	6.98889	1.21701e-05	0.00011019	7.77952e-05	CCT6A/TCP1/CCT3/CCT5/CCT8/CCT2	6
GOCC_HAPTOGLOBIN_HEMOGLOBIN_COMPLEX	GOCC_HAPTOGLOBIN_HEMOGLOBIN_COMPLEX	6/820	11/14382	0.545455	9.56674	6.98889	1.21701e-05	0.00011019	7.77952e-05	HBA1/HBE1/HBD/HBG1/HBG2/HBB	6
GOCC_HEMOGLOBIN_COMPLEX	GOCC_HEMOGLOBIN_COMPLEX	6/820	12/14382	0.5	8.76951	6.62057	2.31648e-05	0.00020239	0.00014288	HBA1/HBE1/HBD/HBG1/HBG2/HBB	6
GOCC_MLL3_4_COMPLEX	GOCC_MLL3_4_COMPLEX	6/820	12/14382	0.5	8.76951	6.62057	2.31648e-05	0.00020239	0.00014288	KMT2D/KMT2C/DPY30/RBBP5/WDR5/PAXIP1	6
GOCC_PROTEASOME_COMPLEX	GOCC_PROTEASOME_COMPLEX	13/820	60/14382	0.216667	3.80012	5.34429	2.60104e-05	0.00022333	0.00015767	PSMC4/RAD23B/PSME2/PSMB1/PSMA7/PSMA6/PSMD1/VCP/PSMB3/PSMA2/PSMD12/PSMA3/PSMB7	13
GOCC_MICROBODY	GOCC_MICROBODY	22/820	146/14382	0.150685	2.64287	4.90596	2.67506e-05	0.00022579	0.00015941	IDH1/IDH2/VIM/CAT/GSTK1/SOD1/EHHADH/HSD17B4/ECH1/ACOT8/HMGCL/GRHPR/ACOX3/GNPAT/ECI2/ACSL1/RIDA/ATM/PRDX5/ISOC1/HSDL2/CRAT	22
GOCC_ACTIN_CYTOSKELETON	GOCC_ACTIN_CYTOSKELETON	50/820	488/14382	0.102459	1.79703	4.40465	4.03607e-05	0.00033428	0.00023599	GSN/LCP1/MYH9/ACTN4/FLNA/CFL1/ZYX/ARPC2/AHNAK/HNRNPC/ARPC3/WDR1/ALDOA/EEF1A1/SPTB/H1-0/ANXA1/PAK1/TPM4/FERMT3/IQGAP1/SNCA/ACTR2/CAP1/DHX9/MTPN/LASP1/EZR/CORO1C/CORO1A/FLII/TMOD3/AIF1/GABARAP/SWAP70/CAPZB/FSCN1/ARPC1B/CAPZA1/TWF2/SLC9A3R1/CAPG/ACTR3/MYH10/CAPZA2/DYNLL2/SEPTIN7/VCL/ILK/STOML2	50
GOCC_SWR1_COMPLEX	GOCC_SWR1_COMPLEX	6/820	13/14382	0.461538	8.09493	6.29284	4.09454e-05	0.00033428	0.00023599	RUVBL1/KAT5/ING3/ZNHIT1/DMAP1/EP400	6
GOCC_CELL_CORTEX	GOCC_CELL_CORTEX	35/820	302/14382	0.115894	2.03267	4.45967	5.11471e-05	0.00041083	0.00029004	GSN/MYH9/ACTN4/FLNA/SEPTIN6/WDR1/MAPRE1/EEF1A1/SPTB/ENO1/TPM4/IQGAP1/SNCA/ACTR2/CSNK1G2/CAP1/LASP1/EZR/CORO1C/CORO1A/NUMA1/EPB41/CLTA/SLC4A1/NRBP1/PFN1/CAPZB/FSCN1/RHOA/MYH10/CAPZA2/PAFAH1B1/SEPTIN7/DYNC1H1/FNBP1	35
GOCC_PROTON_TRANSPORTING_TWO_SECTOR_ATPASE_COMPLEX_CATALYTIC_DOMAIN	GOCC_PROTON_TRANSPORTING_TWO_SECTOR_ATPASE_COMPLEX_CATALYTIC_DOMAIN	7/820	19/14382	0.368421	6.46175	5.85768	5.2535e-05	0.00041528	0.00029318	ATP5F1E/ATP5F1B/ATP5F1C/ATP5F1D/ATP6V1E1/ATP5F1A/ATP5PO	7
GOCC_INO80_TYPE_COMPLEX	GOCC_INO80_TYPE_COMPLEX	8/820	26/14382	0.307692	5.39662	5.51733	6.71679e-05	0.00052253	0.0003689	RUVBL1/KAT5/ING3/ZNHIT1/INO80D/DMAP1/YY1/EP400	8
GOCC_NPBAF_COMPLEX	GOCC_NPBAF_COMPLEX	6/820	14/14382	0.428571	7.51672	5.99839	6.8202e-05	0.00052253	0.0003689	ARID1A/ARID1B/SMARCC2/SMARCA4/SMARCA2/SMARCC1	6
GOCC_PROTEASOME_CORE_COMPLEX	GOCC_PROTEASOME_CORE_COMPLEX	7/820	20/14382	0.35	6.13866	5.65453	7.68622e-05	0.00057996	0.00040944	PSMB1/PSMA7/PSMA6/PSMB3/PSMA2/PSMA3/PSMB7	7
GOCC_PEPTIDASE_COMPLEX	GOCC_PEPTIDASE_COMPLEX	19/820	125/14382	0.152	2.66593	4.59979	8.24816e-05	0.00061307	0.00043282	PSMC4/RAD23B/CAPNS1/PSME2/PSMB1/PSMA7/PSMA6/PSMD1/VCP/PSMB3/PSMA2/PSMD12/PSMA3/AFG3L2/SGF29/TADA3/USP22/CAPN1/PSMB7	19
GOCC_CONDENSED_CHROMOSOME_CENTROMERIC_REGION	GOCC_CONDENSED_CHROMOSOME_CENTROMERIC_REGION	23/820	170/14382	0.135294	2.37293	4.42776	9.92543e-05	0.00072689	0.00051317	MEAF6/SEPTIN6/TPR/BRD7/KAT5/SPOUT1/XPO1/HNRNPU/CHMP4B/SMARCC2/SMARCA4/CBX3/KMT5B/SIN3A/CHAMP1/DYNLL1/RANGAP1/PAFAH1B1/SEPTIN7/SMARCC1/KAT8/ZNF207/PBRM1	23
GOCC_BBAF_COMPLEX	GOCC_BBAF_COMPLEX	5/820	10/14382	0.5	8.76951	6.04331	0.00011792	0.00085107	0.00060084	ARID1A/ARID1B/SMARCC2/SMARCA4/SMARCA2	5
GOCC_SPINDLE	GOCC_SPINDLE	43/820	421/14382	0.102138	1.7914	4.05244	0.00014832	0.00105521	0.00074496	MYH9/DIDO1/RTRAF/SEPTIN6/TPR/CDC42/RPS3/MAPRE1/KAT5/SPOUT1/HNRNPU/CHMP4B/RCC2/NPM1/SMC3/CBX3/CLTC/TUBB4B/YEATS2/NUMA1/EPB41/CLTA/ANXA11/CHAMP1/PRPF19/SLC25A5/WDR5/CAPG/KIF2A/STAG2/CCAR2/SGF29/TADA3/DYNLL1/RAD21/ATM/RANGAP1/PAFAH1B1/CALM1/SEPTIN7/ACOT13/NSUN2/ZNF207	43
GOCC_ENDOPEPTIDASE_COMPLEX	GOCC_ENDOPEPTIDASE_COMPLEX	15/820	90/14382	0.166667	2.92317	4.5002	0.00015961	0.00111951	0.00079035	PSMC4/RAD23B/CAPNS1/PSME2/PSMB1/PSMA7/PSMA6/PSMD1/VCP/PSMB3/PSMA2/PSMD12/PSMA3/CAPN1/PSMB7	15
GOCC_NBAF_COMPLEX	GOCC_NBAF_COMPLEX	6/820	16/14382	0.375	6.57713	5.48836	0.0001648	0.00113983	0.0008047	ARID1A/ARID1B/SMARCC2/SMARCA4/SMARCA2/SMARCC1	6
GOCC_U2_TYPE_CATALYTIC_STEP_2_SPLICEOSOME	GOCC_U2_TYPE_CATALYTIC_STEP_2_SPLICEOSOME	8/820	30/14382	0.266667	4.67707	4.95731	0.00020533	0.00140074	0.0009889	RBM22/SNW1/SNRPB/PRPF8/SNRPD1/BUD31/PRPF19/SNRNP40	8
GOCC_TERTIARY_GRANULE_LUMEN	GOCC_TERTIARY_GRANULE_LUMEN	11/820	55/14382	0.2	3.5078	4.58181	0.00023008	0.00154839	0.00109313	IDH1/ALDOA/CSTB/LTA4H/ILF2/HBB/PTPN6/PGM1/LYZ/CYFIP1/GGH	11
GOCC_REPLICATION_FORK	GOCC_REPLICATION_FORK	12/820	66/14382	0.181818	3.18891	4.38257	0.00031008	0.00205895	0.00145358	SMARCA5/PARP1/H2AX/PCNA/RFC4/POLD1/NBN/SMARCAL1/DMAP1/BAZ1B/MRE11/RPA1	12
GOCC_CATALYTIC_STEP_1_SPLICEOSOME	GOCC_CATALYTIC_STEP_1_SPLICEOSOME	5/820	12/14382	0.416667	7.30793	5.37512	0.00033667	0.00220607	0.00155745	CWC25/RBM22/PRPF8/RBM8A/PRPF19	5
GOCC_NADH_DEHYDROGENASE_COMPLEX	GOCC_NADH_DEHYDROGENASE_COMPLEX	10/820	49/14382	0.204082	3.57939	4.4472	0.00037054	0.00239649	0.00169188	NDUFA4/NDUFB6/NDUFAB1/NDUFS1/NDUFA5/NDUFA10/NDUFB3/NDUFV3/NDUFA9/NDUFA2	10
GOCC_VACUOLAR_LUMEN	GOCC_VACUOLAR_LUMEN	22/820	176/14382	0.125	2.19238	3.91358	0.00043527	0.00277905	0.00196196	ACLY/HSP90AA1/MNDA/FABP5/HEBP2/HSPA8/PSAP/PA2G4/ACTR2/CAP1/TUBB4B/PSMD1/CCT8/CCT2/VCP/LAMP2/GDI2/PRDX6/LYZ/PYCARD/DYNC1H1/GGH	22
GOCC_PROTON_TRANSPORTING_TWO_SECTOR_ATPASE_COMPLEX_PROTON_TRANSPORTING_DOMAIN	GOCC_PROTON_TRANSPORTING_TWO_SECTOR_ATPASE_COMPLEX_PROTON_TRANSPORTING_DOMAIN	7/820	26/14382	0.269231	4.72205	4.6708	0.00048292	0.0030442	0.00214915	ATP5PB/ATP5ME/ATP5PD/ATP5PO/ATP5PF/ATP5MG/MT-ATP8	7
GOCC_CYTOCHROME_COMPLEX	GOCC_CYTOCHROME_COMPLEX	9/820	42/14382	0.214286	3.75836	4.40191	0.00049506	0.00308177	0.00217568	COX7B/NDUFA4/UQCRH/COX4I1/COX5B/UQCRC2/UQCRB/COX7A2/UQCRC1	9
GOCC_SET1C_COMPASS_COMPLEX	GOCC_SET1C_COMPASS_COMPLEX	5/820	13/14382	0.384615	6.74578	5.09621	0.0005215	0.00320624	0.00226355	HCFC1/WDR82/DPY30/RBBP5/WDR5	5
GOCC_MITOTIC_SPINDLE	GOCC_MITOTIC_SPINDLE	22/820	180/14382	0.122222	2.14366	3.79662	0.00059402	0.0036076	0.0025469	RTRAF/TPR/CDC42/RPS3/MAPRE1/KAT5/SPOUT1/HNRNPU/RCC2/SMC3/CLTC/TUBB4B/YEATS2/NUMA1/EPB41/WDR5/CAPG/STAG2/SGF29/TADA3/DYNLL1/RANGAP1	22
GOCC_U2_TYPE_SPLICEOSOMAL_COMPLEX	GOCC_U2_TYPE_SPLICEOSOMAL_COMPLEX	14/820	92/14382	0.152174	2.66898	3.94884	0.00068121	0.00408723	0.00288551	CWC25/RBM22/SNW1/SNRPB/PRPF8/SNRPD1/BUD31/RBM8A/SNU13/PRPF19/SF3A1/TFIP11/SNRNP40/SF3B6	14
GOCC_BRAHMA_COMPLEX	GOCC_BRAHMA_COMPLEX	5/820	14/14382	0.357143	6.26394	4.84525	0.00077333	0.00458473	0.00323674	ARID1A/ARID1B/SMARCC2/SMARCA2/SMARCC1	5
GOCC_RSC_TYPE_COMPLEX	GOCC_RSC_TYPE_COMPLEX	5/820	15/14382	0.333333	5.84634	4.6176	0.00110589	0.00647923	0.00457422	BRD7/SMARCC2/SMARCA4/SMARCC1/PBRM1	5
GOCC_PODOSOME	GOCC_PODOSOME	7/820	30/14382	0.233333	4.09244	4.16913	0.00122436	0.0070084	0.0049478	GSN/LCP1/WDR1/TPM4/FERMT3/FSCN1/VCL	7
GOCC_SWI_SNF_COMPLEX	GOCC_SWI_SNF_COMPLEX	7/820	30/14382	0.233333	4.09244	4.16913	0.00122436	0.0070084	0.0049478	ARID1A/ARID1B/SMARCC2/SMARCA4/SMARCA2/SMARCC1/PBRM1	7
GOCC_SMALL_SUBUNIT_PROCESSOME	GOCC_SMALL_SUBUNIT_PROCESSOME	8/820	39/14382	0.205128	3.59775	3.99438	0.00136895	0.00774704	0.00546927	PRKDC/NOP58/XRCC5/PWP2/SNU13/NOP56/RPS7/FBL	8
GOCC_FIBRILLAR_CENTER	GOCC_FIBRILLAR_CENTER	18/820	146/14382	0.123288	2.16235	3.47102	0.00163557	0.00915183	0.00646103	NOLC1/NOP58/SMARCA5/NONO/TOP1/UBE2N/TCOF1/WDR33/SMARCA4/EZR/DDX46/AFF4/MLLT1/NOP56/TRERF1/STAG2/POLR1G/FBL	18
GOCC_SMOOTH_ENDOPLASMIC_RETICULUM	GOCC_SMOOTH_ENDOPLASMIC_RETICULUM	7/820	32/14382	0.21875	3.83666	3.94999	0.00183271	0.010141	0.00715937	ERP29/CANX/HSPA5/CALR/RPL10/GABARAP/PPIB	7
GOCC_U5_SNRNP	GOCC_U5_SNRNP	6/820	25/14382	0.24	4.20937	3.94909	0.0023452	0.0128342	0.00906068	SNRPB/PRPF8/SNRPD1/DDX23/SNRNP40/TSSC4	6
GOCC_MALE_GERM_CELL_NUCLEUS	GOCC_MALE_GERM_CELL_NUCLEUS	9/820	52/14382	0.173077	3.0356	3.61585	0.00245346	0.0132795	0.00937512	TAF3/H2AX/PCNA/TOP1/TERF2IP/DAZAP1/RAN/SMARCC1/TSN	9
GOCC_AMINOACYL_TRNA_SYNTHETASE_MULTIENZYME_COMPLEX	GOCC_AMINOACYL_TRNA_SYNTHETASE_MULTIENZYME_COMPLEX	4/820	11/14382	0.363636	6.37783	4.38732	0.00250658	0.0132795	0.00937512	EPRS1/DARS1/RARS1/KARS1	4
GOCC_NSL_COMPLEX	GOCC_NSL_COMPLEX	4/820	11/14382	0.363636	6.37783	4.38732	0.00250658	0.0132795	0.00937512	PHF20/HCFC1/WDR5/KAT8	4
GOCC_TERTIARY_GRANULE	GOCC_TERTIARY_GRANULE	19/820	164/14382	0.115854	2.03196	3.26817	0.00254728	0.0133531	0.00942704	IDH1/ALDOA/CSTB/LTA4H/ILF2/LAMP1/HBB/RAB14/SERPINB10/PTPN6/CYBB/LAMP2/PGM1/LYZ/RHOA/DYNLL1/KCNAB2/CYFIP1/GGH	19
GOCC_CORTICAL_ACTIN_CYTOSKELETON	GOCC_CORTICAL_ACTIN_CYTOSKELETON	11/820	73/14382	0.150685	2.64287	3.46018	0.00269165	0.0139629	0.00985758	GSN/MYH9/ACTN4/WDR1/EEF1A1/SPTB/IQGAP1/ACTR2/CAP1/LASP1/CORO1A	11
GOCC_INCLUSION_BODY	GOCC_INCLUSION_BODY	11/820	74/14382	0.148649	2.60715	3.40818	0.00300271	0.015416	0.0108834	TPR/HSPA1B/EEF2/SNCA/BAG5/FBXO7/POLD1/NBN/CPNE1/RANGAP1/GPX1	11
GOCC_NUCLEAR_REPLICATION_FORK	GOCC_NUCLEAR_REPLICATION_FORK	7/820	35/14382	0.2	3.5078	3.65247	0.00315547	0.0160349	0.0113204	SMARCA5/PARP1/PCNA/POLD1/SMARCAL1/BAZ1B/RPA1	7
GOCC_NUCLEAR_LAMINA	GOCC_NUCLEAR_LAMINA	4/820	12/14382	0.333333	5.84634	4.12967	0.00359154	0.0180665	0.0127546	LMNA/LMNB1/PCNA/LMNB2	4
GOCC_RUFFLE	GOCC_RUFFLE	20/820	182/14382	0.10989	1.92737	3.09586	0.00369467	0.0183995	0.0129897	LCP1/MYH9/CFL1/PLEK/S100A11/TLN1/RPS3/EEF1A1/PAK1/IQGAP1/DNM2/EZR/CORO1C/AIF1/FSCN1/SLC9A3R1/CAPG/RHOA/CYFIP1/S100A6	20
GOCC_PHAGOCYTIC_CUP	GOCC_PHAGOCYTIC_CUP	6/820	28/14382	0.214286	3.75836	3.59239	0.00431174	0.0210514	0.0148619	LCP1/ANXA1/DNM2/CORO1A/AIF1/RACK1	6
GOCC_RESPIRATORY_CHAIN_COMPLEX_IV	GOCC_RESPIRATORY_CHAIN_COMPLEX_IV	6/820	28/14382	0.214286	3.75836	3.59239	0.00431174	0.0210514	0.0148619	COX7B/NDUFA4/COX4I1/COX5B/UQCRC2/COX7A2	6
GOCC_GERM_CELL_NUCLEUS	GOCC_GERM_CELL_NUCLEUS	10/820	67/14382	0.149254	2.61776	3.2636	0.00443634	0.0214495	0.015143	TAF3/H2AX/PCNA/TOP1/TERF2IP/HMGN1/DAZAP1/RAN/SMARCC1/TSN	10
GOCC_CYTOLYTIC_GRANULE	GOCC_CYTOLYTIC_GRANULE	4/820	13/14382	0.307692	5.39662	3.89957	0.004956	0.0235056	0.0165945	CALR/LAMP1/SERPINB1/TIAL1	4
GOCC_PRP19_COMPLEX	GOCC_PRP19_COMPLEX	4/820	13/14382	0.307692	5.39662	3.89957	0.004956	0.0235056	0.0165945	RBM22/HSPA8/PRPF19/TSSC4	4
GOCC_MEDIATOR_COMPLEX	GOCC_MEDIATOR_COMPLEX	7/820	38/14382	0.184211	3.23087	3.38588	0.00510594	0.0239883	0.0169353	MED13L/BCLAF1/MED1/MED6/THRAP3/MED14/MED12	7
GOCC_MIDBODY	GOCC_MIDBODY	21/820	203/14382	0.103448	1.81438	2.87338	0.00601069	0.027975	0.0197498	SAFB/SEPTIN6/CDC42/HNRNPU/CHMP4B/RCC2/IQGAP1/HSPA5/DNM2/HSP90B1/NAT10/RAN/ANXA11/CHAMP1/CAPG/RACK1/RHOA/RAD21/ERH/MYH10/SEPTIN7	21
GOCC_HETEROCHROMATIN	GOCC_HETEROCHROMATIN	11/820	81/14382	0.135802	2.38184	3.0666	0.00607582	0.0280163	0.019779	TOP2B/SMARCA5/H1-5/MACROH2A1/H1-4/TRIM28/TCP1/CBX3/IKZF1/UBA1/BAZ1B	11
GOCC_SNO_S_RNA_CONTAINING_RIBONUCLEOPROTEIN_COMPLEX	GOCC_SNO_S_RNA_CONTAINING_RIBONUCLEOPROTEIN_COMPLEX	6/820	30/14382	0.2	3.5078	3.38094	0.00616787	0.0281798	0.0198944	NOLC1/NOP58/SNU13/NOP56/SNRNP40/FBL	6
GOCC_RIBONUCLEOPROTEIN_GRANULE	GOCC_RIBONUCLEOPROTEIN_GRANULE	26/820	271/14382	0.095941	1.68271	2.78986	0.006555	0.0292149	0.0206251	RPS4X/DDX1/HNRNPL/PRRC2C/HNRNPA3/CDC42/SSB/HNRNPAB/HNRNPU/IQGAP1/TOP1/PSMA6/SARNP/DHX9/SERPINB1/RPL6/VCP/SYMPK/PSMA2/RPLP0/DCPS/TIAL1/RPS6/NSUN2/FASTKD5/FASTKD1	26
GOCC_ATAC_COMPLEX	GOCC_ATAC_COMPLEX	4/820	14/14382	0.285714	5.01115	3.69211	0.00662907	0.0292149	0.0206251	YEATS2/WDR5/SGF29/TADA3	4
GOCC_ISWI_TYPE_COMPLEX	GOCC_ISWI_TYPE_COMPLEX	4/820	14/14382	0.285714	5.01115	3.69211	0.00662907	0.0292149	0.0206251	SMARCA5/RSF1/C17orf49/BAZ1B	4
GOCC_MITOCHONDRIAL_RESPIRATORY_CHAIN_COMPLEX_III	GOCC_MITOCHONDRIAL_RESPIRATORY_CHAIN_COMPLEX_III	4/820	14/14382	0.285714	5.01115	3.69211	0.00662907	0.0292149	0.0206251	UQCRH/UQCRC2/UQCRB/UQCRC1	4
GOCC_DNA_REPAIR_COMPLEX	GOCC_DNA_REPAIR_COMPLEX	5/820	22/14382	0.227273	3.98614	3.44655	0.00695659	0.0298652	0.0210843	PRKDC/XRCC5/ASCC3/XRCC6/ATM	5
GOCC_TELOMERASE_HOLOENZYME_COMPLEX	GOCC_TELOMERASE_HOLOENZYME_COMPLEX	5/820	22/14382	0.227273	3.98614	3.44655	0.00695659	0.0298652	0.0210843	HNRNPC/SNRPB/HNRNPU/NAT10/PTGES3	5
GOCC_ORGANELLE_ENVELOPE_LUMEN	GOCC_ORGANELLE_ENVELOPE_LUMEN	12/820	94/14382	0.12766	2.23902	2.96345	0.00701653	0.0298652	0.0210843	CACYBP/AK2/CAT/SOD1/SHMT2/CYCS/COX17/REXO2/PARK7/NDUFS1/TRAP1/STOML2	12
GOCC_SPLICEOSOMAL_SNRNP_COMPLEX	GOCC_SPLICEOSOMAL_SNRNP_COMPLEX	12/820	94/14382	0.12766	2.23902	2.96345	0.00701653	0.0298652	0.0210843	SNRPA/SNRPB/PRPF8/SNRPD1/DDX46/SNU13/DDX39B/SF3A1/DDX23/SNRNP40/SF3B6/TSSC4	12
GOCC_ROUGH_ENDOPLASMIC_RETICULUM	GOCC_ROUGH_ENDOPLASMIC_RETICULUM	11/820	83/14382	0.13253	2.32445	2.97551	0.0073003	0.0308097	0.0217511	CANX/RPN1/RPL4/PKM/RAB14/RPL6/RP9/UBA1/CYBB/RPL27/SRP9	11
GOCC_ENDOCYTIC_VESICLE_LUMEN	GOCC_ENDOCYTIC_VESICLE_LUMEN	5/820	23/14382	0.217391	3.81283	3.3196	0.0084796	0.0354861	0.0250525	HBA1/HSP90AA1/CALR/HSP90B1/HBB	5
GOCC_MRNA_CLEAVAGE_AND_POLYADENYLATION_SPECIFICITY_FACTOR_COMPLEX	GOCC_MRNA_CLEAVAGE_AND_POLYADENYLATION_SPECIFICITY_FACTOR_COMPLEX	4/820	15/14382	0.266667	4.67707	3.50352	0.0086375	0.0358456	0.0253064	NUDT21/WDR33/SYMPK/CPSF2	4
GOCC_AXONAL_GROWTH_CONE	GOCC_AXONAL_GROWTH_CONE	5/820	24/14382	0.208333	3.65396	3.19958	0.0102186	0.0420567	0.0296913	FKBP4/FLNA/HSP90AA1/HSP90AB1/CYFIP1	5
GOCC_LAMELLIPODIUM	GOCC_LAMELLIPODIUM	20/820	202/14382	0.0990099	1.73654	2.59222	0.0114775	0.0468507	0.0330757	GSN/CFL1/ARPC2/ARPC3/PAK1/DNM2/CORO1C/CORO1A/NRBP1/AIF1/SWAP70/CAPZB/FSCN1/TWF2/CAPG/ACTR3/RHOA/MYH10/CYFIP1/ILK	20
GOCC_CONTRACTILE_FIBER	GOCC_CONTRACTILE_FIBER	23/820	243/14382	0.0946502	1.66007	2.55167	0.0118223	0.0478659	0.0337925	ACTN4/FLNA/DEK/AHNAK/ALDOA/ENO1/PAK1/TPM4/ANK1/RPL15/PSMA6/CORO1C/SLC4A1/TMOD3/FKBP1A/CAPZB/TWF2/PLEC/CALM1/FBXO22/MTMR12/VCL/ILK	23

## Sheet: h
feature	group	logFC	adj.P.Val
	C4	-0.966889	9.06573e-15
	C4	-1.12335	1.1478e-11
	C4	-1.26647	6.37938e-10
	C4	-0.895895	1.82996e-09
	C4	-0.775538	4.44983e-09
	C4	-0.593328	2.54311e-08
	C4	-1.4601	3.4564e-08
	C4	-1.3304	3.4564e-08
	C4	-1.32191	9.45991e-08
	C4	-0.644542	9.45991e-08
	C4	-1.16209	2.70979e-07
	C4	-0.525259	2.70979e-07
	C4	-1.06343	2.91514e-07
	C4	-1.21071	3.16355e-07
	C4	-1.46705	3.16355e-07
	C4	-0.962363	3.83846e-07
	C4	-1.02102	1.01543e-06
	C4	-1.21354	2.10978e-06
	C4	-0.915108	2.48065e-06
	C4	-1.53029	3.23012e-06
	C4	-1.24944	3.61685e-06
	C4	-0.400923	5.00973e-06
	C4	-0.431603	5.00973e-06
	C4	-0.679608	5.07382e-06
	C4	-1.17381	6.40613e-06
	C4	-1.04475	6.40613e-06
	C4	-0.337749	7.42011e-06
	C4	-0.831296	8.10695e-06
	C4	-1.23989	8.8255e-06
	C4	-0.838636	8.8255e-06
	C4	-1.81204	1.27027e-05
	C4	-1.40061	1.31415e-05
	C4	-0.328002	1.50752e-05
	C4	-0.643133	1.65739e-05
	C4	-0.51369	1.88054e-05
	C4	-0.457603	2.03449e-05
	C4	-1.76707	2.44559e-05
	C4	-1.17135	2.71978e-05
	C4	-1.29642	2.80005e-05
	C4	-0.857256	2.84505e-05
	C4	-1.26373	2.85113e-05
	C4	-1.01789	2.85589e-05
	C4	-1.07521	3.55784e-05
	C4	-0.461396	3.76728e-05
	C4	-0.305659	4.12017e-05
	C4	-0.771675	5.01399e-05
	C4	-0.256031	5.01399e-05
	C4	-1.03411	5.0894e-05
	C4	-0.840897	5.09801e-05
	C4	-0.925758	6.2652e-05
	C4	-0.483105	8.38405e-05
	C4	-0.69685	8.81169e-05
	C4	-0.305162	9.15192e-05
	C4	-1.01332	9.15192e-05
	C4	-0.246436	9.97789e-05
	C4	-0.741579	0.000110903
	C4	-0.394649	0.000118303
	C4	-1.34215	0.000118901
	C4	-0.393141	0.000119819
	C4	-0.955057	0.000127406
	C4	-0.506239	0.000150083
	C4	-0.512151	0.000150083
	C4	-0.395732	0.000154298
	C4	-0.827389	0.000160778
	C4	-1.03596	0.000186847
	C4	-1.00953	0.00019993
	C4	-0.458803	0.000209403
	C4	-0.4061	0.00022287
	C4	-1.02084	0.00022287
	C4	-0.983208	0.000226248
	C4	-1.03934	0.00024102
	C4	-0.985304	0.000245629
	C4	-1.31898	0.000268553
	C4	-0.787701	0.000270367
	C4	-0.577095	0.000278603
	C4	-1.20504	0.000278603
	C4	-0.655726	0.000310632
	C4	-1.43713	0.000339788
	C4	-0.23538	0.00035713
	C4	-0.76456	0.000376321
	C4	-0.239364	0.000376321
	C4	-0.457229	0.000377676
	C4	-0.833463	0.000383435
	C4	-0.9242	0.000422516
	C4	-0.93265	0.000444317
	C4	-0.369	0.000449874
	C4	-0.707513	0.000450243
	C4	-1.15317	0.000464659
	C4	-0.257719	0.000464659
	C4	-0.379846	0.000464659
	C4	-0.456101	0.000468337
	C4	-0.188323	0.000468345
	C4	-0.305687	0.000488547
	C4	-0.232465	0.000499011
	C4	-0.744618	0.000512849
	C4	-0.57331	0.000572906
	C4	-0.983598	0.000623816
	C4	-0.630383	0.000703698
	C4	-0.663856	0.000712155
	C4	-0.376055	0.00072345
	C4	-0.947437	0.000769644
	C4	-1.1424	0.00077849
	C4	-0.941032	0.000782194
	C4	-0.278613	0.000857239
	C4	-0.616223	0.000873217
	C4	-0.286601	0.000933137
	C4	-0.270977	0.000965144
	C4	-0.767119	0.00103912
	C4	-0.319052	0.0010398
	C4	-0.544681	0.0010398
	C4	-0.562638	0.00107376
	C4	-0.851402	0.00108091
	C4	-0.447864	0.00111094
	C4	-0.354745	0.00113261
	C4	-0.531752	0.00125291
	C4	-0.315191	0.00126937
	C4	-0.575	0.00126937
	C4	-0.630743	0.00132759
	C4	-0.730757	0.00133339
	C4	-0.399238	0.00148709
	C4	-0.306073	0.00157196
	C4	-0.573292	0.00161258
	C4	-1.12502	0.00161258
	C4	-0.534362	0.00164222
	C4	-0.400192	0.00164222
	C4	-0.631211	0.00177237
	C4	-0.650898	0.00180471
	C4	-0.170378	0.00181592
	C4	-0.282633	0.00191264
	C4	-1.13221	0.00201278
	C4	-0.763074	0.00205643
	C4	-0.291658	0.00214044
	C4	-0.882159	0.00215219
	C4	-0.253231	0.00217051
	C4	-0.259999	0.00222361
	C4	-0.525127	0.00224407
	C4	-0.569972	0.00225763
	C4	-0.366009	0.00225763
	C4	-0.428326	0.00228883
	C4	-0.729638	0.00230185
	C4	-0.841407	0.00230689
	C4	-0.323807	0.0024139
	C4	-0.522361	0.00246188
	C4	-0.356685	0.00246188
	C4	-0.38612	0.00246188
	C4	-0.365041	0.00249279
	C4	-0.795195	0.00249279
	C4	-0.253665	0.00249929
	C4	-0.593334	0.00250485
	C4	-0.4569	0.00251531
	C4	-0.561221	0.00258226
	C4	-0.665175	0.00259711
	C4	-0.847677	0.00261348
	C4	-0.525339	0.0026581
	C4	-0.375755	0.00270515
	C4	-0.716046	0.00272548
	C4	-0.507164	0.00274568
	C4	-0.670792	0.00275309
	C4	-0.909376	0.00279953
	C4	-1.13456	0.00279953
	C4	-0.39231	0.00282207
	C4	-0.306332	0.00286589
	C4	-0.809742	0.00287289
	C4	-0.240997	0.00288832
	C4	-0.646227	0.00288832
	C4	-0.79714	0.00288832
	C4	-0.372684	0.00288832
	C4	-0.450624	0.00289799
	C4	-0.361291	0.00289799
	C4	-0.806496	0.00299893
	C4	-0.696619	0.00299893
	C4	-0.773234	0.00306669
	C4	-1.03392	0.0030965
	C4	-0.383213	0.00313019
	C4	-0.367487	0.00321541
	C4	-0.593775	0.00321541
	C4	-0.198914	0.00321687
	C4	-0.389613	0.00327488
	C4	-0.680075	0.00333695
	C4	-0.375055	0.00335731
	C4	-0.194435	0.00339989
	C4	-0.448876	0.00339989
	C4	-0.576549	0.0035003
	C4	-0.386601	0.00352577
	C4	-1.23882	0.00352577
	C4	-0.988547	0.00355663
	C4	-0.210774	0.00362207
	C4	-0.413224	0.00362411
	C4	-0.320298	0.00372024
	C4	-0.472637	0.00374831
	C4	-0.369327	0.00376681
	C4	-0.750275	0.00377036
	C4	-0.757919	0.00378547
	C4	-1.02552	0.00383673
	C4	-0.294371	0.00388053
	C4	-0.709951	0.00390589
	C4	-0.75446	0.00391133
	C4	-0.707464	0.00394385
	C4	-0.675506	0.00395949
	C4	-0.477595	0.00423718
	C4	-0.309503	0.00423718
	C4	-0.959948	0.00433951
	C4	-0.573682	0.0043623
	C4	-1.07707	0.0043623
	C4	-0.190931	0.0044243
	C4	-0.997404	0.00445951
	C4	-0.689303	0.00445951
	C4	-0.384907	0.00453312
	C4	-0.395091	0.00456449
	C4	-0.510238	0.0046221
	C4	-0.189707	0.0049276
	C4	-0.928378	0.00498057
	C4	-0.571729	0.00509972
	C4	-0.307538	0.00511618
	C4	-0.4229	0.00516304
	C4	-0.602519	0.00531083
	C4	-0.471849	0.00531083
	C4	-0.244802	0.0053989
	C4	-0.58159	0.00543916
	C4	-0.469243	0.00543916
	C4	-0.86717	0.00552899
	C4	-0.954247	0.00554575
	C4	-0.289348	0.00554575
	C4	-0.20133	0.00562794
	C4	-0.356298	0.00565514
	C4	-0.725746	0.00565514
	C4	-1.0609	0.00577211
	C4	-0.791533	0.00592123
	C4	-0.803851	0.00592123
	C4	-0.393738	0.00592123
	C4	-0.379185	0.00616299
	C4	-0.940149	0.00627793
	C4	-0.374313	0.00627908
	C4	-0.621335	0.00629801
	C4	-0.312944	0.00640511
	C4	-0.785261	0.00642634
	C4	-0.177696	0.00644939
	C4	-0.56549	0.00648559
	C4	-0.249935	0.00652745
	C4	-0.638837	0.00653019
	C4	-0.477992	0.00659072
	C4	-0.186883	0.00673821
	C4	-0.457911	0.00675656
	C4	-0.41414	0.00675664
	C4	-0.927969	0.00675664
	C4	-0.289309	0.00678504
	C4	-0.348655	0.00683862
	C4	-0.379061	0.00684259
	C4	-0.379726	0.007045
	C4	-0.570077	0.0071744
	C4	-0.232992	0.00723449
	C4	-0.268039	0.00730805
	C4	-0.319782	0.00734085
	C4	-0.485214	0.00741148
	C4	-0.204349	0.00741148
	C4	-0.385608	0.00744487
	C4	-0.781719	0.00744487
	C4	-0.810708	0.00746443
	C4	-0.438791	0.00752256
	C4	-0.304046	0.00757837
	C4	-0.335717	0.0075914
	C4	-1.1552	0.00760744
	C4	-0.38025	0.00771713
	C4	-0.175742	0.00782694
	C4	-0.198796	0.00787454
	C4	-0.22187	0.00790274
	C4	-0.145889	0.00793975
	C4	-0.607916	0.0081357
	C4	-0.646872	0.00820083
	C4	-0.552326	0.00820083
	C4	-0.195578	0.00823421
	C4	-0.687055	0.00829398
	C4	-0.248481	0.00840701
	C4	-0.372992	0.00853643
	C4	-0.37064	0.00856196
	C4	-0.57775	0.00863727
	C4	-0.490812	0.00863727
	C4	-0.42661	0.00875284
	C4	-0.347082	0.00878035
	C4	-0.622978	0.00884687
	C4	-0.247303	0.00887375
	C4	-0.297626	0.00908211
	C4	-0.376506	0.00916408
	C4	-0.252603	0.0091895
	C4	-0.644854	0.00920581
	C4	-0.513539	0.00933191
	C4	-0.585247	0.00965972
	C4	-0.283213	0.00976498
	C4	-0.46634	0.00980501
	C4	-0.402602	0.00991872
	C4	-0.412333	0.00992169
	C4	-0.662518	0.00992641
	C4	-0.255898	0.00992641
	C4	-0.608121	0.00999176
	C4	-0.423404	0.00999176
	C4	-0.317191	0.00999176
	C4	-0.545864	0.0103376
	C4	-0.647473	0.0103944
	C4	-0.162744	0.0106068
	C4	-0.774186	0.0107488
	C4	-0.279081	0.0107787
	C4	-0.470382	0.0108459
	C4	-0.868554	0.0108459
	C4	-0.821552	0.0108696
	C4	-0.326317	0.0109846
	C4	-0.414407	0.0111053
	C4	-0.644204	0.0111053
	C4	-0.178498	0.0112787
	C4	-0.202001	0.0112787
	C4	-0.259437	0.0112787
	C4	-1.16422	0.0113711
	C4	-0.620418	0.0114615
	C4	-0.905141	0.0115117
	C4	-0.197916	0.0116343
	C4	-0.63687	0.0120137
	C4	-0.515811	0.0122856
	C4	-0.820277	0.0122856
	C4	-0.866581	0.0122922
	C4	-0.691249	0.0125888
	C4	-0.538671	0.0127075
	C4	-0.397843	0.0127293
	C4	-0.862044	0.0127293
	C4	-0.530227	0.0127384
	C4	-0.771931	0.0128033
	C4	-0.319555	0.0128033
	C4	-0.252986	0.0128624
	C4	-0.276754	0.0130392
	C4	-0.927564	0.0130533
	C4	-1.08508	0.0130533
	C4	-0.257589	0.0133545
	C4	-0.234769	0.0134443
	C4	-0.324133	0.0134992
	C4	-0.405895	0.0135467
	C4	-0.527959	0.0135536
	C4	-0.31419	0.0135669
	C4	-0.442838	0.0135669
	C4	-0.537477	0.0135686
	C4	-0.611618	0.0137252
	C4	-0.865004	0.0137252
	C4	-0.269243	0.0137787
	C4	-0.639684	0.0137787
	C4	-0.526889	0.0137787
	C4	-0.493635	0.0137787
	C4	-0.614437	0.013802
	C4	-0.897717	0.0140327
	C4	-0.356651	0.0141007
	C4	-0.497884	0.0141007
	C4	-0.302952	0.0141476
	C4	-0.202253	0.0142348
	C4	-0.362714	0.014271
	C4	-0.801331	0.014354
	C4	-0.413298	0.0143797
	C4	-0.883127	0.0145283
	C4	-0.461215	0.0146111
	C4	-0.991967	0.014669
	C4	-0.925564	0.014669
	C4	-0.50051	0.0147512
	C4	-0.383031	0.0147941
	C4	-0.211238	0.0148196
	C4	-0.219982	0.0149301
	C4	-0.628373	0.0149443
	C4	-0.758579	0.0150354
	C4	-0.491917	0.0150354
	C4	-0.524697	0.0152036
	C4	-0.506747	0.0153515
	C4	-0.47346	0.0153521
	C4	-0.549279	0.0153521
	C4	-0.752905	0.0155156
	C4	-0.477459	0.0156821
	C4	-0.326713	0.0157097
	C4	-0.716869	0.0157757
	C4	-0.429639	0.0159993
	C4	-0.322999	0.0159993
	C4	-0.475325	0.0160474
	C4	-0.806408	0.0161994
	C4	-0.17612	0.0162015
	C4	-0.829015	0.0162433
	C4	-0.421145	0.0167879
	C4	-0.374613	0.0170036
	C4	-0.284936	0.0174507
	C4	-0.469666	0.0174989
	C4	-0.895146	0.0174989
	C4	-0.303683	0.0175552
	C4	-0.495291	0.0175569
	C4	-0.915446	0.017681
	C4	-0.269856	0.0177131
	C4	-0.492468	0.0177131
	C4	-0.488885	0.0177869
	C4	-0.50399	0.0178179
	C4	-0.234125	0.0178179
	C4	-0.836253	0.0180261
	C4	-0.692898	0.0182177
	C4	-0.984655	0.0182177
	C4	-0.594721	0.0184141
	C4	-0.429748	0.0185637
	C4	-0.767546	0.0188116
	C4	-0.379802	0.0188116
	C4	-0.613875	0.0188116
	C4	-0.30571	0.0188116
	C4	-0.315441	0.018917
	C4	-0.473426	0.018917
	C4	-0.715614	0.019007
	C4	-0.20953	0.0191584
	C4	-0.279411	0.0192583
	C4	-0.352424	0.0194972
	C4	-0.375944	0.0195761
	C4	-0.30405	0.0195761
	C4	-1.08139	0.0196081
	C4	-0.652042	0.0196212
	C4	-0.294754	0.0196212
	C4	-0.687742	0.0197162
	C4	-0.921141	0.0197167
	C4	-0.130759	0.0201677
	C4	-0.245214	0.0201677
	C4	-0.76933	0.0202768
	C4	-0.304566	0.0202974
	C4	-0.750182	0.0203073
	C4	-0.366446	0.0203264
	C4	-0.657755	0.0203959
	C4	-0.354545	0.0206179
	C4	-0.405415	0.020675
	C4	-0.906112	0.0208204
	C4	-0.181431	0.0209808
	C4	-0.218101	0.0210154
	C4	-0.279594	0.0210531
	C4	-0.439545	0.021264
	C4	-0.540271	0.0213652
	C4	-0.531906	0.0213652
	C4	-0.663399	0.0213929
	C4	-0.661521	0.0218759
	C4	-0.401359	0.0220905
	C4	-0.203681	0.0221806
	C4	-0.334616	0.0221806
	C4	-0.281989	0.0222387
	C4	-0.336906	0.0222525
	C4	-1.13458	0.0222525
	C4	-0.211135	0.0223298
	C4	-0.196549	0.0223757
	C4	-1.35966	0.0223757
	C4	-0.183756	0.0225591
	C4	-0.378512	0.0226384
	C4	-0.261279	0.0227357
	C4	-0.204847	0.0227998
	C4	-0.511453	0.0228002
	C4	-0.604354	0.0228633
	C4	-0.31135	0.0229679
	C4	-0.168715	0.0229878
	C4	-0.263562	0.0232199
	C4	-0.248906	0.0233061
	C4	-0.280861	0.0233572
	C4	-0.948601	0.0234528
	C4	-0.181525	0.023536
	C4	-0.194068	0.0237055
	C4	-0.595607	0.0240437
	C4	-0.461178	0.0240945
	C4	-0.594669	0.0241959
	C4	-0.757238	0.0242047
	C4	-0.276517	0.0242317
	C4	-0.358902	0.0244227
	C4	-0.147542	0.0246308
	C4	-0.219401	0.0247047
	C4	-0.290374	0.0247443
	C4	-0.47562	0.0248165
	C4	-0.455206	0.0248598
	C4	-0.448192	0.0250021
	C4	-0.633099	0.0250021
	C4	-0.283654	0.0250808
	C4	-0.474461	0.0252245
	C4	-0.675156	0.0259916
	C4	-0.442711	0.0261234
	C4	-0.266836	0.0262191
	C4	-0.976503	0.0262337
	C4	-0.964093	0.0262638
	C4	-0.444844	0.0264153
	C4	-0.779103	0.0264153
	C4	-0.216162	0.02643
	C4	-0.541259	0.0264596
	C4	-0.351552	0.0266586
	C4	-0.468627	0.0267465
	C4	-0.445504	0.0269241
	C4	-0.6356	0.0270303
	C4	-0.786058	0.0271347
	C4	-0.610185	0.0271791
	C4	-0.777681	0.0272228
	C4	-0.546074	0.0272922
	C4	-0.647502	0.0273325
	C4	-0.274992	0.0273663
	C4	-0.17131	0.0275039
	C4	-0.627109	0.0275529
	C4	-0.57814	0.0276721
	C4	-0.307851	0.0277389
	C4	-0.266408	0.0278732
	C4	-0.295663	0.0278732
	C4	-0.286822	0.0278947
	C4	-0.862601	0.0280311
	C4	-0.19385	0.0281089
	C4	-0.251056	0.0284711
	C4	-0.257199	0.0285624
	C4	-0.515158	0.0286437
	C4	-0.789374	0.0286437
	C4	-0.392535	0.0286437
	C4	-0.190897	0.0286698
	C4	-0.72729	0.0288821
	C4	-0.294623	0.0290144
	C4	-0.193785	0.029229
	C4	-0.37914	0.029229
	C4	-0.377345	0.0292525
	C4	-0.188649	0.0295075
	C4	-0.456841	0.0295075
	C4	-0.391404	0.0295075
	C4	-0.2728	0.0296113
	C4	-0.377334	0.029656
	C4	-0.554869	0.0298507
	C4	-0.212579	0.0301762
	C4	-0.305351	0.0302395
	C4	-0.334561	0.0306144
	C4	-0.40601	0.0308115
	C4	-0.24256	0.0311891
	C4	-0.152446	0.0313618
	C4	-0.417944	0.0314784
	C4	-0.541328	0.0314784
	C4	-0.860073	0.03154
	C4	-0.217667	0.0316434
	C4	-0.679664	0.0316434
	C4	-0.270884	0.0317495
	C4	-0.658565	0.0318204
	C4	-0.547833	0.0320115
	C4	-0.372556	0.0320301
	C4	-0.666089	0.0323901
	C4	-1.48041	0.0324328
	C4	-0.343848	0.0324328
	C4	-0.517682	0.0325971
	C4	-0.675874	0.0326817
	C4	-0.353653	0.0327409
	C4	-0.1616	0.0328525
	C4	-0.30648	0.0328525
	C4	-0.180865	0.0329094
	C4	-0.432432	0.0329094
	C4	-0.380117	0.0329307
	C4	-0.734072	0.0329689
	C4	-0.204432	0.0330724
	C4	-0.197984	0.0331153
	C4	-0.599362	0.0331153
	C4	-0.772158	0.0331153
	C4	-0.645706	0.0331746
	C4	-0.703281	0.0331746
	C4	-0.363945	0.0331746
	C4	-0.948536	0.0334778
	C4	-0.333304	0.0335315
	C4	-0.21404	0.0335315
	C4	-0.290088	0.0335389
	C4	-0.680243	0.033762
	C4	-0.26823	0.0341107
	C4	-0.469303	0.0342293
	C4	-0.4977	0.0342319
	C4	-0.888362	0.0342319
	C4	-0.646138	0.0342486
	C4	-0.214124	0.0345052
	C4	-0.417838	0.0345065
	C4	-0.572762	0.0345807
	C4	-0.432854	0.0347738
	C4	-0.224915	0.03504
	C4	-0.347582	0.0355142
	C4	-0.269068	0.0355142
	C4	-0.213214	0.0358174
	C4	-0.542255	0.0358174
	C4	-0.182411	0.0358277
	C4	-0.236391	0.0358817
	C4	-0.201047	0.035929
	C4	-0.156803	0.0360766
	C4	-0.153091	0.0360766
	C4	-0.215558	0.0367026
	C4	-0.443003	0.0371586
	C4	-0.127254	0.0371586
	C4	-0.630472	0.0373049
	C4	-0.657589	0.0376222
	C4	-0.502288	0.0376222
	C4	-0.193336	0.0376417
	C4	-0.384684	0.0377577
	C4	-0.172385	0.0378344
	C4	-0.316502	0.0379698
	C4	-0.297736	0.0380875
	C4	-0.701531	0.0381416
	C4	-0.303009	0.0381637
	C4	-0.501197	0.0382422
	C4	-0.807185	0.0386573
	C4	-0.746808	0.0390755
	C4	-0.73587	0.0392938
	C4	-0.625483	0.0396415
	C4	-0.177872	0.0396415
	C4	-1.25183	0.0398158
	C4	-0.231358	0.0398536
	C4	-0.349986	0.0399093
	C4	-0.611518	0.0399508
	C4	-0.367348	0.0401803
	C4	-0.159659	0.0402502
	C4	-0.604024	0.0402516
	C4	-0.251239	0.0402516
	C4	-0.851193	0.0406135
	C4	-0.453505	0.0411293
	C4	-0.273105	0.0416223
	C4	-0.190237	0.0418109
	C4	-0.634774	0.0419657
	C4	-0.42299	0.0419978
	C4	-0.274522	0.0419978
	C4	-0.673806	0.0420185
	C4	-0.278008	0.042094
	C4	-0.329917	0.042094
	C4	-0.547948	0.0425073
	C4	-0.266808	0.0426069
	C4	-0.589059	0.043128
	C4	-0.516173	0.0436146
	C4	-0.224218	0.0437919
	C4	-0.42272	0.0437919
	C4	-0.456802	0.0438641
	C4	-0.241066	0.044128
	C4	-0.540094	0.0441464
	C4	-0.154457	0.0442998
	C4	-0.238445	0.0444254
	C4	-0.524854	0.0447304
	C4	-0.463396	0.0448791
	C4	-0.345004	0.0449439
	C4	-0.705401	0.0453153
	C4	-0.642011	0.0457184
	C4	-0.137182	0.0461238
	C4	-0.645157	0.0461238
	C4	-0.609805	0.0461238
	C4	-0.490649	0.0461238
	C4	-0.319479	0.0463476
	C4	-0.442698	0.0464947
	C4	-0.653787	0.0464947
	C4	-0.792461	0.0466486
	C4	-0.230051	0.0473843
	C4	-0.325897	0.0473843
	C4	-0.348616	0.0473843
	C4	-0.255926	0.0474478
	C4	-0.266933	0.0476201
	C4	-0.721695	0.0476202
	C4	-0.912826	0.0476759
	C4	-0.856748	0.0477065
	C4	-0.184987	0.0477395
	C4	-0.33811	0.0477536
	C4	-0.70562	0.0477536
	C4	-0.445694	0.0477536
	C4	-0.843918	0.0478357
	C4	-0.316048	0.0480108
	C4	-0.34863	0.0491109
	C4	-0.28318	0.0493504
	C4	-0.668411	0.0493713
	C4	-0.383375	0.0494818
	C4	-0.124894	0.0495803
	C4	-0.18773	0.0496814
	C4	-0.553849	0.0496814
	C4	-0.595539	0.0496964
	C4	-0.373243	0.0499714
	C4	-0.635139	0.0500186
	C4	-0.43251	0.0501507
	C4	-0.218423	0.050363
	C4	-0.217845	0.050363
	C4	-0.405062	0.0507114
	C4	-0.621609	0.0508345
	C4	-0.255111	0.0508345
	C4	-0.243862	0.0508345
	C4	-0.352606	0.05122
	C4	-0.318883	0.051266
	C4	-0.191158	0.0513588
	C4	-0.235515	0.0515341
	C4	-0.268309	0.0517069
	C4	-0.719657	0.0517671
	C4	-0.25836	0.0518265
	C4	-0.765251	0.0521297
	C4	-0.579682	0.0521297
	C4	-0.287444	0.0521297
	C4	-0.160808	0.0521297
	C4	-0.484097	0.0521297
	C4	-0.217907	0.0522346
	C4	-0.722523	0.0523525
	C4	-0.621857	0.0523525
	C4	-0.326508	0.0523525
	C4	-0.720827	0.0526489
	C4	-0.194768	0.0532637
	C4	-0.238265	0.0535762
	C4	-0.380041	0.0537715
	C4	-0.618754	0.0538061
	C4	-0.729714	0.0538282
	C4	-0.30658	0.054179
	C4	-0.49549	0.054179
	C4	-0.432133	0.054179
	C4	-0.496756	0.0542778
	C4	-0.170296	0.0543187
	C4	-0.378338	0.0543432
	C4	-0.276782	0.05436
	C4	-0.222998	0.0544685
	C4	-0.278475	0.0546079
	C4	-0.842291	0.0546528
	C4	-0.296308	0.0548215
	C4	-0.758055	0.0548349
	C4	-0.251683	0.0551109
	C4	-0.239332	0.0552595
	C4	-0.482659	0.0554709
	C4	-0.266923	0.0555154
	C4	-0.461042	0.0555154
	C4	-0.245202	0.0555478
	C4	-0.19277	0.0560164
	C4	-0.606582	0.0562466
	C4	-0.211437	0.056487
	C4	-1.23218	0.056592
	C4	-0.240512	0.0567228
	C4	-0.140882	0.0567705
	C4	-0.789454	0.0567941
	C4	-0.330516	0.0570655
	C4	-0.710691	0.0573064
	C4	-0.189715	0.057966
	C4	-0.121229	0.0580907
	C4	-0.406483	0.0580988
	C4	-0.1599	0.0584658
	C4	-0.277587	0.0588966
	C4	-0.853346	0.0588966
	C4	-0.160454	0.0592708
	C4	-0.230031	0.0592708
	C4	-0.513358	0.0592708
	C4	-0.292036	0.0594475
	C4	-0.364103	0.0595965
	C4	-0.379935	0.0597932
	C4	-0.124223	0.0606944
	C4	-0.323036	0.0606944
	C4	-0.261924	0.0608059
	C4	-0.289623	0.0609851
	C4	-0.230249	0.0609851
	C4	-0.660941	0.0610305
	C4	-0.624402	0.0613948
	C4	-0.450375	0.0613948
	C4	-0.87801	0.0615771
	C4	-0.269369	0.061823
	C4	-0.286021	0.0618498
	C4	-0.398752	0.0620711
	C4	-0.359454	0.0623781
	C4	-0.543186	0.0623781
	C4	-0.771403	0.0624023
	C4	-0.319097	0.0624074
	C4	-0.338283	0.062437
	C4	-0.516284	0.0624763
	C4	-0.197893	0.0624763
	C4	-0.228941	0.0629021
	C4	-0.466504	0.0630758
	C4	-0.436909	0.0631311
	C4	-0.709822	0.0631946
	C4	-0.183324	0.0631946
	C4	-0.623512	0.0631946
	C4	-0.476648	0.0634901
	C4	-0.748911	0.0635136
	C4	-0.169528	0.0638526
	C4	-0.302097	0.0639432
	C4	-0.344872	0.0641091
	C4	-0.595136	0.0641091
	C4	-0.241308	0.0641134
	C4	-0.149319	0.0642108
	C4	-0.179435	0.0650918
	C4	-0.446719	0.0653441
	C4	-0.24252	0.0653816
	C4	-0.643368	0.0654519
	C4	-0.109373	0.0654578
	C4	-0.813862	0.0654578
	C4	-0.170064	0.0654578
	C4	-0.156115	0.0665143
	C4	-0.525158	0.0667826
	C4	-0.416224	0.0675568
	C4	-0.587293	0.0676121
	C4	-0.137715	0.0677749
	C4	-0.743806	0.067881
	C4	-0.565472	0.0681301
	C4	-0.546421	0.0681479
	C4	-0.310769	0.0681479
	C4	-0.6854	0.0684509
	C4	-0.209194	0.0688462
	C4	-0.17523	0.0689272
	C4	-0.153404	0.0691954
	C4	-0.29096	0.0693533
	C4	-0.59023	0.0693533
	C4	-0.365752	0.069668
	C4	-0.263731	0.0702266
	C4	-0.613483	0.0702266
	C4	-0.150596	0.0703129
	C4	-0.442859	0.0703274
	C4	-0.605163	0.0703274
	C4	-0.201327	0.0703274
	C4	-0.408859	0.0703274
	C4	-0.781518	0.0703274
	C4	-0.20393	0.0704099
	C4	-0.184104	0.070493
	C4	-0.295567	0.0706095
	C4	-0.286678	0.0706095
	C4	-0.603172	0.0711914
	C4	-0.524657	0.0712233
	C4	-0.776352	0.0714404
	C4	-0.137938	0.0718773
	C4	-0.144486	0.0719221
	C4	-0.137644	0.0721884
	C4	-0.144852	0.0721941
	C4	-0.322993	0.0722451
	C4	-0.610342	0.0723124
	C4	-0.209679	0.0723999
	C4	-0.608538	0.0725969
	C4	-0.950998	0.0727302
	C4	-0.373629	0.0727613
	C4	-0.30952	0.0728536
	C4	-0.248901	0.0728774
	C4	-0.492318	0.0730585
	C4	-0.440433	0.0730762
	C4	-0.35805	0.0733306
	C4	-0.644851	0.0733306
	C4	-0.685907	0.0734219
	C4	-0.452902	0.0740082
	C4	-0.479143	0.0741219
	C4	-0.397963	0.0741219
	C4	-0.641354	0.074135
	C4	-0.575427	0.074135
	C4	-0.136707	0.0741368
	C4	-0.152344	0.0748392
	C4	-0.481055	0.0752583
	C4	-0.158673	0.0768222
	C4	-0.388037	0.0769292
	C4	-0.736062	0.0769292
	C4	-0.187322	0.0769407
	C4	-0.29604	0.0769407
	C4	-0.314241	0.0769962
	C4	-0.152002	0.0772884
	C4	-0.668123	0.077318
	C4	-0.310893	0.0775316
	C4	-0.154059	0.0775982
	C4	-0.422249	0.0776055
	C4	-0.248105	0.0776055
	C4	-0.383407	0.0776482
	C4	-0.233663	0.0776482
	C4	-0.545007	0.0778795
	C4	-0.365231	0.077935
	C4	-0.581564	0.0789328
	C4	-0.361986	0.0797159
	C4	-0.727093	0.0797159
	C4	-0.12062	0.0799131
	C4	-0.588217	0.0803696
	C4	-0.33313	0.0806984
	C4	-0.37123	0.0808539
	C4	-0.395822	0.0808635
	C4	-0.764963	0.0808635
	C4	-0.196684	0.0809088
	C4	-0.26007	0.0809088
	C4	-0.114115	0.0810724
	C4	-0.509285	0.0811406
	C4	-0.542999	0.0812438
	C4	-0.208871	0.0812544
	C4	-0.377884	0.0815376
	C4	-0.207815	0.0815376
	C4	-0.250761	0.0822431
	C4	-0.207599	0.0823724
	C4	-0.382157	0.0824259
	C4	-0.185219	0.0824259
	C4	-0.294891	0.0824259
	C4	-0.252692	0.0824904
	C4	-0.205361	0.0829164
	C4	-0.170544	0.0833537
	C4	-0.337008	0.0836507
	C4	-0.484481	0.0841707
	C4	-0.458662	0.0841707
	C4	-0.22055	0.0848745
	C4	-0.199987	0.0848745
	C4	-0.376688	0.0852501
	C4	-0.525259	0.0855641
	C4	-0.503436	0.085571
	C4	-0.129242	0.0855843
	C4	-0.350244	0.0862546
	C4	-0.326438	0.0864576
	C4	-0.221719	0.0865116
	C4	-0.279083	0.0866059
	C4	-0.151697	0.0867118
	C4	-0.507809	0.0867507
	C4	-0.372929	0.0869759
	C4	-0.172971	0.0870362
	C4	-0.207383	0.0870362
	C4	-0.185141	0.0872133
	C4	-0.396572	0.0872671
	C4	-0.10011	0.087358
	C4	-0.279832	0.0875507
	C4	-0.218119	0.0876608
	C4	-0.387331	0.0878581
	C4	-0.619984	0.0880681
	C4	-0.444799	0.0882109
	C4	-0.390836	0.0884126
	C4	-0.320618	0.0888213
	C4	-0.70502	0.0889652
	C4	-0.214348	0.0889652
	C4	-0.329857	0.0890288
	C4	-0.568043	0.0893462
	C4	-0.584929	0.0893581
	C4	-0.111541	0.089734
	C4	-0.320932	0.0897477
	C4	-0.103932	0.0898317
	C4	-0.259705	0.0899979
	C4	-0.33579	0.0906688
	C4	-0.611456	0.0906981
	C4	-0.522098	0.0906981
	C4	-0.342267	0.0906981
	C4	-0.204119	0.0907979
	C4	-0.123195	0.0914981
	C4	-0.327611	0.0914981
	C4	-0.257097	0.0918811
	C4	-0.170815	0.0918811
	C4	-0.362155	0.0930329
	C4	-0.515109	0.0932011
	C4	-0.330888	0.0932356
	C4	-0.189004	0.0936581
	C4	-0.2336	0.0938174
	C4	-0.242198	0.0939895
	C4	-0.204804	0.0941435
	C4	-0.410252	0.0947508
	C4	-0.235623	0.0948933
	C4	-1.01497	0.0948933
	C4	-0.431354	0.0952721
	C4	-0.199668	0.0957826
	C4	-0.206711	0.0961463
	C4	-0.660256	0.0962313
	C4	-0.216788	0.0964251
	C4	-0.237207	0.0965836
	C4	-0.420248	0.0965915
	C4	-0.20191	0.0966592
	C4	-0.514229	0.0966592
	C4	-0.155325	0.0967245
	C4	-0.196441	0.0973096
	C4	-0.559061	0.0976398
	C4	-0.409777	0.0981277
	C4	-0.165648	0.0983584
	C4	-0.585738	0.0984651
	C4	-0.267874	0.0985431
	C4	-0.17555	0.0989119
	C4	-0.184419	0.0989119
	C4	-0.160937	0.09895
	C4	-0.114934	0.0994189
	C4	-0.13048	0.0994355
	C4	-0.704192	0.0996046
	C4	-0.182817	0.0998193
	C4	-0.11434	0.0998761
	C4	-0.520456	0.0999546
	C4	-0.800275	0.0999546
	C4	-0.356953	0.100191
	C4	-0.26476	0.100191
	C4	-0.291252	0.100424
	C4	-0.11875	0.100459
	C4	-0.167358	0.100819
	C4	-0.188767	0.101067
	C4	-0.200898	0.101689
	C4	-0.580899	0.101875
	C4	-0.135034	0.101934
	C4	-0.349925	0.101974
	C4	-0.169686	0.102254
	C4	-0.309715	0.102623
	C4	-0.168138	0.102623
	C4	-0.372361	0.103385
	C4	-0.255381	0.103462
	C4	-0.454128	0.103478
	C4	-0.444018	0.103478
	C4	-0.597545	0.103478
	C4	-0.523457	0.103778
	C4	-0.764011	0.103784
	C4	-0.372555	0.103819
	C4	-0.23036	0.103819
	C4	-0.15281	0.103819
	C4	-0.273525	0.10393
	C4	-0.619913	0.103988
	C4	-0.599501	0.103993
	C4	-0.174289	0.104666
	C4	-0.665616	0.104896
	C4	-0.165102	0.104896
	C4	-0.271671	0.104896
	C4	-0.223863	0.104996
	C4	-0.334445	0.10529
	C4	-0.809129	0.105327
	C4	-0.230357	0.105339
	C4	-0.307732	0.105339
	C4	-0.296452	0.105339
	C4	-0.220894	0.10549
	C4	-0.227228	0.105619
	C4	-0.150114	0.106451
	C4	-0.1618	0.106451
	C4	-0.132358	0.10663
	C4	-0.289203	0.106722
	C4	-0.145871	0.106834
	C4	-0.188645	0.10715
	C4	-0.160014	0.107329
	C4	-0.436487	0.107404
	C4	-0.1799	0.107595
	C4	-0.224191	0.107635
	C4	-0.254624	0.107784
	C4	-0.439651	0.108682
	C4	-0.619367	0.108682
	C4	-0.509261	0.108708
	C4	-0.554569	0.108918
	C4	-0.655477	0.109085
	C4	-0.360096	0.109478
	C4	-0.468143	0.109585
	C4	-0.117143	0.109588
	C4	-0.300502	0.110286
	C4	-0.292028	0.11032
	C4	-0.216456	0.110334
	C4	-0.184567	0.110356
	C4	-0.362647	0.110534
	C4	-0.685012	0.111264
	C4	-0.597667	0.111264
	C4	-0.295784	0.111611
	C4	-0.339711	0.111789
	C4	-0.173456	0.112045
	C4	-0.498145	0.112045
	C4	-0.1523	0.112045
	C4	-0.124367	0.112184
	C4	-0.287006	0.112334
	C4	-0.180396	0.112482
	C4	-0.430031	0.112643
	C4	-0.452476	0.113501
	C4	-0.231818	0.113637
	C4	-0.47323	0.113807
	C4	-0.291732	0.114194
	C4	-0.558193	0.114219
	C4	-0.448343	0.114435
	C4	-0.152846	0.114435
	C4	-0.498411	0.114659
	C4	-0.318067	0.114745
	C4	-0.540128	0.114745
	C4	-0.277432	0.114864
	C4	-0.289035	0.114864
	C4	-0.750928	0.115186
	C4	-0.134512	0.115186
	C4	-0.161422	0.115328
	C4	-0.379006	0.115651
	C4	-0.165891	0.115887
	C4	-0.249062	0.116007
	C4	-0.337813	0.116007
	C4	-0.171749	0.116007
	C4	-0.795683	0.116007
	C4	-0.328732	0.116064
	C4	-0.659409	0.116064
	C4	-0.532167	0.116251
	C4	-0.230968	0.116251
	C4	-0.140222	0.116493
	C4	-0.232927	0.117235
	C4	-0.205646	0.117821
	C4	-0.166836	0.118051
	C4	-0.182166	0.118198
	C4	-0.674742	0.118198
	C4	-0.483077	0.118205
	C4	-0.493132	0.11844
	C4	-0.202562	0.11844
	C4	-0.492075	0.11844
	C4	-0.211788	0.118456
	C4	-0.524433	0.118507
	C4	-0.188296	0.118987
	C4	-0.405486	0.119092
	C4	-0.0963424	0.119092
	C4	-0.378312	0.119092
	C4	-0.161563	0.119092
	C4	-0.265093	0.119323
	C4	-0.262973	0.119323
	C4	-0.194713	0.119592
	C4	-0.304897	0.119613
	C4	-0.221053	0.120041
	C4	-0.338494	0.120308
	C4	-0.238271	0.120308
	C4	-0.570779	0.120484
	C4	-0.711672	0.120593
	C4	-0.503522	0.121028
	C4	-0.127805	0.121028
	C4	-0.308033	0.121028
	C4	-0.273286	0.121118
	C4	-0.38341	0.121212
	C4	-0.191917	0.121231
	C4	-0.206123	0.121354
	C4	-0.240701	0.121378
	C4	-0.627012	0.121406
	C4	-0.226646	0.121651
	C4	-0.29586	0.121755
	C4	-0.379509	0.121953
	C4	-0.495394	0.122513
	C4	-0.171132	0.122825
	C4	-0.324254	0.122825
	C4	-0.688891	0.122825
	C4	-0.133527	0.123006
	C4	-0.391041	0.123286
	C4	-0.421232	0.12342
	C4	-0.097228	0.123445
	C4	-0.177163	0.123445
	C4	-0.615859	0.123961
	C4	-0.569017	0.12418
	C4	-0.243985	0.1242
	C4	-0.542705	0.124548
	C4	-0.235726	0.124597
	C4	-0.124102	0.125412
	C4	-0.382862	0.125543
	C4	-0.297377	0.125816
	C4	-0.319704	0.125816
	C4	-0.417173	0.125893
	C4	-0.211322	0.126952
	C4	-0.240057	0.127035
	C4	-0.362331	0.127035
	C4	-0.126504	0.127494
	C4	-0.643889	0.12772
	C4	-0.564608	0.127768
	C4	-0.51436	0.128059
	C4	-0.454516	0.128129
	C4	-0.55448	0.128138
	C4	-0.357534	0.128247
	C4	-0.210893	0.128279
	C4	-0.128016	0.128584
	C4	-0.206995	0.129605
	C4	-0.641239	0.129669
	C4	-0.504176	0.129672
	C4	-0.318562	0.130021
	C4	-0.263369	0.1304
	C4	-0.424295	0.13071
	C4	-0.165014	0.130998
	C4	-0.242744	0.131667
	C4	-0.223018	0.132
	C4	-0.138178	0.132171
	C4	-0.557585	0.132289
	C4	-0.339656	0.13257
	C4	-0.63826	0.13257
	C4	-0.300439	0.13257
	C4	-0.404616	0.132846
	C4	-0.254594	0.132931
	C4	-0.166179	0.133071
	C4	-0.351749	0.133238
	C4	-0.119256	0.133269
	C4	-0.120357	0.133373
	C4	-0.139028	0.133816
	C4	-0.181407	0.133837
	C4	-0.138308	0.133837
	C4	-0.591825	0.135082
	C4	-0.135373	0.13557
	C4	-0.598586	0.135662
	C4	-0.484044	0.136007
	C4	-0.285173	0.136223
	C4	-0.191113	0.136357
	C4	-0.163601	0.136854
	C4	-0.552841	0.136914
	C4	-0.145039	0.136943
	C4	-0.245089	0.136943
	C4	-0.131291	0.137237
	C4	-0.362041	0.137482
	C4	-0.261399	0.137576
	C4	-0.119486	0.137576
	C4	-0.147542	0.137595
	C4	-0.502065	0.137609
	C4	-0.10522	0.138053
	C4	-0.466967	0.138076
	C4	-0.488557	0.139067
	C4	-0.146108	0.140609
	C4	-0.669386	0.140656
	C4	-0.241124	0.140992
	C4	-0.116262	0.14106
	C4	-0.614024	0.141065
	C4	-0.686638	0.141066
	C4	-0.232	0.141597
	C4	-0.26319	0.142123
	C4	-0.250574	0.142143
	C4	-0.371102	0.142151
	C4	-0.44728	0.142846
	C4	-0.187732	0.143967
	C4	-0.439838	0.144017
	C4	-0.211066	0.144066
	C4	-0.212678	0.144291
	C4	-0.303331	0.144624
	C4	-0.750342	0.144825
	C4	-0.247866	0.144825
	C4	-0.128316	0.144924
	C4	-0.231198	0.144924
	C4	-0.196529	0.145597
	C4	-0.312021	0.145619
	C4	-0.334309	0.145684
	C4	-0.328798	0.145883
	C4	-0.418257	0.145921
	C4	-0.442087	0.146835
	C4	-0.553635	0.146835
	C4	-0.296461	0.146967
	C4	-0.174907	0.146967
	C4	-0.302865	0.14722
	C4	-0.331599	0.14722
	C4	-0.139429	0.14722
	C4	-0.592568	0.147227
	C4	-0.162959	0.148009
	C4	-0.53403	0.148186
	C4	-0.257996	0.148599
	C4	-0.131499	0.149081
	C4	-0.586681	0.149081
	C4	-0.122524	0.149118
	C4	-0.357615	0.149155
	C4	-0.463804	0.14946
	C4	-0.626754	0.14946
	C4	-0.190876	0.149504
	C4	-0.218161	0.150476
	C4	-0.13768	0.150476
	C4	-0.162889	0.150948
	C4	-0.570679	0.151265
	C4	-0.22845	0.151265
	C4	-0.294588	0.151265
	C4	-0.175312	0.151265
	C4	-0.474732	0.151265
	C4	-0.773667	0.151265
	C4	-0.118659	0.151524
	C4	-0.213195	0.151537
	C4	-0.227164	0.151636
	C4	-0.388106	0.151716
	C4	-0.418612	0.151899
	C4	-0.200566	0.151992
	C4	-0.653579	0.152172
	C4	-0.407454	0.152584
	C4	-0.319901	0.152584
	C4	-0.207695	0.152584
	C4	-0.155212	0.152779
	C4	-0.273672	0.152859
	C4	-0.124112	0.152859
	C4	-0.151376	0.153032
	C4	-0.277089	0.153372
	C4	-0.519131	0.153677
	C4	-0.286032	0.153822
	C4	-0.112263	0.153922
	C4	-0.117966	0.153922
	C4	-0.182256	0.154169
	C4	-0.407662	0.154169
	C4	-0.337504	0.154622
	C4	-0.220861	0.154622
	C4	-0.105499	0.154622
	C4	-0.458645	0.155395
	C4	-0.243147	0.155984
	C4	-0.295192	0.156563
	C4	-0.296969	0.156702
	C4	-0.15836	0.156999
	C4	-0.419019	0.157028
	C4	-0.23649	0.157028
	C4	-0.565921	0.157028
	C4	-0.383123	0.158006
	C4	-0.347885	0.158068
	C4	-0.477639	0.158112
	C4	-0.589727	0.158125
	C4	-0.242099	0.158125
	C4	-0.0995188	0.158294
	C4	-0.128102	0.158631
	C4	-0.114763	0.158631
	C4	-0.430526	0.158849
	C4	-0.110915	0.159088
	C4	-0.353078	0.159518
	C4	-0.216988	0.159737
	C4	-0.518321	0.159822
	C4	-0.238377	0.160751
	C4	-0.155508	0.161015
	C4	-0.154546	0.161635
	C4	-0.107054	0.161973
	C4	-0.341403	0.161973
	C4	-0.0877864	0.162104
	C4	-0.485688	0.162104
	C4	-0.401765	0.162962
	C4	-0.122257	0.163298
	C4	-0.186809	0.163298
	C4	-0.21579	0.163301
	C4	-0.167217	0.163702
	C4	-0.361549	0.163731
	C4	-0.441946	0.1639
	C4	-0.14421	0.164462
	C4	-0.284634	0.164679
	C4	-0.533342	0.164694
	C4	-0.48806	0.164694
	C4	-0.333064	0.165333
	C4	-0.106054	0.165335
	C4	-0.210691	0.165348
	C4	-0.167896	0.165667
	C4	-0.111882	0.165667
	C4	-0.252901	0.165667
	C4	-0.177492	0.165667
	C4	-0.635669	0.165667
	C4	-0.334886	0.165997
	C4	-0.336677	0.16608
	C4	-0.550617	0.166194
	C4	-0.457599	0.166194
	C4	-0.452337	0.166267
	C4	-0.405544	0.166299
	C4	-0.262934	0.166687
	C4	-0.283423	0.166888
	C4	-0.843493	0.167139
	C4	-0.217565	0.16715
	C4	-0.113627	0.168402
	C4	-0.644051	0.169674
	C4	-0.179558	0.169674
	C4	-0.300057	0.169674
	C4	-0.122511	0.169674
	C4	-0.336613	0.170029
	C4	-0.211496	0.170335
	C4	-0.141015	0.170392
	C4	-0.158343	0.170585
	C4	-0.275671	0.170618
	C4	-0.639193	0.170792
	C4	-0.143451	0.171034
	C4	-0.599754	0.171317
	C4	-0.138009	0.171539
	C4	-0.265775	0.171625
	C4	-0.193149	0.171895
	C4	-0.229986	0.172207
	C4	-0.339008	0.17227
	C4	-0.252428	0.172668
	C4	-0.601708	0.172679
	C4	-0.353694	0.172679
	C4	-0.205531	0.172679
	C4	-0.139143	0.172693
	C4	-0.391915	0.173328
	C4	-0.109814	0.173902
	C4	-0.149011	0.174023
	C4	-0.252886	0.174052
	C4	-0.112002	0.174092
	C4	-0.593121	0.174255
	C4	-0.235072	0.175295
	C4	-0.519755	0.175381
	C4	-0.23795	0.175381
	C4	-0.314539	0.17553
	C4	-0.306515	0.175556
	C4	-0.486506	0.175779
	C4	-0.304252	0.176298
	C4	-0.10776	0.176677
	C4	-0.635993	0.176713
	C4	-0.630251	0.176713
	C4	-0.163363	0.176729
	C4	-0.52483	0.176729
	C4	-0.118379	0.176765
	C4	-0.789023	0.17687
	C4	-0.353132	0.17687
	C4	-0.733302	0.177297
	C4	-0.132245	0.178341
	C4	-0.363255	0.178428
	C4	-0.110233	0.178452
	C4	-0.20975	0.17921
	C4	-0.10709	0.17921
	C4	-0.230335	0.17921
	C4	-0.112736	0.179339
	C4	-0.349065	0.179709
	C4	-0.55604	0.179799
	C4	-0.214331	0.180188
	C4	-0.212783	0.180378
	C4	-0.545522	0.180393
	C4	-0.166439	0.180555
	C4	-0.535254	0.180555
	C4	-0.16043	0.181153
	C4	-0.220274	0.181153
	C4	-0.410912	0.181153
	C4	-0.540726	0.181195
	C4	-0.180139	0.181707
	C4	-0.211267	0.183428
	C4	-0.117046	0.183474
	C4	-0.108874	0.183538
	C4	-0.345141	0.183585
	C4	-0.119894	0.183697
	C4	-0.321466	0.18377
	C4	-0.178644	0.18377
	C4	-0.122228	0.184115
	C4	-0.460032	0.184161
	C4	-0.351237	0.184377
	C4	-0.210413	0.184613
	C4	-0.247939	0.185494
	C4	-0.126282	0.186174
	C4	-0.291573	0.1862
	C4	-0.810356	0.186363
	C4	-0.0899421	0.186606
	C4	-0.277039	0.186834
	C4	-0.501609	0.189386
	C4	-0.156087	0.189386
	C4	-0.119456	0.189415
	C4	-0.185294	0.189451
	C4	-0.247081	0.189451
	C4	-0.163009	0.190139
	C4	-0.115055	0.190139
	C4	-0.596854	0.190139
	C4	-0.344283	0.190139
	C4	-0.637004	0.190338
	C4	-0.133301	0.190565
	C4	-0.29229	0.191171
	C4	-0.202303	0.191453
	C4	-0.164005	0.191864
	C4	-0.150623	0.192213
	C4	-0.321529	0.192544
	C4	-0.506371	0.192653
	C4	-0.408941	0.192794
	C4	-0.561631	0.192989
	C4	-0.294762	0.194152
	C4	-0.714983	0.194265
	C4	-0.286884	0.194265
	C4	-0.140406	0.194377
	C4	-0.480887	0.194894
	C4	-0.158034	0.195593
	C4	-0.39393	0.195593
	C4	-0.213511	0.195614
	C4	-0.177381	0.195967
	C4	-0.483885	0.196082
	C4	-0.114723	0.196082
	C4	-0.189011	0.196082
	C4	-0.152779	0.196524
	C4	-0.314091	0.196688
	C4	-0.132099	0.196688
	C4	-0.683529	0.196688
	C4	-0.130302	0.196688
	C4	-0.149505	0.197118
	C4	-0.170466	0.197329
	C4	-0.257323	0.197608
	C4	-0.298448	0.197732
	C4	-0.432163	0.197732
	C4	-0.345156	0.198102
	C4	-0.198816	0.198364
	C4	-0.383059	0.198471
	C4	-0.101527	0.198877
	C4	-0.360838	0.198877
	C4	-0.217973	0.199186
	C4	-0.220486	0.19995
	C4	-0.270681	0.200626
	C4	-0.421925	0.200686
	C4	-0.525526	0.200686
	C4	-0.0936539	0.200686
	C4	-0.169554	0.200686
	C4	-0.147699	0.200686
	C4	-0.139338	0.200686
	C4	-0.122819	0.200835
	C4	-0.226694	0.200846
	C4	-0.188225	0.201011
	C4	-0.90359	0.20105
	C4	-0.618114	0.201285
	C4	-0.243425	0.201285
	C4	-0.272805	0.201404
	C4	-0.0924081	0.201526
	C4	-0.182661	0.20277
	C4	-0.209743	0.203412
	C4	-0.0914013	0.20345
	C4	-0.210052	0.203814
	C4	-0.409035	0.204252
	C4	-0.400245	0.204252
	C4	-0.136316	0.204514
	C4	-0.15745	0.204554
	C4	-0.229317	0.204554
	C4	-0.153221	0.204704
	C4	-0.542001	0.204849
	C4	-0.217441	0.204993
	C4	-0.417571	0.20518
	C4	-0.367925	0.205919
	C4	-0.134429	0.205919
	C4	-0.2242	0.205954
	C4	-0.143277	0.207383
	C4	-0.134828	0.207638
	C4	-0.687028	0.20799
	C4	-0.0928787	0.20839
	C4	-0.201768	0.208551
	C4	-0.48301	0.208667
	C4	-0.5451	0.208985
	C4	-0.21773	0.209064
	C4	-0.220681	0.209172
	C4	-0.241592	0.209237
	C4	-0.272259	0.209354
	C4	-0.0990133	0.209634
	C4	-0.130896	0.210066
	C4	-0.0957485	0.210141
	C4	-0.282173	0.210485
	C4	-0.223883	0.210525
	C4	-0.250477	0.210525
	C4	-0.478467	0.21067
	C4	-0.1149	0.210886
	C4	-0.167194	0.211111
	C4	-0.142973	0.21113
	C4	-0.403084	0.211311
	C4	-0.436287	0.211546
	C4	-0.136124	0.211849
	C4	-0.110949	0.211849
	C4	-0.189895	0.211948
	C4	-0.194801	0.212254
	C4	-0.133928	0.212277
	C4	-0.183806	0.212453
	C4	-0.476741	0.213158
	C4	-0.138691	0.213241
	C4	-0.148333	0.213841
	C4	-0.248821	0.213928
	C4	-0.120675	0.213928
	C4	-0.543836	0.213928
	C4	-0.210094	0.213928
	C4	-0.133018	0.214295
	C4	-0.162759	0.214295
	C4	-0.698244	0.214398
	C4	-0.714984	0.214474
	C4	-0.199781	0.214474
	C4	-0.112392	0.214474
	C4	-0.17394	0.214474
	C4	-0.156502	0.214474
	C4	-0.124704	0.214573
	C4	-0.122631	0.214714
	C4	-0.186073	0.215169
	C4	-0.195894	0.215286
	C4	-0.186074	0.215286
	C4	-0.19712	0.215286
	C4	-0.532233	0.215528
	C4	-0.232281	0.215589
	C4	-0.154214	0.216545
	C4	-0.241986	0.216657
	C4	-0.29634	0.21801
	C4	-0.12809	0.218129
	C4	-0.183193	0.218129
	C4	-0.180424	0.218129
	C4	-0.115108	0.218129
	C4	-0.0895128	0.218318
	C4	-0.644266	0.218448
	C4	-0.167185	0.218578
	C4	-0.329864	0.218643
	C4	-0.275209	0.21958
	C4	-0.44358	0.21958
	C4	-0.51538	0.21958
	C4	-0.240741	0.21958
	C4	-0.253745	0.219633
	C4	-0.351831	0.219803
	C4	-0.146837	0.220074
	C4	-0.164537	0.220215
	C4	-0.422913	0.220223
	C4	-0.320092	0.220256
	C4	-0.114163	0.220273
	C4	-0.132519	0.220453
	C4	-0.299711	0.220679
	C4	-0.121183	0.221011
	C4	-0.331975	0.221011
	C4	-0.113887	0.221102
	C4	-0.099631	0.221276
	C4	-0.076406	0.221306
	C4	-0.268101	0.221547
	C4	-0.251601	0.221949
	C4	-0.419599	0.221949
	C4	-0.404755	0.221949
	C4	-0.236818	0.221949
	C4	-0.31446	0.222275
	C4	-0.456273	0.222739
	C4	-0.336659	0.222791
	C4	-0.25622	0.22311
	C4	-0.248427	0.223739
	C4	-0.139147	0.224055
	C4	-0.25404	0.224534
	C4	-0.236652	0.224755
	C4	-0.305244	0.224755
	C4	-0.158047	0.224944
	C4	-0.142817	0.225769
	C4	-0.587766	0.22611
	C4	-0.116161	0.226202
	C4	-0.164527	0.226242
	C4	-0.698662	0.226251
	C4	-0.181043	0.226258
	C4	-0.124148	0.227156
	C4	-0.532669	0.227156
	C4	-0.124903	0.227184
	C4	-0.0836731	0.227234
	C4	-0.123928	0.22751
	C4	-0.106195	0.227709
	C4	-0.34611	0.22801
	C4	-0.169048	0.228272
	C4	-0.138788	0.228409
	C4	-0.124756	0.228409
	C4	-0.465979	0.228716
	C4	-0.19924	0.228718
	C4	-0.196742	0.229367
	C4	-0.433759	0.229518
	C4	-0.266139	0.229518
	C4	-0.356451	0.229651
	C4	-0.303448	0.230834
	C4	-0.407262	0.231714
	C4	-0.364536	0.232069
	C4	-0.170328	0.232126
	C4	-0.137769	0.232126
	C4	-0.0984115	0.232651
	C4	-0.279393	0.232651
	C4	-0.31958	0.232709
	C4	-0.222765	0.232709
	C4	-0.266005	0.232944
	C4	-0.480703	0.234313
	C4	-0.172937	0.234597
	C4	-0.0980328	0.234838
	C4	-0.315511	0.235069
	C4	-0.747735	0.235069
	C4	-0.656935	0.235069
	C4	-0.0995041	0.235069
	C4	-0.0804358	0.235069
	C4	-0.474532	0.235199
	C4	-0.122929	0.235737
	C4	-0.189614	0.236009
	C4	-0.410611	0.236205
	C4	-0.327463	0.237055
	C4	-0.21661	0.237055
	C4	-0.621766	0.237055
	C4	-0.260008	0.237055
	C4	-0.638807	0.237055
	C4	-0.127663	0.237055
	C4	-0.319821	0.237242
	C4	-0.106952	0.237757
	C4	-0.495818	0.237802
	C4	-0.142095	0.239017
	C4	-0.139169	0.239017
	C4	-0.198663	0.239085
	C4	-0.30807	0.239494
	C4	-0.264379	0.239728
	C4	-0.123832	0.239728
	C4	-0.490892	0.239823
	C4	-0.285357	0.239823
	C4	-0.310734	0.240596
	C4	-0.0977959	0.240596
	C4	-0.351512	0.240754
	C4	-0.341343	0.240754
	C4	-0.480724	0.240882
	C4	-0.0963768	0.240913
	C4	-0.215272	0.241438
	C4	-0.397523	0.241629
	C4	-0.386959	0.241777
	C4	-0.138367	0.24183
	C4	-0.0841302	0.242082
	C4	-0.285047	0.242482
	C4	-0.0713846	0.242829
	C4	-0.138596	0.243701
	C4	-0.094057	0.243877
	C4	-0.60348	0.243877
	C4	-0.226924	0.244042
	C4	-0.244647	0.244762
	C4	-0.117624	0.244948
	C4	-0.258466	0.24562
	C4	-0.18872	0.24562
	C4	-0.126471	0.245637
	C4	-0.122523	0.245637
	C4	-0.330112	0.24615
	C4	-0.249686	0.246793
	C4	-0.105925	0.246793
	C4	-0.182259	0.247064
	C4	-0.22536	0.247349
	C4	-0.274579	0.247443
	C4	-0.659463	0.249749
	C4	-0.314673	0.249883
	C4	-0.201942	0.25029
	C4	-0.226797	0.250592
	C4	-0.161061	0.251175
	C4	-0.168707	0.251579
	C4	-0.125354	0.251711
	C4	-0.117227	0.252535
	C4	-0.124172	0.252535
	C4	-0.213674	0.252535
	C4	-0.130145	0.252535
	C4	-0.0897681	0.252535
	C4	-0.0752276	0.252535
	C4	-0.1921	0.252746
	C4	-0.358818	0.253005
	C4	-0.217434	0.253633
	C4	-0.312957	0.254094
	C4	-0.183021	0.254385
	C4	-0.190486	0.254435
	C4	-0.235434	0.2549
	C4	-0.139671	0.255032
	C4	-0.0982723	0.255123
	C4	-0.112663	0.255478
	C4	-0.288922	0.25551
	C4	-0.358333	0.255568
	C4	-0.236038	0.25576
	C4	-0.174584	0.256051
	C4	-0.529368	0.256365
	C4	-0.186992	0.256442
	C4	-0.201913	0.256576
	C4	-0.196958	0.257064
	C4	-0.193486	0.257064
	C4	-0.1755	0.257064
	C4	-0.113421	0.257284
	C4	-0.073929	0.257304
	C4	-0.0844522	0.258299
	C4	-0.0741879	0.258681
	C4	-0.268761	0.259014
	C4	-0.366689	0.259126
	C4	-0.0987973	0.260091
	C4	-0.13619	0.26095
	C4	-0.168186	0.261606
	C4	-0.165718	0.262493
	C4	-0.128577	0.262726
	C4	-0.405147	0.262726
	C4	-0.20709	0.263035
	C4	-0.112725	0.263035
	C4	-0.429493	0.263328
	C4	-0.0939307	0.263328
	C4	-0.0962086	0.263603
	C4	-0.253538	0.263603
	C4	-0.122748	0.264331
	C4	-0.152652	0.264621
	C4	-0.250774	0.264621
	C4	-0.507506	0.264621
	C4	-0.252473	0.264621
	C4	-0.125091	0.264621
	C4	-0.0922503	0.264811
	C4	-0.344514	0.265646
	C4	-0.524405	0.265989
	C4	-0.267414	0.266656
	C4	-0.1095	0.266775
	C4	-0.144549	0.268071
	C4	-0.256823	0.268309
	C4	-0.210036	0.268371
	C4	-0.19843	0.268394
	C4	-0.183736	0.268599
	C4	-0.508544	0.268601
	C4	-0.165114	0.268976
	C4	-0.113067	0.268976
	C4	-0.220812	0.270085
	C4	-0.178775	0.270168
	C4	-0.306437	0.270298
	C4	-0.166684	0.270594
	C4	-0.19451	0.270955
	C4	-0.187707	0.270968
	C4	-0.156254	0.271486
	C4	-0.163543	0.271486
	C4	-0.240548	0.271486
	C4	-0.209879	0.272173
	C4	-0.15906	0.272917
	C4	-0.33017	0.273205
	C4	-0.125336	0.273534
	C4	-0.365848	0.273582
	C4	-0.311426	0.273947
	C4	-0.145366	0.274653
	C4	-0.165634	0.275262
	C4	-0.250822	0.275262
	C4	-0.0980692	0.275319
	C4	-0.620668	0.275422
	C4	-0.165135	0.276304
	C4	-0.14851	0.27669
	C4	-0.118341	0.276701
	C4	-0.236079	0.276768
	C4	-0.220624	0.277115
	C4	-0.116897	0.277115
	C4	-0.293274	0.277341
	C4	-0.111387	0.277394
	C4	-0.211787	0.278109
	C4	-0.29951	0.278124
	C4	-0.147106	0.278248
	C4	-0.157901	0.278248
	C4	-0.0893313	0.278874
	C4	-0.563873	0.278979
	C4	-0.244899	0.279021
	C4	-0.149437	0.279423
	C4	-0.218197	0.279508
	C4	-0.198801	0.279741
	C4	-0.17567	0.280919
	C4	-0.122891	0.281533
	C4	-0.22144	0.281601
	C4	-0.1252	0.282839
	C4	-0.316937	0.283852
	C4	-0.319487	0.284438
	C4	-0.0834335	0.284438
	C4	-0.145504	0.284438
	C4	-0.458165	0.284445
	C4	-0.426448	0.284445
	C4	-0.135875	0.285558
	C4	-0.326761	0.28667
	C4	-0.34383	0.286688
	C4	-0.532862	0.28712
	C4	-0.116724	0.28712
	C4	-0.340273	0.28732
	C4	-0.145435	0.28732
	C4	-0.232965	0.288045
	C4	-0.144783	0.288204
	C4	-0.0898694	0.289128
	C4	-0.202505	0.289358
	C4	-0.0857534	0.289652
	C4	-0.201331	0.290627
	C4	-0.30071	0.290679
	C4	-0.226111	0.290752
	C4	-0.225603	0.291253
	C4	-0.30236	0.291875
	C4	-0.206268	0.292059
	C4	-0.0764994	0.292392
	C4	-0.301596	0.294524
	C4	-0.216988	0.294524
	C4	-0.0990069	0.294646
	C4	-0.354592	0.29467
	C4	-0.0878526	0.294698
	C4	-0.155858	0.294729
	C4	-0.20066	0.295219
	C4	-0.243129	0.297354
	C4	-0.222819	0.29744
	C4	-0.247692	0.29787
	C4	-0.248294	0.298264
	C4	-0.278402	0.298597
	C4	-0.447336	0.299267
	C4	-0.365924	0.299267
	C4	-0.296705	0.300759
	C4	-0.585182	0.301694
	C4	-0.0840392	0.301694
	C4	-0.18552	0.30178
	C4	-0.112463	0.302106
	C4	-0.239527	0.302388
	C4	-0.116879	0.302613
	C4	-0.0774187	0.302613
	C4	-0.316096	0.303316
	C4	-0.081714	0.303863
	C4	-0.300403	0.304282
	C4	-0.164314	0.304308
	C4	-0.575043	0.304639
	C4	-0.0798481	0.304714
	C4	-0.18232	0.304795
	C4	-0.408587	0.304796
	C4	-0.082485	0.306106
	C4	-0.209376	0.306404
	C4	-0.131672	0.306766
	C4	-0.208079	0.306766
	C4	-0.0953901	0.307083
	C4	-0.125649	0.307255
	C4	-0.309875	0.307323
	C4	-0.0745442	0.307529
	C4	-0.27663	0.307642
	C4	-0.148973	0.307642
	C4	-0.543163	0.307835
	C4	-0.250477	0.307888
	C4	-0.0955943	0.308669
	C4	-0.182937	0.308934
	C4	-0.313141	0.309481
	C4	-0.138606	0.309833
	C4	-0.149911	0.309833
	C4	-0.0836163	0.309833
	C4	-0.315992	0.310324
	C4	-0.0776327	0.310334
	C4	-0.1053	0.31046
	C4	-0.320481	0.310518
	C4	-0.186902	0.310539
	C4	-0.376891	0.310643
	C4	-0.16197	0.310907
	C4	-0.143704	0.310967
	C4	-0.198383	0.311127
	C4	-0.389464	0.31133
	C4	-0.278996	0.311377
	C4	-0.425959	0.312019
	C4	-0.132137	0.312019
	C4	-0.0875475	0.312019
	C4	-0.307185	0.312234
	C4	-0.649684	0.312568
	C4	-0.155331	0.312723
	C4	-0.167076	0.312906
	C4	-0.145794	0.31409
	C4	-0.124658	0.314105
	C4	-0.307487	0.314739
	C4	-0.403227	0.31475
	C4	-0.104322	0.314792
	C4	-0.347829	0.314829
	C4	-0.0612874	0.315094
	C4	-0.120709	0.315379
	C4	-0.111657	0.315526
	C4	-0.103149	0.315545
	C4	-0.367958	0.316506
	C4	-0.525816	0.316506
	C4	-0.121736	0.317205
	C4	-0.271358	0.317205
	C4	-0.286369	0.317205
	C4	-0.116379	0.317337
	C4	-0.117619	0.3176
	C4	-0.34257	0.318656
	C4	-0.10148	0.318656
	C4	-0.442102	0.318656
	C4	-0.12266	0.3188
	C4	-0.143892	0.318895
	C4	-0.460522	0.318895
	C4	-0.155007	0.318895
	C4	-0.163391	0.319219
	C4	-0.141451	0.319748
	C4	-0.14928	0.319977
	C4	-0.129631	0.320549
	C4	-0.359929	0.321842
	C4	-0.24347	0.321842
	C4	-0.192659	0.321842
	C4	-0.273519	0.321842
	C4	-0.17373	0.321917
	C4	-0.360227	0.322293
	C4	-0.239998	0.322315
	C4	-0.194553	0.322952
	C4	-0.125597	0.323231
	C4	-0.183293	0.323342
	C4	-0.106193	0.323656
	C4	-0.107369	0.324023
	C4	-0.372354	0.325171
	C4	-0.230727	0.325179
	C4	-0.185846	0.325396
	C4	-0.0605568	0.325396
	C4	-0.479959	0.325396
	C4	-0.0937979	0.325396
	C4	-0.318771	0.325517
	C4	-0.0969595	0.325948
	C4	-0.241446	0.326593
	C4	-0.121447	0.327688
	C4	-0.188628	0.327688
	C4	-0.091248	0.327798
	C4	-0.369302	0.327798
	C4	-0.33499	0.327997
	C4	-0.0983759	0.328
	C4	-0.246478	0.328
	C4	-0.202127	0.329085
	C4	-0.247215	0.329085
	C4	-0.132736	0.329085
	C4	-0.198735	0.329085
	C4	-0.134448	0.329375
	C4	-0.325915	0.329425
	C4	-0.416523	0.329733
	C4	-0.127017	0.330575
	C4	-0.13581	0.330916
	C4	-0.198824	0.330916
	C4	-0.163325	0.3314
	C4	-0.129205	0.331451
	C4	-0.526391	0.331461
	C4	-0.179594	0.332647
	C4	-0.211861	0.332963
	C4	-0.237855	0.332963
	C4	-0.469157	0.333075
	C4	-0.168958	0.333318
	C4	-0.244015	0.333429
	C4	-0.12977	0.334155
	C4	-0.238321	0.335502
	C4	-0.373702	0.33581
	C4	-0.201904	0.33581
	C4	-0.191791	0.33581
	C4	-0.0971345	0.335973
	C4	-0.109879	0.336696
	C4	-0.225567	0.336696
	C4	-0.102388	0.33695
	C4	-0.12777	0.33724
	C4	-0.231971	0.337359
	C4	-0.119067	0.33781
	C4	-0.34192	0.338076
	C4	-0.182721	0.338076
	C4	-0.135049	0.338076
	C4	-0.165948	0.339119
	C4	-0.0999918	0.339422
	C4	-0.258792	0.339512
	C4	-0.132546	0.339512
	C4	-0.149434	0.339738
	C4	-0.104005	0.340331
	C4	-0.25821	0.340331
	C4	-0.475529	0.341524
	C4	-0.154143	0.34165
	C4	-0.28955	0.341721
	C4	-0.193621	0.341864
	C4	-0.111888	0.342376
	C4	-0.138738	0.342376
	C4	-0.105366	0.342387
	C4	-0.124821	0.342935
	C4	-0.0901596	0.34345
	C4	-0.398191	0.34347
	C4	-0.458377	0.343818
	C4	-0.084105	0.344084
	C4	-0.585005	0.344129
	C4	-0.0906859	0.344227
	C4	-0.299665	0.344282
	C4	-0.188832	0.344282
	C4	-0.225452	0.34429
	C4	-0.280203	0.345043
	C4	-0.340863	0.345063
	C4	-0.140321	0.345114
	C4	-0.188266	0.345323
	C4	-0.131682	0.345323
	C4	-0.122676	0.345323
	C4	-0.0714006	0.345323
	C4	-0.0634871	0.346925
	C4	-0.429436	0.346938
	C4	-0.282332	0.346945
	C4	-0.181665	0.347003
	C4	-0.251234	0.347198
	C4	-0.125839	0.347198
	C4	-0.189459	0.347198
	C4	-0.236298	0.347198
	C4	-0.391595	0.34838
	C4	-0.15438	0.34854
	C4	-0.250651	0.348789
	C4	-0.0915655	0.349558
	C4	-0.0771956	0.350245
	C4	-0.155383	0.351924
	C4	-0.0699912	0.352403
	C4	-0.0803748	0.352733
	C4	-0.128534	0.353125
	C4	-0.148183	0.353996
	C4	-0.0881308	0.354031
	C4	-0.239176	0.354151
	C4	-0.0848382	0.354713
	C4	-0.196119	0.355133
	C4	-0.162939	0.355246
	C4	-0.646565	0.355246
	C4	-0.356972	0.355296
	C4	-0.149341	0.355727
	C4	-0.0814091	0.356425
	C4	-0.133593	0.356622
	C4	-0.157256	0.356792
	C4	-0.203518	0.356792
	C4	-0.22167	0.35779
	C4	-0.155443	0.357908
	C4	-0.441507	0.357986
	C4	-0.469962	0.358584
	C4	-0.244616	0.359423
	C4	-0.124873	0.360236
	C4	-0.470071	0.360247
	C4	-0.166066	0.362213
	C4	-0.238843	0.362515
	C4	-0.140819	0.362515
	C4	-0.209464	0.362587
	C4	-0.0714319	0.362798
	C4	-0.474965	0.364662
	C4	-0.541955	0.364851
[truncated: 6,791 more rows]

## Sheet: i
feature	group	logFC	adj.P.Val
KAT5	C8	-0.36561	1.84015e-05
SIRT3	C8	-0.352406	0.00289735
HDAC2	C8	-0.259203	0.00547493
SIRT1	C8	-0.194009	0.00662841
HDAC3	C8	-0.175715	0.00872708
HDAC6	C8	-0.203488	0.00963972
KAT2B	C4	-0.257589	0.0133545
SIRT6	C8	-0.233588	0.0190818
HDAC8	C8	-0.269291	0.02813
HDAC4	C4	-0.333304	0.0335315
SIRT2	C4	-0.236391	0.0358817
KAT14	C8	-0.174876	0.0488235
HDAC5	C4	-0.155212	0.152779
SIRT2	C8	-0.140299	0.182785
HDAC10	C4	-0.168186	0.261606
HDAC9	C8	-0.372186	0.262283
HAT1	C4	-0.122748	0.264331
SIRT6	C4	-0.125597	0.323231
HDAC7	C8	-0.099896	0.324909
EP300	C4	-0.0605568	0.325396
EP300	C8	-0.0501903	0.344938
HAT1	C8	-0.0840815	0.394544
SIRT1	C4	-0.0542922	0.592527
CREBBP	C4	-0.0369899	0.603721
HDAC5	C8	-0.0245307	0.833934
SIRT7	C8	-0.0231182	0.893562
KAT8	C8	-0.00625105	0.942883
MEAF6	C8	0.000728219	0.995127
KAT2A	C8	0.0165116	0.916327
HDAC8	C4	0.0221983	0.910023
CREBBP	C8	0.00941497	0.891029
KAT7	C4	0.0177697	0.872884
KAT14	C4	0.0332429	0.807811
HDAC3	C4	0.0394238	0.693095
KAT8	C4	0.0512857	0.556304
MEAF6	C4	0.0890019	0.450015
KAT2B	C8	0.0941196	0.362951
HDAC1	C4	0.0681239	0.359041
SIRT3	C4	0.145261	0.354362
HDAC10	C8	0.128773	0.33076
KAT6A	C4	0.159129	0.236138
KAT5	C4	0.15179	0.173996
HDAC2	C4	0.157762	0.172679
HDAC7	C4	0.171892	0.117235
HDAC6	C4	0.166022	0.0739656
SIRT7	C4	0.282004	0.0567074
HDAC1	C8	0.112977	0.0549093
KAT7	C8	0.136398	0.0487861
HDAC4	C8	0.289455	0.0388281
HDAC9	C4	0.722466	0.0382422
SIRT5	C4	0.371687	0.00924434
KAT6B	C4	0.530995	0.00225763
KAT2A	C4	0.400296	0.000933137
SIRT5	C8	0.418369	0.000692457
KAT6A	C8	0.461236	4.22691e-06
KAT6B	C8	0.724254	8.09627e-07
SIRT6_S330:HNGSEPAsPKRERPT	C8	-1.60579	2.27662e-14
KAT7_S102:RQTRSSGsETEQVVD	C8	-1.0667	3.21888e-09
SIRT6_S303:KLEPKEEsPTRINGS	C8	-0.701444	1.83775e-08
KAT14_S288:QIKQEVEsEEEKPDR	C8	-1.08215	2.5311e-08
HDAC4_S632:RPLSRAQsSPASATF	C8	-1.54845	2.90749e-08
KAT6B_S1301:ETSEGKTsPSPIRIE	C8	-0.961228	2.61647e-07
SIRT6_S326:PCAQHNGsEPASPKR	C8	-1.5384	1.88258e-06
SIRT2_S368:PNPSTSAsPKKSPPP	C8	-1.0278	3.80094e-06
HDAC1_S406:DDPDKRIsICSSDKR	C8	-0.792463	1.6268e-05
HDAC4_S633:PLSRAQSsPASATFP	C8	-0.968574	2.92652e-05
HDAC5_S500:PLSRTQSsPLPQSPQ	C8	-1.4064	0.000109281
HDAC4_S467:RPLGRTQsAPLPQNA	C8	-0.63097	0.000287104
KAT7_S50:TRSSARLsQSSQDSS	C8	-0.491534	0.000665995
HDAC4_S265:QKVAERRsSPLLRRK	C4	-0.610103	0.00215732
HDAC4_S210:YGKTQHSsLDQSSPP	C8	-0.868543	0.002456
HDAC6_S22:RSRQNPQsPPQDSSV	C8	-0.484371	0.00256263
CREBBP_S274:MGITGNTsPFGQPFS	C8	-0.656484	0.00260172
HDAC9_S22:PVGLEPIsPLDLRTD	C8	-1.11865	0.00475543
KAT6B_S358:QRLLSVTsDEGSMNA	C8	-0.595054	0.0116903
HDAC5_S662:QALGRTQsSPAAPGG	C4	-0.682968	0.0165534
HDAC9_S451:RPLNRTQsAPLPQST	C8	-0.934821	0.0209272
KAT6B_S1048:SKNKYLHsPESRPVT	C8	-1.02942	0.0263411
HDAC4_S58:LRLDHQFsLPVAEPA	C8	-0.684994	0.0302346
EP300_S1726:QQAAATQsPGDSRRL	C8	-0.495626	0.0346878
KAT7_S53:SARLSQSsQDSSPVR	C8	-0.327944	0.0384221
CREBBP_S1019:ESKGEPRsEMMEEDL	C8	-0.498144	0.0613683
HDAC4_S467:RPLGRTQsAPLPQNA	C4	-0.434356	0.0881933
HDAC1_S393:EDAIPEEsGDEDEDD	C8	-0.140081	0.109208
KAT7_S57:SQSSQDSsPVRNLQS	C8	-0.43734	0.110651
SIRT6_T305:EPKEESPtRINGSIP	C8	-0.282255	0.123827
HDAC4_S246:FPLRKTAsEPNLKLR	C4	-0.332642	0.133731
HDAC5_S612:VKDEEGEsGAEEGPD	C4	-0.308456	0.137216
SIRT2_S368:PNPSTSAsPKKSPPP	C4	-0.518475	0.143647
KAT7_S111:TEQVVDFsDRETKNT	C8	-0.439317	0.14644
SIRT6_T294:PPLPRPPtPKLEPKE	C4	-0.213557	0.170621
HDAC5_S663:ALGRTQSsPAAPGGM	C4	-0.486992	0.202217
EP300_S1016:STETEERsTELKTEI	C8	-0.182292	0.228062
CREBBP_S1763:QGEPQSKsPQESRRL	C8	-0.272825	0.275524
EP300_S2328:QPPHSSPsPRMQPQP	C4	-0.470777	0.295652
SIRT2_S372:TSASPKKsPPPAKDE	C4	-0.381049	0.336028
KAT5_S103:KRKVEVVsPATPVPS	C8	-0.202903	0.344601
HDAC4_S565:VKQEPIEsDEEEAEP	C4	-0.236549	0.346403
KAT6A_S1113:DEEEDEEsDDADDTP	C8	-0.290284	0.351401
KAT5_S123:LPGSRPGsPEREVPA	C8	-0.290579	0.357545
HDAC7_S427:PRLRQIPsAEDLETD	C8	-0.418014	0.404573
CREBBP_S1043:TDIAEQKsEPMEVDE	C8	-0.121065	0.409404
HDAC1_S434:GEGGRKNsSNFKKAK	C4	-0.348843	0.413917
HDAC5_S1109:AAAAREHsPRPAEEP	C4	-0.327766	0.416624
HDAC1_S409:DKRISICsSDKRIAC	C4	-0.212018	0.431573
EP300_S1016:STETEERsTELKTEI	C4	-0.187445	0.438697
KAT7_S53:SARLSQSsQDSSPVR	C4	-0.192127	0.446193
HDAC7_S380:WPLSRTRsEPLPPSA	C4	-0.175017	0.447482
HDAC2_S364:EDAVHEDsGDEDGED	C8	-0.0830219	0.462874
SIRT6_S338:PKRERPTsPAPHRPP	C4	-0.221356	0.470898
KAT7_S205:GKHERHFsISGCPLY	C8	-0.18951	0.49244
CREBBP_S1043:TDIAEQKsEPMEVDE	C4	-0.149256	0.492456
KAT5_S147:CLGTDEDsQDSSDGI	C4	-0.173789	0.510252
SIRT6_T305:EPKEESPtRINGSIP	C4	-0.19639	0.510591
KAT7_S158:ESIAKDMsLKDSGSD	C8	-0.20274	0.521689
HAT1_S361:DIKRRLIsPYKKKQR	C4	-0.29335	0.545033
SIRT1_S27:ADREAASsPAGEPLR	C4	-0.209195	0.579851
KAT14_T161:LDRSTSStPVKFISR	C8	-0.145573	0.589219
HDAC1_S406:DDPDKRIsICSSDKR	C4	-0.197923	0.623372
SIRT1_S47:DGPGLERsPGEPGGA	C4	-0.0760744	0.62481
KAT6A_S1001:PESPRSSsPPILTKP	C4	-0.263754	0.630451
EP300_S2315:RSPQPVPsPRPQSQP	C4	-0.188726	0.653746
KAT5_S123:LPGSRPGsPEREVPA	C4	-0.219054	0.656154
KAT6A_S1861:HISIRSKsAPLPSAA	C4	-0.177678	0.667361
EP300_S2279:PVQPNPMsPQQHMLP	C8	-0.115338	0.700705
EP300_S973:AIAEKQPsQEVKMEA	C4	-0.0976302	0.714953
EP300_S2326:QSQPPHSsPSPRMQP	C4	-0.136738	0.716981
KAT7_T88:QQQPTPVtPKKYPLR	C4	-0.140145	0.72958
SIRT6_S303:KLEPKEEsPTRINGS	C4	-0.0968788	0.732766
KAT6A_S941:DLPKRRLsEGVEPWR	C4	-0.105095	0.735495
HDAC10_S373:PMSPSSHsPEGRPPP	C4	-0.198854	0.742841
HDAC7_S131:ERTVHPNsPGIPYRT	C8	-0.0875729	0.745504
KAT6B_S1035:TRANSRQsPAKVQSK	C8	-0.100234	0.74624
KAT7_S205:GKHERHFsISGCPLY	C4	-0.141682	0.771007
HDAC4_S632:RPLSRAQsSPASATF	C4	-0.157888	0.775077
CREBBP_S1763:QGEPQSKsPQESRRL	C4	-0.126213	0.78878
EP300_S2279:PVQPNPMsPQQHMLP	C4	-0.0963071	0.812399
HDAC1_S85:SIRPDNMsEYSKQMQ	C4	-0.0550807	0.827586
KAT7_T85:TRSQQQPtPVTPKKY	C4	-0.103296	0.832718
HDAC5_S500:PLSRTQSsPLPQSPQ	C4	-0.229158	0.843503
HDAC1_S421:IACEEEFsDSEEEGE	C4	-0.0916433	0.843503
KAT7_S273:ELRKKRNsGLSKEQK	C4	-0.143136	0.857462
KAT6A_S828:NKEQDSYsVESEKKP	C4	-0.0880369	0.859041
KAT7_S50:TRSSARLsQSSQDSS	C4	-0.0584883	0.859951
HDAC1_T445:KKAKRVKtEDEKEKD	C8	-0.049953	0.863484
HDAC4_S197:NLNHCISsDPRYWYG	C4	-0.092496	0.870667
HDAC3_S74:IDFLQRVsPTNMQGF	C4	-0.0947611	0.879029
KAT7_S273:ELRKKRNsGLSKEQK	C8	-0.0557575	0.893205
HDAC6_S16:TTTRQRRsRQNPQSP	C8	-0.0892747	0.89379
MEAF6_S122:EPGSGTEsDTSPDFH	C4	-0.0529001	0.89425
KAT5_S119:TKNGLPGsRPGSPER	C4	-0.0442586	0.896362
KAT5_S90:LPGSRPGsPEREVKR	C8	-0.0321712	0.896525
CREBBP_S1072:SSSNGTAsQSTSPSQ	C8	-0.0393878	0.902781
KAT5_T143:RKSNCLGtDEDSQDS	C4	-0.0599181	0.903353
KAT8_S348:KLESTVGsPEKPLSD	C4	-0.0513805	0.930799
KAT5_S103:KRKVEVVsPATPVPS	C4	-0.0418283	0.932869
HDAC4_S633:PLSRAQSsPASATFP	C4	-0.0462607	0.941191
KAT6A_S954:WRGQLKKsPEALKCR	C4	-0.023854	0.943227
EP300_T887:PPPRQTPtPPTTQLP	C4	-0.0296263	0.944469
MEAF6_S122:EPGSGTEsDTSPDFH	C8	-0.0159158	0.953753
CREBBP_S1076:GTASQSTsPSQPRKK	C8	-0.0108934	0.971307
HDAC2_S392:IACDEEFsDSEDEGE	C4	-0.0193006	0.974659
HDAC7_S177:FPLRKTVsEPNLKLR	C8	-0.00671327	0.975634
HDAC1_S348:FKLHISPsNMTNQNT	C4	-0.0109067	0.97947
KAT6A_S1090:EYFRRLSsQDVLRCQ	C4	-0.00380699	0.995184
HDAC10_S373:PMSPSSHsPEGRPPP	C8	0.00233494	0.995781
SIRT6_S330:HNGSEPAsPKRERPT	C4	0.00375606	0.995467
SIRT6_T294:PPLPRPPtPKLEPKE	C8	0.0022219	0.989972
HDAC3_S424:DHDNDKEsDVEI___	C4	0.0212004	0.974462
HDAC2_S456:GTKSEQLsNP_____	C4	0.0145058	0.967058
CREBBP_S2362:QSQPPHSsPSPRIQP	C4	0.0247069	0.966658
HDAC4_S196:RNLNHCIsSDPRYWY	C8	0.0257284	0.964702
KAT14_T161:LDRSTSStPVKFISR	C4	0.0269277	0.960367
CREBBP_S1072:SSSNGTAsQSTSPSQ	C4	0.0447079	0.930921
HDAC2_S452:TDTKGTKsEQLSNP_	C4	0.0518541	0.925414
KAT5_S90:LPGSRPGsPEREVKR	C4	0.0407616	0.921683
CREBBP_S1019:ESKGEPRsEMMEEDL	C4	0.0831971	0.916396
HDAC7_S203:NPLLRKEsAPPSLRR	C4	0.039187	0.914999
KAT7_S158:ESIAKDMsLKDSGSD	C4	0.0806558	0.908069
KAT7_S57:SQSSQDSsPVRNLQS	C4	0.07169	0.904681
HDAC1_S393:EDAIPEEsGDEDEDD	C4	0.0245438	0.897479
KAT7_S162:KDMSLKDsGSDLSHR	C8	0.0610225	0.892801
HDAC9_S253:KDGNVVTsFKKRMFE	C8	0.115667	0.875609
SIRT6_S326:PCAQHNGsEPASPKR	C4	0.133777	0.874051
KAT5_S86:TKNGLPGsRPGSPER	C4	0.0528199	0.860805
CREBBP_S1076:GTASQSTsPSQPRKK	C4	0.0810916	0.856416
CREBBP_S2362:QSQPPHSsPSPRIQP	C8	0.106713	0.831019
HDAC4_S58:LRLDHQFsLPVAEPA	C4	0.179767	0.820494
HDAC10_S368:DVTAVPMsPSSHSPE	C4	0.158888	0.812847
KAT6A_Y973:SERLPRRySEGDRAV	C4	0.151959	0.809308
CREBBP_S2351:RSPAPVQsPRPQSQP	C4	0.110416	0.789661
HDAC2_S364:EDAVHEDsGDEDGED	C4	0.060024	0.763646
KAT5_S138:QPGRKRKsNCLGTDE	C8	0.0952051	0.760216
KAT5_S119:TKNGLPGsRPGSPER	C8	0.0596188	0.754991
HDAC1_S421:IACEEEFsDSEEEGE	C8	0.0877879	0.745862
KAT7_S167:KDSGSDLsHRPKRRR	C4	0.206368	0.740016
KAT5_S150:TDEDSQDsSDGIPSA	C4	0.167262	0.725359
KAT5_T143:RKSNCLGtDEDSQDS	C8	0.09637	0.72506
KAT6A_Y973:SERLPRRySEGDRAV	C8	0.199415	0.693892
HDAC4_S196:RNLNHCIsSDPRYWY	C4	0.335745	0.687253
HDAC7_S427:PRLRQIPsAEDLETD	C4	0.317257	0.683704
KAT6A_S1136:RKRDVKNsPLEPDTS	C4	0.238916	0.683564
HDAC5_S662:QALGRTQsSPAAPGG	C8	0.125554	0.66045
KAT6B_S1303:SEGKTSPsPIRIEEE	C8	0.0968022	0.655881
SIRT1_S562:LLDQAAKsNDDLDVS	C4	0.147593	0.642219
KAT5_S138:QPGRKRKsNCLGTDE	C4	0.211474	0.640526
HDAC1_S434:GEGGRKNsSNFKKAK	C8	0.140698	0.630633
HDAC5_S663:ALGRTQSsPAAPGGM	C8	0.212728	0.629982
HDAC7_S177:FPLRKTVsEPNLKLR	C4	0.129251	0.627504
EP300_T887:PPPRQTPtPPTTQLP	C8	0.115724	0.616997
KAT6B_S358:QRLLSVTsDEGSMNA	C4	0.266274	0.604378
CREBBP_S121:SLSAMGKsPLSQGDS	C4	0.0980444	0.599764
KAT7_S102:RQTRSSGsETEQVVD	C4	0.198918	0.590238
HDAC9_S22:PVGLEPIsPLDLRTD	C4	0.451494	0.53134
KAT7_S167:KDSGSDLsHRPKRRR	C8	0.193525	0.530806
HDAC6_S22:RSRQNPQsPPQDSSV	C4	0.183722	0.524005
HDAC9_S451:RPLNRTQsAPLPQST	C4	0.431008	0.491768
HDAC5_S612:VKDEEGEsGAEEGPD	C8	0.122118	0.475672
HDAC2_S452:TDTKGTKsEQLSNP_	C8	0.196727	0.466499
HDAC2_S394:CDEEFSDsEDEGEGG	C4	0.157334	0.463418
KAT7_S164:MSLKDSGsDLSHRPK	C4	0.19638	0.45163
CREBBP_S274:MGITGNTsPFGQPFS	C4	0.33137	0.440009
KAT6A_S1113:DEEEDEEsDDADDTP	C4	0.331266	0.433122
KAT6A_S448:KRGNRKSsTSDWPTD	C4	0.177365	0.430093
KAT7_S164:MSLKDSGsDLSHRPK	C8	0.143205	0.426674
EP300_S2328:QPPHSSPsPRMQPQP	C8	0.305734	0.418344
EP300_S1562:KTSKNKSsLSRGNKK	C4	0.483322	0.415871
EP300_S1726:QQAAATQsPGDSRRL	C4	0.261624	0.415821
HDAC7_S380:WPLSRTRsEPLPPSA	C8	0.129808	0.414177
HDAC4_S210:YGKTQHSsLDQSSPP	C4	0.405097	0.404383
HDAC2_S392:IACDEEFsDSEDEGE	C8	0.190682	0.395954
KAT6B_T1275:GFKLNLYtPPETPME	C8	0.241667	0.395774
KAT14_S288:QIKQEVEsEEEKPDR	C4	0.287564	0.394369
HDAC6_S16:TTTRQRRsRQNPQSP	C4	0.614924	0.391498
HDAC1_T445:KKAKRVKtEDEKEKD	C4	0.357768	0.332039
HDAC3_S74:IDFLQRVsPTNMQGF	C8	0.308205	0.32037
KAT7_S111:TEQVVDFsDRETKNT	C4	0.385727	0.309977
KAT8_S348:KLESTVGsPEKPLSD	C8	0.385712	0.302591
KAT6A_S1089:REYFRRLsSQDVLRC	C4	0.301622	0.291619
KAT7_T85:TRSQQQPtPVTPKKY	C8	0.280532	0.27937
HDAC4_S265:QKVAERRsSPLLRRK	C8	0.216505	0.269735
KAT6A_S1089:REYFRRLsSQDVLRC	C8	0.227488	0.26907
HDAC7_S131:ERTVHPNsPGIPYRT	C4	0.356335	0.265929
HDAC1_S409:DKRISICsSDKRIAC	C8	0.202875	0.259711
KAT6A_S420:LTKFFTPsPDGRKAR	C4	0.390875	0.254502
KAT6A_S828:NKEQDSYsVESEKKP	C8	0.29978	0.249338
HDAC1_T460:PEEKKEVtEEEKTKE	C8	0.180963	0.248812
HDAC1_T460:PEEKKEVtEEEKTKE	C4	0.257962	0.224413
HDAC3_S424:DHDNDKEsDVEI___	C8	0.276526	0.222234
KAT5_S150:TDEDSQDsSDGIPSA	C8	0.351794	0.20761
HDAC7_S203:NPLLRKEsAPPSLRR	C8	0.214199	0.206963
HDAC9_S253:KDGNVVTsFKKRMFE	C4	1.04987	0.204754
KAT6A_S420:LTKFFTPsPDGRKAR	C8	0.324695	0.201202
KAT6B_S647:TPQMGTPsPGKGSLT	C4	0.37259	0.192942
HDAC10_S368:DVTAVPMsPSSHSPE	C8	0.339567	0.188786
KAT6B_S1048:SKNKYLHsPESRPVT	C4	0.8619	0.186025
HDAC4_S565:VKQEPIEsDEEEAEP	C8	0.229189	0.180658
KAT6B_S1502:DPEAVPEsDEEPPPG	C8	0.260303	0.173021
SIRT1_S47:DGPGLERsPGEPGGA	C8	0.125115	0.164729
KAT7_S162:KDMSLKDsGSDLSHR	C4	0.474963	0.159933
EP300_S973:AIAEKQPsQEVKMEA	C8	0.209499	0.150774
SIRT2_S372:TSASPKKsPPPAKDE	C8	0.565511	0.14112
SIRT1_S562:LLDQAAKsNDDLDVS	C8	0.252147	0.134411
KAT5_S147:CLGTDEDsQDSSDGI	C8	0.270659	0.118113
KAT6B_T1275:GFKLNLYtPPETPME	C4	0.542633	0.114718
HDAC1_S348:FKLHISPsNMTNQNT	C8	0.2413	0.106674
HAT1_S361:DIKRRLIsPYKKKQR	C8	0.526432	0.0878471
KAT6A_S1136:RKRDVKNsPLEPDTS	C8	0.470244	0.0817771
HDAC5_S1109:AAAAREHsPRPAEEP	C8	0.441889	0.0701395
KAT6B_S1301:ETSEGKTsPSPIRIE	C4	0.504556	0.0695089
HDAC7_S207:RKESAPPsLRRRPAE	C4	0.81892	0.0687836
HDAC4_S197:NLNHCISsDPRYWYG	C8	0.654734	0.0665913
EP300_S2326:QSQPPHSsPSPRMQP	C8	0.421555	0.0605427
HDAC1_S85:SIRPDNMsEYSKQMQ	C8	0.301558	0.0563355
SIRT1_S27:ADREAASsPAGEPLR	C8	0.390408	0.0515901
KAT6B_S647:TPQMGTPsPGKGSLT	C8	0.389739	0.0507895
KAT6A_S1001:PESPRSSsPPILTKP	C8	0.643492	0.0371955
KAT5_S86:TKNGLPGsRPGSPER	C8	0.289769	0.0327044
SIRT6_S338:PKRERPTsPAPHRPP	C8	0.371751	0.0301089
EP300_S2315:RSPQPVPsPRPQSQP	C8	0.52011	0.0244308
KAT7_T88:QQQPTPVtPKKYPLR	C8	0.476945	0.019501
KAT6B_S1035:TRANSRQsPAKVQSK	C4	0.736006	0.0136615
EP300_S1562:KTSKNKSsLSRGNKK	C8	1.09875	0.00679374
KAT6A_S1090:EYFRRLSsQDVLRCQ	C8	0.603152	0.00615471
HDAC2_S456:GTKSEQLsNP_____	C8	0.38952	0.00591328
CREBBP_S2351:RSPAPVQsPRPQSQP	C8	0.636444	0.00556475
HDAC2_S394:CDEEFSDsEDEGEGG	C8	0.347192	0.00535244
HDAC7_S207:RKESAPPsLRRRPAE	C8	0.931361	0.00514674
CREBBP_S121:SLSAMGKsPLSQGDS	C8	0.287401	0.00408597
KAT6A_S448:KRGNRKSsTSDWPTD	C8	0.387955	0.00323492
HDAC4_S246:FPLRKTAsEPNLKLR	C8	0.49065	0.00101058
KAT6A_S954:WRGQLKKsPEALKCR	C8	0.414611	0.000656052
KAT6A_S1861:HISIRSKsAPLPSAA	C8	0.774739	0.00059761
KAT6A_S941:DLPKRRLsEGVEPWR	C8	0.516666	0.00016402
KAT6B_S1502:DPEAVPEsDEEPPPG	C4	0.795909	2.12316e-05
KAT6B_S1303:SEGKTSPsPIRIEEE	C4	0.878057	3.9347e-07
CREBBP_K1216:QTLCCYGkQLCTIPR	C8	-1.55282	2.14891e-09
EP300_K1180:QTLCCYGkQLCTIPR	C8	-1.77478	8.7079e-09
EP300_K1794:ALCCYHAkHCQENKC	C8	-1.27787	1.55028e-05
EP300_K1583:VSNDLSQkLYATMEK	C8	-0.814926	8.23479e-05
CREBBP_K1620:VSNDLSQkLYATMEK	C8	-0.931925	0.000118582
KAT8_K168:PTTAALEkEHEAITK	C8	-0.882539	0.000238261
CREBBP_K1744:SHAHKMVkWGLGLDD	C8	-0.705482	0.000749785
EP300_K350:VLLLHAHkCQRREQA	C8	-0.734678	0.00179617
KAT5_K85:VHYIDFNkRLDEWVT	C8	-0.680389	0.00183555
CREBBP_K1762:SQGEPQSkSPQESRR	C8	-0.708302	0.00535032
EP300_K1800:AKHCQENkCPVPFCL	C8	-0.679974	0.0090039
KAT6A_K350:KKQNTVSkGPFSKVR	C8	-0.71265	0.0096049
CREBBP_K1741:NTKSHAHkMVKWGLG	C8	-0.3614	0.120935
KAT6B_K582:TELSSTAkSKAHFFG	C8	-0.343102	0.149349
EP300_K1590:KLYATMEkHKEVFFV	C8	-0.252595	0.20768
CREBBP_K1583:EGSQGDSkNAKKKNN	C8	-0.241642	0.282437
EP300_K1769:KRVVQHTkGCKRKTN	C8	-0.224004	0.304368
CREBBP_K1591:NAKKKNNkKTNKNKS	C8	-0.245628	0.363101
KAT8_K351:STVGSPEkPLSDLGK	C8	-0.0915065	0.699663
CREBBP_K1376:VEVKPGMkSRFVDSG	C8	-0.0917579	0.722737
KAT7_K277:KRNSGLSkEQKEKYM	C4	-0.030043	0.929821
EP300_K1760:CSLPSCQkMKRVVQH	C8	0.00608891	0.982014
CREBBP_K1591:NAKKKNNkKTNKNKS	C4	0.0496402	0.879946
KAT7_K277:KRNSGLSkEQKEKYM	C8	0.050338	0.876479
EP300_K1549:KGDSKNAkKKNNKKT	C8	0.0611341	0.858975
EP300_K1180:QTLCCYGkQLCTIPR	C4	0.125533	0.781427
MEAF6_K74:NQKNSNSkNDRRNRK	C4	0.0979215	0.734856
EP300_K1554:NAKKKNNkKTSKNKS	C8	0.0977247	0.72831
EP300_K1555:AKKKNNKkTSKNKSS	C8	0.0977247	0.72831
EP300_K350:VLLLHAHkCQRREQA	C4	0.129147	0.686469
EP300_K1704:NTKNHDHkMEKLGLG	C4	0.100577	0.686124
CREBBP_K1216:QTLCCYGkQLCTIPR	C4	0.159881	0.660779
CREBBP_K1741:NTKSHAHkMVKWGLG	C4	0.146333	0.61065
EP300_K1794:ALCCYHAkHCQENKC	C4	0.209586	0.599021
EP300_K1554:NAKKKNNkKTSKNKS	C4	0.159856	0.57345
EP300_K1555:AKKKNNKkTSKNKSS	C4	0.159856	0.57345
EP300_K1760:CSLPSCQkMKRVVQH	C4	0.155046	0.494237
KAT8_K168:PTTAALEkEHEAITK	C4	0.219237	0.489905
EP300_K1549:KGDSKNAkKKNNKKT	C4	0.220369	0.488297
KAT5_K85:VHYIDFNkRLDEWVT	C4	0.201624	0.479548
KAT8_K351:STVGSPEkPLSDLGK	C4	0.180317	0.449058
EP300_K1590:KLYATMEkHKEVFFV	C4	0.190949	0.40978
MEAF6_K74:NQKNSNSkNDRRNRK	C8	0.199453	0.407534
CREBBP_K1583:EGSQGDSkNAKKKNN	C4	0.228786	0.367221
CREBBP_K1376:VEVKPGMkSRFVDSG	C4	0.264443	0.290368
EP300_K1769:KRVVQHTkGCKRKTN	C4	0.266389	0.272973
MEAF6_K69:DRYLTNQkNSNSKND	C4	0.270438	0.261024
EP300_K1800:AKHCQENkCPVPFCL	C4	0.403529	0.212221
CREBBP_K1762:SQGEPQSkSPQESRR	C4	0.424393	0.181642
EP300_K1704:NTKNHDHkMEKLGLG	C8	0.270123	0.180124
MEAF6_K69:DRYLTNQkNSNSKND	C8	0.298765	0.14855
EP300_K1583:VSNDLSQkLYATMEK	C4	0.392365	0.128372
CREBBP_K1744:SHAHKMVkWGLGLDD	C4	0.393642	0.127297
KAT6A_K350:KKQNTVSkGPFSKVR	C4	0.548512	0.0982067
CREBBP_K1620:VSNDLSQkLYATMEK	C4	0.51693	0.0818589
KAT6B_K582:TELSSTAkSKAHFFG	C4	0.587021	0.0177022
