# Supplementary material for: Integrated proteogenomic and metabolomic profiling of acute myeloid leukemias to identify molecular subtypes and associated therapy targets
Source: Nat Cancer. 2026 Jun 12;7(6):993–1015. doi: 10.1038/s43018-026-01175-6 (PMC13309276; doi:10.1038/s43018-026-01175-6)
Supplement: Supplementary file 18 — Statistical source data. [file 43018_2026_1175_MOESM18_ESM.xlsx]

## Sheet: a_1
Feature	15-00777	15-00813	15-00837	15-00855	15-00870	15-00872	15-00976	16-00001	16-00031	16-00056	16-00088	16-00094	16-00120	16-00265	16-00271	16-00289	16-00292	16-00306	16-00351	16-00479	16-00481	16-00494	16-00498	16-00519	16-00538	16-00627	16-00731	16-00818	16-00836	16-00882	16-01004	16-01061	16-01100	16-01102	16-01109	16-01185	16-01191	16-01227	16-01270	17-00025	17-00066	17-00123	17-00313	17-00322	17-00325	17-00337	17-00436	17-00444	17-00551
Phenotype	Committed	Primitive	Primitive	Committed	Committed	Committed	Committed	Primitive	Primitive	Primitive	Primitive	Primitive	Primitive	Primitive	Primitive	Primitive	Primitive	Primitive	Committed	Committed	Committed	Committed	Primitive	Primitive	Committed	Committed	Committed	Primitive	Committed	Committed	Committed	Primitive	Committed	Committed	Primitive	Primitive	Committed	Primitive	Primitive	Committed	Primitive	Primitive	Primitive	Committed	Committed	Committed	Committed	Committed	Primitive
Panobinostat AUC	62.4817	99.9904	84.5569	71.2001	136.244	79.6657	49.5542	52.0482	277.191	88.8629	198.757	17.7382	267.59	202.841	70.0034	223.028	286.328	260.8	54.9214	106.233	49.1211	30.8367	202.606	134.028	68.7641	8.65285	25.696	58.5398	36.6481	67.6713	43.408	77.3732	115.931	82.9014	115.254	85.573	21.403	182.688	90.6246	25.2607	85.2119	254.614	194.42	28.25	28.9021	75.1193	25.5253	41.203	170.833
HDAC1	-0.148	0.425	-0.18	-0.075	0.0187	-0.012	-0.0896	0.171	0.0244	-0.156	0.128	0.237	-0.193	0.53	-0.172	-0.18	-0.0477	-0.231	-0.575	0.0255	-0.0497	-0.131	-0.325	0.142	-0.456	-0.304	0.0383	-0.132	-0.0277	0.115	-0.356	0.247	-0.0644	-0.0845	0.0219	0.179	-0.378	0.087	0.0131	-0.045	0.31	-0.145	0.0859	-0.208	-0.0179	0.0915	-0.388	-0.363	-0.11
HDAC2	0.0843	-0.0704	0.487	0.111	0.126	-0.121	0.408	0.27	-0.235	0.0591	0.00024	0.0142	0.195	-0.271	0.0498	-0.293	-0.0108	-0.0673	-1	0.193	0.299	-0.387	0.195	0.0871	-0.721	0.0121	-0.0258	0.191	-0.416	0.269	-0.0203	0.36	-0.269	-0.229	0.0957	-0.000276	-0.0881	0.259	0.352	-0.322	0.252	0.234	-0.107	-0.472	0.232	0.0158	-0.701	-0.229	0.213
HDAC3	0.00509	0.0575	-0.0372	0.461	0.249	-0.0615	-0.146	0.0263	-0.0679	0.253	-0.0221	0.124	0.134	0.131	-0.127	0.559	0.549	-0.0444	0.644	0.0878	0.0505	0.0173	0.211	0.109	-0.201	-0.243	-0.0111	0.0308	0.0116	0.193	-0.0254	0.152	0.00211	-0.464	0.0771	0.206	-0.138	0.312	0.116	0.0615	-0.0266	-0.121	0.249	-0.31	0.0375	0.0278	-0.0661	0.369	0.187
HDAC4	0.324	-0.0254	-0.259	0.304	0.0799	0.133	0.646	-0.186	-0.41	-0.284	-0.318	-0.0267	0.0469	-0.548	-0.182	0.12	-0.122	0.0716	-0.129	0.0646	-0.0936	0.852	-0.146	-0.766	0.347	0.394	-0.0236	-0.254	0.412	-0.0514	1.17	-0.598	0.0691	0.577	-0.204	-0.519	0.22	-0.437	0.013	-0.0779	0.0322	-0.22	0.0218	0.438	0.407	0.139	0.445	0.0719	-0.00573
HDAC5	-0.291	-0.0402	-0.0564	-0.0829	0.033	0.0431	-0.218	-0.276	-0.186	-0.0511	-0.0556	0.136	0.151	0.128	0.0155	0.48	0.19	0.0629	-0.328	-0.148	-0.0458	-0.0687	-0.0724	-0.124	-0.00166	-0.305	-0.174	0.329	-0.0309	0.601	0.0222	-0.23	-0.26	-0.864	-0.0545	0.194	-0.163	0.213	-0.148	0.0907	0.635	0.596	0.258	0.753	0.0734	0.151	-0.0341	0.085	0.157
HDAC6	-0.385	-0.0906	0.11	-0.0113	0.0371	-0.492	0.235	-0.092	-0.318	0.31	-0.292	-0.0623	0.00818	-0.0123	0.00297	0.4	0.0597	0.0501	0.242	0.087	-0.321	0.205	0.415	0.224	0.0763	0.469	0.0847	0.514	-0.176	0.0703	0.382	-0.0965	0.0725	-0.00876	-0.289	-0.0881	0.138	0.433	-0.536	-0.13	0.0456	0.0189	0.157	-0.283	-0.251	-0.336	0.352	0.498	0.199
HDAC7	0.332	0.261	0.385	-0.471	0.0887	-0.0127	0.455	0.0965	-0.000837	-0.263	0.0999	-0.198	-0.304	0.123	0.159	0.125	-0.114	0.0482	0.252	-0.372	0.237	-0.113	-0.472	0.275	-0.0607	-0.169	0.236	0.641	0.251	-0.00334	-0.756	0.0696	-0.0857	-0.339	0.131	-0.169	0.00368	0.351	0.588	0.138	0.866	0.0533	-0.0655	-0.00884	0.785	0.348	0.237	-0.0228	1.83e-18
HDAC8	0.065	0.312	0.703	0.0293	-0.00702	-0.415	0.144	-0.0783	0.298	-0.216	-0.161	0.000443	-0.124	-0.173	0.207	0.374	-0.349	0.147	-0.0452	-0.188	-0.111	-0.319	-0.426	0.164	-0.411	-0.608	-0.0273	0.193	0.298	0.171	0.0749	0.132	0.0962	0.051	0.142	0.144	-0.186	-0.0438	0.157	0.215	0.19	-0.297	-0.105	0.605	-0.091	-0.391	0.114	0.249	0.244
HDAC10	-0.353	-0.191	-0.0746	-0.0589	0.195	0.242	-0.168	0.064	-0.0833	0.212	-0.0979	-0.327	-0.375	-0.786	0.0151	0.0706	0.939	-0.0731	0.606	-0.294	0.149	0.366	0.0889	-0.0567	0.3	0.0549	-0.266	0.796	0.527	-0.421	0.527	-0.549	0.127	0.974	0.294	-0.0467	-0.267	0.0297	-0.0395	0.287	-0.0686	-0.259	-0.1	0.634	-0.504	-0.672	0.277	0.0791	-0.236
[truncated: 33 more columns]

## Sheet: a_2
gene	abundance
HDAC1	25.6491
HDAC1	25.513
HDAC1	25.3912
HDAC1	25.58
HDAC1	25.4183
HDAC1	25.4267
HDAC1	25.1943
HDAC1	25.7452
HDAC1	25.571
HDAC1	25.3603
HDAC1	25.3351
HDAC1	25.3872
HDAC1	25.6446
HDAC1	25.5628
HDAC1	25.2635
HDAC1	25.4142
HDAC1	25.4022
HDAC1	25.564
HDAC1	25.7461
HDAC1	25.2783
HDAC1	25.4575
HDAC1	25.9158
HDAC1	25.6047
HDAC1	25.428
HDAC1	25.5192
HDAC1	25.3729
HDAC1	25.3508
HDAC1	25.1343
HDAC1	25.659
HDAC1	25.3708
HDAC1	25.8493
HDAC1	25.8272
HDAC1	25.5915
HDAC1	25.3908
HDAC1	25.4157
HDAC1	25.6136
HDAC1	25.5644
HDAC1	25.3715
HDAC1	25.728
HDAC1	25.2163
HDAC1	25.2187
HDAC1	25.2482
HDAC1	25.609
HDAC1	25.5389
HDAC1	25.4027
HDAC1	25.4308
HDAC1	25.4294
HDAC1	25.3435
HDAC1	25.5114
HDAC1	25.4517
HDAC1	25.6033
HDAC1	25.5899
HDAC1	25.5312
HDAC1	26.0614
HDAC1	25.5833
HDAC1	25.4188
HDAC1	25.3406
HDAC1	25.5269
HDAC1	25.2983
HDAC1	25.3544
HDAC1	25.6219
HDAC1	25.49
HDAC1	25.6656
HDAC1	25.3563
HDAC1	25.6172
HDAC1	25.4917
HDAC1	25.4785
HDAC1	25.2485
HDAC1	25.3618
HDAC1	25.5687
HDAC1	25.5451
HDAC1	25.6935
HDAC1	25.6057
HDAC1	25.5689
HDAC1	25.4857
HDAC1	25.6424
HDAC1	25.6597
HDAC1	25.4771
HDAC1	25.6462
HDAC1	25.4306
HDAC1	25.6823
HDAC1	25.6008
HDAC1	25.5778
HDAC1	24.9059
HDAC1	25.48
HDAC1	25.2809
HDAC1	25.3426
HDAC1	25.5103
HDAC1	25.6807
HDAC1	25.2244
HDAC1	25.3685
HDAC1	25.4949
HDAC1	25.5333
HDAC1	25.8733
HDAC1	25.3667
HDAC1	25.1166
HDAC1	25.5027
HDAC1	25.3416
HDAC1	25.4178
HDAC1	25.4521
HDAC1	25.0091
HDAC1	25.7467
HDAC1	25.4681
HDAC1	25.3425
HDAC1	25.1603
HDAC1	25.3309
HDAC1	25.8612
HDAC1	25.474
HDAC1	25.4387
HDAC1	25.5649
HDAC1	25.6758
HDAC1	25.428
HDAC1	25.5215
HDAC1	25.6037
HDAC1	25.1931
HDAC1	25.7691
HDAC1	25.4833
HDAC1	25.4557
HDAC1	25.5802
HDAC1	25.4407
HDAC1	25.9028
HDAC1	25.5467
HDAC1	25.3275
HDAC1	25.4951
HDAC1	25.2613
HDAC1	25.3199
HDAC1	25.6738
HDAC1	25.2053
HDAC1	25.4552
HDAC1	25.6607
HDAC1	25.4799
HDAC1	25.3121
HDAC1	25.543
HDAC1	25.443
HDAC1	25.6618
HDAC1	25.3969
HDAC1	25.471
HDAC1	25.1439
HDAC1	25.4361
HDAC1	25.618
HDAC1	25.4095
HDAC1	25.4579
HDAC1	25.6163
HDAC1	25.4438
HDAC1	25.7651
HDAC1	25.5765
HDAC1	25.6247
HDAC1	25.2244
HDAC1	25.7758
HDAC1	25.4429
HDAC1	25.455
HDAC1	25.5154
HDAC1	25.581
HDAC1	25.082
HDAC1	25.2969
HDAC1	25.8021
HDAC1	25.6073
HDAC1	25.5207
HDAC1	25.26
HDAC1	25.4936
HDAC1	25.7327
HDAC1	25.2745
HDAC10	21.1511
HDAC10	21.0252
HDAC10	20.9355
HDAC10	20.9399
HDAC10	20.7874
HDAC10	21.3716
HDAC10	20.6454
HDAC10	20.8474
HDAC10	20.41
HDAC10	21.4204
HDAC10	20.9891
HDAC10	20.8578
HDAC10	20.6538
HDAC10	20.696
HDAC10	21.415
HDAC10	20.9811
HDAC10	21.1308
HDAC10	20.716
HDAC10	21.2976
HDAC10	20.8359
HDAC10	20.8952
HDAC10	20.8566
HDAC10	20.6626
HDAC10	20.9251
HDAC10	21.5628
HDAC10	21.4586
HDAC10	21.3284
HDAC10	21.3784
HDAC10	20.6717
HDAC10	21.4589
HDAC10	21.2816
HDAC10	20.1104
HDAC10	21.0006
HDAC10	20.7099
HDAC10	20.6449
HDAC10	20.8122
HDAC10	21.3889
HDAC10	21.0344
HDAC10	20.841
HDAC10	20.626
HDAC10	21.1816
HDAC10	21.337
HDAC10	20.305
HDAC10	21.5413
HDAC10	20.58
HDAC10	21.0465
HDAC10	20.5689
HDAC10	20.5914
HDAC10	21.1658
HDAC10	20.4898
HDAC10	20.8977
HDAC10	20.7298
HDAC10	20.698
HDAC10	21.5164
HDAC10	20.9833
HDAC10	20.9575
HDAC10	21.1486
HDAC10	21.031
HDAC10	20.9154
HDAC10	21.0482
HDAC10	21.7295
HDAC10	20.6469
HDAC10	20.7607
HDAC10	21.2737
HDAC10	21.3218
HDAC10	20.8838
HDAC10	20.8422
HDAC10	21.1171
HDAC10	20.0087
HDAC10	20.8762
HDAC10	20.5447
HDAC10	20.2135
HDAC10	20.4846
HDAC10	20.8445
HDAC10	21.4126
HDAC10	20.44
HDAC10	21.3149
HDAC10	21.258
HDAC10	21.3783
HDAC10	21.2702
HDAC10	20.344
HDAC10	20.1175
HDAC10	21.0061
HDAC10	20.6493
HDAC10	20.7736
HDAC10	21.0598
HDAC10	21.475
HDAC10	20.5502
HDAC10	20.6412
HDAC10	20.8198
HDAC10	20.5921
HDAC10	20.866
HDAC10	21.4705
HDAC10	20.229
HDAC10	20.2344
HDAC10	21.8529
HDAC10	20.5876
HDAC10	20.4454
HDAC10	20.3362
HDAC10	20.7117
HDAC10	21.1085
HDAC10	21.1179
HDAC10	21.1631
HDAC10	20.6899
HDAC10	21.3183
HDAC10	20.5054
HDAC10	21.0679
HDAC10	21.2849
HDAC10	20.9089
HDAC10	20.8861
HDAC10	20.9031
HDAC10	20.7523
HDAC10	21.1927
HDAC10	20.7423
HDAC10	21.2341
HDAC10	20.9544
HDAC10	20.9262
HDAC10	20.7442
HDAC10	20.8659
HDAC10	20.8037
HDAC10	20.7856
HDAC10	20.9583
HDAC10	21.0459
HDAC10	20.7747
HDAC10	20.9963
HDAC10	20.4838
HDAC10	20.9947
HDAC10	20.4397
HDAC10	22.0024
HDAC10	20.2639
HDAC10	20.8808
HDAC10	21.5165
HDAC10	20.9378
HDAC10	20.6516
HDAC10	21.1961
HDAC10	20.561
HDAC10	20.7025
HDAC10	21.3742
HDAC10	21.3129
HDAC10	20.6122
HDAC10	20.7689
HDAC10	21.1623
HDAC10	20.8176
HDAC10	21.2443
HDAC10	20.4349
HDAC10	20.6635
HDAC10	20.1831
HDAC10	20.8629
HDAC10	20.764
HDAC10	21.381
HDAC10	20.2445
HDAC10	20.9294
HDAC10	21.7453
HDAC10	19.4867
HDAC10	21.4408
HDAC10	21.0132
HDAC10	21.0251
HDAC10	21.5382
HDAC10	20.6879
HDAC10	21.1883
HDAC10	21.4502
HDAC10	20.6063
HDAC2	24.114
HDAC2	24.3105
HDAC2	24.1127
HDAC2	24.1425
HDAC2	24.0535
HDAC2	24.3349
HDAC2	23.9436
HDAC2	24.6021
HDAC2	24.7641
HDAC2	23.7413
HDAC2	24.257
HDAC2	24.3569
HDAC2	24.4594
HDAC2	24.0907
HDAC2	24.1137
HDAC2	23.8652
HDAC2	23.7962
HDAC2	24.6157
HDAC2	24.5342
HDAC2	23.8053
HDAC2	24.036
HDAC2	24.1833
HDAC2	24.3488
HDAC2	24.4338
HDAC2	24.1121
HDAC2	23.8392
HDAC2	24.1937
HDAC2	23.6129
HDAC2	23.8154
HDAC2	24.0703
HDAC2	24.4797
HDAC2	24.4844
HDAC2	24.2708
HDAC2	24.1826
HDAC2	24.4614
HDAC2	24.4404
HDAC2	24.0443
HDAC2	23.9198
HDAC2	24.7032
HDAC2	24.1506
HDAC2	23.8349
HDAC2	23.9012
HDAC2	24.5337
HDAC2	23.8972
HDAC2	24.3842
HDAC2	23.9077
HDAC2	24.0234
HDAC2	23.6655
HDAC2	23.9717
HDAC2	24.1713
HDAC2	24.8505
HDAC2	24.9131
HDAC2	24.2797
HDAC2	24.4071
HDAC2	24.1917
HDAC2	24.0526
HDAC2	24.1491
HDAC2	24.1061
HDAC2	24.2988
HDAC2	23.9576
HDAC2	23.7863
HDAC2	24.5993
HDAC2	24.5005
HDAC2	24.0565
HDAC2	23.839
HDAC2	24.0822
HDAC2	24.4455
HDAC2	23.7427
HDAC2	24.6371
HDAC2	24.1458
HDAC2	24.4412
HDAC2	24.7572
HDAC2	24.455
HDAC2	24.3563
HDAC2	24.1781
HDAC2	23.9177
HDAC2	24.5151
HDAC2	24.2512
HDAC2	24.1671
HDAC2	23.8792
HDAC2	24.606
HDAC2	24.5161
HDAC2	24.6716
HDAC2	23.8474
HDAC2	24.2554
HDAC2	24.2428
HDAC2	23.9196
HDAC2	24.1637
HDAC2	24.602
HDAC2	24.197
HDAC2	24.0706
HDAC2	24.3914
HDAC2	24.2433
HDAC2	24.3526
HDAC2	24.698
HDAC2	23.5973
HDAC2	24.2191
HDAC2	24.2088
HDAC2	24.1703
HDAC2	24.1664
HDAC2	23.5572
HDAC2	24.6564
HDAC2	23.8909
HDAC2	24.1268
HDAC2	23.9263
HDAC2	24.8316
HDAC2	24.3653
HDAC2	24.1283
HDAC2	24.4225
HDAC2	24.2628
HDAC2	23.8631
HDAC2	24.0051
HDAC2	24.204
HDAC2	24.43
HDAC2	24.0575
HDAC2	24.0896
HDAC2	24.5396
HDAC2	24.4426
HDAC2	24.2557
HDAC2	24.0159
HDAC2	23.8951
HDAC2	24.0418
HDAC2	23.9631
HDAC2	24.3056
HDAC2	23.9344
HDAC2	24.2771
HDAC2	24.0715
HDAC2	24.0637
HDAC2	24.1865
HDAC2	24.7461
HDAC2	24.3109
HDAC2	24.0238
HDAC2	24.2531
HDAC2	24.475
HDAC2	24.2666
HDAC2	25.1257
HDAC2	23.8562
HDAC2	23.4486
HDAC2	24.072
HDAC2	24.0444
HDAC2	23.9918
HDAC2	24.1621
HDAC2	24.3602
HDAC2	24.4492
HDAC2	25.0694
HDAC2	24.3067
HDAC2	24.5501
HDAC2	24.2982
HDAC2	24.3015
HDAC2	24.0854
HDAC2	24.5893
HDAC2	24.0686
HDAC2	23.58
HDAC2	24.2285
HDAC2	23.7785
HDAC2	24.3081
HDAC2	24.3487
HDAC2	23.5859
HDAC2	23.8445
HDAC2	23.6414
HDAC2	23.7946
HDAC2	23.9069
HDAC3	23.0129
HDAC3	23.0116
HDAC3	22.7182
HDAC3	22.5873
HDAC3	22.6218
HDAC3	22.8254
HDAC3	22.7229
HDAC3	23.0626
HDAC3	22.7163
HDAC3	22.7846
HDAC3	22.6095
HDAC3	22.7288
HDAC3	23.3526
HDAC3	22.6665
HDAC3	22.6506
HDAC3	22.7534
HDAC3	22.4768
HDAC3	22.8971
HDAC3	22.884
HDAC3	22.5613
HDAC3	22.8151
HDAC3	22.5375
HDAC3	23.023
HDAC3	22.7799
HDAC3	22.7336
HDAC3	22.522
HDAC3	22.8469
HDAC3	22.8523
HDAC3	22.8372
HDAC3	22.8701
HDAC3	23.0022
HDAC3	22.6157
HDAC3	22.898
HDAC3	22.4248
HDAC3	22.7399
HDAC3	22.9438
HDAC3	22.5047
HDAC3	22.5093
HDAC3	22.943
HDAC3	22.2841
HDAC3	22.855
HDAC3	22.7989
HDAC3	22.736
HDAC3	22.7522
HDAC3	22.869
HDAC3	22.8801
HDAC3	22.8015
HDAC3	21.7319
HDAC3	22.9079
HDAC3	22.5699
HDAC3	22.6826
HDAC3	22.8437
HDAC3	22.8683
HDAC3	22.8833
HDAC3	22.78
HDAC3	22.5245
HDAC3	22.7302
HDAC3	23.1438
HDAC3	22.9868
HDAC3	22.5423
HDAC3	22.5437
HDAC3	22.4991
HDAC3	22.7013
HDAC3	22.7407
HDAC3	22.6803
HDAC3	22.9327
HDAC3	22.6455
HDAC3	22.5836
HDAC3	22.8614
HDAC3	22.7865
HDAC3	22.7433
HDAC3	23.0121
HDAC3	22.8019
HDAC3	22.9603
HDAC3	22.7462
HDAC3	21.9883
HDAC3	23.0172
HDAC3	22.9172
HDAC3	22.902
HDAC3	22.6886
HDAC3	22.796
HDAC3	22.7963
HDAC3	22.6845
HDAC3	22.1328
HDAC3	22.64
HDAC3	22.8258
HDAC3	22.6498
HDAC3	22.4772
HDAC3	22.5836
HDAC3	22.8522
HDAC3	22.7692
HDAC3	22.9065
HDAC3	22.6117
HDAC3	22.7629
HDAC3	22.4108
HDAC3	22.5487
HDAC3	22.5331
HDAC3	22.6938
HDAC3	22.7439
HDAC3	22.7034
HDAC3	22.6348
HDAC3	22.9869
HDAC3	22.916
HDAC3	22.7888
HDAC3	22.4945
HDAC3	22.6527
HDAC3	23.0906
HDAC3	22.9639
HDAC3	22.5441
HDAC3	22.5771
HDAC3	23.0924
HDAC3	22.8427
HDAC3	22.9408
HDAC3	22.9244
HDAC3	21.87
HDAC3	22.7258
HDAC3	22.8928
HDAC3	22.7765
HDAC3	22.9808
HDAC3	22.8566
HDAC3	22.4566
HDAC3	22.7824
HDAC3	22.7204
HDAC3	22.563
HDAC3	22.7444
HDAC3	22.7899
HDAC3	22.8878
HDAC3	22.8599
HDAC3	22.7999
HDAC3	22.8414
HDAC3	22.9212
HDAC3	22.6119
HDAC3	22.7459
HDAC3	22.8439
HDAC3	22.6691
HDAC3	22.8966
HDAC3	22.7497
HDAC3	22.3454
HDAC3	22.6528
HDAC3	22.7201
HDAC3	22.7399
HDAC3	22.7329
HDAC3	22.9696
HDAC3	22.9104
HDAC3	23.1882
HDAC3	22.8721
HDAC3	22.9808
HDAC3	22.5775
HDAC3	22.9716
HDAC3	22.7864
HDAC3	22.7697
HDAC3	22.9522
HDAC3	22.6805
HDAC3	22.2767
HDAC3	22.7773
HDAC3	22.7621
HDAC3	22.6738
HDAC3	22.5135
HDAC3	22.7417
HDAC3	22.5482
HDAC3	22.6403
HDAC3	22.8235
HDAC4	22.5593
HDAC4	22.0314
HDAC4	22.4298
HDAC4	22.9347
HDAC4	23.0001
HDAC4	21.9753
HDAC4	22.6856
HDAC4	22.68
HDAC4	21.6593
HDAC4	22.6504
HDAC4	22.274
HDAC4	22.8035
HDAC4	21.9474
HDAC4	22.5459
HDAC4	22.5657
HDAC4	22.7581
HDAC4	23.2225
HDAC4	22.3429
HDAC4	22.2723
HDAC4	22.0924
HDAC4	22.9265
HDAC4	22.9942
HDAC4	22.1573
HDAC4	22.5002
HDAC4	21.8577
HDAC4	22.5335
HDAC4	22.6681
HDAC4	22.1326
HDAC4	21.9716
HDAC4	22.8621
HDAC4	21.3927
HDAC4	21.9514
HDAC4	22.3581
HDAC4	21.962
HDAC4	21.72
HDAC4	21.5145
HDAC4	22.7109
HDAC4	22.4093
HDAC4	21.5394
HDAC4	21.9374
HDAC4	22.5868
HDAC4	22.6261
HDAC4	22.173
HDAC4	22.4742
HDAC4	22.2328
HDAC4	22.6227
HDAC4	22.394
HDAC4	23.3621
HDAC4	22.644
HDAC4	22.5653
HDAC4	21.4154
HDAC4	21.8952
HDAC4	21.1383
HDAC4	21.9313
HDAC4	21.968
HDAC4	22.6175
HDAC4	23.0762
HDAC4	22.1697
HDAC4	22.2083
HDAC4	21.9931
HDAC4	22.119
HDAC4	22.0082
HDAC4	21.9717
HDAC4	22.3115
HDAC4	22.2701
HDAC4	22.5571
HDAC4	21.9704
HDAC4	22.6876
HDAC4	21.8098
HDAC4	22.1695
HDAC4	22.4615
HDAC4	21.2313
HDAC4	21.658
HDAC4	21.9712
HDAC4	21.5985
HDAC4	22.4943
HDAC4	21.6839
HDAC4	22.2711
HDAC4	21.5059
HDAC4	22.8908
HDAC4	22.0847
HDAC4	21.4405
HDAC4	22.2306
HDAC4	21.8477
HDAC4	22.5192
HDAC4	22.2909
HDAC4	22.8253
HDAC4	22.7979
HDAC4	22.4223
HDAC4	22.1953
HDAC4	22.4077
HDAC4	22.271
HDAC4	21.397
HDAC4	22.0514
HDAC4	21.758
HDAC4	23.0401
HDAC4	21.5872
HDAC4	22.5431
HDAC4	22.2038
HDAC4	21.6721
HDAC4	22.7678
HDAC4	21.5905
HDAC4	22.7831
HDAC4	22.1564
HDAC4	22.3685
HDAC4	21.9202
HDAC4	22.1368
HDAC4	22.2482
HDAC4	22.2503
HDAC4	21.4696
HDAC4	22.1652
HDAC4	22.5655
HDAC4	21.7069
HDAC4	21.5002
HDAC4	22.6021
HDAC4	22.1135
HDAC4	21.7268
HDAC4	22.041
HDAC4	22.179
HDAC4	21.7236
HDAC4	22.7292
HDAC4	22.2188
HDAC4	22.5601
HDAC4	22.5424
HDAC4	22.7397
HDAC4	22.3477
HDAC4	22.2207
HDAC4	22.1731
HDAC4	21.7624
HDAC4	21.8223
HDAC4	21.8762
HDAC4	22.406
HDAC4	22.8305
HDAC4	22.3343
HDAC4	22.4426
HDAC4	21.3136
HDAC4	22.8029
HDAC4	22.6843
HDAC4	21.8993
HDAC4	22.5494
HDAC4	22.2044
HDAC4	21.8096
HDAC4	22.3854
HDAC4	21.4878
HDAC4	21.7531
HDAC4	21.883
HDAC4	21.9403
HDAC4	22.3156
HDAC4	22.2273
HDAC4	22.1704
HDAC4	22.1028
HDAC4	22.8614
HDAC4	22.2139
HDAC4	21.6176
HDAC4	22.5657
HDAC4	21.6515
HDAC4	22.3665
HDAC4	23.0966
HDAC4	23.0604
HDAC4	22.3403
HDAC4	22.2522
HDAC4	22.822
HDAC5	21.4769
HDAC5	21.6961
HDAC5	21.512
HDAC5	21.879
HDAC5	21.2135
HDAC5	21.6975
HDAC5	21.0735
HDAC5	21.7434
HDAC5	21.5112
HDAC5	21.4189
HDAC5	21.4752
HDAC5	21.3918
HDAC5	21.1525
HDAC5	21.3967
HDAC5	21.4558
HDAC5	21.4443
HDAC5	21.5592
HDAC5	21.4496
HDAC5	21.396
HDAC5	21.6683
HDAC5	21.4335
HDAC5	21.0964
HDAC5	21.4751
HDAC5	21.533
HDAC5	21.4106
HDAC5	21.532
HDAC5	21.0848
HDAC5	21.6507
HDAC5	21.0369
HDAC5	21.4317
HDAC5	21.4548
HDAC5	21.757
HDAC5	21.2828
HDAC5	21.6605
HDAC5	21.2419
HDAC5	21.4567
HDAC5	21.4671
HDAC5	21.4668
HDAC5	21.175
HDAC5	21.5745
HDAC5	21.2344
HDAC5	21.5116
HDAC5	21.5172
HDAC5	21.3533
HDAC5	21.3878
HDAC5	21.441
HDAC5	21.1965
HDAC5	22.0137
HDAC5	21.3244
HDAC5	21.6408
HDAC5	21.8318
HDAC5	21.5714
HDAC5	21.6651
HDAC5	21.7025
HDAC5	21.2702
HDAC5	21.4653
HDAC5	21.2943
HDAC5	21.337
HDAC5	22.0194
HDAC5	21.965
HDAC5	22.0941
HDAC5	21.7002
HDAC5	21.3632
HDAC5	21.4451
HDAC5	21.1496
HDAC5	21.3471
HDAC5	21.4757
HDAC5	21.4027
HDAC5	21.9522
HDAC5	21.6296
HDAC5	21.7823
HDAC5	21.2063
HDAC5	21.2499
HDAC5	21.4228
HDAC5	21.2556
HDAC5	21.3808
HDAC5	22.3916
HDAC5	21.5609
HDAC5	21.6957
HDAC5	21.3783
HDAC5	21.5496
HDAC5	21.0656
HDAC5	21.236
HDAC5	21.1388
HDAC5	21.4131
HDAC5	21.5797
HDAC5	21.3259
HDAC5	21.7898
HDAC5	21.7987
HDAC5	21.6463
HDAC5	21.6226
HDAC5	21.6922
HDAC5	21.5028
HDAC5	20.8196
HDAC5	21.4795
HDAC5	21.2901
HDAC5	21.7571
HDAC5	21.4563
HDAC5	21.3523
HDAC5	21.5268
HDAC5	21.2122
HDAC5	21.9621
HDAC5	21.3729
HDAC5	21.4847
HDAC5	21.3054
HDAC5	20.4049
HDAC5	22.0709
HDAC5	21.2738
HDAC5	21.1842
HDAC5	20.7784
HDAC5	21.3975
HDAC5	20.955
HDAC5	21.3718
HDAC5	20.9337
HDAC5	21.668
HDAC5	21.9472
HDAC5	21.5169
HDAC5	21.248
HDAC5	21.6151
HDAC5	21.4816
HDAC5	22.2667
HDAC5	21.9292
HDAC5	21.5268
HDAC5	21.6559
HDAC5	21.592
HDAC5	21.5067
HDAC5	21.5407
HDAC5	21.5064
HDAC5	21.5589
HDAC5	21.7391
HDAC5	21.3304
HDAC5	21.2449
HDAC5	21.4535
HDAC5	22.3461
HDAC5	21.4955
HDAC5	21.6751
HDAC5	21.485
HDAC5	21.6564
HDAC5	21.2532
HDAC5	21.26
HDAC5	20.9819
HDAC5	21.3035
HDAC5	22.2198
HDAC5	21.4321
HDAC5	21.9134
HDAC5	21.3295
HDAC5	21.9173
HDAC5	21.0164
HDAC5	21.0368
HDAC5	21.4268
HDAC5	21.6618
HDAC5	21.0967
HDAC5	21.4288
HDAC5	21.6412
HDAC5	21.3004
HDAC5	21.2954
HDAC5	21.4137
HDAC5	21.3912
HDAC5	21.2521
HDAC5	21.6916
HDAC5	21.512
HDAC5	21.8187
HDAC6	22.9175
HDAC6	22.9577
HDAC6	23.0488
HDAC6	23.55
HDAC6	23.023
HDAC6	22.9415
HDAC6	22.7377
HDAC6	23.0741
HDAC6	23.2212
HDAC6	22.8566
HDAC6	23.1623
HDAC6	22.9232
HDAC6	23.2024
HDAC6	22.7141
HDAC6	23.0388
HDAC6	23.0072
HDAC6	22.6496
HDAC6	23.0236
HDAC6	22.9167
HDAC6	23.4702
HDAC6	22.4473
HDAC6	22.8693
HDAC6	22.7978
HDAC6	22.9406
HDAC6	22.7976
HDAC6	22.4284
HDAC6	23.0634
HDAC6	22.5629
HDAC6	22.7786
HDAC6	23.0352
HDAC6	23.0303
HDAC6	23.2794
HDAC6	22.5214
HDAC6	23.2041
HDAC6	23.0915
HDAC6	22.872
HDAC6	22.743
HDAC6	22.9368
HDAC6	23.1501
HDAC6	23.0361
HDAC6	22.9255
HDAC6	22.7473
HDAC6	22.7996
HDAC6	23.022
HDAC6	23.008
HDAC6	23.0412
HDAC6	22.7341
HDAC6	22.9525
HDAC6	23.0482
HDAC6	22.9362
HDAC6	23.4484
HDAC6	23.1619
HDAC6	22.7875
HDAC6	22.2682
HDAC6	22.9291
HDAC6	22.805
HDAC6	22.6569
HDAC6	22.9111
HDAC6	22.9591
HDAC6	22.7803
HDAC6	22.9546
HDAC6	22.6289
HDAC6	22.7746
HDAC6	23.2362
HDAC6	22.6578
HDAC6	22.9392
HDAC6	23.0374
HDAC6	22.8634
HDAC6	23.3411
HDAC6	22.2388
HDAC6	22.1091
HDAC6	23.3133
HDAC6	23.3131
HDAC6	23.0511
HDAC6	22.83
HDAC6	22.2575
HDAC6	22.6469
HDAC6	22.4074
HDAC6	23.2575
HDAC6	22.8301
HDAC6	23.1427
HDAC6	22.5799
HDAC6	23.2724
HDAC6	22.7911
HDAC6	22.9102
HDAC6	22.4068
HDAC6	23.0144
HDAC6	22.7713
HDAC6	22.7986
HDAC6	22.806
HDAC6	22.9501
HDAC6	23.2124
HDAC6	23.0839
HDAC6	22.7787
HDAC6	22.9998
HDAC6	22.96
HDAC6	22.6043
HDAC6	23.1016
HDAC6	22.6338
HDAC6	22.9219
HDAC6	22.7929
HDAC6	23.2211
HDAC6	22.835
HDAC6	22.8694
HDAC6	22.9589
HDAC6	23.1143
HDAC6	23.147
HDAC6	22.7796
HDAC6	22.8103
HDAC6	23.2001
HDAC6	22.8436
HDAC6	23.0303
HDAC6	23.2031
HDAC6	22.8433
HDAC6	22.9233
HDAC6	22.731
HDAC6	23.0286
HDAC6	23.0913
HDAC6	22.9813
HDAC6	23.1203
HDAC6	23.1975
HDAC6	23.0199
HDAC6	22.9249
HDAC6	23.1597
HDAC6	22.9734
HDAC6	23.3166
HDAC6	22.7659
HDAC6	23.0243
HDAC6	23.4297
HDAC6	23.2075
HDAC6	22.8229
HDAC6	22.8919
HDAC6	22.905
HDAC6	23.1429
HDAC6	22.9597
HDAC6	23.1042
HDAC6	22.997
HDAC6	22.9546
HDAC6	22.9824
HDAC6	22.866
HDAC6	22.678
HDAC6	23.4847
HDAC6	23.1861
HDAC6	23.0319
HDAC6	23.2715
HDAC6	23.0101
HDAC6	23.2232
HDAC6	22.7551
HDAC6	22.757
HDAC6	22.8469
HDAC6	22.8762
HDAC6	22.7847
HDAC6	22.6082
HDAC6	23.326
HDAC6	23.004
HDAC6	22.3215
HDAC6	22.7632
HDAC6	22.181
HDAC6	22.8536
HDAC6	23.0914
HDAC6	22.7712
HDAC6	23.2441
HDAC7	22.5703
HDAC7	22.6958
HDAC7	22.5681
HDAC7	22.6991
HDAC7	22.3062
HDAC7	22.7869
HDAC7	22.893
HDAC7	22.4752
HDAC7	23.7102
HDAC7	22.6874
HDAC7	22.3361
HDAC7	22.5108
HDAC7	22.6191
HDAC7	22.8535
HDAC7	22.6583
HDAC7	22.8789
HDAC7	22.7315
HDAC7	22.3602
HDAC7	22.8685
HDAC7	22.4463
HDAC7	22.545
HDAC7	21.8902
HDAC7	22.9791
HDAC7	23.0335
HDAC7	22.4232
HDAC7	22.7131
HDAC7	22.7304
HDAC7	22.8491
HDAC7	22.9827
HDAC7	22.7007
HDAC7	22.8021
HDAC7	22.9713
HDAC7	22.8709
HDAC7	22.6989
HDAC7	22.2069
HDAC7	22.8525
HDAC7	22.3279
HDAC7	22.5966
HDAC7	23.2236
HDAC7	22.6627
HDAC7	22.6237
HDAC7	22.6619
HDAC7	22.9854
HDAC7	22.7152
HDAC7	22.5366
HDAC7	22.6053
HDAC7	22.9288
HDAC7	22.097
HDAC7	22.7527
HDAC7	22.3345
HDAC7	23.0521
HDAC7	22.3565
HDAC7	22.6778
HDAC7	23.6034
HDAC7	22.489
HDAC7	22.4367
HDAC7	22.9014
HDAC7	22.6811
HDAC7	22.9394
HDAC7	22.9346
HDAC7	22.6472
HDAC7	22.6056
HDAC7	22.9669
HDAC7	22.3766
HDAC7	22.477
HDAC7	22.6472
HDAC7	22.283
HDAC7	22.6184
HDAC7	22.3742
HDAC7	23.0926
HDAC7	22.7889
HDAC7	22.9407
HDAC7	22.9343
HDAC7	22.9841
HDAC7	22.6019
HDAC7	22.5464
HDAC7	23.1077
HDAC7	22.4843
HDAC7	22.9834
HDAC7	22.5294
HDAC7	22.6133
HDAC7	22.6826
HDAC7	22.6921
HDAC7	22.5558
HDAC7	22.454
HDAC7	22.5255
HDAC7	22.5414
HDAC7	22.7645
HDAC7	22.9764
HDAC7	22.8163
HDAC7	22.7812
HDAC7	22.6556
HDAC7	22.8313
HDAC7	22.9904
HDAC7	22.2099
HDAC7	22.9764
HDAC7	22.6755
HDAC7	22.5145
HDAC7	22.8472
HDAC7	22.6514
HDAC7	22.7684
HDAC7	23.2963
HDAC7	22.8723
HDAC7	22.7951
HDAC7	22.8403
HDAC7	23.7372
HDAC7	23.0139
HDAC7	22.5061
HDAC7	22.4545
HDAC7	23.0922
HDAC7	22.7531
HDAC7	23.1811
HDAC7	22.8228
HDAC7	22.6113
HDAC7	22.5767
HDAC7	23.1972
HDAC7	22.795
HDAC7	23.0408
HDAC7	23.0765
HDAC7	22.8222
HDAC7	22.5448
HDAC7	22.8299
HDAC7	22.6677
HDAC7	22.2581
HDAC7	22.5155
HDAC7	22.8876
HDAC7	22.8305
HDAC7	22.6983
HDAC7	22.8698
HDAC7	22.6425
HDAC7	22.6629
HDAC7	22.3819
HDAC7	22.471
HDAC7	22.5187
HDAC7	21.9744
HDAC7	22.9865
HDAC7	22.9107
HDAC7	22.4926
HDAC7	22.4712
HDAC7	22.4989
HDAC7	22.3818
HDAC7	22.1558
HDAC7	22.9086
HDAC7	22.5555
HDAC7	23.1277
HDAC7	22.5566
HDAC7	22.3839
HDAC7	22.2049
HDAC7	23.053
HDAC7	22.5522
HDAC7	22.1281
HDAC7	22.7688
HDAC7	22.5851
HDAC7	22.0642
HDAC7	22.6846
HDAC7	23.4949
HDAC7	22.5673
HDAC7	22.8944
HDAC7	22.4415
HDAC7	22.4805
HDAC7	23.0475
HDAC7	22.7841
HDAC8	21.3716
HDAC8	21.8076
HDAC8	21.5241
HDAC8	20.6191
HDAC8	21.8733
HDAC8	22.4885
HDAC8	22.1531
HDAC8	21.7619
HDAC8	21.7198
HDAC8	21.2663
HDAC8	22.3515
HDAC8	22.2915
HDAC8	21.8793
HDAC8	21.4951
HDAC8	21.7778
HDAC8	21.4734
HDAC8	21.5445
HDAC8	22.1687
HDAC8	21.7018
HDAC8	21.526
HDAC8	21.4511
HDAC8	21.6569
HDAC8	21.7297
HDAC8	21.5929
HDAC8	22.0452
HDAC8	22.3768
HDAC8	21.7736
HDAC8	22.4825
HDAC8	21.3766
HDAC8	21.3538
HDAC8	22.0043
HDAC8	22.0854
HDAC8	20.9623
HDAC8	21.846
HDAC8	21.7497
HDAC8	22.0639
HDAC8	21.3363
HDAC8	21.4377
HDAC8	21.289
HDAC8	21.7321
HDAC8	22.1893
HDAC8	21.7423
HDAC8	22.2064
HDAC8	21.6631
HDAC8	21.788
HDAC8	21.9298
HDAC8	21.5066
HDAC8	21.1183
HDAC8	21.6744
HDAC8	21.7427
HDAC8	22.6164
HDAC8	22.0532
HDAC8	22.0507
HDAC8	21.7516
HDAC8	21.9593
HDAC8	21.8145
HDAC8	21.6624
HDAC8	21.4831
HDAC8	22.3179
HDAC8	22.3107
HDAC8	21.4126
HDAC8	21.9181
HDAC8	21.7735
HDAC8	22.0325
HDAC8	20.9829
HDAC8	21.2389
HDAC8	22.3294
HDAC8	21.5697
HDAC8	21.9193
HDAC8	21.4041
HDAC8	21.0498
HDAC8	22.5202
HDAC8	22.2266
HDAC8	21.5816
HDAC8	21.6713
HDAC8	21.042
HDAC8	21.6011
HDAC8	21.8279
HDAC8	22.0362
HDAC8	21.3528
HDAC8	21.8174
HDAC8	22.0992
HDAC8	21.9571
HDAC8	22.1783
HDAC8	21.7874
HDAC8	21.4654
HDAC8	21.5736
HDAC8	21.8242
HDAC8	20.4517
HDAC8	21.7052
HDAC8	20.9865
HDAC8	22.1755
HDAC8	21.8325
HDAC8	22.2717
HDAC8	21.5816
HDAC8	22.0478
HDAC8	22.0932
HDAC8	22.0729
HDAC8	21.6105
HDAC8	22.4157
HDAC8	21.4844
HDAC8	22.4945
HDAC8	21.8417
HDAC8	21.8514
HDAC8	21.9914
HDAC8	21.693
HDAC8	21.4285
HDAC8	21.6938
HDAC8	22.0423
HDAC8	21.0839
HDAC8	22.0646
HDAC8	21.6685
HDAC8	21.7018
HDAC8	21.3661
HDAC8	21.6981
HDAC8	21.7862
HDAC8	22.127
HDAC8	21.7534
HDAC8	21.5521
HDAC8	21.6996
HDAC8	21.3546
HDAC8	21.9064
HDAC8	21.8692
HDAC8	22.3923
HDAC8	21.7243
HDAC8	21.4868
HDAC8	21.819
HDAC8	21.3724
HDAC8	21.6118
HDAC8	22.159
HDAC8	21.9627
HDAC8	21.7446
HDAC8	21.8189
HDAC8	22.1392
HDAC8	20.3141
HDAC8	22.1233
HDAC8	21.3264
HDAC8	21.8529
HDAC8	21.9935
HDAC8	21.231
HDAC8	22.2172
HDAC8	21.5588
HDAC8	21.9883
HDAC8	22.0778
HDAC8	22.1983
HDAC8	21.1348
HDAC8	22.4463
HDAC8	22.1758
HDAC8	21.44
HDAC8	21.5618
HDAC8	21.8372
HDAC8	21.5192
HDAC8	21.991
HDAC8	21.1534
HDAC8	21.4789
HDAC8	21.8609
HDAC8	21.7062
HDAC8	21.7265
HDAC8	21.1428
HDAC8	21.9858
HDAC8	21.5173
HDAC8	21.8739
HDAC9	19.404
HDAC9	20.8338
HDAC9	19.8733
HDAC9	19.4396
HDAC9	18.1667
HDAC9	20.2602
HDAC9	19.6214
HDAC9	18.8153
HDAC9	18.7697
HDAC9	19.225
HDAC9	18.8171
HDAC9	19.2111
HDAC9	18.2474
HDAC9	19.7
HDAC9	21.1183
HDAC9	20.5762
HDAC9	20.2851
HDAC9	19.0763
HDAC9	19.5705
HDAC9	18.4024
HDAC9	19.6187
HDAC9	19.2224
HDAC9	20.375
HDAC9	21.4638
HDAC9	16.8178
HDAC9	21.5561
HDAC9	20.5254
HDAC9	20.0034
HDAC9	18.3113
HDAC9	19.8474
HDAC9	18.5348
HDAC9	18.7103
HDAC9	20.3824
HDAC9	19.7141
HDAC9	17.6973
HDAC9	19.2625
HDAC9	18.3428
HDAC9	20.2289
HDAC9	20.4872
HDAC9	20.5156
HDAC9	19.6829
HDAC9	20.8024
HDAC9	20.417
HDAC9	20.2063
HDAC9	21.2743
HDAC9	19.8956
HDAC9	21.3057
HDAC9	18.8401
HDAC9	20.7602
HDAC9	19.9443
HDAC9	20.238
HDAC9	18.1918
HDAC9	18.4514
HDAC9	20.7863
HDAC9	18.6699
HDAC9	19.7165
HDAC9	21.0632
HDAC9	20.3738
HDAC9	20.543
HDAC9	19.4365
HDAC9	18.9169
HDAC9	18.6552
HDAC9	19.927
HDAC9	20.3941
HDAC9	19.5015
HDAC9	21.1767
HDAC9	18.4028
HDAC9	20.4092
HDAC9	19.4288
HDAC9	20.4118
HDAC9	20.6213
HDAC9	20.0311
HDAC9	20.0981
HDAC9	20.211
HDAC9	18.8174
HDAC9	19.2236
HDAC9	21.0714
HDAC9	19.9646
HDAC9	19.7764
HDAC9	19.5763
HDAC9	20.3375
HDAC9	18.9415
HDAC9	19.3441
HDAC9	19.8027
HDAC9	20.9954
HDAC9	20.3942
HDAC9	20.4068
HDAC9	17.3112
HDAC9	19.3281
HDAC9	20.3498
HDAC9	20.1579
HDAC9	20.1266
HDAC9	18.2195
HDAC9	18.7729
HDAC9	19.3756
HDAC9	20.126
HDAC9	19.4823
HDAC9	20.6128
HDAC9	21.3588
HDAC9	19.714
HDAC9	19.2695
HDAC9	18.323
HDAC9	19.5951
HDAC9	20.2359
HDAC9	20.0953
HDAC9	18.0629
HDAC9	18.6099
HDAC9	19.9238
HDAC9	19.9205
HDAC9	19.7484
HDAC9	19.8015
HDAC9	19.5261
HDAC9	20.76
HDAC9	16.4228
HDAC9	20.0065
HDAC9	20.9674
HDAC9	20.738
HDAC9	19.6246
HDAC9	21.1129
HDAC9	21.8096
HDAC9	18.2541
HDAC9	17.8812
HDAC9	20.6605
HDAC9	19.4509
HDAC9	20.5992
HDAC9	19.291
HDAC9	20.7905
HDAC9	20.3587
HDAC9	22.2912
HDAC9	18.6628
HDAC9	19.6759
HDAC9	19.0574
HDAC9	20.217
HDAC9	19.1948
HDAC9	17.9606
HDAC9	20.213
HDAC9	20.4783
HDAC9	19.5824
HDAC9	19.7952
HDAC9	19.7855
HDAC9	19.312
HDAC9	19.1617
HDAC9	22.2568
HDAC9	18.3835
HDAC9	19.6113
HDAC9	18.0223
HDAC9	18.22
HDAC9	19.6036
HDAC9	18.9042
HDAC9	19.0142
HDAC9	18.2107
HDAC9	19.5763
HDAC9	18.6558
HDAC9	19.9969
HDAC9	18.7874
HDAC9	19.8879
HDAC9	19.2849
HDAC9	20.3437
HDAC9	20.334
HDAC9	19.9591
HDAC9	18.9858
HDAC9	18.8688

## Sheet: d
Protein	Monocyte-like score	Group
23.34	0.516798	GATAD2B
23.7151	0.463122	GATAD2B
23.5133	0.94637	GATAD2B
23.5612	0.694875	GATAD2B
23.3302	0.564496	GATAD2B
24.0135	0.121953	GATAD2B
23.451	1	GATAD2B
24.5153	0.00039301	GATAD2B
23.9847	0	GATAD2B
23.7442	0	GATAD2B
23.5948	0.00204241	GATAD2B
23.5898	0.810256	GATAD2B
23.3224	0.98006	GATAD2B
23.6197	0.17488	GATAD2B
23.6199	0.963119	GATAD2B
23.9201	0.505309	GATAD2B
23.3734	0.00013206	GATAD2B
23.8741	0.703249	GATAD2B
23.7312	0.855328	GATAD2B
23.3083	0.999391	GATAD2B
23.6201	1	GATAD2B
24.0662	0.906629	GATAD2B
23.5256	0.141413	GATAD2B
23.3765	0.468886	GATAD2B
23.5026	0.986363	GATAD2B
23.5473	0.103959	GATAD2B
23.5549	0.371699	GATAD2B
23.8041	0.816058	GATAD2B
24.0882	9.34e-05	GATAD2B
24.0691	0	GATAD2B
23.6764	0.206891	GATAD2B
24.0232	0.326018	GATAD2B
23.4773	0.997668	GATAD2B
23.8205	0.583801	GATAD2B
23.6759	0.53505	GATAD2B
23.6288	0.810599	GATAD2B
23.7383	0.550818	GATAD2B
23.7138	0	GATAD2B
23.7515	0.882975	GATAD2B
23.5404	0.999202	GATAD2B
23.6012	0.907402	GATAD2B
23.9849	0	GATAD2B
23.7512	0.363117	GATAD2B
23.418	0.873576	GATAD2B
23.4875	0.0179479	GATAD2B
23.556	0.276942	GATAD2B
23.7547	0	GATAD2B
23.9133	0	GATAD2B
23.88	0	GATAD2B
24	0.138519	GATAD2B
24.1582	0.0005516	GATAD2B
23.4326	0	GATAD2B
23.8383	0.273226	GATAD2B
23.7786	0.956671	GATAD2B
23.4716	0.918493	GATAD2B
23.9761	0	GATAD2B
23.5967	0.214729	GATAD2B
24.0547	0.566171	GATAD2B
23.5766	0.994736	GATAD2B
23.8313	0	GATAD2B
23.5421	0.783021	GATAD2B
23.8449	0.0301671	GATAD2B
23.526	0.99825	GATAD2B
23.7908	0.288377	GATAD2B
23.5775	0	GATAD2B
23.751	0.455116	GATAD2B
23.8497	0.778219	GATAD2B
24.3299	0	GATAD2B
23.8236	0	GATAD2B
24.1801	0.00024472	GATAD2B
24.0457	0.174578	GATAD2B
23.7749	0.584591	GATAD2B
23.9531	0.907413	GATAD2B
23.894	0	GATAD2B
23.792	0	GATAD2B
23.6496	0.67058	GATAD2B
23.6981	0.706101	GATAD2B
23.9019	0.28884	GATAD2B
24.1573	0	GATAD2B
23.5676	1	GATAD2B
23.2518	0.998819	GATAD2B
23.6465	0.00139906	GATAD2B
23.4676	0.814002	GATAD2B
23.61	0	GATAD2B
23.5507	0.325212	GATAD2B
24.1283	0.165617	GATAD2B
23.6941	0.124228	GATAD2B
24.017	0	GATAD2B
24.1407	0	GATAD2B
24.0864	0	GATAD2B
23.8206	0	GATAD2B
23.6837	0	GATAD2B
23.6748	0.335173	GATAD2B
23.575	0.21722	GATAD2B
23.9231	0	GATAD2B
23.7939	0	GATAD2B
23.2117	0.963905	GATAD2B
23.6658	0	GATAD2B
23.8463	0.586212	GATAD2B
23.8704	0	GATAD2B
23.5043	0.77831	GATAD2B
23.7868	0	GATAD2B
23.7152	0.00247737	GATAD2B
23.8985	0	GATAD2B
23.5592	0.722024	GATAD2B
23.5554	0	GATAD2B
23.3752	0.785331	GATAD2B
23.8755	0.347542	GATAD2B
24.0741	0	GATAD2B
23.8994	0.351282	GATAD2B
23.7773	0.403913	GATAD2B
23.6013	0.133571	GATAD2B
23.7231	0	GATAD2B
23.2614	0.997298	GATAD2B
24.2892	0	GATAD2B
23.7959	0.676133	GATAD2B
23.4225	0.0311242	GATAD2B
23.7289	0.99623	GATAD2B
23.5014	0.656189	GATAD2B
23.7474	0.081631	GATAD2B
23.8171	0.195482	GATAD2B
23.7693	0.245166	GATAD2B
24.1244	0	GATAD2B
23.4809	0.765768	GATAD2B
23.7502	0.0308713	GATAD2B
23.5926	1	GATAD2B
23.6735	0.763173	GATAD2B
24.0096	0	GATAD2B
23.5228	0	GATAD2B
23.1541	0.541547	GATAD2B
23.7845	0.996087	GATAD2B
23.1791	0.6253	GATAD2B
23.4347	0.944106	GATAD2B
23.6892	0.505711	GATAD2B
23.5908	0.731823	GATAD2B
23.7195	0.630577	GATAD2B
23.7046	0.720542	GATAD2B
23.8848	0.3427	GATAD2B
23.9589	0.240878	GATAD2B
23.8551	0	GATAD2B
23.7123	0	GATAD2B
23.2145	1	GATAD2B
24.1937	0.00843311	GATAD2B
23.7866	0.355266	GATAD2B
23.6631	0.778602	GATAD2B
24.028	0.34903	GATAD2B
23.2754	1	GATAD2B
24.1299	0.0841898	GATAD2B
23.5032	0.999556	GATAD2B
23.7344	0.432378	GATAD2B
23.6437	0.997157	GATAD2B
23.4753	0.695259	GATAD2B
23.6797	0.0656374	GATAD2B
23.9948	0.345958	GATAD2B
23.4767	1	GATAD2B
23.5152	0.184852	GATAD2B
23.8878	0.00196463	GATAD2B
23.5599	0.829299	GATAD2B
23.4818	0.957715	GATAD2B
23.6339	0.0672096	GATAD2B
24.2967	0	GATAD2B
23.5056	0.948932	GATAD2B
22.0217	0.516798	SAP30
22.1556	0.463122	SAP30
21.9231	0.94637	SAP30
21.9594	0.694875	SAP30
21.9947	0.564496	SAP30
22.308	0.121953	SAP30
21.4898	1	SAP30
22.6602	0.00039301	SAP30
22.5848	0	SAP30
22.0245	0	SAP30
21.9647	0.00204241	SAP30
22.0674	0.810256	SAP30
21.8322	0.98006	SAP30
22.0763	0.17488	SAP30
22.2126	0.963119	SAP30
22.2148	0.505309	SAP30
21.7725	0.00013206	SAP30
22.1911	0.703249	SAP30
22.2958	0.855328	SAP30
21.8081	0.999391	SAP30
21.9848	1	SAP30
22.9058	0.906629	SAP30
22.4173	0.141413	SAP30
21.514	0.468886	SAP30
22.1512	0.986363	SAP30
22.3935	0.103959	SAP30
22.3266	0.371699	SAP30
22.2291	0.816058	SAP30
22.4506	9.34e-05	SAP30
22.3921	0	SAP30
22.5527	0.206891	SAP30
22.8575	0.326018	SAP30
22.1451	0.997668	SAP30
22.4613	0.583801	SAP30
21.6042	0.53505	SAP30
22.2321	0.810599	SAP30
22.253	0.550818	SAP30
21.8452	0	SAP30
22.1417	0.882975	SAP30
22.0464	0.999202	SAP30
22.1842	0.907402	SAP30
22.3168	0	SAP30
22.1394	0.363117	SAP30
21.8871	0.873576	SAP30
21.652	0.0179479	SAP30
22.8696	0.276942	SAP30
22.1811	0	SAP30
22.0552	0	SAP30
20.8141	0	SAP30
21.9848	0.138519	SAP30
22.5443	0.0005516	SAP30
22.2868	0	SAP30
22.2158	0.273226	SAP30
22.0017	0.956671	SAP30
22.0504	0.918493	SAP30
22.0368	0	SAP30
22.3398	0.214729	SAP30
21.7152	0.566171	SAP30
22.1084	0.994736	SAP30
21.9788	0	SAP30
22.0344	0.783021	SAP30
22.3484	0.0301671	SAP30
22.2215	0.99825	SAP30
22.1072	0.288377	SAP30
22.2956	0	SAP30
21.9858	0.455116	SAP30
22.474	0.778219	SAP30
19.7289	0	SAP30
22.1412	0	SAP30
22.2269	0.00024472	SAP30
22.925	0.174578	SAP30
22.3239	0.584591	SAP30
22.193	0.907413	SAP30
21.3632	0	SAP30
22.5925	0	SAP30
22.1386	0.67058	SAP30
22.4585	0.706101	SAP30
22.6568	0.28884	SAP30
22.1278	0	SAP30
21.2506	1	SAP30
22.235	0.998819	SAP30
22.1808	0.00139906	SAP30
22.218	0.814002	SAP30
21.7805	0	SAP30
21.858	0.325212	SAP30
22.2735	0.165617	SAP30
21.7721	0.124228	SAP30
22.7199	0	SAP30
22.1938	0	SAP30
22.5036	0	SAP30
22.3961	0	SAP30
22.4459	0	SAP30
21.8166	0.335173	SAP30
22.5104	0.21722	SAP30
22.8741	0	SAP30
22.3843	0	SAP30
21.7635	0.963905	SAP30
22.8339	0	SAP30
22.1426	0.586212	SAP30
22.345	0	SAP30
21.8328	0.77831	SAP30
22.6752	0	SAP30
21.9865	0.00247737	SAP30
22.5824	0	SAP30
21.8818	0.722024	SAP30
22.5664	0	SAP30
21.9251	0.785331	SAP30
22.7369	0.347542	SAP30
22.3118	0	SAP30
22.2029	0.351282	SAP30
22.0639	0.403913	SAP30
22.1043	0.133571	SAP30
22.3003	0	SAP30
21.9406	0.997298	SAP30
22.5713	0	SAP30
22.0331	0.676133	SAP30
22.9478	0.0311242	SAP30
22.4941	0.99623	SAP30
22.0318	0.656189	SAP30
22.8705	0.081631	SAP30
22.0775	0.195482	SAP30
22.3184	0.245166	SAP30
22.3152	0	SAP30
22.3125	0.765768	SAP30
21.6709	0.0308713	SAP30
22.2838	1	SAP30
21.9043	0.763173	SAP30
22.0746	0	SAP30
21.6527	0	SAP30
21.2224	0.541547	SAP30
22.2344	0.996087	SAP30
22.236	0.6253	SAP30
21.8755	0.944106	SAP30
22.5283	0.505711	SAP30
22.1944	0.731823	SAP30
22.1731	0.630577	SAP30
22.1271	0.720542	SAP30
22.575	0.3427	SAP30
22.0552	0.240878	SAP30
21.9968	0	SAP30
22.2914	0	SAP30
21.6164	1	SAP30
22.3585	0.00843311	SAP30
21.835	0.355266	SAP30
21.622	0.778602	SAP30
22.3497	0.34903	SAP30
21.7944	1	SAP30
22.826	0.0841898	SAP30
21.5424	0.999556	SAP30
22.2147	0.432378	SAP30
21.6961	0.997157	SAP30
22.4323	0.695259	SAP30
22.7053	0.0656374	SAP30
22.7055	0.345958	SAP30
21.9205	1	SAP30
22.4988	0.184852	SAP30
22.0398	0.00196463	SAP30
22.3872	0.829299	SAP30
22.1462	0.957715	SAP30
21.7671	0.0672096	SAP30
22.389	0	SAP30
21.6773	0.948932	SAP30
24.8081	0.516798	SIN3A
24.6465	0.463122	SIN3A
24.5832	0.94637	SIN3A
24.5874	0.694875	SIN3A
24.601	0.564496	SIN3A
24.8158	0.121953	SIN3A
24.4867	1	SIN3A
25.3891	0.00039301	SIN3A
24.7204	0	SIN3A
24.7584	0	SIN3A
24.5771	0.00204241	SIN3A
24.7181	0.810256	SIN3A
24.4219	0.98006	SIN3A
24.8679	0.17488	SIN3A
24.7243	0.963119	SIN3A
24.9475	0.505309	SIN3A
24.6817	0.00013206	SIN3A
24.4484	0.703249	SIN3A
24.5861	0.855328	SIN3A
24.4901	0.999391	SIN3A
24.5972	1	SIN3A
24.9774	0.906629	SIN3A
24.9737	0.141413	SIN3A
24.2429	0.468886	SIN3A
24.7568	0.986363	SIN3A
24.8011	0.103959	SIN3A
24.876	0.371699	SIN3A
25.0653	0.816058	SIN3A
24.7465	9.34e-05	SIN3A
25.012	0	SIN3A
24.764	0.206891	SIN3A
24.885	0.326018	SIN3A
24.6113	0.997668	SIN3A
24.9375	0.583801	SIN3A
24.5671	0.53505	SIN3A
24.6951	0.810599	SIN3A
24.5738	0.550818	SIN3A
24.7822	0	SIN3A
24.7993	0.882975	SIN3A
24.6202	0.999202	SIN3A
24.4885	0.907402	SIN3A
24.9941	0	SIN3A
24.6657	0.363117	SIN3A
24.4567	0.873576	SIN3A
24.6132	0.0179479	SIN3A
24.8322	0.276942	SIN3A
24.8563	0	SIN3A
25.0225	0	SIN3A
24.718	0	SIN3A
24.7069	0.138519	SIN3A
24.9853	0.0005516	SIN3A
24.5845	0	SIN3A
24.7856	0.273226	SIN3A
24.5078	0.956671	SIN3A
24.7028	0.918493	SIN3A
25.0424	0	SIN3A
24.5068	0.214729	SIN3A
25.1533	0.566171	SIN3A
24.6326	0.994736	SIN3A
24.7792	0	SIN3A
24.8879	0.783021	SIN3A
24.9326	0.0301671	SIN3A
24.702	0.99825	SIN3A
24.6067	0.288377	SIN3A
24.7963	0	SIN3A
24.5051	0.455116	SIN3A
25.0684	0.778219	SIN3A
25.0099	0	SIN3A
24.8276	0	SIN3A
24.7586	0.00024472	SIN3A
25.2456	0.174578	SIN3A
24.849	0.584591	SIN3A
24.7346	0.907413	SIN3A
24.8675	0	SIN3A
25.0343	0	SIN3A
24.5607	0.67058	SIN3A
24.8295	0.706101	SIN3A
24.9331	0.28884	SIN3A
24.876	0	SIN3A
24.5688	1	SIN3A
24.4888	0.998819	SIN3A
24.6712	0.00139906	SIN3A
24.5122	0.814002	SIN3A
24.556	0	SIN3A
24.4043	0.325212	SIN3A
24.7886	0.165617	SIN3A
24.5902	0.124228	SIN3A
25.1903	0	SIN3A
24.8724	0	SIN3A
25.1718	0	SIN3A
24.7297	0	SIN3A
24.9986	0	SIN3A
24.4487	0.335173	SIN3A
24.9469	0.21722	SIN3A
24.8076	0	SIN3A
24.742	0	SIN3A
24.1673	0.963905	SIN3A
24.6948	0	SIN3A
24.8084	0.586212	SIN3A
24.8864	0	SIN3A
24.582	0.77831	SIN3A
24.8709	0	SIN3A
25.0699	0.00247737	SIN3A
24.9141	0	SIN3A
24.7081	0.722024	SIN3A
24.8647	0	SIN3A
24.5813	0.785331	SIN3A
24.994	0.347542	SIN3A
25.1049	0	SIN3A
24.9271	0.351282	SIN3A
25.0456	0.403913	SIN3A
24.7162	0.133571	SIN3A
24.5867	0	SIN3A
24.4001	0.997298	SIN3A
24.8037	0	SIN3A
24.821	0.676133	SIN3A
24.889	0.0311242	SIN3A
24.6693	0.99623	SIN3A
24.3935	0.656189	SIN3A
24.8883	0.081631	SIN3A
24.6229	0.195482	SIN3A
24.9243	0.245166	SIN3A
25.0346	0	SIN3A
24.415	0.765768	SIN3A
24.8422	0.0308713	SIN3A
24.5818	1	SIN3A
24.8377	0.763173	SIN3A
24.7761	0	SIN3A
24.5999	0	SIN3A
24.1458	0.541547	SIN3A
24.8484	0.996087	SIN3A
24.302	0.6253	SIN3A
24.6356	0.944106	SIN3A
24.8446	0.505711	SIN3A
24.8483	0.731823	SIN3A
24.6655	0.630577	SIN3A
24.7106	0.720542	SIN3A
24.9924	0.3427	SIN3A
24.6473	0.240878	SIN3A
24.69	0	SIN3A
24.7348	0	SIN3A
24.5629	1	SIN3A
24.6708	0.00843311	SIN3A
24.8035	0.355266	SIN3A
24.5977	0.778602	SIN3A
24.7638	0.34903	SIN3A
24.4272	1	SIN3A
25.248	0.0841898	SIN3A
24.5083	0.999556	SIN3A
24.6596	0.432378	SIN3A
24.3775	0.997157	SIN3A
24.6159	0.695259	SIN3A
24.826	0.0656374	SIN3A
25.3042	0.345958	SIN3A
24.5795	1	SIN3A
24.5976	0.184852	SIN3A
24.8945	0.00196463	SIN3A
24.8547	0.829299	SIN3A
24.7377	0.957715	SIN3A
24.7373	0.0672096	SIN3A
24.8614	0	SIN3A
24.4778	0.948932	SIN3A
24.1203	0.516798	HDAC2
23.9454	0.463122	HDAC2
24.2419	0.94637	HDAC2
24.0116	0.694875	HDAC2
23.8478	0.564496	HDAC2
24.4459	0.121953	HDAC2
23.9143	1	HDAC2
24.6706	0.00039301	HDAC2
23.9771	0	HDAC2
24.5161	0	HDAC2
24.6135	0.00204241	HDAC2
24.2581	0.810256	HDAC2
23.4818	0.98006	HDAC2
24.0741	0.17488	HDAC2
24.2813	0.963119	HDAC2
24.195	0.505309	HDAC2
23.8007	0.00013206	HDAC2
23.9313	0.703249	HDAC2
24.1881	0.855328	HDAC2
23.5975	0.999391	HDAC2
23.8981	1	HDAC2
24.7654	0.906629	HDAC2
24.3151	0.141413	HDAC2
23.6621	0.468886	HDAC2
23.963	0.986363	HDAC2
24.0231	0.103959	HDAC2
24.1994	0.371699	HDAC2
24.1892	0.816058	HDAC2
24.2652	9.34e-05	HDAC2
24.0906	0	HDAC2
23.6779	0.206891	HDAC2
24.1259	0.326018	HDAC2
23.8891	0.997668	HDAC2
24.4852	0.583801	HDAC2
23.4332	0.53505	HDAC2
24.135	0.810599	HDAC2
23.559	0.550818	HDAC2
23.7016	0	HDAC2
24.1022	0.882975	HDAC2
23.7197	0.999202	HDAC2
23.834	0.907402	HDAC2
24.2105	0	HDAC2
23.9031	0.363117	HDAC2
23.6609	0.873576	HDAC2
23.9715	0.0179479	HDAC2
24.206	0.276942	HDAC2
24.0024	0	HDAC2
24.6267	0	HDAC2
24.1733	0	HDAC2
24.4566	0.138519	HDAC2
24.846	0.0005516	HDAC2
23.8315	0	HDAC2
24.4077	0.273226	HDAC2
24.0674	0.956671	HDAC2
23.9552	0.918493	HDAC2
24.659	0	HDAC2
23.7542	0.214729	HDAC2
23.828	0.566171	HDAC2
23.8253	0.994736	HDAC2
24.181	0	HDAC2
23.7792	0.783021	HDAC2
24.5208	0.0301671	HDAC2
23.8725	0.99825	HDAC2
24.0145	0.288377	HDAC2
23.6625	0	HDAC2
24.0374	0.455116	HDAC2
24.3389	0.778219	HDAC2
25.0011	0	HDAC2
24.4535	0	HDAC2
24.4077	0.00024472	HDAC2
24.5696	0.174578	HDAC2
24.2328	0.584591	HDAC2
24.2783	0.907413	HDAC2
24.2491	0	HDAC2
24.2326	0	HDAC2
24.1231	0.67058	HDAC2
24.1013	0.706101	HDAC2
24.0467	0.28884	HDAC2
25.0824	0	HDAC2
23.8823	1	HDAC2
23.5039	0.998819	HDAC2
23.8965	0.00139906	HDAC2
23.8799	0.814002	HDAC2
23.6772	0	HDAC2
23.7748	0.325212	HDAC2
24.481	0.165617	HDAC2
24.1623	0.124228	HDAC2
24.9721	0	HDAC2
24.3144	0	HDAC2
24.3533	0	HDAC2
24.3952	0	HDAC2
24.0917	0	HDAC2
23.4316	0.335173	HDAC2
23.5672	0.21722	HDAC2
24.2789	0	HDAC2
24.0767	0	HDAC2
23.4313	0.963905	HDAC2
23.6784	0	HDAC2
24.0388	0.586212	HDAC2
24.2468	0	HDAC2
23.4943	0.77831	HDAC2
24.6731	0	HDAC2
24.141	0.00247737	HDAC2
24.1632	0	HDAC2
23.9301	0.722024	HDAC2
24.4695	0	HDAC2
23.8491	0.785331	HDAC2
24.5831	0.347542	HDAC2
24.8637	0	HDAC2
24.5294	0.351282	HDAC2
24.4605	0.403913	HDAC2
23.562	0.133571	HDAC2
24.3256	0	HDAC2
23.4771	0.997298	HDAC2
24.415	0	HDAC2
24.3492	0.676133	HDAC2
23.4211	0.0311242	HDAC2
23.989	0.99623	HDAC2
23.5625	0.656189	HDAC2
23.7645	0.081631	HDAC2
24.0422	0.195482	HDAC2
23.6064	0.245166	HDAC2
24.1913	0	HDAC2
23.8133	0.765768	HDAC2
23.7587	0.0308713	HDAC2
23.9331	1	HDAC2
24.2516	0.763173	HDAC2
24.2537	0	HDAC2
24.1453	0	HDAC2
23.3024	0.541547	HDAC2
23.9553	0.996087	HDAC2
23.7454	0.6253	HDAC2
23.9623	0.944106	HDAC2
24.167	0.505711	HDAC2
24.2654	0.731823	HDAC2
24.2184	0.630577	HDAC2
23.8148	0.720542	HDAC2
24.4283	0.3427	HDAC2
24.3677	0.240878	HDAC2
24.1467	0	HDAC2
24.7816	0	HDAC2
23.4083	1	HDAC2
24.351	0.00843311	HDAC2
24.2816	0.355266	HDAC2
23.8616	0.778602	HDAC2
24.3003	0.34903	HDAC2
23.5259	1	HDAC2
24.6687	0.0841898	HDAC2
23.6887	0.999556	HDAC2
24.0614	0.432378	HDAC2
23.8667	0.997157	HDAC2
23.9063	0.695259	HDAC2
24.8071	0.0656374	HDAC2
24.3185	0.345958	HDAC2
24.0097	1	HDAC2
24.2464	0.184852	HDAC2
24.3055	0.00196463	HDAC2
23.7616	0.829299	HDAC2
23.9077	0.957715	HDAC2
23.9433	0.0672096	HDAC2
24.6067	0	HDAC2
24.1096	0.948932	HDAC2
25.3228	0.516798	MTA2
24.9893	0.463122	MTA2
25.201	0.94637	MTA2
25.2655	0.694875	MTA2
24.9051	0.564496	MTA2
25.3992	0.121953	MTA2
25.2163	1	MTA2
25.6178	0.00039301	MTA2
25.246	0	MTA2
25.208	0	MTA2
25.1913	0.00204241	MTA2
24.8747	0.810256	MTA2
24.9483	0.98006	MTA2
25.2361	0.17488	MTA2
25.3215	0.963119	MTA2
25.5788	0.505309	MTA2
25.0664	0.00013206	MTA2
25.3866	0.703249	MTA2
25.1688	0.855328	MTA2
25.1188	0.999391	MTA2
25.0198	1	MTA2
25.2881	0.906629	MTA2
25.3252	0.141413	MTA2
24.8287	0.468886	MTA2
25.1115	0.986363	MTA2
25.3139	0.103959	MTA2
25.3888	0.371699	MTA2
25.2083	0.816058	MTA2
25.4111	9.34e-05	MTA2
25.3921	0	MTA2
25.3833	0.206891	MTA2
25.2569	0.326018	MTA2
25.0037	0.997668	MTA2
25.3398	0.583801	MTA2
24.98	0.53505	MTA2
25.3172	0.810599	MTA2
25.1809	0.550818	MTA2
25.3181	0	MTA2
25.3112	0.882975	MTA2
25.1554	0.999202	MTA2
25.0677	0.907402	MTA2
25.5488	0	MTA2
25.4027	0.363117	MTA2
25.0609	0.873576	MTA2
24.8485	0.0179479	MTA2
25.4226	0.276942	MTA2
25.1895	0	MTA2
25.3445	0	MTA2
25.1424	0	MTA2
25.2009	0.138519	MTA2
25.6247	0.0005516	MTA2
25.1169	0	MTA2
25.4748	0.273226	MTA2
25.2263	0.956671	MTA2
25.1735	0.918493	MTA2
25.2127	0	MTA2
25.2792	0.214729	MTA2
25.623	0.566171	MTA2
25.1162	0.994736	MTA2
25.1183	0	MTA2
25.2389	0.783021	MTA2
25.1632	0.0301671	MTA2
25.0915	0.99825	MTA2
25.3918	0.288377	MTA2
25.2841	0	MTA2
25.1964	0.455116	MTA2
25.3055	0.778219	MTA2
25.8205	0	MTA2
25.2851	0	MTA2
25.2093	0.00024472	MTA2
25.0493	0.174578	MTA2
25.181	0.584591	MTA2
25.4187	0.907413	MTA2
25.0771	0	MTA2
25.4927	0	MTA2
25.3703	0.67058	MTA2
25.4231	0.706101	MTA2
25.3165	0.28884	MTA2
25.446	0	MTA2
25.088	1	MTA2
25.1277	0.998819	MTA2
25.2234	0.00139906	MTA2
25.064	0.814002	MTA2
25.0917	0	MTA2
25.0156	0.325212	MTA2
25.425	0.165617	MTA2
25.2171	0.124228	MTA2
25.4216	0	MTA2
25.5464	0	MTA2
25.5254	0	MTA2
25.3325	0	MTA2
24.9085	0	MTA2
24.943	0.335173	MTA2
25.2364	0.21722	MTA2
25.3278	0	MTA2
25.0085	0	MTA2
24.6845	0.963905	MTA2
25.3611	0	MTA2
25.2722	0.586212	MTA2
25.1727	0	MTA2
25.0949	0.77831	MTA2
25.4171	0	MTA2
25.5496	0.00247737	MTA2
25.6646	0	MTA2
25.095	0.722024	MTA2
25.253	0	MTA2
25.1035	0.785331	MTA2
25.45	0.347542	MTA2
25.6027	0	MTA2
25.6272	0.351282	MTA2
25.631	0.403913	MTA2
25.0825	0.133571	MTA2
25.2551	0	MTA2
24.9752	0.997298	MTA2
25.8193	0	MTA2
25.387	0.676133	MTA2
25.2159	0.0311242	MTA2
25.3934	0.99623	MTA2
25.0046	0.656189	MTA2
25.4041	0.081631	MTA2
25.1147	0.195482	MTA2
25.2814	0.245166	MTA2
25.4463	0	MTA2
25.0504	0.765768	MTA2
25.0484	0.0308713	MTA2
25.1142	1	MTA2
25.2522	0.763173	MTA2
25.2274	0	MTA2
25.0212	0	MTA2
24.9724	0.541547	MTA2
25.1059	0.996087	MTA2
24.7525	0.6253	MTA2
25.1953	0.944106	MTA2
24.9327	0.505711	MTA2
25.404	0.731823	MTA2
25.0534	0.630577	MTA2
25.3248	0.720542	MTA2
25.2528	0.3427	MTA2
25.3221	0.240878	MTA2
25.4459	0	MTA2
25.547	0	MTA2
24.9476	1	MTA2
25.4422	0.00843311	MTA2
25.2692	0.355266	MTA2
25.2961	0.778602	MTA2
25.4391	0.34903	MTA2
24.9267	1	MTA2
25.4218	0.0841898	MTA2
24.936	0.999556	MTA2
25.0974	0.432378	MTA2
25.0357	0.997157	MTA2
25.09	0.695259	MTA2
25.2085	0.0656374	MTA2
25.3764	0.345958	MTA2
24.9141	1	MTA2
25.2677	0.184852	MTA2
25.548	0.00196463	MTA2
25.0585	0.829299	MTA2
25.2005	0.957715	MTA2
25.1129	0.0672096	MTA2
25.4456	0	MTA2
25.2352	0.948932	MTA2
23.6034	0.516798	GATAD2A
23.387	0.463122	GATAD2A
23.4804	0.94637	GATAD2A
23.7967	0.694875	GATAD2A
23.5023	0.564496	GATAD2A
23.7192	0.121953	GATAD2A
23.482	1	GATAD2A
24.0618	0.00039301	GATAD2A
23.6653	0	GATAD2A
23.5999	0	GATAD2A
23.8723	0.00204241	GATAD2A
23.4998	0.810256	GATAD2A
23.2307	0.98006	GATAD2A
23.6176	0.17488	GATAD2A
23.6182	0.963119	GATAD2A
23.6865	0.505309	GATAD2A
23.2549	0.00013206	GATAD2A
23.669	0.703249	GATAD2A
23.3581	0.855328	GATAD2A
23.4493	0.999391	GATAD2A
23.5265	1	GATAD2A
23.4728	0.906629	GATAD2A
23.4928	0.141413	GATAD2A
23.157	0.468886	GATAD2A
23.4109	0.986363	GATAD2A
23.8552	0.103959	GATAD2A
23.5002	0.371699	GATAD2A
23.5273	0.816058	GATAD2A
23.6361	9.34e-05	GATAD2A
23.8244	0	GATAD2A
23.7737	0.206891	GATAD2A
23.5256	0.326018	GATAD2A
23.3106	0.997668	GATAD2A
23.492	0.583801	GATAD2A
23.3794	0.53505	GATAD2A
23.4951	0.810599	GATAD2A
23.5427	0.550818	GATAD2A
23.7855	0	GATAD2A
23.6098	0.882975	GATAD2A
23.2591	0.999202	GATAD2A
23.604	0.907402	GATAD2A
23.7704	0	GATAD2A
23.5737	0.363117	GATAD2A
23.3259	0.873576	GATAD2A
23.7364	0.0179479	GATAD2A
23.8083	0.276942	GATAD2A
23.6925	0	GATAD2A
23.7365	0	GATAD2A
23.3511	0	GATAD2A
23.5556	0.138519	GATAD2A
23.5975	0.0005516	GATAD2A
23.7917	0	GATAD2A
23.561	0.273226	GATAD2A
23.6306	0.956671	GATAD2A
23.4403	0.918493	GATAD2A
24.0385	0	GATAD2A
23.5422	0.214729	GATAD2A
23.9359	0.566171	GATAD2A
23.2016	0.994736	GATAD2A
23.5302	0	GATAD2A
23.4904	0.783021	GATAD2A
23.6313	0.0301671	GATAD2A
23.5002	0.99825	GATAD2A
23.7932	0.288377	GATAD2A
23.7719	0	GATAD2A
23.6705	0.455116	GATAD2A
23.5196	0.778219	GATAD2A
23.7992	0	GATAD2A
23.4739	0	GATAD2A
23.6814	0.00024472	GATAD2A
23.8199	0.174578	GATAD2A
23.5685	0.584591	GATAD2A
23.6431	0.907413	GATAD2A
23.3483	0	GATAD2A
23.8687	0	GATAD2A
23.5911	0.67058	GATAD2A
23.7792	0.706101	GATAD2A
23.3853	0.28884	GATAD2A
23.8844	0	GATAD2A
23.3107	1	GATAD2A
23.3626	0.998819	GATAD2A
23.5467	0.00139906	GATAD2A
23.5202	0.814002	GATAD2A
23.2131	0	GATAD2A
23.3138	0.325212	GATAD2A
23.4603	0.165617	GATAD2A
23.5126	0.124228	GATAD2A
23.8144	0	GATAD2A
23.9341	0	GATAD2A
23.6837	0	GATAD2A
23.7302	0	GATAD2A
23.4916	0	GATAD2A
23.1316	0.335173	GATAD2A
23.5186	0.21722	GATAD2A
23.4647	0	GATAD2A
23.4415	0	GATAD2A
23.011	0.963905	GATAD2A
23.8803	0	GATAD2A
23.5371	0.586212	GATAD2A
23.5346	0	GATAD2A
23.4995	0.77831	GATAD2A
23.5163	0	GATAD2A
23.5975	0.00247737	GATAD2A
23.8485	0	GATAD2A
23.4958	0.722024	GATAD2A
23.4786	0	GATAD2A
23.466	0.785331	GATAD2A
23.7815	0.347542	GATAD2A
23.7775	0	GATAD2A
23.8785	0.351282	GATAD2A
23.821	0.403913	GATAD2A
23.4969	0.133571	GATAD2A
22.9432	0	GATAD2A
23.4668	0.997298	GATAD2A
23.8988	0	GATAD2A
23.7717	0.676133	GATAD2A
23.8115	0.0311242	GATAD2A
23.5977	0.99623	GATAD2A
23.2742	0.656189	GATAD2A
23.7853	0.081631	GATAD2A
23.4343	0.195482	GATAD2A
23.7339	0.245166	GATAD2A
23.5763	0	GATAD2A
23.3487	0.765768	GATAD2A
23.6793	0.0308713	GATAD2A
23.3867	1	GATAD2A
23.5567	0.763173	GATAD2A
23.5364	0	GATAD2A
23.3449	0	GATAD2A
23.1515	0.541547	GATAD2A
23.5021	0.996087	GATAD2A
23.1935	0.6253	GATAD2A
23.5023	0.944106	GATAD2A
23.6599	0.505711	GATAD2A
23.9444	0.731823	GATAD2A
23.3315	0.630577	GATAD2A
23.4561	0.720542	GATAD2A
23.4937	0.3427	GATAD2A
23.6477	0.240878	GATAD2A
23.5913	0	GATAD2A
23.626	0	GATAD2A
23.3625	1	GATAD2A
23.4169	0.00843311	GATAD2A
23.67	0.355266	GATAD2A
23.5251	0.778602	GATAD2A
23.6307	0.34903	GATAD2A
23.0826	1	GATAD2A
23.7957	0.0841898	GATAD2A
23.3262	0.999556	GATAD2A
23.5209	0.432378	GATAD2A
23.4833	0.997157	GATAD2A
23.5315	0.695259	GATAD2A
23.7159	0.0656374	GATAD2A
23.7218	0.345958	GATAD2A
23.4142	1	GATAD2A
23.5272	0.184852	GATAD2A
23.7345	0.00196463	GATAD2A
23.5294	0.829299	GATAD2A
23.4503	0.957715	GATAD2A
23.6143	0.0672096	GATAD2A
23.7289	0	GATAD2A
23.4189	0.948932	GATAD2A
25.7183	0.516798	HDAC1
25.2903	0.463122	HDAC1
25.5318	0.94637	HDAC1
25.5738	0.694875	HDAC1
25.3291	0.564496	HDAC1
25.6145	0.121953	HDAC1
25.2969	1	HDAC1
25.91	0.00039301	HDAC1
25.8043	0	HDAC1
25.4737	0	HDAC1
25.4631	0.00204241	HDAC1
25.368	0.810256	HDAC1
25.1793	0.98006	HDAC1
25.2621	0.17488	HDAC1
25.3884	0.963119	HDAC1
25.5895	0.505309	HDAC1
25.2244	0.00013206	HDAC1
25.5621	0.703249	HDAC1
25.4203	0.855328	HDAC1
25.2595	0.999391	HDAC1
25.5223	1	HDAC1
25.721	0.906629	HDAC1
25.598	0.141413	HDAC1
25.27	0.468886	HDAC1
25.4992	0.986363	HDAC1
25.8371	0.103959	HDAC1
25.5155	0.371699	HDAC1
25.3077	0.816058	HDAC1
25.6862	9.34e-05	HDAC1
25.5523	0	HDAC1
25.7774	0.206891	HDAC1
25.6763	0.326018	HDAC1
25.3132	0.997668	HDAC1
25.6855	0.583801	HDAC1
25.1118	0.53505	HDAC1
25.3586	0.810599	HDAC1
25.1319	0.550818	HDAC1
25.6197	0	HDAC1
25.4424	0.882975	HDAC1
25.2057	0.999202	HDAC1
25.0365	0.907402	HDAC1
25.6928	0	HDAC1
25.5692	0.363117	HDAC1
24.985	0.873576	HDAC1
25.4915	0.0179479	HDAC1
25.5943	0.276942	HDAC1
25.307	0	HDAC1
25.5885	0	HDAC1
25.5567	0	HDAC1
25.7269	0.138519	HDAC1
25.7916	0.0005516	HDAC1
25.5249	0	HDAC1
25.6067	0.273226	HDAC1
25.595	0.956671	HDAC1
25.3802	0.918493	HDAC1
25.8081	0	HDAC1
24.9492	0.214729	HDAC1
25.2635	0.566171	HDAC1
25.2409	0.994736	HDAC1
25.4036	0	HDAC1
25.5126	0.783021	HDAC1
25.55	0.0301671	HDAC1
25.4611	0.99825	HDAC1
25.4885	0.288377	HDAC1
25.4429	0	HDAC1
25.6483	0.455116	HDAC1
25.6836	0.778219	HDAC1
25.836	0	HDAC1
25.3572	0	HDAC1
25.7357	0.00024472	HDAC1
26.2974	0.174578	HDAC1
25.5694	0.584591	HDAC1
25.7647	0.907413	HDAC1
25.2968	0	HDAC1
25.6889	0	HDAC1
25.5776	0.67058	HDAC1
25.4135	0.706101	HDAC1
25.5361	0.28884	HDAC1
25.3978	0	HDAC1
25.5475	1	HDAC1
25.2917	0.998819	HDAC1
25.352	0.00139906	HDAC1
25.5558	0.814002	HDAC1
25.2307	0	HDAC1
25.2292	0.325212	HDAC1
25.768	0.165617	HDAC1
25.263	0.124228	HDAC1
25.742	0	HDAC1
25.6907	0	HDAC1
25.5828	0	HDAC1
25.4082	0	HDAC1
25.2085	0	HDAC1
24.9855	0.335173	HDAC1
25.5196	0.21722	HDAC1
25.2942	0	HDAC1
25.4094	0	HDAC1
24.9217	0.963905	HDAC1
25.5496	0	HDAC1
25.5131	0.586212	HDAC1
25.3749	0	HDAC1
25.1067	0.77831	HDAC1
25.501	0	HDAC1
25.7161	0.00247737	HDAC1
25.6794	0	HDAC1
25.4064	0.722024	HDAC1
25.3902	0	HDAC1
25.4592	0.785331	HDAC1
25.7777	0.347542	HDAC1
25.8913	0	HDAC1
25.7684	0.351282	HDAC1
25.7714	0.403913	HDAC1
25.6252	0.133571	HDAC1
25.2203	0	HDAC1
25.1323	0.997298	HDAC1
25.9499	0	HDAC1
25.637	0.676133	HDAC1
25.4398	0.0311242	HDAC1
25.4373	0.99623	HDAC1
25.4704	0.656189	HDAC1
25.831	0.081631	HDAC1
25.4197	0.195482	HDAC1
25.4251	0.245166	HDAC1
25.4819	0	HDAC1
25.187	0.765768	HDAC1
25.3805	0.0308713	HDAC1
25.4992	1	HDAC1
25.4739	0.763173	HDAC1
25.4483	0	HDAC1
25.2244	0	HDAC1
24.5427	0.541547	HDAC1
25.3128	0.996087	HDAC1
24.9704	0.6253	HDAC1
25.4217	0.944106	HDAC1
25.5771	0.505711	HDAC1
25.4744	0.731823	HDAC1
25.2941	0.630577	HDAC1
25.2332	0.720542	HDAC1
25.6258	0.3427	HDAC1
25.7389	0.240878	HDAC1
25.8118	0	HDAC1
25.5343	0	HDAC1
25.0789	1	HDAC1
25.7155	0.00843311	HDAC1
25.4517	0.355266	HDAC1
25.2369	0.778602	HDAC1
25.6046	0.34903	HDAC1
25.0859	1	HDAC1
25.8108	0.0841898	HDAC1
25.4137	0.999556	HDAC1
25.3558	0.432378	HDAC1
25.3017	0.997157	HDAC1
25.2066	0.695259	HDAC1
25.3646	0.0656374	HDAC1
25.8677	0.345958	HDAC1
25.492	1	HDAC1
25.3486	0.184852	HDAC1
25.6495	0.00196463	HDAC1
25.6473	0.829299	HDAC1
25.4112	0.957715	HDAC1
25.3699	0.0672096	HDAC1
25.8022	0	HDAC1
25.2881	0.948932	HDAC1
25.0762	0.516798	CHD4
25.0627	0.463122	CHD4
24.9969	0.94637	CHD4
25.0552	0.694875	CHD4
24.9402	0.564496	CHD4
25.3601	0.121953	CHD4
24.8076	1	CHD4
25.8882	0.00039301	CHD4
25.0488	0	CHD4
25.2905	0	CHD4
25.2783	0.00204241	CHD4
24.9109	0.810256	CHD4
24.7219	0.98006	CHD4
25.2034	0.17488	CHD4
24.926	0.963119	CHD4
25.3938	0.505309	CHD4
24.9212	0.00013206	CHD4
25.2205	0.703249	CHD4
24.9562	0.855328	CHD4
24.7291	0.999391	CHD4
24.9189	1	CHD4
25.4213	0.906629	CHD4
25.093	0.141413	CHD4
24.6376	0.468886	CHD4
24.9351	0.986363	CHD4
24.9929	0.103959	CHD4
25.2244	0.371699	CHD4
25.101	0.816058	CHD4
25.3796	9.34e-05	CHD4
25.3909	0	CHD4
25.0157	0.206891	CHD4
25.0143	0.326018	CHD4
24.911	0.997668	CHD4
25.1595	0.583801	CHD4
24.743	0.53505	CHD4
25.0067	0.810599	CHD4
24.9227	0.550818	CHD4
25.2389	0	CHD4
24.9808	0.882975	CHD4
24.7713	0.999202	CHD4
24.8635	0.907402	CHD4
25.4453	0	CHD4
25.1942	0.363117	CHD4
24.6076	0.873576	CHD4
24.994	0.0179479	CHD4
25.1633	0.276942	CHD4
25.1072	0	CHD4
25.4184	0	CHD4
25.0674	0	CHD4
25.3214	0.138519	CHD4
25.4975	0.0005516	CHD4
24.99	0	CHD4
25.2717	0.273226	CHD4
25.1334	0.956671	CHD4
24.9698	0.918493	CHD4
25.4647	0	CHD4
24.9492	0.214729	CHD4
24.9063	0.566171	CHD4
24.8396	0.994736	CHD4
25.2228	0	CHD4
24.9376	0.783021	CHD4
25.2765	0.0301671	CHD4
24.8145	0.99825	CHD4
25.1813	0.288377	CHD4
24.9106	0	CHD4
24.9605	0.455116	CHD4
25.0661	0.778219	CHD4
25.7538	0	CHD4
25.2261	0	CHD4
25.4194	0.00024472	CHD4
25.504	0.174578	CHD4
25.122	0.584591	CHD4
25.3295	0.907413	CHD4
25.0288	0	CHD4
25.135	0	CHD4
25.0194	0.67058	CHD4
25.1993	0.706101	CHD4
25.1423	0.28884	CHD4
25.7007	0	CHD4
24.9476	1	CHD4
24.7444	0.998819	CHD4
25.0851	0.00139906	CHD4
24.9493	0.814002	CHD4
25.0561	0	CHD4
24.9851	0.325212	CHD4
25.3554	0.165617	CHD4
25.1603	0.124228	CHD4
25.4943	0	CHD4
25.435	0	CHD4
25.3798	0	CHD4
25.1629	0	CHD4
25.0684	0	CHD4
24.6737	0.335173	CHD4
24.9549	0.21722	CHD4
25.1217	0	CHD4
25.2272	0	CHD4
24.6547	0.963905	CHD4
24.9533	0	CHD4
25.0476	0.586212	CHD4
25.1893	0	CHD4
24.8401	0.77831	CHD4
25.3234	0	CHD4
25.2951	0.00247737	CHD4
25.4018	0	CHD4
25.0494	0.722024	CHD4
25.1041	0	CHD4
24.8041	0.785331	CHD4
25.2917	0.347542	CHD4
25.6591	0	CHD4
25.3122	0.351282	CHD4
25.3732	0.403913	CHD4
24.9024	0.133571	CHD4
25.0918	0	CHD4
24.6394	0.997298	CHD4
25.4436	0	CHD4
25.3035	0.676133	CHD4
24.7825	0.0311242	CHD4
25.1437	0.99623	CHD4
24.9408	0.656189	CHD4
25.3318	0.081631	CHD4
25.1465	0.195482	CHD4
24.9606	0.245166	CHD4
25.2685	0	CHD4
24.9826	0.765768	CHD4
25.0536	0.0308713	CHD4
24.7825	1	CHD4
25.2395	0.763173	CHD4
25.3421	0	CHD4
24.949	0	CHD4
24.5273	0.541547	CHD4
25.1607	0.996087	CHD4
24.8494	0.6253	CHD4
24.9065	0.944106	CHD4
25.1815	0.505711	CHD4
25.3454	0.731823	CHD4
25.0846	0.630577	CHD4
24.8378	0.720542	CHD4
25.2494	0.3427	CHD4
25.3503	0.240878	CHD4
25.2909	0	CHD4
25.4344	0	CHD4
24.4943	1	CHD4
25.2856	0.00843311	CHD4
25.171	0.355266	CHD4
25.0634	0.778602	CHD4
25.3643	0.34903	CHD4
24.5868	1	CHD4
25.5617	0.0841898	CHD4
24.7806	0.999556	CHD4
25.1353	0.432378	CHD4
24.7837	0.997157	CHD4
24.8799	0.695259	CHD4
25.3031	0.0656374	CHD4
25.3826	0.345958	CHD4
24.8604	1	CHD4
25.0236	0.184852	CHD4
25.392	0.00196463	CHD4
25.0872	0.829299	CHD4
24.9137	0.957715	CHD4
25.076	0.0672096	CHD4
25.5928	0	CHD4
24.8607	0.948932	CHD4
23.8162	0.516798	MTA1
23.9758	0.463122	MTA1
23.6254	0.94637	MTA1
23.4426	0.694875	MTA1
23.7885	0.564496	MTA1
24.1727	0.121953	MTA1
23.2841	1	MTA1
24.6742	0.00039301	MTA1
24.1448	0	MTA1
23.9631	0	MTA1
24.1629	0.00204241	MTA1
23.6695	0.810256	MTA1
23.2314	0.98006	MTA1
24.0107	0.17488	MTA1
23.7246	0.963119	MTA1
23.8922	0.505309	MTA1
23.717	0.00013206	MTA1
24.1795	0.703249	MTA1
23.4567	0.855328	MTA1
23.3011	0.999391	MTA1
23.4645	1	MTA1
24.0445	0.906629	MTA1
23.7902	0.141413	MTA1
23.107	0.468886	MTA1
23.58	0.986363	MTA1
23.7067	0.103959	MTA1
23.6081	0.371699	MTA1
23.7429	0.816058	MTA1
24.2924	9.34e-05	MTA1
24.2459	0	MTA1
24.0761	0.206891	MTA1
24.2114	0.326018	MTA1
23.4678	0.997668	MTA1
23.8146	0.583801	MTA1
23.6357	0.53505	MTA1
23.4631	0.810599	MTA1
23.6736	0.550818	MTA1
24.0982	0	MTA1
23.7592	0.882975	MTA1
23.4691	0.999202	MTA1
23.4803	0.907402	MTA1
24.2446	0	MTA1
23.6385	0.363117	MTA1
23.1504	0.873576	MTA1
24.2451	0.0179479	MTA1
23.7048	0.276942	MTA1
23.6922	0	MTA1
24.1781	0	MTA1
23.853	0	MTA1
24.0128	0.138519	MTA1
24.2217	0.0005516	MTA1
23.7253	0	MTA1
24.3134	0.273226	MTA1
23.6803	0.956671	MTA1
23.707	0.918493	MTA1
24.1373	0	MTA1
23.155	0.214729	MTA1
23.7521	0.566171	MTA1
23.5446	0.994736	MTA1
24.0827	0	MTA1
23.619	0.783021	MTA1
24.3293	0.0301671	MTA1
23.5403	0.99825	MTA1
23.4983	0.288377	MTA1
23.4994	0	MTA1
23.6669	0.455116	MTA1
23.8569	0.778219	MTA1
24.5194	0	MTA1
23.7957	0	MTA1
24.3304	0.00024472	MTA1
24.705	0.174578	MTA1
23.8257	0.584591	MTA1
23.955	0.907413	MTA1
24.0111	0	MTA1
24.1081	0	MTA1
23.6043	0.67058	MTA1
23.5588	0.706101	MTA1
23.9291	0.28884	MTA1
24.2725	0	MTA1
23.4137	1	MTA1
23.27	0.998819	MTA1
23.9478	0.00139906	MTA1
23.8878	0.814002	MTA1
24.1418	0	MTA1
23.6922	0.325212	MTA1
24.3836	0.165617	MTA1
24.1906	0.124228	MTA1
24.3795	0	MTA1
24.4936	0	MTA1
24.0738	0	MTA1
24.0545	0	MTA1
24.084	0	MTA1
23.2161	0.335173	MTA1
23.8238	0.21722	MTA1
24.399	0	MTA1
24.1088	0	MTA1
23.1836	0.963905	MTA1
24.0357	0	MTA1
23.7933	0.586212	MTA1
24.0616	0	MTA1
23.597	0.77831	MTA1
23.9354	0	MTA1
23.9401	0.00247737	MTA1
23.7983	0	MTA1
23.8605	0.722024	MTA1
23.8828	0	MTA1
23.465	0.785331	MTA1
24.4374	0.347542	MTA1
24.2329	0	MTA1
23.8707	0.351282	MTA1
23.8597	0.403913	MTA1
23.9205	0.133571	MTA1
23.9567	0	MTA1
23.4784	0.997298	MTA1
24.1363	0	MTA1
23.8702	0.676133	MTA1
23.8931	0.0311242	MTA1
23.7309	0.99623	MTA1
23.7009	0.656189	MTA1
24.4116	0.081631	MTA1
24.1391	0.195482	MTA1
23.7449	0.245166	MTA1
22.783	0	MTA1
23.4934	0.765768	MTA1
23.6771	0.0308713	MTA1
23.3806	1	MTA1
23.8567	0.763173	MTA1
24.2037	0	MTA1
23.692	0	MTA1
23.1969	0.541547	MTA1
23.6136	0.996087	MTA1
23.3071	0.6253	MTA1
23.6255	0.944106	MTA1
24.1093	0.505711	MTA1
24.2188	0.731823	MTA1
23.9981	0.630577	MTA1
23.5478	0.720542	MTA1
23.8333	0.3427	MTA1
24.252	0.240878	MTA1
23.9263	0	MTA1
23.994	0	MTA1
22.5637	1	MTA1
24.2621	0.00843311	MTA1
23.9341	0.355266	MTA1
23.5082	0.778602	MTA1
24.3017	0.34903	MTA1
22.9289	1	MTA1
24.2766	0.0841898	MTA1
23.3056	0.999556	MTA1
23.813	0.432378	MTA1
23.8553	0.997157	MTA1
23.7058	0.695259	MTA1
24.3504	0.0656374	MTA1
24.4813	0.345958	MTA1
23.4995	1	MTA1
23.9078	0.184852	MTA1
24.0592	0.00196463	MTA1
24.0036	0.829299	MTA1
23.5555	0.957715	MTA1
23.5581	0.0672096	MTA1
24.683	0	MTA1
23.3126	0.948932	MTA1
22.3305	0.516798	SUDS3
22.7137	0.463122	SUDS3
22.3253	0.94637	SUDS3
22.1633	0.694875	SUDS3
22.3517	0.564496	SUDS3
22.5192	0.121953	SUDS3
22.3483	1	SUDS3
23.0471	0.00039301	SUDS3
22.7829	0	SUDS3
22.6075	0	SUDS3
22.1965	0.00204241	SUDS3
22.384	0.810256	SUDS3
22.354	0.98006	SUDS3
22.5215	0.17488	SUDS3
22.4867	0.963119	SUDS3
22.5027	0.505309	SUDS3
22.1729	0.00013206	SUDS3
21.9876	0.703249	SUDS3
22.3354	0.855328	SUDS3
22.4338	0.999391	SUDS3
22.1585	1	SUDS3
22.6732	0.906629	SUDS3
22.6015	0.141413	SUDS3
22.4002	0.468886	SUDS3
22.2595	0.986363	SUDS3
22.2383	0.103959	SUDS3
22.4622	0.371699	SUDS3
22.6431	0.816058	SUDS3
22.264	9.34e-05	SUDS3
22.5517	0	SUDS3
22.6903	0.206891	SUDS3
22.6968	0.326018	SUDS3
22.2604	0.997668	SUDS3
22.4682	0.583801	SUDS3
21.706	0.53505	SUDS3
22.3983	0.810599	SUDS3
22.0743	0.550818	SUDS3
22.3974	0	SUDS3
22.4079	0.882975	SUDS3
22.4182	0.999202	SUDS3
22.2157	0.907402	SUDS3
22.54	0	SUDS3
22.2454	0.363117	SUDS3
22.1849	0.873576	SUDS3
22.7642	0.0179479	SUDS3
22.353	0.276942	SUDS3
22.6057	0	SUDS3
22.6833	0	SUDS3
22.3295	0	SUDS3
22.3557	0.138519	SUDS3
22.8715	0.0005516	SUDS3
22.3558	0	SUDS3
22.4456	0.273226	SUDS3
21.9883	0.956671	SUDS3
22.2934	0.918493	SUDS3
22.6652	0	SUDS3
22.4803	0.214729	SUDS3
22.1256	0.566171	SUDS3
22.2964	0.994736	SUDS3
22.4877	0	SUDS3
22.3763	0.783021	SUDS3
22.5864	0.0301671	SUDS3
22.2771	0.99825	SUDS3
22.441	0.288377	SUDS3
22.6162	0	SUDS3
22.2541	0.455116	SUDS3
22.7261	0.778219	SUDS3
22.6755	0	SUDS3
22.6858	0	SUDS3
22.6095	0.00024472	SUDS3
22.8638	0.174578	SUDS3
22.4148	0.584591	SUDS3
22.3649	0.907413	SUDS3
22.342	0	SUDS3
22.4964	0	SUDS3
22.3998	0.67058	SUDS3
22.4374	0.706101	SUDS3
22.6243	0.28884	SUDS3
22.5203	0	SUDS3
22.2682	1	SUDS3
22.3742	0.998819	SUDS3
22.2464	0.00139906	SUDS3
22.4133	0.814002	SUDS3
22.5362	0	SUDS3
22.0322	0.325212	SUDS3
22.5836	0.165617	SUDS3
22.2619	0.124228	SUDS3
22.8717	0	SUDS3
22.4474	0	SUDS3
22.876	0	SUDS3
22.5037	0	SUDS3
22.6451	0	SUDS3
22.6178	0.335173	SUDS3
22.7366	0.21722	SUDS3
22.9092	0	SUDS3
22.7591	0	SUDS3
22.296	0.963905	SUDS3
22.7431	0	SUDS3
22.366	0.586212	SUDS3
22.5433	0	SUDS3
22.1862	0.77831	SUDS3
22.5902	0	SUDS3
22.5884	0.00247737	SUDS3
22.6388	0	SUDS3
22.1991	0.722024	SUDS3
22.3604	0	SUDS3
22.1029	0.785331	SUDS3
22.7546	0.347542	SUDS3
22.9012	0	SUDS3
22.7499	0.351282	SUDS3
22.557	0.403913	SUDS3
22.5738	0.133571	SUDS3
22.6257	0	SUDS3
22.0207	0.997298	SUDS3
22.4542	0	SUDS3
22.4229	0.676133	SUDS3
22.6135	0.0311242	SUDS3
22.4271	0.99623	SUDS3
22.3698	0.656189	SUDS3
22.6831	0.081631	SUDS3
22.2347	0.195482	SUDS3
22.6955	0.245166	SUDS3
22.6823	0	SUDS3
22.3753	0.765768	SUDS3
22.5828	0.0308713	SUDS3
22.241	1	SUDS3
22.7326	0.763173	SUDS3
22.6098	0	SUDS3
22.2624	0	SUDS3
21.8319	0.541547	SUDS3
22.5631	0.996087	SUDS3
22.2973	0.6253	SUDS3
22.2874	0.944106	SUDS3
22.3409	0.505711	SUDS3
22.3601	0.731823	SUDS3
22.3673	0.630577	SUDS3
22.3844	0.720542	SUDS3
22.6046	0.3427	SUDS3
22.3044	0.240878	SUDS3
22.627	0	SUDS3
22.3253	0	SUDS3
22.1966	1	SUDS3
22.4005	0.00843311	SUDS3
22.221	0.355266	SUDS3
22.4799	0.778602	SUDS3
22.5518	0.34903	SUDS3
22.2669	1	SUDS3
22.8304	0.0841898	SUDS3
22.2415	0.999556	SUDS3
22.4345	0.432378	SUDS3
22.154	0.997157	SUDS3
22.0968	0.695259	SUDS3
22.1419	0.0656374	SUDS3
22.8827	0.345958	SUDS3
22.3212	1	SUDS3
22.291	0.184852	SUDS3
22.202	0.00196463	SUDS3
22.342	0.829299	SUDS3
22.2312	0.957715	SUDS3
22.4152	0.0672096	SUDS3
22.5452	0	SUDS3
21.9656	0.948932	SUDS3
23.589	0.516798	CDK2AP1
23.058	0.463122	CDK2AP1
23.0026	0.94637	CDK2AP1
23.082	0.694875	CDK2AP1
22.9433	0.564496	CDK2AP1
23.5578	0.121953	CDK2AP1
23.0847	1	CDK2AP1
23.9835	0.00039301	CDK2AP1
22.7092	0	CDK2AP1
23.352	0	CDK2AP1
23.4993	0.00204241	CDK2AP1
22.9544	0.810256	CDK2AP1
22.8483	0.98006	CDK2AP1
23.6489	0.17488	CDK2AP1
23.1947	0.963119	CDK2AP1
23.722	0.505309	CDK2AP1
23.1478	0.00013206	CDK2AP1
23.3777	0.703249	CDK2AP1
23.1515	0.855328	CDK2AP1
22.744	0.999391	CDK2AP1
23.0133	1	CDK2AP1
23.5386	0.906629	CDK2AP1
23.2631	0.141413	CDK2AP1
22.5539	0.468886	CDK2AP1
22.9861	0.986363	CDK2AP1
22.9785	0.103959	CDK2AP1
23.6608	0.371699	CDK2AP1
23.2443	0.816058	CDK2AP1
23.8587	9.34e-05	CDK2AP1
23.7744	0	CDK2AP1
22.9159	0.206891	CDK2AP1
23.4012	0.326018	CDK2AP1
23.0921	0.997668	CDK2AP1
23.2268	0.583801	CDK2AP1
22.3912	0.53505	CDK2AP1
23.2358	0.810599	CDK2AP1
23.2013	0.550818	CDK2AP1
23.6383	0	CDK2AP1
23.1622	0.882975	CDK2AP1
22.9785	0.999202	CDK2AP1
22.7612	0.907402	CDK2AP1
23.7127	0	CDK2AP1
23.3417	0.363117	CDK2AP1
22.9903	0.873576	CDK2AP1
22.5333	0.0179479	CDK2AP1
23.6381	0.276942	CDK2AP1
23.7314	0	CDK2AP1
23.6019	0	CDK2AP1
23.3923	0	CDK2AP1
23.5112	0.138519	CDK2AP1
23.6886	0.0005516	CDK2AP1
23.0375	0	CDK2AP1
23.6187	0.273226	CDK2AP1
23.2254	0.956671	CDK2AP1
23.1327	0.918493	CDK2AP1
23.7073	0	CDK2AP1
23.4125	0.214729	CDK2AP1
23.4249	0.566171	CDK2AP1
22.9241	0.994736	CDK2AP1
23.4661	0	CDK2AP1
23.4336	0.783021	CDK2AP1
23.4029	0.0301671	CDK2AP1
23.2353	0.99825	CDK2AP1
23.4093	0.288377	CDK2AP1
22.838	0	CDK2AP1
23.2938	0.455116	CDK2AP1
23.1675	0.778219	CDK2AP1
23.9055	0	CDK2AP1
23.0788	0	CDK2AP1
23.6783	0.00024472	CDK2AP1
23.9362	0.174578	CDK2AP1
23.3904	0.584591	CDK2AP1
23.6376	0.907413	CDK2AP1
23.4072	0	CDK2AP1
23.6749	0	CDK2AP1
23.1803	0.67058	CDK2AP1
23.1162	0.706101	CDK2AP1
22.9748	0.28884	CDK2AP1
23.9347	0	CDK2AP1
23.0975	1	CDK2AP1
22.7248	0.998819	CDK2AP1
23.3454	0.00139906	CDK2AP1
23.169	0.814002	CDK2AP1
22.918	0	CDK2AP1
22.9573	0.325212	CDK2AP1
23.4812	0.165617	CDK2AP1
23.4031	0.124228	CDK2AP1
23.6833	0	CDK2AP1
23.8039	0	CDK2AP1
23.7023	0	CDK2AP1
23.2908	0	CDK2AP1
23.4409	0	CDK2AP1
23.0746	0.335173	CDK2AP1
23.4509	0.21722	CDK2AP1
23.7605	0	CDK2AP1
23.5871	0	CDK2AP1
22.8328	0.963905	CDK2AP1
22.6437	0	CDK2AP1
23.3063	0.586212	CDK2AP1
23.5618	0	CDK2AP1
23.0439	0.77831	CDK2AP1
23.4878	0	CDK2AP1
23.6466	0.00247737	CDK2AP1
23.777	0	CDK2AP1
23.3887	0.722024	CDK2AP1
23.1674	0	CDK2AP1
23.0291	0.785331	CDK2AP1
23.7483	0.347542	CDK2AP1
23.7868	0	CDK2AP1
23.746	0.351282	CDK2AP1
23.7414	0.403913	CDK2AP1
23.2399	0.133571	CDK2AP1
22.9442	0	CDK2AP1
22.6139	0.997298	CDK2AP1
23.5201	0	CDK2AP1
23.4612	0.676133	CDK2AP1
23.2293	0.0311242	CDK2AP1
23.0482	0.99623	CDK2AP1
22.9613	0.656189	CDK2AP1
23.8673	0.081631	CDK2AP1
23.4243	0.195482	CDK2AP1
23.2797	0.245166	CDK2AP1
23.6367	0	CDK2AP1
23.2184	0.765768	CDK2AP1
23.5004	0.0308713	CDK2AP1
23.1694	1	CDK2AP1
23.0292	0.763173	CDK2AP1
23.5294	0	CDK2AP1
23.3789	0	CDK2AP1
22.9198	0.541547	CDK2AP1
22.9751	0.996087	CDK2AP1
22.6613	0.6253	CDK2AP1
23.0866	0.944106	CDK2AP1
23.3408	0.505711	CDK2AP1
23.7487	0.731823	CDK2AP1
23.2199	0.630577	CDK2AP1
23.2441	0.720542	CDK2AP1
23.4624	0.3427	CDK2AP1
23.6303	0.240878	CDK2AP1
23.4889	0	CDK2AP1
23.4937	0	CDK2AP1
22.8288	1	CDK2AP1
23.6516	0.00843311	CDK2AP1
23.3234	0.355266	CDK2AP1
23.0659	0.778602	CDK2AP1
23.5747	0.34903	CDK2AP1
22.8822	1	CDK2AP1
23.7012	0.0841898	CDK2AP1
22.8424	0.999556	CDK2AP1
23.3616	0.432378	CDK2AP1
23.0818	0.997157	CDK2AP1
23.1604	0.695259	CDK2AP1
23.7478	0.0656374	CDK2AP1
23.798	0.345958	CDK2AP1
22.7376	1	CDK2AP1
23.0668	0.184852	CDK2AP1
23.4765	0.00196463	CDK2AP1
23.3692	0.829299	CDK2AP1
23.1703	0.957715	CDK2AP1
23.4505	0.0672096	CDK2AP1
23.8735	0	CDK2AP1
22.998	0.948932	CDK2AP1
23.9769	0.516798	C38
23.9036	0.463122	C38
23.8568	0.94637	C38
23.8635	0.694875	C38
23.7758	0.564496	C38
24.1751	0.121953	C38
23.7147	1	C38
24.5834	0.00039301	C38
24.0607	0	C38
24.0489	0	C38
24.0376	0.00204241	C38
23.845	0.810256	C38
23.5975	0.98006	C38
24.0126	0.17488	C38
23.9544	0.963119	C38
24.1494	0.505309	C38
23.7394	0.00013206	C38
23.9844	0.703249	C38
23.8771	0.855328	C38
23.6581	0.999391	C38
23.7931	1	C38
24.2613	0.906629	C38
24.036	0.141413	C38
23.5227	0.468886	C38
23.8324	0.986363	C38
23.9716	0.103959	C38
24.0288	0.371699	C38
24.0057	0.816058	C38
24.189	9.34e-05	C38
24.2087	0	C38
24.0276	0.206891	C38
24.1522	0.326018	C38
23.7711	0.997668	C38
24.081	0.583801	C38
23.5661	0.53505	C38
23.906	0.810599	C38
23.8047	0.550818	C38
24.0126	0	C38
23.9516	0.882975	C38
23.744	0.999202	C38
23.7397	0.907402	C38
24.2237	0	C38
23.9477	0.363117	C38
23.6116	0.873576	C38
23.8488	0.0179479	C38
24.1044	0.276942	C38
24.0109	0	C38
24.1972	0	C38
23.8434	0	C38
24.0757	0.138519	C38
24.3479	0.0005516	C38
23.8798	0	C38
24.1399	0.273226	C38
23.8941	0.956671	C38
23.8433	0.918493	C38
24.2498	0	C38
23.815	0.214729	C38
23.9802	0.566171	C38
23.7551	0.994736	C38
24.0074	0	C38
23.8956	0.783021	C38
24.1442	0.0301671	C38
23.8402	0.99825	C38
23.9748	0.288377	C38
23.8814	0	C38
23.9063	0.455116	C38
24.096	0.778219	C38
24.2163	0	C38
24.0135	0	C38
24.2034	0.00024472	C38
24.451	0.174578	C38
24.0229	0.584591	C38
24.1157	0.907413	C38
23.8987	0	C38
24.1924	0	C38
23.9286	0.67058	C38
24.0013	0.706101	C38
24.0406	0.28884	C38
24.3091	0	C38
23.722	1	C38
23.6704	0.998819	C38
23.922	0.00139906	C38
23.8761	0.814002	C38
23.801	0	C38
23.7103	0.325212	C38
24.1935	0.165617	C38
23.9297	0.124228	C38
24.3915	0	C38
24.2611	0	C38
24.2672	0	C38
24.0749	0	C38
24.0061	0	C38
23.6376	0.335173	C38
23.9855	0.21722	C38
24.1964	0	C38
24.049	0	C38
23.4689	0.963905	C38
24.0036	0	C38
23.9702	0.586212	C38
24.0715	0	C38
23.7074	0.77831	C38
24.1616	0	C38
24.1133	0.00247737	C38
24.2152	0	C38
23.8704	0.722024	C38
24.0084	0	C38
23.7419	0.785331	C38
24.3119	0.347542	C38
24.3824	0	C38
24.2283	0.351282	C38
24.1911	0.403913	C38
23.8932	0.133571	C38
23.9066	0	C38
23.5824	0.997298	C38
24.3001	0	C38
24.0775	0.676133	C38
23.9696	0.0311242	C38
23.9691	0.99623	C38
23.7465	0.656189	C38
24.235	0.081631	C38
23.9521	0.195482	C38
23.9763	0.245166	C38
24.0491	0	C38
23.7889	0.765768	C38
23.904	0.0308713	C38
23.815	1	C38
23.9825	0.763173	C38
24.0919	0	C38
23.7994	0	C38
23.3607	0.541547	C38
23.9142	0.996087	C38
23.5904	0.6253	C38
23.8121	0.944106	C38
24.0337	0.505711	C38
24.1268	0.731823	C38
23.9205	0.630577	C38
23.8532	0.720542	C38
24.1275	0.3427	C38
24.1159	0.240878	C38
24.0792	0	C38
24.1341	0	C38
23.4795	1	C38
24.159	0.00843311	C38
23.977	0.355266	C38
23.8109	0.778602	C38
24.1735	0.34903	C38
23.5257	1	C38
24.3883	0.0841898	C38
23.6444	0.999556	C38
23.9444	0.432378	C38
23.7527	0.997157	C38
23.8273	0.695259	C38
24.1682	0.0656374	C38
24.3485	0.345958	C38
23.7478	1	C38
23.9355	0.184852	C38
24.1081	0.00196463	C38
23.9637	0.829299	C38
23.8369	0.957715	C38
23.8799	0.0672096	C38
24.3477	0	C38
23.7136	0.948932	C38

## Sheet: e
inten	Cluster	omic	Group	cohort
-0.289464	C8	Protein	Primitive	CPTAC
0.160234	C5	Protein	Committed	CPTAC
-0.501643	C1	Protein	Committed	CPTAC
-0.366919	C6	Protein	Committed	CPTAC
-0.171825	C6	Protein	Committed	CPTAC
0.13616	C2	Protein	Primitive	CPTAC
-0.715271	C1	Protein	Committed	CPTAC
0.657311	C3	Protein	Primitive	CPTAC
0.226234	C5	Protein	Committed	CPTAC
0.106864	C3	Protein	Primitive	CPTAC
0.409166	C7	Protein	Primitive	CPTAC
-0.270363	C6	Protein	Committed	CPTAC
-0.485963	C1	Protein	Committed	CPTAC
0.0385617	C3	Protein	Primitive	CPTAC
-0.294035	C1	Protein	Committed	CPTAC
-0.153221	C5	Protein	Committed	CPTAC
0.390419	C7	Protein	Primitive	CPTAC
0.297375	C6	Protein	Committed	CPTAC
-0.537642	C1	Protein	Committed	CPTAC
-0.558947	C1	Protein	Committed	CPTAC
-0.642959	C1	Protein	Committed	CPTAC
-0.101504	C3	Protein	Primitive	CPTAC
0.0333901	C4	Protein	Primitive	CPTAC
-0.696186	C5	Protein	Committed	CPTAC
-0.259877	C1	Protein	Committed	CPTAC
-0.207568	C8	Protein	Other	CPTAC
-0.22816	C5	Protein	Committed	CPTAC
-0.181427	C4	Protein	Committed	CPTAC
0.109843	C2	Protein	Primitive	CPTAC
0.102598	C4	Protein	Primitive	CPTAC
0.220135	C8	Protein	Primitive	CPTAC
0.0419137	C6	Protein	Primitive	CPTAC
-0.505341	C1	Protein	Committed	CPTAC
-0.402438	C3	Protein	Other	CPTAC
-0.11565	C8	Protein	Committed	CPTAC
-0.569552	C1	Protein	Committed	CPTAC
-0.299084	C3	Protein	Committed	CPTAC
0.130381	C8	Protein	Primitive	CPTAC
-0.317919	C1	Protein	Committed	CPTAC
-0.312868	C5	Protein	Committed	CPTAC
-0.270562	C6	Protein	Committed	CPTAC
0.388335	C7	Protein	Primitive	CPTAC
-0.179282	C5	Protein	Committed	CPTAC
-0.422146	C5	Protein	Committed	CPTAC
0.542725	C7	Protein	Primitive	CPTAC
-0.291369	C8	Protein	Other	CPTAC
-0.253636	C4	Protein	Primitive	CPTAC
0.00246927	C2	Protein	Primitive	CPTAC
-0.0972264	C3	Protein	Other	CPTAC
0.0588429	C2	Protein	Primitive	CPTAC
0.0588911	C3	Protein	Primitive	CPTAC
-0.125144	C8	Protein	Other	CPTAC
0.16108	C2	Protein	Primitive	CPTAC
-0.419426	C1	Protein	Committed	CPTAC
-0.242002	C1	Protein	Committed	CPTAC
0.19955	C4	Protein	Primitive	CPTAC
-0.542634	C4	Protein	Primitive	CPTAC
-0.308864	C3	Protein	Primitive	CPTAC
-0.466549	C1	Protein	Committed	CPTAC
0.252618	C7	Protein	Primitive	CPTAC
-0.389387	C4	Protein	Committed	CPTAC
0.191926	C4	Protein	Primitive	CPTAC
-0.500806	C1	Protein	Committed	CPTAC
-0.276139	C5	Protein	Committed	CPTAC
-0.413133	C8	Protein	Committed	CPTAC
-0.259682	C1	Protein	Committed	CPTAC
-0.226423	C3	Protein	Other	CPTAC
0.416424	C7	Protein	Primitive	CPTAC
0.154656	C3	Protein	Primitive	CPTAC
0.26359	C2	Protein	Primitive	CPTAC
0.588207	C7	Protein	Primitive	CPTAC
-0.187213	C1	Protein	Committed	CPTAC
-0.0887021	C2	Protein	Primitive	CPTAC
0.226319	C7	Protein	Primitive	CPTAC
0.0541428	C3	Protein	Primitive	CPTAC
-0.410158	C1	Protein	Committed	CPTAC
-0.385642	C6	Protein	Committed	CPTAC
-0.111759	C5	Protein	Committed	CPTAC
0.343986	C7	Protein	Primitive	CPTAC
-0.701932	C1	Protein	Committed	CPTAC
-0.735148	C1	Protein	Committed	CPTAC
0.01649	C2	Protein	Primitive	CPTAC
-0.083795	C6	Protein	Committed	CPTAC
0.293747	C2	Protein	Primitive	CPTAC
-0.126021	C2	Protein	Other	CPTAC
0.213049	C5	Protein	Committed	CPTAC
0.427975	C2	Protein	Primitive	CPTAC
0.382227	C7	Protein	Primitive	CPTAC
0.511417	C2	Protein	Primitive	CPTAC
0.247204	C3	Protein	Primitive	CPTAC
-0.00157863	C3	Protein	Primitive	CPTAC
0.122604	C7	Protein	Primitive	CPTAC
-0.369941	C5	Protein	Committed	CPTAC
-0.112787	C6	Protein	Committed	CPTAC
0.582265	C3	Protein	Primitive	CPTAC
0.316747	C2	Protein	Primitive	CPTAC
-0.342314	C1	Protein	Committed	CPTAC
0.0695421	C8	Protein	Primitive	CPTAC
-0.260113	C1	Protein	Committed	CPTAC
0.156154	C3	Protein	Primitive	CPTAC
-0.269779	C1	Protein	Committed	CPTAC
-0.0838671	C8	Protein	Primitive	CPTAC
-0.0318414	C8	Protein	Primitive	CPTAC
-0.110435	C5	Protein	Primitive	CPTAC
0.12302	C2	Protein	Committed	CPTAC
0.0156476	C7	Protein	Primitive	CPTAC
-0.35806	C6	Protein	Committed	CPTAC
0.310281	C7	Protein	Primitive	CPTAC
0.169305	C4	Protein	Primitive	CPTAC
-0.120108	C4	Protein	Other	CPTAC
-0.232416	C4	Protein	Primitive	CPTAC
-0.13684	C8	Protein	Primitive	CPTAC
-0.217337	C7	Protein	Other	CPTAC
-0.398213	C6	Protein	Committed	CPTAC
-0.0542264	C5	Protein	Primitive	CPTAC
-0.100927	C1	Protein	Committed	CPTAC
-0.0233842	C8	Protein	Primitive	CPTAC
-0.491806	C1	Protein	Committed	CPTAC
-0.245109	C6	Protein	Committed	CPTAC
0.42979	C8	Protein	Primitive	CPTAC
0.233166	C2	Protein	Primitive	CPTAC
0.052613	C8	Protein	Committed	CPTAC
-1.09467	C5	Protein	Primitive	CPTAC
-0.212363	C1	Protein	Committed	CPTAC
-0.0602729	C5	Protein	Primitive	CPTAC
-0.621927	C1	Protein	Committed	CPTAC
0.0355612	C4	Protein	Committed	CPTAC
0.347597	C2	Protein	Primitive	CPTAC
0.0344787	C7	Protein	Primitive	CPTAC
-0.436455	C6	Protein	Committed	CPTAC
-0.247888	C3	Protein	Other	CPTAC
-0.437634	C6	Protein	Committed	CPTAC
-0.425937	C1	Protein	Committed	CPTAC
0.0069611	C6	Protein	Primitive	CPTAC
0.406333	C6	Protein	Other	CPTAC
-0.0990105	C5	Protein	Committed	CPTAC
-0.338285	C5	Protein	Committed	CPTAC
-0.145283	C3	Protein	Primitive	CPTAC
0.170544	C2	Protein	Primitive	CPTAC
0.195499	C4	Protein	Primitive	CPTAC
-0.0249876	C7	Protein	Primitive	CPTAC
-1.26027	C1	Protein	Committed	CPTAC
0.168632	C2	Protein	Primitive	CPTAC
-0.207457	C1	Protein	Committed	CPTAC
-0.34454	C5	Protein	Committed	CPTAC
0.163701	C2	Protein	Primitive	CPTAC
-0.987995	C1	Protein	Committed	CPTAC
0.180237	C7	Protein	Primitive	CPTAC
-0.447316	C1	Protein	Committed	CPTAC
-0.232448	C4	Protein	Committed	CPTAC
-0.185295	C6	Protein	Committed	CPTAC
-0.366897	C8	Protein	Committed	CPTAC
0.292328	C7	Protein	Primitive	CPTAC
0.487073	C7	Protein	Primitive	CPTAC
-0.356964	C1	Protein	Committed	CPTAC
0.00205867	C6	Protein	Other	CPTAC
-0.0478228	C4	Protein	Primitive	CPTAC
0.019941	C5	Protein	Committed	CPTAC
-0.470794	C6	Protein	Committed	CPTAC
-0.266873	C4	Protein	Primitive	CPTAC
0.451141	C2	Protein	Primitive	CPTAC
-0.786023	C1	Protein	Committed	CPTAC
-0.296	CXX	Protein	Other	BeatAML-p
-0.00988	CXX	Protein	Other	BeatAML-p
-0.109	CXX	Protein	Other	BeatAML-p
-0.267	CXX	Protein	Committed	BeatAML-p
0.414	CXX	Protein	Primitive	BeatAML-p
-0.000737	CXX	Protein	Other	BeatAML-p
-0.289	CXX	Protein	Committed	BeatAML-p
0.435	CXX	Protein	Other	BeatAML-p
0.372	CXX	Protein	Other	BeatAML-p
0.469	CXX	Protein	Other	BeatAML-p
0.49	CXX	Protein	Primitive	BeatAML-p
0.396	CXX	Protein	Primitive	BeatAML-p
0.408	CXX	Protein	Primitive	BeatAML-p
-0.23	CXX	Protein	Committed	BeatAML-p
-0.124	CXX	Protein	Primitive	BeatAML-p
0.482	CXX	Protein	Primitive	BeatAML-p
-0.317	CXX	Protein	Committed	BeatAML-p
0.756	CXX	Protein	Primitive	BeatAML-p
0.667	CXX	Protein	Other	BeatAML-p
0.29	CXX	Protein	Primitive	BeatAML-p
0.479	CXX	Protein	Primitive	BeatAML-p
0.69	CXX	Protein	Primitive	BeatAML-p
0.147	CXX	Protein	Other	BeatAML-p
-0.337	CXX	Protein	Other	BeatAML-p
0.0422	CXX	Protein	Primitive	BeatAML-p
-0.435	CXX	Protein	Other	BeatAML-p
0.227	CXX	Protein	Primitive	BeatAML-p
0.416	CXX	Protein	Primitive	BeatAML-p
-0.252	CXX	Protein	Other	BeatAML-p
-0.213	CXX	Protein	Other	BeatAML-p
-0.0527	CXX	Protein	Other	BeatAML-p
0.103	CXX	Protein	Primitive	BeatAML-p
-0.86	CXX	Protein	Committed	BeatAML-p
0.437	CXX	Protein	Other	BeatAML-p
-0.389	CXX	Protein	Committed	BeatAML-p
-0.14	CXX	Protein	Committed	BeatAML-p
-0.0819	CXX	Protein	Committed	BeatAML-p
0.235	CXX	Protein	Primitive	BeatAML-p
-0.034	CXX	Protein	Committed	BeatAML-p
-0.18	CXX	Protein	Committed	BeatAML-p
0.594	CXX	Protein	Other	BeatAML-p
-0.587	CXX	Protein	Committed	BeatAML-p
0.552	CXX	Protein	Primitive	BeatAML-p
0.38	CXX	Protein	Other	BeatAML-p
-0.215	CXX	Protein	Committed	BeatAML-p
-0.595	CXX	Protein	Committed	BeatAML-p
-0.107	CXX	Protein	Primitive	BeatAML-p
0.513	CXX	Protein	Primitive	BeatAML-p
-0.688	CXX	Protein	Committed	BeatAML-p
0.587	CXX	Protein	Primitive	BeatAML-p
0.194	CXX	Protein	Primitive	BeatAML-p
0.0137	CXX	Protein	Primitive	BeatAML-p
-0.127	CXX	Protein	Other	BeatAML-p
0.075	CXX	Protein	Committed	BeatAML-p
0.178	CXX	Protein	Primitive	BeatAML-p
0.0212	CXX	Protein	Primitive	BeatAML-p
0.344	CXX	Protein	Primitive	BeatAML-p
-0.496	CXX	Protein	Committed	BeatAML-p
-0.151	CXX	Protein	Committed	BeatAML-p
0.0382	CXX	Protein	Primitive	BeatAML-p
0.25	CXX	Protein	Committed	BeatAML-p
0.645	CXX	Protein	Primitive	BeatAML-p
-0.497	CXX	Protein	Committed	BeatAML-p
0.33	CXX	Protein	Primitive	BeatAML-p
-0.495	CXX	Protein	Committed	BeatAML-p
-0.534	CXX	Protein	Committed	BeatAML-p
0.413	CXX	Protein	Other	BeatAML-p
0.151	CXX	Protein	Primitive	BeatAML-p
-0.363	CXX	Protein	Committed	BeatAML-p
0.0262	CXX	Protein	Primitive	BeatAML-p
-0.0422	CXX	Protein	Other	BeatAML-p
-0.151	CXX	Protein	Other	BeatAML-p
0.416	CXX	Protein	Other	BeatAML-p
0.23	CXX	Protein	Primitive	BeatAML-p
0.0201	CXX	Protein	Other	BeatAML-p
0.0178	CXX	Protein	Primitive	BeatAML-p
0.114	CXX	Protein	Primitive	BeatAML-p
-0.0319	CXX	Protein	Committed	BeatAML-p
0.0519	CXX	Protein	Primitive	BeatAML-p
-0.445	CXX	Protein	Committed	BeatAML-p
0.652	CXX	Protein	Primitive	BeatAML-p
-0.355	CXX	Protein	Committed	BeatAML-p
0.435	CXX	Protein	Primitive	BeatAML-p
0.0947	CXX	Protein	Primitive	BeatAML-p
0.371	CXX	Protein	Primitive	BeatAML-p
-0.0703	CXX	Protein	Committed	BeatAML-p
0.0698	CXX	Protein	Committed	BeatAML-p
-0.643	CXX	Protein	Committed	BeatAML-p
-0.224	CXX	Protein	Committed	BeatAML-p
-0.396	CXX	Protein	Committed	BeatAML-p
-0.0274	CXX	Protein	Primitive	BeatAML-p
-0.623	CXX	Protein	Committed	BeatAML-p
-0.201	CXX	Protein	Committed	BeatAML-p
-0.187	CXX	Protein	Other	BeatAML-p
-0.0205	CXX	Protein	Other	BeatAML-p
0.221	CXX	Protein	Primitive	BeatAML-p
0.529	CXX	Protein	Primitive	BeatAML-p
-0.71	CXX	Protein	Committed	BeatAML-p
-0.00702	CXX	Protein	Primitive	BeatAML-p
-0.768	CXX	Protein	Committed	BeatAML-p
0.231	CXX	Protein	Primitive	BeatAML-p
0.295	CXX	Protein	Primitive	BeatAML-p
-0.231	CXX	Protein	Committed	BeatAML-p
0.448	CXX	Protein	Primitive	BeatAML-p
0.597	CXX	Protein	Primitive	BeatAML-p
0.1	CXX	Protein	Other	BeatAML-p
-0.614	CXX	Protein	Committed	BeatAML-p
0.68	CXX	Protein	Primitive	BeatAML-p
0.321	CXX	Protein	Other	BeatAML-p
0.45	CXX	Protein	Primitive	BeatAML-p
0.786	CXX	Protein	Primitive	BeatAML-p
0.486	CXX	Protein	Primitive	BeatAML-p
0.098	CXX	Protein	Other	BeatAML-p
0.564	CXX	Protein	Other	BeatAML-p
-0.223	CXX	Protein	Primitive	BeatAML-p
0.379	CXX	Protein	Committed	BeatAML-p
-0.855	CXX	Protein	Committed	BeatAML-p
-0.417	CXX	Protein	Committed	BeatAML-p
-0.824	CXX	Protein	Other	BeatAML-p
-0.288	CXX	Protein	Committed	BeatAML-p
0.0377	CXX	Protein	Other	BeatAML-p
0.46	CXX	Protein	Other	BeatAML-p
-0.176	CXX	Protein	Committed	BeatAML-p
0.18	CXX	Protein	Primitive	BeatAML-p
-0.006	CXX	Protein	Other	BeatAML-p
-0.729	CXX	Protein	Committed	BeatAML-p
0.393	CXX	Protein	Committed	BeatAML-p
0.258	CXX	Protein	Other	BeatAML-p
-0.238	CXX	Protein	Other	BeatAML-p
-0.739	CXX	Protein	Other	BeatAML-p
-0.0377	CXX	Protein	Other	BeatAML-p
0.0507	CXX	Protein	Other	BeatAML-p
0.258	CXX	Protein	Other	BeatAML-p
0.000737	CXX	Protein	Other	BeatAML-p
0.38	CXX	Protein	Other	BeatAML-p
0.363	CXX	Protein	Other	BeatAML-p
0.777	CXX	Protein	Other	BeatAML-p
-0.04	CXX	Protein	Committed	BeatAML-p
0.318	CXX	Protein	Other	BeatAML-p
-0.165	CXX	Protein	Other	BeatAML-p
-0.421	CXX	Protein	Committed	BeatAML-p
0.201	CXX	Protein	Committed	BeatAML-p
-0.296	CXX	Protein	Committed	BeatAML-p
-0.0354	CXX	Protein	Committed	BeatAML-p
-0.216	CXX	Protein	Committed	BeatAML-p
0.395	CXX	Protein	Primitive	BeatAML-p
0.402	CXX	Protein	Primitive	BeatAML-p
-0.0729	CXX	Protein	Committed	BeatAML-p
0.0437	CXX	Protein	Primitive	BeatAML-p
0.147	CXX	Protein	Primitive	BeatAML-p
0.394	CXX	Protein	Primitive	BeatAML-p
-0.781	CXX	Protein	Committed	BeatAML-p
-0.325	CXX	Protein	Primitive	BeatAML-p
-0.471	CXX	Protein	Committed	BeatAML-p
-0.416	CXX	Protein	Committed	BeatAML-p
0.145	CXX	Protein	Primitive	BeatAML-p
-0.326	CXX	Protein	Committed	BeatAML-p
-0.098	CXX	Protein	Committed	BeatAML-p
0.177	CXX	Protein	Primitive	BeatAML-p
-0.119	CXX	Protein	Other	BeatAML-p
0.255	CXX	Protein	Primitive	BeatAML-p
-0.191	CXX	Protein	Committed	BeatAML-p
-0.792	CXX	Protein	Committed	BeatAML-p
0.767	CXX	Protein	Primitive	BeatAML-p
0.157	CXX	Protein	Other	BeatAML-p
-0.44	CXX	Protein	Other	BeatAML-p
-0.267	CXX	Protein	Committed	BeatAML-p
-0.12	CXX	Protein	Committed	BeatAML-p
-0.148	CXX	Protein	Other	BeatAML-p
-0.0923	CXX	Protein	Committed	BeatAML-p
0.194	CXX	Protein	Other	BeatAML-p
0.165	CXX	Protein	Primitive	BeatAML-p
-0.648	CXX	Protein	Other	BeatAML-p
-0.166	CXX	Protein	Committed	BeatAML-p
-0.677	CXX	Protein	Committed	BeatAML-p
-0.0152	CXX	Protein	Committed	BeatAML-p
-0.429	CXX	Protein	Other	BeatAML-p
-0.0131	CXX	Protein	Committed	BeatAML-p
-0.634	CXX	Protein	Committed	BeatAML-p
0.436	CXX	Protein	Primitive	BeatAML-p
0.543	CXX	Protein	Other	BeatAML-p
-0.0647	CXX	Protein	Primitive	BeatAML-p
0.44	CXX	Protein	Primitive	BeatAML-p
0.207	CXX	Protein	Primitive	BeatAML-p
-0.36	CXX	Protein	Committed	BeatAML-p
-0.16	CXX	Protein	Other	BeatAML-p
-0.189	CXX	Protein	Committed	BeatAML-p
0.193	CXX	Protein	Primitive	BeatAML-p
-0.273	CXX	Protein	Committed	BeatAML-p
0.219	CXX	Protein	Primitive	BeatAML-p
0.0756	CXX	Protein	Committed	BeatAML-p
0.0568	CXX	Protein	Other	BeatAML-p
0.0169	CXX	Protein	Committed	BeatAML-p
-0.106	CXX	Protein	Primitive	BeatAML-p
-0.085	CXX	Protein	Primitive	BeatAML-p
-0.173	CXX	Protein	Other	BeatAML-p
-0.0603	CXX	Protein	Other	BeatAML-p
-0.0579	CXX	Protein	Committed	BeatAML-p
-0.176	CXX	Protein	Other	BeatAML-p
0.396	CXX	Protein	Primitive	BeatAML-p
0.597	CXX	Protein	Primitive	BeatAML-p
-0.293	CXX	Protein	Committed	BeatAML-p
-0.118	CXX	Protein	Committed	BeatAML-p
-0.0336	CXX	Protein	Other	BeatAML-p
0.181	CXX	Protein	Committed	BeatAML-p
0.161	CXX	Protein	Other	BeatAML-p
-0.259	CXX	Protein	Primitive	BeatAML-p
0.0637	CXX	Protein	Primitive	BeatAML-p
0.575	CXX	Protein	Other	BeatAML-p
0.0752	CXX	Protein	Other	BeatAML-p

## Sheet: f
sample_name	condition	classification	MTA1
C3L.04971	AML	Others	-0.0566833
C3L.06074	AML	Primitive	-0.0860251
C3L.05819	AML	Primitive	0.737938
C3L.00458	AML	Committed	-0.342694
C3L.05887	AML	Committed	-0.0594743
C3L.06801	AML	Primitive	-0.043801
C3L.06954	AML	Committed	-0.341156
C3L.06952	AML	Others	0.233728
C3L.06087	AML	Primitive	0.530405
C3L.06068	AML	Committed	-0.12661
C3L.06073	AML	Primitive	0.0354821
C3L.07588	AML	Primitive	0.527907
C3L.03493	AML	Committed	-0.212599
C3L.06386	AML	Primitive	0.547926
C3L.06541	AML	Committed	-0.583744
C3L.04489	AML	Committed	-0.891706
RO02191	Control	Control	-0.470958
C3L.01696	AML	Committed	-0.638368
C3L.03496	AML	Primitive	0.284677
C3N.00660	AML	Committed	-0.380993
C3L.04508	AML	Primitive	0.267513
C3L.06361	AML	Committed	-0.490373
C3L.03308	AML	Others	-0.0891028
C3L.05331	AML	Primitive	0.208818
C3L.05338	AML	Committed	-0.422969
C3L.06543	AML	Primitive	0.197162
C3L.01425	AML	Committed	4.1854814316622e-05
C3N.00682	AML	Primitive	0.791189
C3L.05888	AML	Primitive	0.272667
C3L.05894	AML	Primitive	0.429481
C3L.06082	AML	Committed	-0.422824
C3L.07571	AML	Committed	-0.119464
C3L.05316	AML	Primitive	0.407569
C3L.04242	AML	Committed	-0.376489
RO03667	Control	Control	-0.284889
C3L.01201	AML	Committed	-0.0354612
C3L.07012	AML	Committed	0.168997
C3L.06067	AML	Primitive	0.440083
C3L.05326	AML	Primitive	0.00990608
C3L.06983	AML	Committed	-1.01985
C3L.05865	AML	Primitive	0.228092
C3L.04231	AML	Committed	-0.248838
C3L.06070	AML	Committed	-0.217227
C3L.04250	AML	Committed	-0.0455895
C3L.05898	AML	Primitive	0.315565
C3L.05315	AML	Others	0.0319259
C3L.01291	AML	Primitive	0.295971
C3L.05861	AML	Committed	-0.0210084
C3L.06374	AML	Committed	-0.0113704
C3L.05907	AML	Primitive	0.263264
C3L.07488	AML	Committed	0.106129
RO02466	Control	Control	-0.329933
C3L.01694	AML	Committed	-0.37318
C3L.04263	AML	Primitive	0.153537
C3N.00659	AML	Committed	0.0823253
C3L.05815	AML	Primitive	0.605426
C3L.01426	AML	Primitive	-0.300903
C3L.02135	AML	Primitive	0.153365
C3L.06951	AML	Primitive	0.202064
C3L.05866	AML	Primitive	0.232248
C3L.05313	AML	Primitive	0.391668
C3L.06357	AML	Others	0.00649486
C3L.06089	AML	Primitive	0.340968
C3L.07438	AML	Primitive	0.33467
C3L.06538	AML	Primitive	-0.899517
C3L.05334	AML	Committed	-0.31087
C3L.00452	AML	Primitive	-0.0762012
C3L.06072	AML	Primitive	-0.0494146
RO03780	Control	Control	-0.337171
C3L.01182	AML	Committed	0.100117
C3L.05678	AML	Committed	-0.187184
C3L.06984	AML	Primitive	0.288868
C3L.05386	AML	Committed	-0.361138
C3L.04265	AML	Committed	-0.165767
C3L.06540	AML	Primitive	-0.138211
C3L.06953	AML	Committed	0.0761313
C3N.00681	AML	Primitive	-0.331925
C3L.05874	AML	Primitive	0.373041
C3L.06090	AML	Others	0.0390825
C3L.03491	AML	Committed	-0.357455
C3L.07580	AML	Primitive	0.374088
C3L.03506	AML	Primitive	0.289932
C3L.06534	AML	Primitive	0.234057
C3L.05818	AML	Primitive	0.435155
C3N.00466	AML	Committed	-0.372145
RO03676	Control	Control	-0.403428
RO02379	Control	Control	-0.656845
C3L.06537	AML	Committed	-0.016234
C3L.07439	AML	Committed	-0.48349
C3L.05884	AML	Primitive	0.14639
C3L.06806	AML	Others	-0.101546
C3L.04270	AML	Committed	-0.290754
C3L.01187	AML	Primitive	0.215781
C3L.06981	AML	Primitive	0.125881
C3L.07019	AML	Primitive	0.594084
C3L.04236	AML	Others	0.0301823
C3L.05891	AML	Committed	0.654746
C3L.00455	AML	Committed	-0.186871
C3L.04486	AML	Committed	-0.120023
C3L.06369	AML	Committed	-0.0468497
C3L.00540	AML	Primitive	0.418905
C3L.05387	AML	Committed	-0.351971
C3L.04244	AML	Committed	-0.297412
RO02205	Control	Control	-0.78281
RO03778	Control	Control	-0.424307
C3L.06367	AML	Committed	0.102325
C3L.03508	AML	Primitive	0.354065
C3L.06075	AML	Committed	0.105573
C3L.04766	AML	Primitive	0.498153
C3L.06061	AML	Committed	0.177233
C3L.02136	AML	Primitive	-0.0534165
C3L.05880	AML	Committed	-0.557107
C3L.03303	AML	Committed	-0.1994
C3L.05892	AML	Primitive	0.348052
C3L.05811	AML	Others	0.11222
C3L.07013	AML	Committed	-0.292513
C3L.06982	AML	Primitive	0.214893
C3L.06809	AML	Committed	-0.171826
C3L.06081	AML	Primitive	0.133199
C3N.00689	AML	Committed	-0.470476
C3L.05318	AML	Committed	-0.0684136
C3L.06356	AML	Primitive	0.191749
RO02209	Control	Control	-0.664217
RO02401	Control	Control	-0.596604
C3L.04761	AML	Others	-0.0800566
C3L.07437	AML	Committed	-0.736892
C3L.01202	AML	Committed	-0.429635
C3L.06064	AML	Primitive	0.218187
C3L.06960	AML	Primitive	0.552955
C3L.06956	AML	Primitive	-0.00344237
C3L.05877	AML	Committed	-0.355878
C3L.04483	AML	Primitive	0.462052
C3L.06368	AML	Primitive	0.229751
C3L.05889	AML	Others	-0.114569
C3L.06066	AML	Committed	-0.521644
C3L.05862	AML	Primitive	0.231608
C3L.06539	AML	Committed	-0.328517
C3L.04976	AML	Primitive	0.343353
C3L.06352	AML	Primitive	0.0852984
C3L.06807	AML	Committed	-0.398638
C3L.05320	AML	Primitive	0.289778
C3L.00453	AML	Committed	0.175419
C3L.06542	AML	Committed	-0.0799736
C3L.04269	AML	Committed	-0.374454
C3L.05896	AML	Primitive	0.590428
C3L.05816	AML	Primitive	-0.0356126
C3L.01700	AML	Committed	-0.400995
C3L.06069	AML	Primitive	0.268821
C3L.00810	AML	Primitive	0.779269
C3L.05317	AML	Committed	-0.199906
C3L.00459	AML	Committed	-0.101536
C3N.00656	AML	Primitive	0.165258
C3L.01427	AML	Committed	0.199249
C3L.02779	AML	Committed	-0.853008
C3L.06364	AML	Primitive	0.270436
C3L.01188	AML	Primitive	0.277017
C3L.05867	AML	Committed	-0.0950271
C3L.06803	AML	Committed	-0.462215
C3N.00651	AML	Others	0.256278
C3L.04763	AML	Primitive	0.0186496
C3L.05335	AML	Primitive	0.52654
C3L.03510	AML	Primitive	0.419056
C3L.06063	AML	Primitive	0.646933
C3L.05872	AML	Committed	0.221243
C3L.05908	AML	Committed	-0.452202
C3L.05329	AML	Committed	-0.163366
C3L.00614	AML	Committed	-0.459988
C3L.07490	AML	Committed	0.123094
C3L.05870	AML	Committed	-0.170835
C3L.05325	AML	Primitive	-0.581261
C3L.01295	AML	Committed	-0.00488852
C3L.05905	AML	Primitive	0.313842
