# Supplementary material for: Integrated proteogenomic and metabolomic profiling of acute myeloid leukemias to identify molecular subtypes and associated therapy targets
Source: Nat Cancer. 2026 Jun 12;7(6):993–1015. doi: 10.1038/s43018-026-01175-6 (PMC13309276; doi:10.1038/s43018-026-01175-6)
Supplement: Supplementary file 19 — Statistical source data. [file 43018_2026_1175_MOESM19_ESM.xlsx]

## Sheet: a
query	group	pvalue	odds
FLT3	1	0.774141964474243	1.282261208577
RUNX1	1	0.13253514383432	0.349707602339181
DNMT3A	1	0.0347731336264205	1.90058479532164
CEBPA	1	1	0.74937343358396
TP53	1	0.216733667040968	0.228070175438596
NPM1	1	0.0783039397912233	1.62794918330309
FLT3	2	0.770907667047239	0.854341736694678
RUNX1	2	0.53812117236654	0.695394436844505
DNMT3A	2	0.000101271777116967	2.942732648615
CEBPA	2	0.367524605151381	0.26001705029838
TP53	2	0.656106534359877	1.57378740970072
NPM1	2	0.00927253191363928	2.040369088812
FLT3	3	1	1.10547667342799
RUNX1	3	0.220619134627048	0.23991195891416
DNMT3A	3	0.0222455006554122	0.121245828698554
CEBPA	3	1	1.61083743842365
TP53	3	0.60454705961726	0.490254872563718
NPM1	3	1.16971682019222e-06	3.49940546967895
FLT3	4	0.131991292417355	0.205015673981191
RUNX1	4	0.697963512877149	0.751724137931034
DNMT3A	4	0.118684964508818	0.371731716559303
CEBPA	4	2.87897472208265e-05	13.3260188087774
TP53	4	1	1.61083743842365
NPM1	4	0.00552056903941292	0.0997863899908453
FLT3	5	0.175993516116072	1.98689458689459
RUNX1	5	0.0784966866517835	2.41649341649342
DNMT3A	5	0.163942347794752	0.456640737539614
CEBPA	5	0.610538738782655	0.35340022296544
TP53	5	0.334747989212477	2.13900134952766
NPM1	5	0.000529389450951914	0.0719310188336737
FLT3	6	0.533593232867824	1.3938644235527
RUNX1	6	0.0356999430369428	2.70365448504983
DNMT3A	6	0.289089609937458	0.585672280139
CEBPA	6	0.365645698692831	0.316481294236603
TP53	6	0.127033223191938	2.99726402188783
NPM1	6	0.00466924695951754	0.196731615336266
FLT3	7	1	1.49346879535559
RUNX1	7	1	0.561374795417349
DNMT3A	7	0.650795887423219	1.48228176318064
CEBPA	7	1	1.14715719063545
TP53	7	0.323423990674513	3.76923076923077
NPM1	7	1	1.21030345800988
FLT3	8	1	1.49346879535559
RUNX1	8	0.571784450801842	1.75897435897436
DNMT3A	8	0.341461535731188	0.283705541770058
CEBPA	8	0.323423990674513	3.76923076923077
TP53	8	1	1.14715719063545
NPM1	8	0.666274202594898	0.713097713097713
FLT3_ITD	1	0.370366107199323	0.717820867959372
FLT3_ITD	2	0.000206541771790674	2.63137254901961
FLT3_ITD	3	0.125343760467171	1.81868743047831
FLT3_ITD	4	0.234811626821154	0.547371945095414
FLT3_ITD	5	0.0631360175631148	0.394573064475977
FLT3_ITD	6	0.00503688093167628	0.20797342192691
FLT3_ITD	7	0.180532684274008	0.246585190510424
FLT3_ITD	8	0.670242494848558	0.753846153846154
RUNX1-RUNX1T1	1	1	0.476874003189793
CBFB-MYH11	1	0.226794531487334	0.194282001299545
KMT2A_re	1	0.00282214017245763	8.24310776942356
RUNX1-RUNX1T1	2	1	0.543672014260249
CBFB-MYH11	2	0.219300539628056	0.221496005809731
KMT2A_re	2	0.602838491700735	0.351787773933103
RUNX1-RUNX1T1	3	1	1.02507836990596
CBFB-MYH11	3	0.603184650801443	0.417624521072797
KMT2A_re	3	0.489924896076989	2.2551724137931
RUNX1-RUNX1T1	4	0.340938006463694	3.75862068965517
CBFB-MYH11	4	0.603184650801443	0.417624521072797
KMT2A_re	4	1	0.663286004056795
RUNX1-RUNX1T1	5	1	0.738927738927739
CBFB-MYH11	5	3.53825391907032e-06	12.5617715617716
KMT2A_re	5	0.60205820876475	0.478129713423831
RUNX1-RUNX1T1	6	0.472293186217707	2.42635658914729
CBFB-MYH11	6	1	0.873488372093023
KMT2A_re	6	0.59839721926137	0.428180574555404
RUNX1-RUNX1T1	7	1	2.3986013986014
CBFB-MYH11	7	0.371592052674685	3.16615384615385
KMT2A_re	7	1	1.55203619909502
RUNX1-RUNX1T1	8	0.00919563775919962	18.8461538461539
CBFB-MYH11	8	1	0.977207977207977
KMT2A_re	8	1	1.55203619909502
Primitive	1	2.45166268316359e-07	0.037738230468257
Committed	1	2.49336101931113e-12	3.47600930035933
Primitive	2	9.13582749865429e-07	2.65110167778452
Committed	2	4.04777374130211e-05	0.132897603485839
Primitive	3	2.15945006125058e-05	2.69423252975282
Committed	3	0.0105681907509151	0.250574712643678
Primitive	4	2.15945006125058e-05	2.69423252975282
Committed	4	0.0105681907509151	0.250574712643678
Primitive	5	0.80636725537032	1.12341046487388
Committed	5	0.804486764050893	1.14197923288832
Primitive	6	1.75425111222872e-05	0.0523674083988623
Committed	6	2.24928433524285e-07	2.86751233262861
Primitive	7	0.0340190601237846	2.24985092426953
Committed	7	0.0834307812839771	0.192588433464346
Primitive	8	1	0.977207977207977
Committed	8	0.205704955617511	1.84078711985689

## Sheet: b
ID	Pred_cluster
12-00294	5
13-00016	5
13-00034	1
13-00123	1
13-00147	2
13-00149	4
13-00157	1
13-00160	6
13-00186	5
13-00195	1
13-00226	8
13-00245	8
13-00262	2
13-00331	2
13-00393	6
13-00450	2
13-00468	1
13-00558	6
13-00581	2
13-00584	8
13-00602	1
13-00615	8
14-00045	2
14-00083	2
14-00092	6
14-00126	1
14-00127	5
14-00193	5
14-00423	5
14-00434	1
14-00495	2
14-00514	6
14-00528	5
14-00608	8
14-00613	5
14-00712	6
14-00817	5
15-00043	6
15-00051	3
15-00276	1
15-00287	4
15-00302	3
15-00377	4
15-00482	2
15-00563	1
15-00578	1
15-00653	3
15-00777	1
15-00811	2
15-00813	2
15-00837	5
15-00855	1
15-00870	1
15-00872	1
15-00976	6
16-00001	5
16-00031	2
16-00056	7
16-00088	2
16-00094	4
16-00109	3
16-00120	8
16-00271	2
16-00289	3
16-00292	3
16-00351	4
16-00354	5
16-00459	2
16-00479	6
16-00481	5
16-00494	1
16-00498	8
16-00504	6
16-00519	4
16-00538	6
16-00627	6
16-00731	6
16-00818	4
16-00836	1
16-00882	6
16-01004	4
16-01049	6
16-01061	2
16-01100	1
16-01102	6
16-01109	5
16-01151	3
16-01185	4
16-01191	6
16-01201	5
16-01225	3
16-01227	7
16-01237	5
16-01270	7
17-00021	2
17-00025	1
17-00066	2
17-00072	6
17-00123	5
17-00313	3
17-00322	6
17-00325	5
17-00328	4
17-00337	6
17-00436	1
17-00441	2
17-00444	8
17-00536	5
17-00551	2
17-00613	2
17-00634	1
17-00641	2
17-00676	5
17-00678	1
17-00687	4
17-00741	5
17-00770	3
17-00834	1
17-00849	3
17-00878	7
17-00881	6
17-00896	5
17-00901	1
17-00908	7
17-00915	3
17-00963	2
17-01054	3
17-01060	6
18-00007	4
18-00101	1
18-00103	2
18-00105	2
18-00149	4
18-00190	1
18-00218	1
18-00251	5
18-00260	1
18-00278	2
18-00290	4
18-00327	1
18-00408	6
18-00414	4
19-00084	7
19-00092	3
19-00154	2

## Sheet: d
Cluster	Num	Group
C1	11	Down
C1	63	Up
C2	34	Down
C2	6	Up
C3	3	Up
C3	24	Down
C4	12	Down
C4	4	Up
C5	18	Up
C5	3	Down
C6	16	Up
C6	2	Down
C7	14	Up
C7	22	Down
C8	37	Down
C8	2	Up

## Sheet: e
ka	Phenotype	logp	rank	top5
GRK3	NPM1	6.19198	1	Yes
CDK4	NPM1	-6.1471	151	Yes
PRKCD	NPM1	4.60226	2	Yes
RPS6KA5	NPM1	3.89553	3	Yes
PDK2	NPM1	-3.61949	150	Yes
MAPK10	NPM1	-3.56165	149	No
PDK3	NPM1	-3.4223	148	No
MAPK7	NPM1	-3.32479	147	No
RAF1	NPM1	2.98288	4	No
CDK1	NPM1	-2.95297	146	No
MAPKAPK5	NPM1	-2.70882	145	No
MTOR	NPM1	2.60972	5	No
PRKAA1	NPM1	2.5344	6	No
GRK2	NPM1	2.50728	7	No
TTK	NPM1	-2.39921	144	No
CDK2	NPM1	-2.36387	143	No
PRKG1	NPM1	-2.3489	142	No
PRKAA2	NPM1	2.2423	8	No
CDK6	NPM1	-2.05803	141	No
CSNK1D	NPM1	2.03764	9	No
ARAF	NPM1	2.02166	10	No
CAMK2D	NPM1	2.01785	11	No
CSNK1G1	NPM1	-1.98901	140	No
CLK1	NPM1	1.88237	12	No
MKNK2	NPM1	1.5548	16	No
AURKA	NPM1	-1.6989	139	No
PRKD2	NPM1	1.61612	13	No
NEK6	NPM1	1.53244	17	No
CAMK2A	NPM1	1.59945	14	No
PDK1	NPM1	1.59173	15	No
NLK	NPM1	-1.56919	138	No
PRKCE	NPM1	1.50091	18	No
ITK	NPM1	-1.40858	137	No
CLK2	NPM1	1.47996	19	No
CDKL5	NPM1	1.44739	20	No
ABL1	NPM1	-1.40207	136	No
PAK2	NPM1	1.39758	21	No
KIT	NPM1	-1.33689	135	No
MAP2K6	NPM1	1.35327	22	No
AURKC	NPM1	-1.16909	131	No
CDK3	NPM1	-1.30363	134	No
MARK4	NPM1	-0.967507	124	No
AXL	NPM1	-1.20799	133	No
PAK6	NPM1	-0.984308	125	No
MAP2K1	NPM1	1.24845	23	No
AKT3	NPM1	1.20808	24	No
LYN	NPM1	-1.20771	132	No
PAK5	NPM1	-0.731711	109	No
ATM	NPM1	1.18492	25	No
IKBKB	NPM1	1.17764	26	No
MAP2K3	NPM1	1.17761	27	No
PDPK1	NPM1	1.15189	28	No
AURKB	NPM1	-1.13831	130	No
FYN	NPM1	-1.13494	129	No
CHEK1	NPM1	-1.11558	128	No
RET	NPM1	-1.00529	127	No
MAPK13	NPM1	1.01235	29	No
CSNK1A1	NPM1	1.01124	30	No
EGFR	NPM1	-1.00334	126	No
PRKDC	NPM1	1.0029	31	No
NUAK1	NPM1	-0.931251	121	No
PIM1	NPM1	0.98557	32	No
PIM2	NPM1	-0.811782	116	No
MAP2K7	NPM1	0.966456	33	No
ERBB2	NPM1	-0.871998	118	No
MAP2K2	NPM1	0.957959	34	No
CAMK4	NPM1	-0.954315	123	No
SYK	NPM1	-0.953505	122	No
LRRK2	NPM1	-0.898932	120	No
CSNK2A1	NPM1	0.879085	35	No
PAK3	NPM1	-0.876487	119	No
AKT1	NPM1	-0.821438	117	No
PRKCH	NPM1	0.806891	36	No
MAP2K5	NPM1	0.799623	37	No
PRKACA	NPM1	-0.795138	115	No
STK39	NPM1	-0.708166	107	No
CDK5	NPM1	-0.754342	114	No
NEK2	NPM1	-0.753057	113	No
PRKCZ	NPM1	-0.745161	112	No
CDK9	NPM1	-0.743012	111	No
GSK3A	NPM1	0.74059	38	No
MAPK8	NPM1	0.736517	39	No
CSNK2A2	NPM1	-0.734065	110	No
EEF2K	NPM1	-0.729355	108	No
TYK2	NPM1	0.523737	45	No
ATR	NPM1	0.691425	40	No
MAP3K8	NPM1	0.687778	41	No
RPS6KA3	NPM1	-0.668483	106	No
FLT1	NPM1	-0.408886	95	No
PRKD1	NPM1	0.622917	42	No
LCK	NPM1	-0.613135	105	No
TRPM7	NPM1	0.434368	49	No
CDK7	NPM1	-0.593364	104	No
TLK1	NPM1	-0.0645752	74	No
DAPK1	NPM1	-0.521541	101	No
EPHA2	NPM1	-0.107203	79	No
MARK3	NPM1	-0.568781	103	No
EIF2AK2	NPM1	-0.562697	102	No
PIM3	NPM1	-0.11704	81	No
DYRK1A	NPM1	0.554941	43	No
TGFBR2	NPM1	0.532054	44	No
CAMK2B	NPM1	0.504126	46	No
MAPK12	NPM1	0.503873	47	No
UHMK1	NPM1	-0.387426	94	No
TEC	NPM1	-0.486256	100	No
ROCK1	NPM1	-0.482823	99	No
STK3	NPM1	-0.0840048	76	No
SGK1	NPM1	-0.466056	98	No
RPS6KB1	NPM1	-0.463694	97	No
MAP2K4	NPM1	0.462823	48	No
FGR	NPM1	-0.445414	96	No
MAPKAPK2	NPM1	0.393189	50	No
ULK1	NPM1	-0.341812	92	No
DYRK2	NPM1	0.363635	51	No
SIK1	NPM1	-0.189629	85	No
PRKCB	NPM1	0.348682	52	No
AKT2	NPM1	-0.347222	93	No
CSNK1E	NPM1	0.335891	53	No
TLK2	NPM1	0.322659	54	No
MARK1	NPM1	-0.318338	91	No
MELK	NPM1	0.0930075	60	No
TBK1	NPM1	0.287734	55	No
SRC	NPM1	-0.27899	90	No
PRKCI	NPM1	0.276276	56	No
PRKACB	NPM1	-0.272317	89	No
MAP3K7	NPM1	0.266948	57	No
CAMK2G	NPM1	-0.263543	88	No
BTK	NPM1	0.106784	59	No
CDC7	NPM1	-0.228308	87	No
PRKCA	NPM1	-0.199173	86	No
MAPK11	NPM1	0.193394	58	No
PLK4	NPM1	-0.185623	84	No
CHEK2	NPM1	-0.148035	83	No
BRAF	NPM1	0.0797554	61	No
MARK2	NPM1	-0.122625	82	No
PRKCG	NPM1	-0.114236	80	No
HIPK2	NPM1	-0.0962271	78	No
MAPK14	NPM1	-0.0861239	77	No
GSK3B	NPM1	-0.0811269	75	No
MAPK3	NPM1	0.0777501	62	No
CHUK	NPM1	0.0611979	63	No
MAPK1	NPM1	-0.0463905	73	No
PAK4	NPM1	0.0443612	64	No
JAK2	NPM1	-0.041924	72	No
MET	NPM1	0.0269069	65	No
RPS6KA1	NPM1	-0.0218437	71	No
PRKCQ	NPM1	0.0151439	66	No
PLK1	NPM1	0.014734	67	No
PAK1	NPM1	-0.00959062	70	No
ROCK2	NPM1	0.0072062	68	No
MAPK9	NPM1	0.00503232	69	No
CDK4	FLT3_ITD	-4.06035	151	Yes
CSNK1A1	FLT3_ITD	3.37811	1	Yes
PDPK1	FLT3_ITD	2.94663	2	Yes
CDK6	FLT3_ITD	-2.79088	150	Yes
AURKC	FLT3_ITD	-2.05764	149	No
DYRK1A	FLT3_ITD	2.11323	3	Yes
LRRK2	FLT3_ITD	-1.87627	148	No
TTK	FLT3_ITD	-1.81643	147	No
PDK3	FLT3_ITD	-1.80449	146	No
RET	FLT3_ITD	-1.71749	144	No
PDK2	FLT3_ITD	-1.74056	145	No
CDK1	FLT3_ITD	-1.68962	143	No
NLK	FLT3_ITD	-1.53957	142	No
GRK3	FLT3_ITD	1.42723	4	No
PRKCE	FLT3_ITD	1.42199	5	No
AURKB	FLT3_ITD	-1.35783	141	No
CDK9	FLT3_ITD	-1.34972	140	No
TYK2	FLT3_ITD	1.17736	9	No
SYK	FLT3_ITD	1.29938	6	No
AKT1	FLT3_ITD	-1.27992	139	No
RAF1	FLT3_ITD	1.24746	7	No
PRKAA2	FLT3_ITD	1.23306	8	No
CDK2	FLT3_ITD	-1.22886	138	No
MAPK7	FLT3_ITD	-1.22515	137	No
AKT2	FLT3_ITD	-1.22033	136	No
PRKACB	FLT3_ITD	-1.20867	135	No
PAK3	FLT3_ITD	-1.20658	134	No
SGK1	FLT3_ITD	-1.19044	133	No
CLK1	FLT3_ITD	1.16887	10	No
PAK6	FLT3_ITD	-0.933212	129	No
RPS6KA1	FLT3_ITD	-1.07346	132	No
ATR	FLT3_ITD	1.06204	11	No
PAK5	FLT3_ITD	-0.54942	109	No
CSNK1E	FLT3_ITD	1.03149	12	No
MAP2K6	FLT3_ITD	0.973617	13	No
MARK4	FLT3_ITD	-0.646018	117	No
PDK1	FLT3_ITD	0.96833	14	No
MARK1	FLT3_ITD	-0.96408	131	No
CDK3	FLT3_ITD	-0.952193	130	No
CSNK1D	FLT3_ITD	0.914976	15	No
LCK	FLT3_ITD	0.907198	16	No
MAPKAPK2	FLT3_ITD	0.904268	17	No
PRKCG	FLT3_ITD	0.886818	18	No
PIM2	FLT3_ITD	-0.670217	120	No
CAMK2G	FLT3_ITD	-0.871719	128	No
CAMK4	FLT3_ITD	-0.839225	127	No
NEK2	FLT3_ITD	-0.832839	126	No
MKNK2	FLT3_ITD	0.319563	45	No
PRKD1	FLT3_ITD	0.815376	19	No
FLT1	FLT3_ITD	-0.558089	111	No
RPS6KA3	FLT3_ITD	-0.799696	125	No
AURKA	FLT3_ITD	-0.787419	124	No
CDK5	FLT3_ITD	-0.784748	123	No
MAPKAPK5	FLT3_ITD	-0.661997	119	No
PIM3	FLT3_ITD	0.268807	57	No
TRPM7	FLT3_ITD	-0.584801	116	No
ULK1	FLT3_ITD	0.712204	22	No
CSNK1G1	FLT3_ITD	-0.746392	122	No
IKBKB	FLT3_ITD	0.732176	20	No
PRKCH	FLT3_ITD	0.726527	21	No
TLK1	FLT3_ITD	-0.399068	105	No
PRKDC	FLT3_ITD	0.703873	23	No
STK3	FLT3_ITD	0.473331	39	No
ERBB2	FLT3_ITD	-0.564345	113	No
SIK1	FLT3_ITD	0.572511	30	No
DYRK2	FLT3_ITD	-0.672483	121	No
CSNK2A1	FLT3_ITD	0.663422	24	No
PRKG1	FLT3_ITD	-0.660882	118	No
PRKAA1	FLT3_ITD	0.64784	25	No
MAP2K2	FLT3_ITD	0.638108	26	No
EPHA2	FLT3_ITD	0.132188	68	No
MET	FLT3_ITD	0.631778	27	No
GSK3A	FLT3_ITD	0.625785	28	No
GRK2	FLT3_ITD	0.602419	29	No
MAP2K7	FLT3_ITD	-0.575285	115	No
PRKACA	FLT3_ITD	-0.571922	114	No
MAPK10	FLT3_ITD	-0.559253	112	No
MAP2K4	FLT3_ITD	-0.55738	110	No
MAP2K1	FLT3_ITD	0.552654	31	No
CDKL5	FLT3_ITD	0.536159	32	No
MARK2	FLT3_ITD	0.535708	33	No
MTOR	FLT3_ITD	0.535469	34	No
PRKCD	FLT3_ITD	0.518409	35	No
CDC7	FLT3_ITD	-0.507389	108	No
SRC	FLT3_ITD	0.505577	36	No
EGFR	FLT3_ITD	0.49008	37	No
GSK3B	FLT3_ITD	0.474863	38	No
EEF2K	FLT3_ITD	0.465141	40	No
UHMK1	FLT3_ITD	-0.315665	101	No
PRKCZ	FLT3_ITD	-0.432577	107	No
BTK	FLT3_ITD	0.313883	47	No
MAPK13	FLT3_ITD	0.425327	41	No
CHEK1	FLT3_ITD	-0.415884	106	No
AXL	FLT3_ITD	0.277273	53	No
TLK2	FLT3_ITD	-0.394529	104	No
NUAK1	FLT3_ITD	-0.270007	99	No
ROCK2	FLT3_ITD	-0.388577	103	No
MAPK8	FLT3_ITD	0.381285	42	No
CLK2	FLT3_ITD	0.352878	43	No
MELK	FLT3_ITD	0.045501	73	No
PLK4	FLT3_ITD	0.3218	44	No
CHEK2	FLT3_ITD	-0.318237	102	No
LYN	FLT3_ITD	0.315561	46	No
RPS6KA5	FLT3_ITD	0.309461	48	No
MAP2K3	FLT3_ITD	0.301886	49	No
FGR	FLT3_ITD	0.298556	50	No
ITK	FLT3_ITD	-0.0251839	83	No
CAMK2B	FLT3_ITD	-0.285221	100	No
PRKCQ	FLT3_ITD	0.283474	51	No
CHUK	FLT3_ITD	0.280561	52	No
ABL1	FLT3_ITD	0.276236	54	No
PLK1	FLT3_ITD	0.272961	55	No
MAP3K8	FLT3_ITD	0.269063	56	No
JAK2	FLT3_ITD	-0.267904	98	No
NEK6	FLT3_ITD	-0.0714006	84	No
KIT	FLT3_ITD	0.0675434	71	No
CAMK2A	FLT3_ITD	0.249927	58	No
RPS6KB1	FLT3_ITD	0.248631	59	No
DAPK1	FLT3_ITD	-0.191597	97	No
PRKD2	FLT3_ITD	0.233249	60	No
STK39	FLT3_ITD	-0.101555	88	No
ATM	FLT3_ITD	0.214188	61	No
MAPK1	FLT3_ITD	0.204599	62	No
TGFBR2	FLT3_ITD	0.186686	63	No
MAPK3	FLT3_ITD	0.178808	64	No
CSNK2A2	FLT3_ITD	-0.167522	96	No
CAMK2D	FLT3_ITD	0.166925	65	No
TEC	FLT3_ITD	0.165195	66	No
PAK4	FLT3_ITD	-0.15075	95	No
MAPK14	FLT3_ITD	-0.150351	94	No
FYN	FLT3_ITD	0.144138	67	No
ROCK1	FLT3_ITD	-0.143613	93	No
BRAF	FLT3_ITD	-0.0865698	86	No
TBK1	FLT3_ITD	0.120539	69	No
EIF2AK2	FLT3_ITD	-0.116199	92	No
CDK7	FLT3_ITD	-0.110774	91	No
PRKCA	FLT3_ITD	0.11064	70	No
PRKCI	FLT3_ITD	-0.106927	90	No
PAK2	FLT3_ITD	-0.102031	89	No
AKT3	FLT3_ITD	-0.089232	87	No
PIM1	FLT3_ITD	-0.0804476	85	No
HIPK2	FLT3_ITD	0.0605158	72	No
ARAF	FLT3_ITD	0.0426978	74	No
MARK3	FLT3_ITD	0.0294285	75	No
MAPK11	FLT3_ITD	0.0293944	76	No
MAP2K5	FLT3_ITD	0.025479	77	No
MAP3K7	FLT3_ITD	-0.0234499	82	No
PAK1	FLT3_ITD	0.0231923	78	No
MAPK12	FLT3_ITD	0.0205928	79	No
PRKCB	FLT3_ITD	0.0131602	80	No
MAPK9	FLT3_ITD	-0.00393457	81	No
MET	FLT3_TKD	2.42667	1	Yes
EGFR	FLT3_TKD	2.38129	2	Yes
BTK	FLT3_TKD	2.28746	3	Yes
GRK3	FLT3_TKD	1.81685	6	No
FYN	FLT3_TKD	1.70774	8	No
ERBB2	FLT3_TKD	1.74014	7	No
FLT1	FLT3_TKD	2.2109	4	Yes
LCK	FLT3_TKD	1.56916	10	No
TYK2	FLT3_TKD	1.94755	5	Yes
CAMK2D	FLT3_TKD	1.36336	12	No
KIT	FLT3_TKD	1.47972	11	No
PRKD2	FLT3_TKD	1.21295	13	No
PLK4	FLT3_TKD	1.1937	14	No
SYK	FLT3_TKD	1.11886	15	No
ABL1	FLT3_TKD	1.10544	16	No
CSNK1E	FLT3_TKD	1.07607	17	No
EPHA2	FLT3_TKD	1.67243	9	No
EIF2AK2	FLT3_TKD	-1.03596	151	No
RAF1	FLT3_TKD	1.0305	18	No
GSK3A	FLT3_TKD	-1.01911	150	No
PRKCZ	FLT3_TKD	-0.995685	149	No
PDPK1	FLT3_TKD	0.952752	19	No
SRC	FLT3_TKD	0.947049	20	No
CAMK2B	FLT3_TKD	0.895743	21	No
MAPK10	FLT3_TKD	-0.879017	148	No
MAPK7	FLT3_TKD	0.877316	22	No
MARK1	FLT3_TKD	-0.868669	147	No
CSNK1D	FLT3_TKD	0.862002	23	No
LRRK2	FLT3_TKD	-0.842736	146	No
FGR	FLT3_TKD	0.786351	25	No
CSNK1G1	FLT3_TKD	0.774112	26	No
MELK	FLT3_TKD	0.809839	24	No
PRKAA1	FLT3_TKD	0.744338	27	No
PRKD1	FLT3_TKD	0.709797	28	No
MAP3K8	FLT3_TKD	0.690442	29	No
TLK2	FLT3_TKD	0.681843	30	No
MAP2K1	FLT3_TKD	0.673615	31	No
PLK1	FLT3_TKD	0.661348	32	No
PDK1	FLT3_TKD	0.654106	33	No
RPS6KB1	FLT3_TKD	0.650534	34	No
LYN	FLT3_TKD	0.642657	35	No
PAK6	FLT3_TKD	-0.618767	145	No
NEK6	FLT3_TKD	0.532564	36	No
PAK5	FLT3_TKD	-0.428735	141	No
PIM3	FLT3_TKD	0.443964	38	No
MKNK2	FLT3_TKD	0.300562	55	No
MAPK8	FLT3_TKD	-0.514179	144	No
MARK4	FLT3_TKD	0.315684	52	No
UHMK1	FLT3_TKD	0.424051	41	No
TLK1	FLT3_TKD	-0.30438	136	No
NEK2	FLT3_TKD	0.456375	37	No
MAPKAPK5	FLT3_TKD	-0.37869	139	No
MAP3K7	FLT3_TKD	-0.444132	143	No
TEC	FLT3_TKD	0.442538	39	No
DYRK2	FLT3_TKD	0.439558	40	No
PRKG1	FLT3_TKD	-0.432168	142	No
PRKAA2	FLT3_TKD	0.420668	42	No
NLK	FLT3_TKD	0.418242	43	No
ROCK2	FLT3_TKD	-0.407586	140	No
CSNK2A1	FLT3_TKD	0.377859	44	No
EEF2K	FLT3_TKD	0.370054	45	No
CAMK2A	FLT3_TKD	0.353431	46	No
DYRK1A	FLT3_TKD	-0.352942	138	No
IKBKB	FLT3_TKD	-0.34911	137	No
PIM2	FLT3_TKD	-0.159939	121	No
TRPM7	FLT3_TKD	-0.122586	116	No
PAK2	FLT3_TKD	0.338233	47	No
PIM1	FLT3_TKD	0.332723	48	No
AURKA	FLT3_TKD	0.330631	49	No
MARK3	FLT3_TKD	0.324606	50	No
PRKCE	FLT3_TKD	0.321943	51	No
STK3	FLT3_TKD	-0.0311387	105	No
CDC7	FLT3_TKD	0.311846	53	No
AURKC	FLT3_TKD	-0.0736045	111	No
AXL	FLT3_TKD	0.229836	59	No
CAMK2G	FLT3_TKD	0.302588	54	No
AKT2	FLT3_TKD	-0.294342	135	No
PRKCH	FLT3_TKD	0.292648	56	No
ATM	FLT3_TKD	-0.285438	134	No
STK39	FLT3_TKD	0.196187	65	No
MAP2K4	FLT3_TKD	-0.28077	133	No
CAMK4	FLT3_TKD	0.276006	57	No
PDK3	FLT3_TKD	-0.238042	131	No
SIK1	FLT3_TKD	0.122202	85	No
PDK2	FLT3_TKD	-0.215073	126	No
GSK3B	FLT3_TKD	0.252509	58	No
ROCK1	FLT3_TKD	-0.248763	132	No
ITK	FLT3_TKD	-0.076866	112	No
RET	FLT3_TKD	-0.184882	124	No
MAPK13	FLT3_TKD	-0.224671	130	No
CDK7	FLT3_TKD	0.223528	60	No
TBK1	FLT3_TKD	-0.218948	129	No
MAPK12	FLT3_TKD	-0.217354	128	No
CHEK2	FLT3_TKD	-0.216426	127	No
MAP2K7	FLT3_TKD	0.208416	61	No
PAK3	FLT3_TKD	-0.204884	125	No
DAPK1	FLT3_TKD	0.115583	87	No
PRKACB	FLT3_TKD	0.202136	62	No
PAK1	FLT3_TKD	0.199624	63	No
AURKB	FLT3_TKD	0.198518	64	No
RPS6KA5	FLT3_TKD	0.184614	66	No
ATR	FLT3_TKD	0.18396	67	No
CSNK2A2	FLT3_TKD	-0.182355	123	No
AKT3	FLT3_TKD	0.180025	68	No
MAP2K2	FLT3_TKD	0.178502	69	No
CDK3	FLT3_TKD	0.177977	70	No
MAPK3	FLT3_TKD	-0.177721	122	No
PRKACA	FLT3_TKD	0.168748	71	No
MARK2	FLT3_TKD	0.168349	72	No
CHUK	FLT3_TKD	0.167028	73	No
GRK2	FLT3_TKD	0.163095	74	No
MAPKAPK2	FLT3_TKD	0.161489	75	No
CLK2	FLT3_TKD	0.160059	76	No
PAK4	FLT3_TKD	-0.159037	120	No
CHEK1	FLT3_TKD	0.158812	77	No
TTK	FLT3_TKD	0.157009	78	No
MAP2K6	FLT3_TKD	0.155756	79	No
AKT1	FLT3_TKD	-0.155561	119	No
PRKCQ	FLT3_TKD	-0.154346	118	No
CSNK1A1	FLT3_TKD	0.153582	80	No
CDK4	FLT3_TKD	0.153128	81	No
BRAF	FLT3_TKD	0.0785258	94	No
MAPK9	FLT3_TKD	-0.142617	117	No
NUAK1	FLT3_TKD	-0.00116582	99	No
JAK2	FLT3_TKD	0.134423	82	No
CDK2	FLT3_TKD	0.132372	83	No
CDK6	FLT3_TKD	0.125092	84	No
MAP2K3	FLT3_TKD	0.120203	86	No
CDKL5	FLT3_TKD	0.114191	88	No
PRKCG	FLT3_TKD	-0.107187	115	No
MAPK11	FLT3_TKD	-0.10099	114	No
CDK5	FLT3_TKD	0.100201	89	No
ARAF	FLT3_TKD	0.0924163	90	No
RPS6KA1	FLT3_TKD	0.0910409	91	No
CDK1	FLT3_TKD	0.0903906	92	No
PRKCI	FLT3_TKD	0.0882704	93	No
TGFBR2	FLT3_TKD	-0.0852238	113	No
MTOR	FLT3_TKD	0.0741062	95	No
PRKCD	FLT3_TKD	-0.0726202	110	No
ULK1	FLT3_TKD	-0.0492395	106	No
MAP2K5	FLT3_TKD	0.0684759	96	No
SGK1	FLT3_TKD	-0.0677855	109	No
CLK1	FLT3_TKD	-0.057488	108	No
PRKDC	FLT3_TKD	-0.0496796	107	No
CDK9	FLT3_TKD	0.0493408	97	No
PRKCB	FLT3_TKD	-0.0241112	104	No
RPS6KA3	FLT3_TKD	-0.0239568	103	No
PRKCA	FLT3_TKD	-0.020375	102	No
MAPK1	FLT3_TKD	0.0200192	98	No
HIPK2	FLT3_TKD	-0.0197816	101	No
MAPK14	FLT3_TKD	-0.0147979	100	No
GSK3B	DNMT3A	2.03073	1	Yes
SGK1	DNMT3A	-1.8828	151	Yes
TGFBR2	DNMT3A	1.69358	2	Yes
ARAF	DNMT3A	1.60912	3	Yes
PDPK1	DNMT3A	1.51216	4	Yes
CAMK2D	DNMT3A	1.36928	5	No
PAK3	DNMT3A	-1.3494	150	No
MTOR	DNMT3A	1.32914	6	No
MAP3K8	DNMT3A	1.3188	7	No
MAPK1	DNMT3A	1.16974	8	No
MAPK7	DNMT3A	-1.16233	149	No
PDK2	DNMT3A	-1.13689	148	No
PDK1	DNMT3A	1.00487	9	No
ATR	DNMT3A	0.975836	10	No
MAP2K1	DNMT3A	0.973393	11	No
RAF1	DNMT3A	0.965843	12	No
PRKAA1	DNMT3A	0.9636	13	No
ATM	DNMT3A	0.937501	14	No
PAK4	DNMT3A	-0.928712	147	No
RPS6KA1	DNMT3A	-0.924426	146	No
CAMK2A	DNMT3A	0.897408	15	No
NEK2	DNMT3A	0.894041	16	No
PLK1	DNMT3A	0.883801	17	No
PRKCD	DNMT3A	0.861371	18	No
STK39	DNMT3A	0.857598	19	No
GRK3	DNMT3A	0.826696	20	No
EIF2AK2	DNMT3A	-0.815962	143	No
PDK3	DNMT3A	-0.818869	144	No
TRPM7	DNMT3A	0.816556	21	No
PAK6	DNMT3A	-0.91618	145	No
AKT1	DNMT3A	-0.772084	142	No
PRKDC	DNMT3A	0.767364	22	No
CDK4	DNMT3A	-0.765823	141	No
MAPK3	DNMT3A	0.738913	23	No
MAP2K6	DNMT3A	0.736001	24	No
GRK2	DNMT3A	0.731241	25	No
PRKAA2	DNMT3A	0.72625	26	No
MARK3	DNMT3A	0.648962	27	No
CSNK1G1	DNMT3A	-0.631901	140	No
ERBB2	DNMT3A	-0.597252	139	No
CDK2	DNMT3A	0.618839	28	No
RET	DNMT3A	-0.58983	137	No
GSK3A	DNMT3A	0.607997	29	No
CLK2	DNMT3A	-0.592595	138	No
AURKA	DNMT3A	0.586896	30	No
JAK2	DNMT3A	0.567958	31	No
NEK6	DNMT3A	0.524133	36	No
MKNK2	DNMT3A	0.273291	65	No
LCK	DNMT3A	0.55236	32	No
MELK	DNMT3A	0.502176	37	No
FLT1	DNMT3A	-0.473051	135	No
STK3	DNMT3A	-0.448944	133	No
SRC	DNMT3A	0.545047	33	No
PAK5	DNMT3A	-0.00483677	101	No
AKT3	DNMT3A	0.53594	34	No
RPS6KB1	DNMT3A	0.52489	35	No
MAPKAPK5	DNMT3A	-0.458677	134	No
MAPK10	DNMT3A	-0.501979	136	No
TYK2	DNMT3A	0.393594	46	No
MAPK13	DNMT3A	0.497961	38	No
PIM2	DNMT3A	-0.341107	128	No
MARK4	DNMT3A	0.139126	82	No
TLK1	DNMT3A	-0.16052	114	No
NLK	DNMT3A	0.472402	39	No
ABL1	DNMT3A	0.468609	40	No
PRKACB	DNMT3A	0.468147	41	No
PIM3	DNMT3A	-0.0188704	103	No
EPHA2	DNMT3A	0.226269	72	No
MAP2K2	DNMT3A	0.447371	42	No
PRKCB	DNMT3A	-0.443802	132	No
CDK9	DNMT3A	-0.43095	131	No
EEF2K	DNMT3A	0.42765	43	No
CSNK1D	DNMT3A	0.420829	44	No
CDK1	DNMT3A	0.409818	45	No
ITK	DNMT3A	0.30428	61	No
MAP2K7	DNMT3A	0.391471	47	No
PRKACA	DNMT3A	0.385365	48	No
CDK5	DNMT3A	0.375147	49	No
CAMK2B	DNMT3A	0.372994	50	No
RPS6KA3	DNMT3A	-0.366071	130	No
AXL	DNMT3A	0.247355	69	No
AURKC	DNMT3A	-0.182688	119	No
SIK1	DNMT3A	0.258362	67	No
BRAF	DNMT3A	0.323044	56	No
CDK6	DNMT3A	-0.350803	129	No
SYK	DNMT3A	0.335999	51	No
PRKCG	DNMT3A	-0.334605	127	No
CHEK2	DNMT3A	0.329913	52	No
PRKCE	DNMT3A	0.32671	53	No
MAPK9	DNMT3A	0.326189	54	No
IKBKB	DNMT3A	0.324686	55	No
MAPK12	DNMT3A	0.322032	57	No
DYRK2	DNMT3A	0.318849	58	No
PAK1	DNMT3A	0.317331	59	No
PRKD1	DNMT3A	0.304639	60	No
PRKCZ	DNMT3A	0.295795	62	No
MAP2K5	DNMT3A	-0.283547	126	No
KIT	DNMT3A	-0.204569	122	No
FYN	DNMT3A	0.281651	63	No
MAPK8	DNMT3A	0.281564	64	No
UHMK1	DNMT3A	-0.14493	112	No
TTK	DNMT3A	0.269213	66	No
CDC7	DNMT3A	-0.263279	125	No
BTK	DNMT3A	0.163987	80	No
MAP3K7	DNMT3A	0.252268	68	No
NUAK1	DNMT3A	-0.102243	108	No
MAPK11	DNMT3A	0.229861	70	No
CSNK1A1	DNMT3A	0.226623	71	No
AKT2	DNMT3A	-0.22369	124	No
CSNK2A1	DNMT3A	0.213559	73	No
CSNK2A2	DNMT3A	-0.206998	123	No
PRKCQ	DNMT3A	0.202725	74	No
TEC	DNMT3A	0.19534	75	No
PLK4	DNMT3A	0.192869	76	No
DAPK1	DNMT3A	-0.0150278	102	No
HIPK2	DNMT3A	0.184954	77	No
EGFR	DNMT3A	-0.183457	121	No
CAMK2G	DNMT3A	-0.182894	120	No
TLK2	DNMT3A	-0.181818	118	No
LRRK2	DNMT3A	-0.180765	117	No
MARK2	DNMT3A	-0.177772	116	No
MAP2K3	DNMT3A	0.173426	78	No
CDK3	DNMT3A	0.168538	79	No
PRKD2	DNMT3A	-0.162001	115	No
PRKG1	DNMT3A	-0.154809	113	No
CSNK1E	DNMT3A	-0.14435	111	No
MARK1	DNMT3A	0.143621	81	No
PRKCA	DNMT3A	-0.138129	110	No
MAPK14	DNMT3A	0.133748	83	No
FGR	DNMT3A	0.12778	84	No
ULK1	DNMT3A	0.00144051	100	No
CAMK4	DNMT3A	-0.1264	109	No
ROCK2	DNMT3A	0.116698	85	No
MET	DNMT3A	0.109105	86	No
MAPKAPK2	DNMT3A	0.105896	87	No
LYN	DNMT3A	0.0999156	88	No
TBK1	DNMT3A	0.0968266	89	No
MAP2K4	DNMT3A	0.0945973	90	No
PIM1	DNMT3A	-0.0875563	107	No
CHUK	DNMT3A	0.0586854	91	No
CDK7	DNMT3A	0.0581882	92	No
PAK2	DNMT3A	0.0542967	93	No
PRKCH	DNMT3A	0.0491369	94	No
AURKB	DNMT3A	-0.0481847	106	No
PRKCI	DNMT3A	0.0464946	95	No
RPS6KA5	DNMT3A	0.0462524	96	No
CHEK1	DNMT3A	0.0416025	97	No
CLK1	DNMT3A	-0.038133	105	No
ROCK1	DNMT3A	0.0310065	98	No
CDKL5	DNMT3A	-0.0233801	104	No
DYRK1A	DNMT3A	0.00485281	99	No
MAPK12	KIT	-4.5049	151	Yes
MAPK13	KIT	-4.07515	150	Yes
SYK	KIT	-3.84477	149	Yes
MAPK3	KIT	-3.78	148	Yes
MAPK1	KIT	-3.01293	147	Yes
RAF1	KIT	-2.99623	146	No
MAPK11	KIT	-2.53227	145	No
NEK6	KIT	-2.47551	144	No
SIK1	KIT	-2.46447	143	No
TYK2	KIT	2.34508	1	No
PRKCI	KIT	-2.36359	142	No
MAPK14	KIT	-2.31085	141	No
PRKAA1	KIT	-2.29506	140	No
GRK3	KIT	-2.19877	139	No
CAMK4	KIT	-2.07216	138	No
PDK2	KIT	2.03052	2	No
PDK3	KIT	1.96757	3	No
MARK1	KIT	-1.97829	137	No
PLK1	KIT	-1.96908	136	No
ARAF	KIT	-1.94352	135	No
DYRK2	KIT	-1.93815	134	No
CDKL5	KIT	1.89686	4	No
MTOR	KIT	-1.75453	133	No
PRKACB	KIT	-1.65647	132	No
MAPK8	KIT	-1.55895	131	No
GSK3B	KIT	-1.54409	130	No
EEF2K	KIT	1.38821	5	No
CHUK	KIT	-1.3488	129	No
PAK1	KIT	-1.27449	128	No
AURKA	KIT	-1.27226	127	No
ITK	KIT	-1.10554	120	No
IKBKB	KIT	-1.21236	126	No
STK3	KIT	1.05062	7	No
NUAK1	KIT	-1.13427	123	No
PLK4	KIT	-1.19421	125	No
AXL	KIT	-1.13066	122	No
PRKCB	KIT	1.16491	6	No
CSNK1A1	KIT	-1.15178	124	No
FGR	KIT	-1.11272	121	No
FLT1	KIT	0.920343	9	No
MAPK9	KIT	-1.09632	119	No
PAK5	KIT	0.604993	12	No
UHMK1	KIT	-1.01171	117	No
ABL1	KIT	-1.04465	118	No
CDK1	KIT	-1.00841	116	No
PRKACA	KIT	-1.0076	115	No
CDK2	KIT	-0.994171	114	No
MAP2K5	KIT	0.970398	8	No
SRC	KIT	-0.950613	113	No
CHEK1	KIT	-0.939483	112	No
MELK	KIT	-0.84893	109	No
AURKC	KIT	-0.745605	100	No
MKNK2	KIT	0.235666	24	No
TRPM7	KIT	-0.715572	96	No
PAK4	KIT	-0.876671	111	No
CDK3	KIT	-0.864404	110	No
MARK4	KIT	-0.126389	54	No
PRKD1	KIT	-0.836777	108	No
PRKCA	KIT	0.835184	10	No
PIM3	KIT	-0.472221	80	No
AURKB	KIT	-0.829899	107	No
LYN	KIT	-0.829537	106	No
MAP3K8	KIT	-0.806698	105	No
CDK7	KIT	-0.783609	104	No
MAP2K1	KIT	-0.766987	103	No
PRKCG	KIT	-0.762169	102	No
TBK1	KIT	-0.761425	101	No
CDK5	KIT	-0.74418	99	No
CSNK2A1	KIT	-0.720139	98	No
CAMK2A	KIT	-0.71974	97	No
EPHA2	KIT	0.272682	23	No
ROCK2	KIT	-0.67158	95	No
MAP2K2	KIT	-0.656151	94	No
NLK	KIT	-0.634243	93	No
CAMK2B	KIT	-0.627103	92	No
PRKCZ	KIT	-0.627062	91	No
CLK2	KIT	0.610374	11	No
KIT	KIT	-0.491549	81	No
PAK6	KIT	0.00106389	42	No
CDK9	KIT	0.557411	13	No
MAPKAPK5	KIT	0.466952	18	No
CSNK2A2	KIT	0.553947	14	No
TGFBR2	KIT	-0.551432	90	No
PRKCD	KIT	-0.550978	89	No
JAK2	KIT	-0.540864	88	No
ROCK1	KIT	-0.539885	87	No
CDC7	KIT	0.532893	15	No
PIM2	KIT	-0.300701	68	No
CHEK2	KIT	0.531457	16	No
MARK3	KIT	-0.522141	86	No
LCK	KIT	-0.52054	85	No
MARK2	KIT	0.516221	17	No
CDK4	KIT	-0.51338	84	No
BRAF	KIT	-0.50612	83	No
TEC	KIT	-0.49761	82	No
PRKG1	KIT	-0.469346	79	No
ERBB2	KIT	0.328965	20	No
TTK	KIT	-0.46261	78	No
CDK6	KIT	-0.460122	77	No
AKT2	KIT	-0.458863	76	No
TLK2	KIT	0.450674	19	No
EGFR	KIT	-0.4139	75	No
TLK1	KIT	0.0452784	37	No
RET	KIT	0.302441	22	No
FYN	KIT	-0.402881	74	No
BTK	KIT	-0.251092	65	No
LRRK2	KIT	-0.392292	73	No
GSK3A	KIT	-0.366933	72	No
MAPKAPK2	KIT	-0.360661	71	No
GRK2	KIT	-0.343841	70	No
CAMK2D	KIT	0.323185	21	No
DYRK1A	KIT	-0.320394	69	No
DAPK1	KIT	-0.259833	66	No
AKT1	KIT	-0.273093	67	No
STK39	KIT	-0.109325	52	No
AKT3	KIT	-0.223095	64	No
HIPK2	KIT	-0.220031	63	No
MAP2K6	KIT	-0.21934	62	No
MET	KIT	-0.216502	61	No
PDK1	KIT	-0.213327	60	No
ULK1	KIT	-0.112072	53	No
NEK2	KIT	-0.207934	59	No
ATM	KIT	0.197395	25	No
ATR	KIT	0.183768	26	No
PAK3	KIT	0.182054	27	No
PRKCQ	KIT	-0.178619	58	No
RPS6KA3	KIT	-0.168975	57	No
CAMK2G	KIT	0.166892	28	No
EIF2AK2	KIT	-0.166733	56	No
CLK1	KIT	0.151791	29	No
CSNK1D	KIT	-0.148147	55	No
MAP2K4	KIT	0.142369	30	No
PAK2	KIT	0.126734	31	No
MAP2K3	KIT	0.104758	32	No
CSNK1E	KIT	0.098284	33	No
PRKDC	KIT	-0.097792	51	No
PRKCE	KIT	0.0969585	34	No
MAP3K7	KIT	-0.0936098	50	No
MAP2K7	KIT	0.0822998	35	No
PRKCH	KIT	-0.0676915	49	No
CSNK1G1	KIT	0.0648311	36	No
PRKAA2	KIT	-0.0622852	48	No
MAPK10	KIT	0.0411084	38	No
PDPK1	KIT	-0.0267989	47	No
MAPK7	KIT	0.023769	39	No
RPS6KA1	KIT	-0.0224361	46	No
RPS6KB1	KIT	0.0156584	40	No
PIM1	KIT	0.0132488	41	No
SGK1	KIT	-0.00991127	45	No
RPS6KA5	KIT	-0.00370534	44	No
PRKD2	KIT	-0.000261968	43	No
NUAK1	CK	3.69309	1	Yes
PIM1	CK	2.46959	2	Yes
PRKG1	CK	2.25366	3	Yes
CHEK2	CK	2.24736	4	Yes
TTK	CK	2.12156	5	Yes
TYK2	CK	-1.93085	150	No
PAK4	CK	1.99336	6	No
BTK	CK	-1.81942	149	No
SGK1	CK	1.8397	7	No
PDK3	CK	1.79645	8	No
AURKB	CK	1.79315	9	No
RPS6KA1	CK	1.74043	10	No
MTOR	CK	-1.66597	148	No
PDK2	CK	1.6375	11	No
CAMK2G	CK	1.62382	12	No
TGFBR2	CK	-1.56274	147	No
BRAF	CK	1.52635	13	No
CDK9	CK	1.47261	14	No
MAPK10	CK	1.41766	15	No
CAMK2A	CK	-1.33848	146	No
PDPK1	CK	-1.31893	145	No
PIM2	CK	1.21431	17	No
AURKA	CK	1.31559	16	No
FGR	CK	-1.3143	144	No
CSNK2A1	CK	-1.29227	143	No
PDK1	CK	-1.26306	142	No
SIK1	CK	1.21259	18	No
RPS6KA3	CK	1.20864	19	No
MAPKAPK2	CK	1.20327	20	No
AKT2	CK	1.19592	21	No
PAK6	CK	0.968613	26	No
PRKD1	CK	1.17323	22	No
RAF1	CK	-1.1574	141	No
MET	CK	-1.13594	140	No
CDK1	CK	1.13072	23	No
MARK3	CK	-1.11991	139	No
MARK2	CK	1.0968	24	No
AURKC	CK	0.999156	25	No
MAP2K1	CK	-1.06566	138	No
MAPKAPK5	CK	0.933956	27	No
ABL1	CK	-0.954937	137	No
GRK3	CK	-0.954723	136	No
PRKAA2	CK	-0.924403	135	No
PAK5	CK	-0.0200208	76	No
MARK4	CK	0.0184863	69	No
STK39	CK	-0.739731	130	No
MAPK14	CK	-0.869874	134	No
SYK	CK	-0.86536	133	No
CDC7	CK	0.864574	28	No
NLK	CK	0.827811	29	No
PRKCG	CK	0.81274	30	No
ERBB2	CK	0.734693	33	No
FYN	CK	-0.801988	132	No
MAP3K8	CK	-0.775063	131	No
MELK	CK	0.735823	32	No
CDK2	CK	0.739955	31	No
NEK2	CK	0.725337	34	No
GRK2	CK	-0.717881	129	No
CLK1	CK	-0.708224	128	No
PRKAA1	CK	-0.689133	127	No
CSNK1A1	CK	-0.683353	126	No
PAK3	CK	0.660209	35	No
AKT3	CK	0.622297	36	No
PIM3	CK	-0.0382101	80	No
TEC	CK	-0.615492	125	No
RPS6KA5	CK	-0.61081	124	No
LRRK2	CK	-0.610715	123	No
EPHA2	CK	-0.295472	107	No
MAP2K6	CK	0.590715	37	No
CSNK1D	CK	-0.58203	122	No
MARK1	CK	-0.551771	121	No
UHMK1	CK	-0.355011	110	No
TBK1	CK	-0.53384	120	No
LCK	CK	-0.526016	119	No
ROCK2	CK	-0.51521	118	No
RPS6KB1	CK	-0.497244	117	No
CDK5	CK	0.49464	38	No
CAMK2D	CK	0.492951	39	No
PAK1	CK	-0.488096	116	No
EIF2AK2	CK	0.479595	40	No
PRKCI	CK	-0.474587	115	No
MAPK9	CK	0.466296	41	No
TLK1	CK	-0.00578142	74	No
MAP2K4	CK	-0.445209	114	No
PLK4	CK	0.44416	42	No
CSNK1G1	CK	0.440643	43	No
STK3	CK	0.156028	61	No
PLK1	CK	-0.406303	113	No
FLT1	CK	0.186707	56	No
DAPK1	CK	0.328239	48	No
GSK3B	CK	0.396575	44	No
EGFR	CK	-0.394695	112	No
TRPM7	CK	0.218065	53	No
PRKCD	CK	-0.362122	111	No
PRKDC	CK	0.360734	45	No
AKT1	CK	0.352295	46	No
ITK	CK	-0.181721	95	No
KIT	CK	0.215178	54	No
MAP2K5	CK	-0.342932	109	No
CDK4	CK	0.336693	47	No
MAPK1	CK	-0.334574	108	No
CDKL5	CK	0.301459	49	No
DYRK1A	CK	0.297029	50	No
MAPK13	CK	-0.295358	106	No
SRC	CK	-0.289183	105	No
ATR	CK	-0.288963	104	No
RET	CK	0.183838	57	No
ROCK1	CK	-0.253089	103	No
MAPK3	CK	-0.253004	102	No
GSK3A	CK	-0.244203	101	No
MAP2K3	CK	0.239258	51	No
MAPK11	CK	-0.225612	100	No
PRKACA	CK	0.219379	52	No
PRKCZ	CK	0.209129	55	No
CLK2	CK	-0.204221	99	No
PAK2	CK	-0.195582	98	No
NEK6	CK	0.0173937	70	No
JAK2	CK	-0.18814	97	No
CDK3	CK	-0.186423	96	No
CSNK1E	CK	0.183339	58	No
CDK6	CK	0.182922	59	No
LYN	CK	-0.179058	94	No
CHEK1	CK	0.178219	60	No
ULK1	CK	-0.034823	78	No
CAMK4	CK	-0.170572	93	No
CDK7	CK	-0.164376	92	No
AXL	CK	-0.033188	77	No
PRKCE	CK	0.148528	62	No
DYRK2	CK	-0.147326	91	No
TLK2	CK	0.130722	63	No
MAPK7	CK	0.123961	64	No
MAP2K2	CK	-0.121448	90	No
CSNK2A2	CK	-0.11325	89	No
PRKCH	CK	0.101001	65	No
PRKCA	CK	-0.092955	88	No
PRKCQ	CK	-0.0891681	87	No
PRKACB	CK	-0.0873107	86	No
HIPK2	CK	-0.0520787	85	No
PRKD2	CK	-0.0484476	84	No
IKBKB	CK	-0.0469105	83	No
MAP3K7	CK	-0.0404749	82	No
MAPK12	CK	-0.0400784	81	No
PRKCB	CK	0.0378496	66	No
EEF2K	CK	-0.0365547	79	No
CAMK2B	CK	0.0342098	67	No
ARAF	CK	0.0196928	68	No
MAPK8	CK	-0.0190347	75	No
ATM	CK	0.00991933	71	No
CHUK	CK	0.00775387	72	No
MAP2K7	CK	-0.00158477	73	No
STK39	ABL1-BCR	-3.84144	149	Yes
EEF2K	ABL1-BCR	-2.82356	148	Yes
MET	ABL1-BCR	2.62848	1	Yes
CDK5	ABL1-BCR	2.34785	2	Yes
CDK4	ABL1-BCR	2.12215	3	Yes
MAPK14	ABL1-BCR	1.99144	4	No
PDK1	ABL1-BCR	-1.92088	147	No
MARK2	ABL1-BCR	-1.91542	146	No
CDK6	ABL1-BCR	1.72815	5	No
STK3	ABL1-BCR	-1.42768	142	No
MAPK10	ABL1-BCR	-1.62812	145	No
NLK	ABL1-BCR	1.61552	6	No
PDPK1	ABL1-BCR	-1.54915	144	No
CSNK1A1	ABL1-BCR	-1.50034	143	No
ROCK2	ABL1-BCR	1.41864	7	No
LRRK2	ABL1-BCR	1.40833	8	No
CDK3	ABL1-BCR	1.38867	9	No
CDKL5	ABL1-BCR	-1.35246	141	No
CDK9	ABL1-BCR	1.29587	10	No
SIK1	ABL1-BCR	-1.05563	137	No
RET	ABL1-BCR	-1.16122	140	No
CDK2	ABL1-BCR	1.13791	11	No
MAPK8	ABL1-BCR	-1.13638	139	No
DAPK1	ABL1-BCR	-0.953962	135	No
CDK1	ABL1-BCR	1.10169	12	No
EIF2AK2	ABL1-BCR	-1.0889	138	No
NUAK1	ABL1-BCR	0.975839	13	No
CAMK2D	ABL1-BCR	-0.972887	136	No
MARK1	ABL1-BCR	0.927753	14	No
RPS6KB1	ABL1-BCR	-0.919191	134	No
MAP2K2	ABL1-BCR	-0.917921	133	No
CDK7	ABL1-BCR	0.913906	15	No
PAK4	ABL1-BCR	0.872586	16	No
MAPK11	ABL1-BCR	0.870848	17	No
SGK1	ABL1-BCR	0.868323	18	No
RAF1	ABL1-BCR	-0.866943	132	No
NEK2	ABL1-BCR	0.844315	19	No
ULK1	ABL1-BCR	-0.842326	131	No
PIM3	ABL1-BCR	0.800059	22	No
TRPM7	ABL1-BCR	-0.815645	130	No
TTK	ABL1-BCR	0.829808	20	No
CSNK1G1	ABL1-BCR	0.818772	21	No
CHEK1	ABL1-BCR	0.763247	23	No
NEK6	ABL1-BCR	0.356587	45	No
CHEK2	ABL1-BCR	0.754591	24	No
FLT1	ABL1-BCR	0.544374	32	No
ARAF	ABL1-BCR	-0.739361	129	No
KIT	ABL1-BCR	0.722339	25	No
AURKC	ABL1-BCR	0.637696	28	No
MTOR	ABL1-BCR	-0.717144	128	No
EPHA2	ABL1-BCR	0.488307	35	No
RPS6KA5	ABL1-BCR	-0.70865	127	No
CSNK2A1	ABL1-BCR	0.69715	26	No
MAP2K3	ABL1-BCR	-0.695401	126	No
AURKA	ABL1-BCR	0.694208	27	No
PAK6	ABL1-BCR	0.460858	36	No
MKNK2	ABL1-BCR	0.029117	76	No
PDK3	ABL1-BCR	-0.563253	123	No
PLK4	ABL1-BCR	-0.6352	125	No
TBK1	ABL1-BCR	0.63106	29	No
ATM	ABL1-BCR	0.624994	30	No
AKT2	ABL1-BCR	0.578902	31	No
AKT3	ABL1-BCR	-0.57568	124	No
MARK3	ABL1-BCR	-0.543053	122	No
AXL	ABL1-BCR	-0.432723	118	No
PDK2	ABL1-BCR	-0.434945	120	No
PAK2	ABL1-BCR	-0.528107	121	No
MAPK12	ABL1-BCR	0.51085	33	No
MELK	ABL1-BCR	0.407195	40	No
FYN	ABL1-BCR	0.49121	34	No
MAPKAPK5	ABL1-BCR	-0.355301	113	No
PAK5	ABL1-BCR	-0.0793816	88	No
PRKDC	ABL1-BCR	0.440141	37	No
PIM1	ABL1-BCR	-0.433335	119	No
PRKAA1	ABL1-BCR	0.422895	38	No
MAPK7	ABL1-BCR	-0.419765	117	No
TYK2	ABL1-BCR	0.105677	68	No
BTK	ABL1-BCR	0.407778	39	No
PRKCI	ABL1-BCR	-0.403815	116	No
CLK2	ABL1-BCR	0.397399	41	No
EGFR	ABL1-BCR	0.392274	42	No
IKBKB	ABL1-BCR	0.391224	43	No
CAMK2G	ABL1-BCR	0.362096	44	No
PRKCA	ABL1-BCR	-0.360187	115	No
PRKCH	ABL1-BCR	-0.356994	114	No
CLK1	ABL1-BCR	0.346435	46	No
GRK2	ABL1-BCR	-0.327299	112	No
PRKD2	ABL1-BCR	0.313638	47	No
PLK1	ABL1-BCR	0.310948	48	No
MAP3K8	ABL1-BCR	-0.310618	111	No
MAP2K6	ABL1-BCR	-0.307323	110	No
GSK3B	ABL1-BCR	-0.295366	109	No
MAP2K7	ABL1-BCR	0.294321	49	No
PRKCB	ABL1-BCR	-0.283341	108	No
DYRK1A	ABL1-BCR	-0.278408	107	No
MAP2K1	ABL1-BCR	0.268169	50	No
SRC	ABL1-BCR	0.259932	51	No
PAK1	ABL1-BCR	-0.253707	106	No
PRKCQ	ABL1-BCR	-0.253619	105	No
ERBB2	ABL1-BCR	-0.0602913	87	No
SYK	ABL1-BCR	0.241707	52	No
ITK	ABL1-BCR	-0.0257781	85	No
LYN	ABL1-BCR	0.233507	53	No
HIPK2	ABL1-BCR	-0.232041	104	No
ATR	ABL1-BCR	0.226493	54	No
MAPK9	ABL1-BCR	-0.218603	103	No
RPS6KA3	ABL1-BCR	-0.212681	102	No
UHMK1	ABL1-BCR	-0.195012	100	No
AURKB	ABL1-BCR	0.202023	55	No
TLK2	ABL1-BCR	-0.195704	101	No
PRKACA	ABL1-BCR	-0.190543	99	No
CSNK1D	ABL1-BCR	0.19024	56	No
FGR	ABL1-BCR	0.189623	57	No
CAMK4	ABL1-BCR	-0.189352	98	No
MAP3K7	ABL1-BCR	0.182568	58	No
ABL1	ABL1-BCR	0.182405	59	No
PRKCZ	ABL1-BCR	-0.170649	97	No
PRKAA2	ABL1-BCR	-0.156745	96	No
TEC	ABL1-BCR	0.15428	60	No
MAPK13	ABL1-BCR	0.152467	61	No
PRKCG	ABL1-BCR	-0.152205	95	No
CSNK2A2	ABL1-BCR	0.148668	62	No
PIM2	ABL1-BCR	0.1136	66	No
GRK3	ABL1-BCR	-0.143366	94	No
MAPKAPK2	ABL1-BCR	-0.137776	93	No
RPS6KA1	ABL1-BCR	0.132549	63	No
CAMK2B	ABL1-BCR	0.12687	64	No
PRKG1	ABL1-BCR	-0.124477	92	No
LCK	ABL1-BCR	0.118069	65	No
ROCK1	ABL1-BCR	-0.116713	91	No
BRAF	ABL1-BCR	0.11303	67	No
PAK3	ABL1-BCR	-0.115012	90	No
PRKD1	ABL1-BCR	-0.1052	89	No
GSK3A	ABL1-BCR	0.0966134	69	No
MAP2K4	ABL1-BCR	0.0955982	70	No
DYRK2	ABL1-BCR	0.0945413	71	No
CHUK	ABL1-BCR	0.0933743	72	No
MAP2K5	ABL1-BCR	0.0519391	73	No
TGFBR2	ABL1-BCR	0.0340263	74	No
PRKCD	ABL1-BCR	0.0293739	75	No
CDC7	ABL1-BCR	-0.0293105	86	No
PRKACB	ABL1-BCR	-0.0226162	84	No
AKT1	ABL1-BCR	-0.0204285	83	No
MAPK1	ABL1-BCR	0.0134447	77	No
CAMK2A	ABL1-BCR	0.0129264	78	No
MAPK3	ABL1-BCR	0.00949159	79	No
JAK2	ABL1-BCR	-0.00640417	82	No
PRKCE	ABL1-BCR	0.00623755	80	No
CSNK1E	ABL1-BCR	0.001201	81	No

## Sheet: f
Depmap ID	Response	Cell Line Name	Primary Disease	Lineage	Lineage Subtype	Cluster
ACH-000004	13.616	HEL	Acute Myeloid Leukemia	Myeloid	Acute Myeloid Leukemia	2
ACH-000005	14.908	HEL9217	Acute Myeloid Leukemia	Myeloid	Acute Myeloid Leukemia	7
ACH-000045	7.5644	MV411	Acute Myeloid Leukemia	Myeloid	Acute Myeloid Leukemia	1
ACH-000113	11.341	OCIAML2	Acute Myeloid Leukemia	Myeloid	Acute Myeloid Leukemia	1
ACH-000146	8.1124	THP1	Acute Myeloid Leukemia	Myeloid	Acute Myeloid Leukemia	4
ACH-000190	11.121	HDMYZ	Acute Myeloid Leukemia	Myeloid	Acute Myeloid Leukemia	7
ACH-000263	11.288	KASUMI1	Acute Myeloid Leukemia	Myeloid	Acute Myeloid Leukemia	8
ACH-000294	16.215	NB4	Acute Myeloid Leukemia	Myeloid	Acute Myeloid Leukemia	1
ACH-000336	10.084	OCIAML3	Acute Myeloid Leukemia	Myeloid	Acute Myeloid Leukemia	1
ACH-000362	9.058	MOLM13	Acute Myeloid Leukemia	Myeloid	Acute Myeloid Leukemia	8
ACH-000387	16.662	TF1	Acute Myeloid Leukemia	Myeloid	Acute Myeloid Leukemia	7
ACH-000406	13.65	U937	Acute Myeloid Leukemia	Myeloid	Acute Myeloid Leukemia	4
ACH-000498	14.372	KO52	Acute Myeloid Leukemia	Myeloid	Acute Myeloid Leukemia	4
ACH-000557	13.729	AML193	Acute Myeloid Leukemia	Myeloid	Acute Myeloid Leukemia	6
ACH-000770	8.4568	P31FUJ	Acute Myeloid Leukemia	Myeloid	Acute Myeloid Leukemia	1

## Sheet: g
ROW_ID	ROW_VERSION	lab_id	proteomic_lab_id	paired_sample	qc_salvage	patient_id	inhibitor	min_conc	max_conc	intercept	beta	beta_z	beta_p	aic	pearson_chisq	deviance	converged	ic10	ic25	ic50	ic75	ic90	auc	all_gt_50	all_lt_50	curve_type	type	proprietary	lag_days	probit_qc_error	clust
351	1	12-00294	12-00294	FALSE	FALSE	825	Rapamycin	0.0137	10	-0.0513582335848709	-0.261533749847831	-0.729982274161135	0.465401019676342	19.9935839643959	1.18228298321171	1.50905766329679	TRUE	0.0137	0.0137	0.636387811185061	10	10	150.027495402206	FALSE	FALSE	decreasing	multi_plate	Non-Proprietary	NA	NA	C5
466	1	13-00016	13-00016	FALSE	FALSE	939	Rapamycin	0.0137	10	0.469781154338259	-0.153289539492214	-0.411345299979517	0.68081935722965	15.7108151055209	2.11012779821966	2.4681057009242	TRUE	0.0137	0.0461767078283944	10	10	10	201.152668269718	TRUE	FALSE	decreasing	multi_plate	Non-Proprietary	NA	NA	C5
691	1	13-00034	13-00034	FALSE	FALSE	958	Rapamycin	0.0137	10	0.750208391042002	-0.0701911772915536	-0.17842041874635	0.858392814734854	10.8961901086796	0.778967900601197	0.859051817151436	TRUE	0.0137	10	10	10	10	223.927745871379	TRUE	FALSE	decreasing	multi_plate	Non-Proprietary	NA	NA	C1
1377	2	13-00123	13-00123	FALSE	FALSE	1027	Rapamycin	0.0137	10	0.0208282825199731	-0.257889310097943	-0.718370961115663	0.47252858690765	21.3612846879841	1.66935060450538	1.78705160285222	TRUE	0.0137	0.0137	1.20472327820781	10	10	157.881546343717	FALSE	FALSE	decreasing	multi_plate	Non-Proprietary	NA	NA	C1
1488	2	13-00147	13-00147	FALSE	FALSE	819	Rapamycin	0.0137	10	-0.322774651952763	-0.0862981496915278	-0.241707791914848	0.809006591489036	19.73467641241	1.03781838166046	1.09142810830795	TRUE	0.0137	0.0137	0.0137	10	10	111.066205121048	FALSE	TRUE	decreasing	multi_plate	Non-Proprietary	NA	NA	C2
1604	2	13-00149	13-00149	FALSE	FALSE	1049	Rapamycin	0.0137	10	0.608520541337643	-0.056429295787911	-0.182756323912873	0.854989219815229	16.8691148153109	0.455847833315483	0.471754891148864	TRUE	0.0137	0.0677744231146212	10	10	10	210.842915949857	TRUE	FALSE	decreasing	multi_plate	Non-Proprietary	NA	NA	C4
1719	2	13-00157	13-00157	FALSE	FALSE	1054	Rapamycin	0.0137	10	0.406034860027233	-0.111017795829785	-0.303465506795975	0.761535130410471	19.3087300673798	1.90703698244103	2.25209728659786	TRUE	0.0137	0.0137	10	10	10	193.094934951014	TRUE	FALSE	decreasing	multi_plate	Non-Proprietary	NA	NA	C1
1835	2	13-00160	13-00160	FALSE	FALSE	967	Rapamycin	0.0137	10	-0.0349757911842777	-0.343051228662579	-1.15410809191656	0.248455856275157	28.8004372366264	2.42362463451014	2.75034997211983	TRUE	0.0137	0.0137	0.790539812330195	10	10	155.557588366513	FALSE	FALSE	decreasing	multi_plate	Non-Proprietary	NA	NA	C6
1949	2	13-00186	13-00186	FALSE	FALSE	1072	Rapamycin	0.0137	10	0.258146548548081	-0.233043351592598	-0.638109787744337	0.523402215610031	18.4680868218265	1.69580519527906	2.11451349278447	TRUE	0.0137	0.0163476923463036	10	10	10	182.578121769886	TRUE	FALSE	decreasing	multi_plate	Non-Proprietary	NA	NA	C5
2064	3	13-00195	13-00195	FALSE	FALSE	1078	Rapamycin	0.0137	10	0.490521347794156	-0.12274780704717	-0.403860537789635	0.686315276560379	22.0522503600914	2.11117947307149	2.59671764419097	TRUE	0.0137	0.0317114455052836	10	10	10	202.0472852503	TRUE	FALSE	decreasing	multi_plate	Non-Proprietary	NA	NA	C1
2282	3	13-00245	13-00245	FALSE	FALSE	1108	Rapamycin	0.0137	10	-0.0933232320903615	-0.254484422019877	-0.711520611436708	0.47676168295677	21.6534197903571	2.40006941034808	2.82029243345358	TRUE	0.0137	0.0137	0.429889390173743	10	10	145.010277478775	FALSE	FALSE	decreasing	multi_plate	Non-Proprietary	NA	NA	C8
2393	3	13-00262	13-00262	FALSE	FALSE	1118	Rapamycin	0.0137	10	0.771062638344009	-0.404409354486555	-0.922231897015909	0.356407628581564	10.095249713707	1.10706106517096	1.29565240671582	TRUE	0.054666707800283	1.73356578470796	10	10	10	233.304348487936	TRUE	FALSE	decreasing	multi_plate	Non-Proprietary	NA	NA	C2
2507	3	13-00331	13-00331	FALSE	FALSE	1153	Rapamycin	0.0137	10	0.352590055070614	-0.0628276668746265	-0.174145361167871	0.861751224748721	16.1790126668309	0.610049176932322	0.726019491540744	TRUE	0.0137	0.0137	10	10	10	185.463037802659	TRUE	FALSE	decreasing	multi_plate	Non-Proprietary	NA	NA	C2
2622	3	13-00393	13-00393	FALSE	FALSE	1184	Rapamycin	0.0137	10	0.194046361257183	-0.151166736067985	-0.42258456931901	0.672598386812814	21.6902044798463	1.29164454057808	1.57272580531452	TRUE	0.0137	0.0137	10	10	10	172.232294296131	TRUE	FALSE	decreasing	multi_plate	Non-Proprietary	NA	NA	C6
2737	3	13-00450	13-00450	FALSE	FALSE	1224	Rapamycin	0.0137	10	0.924242110034611	-0.316887192185106	-0.705366329114788	0.480582292354127	8.81562109278072	1.17890312835314	1.24988872661875	TRUE	0.074524153801417	6.1392783157383	10	10	10	242.676620359237	TRUE	FALSE	decreasing	multi_plate	Non-Proprietary	NA	NA	C2
2851	3	13-00468	13-00468	FALSE	FALSE	1233	Rapamycin	0.0137	10	0.187933616862556	-0.181430370951883	-0.505344981488074	0.61331655459752	18.3331181959492	0.633236900627947	0.649326507879389	TRUE	0.0137	0.0137	10	10	10	172.894471104028	TRUE	FALSE	decreasing	multi_plate	Non-Proprietary	NA	NA	C1
2966	3	13-00558	13-00558	FALSE	FALSE	1341	Rapamycin	0.0137	10	0.412176566981877	-0.0741222888438164	-0.249067675952816	0.803308432529061	22.441886555984	1.37905027491438	1.42077443806933	TRUE	0.0137	0.0137	10	10	10	192.194642873682	TRUE	FALSE	decreasing	multi_plate	Non-Proprietary	NA	NA	C6
3052	4	13-00581	13-00581	FALSE	FALSE	1353	Rapamycin	0.0137	10	0.407628569055868	-0.123853383911684	-0.337834170544027	0.735488157883046	16.4843317503419	0.894200066363229	0.934784668823631	TRUE	0.0137	0.0137	10	10	10	193.778043139612	TRUE	FALSE	decreasing	multi_plate	Non-Proprietary	NA	NA	C2
3109	4	13-00584	13-00584	FALSE	FALSE	1357	Rapamycin	0.0137	10	0.164314051022351	-0.25533768058833	-0.862084455669497	0.388641044575798	29.5239905550571	3.51173177934609	3.96987037529016	TRUE	0.0137	0.0137	4.40069946615624	10	10	173.47371987917	FALSE	FALSE	decreasing	single_plate	Non-Proprietary	NA	NA	C8
3203	4	13-00602	13-00602	FALSE	FALSE	1370	Rapamycin	0.0137	10	0.41665462697277	0.0421985818031662	0.14296330036104	0.886319165475194	23.0802212255957	0.940590606194251	1.08287965126193	TRUE	0.0137	0.0137	10	10	10	187.475457339833	TRUE	FALSE	increasing	multi_plate	Non-Proprietary	NA	NA	C1
3316	4	13-00615	13-00615	FALSE	FALSE	1375	Rapamycin	0.0137	10	0.310747838226253	-0.258375448284053	-0.855254836067388	0.392410084599219	25.1177341271084	5.09503775823388	5.87328482787133	TRUE	0.0137	0.0391082447921362	10	10	10	189.016502429432	TRUE	FALSE	decreasing	multi_plate	Non-Proprietary	NA	NA	C8
3430	4	14-00045	14-00045	FALSE	FALSE	1435	Rapamycin	0.0137	10	1.03076908945611	-0.491924785190318	-1.17211430076825	0.241151169101307	10.1408867071637	1.63467722943273	1.87284762787012	TRUE	0.309166731799765	5.29988188189413	10	10	10	250.487136627712	TRUE	FALSE	decreasing	multi_plate	Non-Proprietary	NA	NA	C2
3542	4	14-00083	14-00083	FALSE	FALSE	1989	Rapamycin	0.0137	10	1.147558029874	-0.0760612404301062	-0.16640164980345	0.867840875700142	7.56840792679702	0.487367793792686	0.579791661051518	TRUE	0.0173127870440809	10	10	10	10	252.144396974174	TRUE	FALSE	decreasing	multi_plate	Non-Proprietary	NA	NA	C2
3656	4	14-00092	14-00092	FALSE	FALSE	1461	Rapamycin	0.0137	10	0.512515241828203	0.155710437767877	0.424693294576708	0.671060272575833	17.1978106037159	1.44217800846963	1.67231687351753	TRUE	0.0137	0.0137	10	10	10	192.019211447651	TRUE	FALSE	increasing	multi_plate	Non-Proprietary	NA	NA	C6
3772	4	14-00126	14-00126	FALSE	FALSE	1451	Rapamycin	0.0137	10	-0.584215165148614	-0.289491926096952	-0.947436629950544	0.343416333146976	22.9826809779761	2.33108858408698	2.48414366520963	TRUE	0.0137	0.0137	0.0137	2.05094470813976	10	93.8105728993182	FALSE	TRUE	decreasing	multi_plate	Non-Proprietary	NA	NA	C1
3882	4	14-00127	14-00127	FALSE	FALSE	1481	Rapamycin	0.0137	10	1.09266285005013	-0.176356034630345	-0.470434908216043	0.6380443288716	9.61900617846999	2.10221571954472	2.17233018980119	TRUE	0.0849160895223108	10	10	10	10	250.899377610403	TRUE	FALSE	decreasing	multi_plate	Non-Proprietary	NA	NA	C5
3985	4	14-00193	14-00193	FALSE	FALSE	1519	Rapamycin	0.0137	10	0.164492867043429	-0.135448739459114	-0.465855982647359	0.641318590100845	34.443652053299	7.19248997555018	9.04400462684525	TRUE	0.0137	0.0137	10	10	10	168.267808024337	TRUE	FALSE	decreasing	multi_plate	Non-Proprietary	NA	NA	C5
4365	5	14-00423	14-00423	FALSE	FALSE	1644	Rapamycin	0.0137	10	-0.256953560153774	-0.0446985929900127	-0.154281676945502	0.877387644014697	29.0153830042193	0.619389034674777	0.621488221538093	TRUE	0.0137	0.0137	0.0137	10	10	116.287892199246	FALSE	TRUE	decreasing	single_plate	Non-Proprietary	NA	NA	C5
4702	5	14-00495	14-00495	FALSE	FALSE	1246	Rapamycin	0.0137	10	0.221174816205918	-0.263178603361771	-0.719659927850734	0.471734404470115	17.3777694229592	0.448407816985975	0.446599982012066	TRUE	0.0137	0.0189493324531237	6.92652387601935	10	10	179.863890448014	FALSE	FALSE	decreasing	multi_plate	Non-Proprietary	NA	NA	C2
4851	5	14-00514	14-00514	FALSE	FALSE	1696	Rapamycin	0.0137	10	0.920666240012579	-0.185333653519513	-0.530060550991758	0.596069949314743	11.4904531010933	1.04734324918138	1.27151173774164	TRUE	0.0137	10	10	10	10	240.139236382064	TRUE	FALSE	decreasing	multi_plate	Non-Proprietary	NA	NA	C6
4999	5	14-00528	14-00528	FALSE	FALSE	1533	Rapamycin	0.0137	10	1.59444145386032	-0.18729305172602	-0.304928163993814	0.760420864859515	5.42820925447439	1.04937113211252	1.12709090292731	TRUE	10	10	10	10	10	272.32473364435	TRUE	FALSE	decreasing	multi_plate	Non-Proprietary	NA	NA	C5
5149	6	14-00608	14-00608	FALSE	FALSE	1749	Rapamycin	0.0137	10	0.664258482676464	-0.00283615398668418	-0.00744865957662125	0.994056884481702	12.1625272812681	1.04868081786292	1.51614655033244	TRUE	0.0137	0.0137	10	10	10	213.923768566668	TRUE	FALSE	decreasing	multi_plate	Non-Proprietary	NA	NA	C8
5294	6	14-00613	14-00613	FALSE	FALSE	1752	Rapamycin	0.0137	10	-0.805474306874476	-0.0777621714006943	-0.198083391171784	0.842979819289919	10.9937735696192	0.157668623650507	0.158343515848352	TRUE	0.0137	0.0137	0.0137	0.0206859529099229	10	63.1512485423983	FALSE	TRUE	decreasing	multi_plate	Non-Proprietary	NA	NA	C5
5443	6	14-00712	14-00712	FALSE	FALSE	1810	Rapamycin	0.0137	10	0.353256421284389	0.112172467539011	0.383399899743137	0.701423277657679	27.7389698864758	1.22691121188688	1.32830734560958	TRUE	0.0137	0.0137	10	10	10	177.310936401887	TRUE	FALSE	increasing	multi_plate	Non-Proprietary	NA	NA	C6
5593	6	14-00817	14-00817	FALSE	FALSE	1865	Rapamycin	0.0137	10	-0.712725011338551	-0.222854497457281	-0.713881754779169	0.475300300298599	17.6049128513226	0.594173809085536	0.661329374978438	TRUE	0.0137	0.0137	0.0137	0.673513113650053	10	77.9317850719483	FALSE	TRUE	decreasing	multi_plate	Non-Proprietary	NA	NA	C5
5748	6	15-00043	15-00043	FALSE	FALSE	1924	Rapamycin	0.0137	10	0.164303750757281	-0.0548276568840518	-0.155067992440438	0.876767715250546	21.691903709734	0.923512198196936	1.28514568455575	TRUE	0.0137	0.0137	10	10	10	164.488002103188	TRUE	FALSE	decreasing	multi_plate	Non-Proprietary	NA	NA	C6
5982	6	15-00276	15-00276	FALSE	FALSE	2059	Rapamycin	0.0137	10	-0.0478856592168026	-0.0489419016220378	-0.139321194578019	0.889196342359381	22.9434642146218	2.65553344214807	3.43261599435178	TRUE	0.0137	0.0137	0.105068833805995	10	10	140.110040340735	FALSE	FALSE	decreasing	multi_plate	Non-Proprietary	NA	NA	C1
6101	7	15-00287	15-00287	FALSE	FALSE	2073	Rapamycin	0.0137	10	0.259148756781336	-0.199170371284749	-0.672049464063923	0.501552207062574	27.2201662003797	2.29212359541038	2.61829944999536	TRUE	0.0137	0.0137	10	10	10	181.320018299874	TRUE	FALSE	decreasing	multi_plate	Non-Proprietary	NA	NA	C4
6243	7	15-00302	15-00302	FALSE	FALSE	2068	Rapamycin	0.0137	10	0.463857473102555	-0.0728425306880583	-0.198102701233061	0.842964711439718	14.4323650232124	0.170054992337482	0.174555015608334	TRUE	0.0137	0.0137	10	10	10	197.420024908579	TRUE	FALSE	decreasing	multi_plate	Non-Proprietary	NA	NA	C3
6394	7	15-00377	15-00377	FALSE	FALSE	2116	Rapamycin	0.0137	10	0.144783367082402	-0.0247976973649894	-0.0703264771812114	0.943933808932518	21.6790644158084	0.452039496413273	0.472523523804917	TRUE	0.0137	0.0137	10	10	10	160.850002927116	TRUE	FALSE	decreasing	multi_plate	Non-Proprietary	NA	NA	C4
6547	7	15-00482	15-00482	FALSE	FALSE	1532	Rapamycin	0.0137	10	-0.164295220382161	-0.0488753720652193	-0.138631725744056	0.889741171855731	22.0136751235561	0.497662755317741	0.503434657023749	TRUE	0.0137	0.0137	0.0137	10	10	126.875561946816	FALSE	TRUE	decreasing	multi_plate	Non-Proprietary	NA	NA	C2
6700	7	15-00563	15-00563	FALSE	FALSE	2204	Rapamycin	0.0137	10	-0.118190550024569	-0.021666798132786	-0.0615877482592812	0.950891133893422	22.7893591009774	0.214105391276417	0.215002945269158	TRUE	0.0137	0.0137	0.0137	10	10	130.758038625129	FALSE	TRUE	decreasing	multi_plate	Non-Proprietary	NA	NA	C1
6998	7	15-00578	15-00578	FALSE	FALSE	2214	Rapamycin	0.0137	10	-0.617727292166268	0.00255397919752086	0.00678261799657909	0.994588295311998	12.7358749293518	2.30268637380812	2.76248682278945	TRUE	0.0137	0.0137	0.0137	10	10	76.7401076575278	FALSE	TRUE	increasing	multi_plate	Non-Proprietary	NA	NA	C1
7118	8	15-00653	15-00653	FALSE	FALSE	2254	Rapamycin	0.0137	10	-0.0187075322200963	-0.303540945774957	-0.840028018532271	0.400892677061545	19.4554315147405	0.48763232647371	0.512762540481815	TRUE	0.0137	0.0137	0.867552940838649	10	10	155.576172748198	FALSE	FALSE	decreasing	multi_plate	Non-Proprietary	NA	NA	C3
7561	8	15-00777	15-00777	FALSE	FALSE	2314	Rapamycin	0.0137	10	1.94546939600936	-0.108398183932177	-0.171660379602817	0.863704535858261	5.01051637894165	0.247987221297026	0.35780537633737	TRUE	10	10	10	10	10	279.567644207999	TRUE	FALSE	decreasing	multi_plate	Non-Proprietary	NA	NA	C1
7717	8	15-00811	15-00811	FALSE	FALSE	2337	Rapamycin	0.0137	10	0.0192477016635217	-0.13016545039685	-0.451494827256167	0.651632952355892	31.4017486250003	0.815989220940897	0.833017128938273	TRUE	0.0137	0.0137	1.40568509795777	10	10	151.722839275328	FALSE	FALSE	decreasing	multi_plate	Non-Proprietary	NA	NA	C2
7871	8	15-00813	15-00813	FALSE	FALSE	2339	Rapamycin	0.0137	10	0.56534604667792	-0.0865883455113904	-0.281991995472711	0.777949648031795	17.4802362622339	0.440442615933592	0.449982326667202	TRUE	0.0137	0.054883384823212	10	10	10	207.914271583009	TRUE	FALSE	decreasing	multi_plate	Non-Proprietary	NA	NA	C2
8032	8	15-00837	15-00837	FALSE	FALSE	2350	Rapamycin	0.0137	10	-0.0642866734429992	-0.182659750101108	-0.515375191418473	0.606290865023477	20.3819339292133	0.167402102091167	0.170920093583933	TRUE	0.0137	0.0137	0.444589756117507	10	10	144.807924577393	FALSE	FALSE	decreasing	multi_plate	Non-Proprietary	NA	NA	C5
8191	9	15-00855	15-00855	FALSE	FALSE	2360	Rapamycin	0.0137	10	-0.417392591697366	-0.491207243156455	-1.29420242662491	0.19559550881908	17.4971061742513	1.21741838316279	1.23746484723885	TRUE	0.0137	0.0137	0.141358356230093	3.33629138807369	10	121.631383964659	FALSE	FALSE	decreasing	multi_plate	Non-Proprietary	NA	NA	C1
8347	9	15-00870	15-00870	FALSE	FALSE	2364	Rapamycin	0.0137	10	-0.364259682192063	-0.28546397533452	-0.785692769168847	0.432047500437371	18.9270028363303	0.465961939494336	0.472438933844691	TRUE	0.0137	0.0137	0.0529638051105611	10	10	116.621022578084	FALSE	FALSE	decreasing	multi_plate	Non-Proprietary	NA	NA	C1
8662	9	15-00976	15-00976	FALSE	FALSE	2453	Rapamycin	0.0137	10	0.578708995259791	-0.00573246584464022	-0.0188014201164518	0.984999520934841	17.8300515750252	0.482453939902659	0.494266509147924	TRUE	0.0137	0.0137	10	10	10	205.995592130914	TRUE	FALSE	decreasing	multi_plate	Non-Proprietary	NA	NA	C6
8826	9	16-00001	16-00001	FALSE	FALSE	2460	Rapamycin	0.0137	10	-0.0317290390489352	-0.151988210806305	-0.526687364517404	0.598410711566574	31.8242385991119	1.24747909584481	1.63344006504271	TRUE	0.0137	0.0137	0.618192061035312	10	10	147.002427078802	FALSE	FALSE	decreasing	multi_plate	Non-Proprietary	NA	NA	C5
8964	9	16-00031	16-00031	FALSE	FALSE	2477	Rapamycin	0.0137	10	0.0522286768776885	-0.209140675490731	-0.586139153305344	0.557782006924669	19.6902741419947	0.151327735770867	0.152519299432625	TRUE	0.0137	0.0137	1.77754575529381	10	10	159.149247978049	FALSE	FALSE	decreasing	multi_plate	Non-Proprietary	NA	NA	C2
9342	10	16-00056	16-00056	FALSE	FALSE	2490	Rapamycin	0.0137	10	0.810827641061061	-0.188826874688005	-0.561493672054211	0.574461042930212	12.92265971007	0.244781090918259	0.247148695475343	TRUE	0.0137	5.27200200885983	10	10	10	232.213144069389	TRUE	FALSE	decreasing	multi_plate	Non-Proprietary	NA	NA	C7
9505	10	16-00088	16-00088	FALSE	FALSE	2442	Rapamycin	0.0137	10	0.342006162229561	-0.112186952454978	-0.309683580293972	0.756801590376451	16.0674273016554	0.24298043513769	0.243847751561703	TRUE	0.0137	0.0137	10	10	10	186.477555177618	TRUE	FALSE	decreasing	multi_plate	Non-Proprietary	NA	NA	C2
9653	10	16-00094	16-00094	FALSE	FALSE	2501	Rapamycin	0.0137	10	-0.155323577866732	-0.323042646524244	-0.892906240548729	0.371907384889339	21.7326916038283	2.79489809032773	2.85991843276436	TRUE	0.0137	0.0137	0.3304546575324	10	10	141.412124093545	FALSE	FALSE	decreasing	multi_plate	Non-Proprietary	NA	NA	C4
9811	10	16-00109	16-00109	FALSE	FALSE	2511	Rapamycin	0.0137	10	-0.0919193816585803	-0.151501803996148	-0.42871491612759	0.668130704225225	21.1429964066709	0.0504425868805699	0.0504135170333628	TRUE	0.0137	0.0137	0.247408097807941	10	10	140.15798103294	FALSE	FALSE	decreasing	multi_plate	Non-Proprietary	NA	NA	C3
9965	10	16-00120	16-00120	FALSE	FALSE	2515	Rapamycin	0.0137	10	-0.657801569705947	-0.284342871850502	-0.749708347451364	0.453430378963138	14.3588236221191	0.477045788541123	0.636734052338751	TRUE	0.0137	0.0137	0.0137	1.1443364261463	10	86.2699703777384	FALSE	TRUE	decreasing	multi_plate	Non-Proprietary	NA	NA	C8
10126	11	16-00271	16-00271	FALSE	FALSE	2594	Rapamycin	0.0137	10	0.0686140260559726	-0.160956304013916	-0.453545841697723	0.650155741575678	24.6221621585624	4.4442218475438	5.77820243888581	TRUE	0.0137	0.0137	2.66807971915427	10	10	158.750495773454	FALSE	FALSE	decreasing	multi_plate	Non-Proprietary	NA	NA	C2
10290	11	16-00289	16-00289	FALSE	FALSE	2606	Rapamycin	0.0137	10	0.478810166574998	-0.0930430524172778	-0.308220281037665	0.757914721158868	19.1778387686554	0.776922639515442	0.825969073107231	TRUE	0.0137	0.0137	10	10	10	199.735436739327	TRUE	FALSE	decreasing	multi_plate	Non-Proprietary	NA	NA	C3
10429	11	16-00292	16-00292	FALSE	FALSE	2607	Rapamycin	0.0137	10	-0.0595848568073171	-0.248046734171946	-0.693916406675338	0.487734633907084	21.1882600365405	0.327411584787623	0.332019484507166	TRUE	0.0137	0.0137	0.575325571620345	10	10	148.473973365586	FALSE	FALSE	decreasing	multi_plate	Non-Proprietary	NA	NA	C3
10553	11	16-00351	16-00351	FALSE	FALSE	2630	Rapamycin	0.0137	10	0.274272511965495	-0.0308990210579149	-0.0866912173734614	0.930916957655754	22.2616646998949	1.71926398843113	2.08988829001257	TRUE	0.0137	0.0137	10	10	10	175.559506634386	TRUE	FALSE	decreasing	multi_plate	Non-Proprietary	NA	NA	C4
10700	11	16-00354	16-00354	FALSE	FALSE	2632	Rapamycin	0.0137	10	-0.0015974952825918	-0.111902733307818	-0.317531663966764	0.750840217237667	21.7161690592991	0.0750462312684761	0.075297598420522	TRUE	0.0137	0.0137	0.967890940553575	10	10	148.474263342649	FALSE	FALSE	decreasing	multi_plate	Non-Proprietary	NA	NA	C5
11010	11	16-00479	16-00479	FALSE	FALSE	2697	Rapamycin	0.0137	10	0.108951675536719	-0.0728098327267592	-0.206375768709224	0.836497397187613	20.7160861120024	0.0361479801375482	0.0361240231982311	TRUE	0.0137	0.0137	10	10	10	159.118044527605	TRUE	FALSE	decreasing	multi_plate	Non-Proprietary	NA	NA	C6
11175	12	16-00481	16-00481	FALSE	FALSE	2699	Rapamycin	0.0137	10	-0.292288198363833	-0.160394220893634	-0.449440703957969	0.653113773915101	19.2728158512967	0.195440510268958	0.196068186682569	TRUE	0.0137	0.0137	0.0150544697392698	10	10	118.111133414484	FALSE	FALSE	decreasing	multi_plate	Non-Proprietary	NA	NA	C5
11340	12	16-00494	16-00494	FALSE	FALSE	2705	Rapamycin	0.0137	10	0.0751965206118902	-0.0896315945296343	-0.254166416438548	0.799366994615544	21.6755028849297	0.361351335750992	0.364713944177719	TRUE	0.0137	0.0137	6.90372837514849	10	10	156.10942398086	FALSE	FALSE	decreasing	multi_plate	Non-Proprietary	NA	NA	C1
11502	12	16-00498	16-00498	FALSE	FALSE	2706	Rapamycin	0.0137	10	-0.1562715231763	-0.200192880215351	-0.563260717046453	0.573257363377245	22.2456894246723	0.67430580631238	0.687431811438546	TRUE	0.0137	0.0137	0.165701530851574	10	10	135.298085372001	FALSE	FALSE	decreasing	multi_plate	Non-Proprietary	NA	NA	C8
11565	12	16-00504	16-00504	FALSE	FALSE	2708	Rapamycin	0.0137	10	-0.153468145074904	-0.192463600627361	-0.663790635839965	0.506824319860403	30.5527896641168	0.992882807567027	1.21363744423836	TRUE	0.0137	0.0137	0.15948487414108	10	10	135.230059785299	FALSE	FALSE	decreasing	single_plate	Non-Proprietary	NA	NA	C6
11684	12	16-00519	16-00519	FALSE	FALSE	2713	Rapamycin	0.0137	10	0.969426892690501	0.0276796282149374	0.0814265498278658	0.935102735502376	11.7891566558158	1.10338183107808	1.32486330662201	TRUE	0.0137	10	10	10	10	237.873837795572	TRUE	FALSE	increasing	multi_plate	Non-Proprietary	NA	NA	C4
11847	12	16-00538	16-00538	FALSE	FALSE	2694	Rapamycin	0.0137	10	-0.681679742457205	-0.162739212912733	-0.429287526458866	0.667713993178741	12.9927360210129	0.112762755296239	0.113567828078469	TRUE	0.0137	0.0137	0.0137	0.90315437665066	10	77.959475729795	FALSE	TRUE	decreasing	multi_plate	Non-Proprietary	NA	NA	C6
12175	13	16-00627	16-00627	FALSE	FALSE	2785	Rapamycin	0.0137	10	-0.261514439560025	-0.103817679362749	-0.292335644190813	0.770030008364533	20.5012276587428	0.58614587557219	0.578996491585844	TRUE	0.0137	0.0137	0.0137	10	10	118.691510260634	FALSE	TRUE	decreasing	multi_plate	Non-Proprietary	NA	NA	C6
12339	13	16-00731	16-00731	FALSE	FALSE	3990	Rapamycin	0.0137	10	-0.573697819102251	-0.130449168148454	-0.352025282939464	0.724819301516886	14.1954203774487	0.362518675058968	0.37242677513936	TRUE	0.0137	0.0137	0.0137	5.92455332851002	10	86.8965953786583	FALSE	TRUE	decreasing	multi_plate	Non-Proprietary	NA	NA	C6
12480	13	16-00818	16-00818	FALSE	FALSE	4029	Rapamycin	0.0137	10	-0.178483909157262	-0.0965217580980476	-0.273314763885528	0.784611267301286	20.5834882157631	0.0462566868408629	0.0466443830167543	TRUE	0.0137	0.0137	0.0141498109146242	10	10	127.632866723024	FALSE	FALSE	decreasing	multi_plate	Non-Proprietary	NA	NA	C4
12605	13	16-00836	16-00836	FALSE	FALSE	4039	Rapamycin	0.0137	10	-0.524404129053726	-0.216513759806458	-0.58786395703547	0.556623610776403	16.7178159703902	0.136713767502497	0.135689814148141	TRUE	0.0137	0.0137	0.0137	4.9323790540346	10	96.1284293525525	FALSE	TRUE	decreasing	multi_plate	Non-Proprietary	NA	NA	C1
12730	13	16-00882	16-00882	FALSE	FALSE	4006	Rapamycin	0.0137	10	1.22782036665684	0.0651379109620482	0.173079453897424	0.862588974625922	9.1624459164265	0.403747538066224	0.514516782253057	TRUE	6.679859051149	10	10	10	10	253.267185377861	TRUE	FALSE	increasing	multi_plate	Non-Proprietary	NA	NA	C6
13000	13	16-01004	16-01004	FALSE	FALSE	4195	Rapamycin	0.0137	10	0.929345207147448	0.120848767100599	0.297052144934336	0.76642669892489	9.98275192022804	0.143891452823717	0.151646462894298	TRUE	0.0137	10	10	10	10	231.531019195909	TRUE	FALSE	increasing	multi_plate	Non-Proprietary	NA	NA	C4
13138	14	16-01049	16-01049	FALSE	FALSE	4207	Rapamycin	0.0137	10	0.413648133310337	-0.0303867379111305	-0.0837178863630254	0.933280735807066	15.4198717374101	0.183049431833271	0.187830456643787	TRUE	0.0137	0.0137	10	10	10	190.458322688657	TRUE	FALSE	decreasing	multi_plate	Non-Proprietary	NA	NA	C6
13286	14	16-01061	16-01061	FALSE	FALSE	4197	Rapamycin	0.0137	10	0.624339989489799	-0.0502702154127082	-0.13254597755384	0.894552458969622	12.4130971767366	0.0579996251579001	0.0586613661614745	TRUE	0.0137	0.100528670660328	10	10	10	212.08092081863	TRUE	FALSE	decreasing	multi_plate	Non-Proprietary	NA	NA	C2
13611	14	16-01100	16-01100	FALSE	FALSE	4231	Rapamycin	0.0137	10	0.215594596993542	-0.0228095731059643	-0.0643768145160581	0.948670191060003	18.8164013381025	0.124809792935847	0.124784954973159	TRUE	0.0137	0.0137	10	10	10	168.694679131426	TRUE	FALSE	decreasing	multi_plate	Non-Proprietary	NA	NA	C1
13772	14	16-01102	16-01102	FALSE	FALSE	4232	Rapamycin	0.0137	10	1.02551766090666	-0.0352317405678274	-0.0819689945350129	0.934671369238201	8.52329071743191	0.0731440233034588	0.0730928195371213	TRUE	0.0137	10	10	10	10	243.635305272508	TRUE	FALSE	decreasing	multi_plate	Non-Proprietary	NA	NA	C6
13935	14	16-01109	16-01109	FALSE	FALSE	4235	Rapamycin	0.0137	10	0.0554001902037977	-0.0315165524548855	-0.0896875095463375	0.928535541876238	23.0463223377758	0.132502835434653	0.132896080898623	TRUE	0.0137	0.0137	10	10	10	151.037263102965	TRUE	FALSE	decreasing	multi_plate	Non-Proprietary	NA	NA	C5
14073	14	16-01151	16-01151	FALSE	FALSE	4248	Rapamycin	0.0137	10	0.467234658922856	0.0169885397219344	0.0465618621237082	0.962862428659663	14.9157754100655	0.550802206959736	0.573420996351014	TRUE	0.0137	0.0137	10	10	10	193.898519853644	TRUE	FALSE	increasing	multi_plate	Non-Proprietary	NA	NA	C3
14221	15	16-01185	16-01185	FALSE	FALSE	4252	Rapamycin	0.0137	10	0.231851780155403	0.219374730129993	0.6142019567982	0.539081880465414	20.1881741478577	1.63775921855653	1.77617759740801	TRUE	0.0137	0.0137	0.0877041321423356	10	10	158.531197701272	FALSE	FALSE	increasing	multi_plate	Non-Proprietary	NA	NA	C4
14385	15	16-01191	16-01191	FALSE	FALSE	4256	Rapamycin	0.0137	10	-0.39598600387145	-0.00733729154530998	-0.0203234660833457	0.983785336424068	15.9430959917613	0.200277085707482	0.20172022401799	TRUE	0.0137	0.0137	0.0137	10	10	99.4214445247643	FALSE	TRUE	decreasing	multi_plate	Non-Proprietary	NA	NA	C6
14515	15	16-01201	16-01201	FALSE	FALSE	4260	Rapamycin	0.0137	10	-0.11350925026845	-0.400747975105254	-1.08910350435115	0.276108244729978	18.5619756250399	1.20621425082636	1.28598496787449	TRUE	0.0137	0.0137	0.52080861339407	10	10	149.598706828792	FALSE	FALSE	decreasing	multi_plate	Non-Proprietary	NA	NA	C5
14636	15	16-01225	16-01225	FALSE	FALSE	4274	Rapamycin	0.0137	10	0.876431517024197	-0.181592387955997	-0.431645771925285	0.665998885977545	9.37275653927449	0.0877171174073301	0.0865075829893771	TRUE	0.0137	10	10	10	10	236.925831668757	TRUE	FALSE	decreasing	multi_plate	Non-Proprietary	NA	NA	C3
14791	15	16-01227	16-01227	FALSE	FALSE	4275	Rapamycin	0.0137	10	1.00437569852988	-0.279042021374723	-0.609176039979649	0.542407760004122	8.2411266767912	1.18580550743321	1.39394228267765	TRUE	0.101527772711306	10	10	10	10	247.21965107079	TRUE	FALSE	decreasing	multi_plate	Non-Proprietary	NA	NA	C7
14957	15	16-01237	16-01237	FALSE	FALSE	4291	Rapamycin	0.0137	10	0.490730948066271	-0.0991894333431574	-0.2674274171758	0.789140092047295	13.9234050545729	0.128527907166845	0.130499444910514	TRUE	0.0137	0.0140383058818161	10	10	10	201.160574989099	TRUE	FALSE	decreasing	multi_plate	Non-Proprietary	NA	NA	C5
15283	16	16-01270	16-01270	FALSE	FALSE	4317	Rapamycin	0.0137	10	0.237263182748605	-0.0788850174426014	-0.221346506765814	0.824822640737722	18.0270801093376	0.0824867656190365	0.0821567641692227	TRUE	0.0137	0.0137	10	10	10	173.71617214263	TRUE	FALSE	decreasing	multi_plate	Non-Proprietary	NA	NA	C7
15443	16	17-00021	17-00021	FALSE	FALSE	4324	Rapamycin	0.0137	10	1.00078141695838	-0.336954670486579	-0.71911949083521	0.472067299083908	15.4496214641195	6.08386462742413	5.5836825165287	TRUE	0.146771650869495	9.29431951412947	10	10	10	247.711546333298	TRUE	FALSE	decreasing	multi_plate	Non-Proprietary	NA	NA	C2
15598	16	17-00025	17-00025	FALSE	FALSE	4325	Rapamycin	0.0137	10	-0.372076144427069	-0.0232772351893603	-0.0647406316019432	0.948380511323011	17.6399743317967	2.27961070452992	2.56972575306097	TRUE	0.0137	0.0137	0.0137	10	10	102.703055823953	FALSE	TRUE	decreasing	multi_plate	Non-Proprietary	NA	NA	C1
15758	16	17-00066	17-00066	FALSE	FALSE	4364	Rapamycin	0.0137	10	0.125346171106165	-0.0776098309281588	-0.219713460019151	0.826094321225715	21.2611577634644	0.236582492177569	0.240204755676545	TRUE	0.0137	0.0137	10	10	10	161.195830373148	TRUE	FALSE	decreasing	multi_plate	Non-Proprietary	NA	NA	C2
15902	16	17-00072	17-00072	FALSE	FALSE	4366	Rapamycin	0.0137000000104308	10	1.49186688701141	-0.396108558498116	-0.436431006114778	0.662524046871403	4.88022869897248	0.104307842459436	0.109344880267604	TRUE	3.39573502179126	10	10	10	10	269.991393337865	TRUE	FALSE	decreasing	no_replicate	Non-Proprietary	NA	NA	C6
16046	16	17-00123	17-00123	FALSE	FALSE	4395	Rapamycin	0.0137	10	-0.273338063994503	-0.00368201484072798	-0.0103499759073567	0.991742061453585	21.466368822647	1.19112688991179	1.2384332557033	TRUE	0.0137	0.0137	0.0137	10	10	112.500564468436	FALSE	TRUE	decreasing	multi_plate	Non-Proprietary	NA	NA	C5
16198	17	17-00313	17-00313	FALSE	FALSE	4464	Rapamycin	0.0137	10	-2.09971254400294	-1.30336228232345	-1.57838829379105	0.114476432860594	8.92213842436403	1.72912435945702	1.41412980397845	TRUE	0.0137	0.0137	0.0244892500240524	0.0806065027029979	0.235627319332291	44.8562135911983	FALSE	FALSE	decreasing	multi_plate	Non-Proprietary	NA	NA	C3
16358	17	17-00322	17-00322	FALSE	FALSE	4468	Rapamycin	0.0137	10	-0.535830976462448	-0.0796625809358143	-0.216334057971161	0.828727363140341	14.3516117684644	0.141596689091056	0.156470718474346	TRUE	0.0137	0.0137	0.0137	10	10	88.3065684449093	FALSE	TRUE	decreasing	multi_plate	Non-Proprietary	NA	NA	C6
16521	17	17-00325	17-00325	FALSE	FALSE	4470	Rapamycin	0.0137	10	-0.341463055223967	-0.0586102833399152	-0.163800505693809	0.869888193570526	17.2269535949669	0.0266505732288346	0.0265821476686796	TRUE	0.0137	0.0137	0.0137	10	10	107.682059472502	FALSE	TRUE	decreasing	multi_plate	Non-Proprietary	NA	NA	C5
16685	17	17-00328	17-00328	FALSE	FALSE	4472	Rapamycin	0.0137	10	0.3737484567433	0.0072488124271127	0.0201407875070432	0.98393106301065	16.2985189708389	0.174795262722997	0.175470517514557	TRUE	0.0137	0.0137	10	10	10	184.548974942758	TRUE	FALSE	increasing	multi_plate	Non-Proprietary	NA	NA	C4
16851	17	17-00337	17-00337	FALSE	FALSE	4475	Rapamycin	0.0137	10	0.662843943206322	-0.0628726977976856	-0.163898235195928	0.869811256423298	11.8959778558689	0.0537081075623276	0.0542595825032973	TRUE	0.0137	0.652963105202915	10	10	10	216.064405447562	TRUE	FALSE	decreasing	multi_plate	Non-Proprietary	NA	NA	C6
17015	17	17-00436	17-00436	FALSE	FALSE	4240	Rapamycin	0.0137	10	-0.564873842713575	-0.123667241028361	-0.334277566050582	0.738170117431784	14.2673870196846	0.138980402995627	0.133809118267559	TRUE	0.0137	0.0137	0.0137	7.69711200939029	10	87.4542521710526	FALSE	TRUE	decreasing	multi_plate	Non-Proprietary	NA	NA	C1
17171	18	17-00441	17-00441	FALSE	FALSE	4511	Rapamycin	0.0137	10	0.688709200757218	-0.336055164279841	-0.810609386921192	0.41759002449514	12.0597554195244	0.545532131110092	0.547903447170897	TRUE	0.0172103631979061	1.10213052190912	10	10	10	225.902883629086	TRUE	FALSE	decreasing	multi_plate	Non-Proprietary	NA	NA	C2
17326	18	17-00444	17-00444	FALSE	FALSE	4513	Rapamycin	0.0137	10	-0.54506695685645	-0.38298921886826	-1.01714302960061	0.309085393000744	16.6768872043071	1.80768822906262	2.21490378386937	TRUE	0.0137	0.0137	0.0377404101816765	2.17775888921804	10	102.74418814925	FALSE	FALSE	decreasing	multi_plate	Non-Proprietary	NA	NA	C8
17486	18	17-00536	17-00536	FALSE	FALSE	4567	Rapamycin	0.0137	10	0.0728764759950663	-0.136835140629503	-0.386500331610991	0.699126157060423	23.720606338724	4.61665030449465	6.07340953814504	TRUE	0.0137	0.0137	3.40967351805534	10	10	158.096621650275	FALSE	FALSE	decreasing	multi_plate	Non-Proprietary	NA	NA	C5
17648	18	17-00551	17-00551	FALSE	FALSE	4573	Rapamycin	0.0137	10	1.19145616791631	-0.0223358780965858	-0.0484991584175098	0.961318435139728	7.41812085070751	1.74467819142557	1.87951916010018	TRUE	0.0137	10	10	10	10	253.429882370963	TRUE	FALSE	decreasing	multi_plate	Non-Proprietary	NA	NA	C2
17812	18	17-00613	17-00613	FALSE	FALSE	4592	Rapamycin	0.0137	10	0.492224351794828	-0.0735993977222126	-0.199076957434598	0.842202545760495	14.0274517919863	0.142198523334316	0.141458106213731	TRUE	0.0137	0.0137	10	10	10	200.292562156838	TRUE	FALSE	decreasing	multi_plate	Non-Proprietary	NA	NA	C2
17972	18	17-00634	17-00634	FALSE	FALSE	4603	Rapamycin	0.0137	10	-0.201231601686621	-0.420178146406516	-1.13732848444169	0.255400991353156	19.518621350044	3.8318680616449	4.86198953186748	TRUE	0.0137	0.0137	0.331983250555329	10	10	141.024571386585	FALSE	FALSE	decreasing	multi_plate	Non-Proprietary	NA	NA	C1
18131	18	17-00641	17-00641	FALSE	FALSE	1813	Rapamycin	0.0137	10	0.728290344387425	-0.251493377264619	-0.616144664048765	0.537799046149912	10.6317558029659	0.196660594112731	0.211539397766788	TRUE	0.0137	1.63692882251291	10	10	10	227.244970334654	TRUE	FALSE	decreasing	multi_plate	Non-Proprietary	NA	NA	C2
18291	19	17-00676	17-00676	FALSE	FALSE	4627	Rapamycin	0.0137	10	0.233057254866873	-0.215775500660513	-0.594659545785743	0.552071068336072	17.7477063123416	0.504688421744248	0.51573370740509	TRUE	0.0137	0.0137	10	10	10	179.220031186428	TRUE	FALSE	decreasing	multi_plate	Non-Proprietary	NA	NA	C5
18455	19	17-00678	17-00678	FALSE	FALSE	4624	Rapamycin	0.0137	10	0.0112259891935211	-0.082482793173671	-0.234438193881359	0.814644810255699	23.0821385286998	1.12992836522992	1.15249553247445	TRUE	0.0137	0.0137	1.36819687803127	10	10	148.498804749885	FALSE	FALSE	decreasing	multi_plate	Non-Proprietary	NA	NA	C1
18617	19	17-00687	17-00687	FALSE	FALSE	4631	Rapamycin	0.0137	10	-2.24614071523627	-0.697786558717254	-0.787344898149906	0.431079993405594	5.5738756111921	0.900928831922806	0.776157566042231	TRUE	0.0137	0.0137	0.0137	0.0137	0.0414716688341371	13.1533125264233	FALSE	TRUE	decreasing	multi_plate	Non-Proprietary	NA	NA	C4
18777	19	17-00741	17-00741	FALSE	FALSE	4641	Rapamycin	0.0137	10	-0.522803925954628	-0.0130158926563322	-0.0353095147011736	0.971832936428686	14.0887359179464	0.0446602782464511	0.0444176502033345	TRUE	0.0137	0.0137	0.0137	10	10	86.6209872629868	FALSE	TRUE	decreasing	multi_plate	Non-Proprietary	NA	NA	C5
18934	19	17-00770	17-00770	FALSE	FALSE	4664	Rapamycin	0.0137	10	0.0556154779457665	-0.394907527143917	-1.06490102601559	0.286920720693274	18.7497680850182	1.39021805334705	1.65937156453584	TRUE	0.0137	0.0270884191301941	1.38270598348828	10	10	167.489540286742	FALSE	FALSE	decreasing	multi_plate	Non-Proprietary	NA	NA	C3
19092	19	17-00834	17-00834	FALSE	FALSE	4678	Rapamycin	0.0137	10	-0.303581151984356	-0.0124652692179962	-0.034941561587202	0.972126339479083	20.3401866313346	2.84906731559061	3.08720921323068	TRUE	0.0137	0.0137	0.0137	10	10	109.600911839688	FALSE	TRUE	decreasing	multi_plate	Non-Proprietary	NA	NA	C1
19379	20	17-00878	17-00878	FALSE	FALSE	4701	Rapamycin	0.0137	10	0.516191459705725	-0.149312580544353	-0.397114337651865	0.691283147495932	14.777074681842	0.7930343407957	0.768897641036398	TRUE	0.0137	0.0870703816480557	10	10	10	205.519686181763	TRUE	FALSE	decreasing	multi_plate	Non-Proprietary	NA	NA	C7
19502	20	17-00881	17-00881	FALSE	FALSE	4703	Rapamycin	0.0137	10	0.198155359750698	-0.406979900448075	-1.07576338895326	0.282033089739376	20.2991434647663	1.98985651316265	2.33125975644042	TRUE	0.0137	0.0675513744470954	3.06831770194183	10	10	182.743542715958	FALSE	FALSE	decreasing	multi_plate	Non-Proprietary	NA	NA	C6
19623	20	17-00896	17-00896	FALSE	FALSE	4709	Rapamycin	0.0137	10	-0.403863834483827	0.0952664040445559	0.261054726672453	0.794050304217615	17.9193538674454	2.87162905974494	3.15462749633607	TRUE	0.0137	0.0137	0.0137	10	10	94.1052955099354	FALSE	TRUE	increasing	multi_plate	Non-Proprietary	NA	NA	C5
19744	20	17-00901	17-00901	FALSE	FALSE	4712	Rapamycin	0.0137	10	-1.18773868150645	-0.486745440627419	-1.06979309339058	0.284712451797562	10.158626786525	0.414722311764424	0.524892631016973	TRUE	0.0137	0.0137	0.0137	0.0882260847842489	1.55898353289106	52.3298965701309	FALSE	TRUE	decreasing	multi_plate	Non-Proprietary	NA	NA	C1
19847	20	17-00908	17-00908	FALSE	FALSE	4718	Rapamycin	0.0137000000104308	10	-2.57962287806306	-0.225682431386878	-0.125516916839669	0.900114333246527	4.1070283314072	0.270250436734809	0.19376695910557	TRUE	0.0137	0.0137	0.0137	0.0137	0.0137	2.09958182709819	FALSE	TRUE	decreasing	no_replicate	Non-Proprietary	NA	NA	C7
20158	20	17-00963	17-00963	FALSE	FALSE	4201	Rapamycin	0.0137	10	-0.718235092534972	-0.083201496029876	-0.217105185607726	0.828126372817198	12.003588105296	1.50690732886964	2.18147191784431	TRUE	0.0137	0.0137	0.0137	0.297960291333298	10	71.0169960046213	FALSE	TRUE	decreasing	multi_plate	Non-Proprietary	NA	NA	C2
20332	21	17-01054	17-01054	FALSE	FALSE	4782	Rapamycin	0.0137	10	0.538359729881285	-0.146896886263051	-0.388960878966906	0.697305086133402	14.5737008254021	0.581960486223231	0.812075074052546	TRUE	0.0137	0.118385706328748	10	10	10	207.549724434127	TRUE	FALSE	decreasing	multi_plate	Non-Proprietary	NA	NA	C3
20508	21	17-01060	17-01060	FALSE	FALSE	4785	Rapamycin	0.0137	10	0.241292106700158	-0.0340199297678854	-0.0957415945815226	0.923725804919594	18.2641933065648	0.477744376359219	0.563784336499057	TRUE	0.0137	0.0137	10	10	10	172.076346437478	TRUE	FALSE	decreasing	multi_plate	Non-Proprietary	NA	NA	C6
20681	21	18-00007	18-00007	FALSE	FALSE	4849	Rapamycin	0.0137	10	0.0745578924948285	-0.264758322258537	-0.734233686284187	0.462806326060473	19.2130272320402	0.181785432001403	0.181108872820106	TRUE	0.0137	0.0137	1.91250769095203	10	10	164.11035468421	FALSE	FALSE	decreasing	multi_plate	Non-Proprietary	NA	NA	C4
20855	21	18-00101	18-00101	FALSE	FALSE	4896	Rapamycin	0.0137	10	-0.542138619411325	0.00108645681046492	0.00293289556025379	0.997659891268914	13.7360314585508	0.0507039486818638	0.050710986926748	TRUE	0.0137	0.0137	0.0137	10	10	84.0945414831827	FALSE	TRUE	increasing	multi_plate	Non-Proprietary	NA	NA	C1
21022	21	18-00103	18-00103	FALSE	FALSE	4894	Rapamycin	0.0137	10	-0.0478875567622571	0.00906185265182599	0.0258041124591045	0.979413581674399	23.2259728561677	0.342912126433469	0.345144028347744	TRUE	0.0137	0.0137	0.0137	10	10	137.249868023609	FALSE	TRUE	increasing	multi_plate	Non-Proprietary	NA	NA	C2
21195	21	18-00105	18-00105	FALSE	FALSE	4898	Rapamycin	0.0137	10	0.462553854148605	0.121267115424433	0.333555572907537	0.738714947602126	15.7705684249037	1.27677864908736	1.69705868168443	TRUE	0.0137	0.0137	10	10	10	188.524492626991	TRUE	FALSE	increasing	multi_plate	Non-Proprietary	NA	NA	C2
21364	22	18-00149	18-00149	FALSE	FALSE	4057	Rapamycin	0.0137	10	0.469089882596358	0.0183658792112218	0.0503253333941123	0.959863136214547	17.8121102102725	0.927144757569792	0.918994402524159	TRUE	0.0137	0.0137	10	10	10	194.027241230791	TRUE	FALSE	increasing	multi_plate	Non-Proprietary	NA	NA	C4
21538	22	18-00190	18-00190	FALSE	FALSE	4943	Rapamycin	0.0137	10	1.27684710476226	0.0564684687736581	0.119509449834941	0.904871753807518	7.12439649885122	0.104718660603241	0.106593948014343	TRUE	1.2110942037085	10	10	10	10	256.135502904875	TRUE	FALSE	increasing	multi_plate	Non-Proprietary	NA	NA	C1
21713	22	18-00218	18-00218	FALSE	FALSE	4961	Rapamycin	0.0137	10	-0.127325034266521	0.0168712100617718	0.0479042415761488	0.961792558984786	21.4219199787841	1.06896323357453	1.13696035829419	TRUE	0.0137	0.0137	0.0137	10	10	127.835792114381	FALSE	TRUE	increasing	multi_plate	Non-Proprietary	NA	NA	C1
21888	22	18-00251	18-00251	FALSE	FALSE	4514	Rapamycin	0.0137	10	-0.20820838312463	-0.157375307687293	-0.443552463189615	0.65736618086212	20.5428583190627	0.271593835204303	0.281225611434914	TRUE	0.0137	0.0137	0.0475358644584169	10	10	127.325771878236	FALSE	FALSE	decreasing	multi_plate	Non-Proprietary	NA	NA	C5
22055	22	18-00260	18-00260	FALSE	FALSE	4989	Rapamycin	0.0137	10	-0.80881184791378	-0.258991024488337	-0.660260573486178	0.509086626522748	12.1835117795127	1.18597031639776	1.51467210539542	TRUE	0.0137	0.0137	0.0137	0.302912076979469	10	70.9540663475673	FALSE	TRUE	decreasing	multi_plate	Non-Proprietary	NA	NA	C1
22220	23	18-00278	18-00278	FALSE	FALSE	4998	Rapamycin	0.0137	10	0.687424130603897	-0.27308489246274	-0.67319933381373	0.500820484975013	11.0174915010522	1.52318376414456	1.81139537123867	TRUE	0.0137	1.11528775162307	10	10	10	224.441991452661	TRUE	FALSE	decreasing	multi_plate	Non-Proprietary	NA	NA	C2
22351	23	18-00290	18-00290	FALSE	FALSE	5007	Rapamycin	0.0137	10	0.988687535422571	-0.04145358712769	-0.0977242415362633	0.922151265725745	12.0811459249589	2.34215774999265	2.42356957480294	TRUE	0.0137	10	10	10	10	241.314277409681	TRUE	FALSE	decreasing	multi_plate	Non-Proprietary	NA	NA	C4
22513	23	18-00327	18-00327	FALSE	FALSE	5024	Rapamycin	0.0137	10	-0.624155563776201	0.0188550515464721	0.0499114700770322	0.960192936897348	14.5335739169508	0.751336368155269	0.740820462383173	TRUE	0.0137	0.0137	0.0137	10	10	75.4824661298936	FALSE	TRUE	increasing	multi_plate	Non-Proprietary	NA	NA	C1
22683	23	18-00408	18-00408	FALSE	FALSE	5061	Rapamycin	0.0137	10	-0.17423582239571	-0.308746250109038	-0.855393675887092	0.392333243491931	20.8283965971911	1.61521096163686	1.9711452544592	TRUE	0.0137	0.0137	0.272766132420293	10	10	138.633397360202	FALSE	FALSE	decreasing	multi_plate	Non-Proprietary	NA	NA	C6
22971	23	19-00084	19-00084	FALSE	FALSE	5109	Rapamycin	0.0137	10	-0.510178913735984	-0.0734831512981647	-0.200441943532082	0.841134958829083	14.676853574739	0.121420356629021	0.122123713112503	TRUE	0.0137	0.0137	0.0137	10	10	90.6155517746326	FALSE	TRUE	decreasing	multi_plate	Non-Proprietary	NA	NA	C7
23104	23	19-00092	19-00092	FALSE	FALSE	5111	Rapamycin	0.0137	10	0.118566405051583	-0.021743257848897	-0.0617542222827329	0.950758559191727	22.6740447185631	0.321168003487794	0.323989440840913	TRUE	0.0137	0.0137	10	10	10	157.737551449879	TRUE	FALSE	decreasing	multi_plate	Non-Proprietary	NA	NA	C3
23261	24	19-00154	19-00154	FALSE	FALSE	5148	Rapamycin	0.0137	10	-0.583942719094574	-0.239367358266826	-0.642382639238509	0.520624769074773	15.7965328500981	1.49916244449159	1.63868932107786	TRUE	0.0137	0.0137	0.0137	2.38991268916572	10	91.2476511250763	FALSE	TRUE	decreasing	multi_plate	Non-Proprietary	NA	NA	C2

## Sheet: h
Group	Num	Type
C1 & C8	8	Yes (prob > 0.5)
Other	5	Yes (prob > 0.5)
Other	4	No (prob < 0.5)

## Sheet: i
gene	logp_cptac	logp_beataml
A2M	3.0279	5.17414
AAAS	-1.11209	-0.543217
AACS	6.55272	0.143316
AAGAB	5.27813	-0.0265088
AAK1	4.7897	1.33224
AAMDC	-3.57712	-6.86496
AAMP	-0.322755	-0.552747
AAR2	-0.754891	-3.46853
AARS2	-9.80708	-1.56541
AARSD1	-1.1403	-0.235274
AASDHPPT	-3.34074	-2.76689
AATF	-16.0206	-4.34177
ABCB10	-0.566935	0.209852
ABCB6	0.118572	0.218582
ABCB7	-2.16923	-3.18569
ABCB8	0.518999	-0.0934503
ABCC1	-4.97062	-2.7556
ABCC4	-0.156224	0.380642
ABCD1	14.8972	5.26252
ABCD3	7.9331	1.78681
ABCE1	-7.13543	-3.70963
ABCF1	0.605013	3.36762
ABCF3	2.22387	1.3934
ABHD10	-6.57322	-3.52752
ABHD11	2.54671	1.93355
ABHD12	0.0576665	-1.43921
ABHD14B	0.310797	-0.361637
ABHD16A	4.3506	1.44911
ABHD17A	6.19954	1.51492
ABHD17B	-2.5868	-0.480428
ABI1	1.88406	1.58588
ABI2	-4.78978	-1.82378
ABI3	12.7204	6.66651
ABL1	-3.19101	-0.583948
ABL2	-4.75306	-1.9066
ABR	25.4286	1.97251
ABRACL	-0.0266992	0.78717
ABRAXAS1	-6.06879	-1.67387
ABRAXAS2	1.04908	1.06586
ABT1	-13.0871	-6.24219
ACAA1	2.96948	0.43581
ACAA2	-0.638278	-1.22408
ACACA	-0.300537	-0.723245
ACAD10	-2.61294	-0.582769
ACAD8	-4.17373	-3.94574
ACAD9	0.68743	0.956987
ACADM	-1.2933	-0.320232
ACADS	-1.16285	-0.934837
ACADSB	-3.68239	-1.92805
ACADVL	1.33625	0.0472596
ACAP1	-0.483541	-0.116749
ACAP2	23.8923	10.8492
ACAT1	1.12589	2.04386
ACAT2	-0.138767	-0.105506
ACBD3	2.46972	0.324286
ACBD5	8.96679	0.524963
ACBD6	-3.36749	-0.516912
ACD	-0.12153	-1.38772
ACIN1	-4.73301	-2.71371
ACLY	2.15826	0.497663
ACO1	-1.20357	-2.77048
ACO2	-0.0962971	0.169138
ACOT1	-3.4023	-0.244813
ACOT11	3.63637	1.41296
ACOT13	-2.29127	-2.23752
ACOT2	-6.85786	-1.68271
ACOT7	0.140123	-0.00267358
ACOT8	14.4718	0.92139
ACOT9	1.17565	1.57593
ACOX1	4.74908	0.821247
ACOX3	5.87265	0.591017
ACP1	-1.36097	-0.693246
ACP2	5.06467	0.545833
ACP6	-1.91069	-0.639979
ACSF2	-1.60315	-0.633819
ACSF3	-5.71718	-6.46226
ACSL1	24.6613	4.42228
ACSL3	4.94231	4.3772
ACSL4	20.1372	8.19102
ACSL5	0.380012	0.577413
ACSM3	-0.970289	-0.280524
ACSS1	-8.25873	-4.82748
ACSS2	23.6303	7.79778
ACTB	21.6678	9.07087
ACTBL2	16.0604	1.52328
ACTG1	2.72071	1.85427
ACTL6A	-4.46239	-5.64492
ACTN1	4.4381	2.04057
ACTN2	0.56464	1.73552
ACTN4	7.12996	3.44481
ACTR10	6.92779	2.93062
ACTR1A	4.64321	3.52403
ACTR1B	2.14306	1.18245
ACTR2	26.1383	5.44893
ACTR3	25.3136	9.68794
ACTR3B	-0.0428627	-0.514465
ACTR5	-2.52027	-1.12504
ACTR6	-7.04794	0.112551
ACTR8	-2.05542	-1.14557
ACY3	0.0375323	-0.0645848
ACYP1	-2.43097	-0.270514
ACYP2	-0.391094	-1.44084
ADA	-6.41271	-6.70314
ADA2	22.0258	8.06599
ADAM10	21.6929	6.31085
ADAM15	10.3943	5.09449
ADAM17	6.5997	0.047561
ADAM8	15.2549	5.55557
ADAP1	24.8587	8.42275
ADAR	-5.43262	-4.8443
ADARB1	-3.55693	-1.58912
ADAT1	-3.73074	-0.704059
ADAT3	-1.40003	-0.323626
ADCY7	27.4822	2.20096
ADD1	3.3891	3.23186
ADD2	-1.21882	0.217117
ADD3	9.23383	5.81557
ADGRE1	11.9768	0.349937
ADGRE2	0.0535981	0.39191
ADGRG5	-1.25553	-2.61042
ADH5	-9.30037	-1.65369
ADI1	-0.901204	-0.488894
ADK	-0.289508	-0.596183
ADNP	-24.0181	-9.09752
ADO	1.33666	-0.830309
ADPGK	8.52654	0.277447
ADPRH	7.64809	0.783865
ADRM1	-0.523865	0.755156
ADSL	-0.198024	0.0474428
AFDN	0.620388	3.11789
AFF1	-6.72218	-3.56368
AFF4	-0.390768	-0.490528
AFG1L	-0.286434	-2.31178
AFG3L2	-5.42796	-4.31961
AFTPH	12.0861	6.153
AGA	-3.05883	-3.13436
AGAP2	-3.17948	-0.235043
AGAP3	1.21104	0.696149
AGFG1	28.4397	11.5303
AGFG2	-1.49563	-0.141049
AGGF1	-4.08293	-0.0969275
AGK	-4.715	-4.27521
AGL	1.83144	1.17502
AGMAT	0.239517	0.120669
AGO1	-0.0306335	-0.909762
AGO2	-0.988768	-0.799531
AGO3	-3.02785	-3.75805
AGO4	6.61037	2.73678
AGPAT1	-2.02476	-1.54738
AGPAT2	1.544	2.05652
AGPAT3	8.33195	6.20139
AGPAT5	-8.69661	-2.63325
AGPS	5.50554	0.663364
AGTPBP1	10.8319	7.95806
AGTRAP	5.92864	2.26855
AHCTF1	-3.38254	-0.0807115
AHCY	-0.876787	0.292635
AHCYL1	5.44938	2.95883
AHCYL2	1.52513	0.781687
AHDC1	-15.9574	-5.24928
AHNAK	12.1898	1.2322
AHR	4.43031	0.7905
AHSA1	-0.907009	-0.285596
AHSG	0.648354	2.43973
AIDA	-0.212849	1.41738
AIF1	32.5066	8.98753
AIF1L	-1.952	-0.437031
AIFM1	-1.94636	-1.7074
AIFM2	11.4341	3.08715
AIMP1	0.515531	1.19435
AIMP2	0.462763	-0.0609498
AIP	2.83987	-0.135495
AK1	0.312444	2.09231
AK2	4.75	-0.752783
AK3	-6.90559	-4.15427
AK4	0.0767546	-0.0405604
AK6	-0.000167974	-0.347698
AKAP1	-1.3147	0.112793
AKAP10	14.9233	6.02837
AKAP11	-0.248668	-1.22713
AKAP13	31.1239	12.6196
AKAP17A	-5.63064	-3.96794
AKAP7	4.12168	1.67484
AKAP8	-1.04865	-0.393722
AKAP8L	-11.5486	-2.53946
AKAP9	-2.94594	-0.85837
AKNA	10.8147	8.11564
AKR1A1	0.0855478	-0.343333
AKR1B1	1.30238	0.219443
AKR1C3	-4.07672	-2.38536
AKR7A2	6.45085	0.039415
AKT1	2.061	0.461344
AKT1S1	1.89272	0.0557847
AKT2	2.84592	-0.197988
ALAD	3.26498	3.42508
ALAS1	0.755091	1.01491
ALB	0.740057	3.58045
ALCAM	0.0863164	-0.716306
ALDH16A1	8.90185	2.42339
ALDH18A1	-11.0054	-2.39637
ALDH1A1	0.481159	0.0282238
ALDH1B1	-4.43957	-4.49037
ALDH1L2	-0.198813	3.1199
ALDH2	2.30598	0.46485
ALDH3A2	17.6821	6.35591
ALDH3B1	23.6256	7.42605
ALDH4A1	0.114712	0.0463783
ALDH5A1	-15.1396	-8.7947
ALDH6A1	-8.60829	-4.38691
ALDH7A1	-6.04496	-2.88702
ALDH9A1	2.9505	1.10861
ALDOA	10.051	3.4979
ALDOC	1.19055	4.91394
ALG1	0.861281	0.393034
ALG11	0.328771	0.504109
ALG13	4.36732	1.59024
ALG2	0.686445	0.652498
ALG5	0.0628003	0.163715
ALG6	-0.212295	-0.132417
ALKBH3	-0.694178	0.401135
ALKBH4	-1.56715	-1.39428
ALKBH5	-3.98651	-6.64676
ALKBH8	-0.391181	0.546494
ALOX5	10.8832	4.47967
ALOX5AP	18.5424	8.09347
ALS2	-6.24659	-0.839424
ALYREF	-1.05368	-0.512024
AMBRA1	-1.34975	-0.261523
AMDHD2	0.320157	1.30024
AMOTL1	-5.22782	-0.537205
AMPD2	-0.822592	0.0184322
AMPD3	0.487346	1.58826
AMZ2	-2.52958	-0.917902
ANAPC1	-5.6535	-0.132679
ANAPC10	-0.88928	0.168678
ANAPC16	-0.80181	0.218287
ANAPC2	-1.555	0.363902
ANAPC4	0.805159	0.0270455
ANAPC5	-3.26988	-0.00549164
ANAPC7	-3.91819	0.194512
ANGEL2	-4.43854	-4.52387
ANK1	-0.100874	0.907371
ANKFY1	29.2344	7.80529
ANKHD1	0.0898293	-0.741257
ANKHD1-EIF4EBP3	0.864074	-0.380076
ANKLE2	-4.97306	-1.75613
ANKMY2	-10.4285	-5.76579
ANKRD11	-6.01692	-2.36506
ANKRD13A	14.5293	5.11286
ANKRD13D	0.915639	1.91565
ANKRD17	-4.3264	-1.73581
ANKRD27	-9.5196	-9.62566
ANKRD28	-6.10774	-3.6162
ANKRD44	19.301	5.64673
ANKRD50	-1.19385	-0.628352
ANKRD54	-2.40845	-2.98685
ANKS1A	10.7005	4.33338
ANKZF1	-0.0594802	-0.152801
ANLN	1.08549	1.31775
ANO10	1.97975	1.62569
ANO6	18.8745	3.91303
ANP32A	-12.2186	-5.41528
ANP32B	-1.34386	-1.15973
ANP32E	1.67513	3.81504
ANPEP	1.52509	2.25507
ANTXR2	7.76974	1.91837
ANXA1	1.48147	-0.117455
ANXA11	7.06935	4.60155
ANXA2	21.5557	4.62332
ANXA3	5.64906	2.71148
ANXA4	10.5952	3.0957
ANXA5	20.8105	11.4205
ANXA6	7.5332	9.40238
ANXA7	-0.133631	-0.194839
AOAH	11.3194	2.12874
AP1AR	1.96382	0.319659
AP1B1	26.9511	13.3612
AP1G1	19.2928	7.74544
AP1G2	12.4991	3.18743
AP1M1	23.4527	9.26009
AP1M2	-0.211237	1.73786
AP1S1	1.49069	-0.035481
AP1S2	14.3651	9.63837
AP2A1	14.6198	6.34269
AP2A2	8.96947	4.53809
AP2B1	11.7449	2.42116
AP2M1	16.4436	7.07516
AP2S1	8.93011	5.06344
AP3B1	18.1174	3.89503
AP3D1	19.7206	5.70498
AP3M1	12.5766	4.62818
AP3S1	15.6194	2.9972
AP4B1	7.75891	1.76289
AP4E1	4.10378	5.08588
AP4M1	3.34317	6.12463
AP4S1	-1.09991	-0.361235
AP5B1	3.97804	1.29251
AP5M1	4.43024	0.499165
AP5S1	0.479582	0.774249
AP5Z1	-0.142128	-0.0118607
APAF1	40.4861	8.73428
APBB1IP	13.853	8.30256
APCS	0.305335	1.50236
APEH	1.28735	1.87567
APEX1	-10.3932	-5.31314
API5	-5.53077	-2.0705
APIP	0.204453	-0.152519
APLF	-8.69741	-3.22108
APLP2	4.11473	2.00681
APMAP	-0.622362	0.00894268
APOA1	0.179319	3.34147
APOB	0.0605517	1.8947
APOBEC3B	-0.174089	3.43194
APOBEC3C	2.45205	0.825319
APOBEC3D	-6.0916	-1.25884
APOBEC3F	-4.83092	-0.0232001
APOBEC3G	0.0621063	2.67378
APOBR	27.3671	10.0802
APOC2	-0.0115513	-0.729701
APOC3	0.353361	2.15353
APOD	-0.239277	1.31587
APOE	1.58724	3.38022
APOH	5.04938	3.59823
APOL2	3.0517	2.31822
APOL3	7.57202	7.46643
APOO	-6.18143	-4.30383
APOOL	-4.98055	-6.78112
APP	-0.9949	1.95837
APPL1	0.263195	0.603656
APPL2	1.02485	0.326247
APRT	-0.0483469	-1.3953
APTX	-7.88718	-3.14619
AQR	-3.30227	-1.37651
ARAF	7.36463	4.19007
ARAP1	39.7196	17.2542
ARAP3	14.7493	6.25081
ARCN1	8.92466	3.90294
ARF1	10.1851	0.772482
ARF3	0.162676	5.69012
ARF4	4.6553	3.00282
ARF5	2.13968	2.41582
ARF6	10.8378	6.38508
ARFGAP1	7.85055	0.0633409
ARFGAP2	0.0707817	-0.107579
ARFGAP3	3.4	0.89461
ARFGEF1	3.57434	2.16526
ARFGEF2	2.57326	1.83436
ARFIP1	8.97389	5.20072
ARFIP2	-0.577631	0.535414
ARFRP1	-0.366175	-0.444979
ARG1	4.17522	3.32206
ARGLU1	-8.91169	-4.04323
ARHGAP1	17.2207	4.49165
ARHGAP12	8.68035	5.7101
ARHGAP15	-1.9797	0.647583
ARHGAP17	7.12133	1.02987
ARHGAP18	2.00501	1.99684
ARHGAP25	-0.293596	0.227483
ARHGAP26	26.5389	8.54609
ARHGAP27	14.5082	10.9956
ARHGAP30	26.0613	10.3465
ARHGAP35	-1.68505	0.247309
ARHGAP4	2.86225	4.32128
ARHGAP45	28.7941	10.8072
ARHGAP9	10.8329	5.70871
ARHGDIA	14.3714	8.08537
ARHGDIB	12.165	5.46586
ARHGEF1	27.0853	8.21233
ARHGEF11	13.2493	5.52671
ARHGEF18	1.15458	0.479654
ARHGEF2	2.82323	0.526783
ARHGEF40	4.72476	-0.0553365
ARHGEF6	2.87959	2.16956
ARHGEF7	0.243002	0.16811
ARID1A	-5.75416	-3.44426
ARID1B	-17.8038	-7.71449
ARID2	-9.36412	-3.93996
ARID3A	9.84308	6.69403
ARID3B	0.145262	0.602132
ARID4A	-2.52873	-1.3682
ARID4B	-9.66478	-2.64874
ARIH1	0.922614	1.05356
ARIH2	-0.197358	-0.0317034
ARL1	0.109982	0.538188
ARL11	7.65507	1.05996
ARL14EP	-9.99772	-4.44223
ARL15	6.32851	2.22411
ARL2	0.0861981	-0.00591538
ARL2BP	-6.51259	-1.14394
ARL3	0.19713	-2.05971
ARL6IP4	-0.453199	-4.28284
ARL6IP5	1.91692	-0.225021
ARL6IP6	1.07022	0.946439
ARL8A	3.0121	0.884796
ARL8B	8.44088	2.43839
ARMC1	-4.76879	-2.83061
ARMC10	-7.35682	-4.66745
ARMC5	-5.82334	-2.1456
ARMC6	-0.0432992	-0.519076
ARMC8	1.10777	2.23839
ARMCX3	2.81743	0.274654
ARMT1	9.34782	7.59225
ARNT	2.33384	0.20564
ARPC1A	-0.869338	-1.02401
ARPC1B	15.4163	9.7869
ARPC2	16.6288	6.1184
ARPC3	18.2143	6.57767
ARPC4	11.1236	4.44683
ARPC5	29.471	9.67596
ARPC5L	1.04442	0.782235
ARPP19	-5.72863	-1.62312
ARRB1	4.63377	0.660853
ARRB2	25.8866	9.71957
ARRDC1	10.6863	-0.400737
ARSA	0.741245	-0.457688
ARSB	0.116312	0.0193758
ARSD	-0.128756	-1.81061
ASAH1	1.47106	0.351244
ASAP1	15.5118	11.0139
ASCC1	0.379625	-1.62847
ASCC2	4.43854	0.338892
ASCC3	4.50735	0.110777
ASF1A	-3.66108	-0.758877
ASF1B	2.48684	0.852029
ASH2L	-15.5833	-4.73121
ASL	9.76549	4.03047
ASMTL	-3.19367	-4.94419
ASNS	0.840048	1.2129
ASNSD1	-1.53906	-3.43801
ASPH	-1.66694	-3.12729
ASPSCR1	0.591947	1.51987
ASRGL1	12.927	0.977179
ASS1	-0.930591	1.58415
ATAD1	-5.95756	-6.88634
ATAD2	0.408577	0.224383
ATAD2B	0.572589	-0.66387
ATAD3A	-8.47838	-5.77903
ATAD3B	-0.0842937	0.585405
ATE1	-5.78348	0.463123
ATF1	-1.72752	0.0896105
ATF2	-8.75386	-1.46007
ATF7	-0.158212	-0.574951
ATF7IP	-7.83064	-1.43212
ATG101	0.267048	-0.0816168
ATG12	7.62957	3.85994
ATG13	0.532253	-0.562122
ATG16L1	4.17904	2.39811
ATG2A	0.267507	1.44729
ATG2B	0.473692	0.159493
ATG3	25.4027	10.5693
ATG4B	2.25108	3.86684
ATG4C	0.0389779	-0.52946
ATG5	8.42874	5.37508
ATG7	27.5389	9.97527
ATG9A	6.05977	2.52896
ATIC	-1.23583	-0.525137
ATL1	-4.76817	-2.83395
ATL2	-0.647554	1.13573
ATL3	11.6852	4.40391
ATM	9.43313	2.52279
ATOX1	0.137399	-0.130748
ATP11A	23.3929	7.37587
ATP11B	12.4007	5.99069
ATP11C	-0.181254	0.46283
ATP13A1	1.20503	0.0586799
ATP13A3	8.04801	0.951365
ATP1A1	13.9796	2.2636
ATP1B1	-8.59113	-5.71278
ATP1B3	12.9411	3.05298
ATP23	-1.07629	-1.24298
ATP2A2	1.52505	1.05027
ATP2A3	-3.46006	-0.0380087
ATP2B1	4.53514	0.643769
ATP2B4	1.48278	0.179188
ATP2C1	-2.18273	-3.10335
ATP5F1A	-2.38912	-1.70337
ATP5F1B	-2.33647	-2.14836
ATP5F1C	-3.81955	-1.3762
ATP5F1D	-0.33604	-0.629257
ATP5F1E	0.238944	-1.46919
ATP5MF-PTCD1	-5.16635	-2.85794
ATP6AP1	18.1461	4.00817
ATP6AP2	4.66302	0.0920825
ATP6V0A1	23.3235	5.54647
ATP6V0A2	-0.420472	-1.31128
ATP6V0D1	29.6267	6.36059
ATP6V1A	21.5605	6.82494
ATP6V1B2	25.8356	8.20922
ATP6V1C1	29.0788	13.6379
ATP6V1D	7.20912	2.56654
ATP6V1E1	23.9307	7.35802
ATP6V1F	16.1145	2.79793
ATP6V1G1	18.0708	5.1881
ATP6V1H	14.1834	2.7263
ATP7A	-2.22038	1.12693
ATP8A1	0.21595	1.90781
ATP8B4	3.09814	-0.0636518
ATP9B	3.30943	0.072527
ATPAF1	-0.0822929	-1.32288
ATPAF2	-3.5015	-1.44078
ATR	-3.47477	-0.612453
ATRN	1.15189	-0.210562
ATRX	-20.0366	-5.62168
ATXN10	-3.49067	-0.133166
ATXN1L	-0.0998289	-0.0399557
ATXN2	-10.928	-1.44327
ATXN2L	-2.63726	-1.4189
ATXN3	1.5837	0.806797
ATXN7	-0.451843	-0.41949
ATXN7L3	0.824166	-0.0952806
ATXN7L3B	-1.69266	-1.47826
AUH	-9.26093	-4.2846
AUP1	1.39629	0.395203
AURKB	0.283722	0.34083
AVEN	-12.5986	-3.12866
AVL9	15.0592	5.13575
AZU1	1.30186	0.636814
B2M	0.543664	0.892492
B3GALT6	-4.23889	-4.02696
B3GAT3	-1.68089	-3.70336
B3GLCT	0.384543	-0.193692
B4GALT1	12.8885	3.73933
B4GALT7	-0.0952976	-2.92044
BABAM1	-0.245681	-0.244145
BABAM2	-0.380551	-0.291207
BACH1	28.7113	6.04885
BAD	-4.35874	-1.36899
BAG1	-6.53732	-3.01423
BAG2	-1.88501	-0.838105
BAG3	8.38274	2.45545
BAG4	0.42603	0.179095
BAG5	-0.595826	0.727192
BAG6	-0.152265	1.69322
BAHD1	-19.5955	-5.10758
BAIAP2	0.456102	1.00167
BAK1	2.56471	-0.141986
BANF1	-2.78826	-1.4893
BANK1	0.431344	2.02985
BANP	-1.28138	-0.461401
BAP1	-0.982622	-0.570797
BASP1	16.8676	9.82402
BAX	4.48298	0.160088
BAZ1A	5.55473	0.803413
BAZ1B	-0.782173	-1.91963
BAZ2A	0.217802	0.0448991
BAZ2B	-2.63174	-2.95642
BBX	-10.8099	-3.87257
BCAP29	0.421568	0.0436798
BCAP31	-0.917982	-0.834516
BCAS2	-7.05385	-4.75216
BCAS3	-0.217838	0.110969
BCAT1	-3.63383	0.163047
BCAT2	-3.24981	-3.16776
BCCIP	-2.11433	-0.777901
BCKDHB	-8.85164	-8.11022
BCKDK	3.72955	1.19435
BCL10	11.507	0.805412
BCL11A	-15.4563	-5.9847
BCL2	-11.0915	-14.3447
BCL2L1	-1.23478	-0.0983069
BCL2L13	1.49113	0.856511
BCL7A	-12.9792	-10.3994
BCL7B	-0.379797	0.726464
BCL7C	-3.07052	-2.0636
BCL9L	-1.67666	-0.697399
BCLAF1	-10.0525	-3.92136
BCOR	-9.87257	-0.440377
BCORL1	-6.86086	-0.711115
BCR	-11.1794	-1.61765
BCS1L	-3.0062	-1.35851
BDH1	-2.85737	-6.10115
BDH2	-4.94875	-5.33723
BECN1	5.69922	2.43194
BEND3	-11.8433	-0.185689
BET1	-0.0705285	1.98458
BET1L	-1.23572	-3.54907
BICD2	18.9853	4.06287
BICRA	-0.586443	0.367559
BICRAL	-0.142209	0.410904
BID	11.5377	1.65982
BIN1	-1.37006	0.954093
BIN2	12.371	6.04107
BIN3	0.230559	1.84477
BIRC2	-4.75138	-0.50229
BIRC6	8.18836	3.81578
BLM	-4.63822	-1.85608
BLMH	-1.06659	0.597511
BLOC1S1	9.56055	1.96141
BLOC1S2	8.76782	0.247644
BLOC1S3	6.43385	0.14936
BLOC1S4	3.50674	1.11002
BLOC1S5	2.11467	0.71716
BLOC1S6	1.93323	-0.216684
BLVRA	8.90555	8.54032
BLVRB	2.255	8.89247
BMP2K	2.62611	1.89972
BMS1	-21.0036	-3.24419
BNIP1	-0.79052	-0.270246
BNIP2	17.561	8.81809
BNIP3L	0.0780065	-0.611413
BOD1	-6.20779	-0.879362
BOD1L1	-4.7595	-2.19941
BOLA1	-1.98211	-0.131706
BOLA2	0.936768	-0.0495344
BOLA3	-0.899191	0.202597
BOP1	-10.0852	-4.81386
BORCS5	9.45581	2.55519
BORCS6	9.65864	1.3438
BORCS7	9.00697	2.25591
BORCS8	7.48107	0.391093
BPGM	0.575374	-0.384981
BPHL	-9.60945	-6.32033
BPI	4.75092	3.03412
BPNT1	-0.207573	0.402701
BPTF	-18.5595	-7.82764
BRAF	0.338124	0.28264
BRAP	5.35288	0.289868
BRAT1	1.31414	-0.347469
BRCA1	-0.654689	-0.72116
BRCC3	0.170651	0.407494
BRD1	-4.48883	-3.941
BRD2	-12.2975	-5.42541
BRD3	-6.35002	-3.28999
BRD4	-4.16729	-0.672486
BRD7	-11.8515	-3.61608
BRD8	-24.4865	-4.2872
BRD9	-1.7206	-0.052362
BRF1	-8.23121	-3.06455
BRI3	1.97126	4.05606
BRIX1	-13.7152	-5.30263
BRK1	2.28311	1.14163
BRMS1	-3.77512	-4.309
BROX	3.68752	3.44232
BRPF1	-7.78997	-1.07949
BSDC1	-3.10938	1.20768
BSG	9.96846	1.68873
BSPRY	-4.50216	-1.25266
BST1	14.9035	6.0158
BST2	12.0981	5.12258
BTAF1	4.51158	1.61848
BTBD1	1.49583	0.220134
BTBD2	0.571274	-2.0547
BTD	0.0309528	-1.29132
BTF3	-2.27891	-2.40129
BTF3L4	-0.502593	-1.17685
BTK	5.00337	4.44038
BTN3A3	0.273629	0.5742
BUB1B	-0.125922	0.447503
BUB3	-3.50648	-0.27603
BUD13	-1.19388	-0.439186
BUD23	-11.8351	-3.16544
BUD31	-0.0349489	-3.08329
BYSL	-17.2674	-3.02958
BZW1	3.06491	0.00631984
BZW2	-7.52568	-4.09479
C11orf54	-2.49372	-1.36286
C11orf68	-7.12699	-1.71311
C11orf98	-2.52831	-0.54151
C12orf29	-1.19716	-0.13188
C12orf4	6.34248	2.42458
C12orf43	-3.39787	-0.703644
C12orf57	-6.31337	-0.851255
C15orf39	0.931566	0.349597
C15orf40	-0.541141	-0.987006
C16orf54	1.90163	0.691364
C16orf87	-0.137898	-0.489082
C17orf49	-0.300457	-1.62182
C17orf75	0.493589	0.776294
C17orf80	-15.0788	-5.43409
C18orf21	-5.9848	-3.08475
C18orf25	0.366409	1.53115
C18orf32	8.97179	3.14143
C19orf25	-1.23858	-0.86313
C19orf47	-0.270303	-0.943181
C19orf53	-0.022601	-0.216752
C19orf54	0.222261	-0.00115914
C1D	-2.07274	-3.45743
C1QBP	-5.42371	-1.59508
C1RL	0.504416	0.0262822
C1orf109	0.899903	1.31525
C1orf131	-13.4787	-3.28499
C1orf174	-1.75915	-0.489775
C1orf50	-0.105548	1.18485
C1orf52	-1.91115	0.688017
C20orf27	7.44931	4.16336
C2CD2L	9.15855	2.25535
C2CD5	5.43312	1.46059
C2orf49	-8.5215	-3.48676
C2orf69	1.66888	0.16348
C3	1.16724	4.79661
C3orf38	0.18811	-1.20862
C4A	0.652628	5.22005
C4BPA	0.748168	2.76427
C4orf3	5.20753	2.5288
C4orf33	-1.23765	-0.508453
C5AR1	29.0679	9.12514
C5orf22	0.0761442	-2.61722
C5orf24	-2.79016	-0.285093
C6orf47	6.03863	2.79283
C7orf25	0.86529	1.2151
C7orf50	-9.86211	-6.2213
C8orf33	-7.28957	-1.9523
C8orf82	-1.53057	-1.82386
C9orf64	6.25642	2.18892
C9orf72	26.6501	8.83498
C9orf78	-3.83272	-2.7875
CA1	-0.674374	1.43614
CA2	3.60898	0.530785
CA5B	0.879787	-1.32626
CA8	-0.842058	-1.63574
CAAP1	-4.46312	-2.14434
CAB39	21.6473	9.63108
CAB39L	0.309867	2.79918
CABIN1	-1.1973	-4.75945
CACTIN	-3.05854	-0.650715
CACUL1	1.39771	-0.350673
CACYBP	1.77582	1.03658
CAD	-2.87942	-0.224467
CALCOCO1	-2.41593	0.0200161
CALCOCO2	0.326585	-0.265529
CALD1	1.55602	2.39591
CALM1	7.55394	8.05553
CALR	-3.35354	-1.97613
CALU	-12.7877	-1.97399
CAMK1	17.9977	2.84265
CAMK1D	0.570542	0.826153
CAMK2D	8.6188	7.24231
CAMK2G	2.27682	2.6524
CAMKK2	5.79927	9.0424
CAMKMT	0.122849	-2.225
CAMLG	-3.5347	-1.4665
CAMP	0.0475893	1.15383
CAMSAP1	9.10097	4.65547
CAND1	-1.822	-0.769557
CANT1	0.906977	0.910621
CANX	0.244099	0.434291
CAP1	28.9348	13.0488
CAPG	10.9867	1.1734
CAPN1	9.58443	4.47164
CAPN15	-0.555573	-1.43441
CAPN2	24.8618	11.6095
CAPN7	10.2282	2.55956
CAPNS1	8.642	7.06205
CAPRIN1	-8.48632	-4.68175
CAPZA1	7.51312	7.55542
CAPZA2	4.86793	5.35578
CAPZB	14.6739	10.754
CARD11	-0.458619	0.891432
CARD16	34.1664	12.2998
CARD19	0.454166	-0.662819
CARD6	16.9779	6.15911
CARD8	4.59217	4.06486
CARD9	12.5768	3.00134
CARHSP1	1.2422	4.51739
CARM1	0.895263	0.400155
CARMIL1	1.27542	0.641394
CARMIL2	-7.80411	-2.05132
CARNMT1	-3.61515	0.240791
CARS2	-1.09838	0.00627046
CASC3	-3.02333	-0.709095
CASP1	16.6544	7.40349
CASP10	5.79744	4.39258
CASP2	-8.63408	-6.02653
CASP3	-5.41241	-4.72437
CASP4	8.03325	3.08146
CASP6	-15.0736	-7.36362
CASP7	0.29618	-0.106116
CASP8	0.733394	-0.017076
CASP8AP2	-3.73352	-0.0249646
CASP9	3.89859	1.18484
CAST	16.8306	7.91875
CAT	1.5101	-1.24471
CAVIN1	-0.164027	0.791778
CAVIN2	1.60129	1.16178
CBFA2T2	-12.0448	-7.00782
CBFA2T3	-10.278	-4.02189
CBFB	-3.41136	-5.17135
CBL	20.6497	8.36723
CBLL1	-8.02098	-4.40983
CBR1	7.505	6.02905
CBR3	5.09989	1.64052
CBR4	-4.8451	-6.3273
CBS	-0.0767241	2.29268
CBWD2	3.05836	2.56613
CBX1	-1.75997	0.105781
CBX2	-15.6015	-5.15659
CBX3	-6.89655	-1.53944
CBX4	-6.46546	-2.70436
CBX5	-12.1126	-1.74294
CBX6	-0.188075	0.206904
CBX8	-7.96025	-6.57835
CC2D1A	11.7904	2.58901
CC2D1B	10.1093	1.13
CCAR1	-7.71818	-3.78528
CCAR2	-3.07709	-6.20862
CCDC115	8.73045	2.22958
CCDC117	-14.5579	-3.92504
CCDC12	-3.18394	-0.201508
CCDC124	-0.230723	-0.20632
CCDC127	-10.6696	-2.91263
CCDC134	-0.521527	-3.99823
CCDC137	-2.54464	-1.29272
CCDC174	-12.3409	-1.52104
CCDC22	14.4572	1.5818
CCDC25	0.317727	0.782506
CCDC43	-0.261845	0.17096
CCDC47	0.0187587	0.0317971
CCDC51	-2.77228	-0.819435
CCDC59	-9.39233	-1.73607
CCDC6	5.34801	-0.000136209
CCDC61	-1.69385	-0.956505
CCDC71	-1.77876	-6.6762
CCDC82	-6.55986	-0.458302
CCDC86	-16.033	-2.15229
CCDC88A	10.634	3.23965
CCDC88B	20.4902	5.61938
CCDC88C	13.8677	6.28752
CCDC9	0.922019	0.294901
CCDC90B	-9.36208	-3.04243
CCDC91	-0.304336	-0.16113
CCDC93	12.0603	0.0595161
CCDC97	-0.450212	-0.0828112
CCM2	0.253339	0.772555
CCNA2	0.587159	1.22735
CCND3	10.2707	0.16589
CCNDBP1	-0.2772	2.26285
CCNH	-1.6436	-1.23248
CCNK	-1.88514	-0.810628
CCNL1	-5.51227	-0.622945
CCNL2	-2.6723	-0.531682
CCNT1	-5.85342	-1.09824
CCNT2	-2.7792	-2.20892
CCNY	0.309272	1.11162
CCP110	-2.79761	-0.162656
CCPG1	1.84977	-0.230853
CCS	-2.6435	-0.760061
CCSAP	0.318759	-0.056726
CCT2	-1.38903	0.134981
CCT3	-0.384825	0.921262
CCT4	-0.626535	0.272983
CCT5	-0.721323	0.215151
CCT6A	-0.843199	0.888939
CCT7	-0.40586	1.10423
CCT8	-1.38711	0.199542
CCZ1	8.0988	0.680108
CD109	-0.0979698	1.4196
CD14	41.5682	13.4402
CD151	0.447119	-0.287188
CD163	19.6872	8.2169
CD177	-0.298336	2.31676
CD180	17.9795	3.53434
CD2	0.154918	0.705358
CD2AP	-2.51019	0.447412
CD2BP2	-3.02902	-3.93437
CD300A	22.0651	11.8935
CD300LF	35.5439	6.26074
CD33	9.12331	0.612856
CD34	-5.15797	0.206891
CD36	20.2137	6.74153
CD37	3.57699	0.486225
CD38	0.724991	0.795194
CD4	9.04961	5.08684
CD44	2.49734	-0.353949
CD46	6.85883	3.65991
CD47	-1.19662	-1.24435
CD48	8.37343	5.12994
CD53	21.9563	4.12768
CD55	10.6601	6.35227
CD58	7.61762	3.84344
CD5L	2.21123	0.421849
CD63	3.97343	1.48241
CD68	2.14545	4.8737
CD7	-0.178255	0.20534
CD74	0.760181	1.48342
CD81	-0.0743605	-0.551439
CD82	-0.770262	-0.247266
CD84	2.57818	0.299591
CD9	1.89344	0.409281
CD93	36.5072	14.8154
CD99	-9.92249	-6.61444
CD99L2	3.11897	-1.60095
CDA	29.0366	7.05401
CDAN1	-9.18797	-2.05275
CDC123	0.402622	1.42356
CDC16	-0.245905	0.496318
CDC23	-0.508286	0.850433
CDC26	-1.09045	0.0339078
CDC27	-2.09229	0.628416
CDC34	-0.207112	0.496133
CDC37	1.96945	3.0337
CDC37L1	-2.61019	-3.08364
CDC40	-3.72597	-1.81224
CDC42	16.9614	5.66736
CDC42BPB	1.53029	2.59941
CDC42SE1	10.3279	5.92422
CDC42SE2	1.17502	1.05823
CDC45	-1.59593	-0.159997
CDC5L	-11.9728	-6.86437
CDC73	-0.283469	-0.189165
CDCA7L	-10.9729	-5.12856
CDCA8	0.0503081	0.766509
CDIPT	0.00640985	-2.55217
CDK1	-0.686499	1.24752
CDK11A	-4.27011	0.380269
CDK11B	-7.97406	-0.6306
CDK12	-6.34699	0.364537
CDK13	-6.42059	-1.5493
CDK17	-3.16617	1.09106
CDK19	-7.39197	-3.87162
CDK2	-5.40576	-3.86928
CDK2AP1	-15.7562	-6.48791
CDK4	-1.44302	-0.372931
CDK5	3.90702	-0.316846
CDK5RAP1	-5.24166	0.644015
CDK5RAP2	-8.46364	-2.87607
CDK5RAP3	1.13707	0.0673946
CDK6	-17.1182	-10.1334
CDK7	-1.70677	-0.483602
CDK9	-8.01195	-2.31979
CDKAL1	-2.50524	-0.0820311
CDKN1B	0.95934	1.46929
CDKN2AIP	-13.0766	-6.34443
CDKN2AIPNL	0.564142	-0.921877
CDKN2C	-2.87225	-0.281545
CDS2	-0.161222	2.1278
CDV3	3.09665	0.533839
CDYL	-9.12378	-3.62106
CDYL2	0.963527	0.226358
CEACAM6	1.35796	2.24012
CEACAM8	3.38716	1.8514
CEBPA	0.285907	-2.12684
CEBPB	34.1041	8.56373
CEBPD	12.4666	5.70159
CEBPE	2.77786	1.52118
CEBPG	2.82775	0.67689
CEBPZ	-18.4901	-5.34946
CEBPZOS	-0.612099	-0.634821
CELF1	-1.85933	-0.42791
CELF2	0.531321	-1.52383
CENPB	0.927698	-0.369473
CENPC	-3.30628	-3.03096
CENPF	-0.0886877	1.75096
CENPH	-1.03539	0.243112
CENPI	0.563263	0.0140843
CENPM	0.951088	0.606005
CENPQ	-0.266838	-0.0191525
CENPT	0.136338	0.530096
CENPU	-0.375629	-0.756587
CENPV	-5.11359	-6.20482
CEP120	0.554001	-0.00754518
CEP128	-0.25575	-2.17074
CEP131	-0.543144	0.628725
CEP135	-0.267029	0.334891
CEP152	-0.7276	0.167151
CEP170	-3.23822	0.46046
CEP192	0.78258	1.10012
CEP250	-0.693188	0.499969
CEP350	3.71163	1.64683
CEP41	-11.9029	-2.54646
CEP44	0.287314	0.571754
CEP55	3.90641	2.85735
CEP57	-9.43361	-3.07933
CEP63	-2.40603	-1.49839
CEP76	0.952837	0.273387
CEP85	-0.858734	-0.433401
CEP97	-0.43383	1.47865
CEPT1	0.887863	-0.398627
CERS2	-1.68132	-0.564122
CERS5	-0.622388	-0.478051
CERS6	-5.9312	-5.34014
CES1	18.0455	5.18682
CETN2	-3.73153	-6.30845
CETN3	-3.9713	-3.44099
CFAP20	-2.21118	-1.48597
CFAP36	-8.3711	-3.30131
CFD	8.62366	1.60447
CFDP1	-5.49421	-2.58193
CFH	0.697508	2.81521
CFL1	10.0584	6.26459
CFL2	0.319609	0.503043
CFP	23.291	8.53005
CGAS	4.21321	1.71769
CGGBP1	-9.08852	-1.67477
CHAC2	-1.1703	0.54537
CHAF1A	-1.1134	-0.190046
CHAF1B	-0.923461	-0.209238
CHAMP1	-17.9724	-7.33228
CHCHD1	-0.555798	-0.552296
CHCHD10	1.95483	0.0184119
CHCHD2	-1.07184	-0.235563
CHCHD3	-3.93546	-1.21602
CHCHD4	-1.33764	-0.677871
CHCHD5	2.51742	0.281756
CHCHD6	-6.24231	-2.73254
CHCHD7	5.25975	0.426763
CHD1	-8.08354	-0.00704078
CHD1L	-9.24203	-6.232
CHD2	-17.2421	-2.07767
CHD3	-3.54876	-2.71669
CHD4	-21.3867	-9.67434
CHD6	-17.443	-2.15851
CHD8	-3.48908	-0.564602
CHD9	-19.7605	-4.61425
CHEK1	-3.00089	-0.189504
CHEK2	-5.12281	-1.37293
CHERP	-10.499	-3.30806
CHFR	1.46123	0.693949
CHI3L1	0.788102	3.53562
CHID1	-1.26577	-4.88692
CHKB	2.59953	2.72586
CHM	12.9071	4.05019
CHML	1.35176	0.325162
CHMP1A	6.3287	0.144091
CHMP1B	1.03903	-0.552197
CHMP2A	13.0479	5.91587
CHMP2B	10.9179	1.67252
CHMP3	22.5782	4.79496
CHMP4A	1.40971	3.89074
CHMP4B	21.7796	6.09194
CHMP5	1.52674	0.441659
CHMP6	1.92233	1.72882
CHMP7	5.60818	4.25667
CHORDC1	1.42779	1.60355
CHP1	10.1389	6.51968
CHPF2	-2.01055	-3.22041
CHRAC1	0.601342	-1.07438
CHST12	-8.3762	-3.0942
CHST13	1.05191	-0.368474
CHST14	-4.9394	-5.73695
CHSY1	-2.08167	-3.09096
CHTF18	-2.33586	-2.87059
CHTF8	-1.55814	-0.842017
CHTOP	-1.96157	-2.63575
CHUK	16.016	6.42699
CIAO1	5.7469	4.034
CIAPIN1	-0.974081	-0.852653
CIB1	5.2012	3.78196
CIC	0.0528327	0.497235
CINP	-0.370625	0.663137
CIP2A	2.31908	5.25925
CIR1	-2.15933	-0.22562
CIRBP	-9.82917	-5.25242
CISD1	-0.127932	-0.708938
CISD2	-0.911552	-1.12401
CISD3	1.78233	-0.0758882
CIT	0.65402	1.57356
CIZ1	-9.97749	-3.74652
CKAP2	-0.0788524	0.213748
CKAP4	17.5365	8.32153
CKAP5	-1.55565	-0.376719
CKB	-2.10069	2.86332
CKMT1A	-0.125011	0.502241
CKS1B	-1.07706	0.123789
CKS2	-2.37032	-0.102288
CLASP1	-0.566431	0.0655867
CLASP2	4.65265	2.30119
CLASRP	-4.07232	-2.46136
CLC	2.91733	3.50176
CLCC1	1.42184	6.4959
CLCN3	7.8723	7.55786
CLCN7	4.36157	1.85605
CLEC11A	-0.263348	-1.22219
CLEC12A	12.5429	4.74443
CLEC16A	9.75166	3.07488
CLIC1	10.4157	2.59006
CLIC2	-0.540252	-0.209032
CLIC4	-2.13457	-0.0863739
CLINT1	11.9604	8.5273
CLIP1	14.3017	4.38227
CLIP2	-4.16948	-5.18883
CLK1	-1.56621	-0.444354
CLK2	0.300517	-0.019518
CLK3	-2.14756	-1.67
CLN5	0.190502	0.249826
CLN6	0.149606	0.814999
CLNS1A	-0.708982	-0.0925381
CLP1	-3.40772	-1.83518
CLPB	1.98285	0.750353
CLPP	-0.747969	-0.478075
CLPTM1	0.849457	-0.0434448
CLPTM1L	-0.75355	0.180634
CLPX	-10.3153	-3.03396
CLTA	7.64414	3.85723
CLTB	18.118	4.00478
CLTC	18.0207	6.48529
CLU	2.0332	2.92548
CLUH	-0.537268	-0.56499
CLYBL	-2.33865	-0.111742
CMAS	0.449799	-0.461179
CMBL	-7.14975	-6.24065
CMC1	-0.0572316	0.00667522
CMC2	-2.17858	-1.22911
CMC4	5.40593	1.81072
CMIP	12.4387	6.39496
CMPK1	0.100329	0.98432
CMPK2	-3.43901	-0.477134
CMSS1	-14.5655	-7.13961
CMTM6	1.13346	0.292706
CMTR1	-6.3054	-2.09153
CMTR2	0.954971	0.515931
CNBP	-1.932	-6.70621
CNDP2	1.4003	0.376704
CNIH4	4.02084	0.702179
CNN2	1.30993	1.0581
CNNM3	-1.10022	-2.0097
CNOT1	-1.3546	-1.5448
CNOT10	-4.65228	-0.22176
CNOT11	-2.45392	-0.847051
CNOT2	-5.41316	-1.34659
CNOT3	-5.10389	-1.72499
CNOT4	-3.9272	-1.70713
CNOT6L	-8.0791	-0.321933
CNOT7	-2.33085	-1.10902
CNOT8	4.22782	-0.426747
CNOT9	-1.35751	0.0444494
CNP	-0.0270292	-0.413144
CNPY2	-3.72201	-0.00124694
CNPY3	5.21751	-0.137719
CNPY4	1.85352	0.0801851
CNST	-4.77839	0.268235
CNTRL	-0.354621	-0.17967
CNTROB	3.38923	0.828631
COA1	-8.62695	-3.68362
COA3	-1.31198	-1.49685
COA4	-5.58908	-1.99003
COA5	-0.65917	-3.05719
COA6	0.0706091	-0.619357
COA7	0.00664975	-0.116992
COASY	1.76328	0.370274
COG1	0.947657	0.656131
COG2	0.962216	0.522699
COG3	1.37819	-0.0264987
COG4	3.41331	1.486
COG5	0.0101238	0.548166
COG6	-0.0299291	-0.409173
COG7	0.347463	-0.366442
COG8	-0.364519	-1.00022
COIL	-3.94045	-0.550929
COLGALT1	14.2908	2.39784
COMMD1	9.70003	1.84099
COMMD10	8.22202	1.6856
COMMD2	10.0577	2.45087
COMMD3	1.7504	0.300695
COMMD3-BMI1	-3.86645	-1.24371
COMMD4	12.9942	2.22085
COMMD5	9.1543	1.26801
COMMD6	5.48215	1.0223
COMMD7	12.0613	1.2058
COMMD8	12.4324	0.462217
COMMD9	9.68958	1.49592
COMT	-2.73557	-1.23677
COPA	14.8066	5.05699
COPB1	9.89202	3.38492
COPB2	12.6168	2.34277
COPE	8.6774	2.63591
COPG1	10.103	5.9762
COPG2	1.10411	-0.0553692
COPS2	-0.988249	-0.478422
COPS3	-2.58278	-0.0907752
COPS4	-0.442801	-0.0416332
COPS5	-3.14827	-0.419263
COPS6	-0.461511	-2.10093
COPS7A	8.45661	1.9133
COPS7B	-11.6763	-0.27651
COPS8	-0.309413	-1.62062
COPZ1	3.9356	3.20612
COQ3	-1.0634	-3.07299
COQ5	-1.58034	-4.92651
COQ6	-0.887494	-3.14497
COQ7	-1.30469	-5.53271
COQ8A	-7.05967	-4.23616
COQ8B	-3.90002	-2.00415
COQ9	-2.88706	-3.42848
CORO1A	15.8726	7.27418
CORO1B	6.42068	1.23298
CORO1C	7.99508	4.81105
CORO2A	7.94624	5.03589
CORO7	5.22335	1.48838
CORO7-PAM16	14.7991	7.90969
COTL1	25.3896	10.3278
COX11	-3.52637	-1.01223
COX15	-0.0321389	-0.592799
COX17	0.371201	-0.327175
COX19	-4.68798	-1.93279
COX20	-1.43655	-0.951864
COX4I1	-0.0173599	-0.706049
COX5A	0.275268	-0.0923039
COX5B	-0.183366	-0.450533
COX6A1	0.129407	0.134493
COX6B1	0.467341	0.926404
COX6C	-0.0642478	-0.765791
COX7A2	0.174277	-0.664001
COX7A2L	-1.11958	-0.289684
COX7B	-0.463445	0.0308909
COX7C	-0.727937	-1.27941
COX8A	-0.0849466	0.493319
CP	0.765429	5.55227
CPD	-0.636266	-3.61841
CPNE1	-0.746605	-0.489991
CPNE2	7.08407	4.78917
CPNE3	11.5141	6.89142
CPNE8	12.5741	0.870503
CPOX	0.203569	0.395992
CPPED1	21.1767	5.4277
CPQ	5.13205	1.90674
CPSF1	-3.24566	-2.00592
CPSF2	-0.8965	-2.52682
CPSF3	-2.08029	-0.145758
CPSF4	-4.68973	-4.53673
CPSF6	-16.1534	-5.87163
CPSF7	-8.14328	-3.75919
CPT1A	-1.43711	-1.57805
CPT2	-1.76724	-2.50091
CPTP	0.407604	0.710389
CPVL	5.60894	3.13485
CR1	20.0413	11.598
CRACR2A	2.28116	2.05532
CRADD	-5.5089	-0.0797048
CRAT	-0.319224	-0.289055
CRBN	-2.63553	-3.19236
CRCP	-7.25194	-3.5033
CREB1	-1.72868	-0.23761
CREBBP	1.63641	0.419367
CREG1	0.683002	0.072346
CRELD1	-0.138445	-1.09081
CRELD2	6.14947	2.46711
CRIP1	3.366	0.00943934
CRIP2	-1.44756	-1.45963
CRIPT	-3.2514	-5.1418
CRISP3	0.190676	0.90699
CRK	7.71116	0.725788
CRKL	0.212295	1.75041
CRLF3	1.68153	2.0166
CRNKL1	-5.7879	-1.06892
CROCC	-0.177594	-0.377291
CRP	0.721407	0.890413
CRTAP	-0.989513	-1.70757
CRTC1	3.94387	0.59943
CRTC2	3.04752	2.57594
CRTC3	0.911677	2.92415
CRYBG1	21.7345	8.65402
CRYBG3	12.6301	2.30951
CRYL1	1.27887	-0.393221
CRYZ	-5.13326	-2.35343
CRYZL1	3.69344	0.929676
CS	-1.60775	0.186108
CSDE1	3.25721	-0.0946231
CSE1L	-1.06911	1.02333
CSGALNACT2	9.14605	6.96749
CSK	16.9204	4.72674
CSNK1A1	-0.479864	-0.0112018
CSNK1D	2.25138	-0.0501618
CSNK1G1	4.20197	1.62909
CSNK1G2	6.68309	2.90399
CSNK2A1	-1.95632	-2.00275
CSNK2A2	2.26639	-0.280008
CSNK2B	-3.03266	-0.105507
CSRP1	11.5258	4.20435
CSRP3	-1.80141	3.75178
CST3	13.3339	1.42072
CST7	0.761412	0.0197722
CSTA	17.1985	5.08409
CSTB	5.27854	2.36983
CSTF1	-5.82273	-6.5814
CSTF2	-5.09637	-1.11159
CSTF2T	-9.3754	-4.00454
CSTF3	-7.39462	-3.9446
CTBP1	-0.722107	-0.995187
CTBP2	-0.406522	-0.936098
CTBS	8.69195	2.34627
CTCF	-2.60071	-4.19245
CTDP1	-2.60383	-4.13967
CTDSP1	12.8766	4.09977
CTDSPL2	-1.96889	-0.684266
CTH	-3.13881	-1.78577
CTIF	0.823602	-0.672553
CTNNA1	2.87652	1.36459
CTNNBIP1	-0.122393	-0.314792
CTNNBL1	-8.68115	-6.48789
CTNND1	-1.13371	-0.105184
CTPS1	0.751099	1.04179
CTPS2	-6.34855	-5.41221
CTR9	-0.269766	-1.00341
CTSA	13.8279	4.84521
CTSB	15.8717	0.925069
CTSC	0.480665	-1.24409
CTSD	6.02368	0.157296
CTSF	-5.32718	-4.26999
CTSG	1.06309	0.3839
CTSH	23.8547	8.82296
CTSL	18.2311	6.06183
CTSS	28.2526	10.365
CTSW	-5.69545	-3.19492
CTSZ	24.1196	1.56372
CTTN	0.196044	2.89903
CTU1	1.17093	-0.815682
CTU2	1.68098	0.196536
CUL1	-0.910649	-0.0152303
CUL2	4.05073	4.46102
CUL3	-0.397663	-0.0996557
CUL4A	-0.881136	0.52377
CUL4B	-12.106	-2.01445
CUL5	-0.162389	0.430182
CUL9	-1.23952	-1.3003
CUTA	-1.118	-0.170247
CUTC	-11.3134	-6.21467
CUX1	-9.74647	-3.23932
CWC15	-11.4441	-4.32483
CWC22	-2.19514	-1.66757
CWC25	-0.105227	0.039415
CWC27	-5.30738	-1.31936
CWF19L1	2.14915	0.911544
CWF19L2	-6.86861	-2.64049
CXXC1	-6.01692	-9.1862
CXXC5	-9.73697	-3.39787
CXorf38	5.92715	1.85366
CYB5A	-0.296931	-1.1297
CYB5B	0.59683	-0.441213
CYB5R1	1.59939	0.419102
CYB5R3	-0.0200186	-0.174856
CYB5R4	7.72059	4.35414
CYBA	30.9675	10.7345
CYBB	43.231	12.6887
CYC1	-2.29263	-3.2032
CYCS	-1.39018	-0.20596
CYFIP1	8.37642	5.62209
CYFIP2	-1.02904	0.52854
CYLD	12.9215	2.19175
CYP20A1	0.00293954	1.57902
CYP4F3	1.58892	3.15034
CYTH1	4.35786	9.67214
CYTH4	14.0923	1.86662
D2HGDH	-4.30148	-0.233534
DAAM1	1.32791	2.9045
DAB2	-0.555199	0.238634
DACH1	0.943566	1.16251
DAD1	-1.43746	-1.37682
DAG1	3.76154	-0.206056
DAGLB	2.53302	3.16893
DAP	0.801341	0.963594
DAP3	-2.18029	-1.26416
DAPK1	-3.1421	-0.0758203
DAPK3	-3.82049	-0.473904
DAPP1	22.4017	8.15736
DARS2	-1.2527	-1.01867
DAXX	-7.14826	-1.91255
DAZAP1	-3.81445	-0.771608
DAZAP2	1.04455	0.550146
DBI	-0.021295	-0.768874
DBN1	-8.24217	-0.570651
DBNL	20.5803	10.8679
DBR1	-4.4736	-3.40123
DBT	-11.7071	-6.42134
DCAF1	-9.33825	-6.28002
DCAF11	0.611605	1.09101
DCAF13	-18.1557	-5.04519
DCAF15	-2.19764	-0.382734
DCAF16	-4.81005	-1.38207
DCAF6	-1.52626	0.506692
DCAF7	-11.8991	-2.8233
DCAF8	-1.16534	-1.21875
DCAKD	-4.26602	-0.403302
DCK	-0.835346	0.0872773
DCLRE1C	0.394647	-0.423024
DCP1A	-2.66761	-0.88668
DCP1B	-2.86259	-5.21594
DCP2	1.85213	1.74378
DCPS	0.704991	-0.855367
DCTD	-1.54302	-3.21675
DCTN1	8.1948	3.85623
DCTN2	6.89937	1.4521
DCTN3	6.37786	2.89085
DCTN4	4.35895	2.44868
DCTN5	5.07743	1.17252
DCTN6	4.76679	2.37686
DCTPP1	-2.78116	-2.7344
DCUN1D1	-0.133071	1.18987
DCUN1D5	-6.1072	-1.77338
DCXR	1.29312	-0.104634
DDA1	-5.34191	-4.31819
DDAH1	-0.322084	0.174391
DDAH2	-10.5378	-8.91296
DDB1	-1.65098	-4.09005
DDB2	0.695773	-2.22529
DDHD2	-4.87617	-1.61406
DDI2	0.766665	1.06551
DDOST	-0.317727	-1.55187
DDRGK1	-0.620686	-0.460203
DDT	4.93336	2.67238
DDX1	-6.26372	-6.75138
DDX10	-18.4918	-6.00862
DDX11	-0.214694	-0.0434235
DDX17	-9.57784	-8.04189
DDX18	-12.6031	-6.16809
DDX19A	0.32583	-0.033803
DDX19B	3.00888	0.252011
DDX20	-6.062	-0.46629
DDX21	-4.53015	-1.81306
DDX23	-3.85551	-3.19863
DDX24	-1.72202	-1.25391
DDX27	-14.2595	-6.03736
DDX28	-8.0989	-3.71316
DDX31	-9.02553	-1.10258
DDX39A	1.79372	1.13016
DDX39B	-5.411	-4.55662
DDX3X	2.32741	1.32822
DDX3Y	0.0613849	0.697973
DDX41	1.44705	-0.604587
DDX42	-12.4032	-9.30423
DDX46	-2.01013	-1.40008
DDX47	-10.537	-1.35717
DDX49	-9.99106	-4.7097
DDX5	-0.950229	-1.07777
DDX50	-14.1727	-2.85196
DDX51	-16.391	-6.85509
DDX52	-17.5921	-7.37771
DDX54	-10.8806	-4.33517
DDX55	-1.81785	-1.44474
DDX56	-12.598	-4.67334
DDX58	0.984334	0.239242
DDX59	-0.663368	0.135319
DDX6	-2.0184	-1.62366
DDX60	-0.15289	0.0495559
DDX60L	11.493	2.76297
DEAF1	-2.92302	-3.34617
DECR1	-0.203675	0.689823
DECR2	-0.228494	-1.42611
DEF6	2.77056	1.72931
DEFA1	3.69989	2.73349
DEFA3	2.79212	2.22426
DEFA4	2.50108	1.49078
DEGS1	3.90641	2.62888
DEK	0.0178646	-0.922516
DENND1A	21.3325	8.38591
DENND1C	8.007	0.973281
DENND2D	2.63721	1.67113
DENND3	3.51108	3.15963
DENND4A	11.0283	4.99711
DENND4B	24.4283	11.5319
DENND4C	-3.7515	-0.95983
DENND6A	2.51995	2.14697
DENR	-0.887494	0.115339
DEPDC5	0.256542	-0.287415
DEPTOR	-10.1089	-3.6063
DERA	8.96656	3.26089
DERL1	-0.307651	-0.232215
DFFA	-7.75407	-3.30959
DFFB	-5.54274	-6.64561
DGAT1	0.520571	0.597066
DGCR8	-0.136611	-0.0640742
DGKA	3.43654	3.13395
DGKG	2.87003	1.34377
DGKQ	2.08196	0.865322
DGKZ	0.748708	-0.155691
DGLUCY	-1.97365	-1.61774
DGUOK	-3.06527	-0.12148
DHCR24	0.419735	-0.503301
DHCR7	-0.0915165	0.0336984
DHFR	-0.524499	1.24134
DHODH	-5.20688	-2.04137
DHPS	-0.0651581	-1.03029
DHRS1	3.09909	0.162003
DHRS11	-5.53667	-6.98028
DHRS13	-2.57772	-2.43666
DHRS4	0.291903	-0.115459
DHRS7	0.467016	0.166114
DHRS7B	7.5052	1.38036
DHRS9	11.2322	2.5517
DHRSX	1.1229	0.691111
DHTKD1	-5.22465	-4.01397
DHX15	-5.57333	-1.47389
DHX16	-0.186001	-0.669178
DHX29	1.99263	1.23699
DHX30	-14.0729	-4.31244
DHX32	3.75641	0.698905
DHX33	-22.5466	-7.60274
DHX34	0.124549	1.33507
DHX35	-2.87612	0.210729
DHX36	-2.92233	-0.0653079
DHX37	-15.3124	-3.36954
DHX38	-0.563589	-0.812179
DHX40	-5.74035	-4.34326
DHX57	1.95922	0.910626
DHX58	0.631247	0.560195
DHX8	1.04915	-0.346074
DHX9	-3.09772	-4.37947
DIABLO	-9.86025	-4.39419
DIAPH1	6.34883	5.60375
DIAPH2	23.6482	4.50567
DIAPH3	0.450603	0.150616
DICER1	12.6147	4.16777
DIDO1	-11.7551	-3.80441
DIMT1	-9.19318	-3.71645
DIP2A	0.577403	0.52674
DIP2B	0.486258	0.915538
DIS3	-2.71217	-1.25237
DIS3L	-0.218901	1.24811
DIS3L2	1.47118	1.66147
DKC1	-17.9908	-7.33247
DLAT	-9.5321	-4.15969
DLD	-4.01232	-2.41434
DLG1	5.59018	0.732705
DLG4	1.43077	0.239805
DLGAP4	0.592538	-0.220672
DLGAP5	0.120072	0.411336
DLST	-8.43587	-4.11112
DMAC1	0.15308	-0.197521
DMAC2	-6.6829	-2.3788
DMAP1	-12.4272	-3.81445
DMTN	-0.615355	1.21835
DMXL1	2.61525	0.904264
DMXL2	14.5295	2.81859
DNAAF5	-9.72736	-1.79625
DNAJA1	0.846897	0.0200161
DNAJA2	0.743937	3.48404
DNAJA3	-9.44953	-2.95391
DNAJA4	2.28276	2.38373
DNAJB1	-1.44086	-1.32024
DNAJB11	5.38007	1.79001
DNAJB12	9.92512	2.00518
DNAJB14	0.441001	0.369442
DNAJB2	-0.00995836	1.85628
DNAJB4	-3.33027	-1.77374
DNAJB6	-7.69128	-0.374422
DNAJC1	0.119025	-1.84893
DNAJC10	4.13934	-0.321805
DNAJC11	-4.97227	-2.43241
DNAJC12	-1.17403	-0.67177
DNAJC13	18.6032	9.43447
DNAJC14	-1.34587	-0.772713
DNAJC16	-0.707568	-0.0164902
DNAJC17	-0.820544	-1.39796
DNAJC19	-10.8337	-1.43436
DNAJC2	-1.03572	-0.499817
DNAJC21	-0.538599	-0.258631
DNAJC3	12.3859	2.28194
DNAJC5	13.9845	4.97508
DNAJC7	11.0421	5.19539
DNAJC8	-6.11807	-2.06409
DNAJC9	-5.09293	-0.667355
DNASE2	-4.61155	-5.42538
DNLZ	0.0425628	-0.91293
DNM1	-6.48709	-0.352769
DNM1L	1.64297	0.786491
DNM2	9.42289	6.5599
DNMBP	3.28209	1.41824
DNMT1	-0.660084	-0.467415
DNMT3A	-9.54012	-4.68229
DNMT3B	-5.75683	-4.49433
DNPEP	-1.26856	-1.15731
DNPH1	2.56397	2.76758
DNTTIP1	0.37827	0.270845
DNTTIP2	-19.9178	-3.40934
DOCK1	-0.260744	1.18459
DOCK10	18.6718	7.39518
DOCK11	6.04175	5.13866
DOCK2	1.04325	0.503587
DOCK5	3.14761	0.286849
DOCK7	-8.97796	-3.09546
DOCK8	5.8317	3.48876
DOHH	-0.737541	-0.295116
DOK1	11.3227	5.97797
DOK2	21.3301	9.34537
DOK3	7.12321	5.63951
DOT1L	-5.66264	-0.443476
DPCD	-4.61155	-5.60513
DPF2	-11.6367	-6.60095
DPH1	-5.91448	-5.45608
DPH2	-8.07618	-2.43598
DPH5	-3.56731	-2.06781
DPH6	2.75942	1.55086
DPH7	-0.699244	-0.193147
DPM1	0.0722075	-0.164946
DPM3	1.66803	-0.355626
DPP3	0.639364	-0.538018
DPP7	1.05904	-2.64167
DPP8	2.80512	4.25168
DPP9	3.50444	5.0842
DPY19L1	0.899965	-0.527928
DPY30	-4.33284	-0.957362
DPYD	22.8806	8.80551
DPYSL2	8.13611	3.60057
DPYSL3	-0.803278	-2.56171
DPYSL4	2.1752	1.42192
DR1	-1.61517	-1.06517
DRAP1	-0.78688	-2.3626
DRG1	-2.2484	-0.366211
DRG2	1.74662	0.0522536
DROSHA	-1.72051	-0.188921
DSCC1	-2.27866	-2.61037
DSN1	-1.18353	-0.0537552
DST	-4.69026	-0.466703
DSTN	0.376874	-0.959912
DSTYK	1.34941	2.12422
DTD1	-1.05419	0.170665
DTL	-1.33572	-0.0249336
DTNBP1	2.9936	0.125231
DTWD1	-5.722	-3.43801
DTX3L	7.18324	3.22936
DTYMK	0.726449	0.433913
DUS1L	-1.55574	-0.0307035
DUS2	-0.0151281	0.383171
DUS3L	-7.96592	-4.82643
DUSP11	-12.9207	-1.00659
DUSP12	1.95881	0.328756
DUSP22	3.91138	4.56658
DUSP23	5.06602	0.312068
DUSP3	2.52148	1.51858
DUT	-3.96601	-0.593609
DVL2	-11.39	-1.99221
DVL3	1.97374	0.423168
DXO	-1.87259	0.149885
DYM	4.64525	0.533608
DYNC1H1	10.3104	3.26996
DYNC1I2	2.50966	2.38349
DYNC1LI1	3.9462	2.17842
DYNC1LI2	7.02106	1.42675
DYNLL1	-1.46234	-2.98793
DYNLL2	-2.76593	0.214339
DYNLRB1	1.59036	0.92931
DYNLT1	3.95456	5.69821
DYNLT3	1.07737	-3.37644
DYRK1A	-4.70844	-0.847164
DYSF	23.956	7.70986
E2F3	-1.4651	-1.46632
E2F4	-2.72474	-2.97989
E4F1	-2.58525	-0.972802
EAF1	0.166764	2.13401
EAPP	-3.0941	-2.26409
EARS2	-9.65325	-2.9986
EBAG9	-4.53805	-0.0779535
EBNA1BP2	-16.8352	-4.6626
ECD	0.938315	1.5826
ECE1	3.14683	2.40645
ECH1	0.0478646	-1.25391
ECHDC1	5.81256	2.9531
ECHDC3	4.47212	1.40398
ECHS1	-5.53507	-3.24056
ECI1	-5.3004	-2.98783
ECI2	-6.9923	-2.81396
ECM1	-0.501036	0.456386
ECPAS	0.287373	0.820894
ECSIT	-0.359927	0.26151
EDC3	-12.4848	-8.89428
EDC4	4.08154	2.86566
EDEM2	0.644358	0.038017
EDEM3	1.41486	-0.356303
EDF1	-2.9147	-1.19286
EEA1	16.8739	6.81132
EED	0.0370334	0.148886
EEF1A1	2.47553	4.93063
EEF1A2	1.40852	0.638633
EEF1AKMT1	-0.239813	-0.0026638
EEF1AKMT2	-0.502281	0.0636295
EEF1B2	0.908315	3.38752
EEF1D	1.50358	4.68531
EEF1E1	-0.576439	0.145783
EEF1G	1.64515	2.61335
EEF2	0.490428	0.601943
EEF2K	-0.696186	-0.214927
EEFSEC	1.64691	0.442197
EEPD1	3.58157	-0.184894
EFHD2	35.9911	12.4628
EFL1	-0.00310239	-0.384068
EFR3A	7.68616	1.74062
EFTUD2	-3.00947	-3.05531
EGLN1	5.09701	6.2804
EHBP1	-5.80882	-0.184719
EHBP1L1	28.9016	14.2087
EHD1	10.704	5.63424
EHD2	-0.539648	0.386878
EHD3	0.0393976	1.09424
EHD4	22.3099	6.06412
EHHADH	3.3928	0.0437117
EHMT1	-27.8639	-6.92462
EHMT2	-30.0884	-7.70326
EI24	0.482031	-0.223657
EIF1	1.57562	1.38852
EIF1AD	0.0380182	0.450802
EIF1AX	0.188646	-0.794009
EIF2A	2.60528	0.546478
EIF2AK2	-4.8635	0.158113
EIF2AK4	-5.70798	-1.28741
EIF2B1	3.69423	1.24137
EIF2B2	0.676248	0.153175
EIF2B3	0.807336	0.0545068
EIF2B4	0.0591986	0.519476
EIF2B5	0.909902	0.0686476
EIF2D	-3.43383	-0.870722
EIF2S1	1.96581	2.16612
EIF2S2	2.5095	1.61349
EIF2S3	1.97152	3.36074
EIF3A	0.217496	0.554147
EIF3B	0.497474	0.919378
EIF3C	0.88267	0.69085
EIF3D	1.80246	2.93483
EIF3E	1.06723	1.23164
EIF3F	0.340751	1.29357
EIF3G	0.674727	0.301125
EIF3H	-0.173885	1.46952
EIF3I	0.51287	2.08227
EIF3J	-1.37422	0.796042
EIF3K	2.30241	0.586563
EIF3L	0.832	1.01717
EIF3M	1.71828	1.39658
EIF4A1	4.24139	0.563218
EIF4A2	-0.874402	-0.408015
EIF4A3	-0.615981	-1.03483
EIF4B	-2.07635	-0.114343
EIF4E	-2.58755	-3.15388
EIF4E2	0.636213	0.925613
EIF4E3	9.45002	6.75304
EIF4EBP1	-1.44819	-1.15523
EIF4EBP2	6.07862	1.88624
EIF4ENIF1	-10.1197	-1.11265
EIF4G1	5.88123	2.94359
EIF4G2	-0.399811	-0.204575
EIF4G3	1.1836	2.19384
EIF4H	1.5524	-0.244655
EIF5	-1.74079	-1.6177
EIF5A	0.621681	1.92963
EIF5B	-2.35368	0.140936
EIF6	-0.429044	-0.883696
EIPR1	1.56034	0.44221
ELAC1	0.0296147	0.223602
ELAC2	-7.00976	-3.92141
ELANE	0.704881	1.04857
ELAVL1	-6.30549	-5.11075
ELF1	-5.69253	-1.86112
ELF2	-4.72171	-4.66178
ELF4	2.6753	0.0336147
ELL	0.293734	0.65386
ELMO1	-3.6459	-0.0768654
ELMO2	23.5979	4.72024
ELMOD2	-4.08258	-2.62514
ELOA	-0.915763	-0.50475
ELOB	2.48354	3.20834
ELOC	1.27685	1.36679
ELOF1	-0.599025	-0.626562
ELOVL1	1.00588	1.05739
ELOVL5	1.69334	1.9139
ELP1	4.0673	1.72336
ELP2	2.4402	-0.0306932
ELP3	2.06393	0.744885
ELP4	0.268061	0.0188987
ELP5	-0.245234	0.573407
ELP6	0.472312	0.580257
EMB	26.5926	6.83001
EMC1	0.295607	0.426784
EMC10	0.343779	0.410386
EMC2	5.58146	0.0954328
EMC3	0.968332	-0.882144
EMC4	2.95039	-0.518206
EMC7	1.65582	-1.04587
EMC8	3.91056	-0.441319
EMD	2.21885	4.09414
EME1	-0.0957406	0.0216156
EMG1	-17.9278	-1.97098
EMILIN2	17.8883	2.11588
EML2	21.8702	8.47893
EML3	3.30234	0.640996
EML4	12.7395	10.2173
EMP3	8.45504	2.33632
EMSY	-10.4415	-1.27923
ENDOD1	0.319447	3.08195
ENDOG	-0.223039	-0.665707
ENG	3.32568	0.276208
ENGASE	-1.2562	-2.41189
ENO1	9.35525	1.02981
ENO2	0.328546	-0.222198
ENO3	4.84603	0.0835013
ENOPH1	-1.52102	-0.472863
ENOSF1	-0.76319	-0.113616
ENPP4	-2.74632	-0.44403
ENSA	-0.527673	-0.181277
ENTPD1	18.6594	8.01937
ENY2	-7.4399	-1.98121
EOGT	1.05927	0.879148
EP300	4.38276	0.862521
EP400	-12.7758	-1.76789
EPB41	-1.49097	0.183547
EPB41L2	2.21201	2.1423
EPB41L3	16.6304	2.99359
EPB42	0.21276	0.591977
EPC1	-4.56244	-0.562356
EPC2	-3.97419	-1.28434
EPDR1	-7.19782	-11.0315
EPG5	0.582718	0.66907
EPHX1	0.763018	0.259358
EPM2AIP1	-11.5444	-3.95088
EPN1	8.62547	3.32843
EPPK1	2.55922	4.48955
EPS15	-0.421501	0.0991457
EPS15L1	1.25168	2.34319
EPX	1.51203	2.46156
ERAL1	-1.70715	-1.08392
ERAP1	0.191353	-0.263055
ERAP2	-0.0616536	-0.995659
ERBIN	8.442	3.91208
ERC1	0.299208	0.335378
ERCC1	-1.12565	-2.04884
ERCC2	-3.44519	-2.11676
ERCC3	-4.1999	-2.435
ERCC4	-0.198691	-2.24323
ERCC5	-2.6384	-3.6537
ERCC6	-0.181665	-0.453049
ERCC6L	0.894615	3.2553
ERCC8	-3.28135	-0.296229
ERF	-9.05312	0.294899
ERG	-13.9912	-2.31414
ERGIC1	-9.11884	-9.40453
ERGIC2	-0.867054	-0.493
ERGIC3	-0.61666	-1.72764
ERH	-3.38885	-2.2648
ERI1	-0.384435	-4.40598
ERI3	-7.10437	-5.71768
ERICH1	-0.705157	0.323857
ERLEC1	0.270918	-2.29514
ERLIN1	3.63592	0.0925964
ERLIN2	4.23796	1.02814
ERMP1	-2.57315	-4.19959
ERO1A	17.0495	7.11149
ERO1B	-3.31379	-1.35921
ERP29	15.6103	4.98839
ERP44	14.5248	1.95779
ESCO2	0.0117815	0.689531
ESD	-0.735932	-0.87625
ESF1	-15.4042	-4.62412
ESRRA	4.96975	1.5036
ESS2	-5.36023	-1.23905
ESYT1	-0.246576	-1.15815
ESYT2	-2.01219	-5.37147
ETF1	1.80092	5.57385
ETFA	-1.23702	-1.61394
ETFB	-0.571805	-1.3594
ETFDH	1.06293	0.336405
ETHE1	0.218648	0.170075
ETNK1	1.83335	1.49259
ETV6	-12.5302	-3.35467
EVI2B	34.7659	9.12975
EVL	-1.47355	-0.68045
EWSR1	-1.84366	-1.61213
EXD2	-10.3881	-6.53359
EXOC1	3.258	-0.576562
EXOC2	3.00626	0.449801
EXOC3	4.65697	1.75284
EXOC3L2	-1.03995	0.994014
EXOC4	3.52976	-0.350187
EXOC5	0.53525	0.39116
EXOC6	0.265138	0.471868
EXOC6B	0.886541	-1.00717
EXOC7	-0.0252108	0.260783
EXOC8	1.03323	0.0802538
EXOG	-0.0275839	1.02859
EXOSC1	-1.87241	-1.99844
EXOSC10	-14.677	-6.00382
EXOSC2	-4.28038	-0.300972
EXOSC3	-0.900399	-2.35863
EXOSC4	-2.23335	-1.30168
EXOSC5	-4.92756	-2.21337
EXOSC6	-1.89927	-3.88302
EXOSC7	-7.05691	-0.662989
EXOSC8	-11.4956	-3.58623
EXOSC9	-1.7542	-1.01309
EXTL2	-7.51106	-6.74531
EYA3	0.0956654	0.151541
EZH1	-1.21713	-0.70038
EZH2	-0.770176	0.155653
EZR	5.63345	6.14433
F11R	-1.64042	-0.842056
F13A1	1.14071	0.777091
FAAH	3.35118	0.59721
FABP5	0.800608	-0.779639
FADD	8.08851	2.01618
FADS1	0.0829975	-0.179817
FADS2	-2.32989	-0.53405
FAF1	-0.49671	0.816949
FAF2	-0.434713	0.343986
FAH	-0.985046	-0.687015
FAHD1	-3.66907	-3.69202
FAHD2A	-3.46234	-4.28129
FAIM	-8.14208	-3.26591
FAM102B	6.21132	1.09763
FAM107B	8.39151	5.2544
FAM111A	1.67344	0.098413
FAM114A2	1.24747	0.725675
FAM117A	-8.18804	0.420588
FAM117B	1.31019	1.33871
FAM118A	0.611997	0.623929
FAM118B	0.729454	1.44309
FAM120A	20.0456	2.70144
FAM120B	0.0967336	0.191271
FAM120C	-4.98165	0.12528
FAM126A	5.06857	1.27538
FAM126B	0.376552	-0.606026
FAM133B	-10.8314	-2.28566
FAM136A	-5.80986	-7.39614
FAM162A	-1.36484	0.00396743
FAM168A	-0.0219475	-0.694551
FAM172A	-5.1927	-2.52265
FAM177A1	7.59988	3.05529
FAM185A	-1.03194	-1.02942
FAM193A	-2.57823	-0.0993474
FAM204A	-18.2246	-1.72842
FAM20B	-3.17912	-3.26385
FAM210A	-6.18786	-3.78375
FAM210B	0.310094	-0.163984
FAM234A	-3.35323	-2.97239
FAM241A	0.579766	0.395409
FAM32A	-2.56594	-1.33544
FAM3A	-2.19421	-3.0721
FAM3C	-0.670823	-1.02656
FAM50A	10.5529	1.66187
FAM76A	-0.0805481	-3.62235
FAM76B	-8.25588	-4.53718
FAM91A1	4.53864	3.179
FAM98A	0.0807824	-0.508926
FAM98B	-8.19841	-4.03327
FAM98C	6.3308	0.513594
FANCD2	0.552555	0.693109
FANCI	-0.118525	0.6499
FAR1	12.7233	3.91383
FAR2	3.09101	2.66684
FARS2	-7.24842	-2.70939
FARSA	-3.2406	-2.09353
FARSB	-2.4595	-2.31585
FAS	8.28081	3.65069
FASN	2.01195	1.97964
FASTKD1	-4.66969	-0.105267
FASTKD2	-10.1564	-0.921252
FASTKD5	-0.177918	0.657468
FAU	-0.474441	0.0611603
FBL	-10.4555	-8.32938
FBP1	28.8685	9.50762
FBXL12	0.821642	-1.35898
FBXL17	0.37711	-0.0222589
FBXL18	1.79405	0.847878
FBXL19	-2.72137	-2.63446
FBXL20	-0.390202	-2.85235
FBXL3	-2.4609	-0.537863
FBXL6	-1.48219	-0.846185
FBXO11	0.868363	0.84972
FBXO22	-1.30231	-1.30674
FBXO28	-0.681965	-0.511439
FBXO3	0.664742	1.67935
FBXO30	0.122393	9.10288
FBXO38	-0.332604	-0.633159
FBXO4	1.21986	0.877115
FBXO42	-1.84139	0.0843883
FBXO45	-0.437297	-0.341597
FBXO6	2.17688	3.41603
FBXO7	-1.12952	0.571701
FBXW11	6.08426	2.98337
FBXW2	4.15817	1.56036
FBXW9	-10.7247	-1.35321
FCAR	16.4404	7.31693
FCER1G	41.039	9.4784
FCF1	-4.03066	-3.32938
FCGR1A	33.1319	6.01859
FCGR2A	22.4811	7.69253
FCGR3A	14.2203	5.26487
FCGRT	22.9613	16.1559
FCHO1	5.3406	3.63361
FCHO2	0.704327	2.32195
FCHSD1	2.83157	2.29432
FCHSD2	-1.21843	-0.227841
FCN1	27.8481	8.18795
FDFT1	-2.34905	-2.05934
FDPS	0.816012	0.28337
FDX1	3.37117	-0.00697159
FDX2	-5.85586	-1.43933
FDXR	0.282437	-0.319995
FECH	-3.56814	-4.02389
FEN1	-0.608824	-0.583228
FER	0.406566	0.144549
FERMT3	15.1995	6.82365
FES	16.9265	5.80297
FEZ2	4.2973	0.0473779
FGA	1.34888	1.04185
FGB	1.80193	1.16785
FGD2	36.4091	10.1625
FGD3	22.9373	4.82807
FGD4	26.4119	9.18723
FGFR1OP2	-1.3759	0.0180878
FGG	1.66727	0.993496
FGGY	1.73376	-0.082122
FGL2	38.9111	11.2672
FGR	49.0952	14.6643
FH	-0.0173987	0.467289
FHIT	-1.59816	-0.265007
FHL1	-1.12966	0.564226
FHL3	-0.99685	-0.0489081
FHOD1	0.47168	2.63631
FIBP	6.33347	0.824949
FIG4	1.40577	-0.122302
FIP1L1	-15.9827	-1.78851
FIS1	-0.122928	0.54012
FIZ1	-7.20962	-5.91033
FKBP11	-1.90256	-0.212209
[truncated: 4,826 more rows]

## Sheet: j
FGR protein expression	Other intensity	group
0.0446551	-0.653901	Log2 phos ratio of FGR_Y412
-0.421256	-0.943836	Log2 phos ratio of FGR_Y412
1.37557	0.970574	Log2 phos ratio of FGR_Y412
2.01277	3.08302	Log2 phos ratio of FGR_Y412
0.860413	0.406535	Log2 phos ratio of FGR_Y412
-0.213502	0.751294	Log2 phos ratio of FGR_Y412
1.9583	2.51403	Log2 phos ratio of FGR_Y412
-1.24222	-2.83645	Log2 phos ratio of FGR_Y412
-0.194238	-0.811462	Log2 phos ratio of FGR_Y412
-1.07543	-2.37252	Log2 phos ratio of FGR_Y412
-0.315529	-1.33035	Log2 phos ratio of FGR_Y412
0.196963	-1.1904	Log2 phos ratio of FGR_Y412
1.16365	1.13646	Log2 phos ratio of FGR_Y412
-0.437493	0.00396278	Log2 phos ratio of FGR_Y412
0.947591	0.882883	Log2 phos ratio of FGR_Y412
0.671715	-0.409035	Log2 phos ratio of FGR_Y412
-0.870439	-1.28282	Log2 phos ratio of FGR_Y412
0.554909	-1.12618	Log2 phos ratio of FGR_Y412
1.35222	1.72855	Log2 phos ratio of FGR_Y412
1.31398	0.227075	Log2 phos ratio of FGR_Y412
1.90999	1.13729	Log2 phos ratio of FGR_Y412
0.365823	-1.25972	Log2 phos ratio of FGR_Y412
0.0125591	-1.84197	Log2 phos ratio of FGR_Y412
0.760613	0.464502	Log2 phos ratio of FGR_Y412
1.58469	1.09783	Log2 phos ratio of FGR_Y412
-0.386869	-2.29048	Log2 phos ratio of FGR_Y412
-0.0225247	-1.44898	Log2 phos ratio of FGR_Y412
0.581085	0.587258	Log2 phos ratio of FGR_Y412
-0.479939	-2.68158	Log2 phos ratio of FGR_Y412
-1.61094	-3.12819	Log2 phos ratio of FGR_Y412
0.73709	0.00121298	Log2 phos ratio of FGR_Y412
0.464742	-0.184002	Log2 phos ratio of FGR_Y412
1.16896	0.56785	Log2 phos ratio of FGR_Y412
0.688798	-0.276301	Log2 phos ratio of FGR_Y412
0.587165	-0.0486947	Log2 phos ratio of FGR_Y412
1.75104	1.16653	Log2 phos ratio of FGR_Y412
0.111858	-1.15936	Log2 phos ratio of FGR_Y412
-1.7221	-1.55224	Log2 phos ratio of FGR_Y412
1.21786	0.0902916	Log2 phos ratio of FGR_Y412
1.28598	1.81623	Log2 phos ratio of FGR_Y412
0.351457	0.0288728	Log2 phos ratio of FGR_Y412
-2.07125	-1.9597	Log2 phos ratio of FGR_Y412
-0.248563	0.827914	Log2 phos ratio of FGR_Y412
-0.0744419	-1.0196	Log2 phos ratio of FGR_Y412
-0.44652	-2.861	Log2 phos ratio of FGR_Y412
0.206367	0.16609	Log2 phos ratio of FGR_Y412
0.010521	-0.0711081	Log2 phos ratio of FGR_Y412
-1.3923	-2.07924	Log2 phos ratio of FGR_Y412
-1.04097	-1.31245	Log2 phos ratio of FGR_Y412
-0.877835	-1.25645	Log2 phos ratio of FGR_Y412
-1.94772	-2.17312	Log2 phos ratio of FGR_Y412
0.260072	-0.904154	Log2 phos ratio of FGR_Y412
-0.599042	-0.451536	Log2 phos ratio of FGR_Y412
0.85283	1.95322	Log2 phos ratio of FGR_Y412
1.1682	1.33874	Log2 phos ratio of FGR_Y412
-1.23443	-2.47467	Log2 phos ratio of FGR_Y412
0.311283	0.110236	Log2 phos ratio of FGR_Y412
-0.0419806	-1.14291	Log2 phos ratio of FGR_Y412
1.2266	0.358905	Log2 phos ratio of FGR_Y412
-0.519044	-1.41732	Log2 phos ratio of FGR_Y412
1.16293	1.52941	Log2 phos ratio of FGR_Y412
-0.541428	-0.621582	Log2 phos ratio of FGR_Y412
1.68374	0.290577	Log2 phos ratio of FGR_Y412
0.295938	-0.129018	Log2 phos ratio of FGR_Y412
-0.28947	-1.28523	Log2 phos ratio of FGR_Y412
0.271622	-0.315724	Log2 phos ratio of FGR_Y412
0.917586	0.859016	Log2 phos ratio of FGR_Y412
-2.36341	-2.94706	Log2 phos ratio of FGR_Y412
-1.17643	-1.75855	Log2 phos ratio of FGR_Y412
-1.75209	-3.27384	Log2 phos ratio of FGR_Y412
-1.12702	-1.03886	Log2 phos ratio of FGR_Y412
0.733519	1.05767	Log2 phos ratio of FGR_Y412
0.407882	-0.267095	Log2 phos ratio of FGR_Y412
-1.94153	-2.97469	Log2 phos ratio of FGR_Y412
0.19908	-0.0971433	Log2 phos ratio of FGR_Y412
1.06125	1.26125	Log2 phos ratio of FGR_Y412
0.2464	-0.510065	Log2 phos ratio of FGR_Y412
-0.513208	0.0184917	Log2 phos ratio of FGR_Y412
-0.410133	-2.65209	Log2 phos ratio of FGR_Y412
1.54848	-1.11441	Log2 phos ratio of FGR_Y412
2.08997	0.266508	Log2 phos ratio of FGR_Y412
-0.520105	-0.0117701	Log2 phos ratio of FGR_Y412
0.732251	1.5584	Log2 phos ratio of FGR_Y412
-0.206766	-0.66863	Log2 phos ratio of FGR_Y412
-0.0412411	0.144923	Log2 phos ratio of FGR_Y412
-0.19348	-0.901804	Log2 phos ratio of FGR_Y412
-0.812817	-1.85711	Log2 phos ratio of FGR_Y412
-1.39158	-1.21967	Log2 phos ratio of FGR_Y412
-0.974377	-2.18979	Log2 phos ratio of FGR_Y412
-0.724063	-0.52277	Log2 phos ratio of FGR_Y412
-0.158302	0.731817	Log2 phos ratio of FGR_Y412
-2.25689	-2.81722	Log2 phos ratio of FGR_Y412
0.0631421	-0.130751	Log2 phos ratio of FGR_Y412
0.673948	-0.461356	Log2 phos ratio of FGR_Y412
-0.969693	-0.63959	Log2 phos ratio of FGR_Y412
-0.798768	-1.30519	Log2 phos ratio of FGR_Y412
-0.201114	-0.309973	Log2 phos ratio of FGR_Y412
0.337891	-1.11479	Log2 phos ratio of FGR_Y412
0.52446	-0.0120733	Log2 phos ratio of FGR_Y412
-0.959418	-1.10517	Log2 phos ratio of FGR_Y412
0.61687	-0.660056	Log2 phos ratio of FGR_Y412
-2.6213	-2.38612	Log2 phos ratio of FGR_Y412
-1.19521	-1.36465	Log2 phos ratio of FGR_Y412
-0.737822	-0.0856227	Log2 phos ratio of FGR_Y412
0.74296	1.61911	Log2 phos ratio of FGR_Y412
-2.121	-1.85952	Log2 phos ratio of FGR_Y412
1.63466	1.41176	Log2 phos ratio of FGR_Y412
-0.286399	-0.562112	Log2 phos ratio of FGR_Y412
-1.67692	-2.66944	Log2 phos ratio of FGR_Y412
-0.00170005	-1.21705	Log2 phos ratio of FGR_Y412
-0.0425863	0.451484	Log2 phos ratio of FGR_Y412
0.162629	-0.363634	Log2 phos ratio of FGR_Y412
-1.07115	-0.588289	Log2 phos ratio of FGR_Y412
0.993794	1.98816	Log2 phos ratio of FGR_Y412
-0.999539	-0.841387	Log2 phos ratio of FGR_Y412
0.420014	1.32506	Log2 phos ratio of FGR_Y412
-0.26504	0.775485	Log2 phos ratio of FGR_Y412
1.48061	0.568254	Log2 phos ratio of FGR_Y412
0.613236	1.18529	Log2 phos ratio of FGR_Y412
-0.539943	-0.765001	Log2 phos ratio of FGR_Y412
-0.0427551	0.0274192	Log2 phos ratio of FGR_Y412
-0.20106	0.767136	Log2 phos ratio of FGR_Y412
-1.19131	-1.85738	Log2 phos ratio of FGR_Y412
0.0555055	-0.0637565	Log2 phos ratio of FGR_Y412
-0.483113	-0.82123	Log2 phos ratio of FGR_Y412
1.97356	3.3078	Log2 phos ratio of FGR_Y412
0.402491	-0.997004	Log2 phos ratio of FGR_Y412
-1.64157	-1.89399	Log2 phos ratio of FGR_Y412
-0.828973	0.211885	Log2 phos ratio of FGR_Y412
-0.45652	-1.18493	Log2 phos ratio of FGR_Y412
0.953746	-0.464041	Log2 phos ratio of FGR_Y412
0.478243	0.242337	Log2 phos ratio of FGR_Y412
1.12902	2.17519	Log2 phos ratio of FGR_Y412
-0.0488843	-0.173668	Log2 phos ratio of FGR_Y412
0.439174	-0.405587	Log2 phos ratio of FGR_Y412
0.500813	0.63141	Log2 phos ratio of FGR_Y412
1.29978	1.86793	Log2 phos ratio of FGR_Y412
0.434954	-0.112536	Log2 phos ratio of FGR_Y412
-0.307011	-0.95334	Log2 phos ratio of FGR_Y412
-1.53704	-2.73436	Log2 phos ratio of FGR_Y412
-1.85041	-2.68353	Log2 phos ratio of FGR_Y412
2.36334	1.83868	Log2 phos ratio of FGR_Y412
-0.817925	-0.965625	Log2 phos ratio of FGR_Y412
0.3718	-0.044556	Log2 phos ratio of FGR_Y412
0.620404	0.5146	Log2 phos ratio of FGR_Y412
-0.76589	-0.969158	Log2 phos ratio of FGR_Y412
1.41273	0.595367	Log2 phos ratio of FGR_Y412
-1.96113	-1.60826	Log2 phos ratio of FGR_Y412
1.18858	0.201294	Log2 phos ratio of FGR_Y412
0.719488	-0.0933714	Log2 phos ratio of FGR_Y412
1.69298	3.42139	Log2 phos ratio of FGR_Y412
0.90508	2.04724	Log2 phos ratio of FGR_Y412
-0.651513	-1.67794	Log2 phos ratio of FGR_Y412
-0.480273	-0.767504	Log2 phos ratio of FGR_Y412
1.2381	0.676112	Log2 phos ratio of FGR_Y412
0.250404	0.519838	Log2 phos ratio of FGR_Y412
-1.0127	-0.972263	Log2 phos ratio of FGR_Y412
1.57172	2.11665	Log2 phos ratio of FGR_Y412
1.67219	1.27675	Log2 phos ratio of FGR_Y412
-0.761302	-0.558885	Log2 phos ratio of FGR_Y412
-1.65088	-1.73819	Log2 phos ratio of FGR_Y412
1.03506	0.0681781	Log2 phos ratio of FGR_Y412
0.0446551	0.616	Inferred activity of FGR
-0.421256	-1.2448	Inferred activity of FGR
1.37557	3.8903	Inferred activity of FGR
2.01277	4.044	Inferred activity of FGR
0.860413	1.695	Inferred activity of FGR
-0.213502	0.0611	Inferred activity of FGR
1.9583	5.5418	Inferred activity of FGR
-1.24222	-5.0385	Inferred activity of FGR
-0.194238	0.0225	Inferred activity of FGR
-1.07543	-3.8884	Inferred activity of FGR
-0.315529	-2.0211	Inferred activity of FGR
0.196963	0.1324	Inferred activity of FGR
1.16365	6.2455	Inferred activity of FGR
-0.437493	1.3962	Inferred activity of FGR
0.947591	2.2536	Inferred activity of FGR
0.671715	-0.6729	Inferred activity of FGR
-0.870439	-4.352	Inferred activity of FGR
0.554909	-1.0095	Inferred activity of FGR
1.35222	7.725	Inferred activity of FGR
1.31398	5.4957	Inferred activity of FGR
1.90999	5.4542	Inferred activity of FGR
0.365823	-2.4149	Inferred activity of FGR
0.0125591	-3.4586	Inferred activity of FGR
0.760613	3.9214	Inferred activity of FGR
1.58469	2.5658	Inferred activity of FGR
-0.386869	-3.8662	Inferred activity of FGR
-0.0225247	-2.5532	Inferred activity of FGR
0.581085	3.674	Inferred activity of FGR
-0.479939	-4.9872	Inferred activity of FGR
-1.61094	-1.5953	Inferred activity of FGR
0.73709	1.6403	Inferred activity of FGR
0.464742	2.0152	Inferred activity of FGR
1.16896	5.8338	Inferred activity of FGR
0.688798	-0.641	Inferred activity of FGR
0.587165	0.9602	Inferred activity of FGR
1.75104	2.8758	Inferred activity of FGR
0.111858	1.1882	Inferred activity of FGR
-1.7221	-5.0072	Inferred activity of FGR
1.21786	1.165	Inferred activity of FGR
1.28598	5.7734	Inferred activity of FGR
0.351457	2.9771	Inferred activity of FGR
-2.07125	-3.4799	Inferred activity of FGR
-0.248563	5.5711	Inferred activity of FGR
-0.0744419	-0.7661	Inferred activity of FGR
-0.44652	-3.6135	Inferred activity of FGR
0.206367	0.7083	Inferred activity of FGR
0.010521	0.1596	Inferred activity of FGR
-1.3923	-2.9638	Inferred activity of FGR
-1.04097	-3.9442	Inferred activity of FGR
-0.877835	-1.3808	Inferred activity of FGR
-1.94772	-3.7557	Inferred activity of FGR
0.260072	-1.604	Inferred activity of FGR
-0.599042	1.3695	Inferred activity of FGR
0.85283	7.0688	Inferred activity of FGR
1.1682	5.3219	Inferred activity of FGR
-1.23443	-3.3036	Inferred activity of FGR
0.311283	2.5602	Inferred activity of FGR
-0.0419806	1.6312	Inferred activity of FGR
1.2266	3.9994	Inferred activity of FGR
-0.519044	-3.1636	Inferred activity of FGR
1.16293	5.2005	Inferred activity of FGR
-0.541428	-2.315	Inferred activity of FGR
1.68374	2.12	Inferred activity of FGR
0.295938	1.3298	Inferred activity of FGR
-0.28947	-1.1602	Inferred activity of FGR
0.271622	2.1188	Inferred activity of FGR
0.917586	4.507	Inferred activity of FGR
-2.36341	-2.2757	Inferred activity of FGR
-1.17643	-4.9632	Inferred activity of FGR
-1.75209	-4.1442	Inferred activity of FGR
-1.12702	-3.6081	Inferred activity of FGR
0.733519	4.1038	Inferred activity of FGR
0.407882	0.9349	Inferred activity of FGR
-1.94153	-1.2128	Inferred activity of FGR
0.19908	-0.8649	Inferred activity of FGR
1.06125	6.5114	Inferred activity of FGR
0.2464	-0.6323	Inferred activity of FGR
-0.513208	0.0159	Inferred activity of FGR
-0.410133	-5.3832	Inferred activity of FGR
1.54848	-0.3746	Inferred activity of FGR
2.08997	5.2634	Inferred activity of FGR
-0.520105	3.5961	Inferred activity of FGR
0.732251	3.4139	Inferred activity of FGR
-0.206766	-1.3038	Inferred activity of FGR
-0.0412411	1.9569	Inferred activity of FGR
-0.19348	0.1472	Inferred activity of FGR
-0.812817	-0.9682	Inferred activity of FGR
-1.39158	-0.7507	Inferred activity of FGR
-0.974377	-2.4932	Inferred activity of FGR
-0.724063	-1.272	Inferred activity of FGR
-0.158302	3.0155	Inferred activity of FGR
-2.25689	-1.695	Inferred activity of FGR
0.0631421	3.3218	Inferred activity of FGR
0.673948	-0.3708	Inferred activity of FGR
-0.969693	-4.174	Inferred activity of FGR
-0.798768	-0.8046	Inferred activity of FGR
-0.201114	1.5361	Inferred activity of FGR
0.337891	-1.0189	Inferred activity of FGR
0.52446	0.495	Inferred activity of FGR
-0.959418	-3.4263	Inferred activity of FGR
0.61687	1.3468	Inferred activity of FGR
-2.6213	-3.4004	Inferred activity of FGR
-1.19521	-2.6207	Inferred activity of FGR
-0.737822	-0.5976	Inferred activity of FGR
0.74296	6.2741	Inferred activity of FGR
-2.121	-3.4879	Inferred activity of FGR
1.63466	5.0278	Inferred activity of FGR
-0.286399	-0.2297	Inferred activity of FGR
-1.67692	-4.3085	Inferred activity of FGR
-0.00170005	2.0958	Inferred activity of FGR
-0.0425863	1.7346	Inferred activity of FGR
0.162629	2.2391	Inferred activity of FGR
-1.07115	0.0737	Inferred activity of FGR
0.993794	5.2765	Inferred activity of FGR
-0.999539	0.9967	Inferred activity of FGR
0.420014	5.9674	Inferred activity of FGR
-0.26504	1.4185	Inferred activity of FGR
1.48061	2.9667	Inferred activity of FGR
0.613236	6.3103	Inferred activity of FGR
-0.539943	-1.4032	Inferred activity of FGR
-0.0427551	1.3425	Inferred activity of FGR
-0.20106	2.5338	Inferred activity of FGR
-1.19131	-1.1241	Inferred activity of FGR
0.0555055	2.7528	Inferred activity of FGR
-0.483113	-0.4188	Inferred activity of FGR
1.97356	5.9684	Inferred activity of FGR
0.402491	-0.1735	Inferred activity of FGR
-1.64157	-4.1488	Inferred activity of FGR
-0.828973	0.7782	Inferred activity of FGR
-0.45652	1.8654	Inferred activity of FGR
0.953746	3.6809	Inferred activity of FGR
0.478243	3.7446	Inferred activity of FGR
1.12902	6.9121	Inferred activity of FGR
-0.0488843	1.5428	Inferred activity of FGR
0.439174	0.522	Inferred activity of FGR
0.500813	4.8503	Inferred activity of FGR
1.29978	3.88	Inferred activity of FGR
0.434954	1.8316	Inferred activity of FGR
-0.307011	-0.9728	Inferred activity of FGR
-1.53704	-2.3784	Inferred activity of FGR
-1.85041	-2.6304	Inferred activity of FGR
2.36334	7.1376	Inferred activity of FGR
-0.817925	-0.5069	Inferred activity of FGR
0.3718	4.8234	Inferred activity of FGR
0.620404	5.4242	Inferred activity of FGR
-0.76589	-1.6806	Inferred activity of FGR
1.41273	6.5378	Inferred activity of FGR
-1.96113	-1.731	Inferred activity of FGR
1.18858	3.9291	Inferred activity of FGR
0.719488	3.9994	Inferred activity of FGR
1.69298	7.2179	Inferred activity of FGR
0.90508	5.0727	Inferred activity of FGR
-0.651513	-3.7264	Inferred activity of FGR
-0.480273	-1.8907	Inferred activity of FGR
1.2381	4.55	Inferred activity of FGR
0.250404	1.1879	Inferred activity of FGR
-1.0127	0.6635	Inferred activity of FGR
1.57172	6.1822	Inferred activity of FGR
1.67219	6.1134	Inferred activity of FGR
-0.761302	-0.1732	Inferred activity of FGR
-1.65088	-3.8085	Inferred activity of FGR
1.03506	4.0376	Inferred activity of FGR
